# Supplementary material for: Allylic hydroxylation of enones useful for the functionalization of relevant drugs and natural products
Source: Nat Commun. 2023 Apr 26;14:2399. doi: 10.1038/s41467-023-38154-9 (PMC10133259; doi:10.1038/s41467-023-38154-9)
Supplement: Supplementary file 3 — Supplementary Data 1 [file 41467_2023_38154_MOESM3_ESM.zip]

Archive with 16 entries (16 files):
- CheckCif output for compound 2ag.pdf
- CheckCif output for compound 2ai.pdf
- CheckCif output for compound 2aj-2.pdf
- CheckCif output for compound 2l.pdf
- CheckCif output for compound 2m.pdf
- CheckCif output for compound 2o.pdf
- CheckCif output for compound 2r.pdf
- CheckCif output for compound 6.pdf
- Crystal data of compound 2ag(with structure factor).cif
- Crystal data of compound 2ai(with structure factor).cif
- Crystal data of compound 2aj-2(with structure factor).cif
- Crystal data of compound 2l(with structure factor).cif
- Crystal data of compound 2m(with structure factor).cif
- Crystal data of compound 2o(with structure factor).cif
- Crystal data of compound 2r(with structure factor).cif
- Crystal data of compound 6(with structure factor).cif
