# Supplementary material for: Allylic hydroxylation of enones useful for the functionalization of relevant drugs and natural products
Source: Nat Commun. 2023 Apr 26;14:2399. doi: 10.1038/s41467-023-38154-9 (PMC10133259; doi:10.1038/s41467-023-38154-9)
Supplement: Supplementary file 3 — Supplementary Data 1 [file 41467_2023_38154_MOESM3_ESM.zip › Crystal data of compound 2ag(with structure factor).cif]

 
data_1
 
_audit_creation_method            'SHELXL-2018/3'
_shelx_SHELXL_version_number      '2018/3'
_chemical_name_systematic         ?
_chemical_name_common             ?
_chemical_melting_point           ?
_chemical_formula_moiety          ?
_chemical_formula_sum
 'C24 H30 O7' 
_chemical_formula_weight          430.48

loop_
 _atom_type_symbol
 _atom_type_description
 _atom_type_scat_dispersion_real
 _atom_type_scat_dispersion_imag
 _atom_type_scat_source
 'C'  'C'   0.0181   0.0091
 'International Tables Vol C Tables 4.2.6.8 and 6.1.1.4'
 'H'  'H'   0.0000   0.0000
 'International Tables Vol C Tables 4.2.6.8 and 6.1.1.4'
 'O'  'O'   0.0492   0.0322
 'International Tables Vol C Tables 4.2.6.8 and 6.1.1.4'
 
_space_group_crystal_system       orthorhombic
_space_group_IT_number            20
_space_group_name_H-M_alt         'C 2 2 21'
_space_group_name_Hall            'C 2c 2'
 
_shelx_space_group_comment
;
The symmetry employed for this shelxl refinement is uniquely defined
by the following loop, which should always be used as a source of
symmetry information in preference to the above space-group names.
They are only intended as comments.
;
 
loop_
 _space_group_symop_operation_xyz
 'x, y, z'
 '-x, -y, z+1/2'
 '-x, y, -z+1/2'
 'x, -y, -z'
 'x+1/2, y+1/2, z'
 '-x+1/2, -y+1/2, z+1/2'
 '-x+1/2, y+1/2, -z+1/2'
 'x+1/2, -y+1/2, -z'
 
_cell_length_a                    8.4317(3)
_cell_length_b                    12.4549(3)
_cell_length_c                    40.4362(10)
_cell_angle_alpha                 90
_cell_angle_beta                  90
_cell_angle_gamma                 90
_cell_volume                      4246.4(2)
_cell_formula_units_Z             8
_cell_measurement_temperature     170(2)
_cell_measurement_reflns_used      9900
_cell_measurement_theta_max        74.33
_cell_measurement_theta_min        4.372
 
_exptl_crystal_description        block
_exptl_crystal_colour             colourless
_exptl_crystal_density_meas       ?
_exptl_crystal_density_method     ?
_exptl_crystal_density_diffrn     1.347          
_exptl_crystal_F_000              1840
_exptl_transmission_factor_min    ?
_exptl_transmission_factor_max    ?
_exptl_crystal_size_max           0.150
_exptl_crystal_size_mid           0.080
_exptl_crystal_size_min           0.050
_exptl_absorpt_coefficient_mu     0.811
_shelx_estimated_absorpt_T_min    0.888
_shelx_estimated_absorpt_T_max    0.961
_exptl_absorpt_correction_type    ?
_exptl_absorpt_correction_T_min   ?
_exptl_absorpt_correction_T_max   ?
_exptl_absorpt_process_details    ?
_exptl_absorpt_special_details    ?
_diffrn_ambient_temperature       170(2)
_diffrn_radiation_wavelength      1.54178
_diffrn_radiation_type            CuK\a
_diffrn_source                    ?
_diffrn_measurement_device_type   'D8 VENTURE'
_diffrn_measurement_method        ?
_diffrn_detector_area_resol_mean  ?
_diffrn_reflns_number             19471
_diffrn_reflns_av_unetI/netI      0.0309
_diffrn_reflns_av_R_equivalents   0.0406
_diffrn_reflns_limit_h_min        -10
_diffrn_reflns_limit_h_max        10
_diffrn_reflns_limit_k_min        -14
_diffrn_reflns_limit_k_max        15
_diffrn_reflns_limit_l_min        -48
_diffrn_reflns_limit_l_max        49
_diffrn_reflns_theta_min          2.185
_diffrn_reflns_theta_max          74.348
_diffrn_reflns_theta_full         67.679
_diffrn_measured_fraction_theta_max   0.988
_diffrn_measured_fraction_theta_full  0.994
_diffrn_reflns_Laue_measured_fraction_max    0.988
_diffrn_reflns_Laue_measured_fraction_full   0.994
_diffrn_reflns_point_group_measured_fraction_max   0.970
_diffrn_reflns_point_group_measured_fraction_full  0.987
_reflns_number_total              4232
_reflns_number_gt                 3982
_reflns_threshold_expression      'I > 2\s(I)'
_reflns_Friedel_coverage          0.741
_reflns_Friedel_fraction_max      0.947
_reflns_Friedel_fraction_full     0.978
 
_reflns_special_details
;
 Reflections were merged by SHELXL according to the crystal
 class for the calculation of statistics and refinement.
 
 _reflns_Friedel_fraction is defined as the number of unique
 Friedel pairs measured divided by the number that would be
 possible theoretically, ignoring centric projections and
 systematic absences.
;
 
_computing_data_collection        ?
_computing_cell_refinement        ?
_computing_data_reduction         ?
_computing_structure_solution     ?
_computing_structure_refinement 'SHELXL-2018/3 (Sheldrick, 2018)'
_computing_molecular_graphics     ?
_computing_publication_material   ?
_refine_special_details           ?
_refine_ls_structure_factor_coef  Fsqd
_refine_ls_matrix_type            full
_refine_ls_weighting_scheme       calc
_refine_ls_weighting_details
'w=1/[\s^2^(Fo^2^)+(0.0523P)^2^+1.5576P] where P=(Fo^2^+2Fc^2^)/3'
_atom_sites_solution_primary      ?
_atom_sites_solution_secondary    ?
_atom_sites_solution_hydrogens    geom
_refine_ls_hydrogen_treatment     constr
_refine_ls_extinction_method      none
_refine_ls_extinction_coef        .
_refine_ls_abs_structure_details
;
 Flack x determined using 1604 quotients [(I+)-(I-)]/[(I+)+(I-)]
 (Parsons, Flack and Wagner, Acta Cryst. B69 (2013) 249-259).
;
_refine_ls_abs_structure_Flack    0.07(9)
_chemical_absolute_configuration  rmad
_refine_ls_number_reflns          4232
_refine_ls_number_parameters      284
_refine_ls_number_restraints      0
_refine_ls_R_factor_all           0.0392
_refine_ls_R_factor_gt            0.0361
_refine_ls_wR_factor_ref          0.0953
_refine_ls_wR_factor_gt           0.0919
_refine_ls_goodness_of_fit_ref    1.047
_refine_ls_restrained_S_all       1.047
_refine_ls_shift/su_max           0.001
_refine_ls_shift/su_mean          0.000
 
loop_
 _atom_site_label
 _atom_site_type_symbol
 _atom_site_fract_x
 _atom_site_fract_y
 _atom_site_fract_z
 _atom_site_U_iso_or_equiv
 _atom_site_adp_type
 _atom_site_occupancy
 _atom_site_site_symmetry_order  
 _atom_site_calc_flag
 _atom_site_refinement_flags_posn
 _atom_site_refinement_flags_adp
 _atom_site_refinement_flags_occupancy
 _atom_site_disorder_assembly
 _atom_site_disorder_group
O5 O 0.3891(2) 0.40620(13) 0.60244(4) 0.0250(3) Uani 1 1 d . . . . .
O6 O 0.2628(2) 0.40907(14) 0.73891(4) 0.0277(4) Uani 1 1 d . . . . .
O4 O 0.0095(2) 0.45936(16) 0.58972(4) 0.0352(4) Uani 1 1 d . . . . .
O3 O 0.1839(2) 0.50644(14) 0.55064(4) 0.0319(4) Uani 1 1 d . . . . .
O2 O 0.3035(2) 0.78107(14) 0.60104(5) 0.0367(4) Uani 1 1 d . . . . .
H2 H 0.360067 0.827272 0.591554 0.055 Uiso 1 1 calc R U . . .
O1 O 0.6691(3) 0.66572(16) 0.49410(4) 0.0405(5) Uani 1 1 d . . . . .
O7 O 0.3418(3) 0.28232(17) 0.77411(4) 0.0429(5) Uani 1 1 d . . . . .
C7 C 0.1766(3) 0.61287(18) 0.59924(5) 0.0229(5) Uani 1 1 d . . . . .
H7 H 0.084504 0.651944 0.609143 0.028 Uiso 1 1 calc R U . . .
C6 C 0.2730(3) 0.69354(19) 0.57868(6) 0.0254(5) Uani 1 1 d . . . . .
H6 H 0.208615 0.719248 0.559481 0.030 Uiso 1 1 calc R U . . .
C23 C 0.1124(3) 0.51826(19) 0.57971(6) 0.0255(5) Uani 1 1 d . . . . .
C9 C 0.4257(3) 0.51434(18) 0.61353(5) 0.0211(4) Uani 1 1 d . . . . .
C4 C 0.4746(3) 0.66990(19) 0.53571(6) 0.0258(5) Uani 1 1 d . . . . .
H4 H 0.403341 0.708300 0.521878 0.031 Uiso 1 1 calc R U . . .
C8 C 0.2827(3) 0.57181(17) 0.62789(5) 0.0204(4) Uani 1 1 d . . . . .
H8 H 0.323577 0.636650 0.639727 0.025 Uiso 1 1 calc R U . . .
C5 C 0.4288(3) 0.64766(17) 0.56662(5) 0.0221(4) Uani 1 1 d . . . . .
C12 C 0.4249(3) 0.37970(19) 0.66393(5) 0.0251(5) Uani 1 1 d . . . . .
H12A H 0.513701 0.364603 0.679250 0.030 Uiso 1 1 calc R U . . .
H12B H 0.367143 0.311618 0.660100 0.030 Uiso 1 1 calc R U . . .
C22 C 0.2868(3) 0.30588(19) 0.74768(6) 0.0291(5) Uani 1 1 d . . . . .
C20 C 0.1270(3) 0.3046(2) 0.69952(5) 0.0282(5) Uani 1 1 d . . . . .
H20A H 0.014987 0.298607 0.706614 0.034 Uiso 1 1 calc R U . . .
H20B H 0.134613 0.285911 0.675781 0.034 Uiso 1 1 calc R U . . .
C11 C 0.4913(3) 0.42014(18) 0.63121(5) 0.0242(5) Uani 1 1 d . . . . .
H11 H 0.606569 0.405739 0.627427 0.029 Uiso 1 1 calc R U . . .
C14 C 0.1970(3) 0.50328(18) 0.65351(5) 0.0212(4) Uani 1 1 d . . . . .
H14 H 0.149356 0.440161 0.641906 0.025 Uiso 1 1 calc R U . . .
C13 C 0.3125(3) 0.46104(18) 0.67998(5) 0.0212(4) Uani 1 1 d . . . . .
C3 C 0.6287(3) 0.63835(19) 0.52195(6) 0.0285(5) Uani 1 1 d . . . . .
C10 C 0.5313(3) 0.58280(19) 0.59049(5) 0.0229(4) Uani 1 1 d . . . . .
C18 C 0.4121(3) 0.5506(2) 0.69579(6) 0.0295(5) Uani 1 1 d . . . . .
H18A H 0.469509 0.521876 0.714910 0.044 Uiso 1 1 calc R U . . .
H18B H 0.342149 0.608938 0.702996 0.044 Uiso 1 1 calc R U . . .
H18C H 0.488127 0.578166 0.679545 0.044 Uiso 1 1 calc R U . . .
C21 C 0.2334(4) 0.2324(2) 0.72029(6) 0.0316(6) Uani 1 1 d . . . . .
H21A H 0.173706 0.170244 0.729145 0.038 Uiso 1 1 calc R U . . .
H21B H 0.324770 0.205861 0.707258 0.038 Uiso 1 1 calc R U . . .
C17 C 0.1913(3) 0.41831(19) 0.70592(5) 0.0242(5) Uani 1 1 d . . . . .
C19 C 0.6292(3) 0.6594(2) 0.61261(6) 0.0358(6) Uani 1 1 d . . . . .
H19A H 0.557244 0.704576 0.625577 0.054 Uiso 1 1 calc R U . . .
H19B H 0.696455 0.704918 0.598675 0.054 Uiso 1 1 calc R U . . .
H19C H 0.696018 0.617161 0.627583 0.054 Uiso 1 1 calc R U . . .
C16 C 0.0634(3) 0.5063(2) 0.70712(6) 0.0319(5) Uani 1 1 d . . . . .
H16A H 0.087917 0.559213 0.724652 0.038 Uiso 1 1 calc R U . . .
H16B H -0.042011 0.474507 0.711690 0.038 Uiso 1 1 calc R U . . .
C15 C 0.0648(3) 0.5607(2) 0.67276(6) 0.0302(5) Uani 1 1 d . . . . .
H15A H -0.038696 0.551590 0.661547 0.036 Uiso 1 1 calc R U . . .
H15B H 0.087853 0.638334 0.674808 0.036 Uiso 1 1 calc R U . . .
C2 C 0.7357(3) 0.5749(2) 0.54407(6) 0.0364(6) Uani 1 1 d . . . . .
H2A H 0.809978 0.624254 0.555368 0.044 Uiso 1 1 calc R U . . .
H2B H 0.799099 0.524529 0.530494 0.044 Uiso 1 1 calc R U . . .
C1 C 0.6427(3) 0.5112(2) 0.57003(6) 0.0345(6) Uani 1 1 d . . . . .
H1A H 0.718346 0.475008 0.585068 0.041 Uiso 1 1 calc R U . . .
H1B H 0.579440 0.455057 0.558809 0.041 Uiso 1 1 calc R U . . .
C24 C 0.1496(4) 0.4075(2) 0.53328(7) 0.0458(7) Uani 1 1 d . . . . .
H24A H 0.210412 0.405248 0.512642 0.069 Uiso 1 1 calc R U . . .
H24B H 0.036020 0.404086 0.528258 0.069 Uiso 1 1 calc R U . . .
H24C H 0.179149 0.346292 0.547197 0.069 Uiso 1 1 calc R U . . .
 
loop_
 _atom_site_aniso_label
 _atom_site_aniso_U_11
 _atom_site_aniso_U_22
 _atom_site_aniso_U_33
 _atom_site_aniso_U_23
 _atom_site_aniso_U_13
 _atom_site_aniso_U_12
O5 0.0338(9) 0.0214(8) 0.0198(7) -0.0008(6) 0.0012(6) 0.0026(7)
O6 0.0392(9) 0.0273(8) 0.0165(7) 0.0004(6) 0.0007(6) -0.0047(8)
O4 0.0289(9) 0.0429(10) 0.0339(9) 0.0087(7) -0.0049(7) -0.0114(9)
O3 0.0426(10) 0.0276(9) 0.0256(8) 0.0007(7) 0.0012(7) -0.0076(8)
O2 0.0429(11) 0.0234(9) 0.0439(10) 0.0014(7) 0.0125(8) 0.0004(8)
O1 0.0495(11) 0.0462(11) 0.0259(9) 0.0074(8) 0.0122(8) -0.0018(10)
O7 0.0577(13) 0.0439(11) 0.0269(9) 0.0108(8) -0.0121(8) -0.0098(10)
C7 0.0225(10) 0.0226(11) 0.0236(10) 0.0052(8) 0.0031(8) 0.0036(9)
C6 0.0264(10) 0.0222(11) 0.0275(11) 0.0065(9) 0.0014(9) 0.0024(10)
C23 0.0229(10) 0.0293(12) 0.0243(11) 0.0082(9) -0.0050(9) 0.0001(10)
C9 0.0235(10) 0.0229(11) 0.0170(9) 0.0001(8) 0.0004(8) -0.0006(9)
C4 0.0300(11) 0.0249(11) 0.0227(10) 0.0042(8) -0.0024(9) -0.0019(10)
C8 0.0238(10) 0.0192(10) 0.0183(9) 0.0013(8) 0.0019(8) -0.0008(9)
C5 0.0246(10) 0.0175(10) 0.0242(10) 0.0016(8) -0.0003(8) -0.0030(9)
C12 0.0298(11) 0.0244(11) 0.0210(10) 0.0054(8) 0.0032(9) 0.0035(10)
C22 0.0335(12) 0.0306(11) 0.0232(11) 0.0042(10) 0.0006(9) -0.0065(11)
C20 0.0331(12) 0.0293(12) 0.0222(11) -0.0001(9) -0.0007(9) -0.0092(11)
C11 0.0236(10) 0.0277(11) 0.0212(10) 0.0028(9) 0.0024(8) 0.0034(10)
C14 0.0233(10) 0.0211(10) 0.0191(10) 0.0005(8) 0.0023(8) -0.0009(9)
C13 0.0260(10) 0.0206(10) 0.0170(10) 0.0011(8) 0.0022(8) -0.0026(9)
C3 0.0363(13) 0.0260(12) 0.0234(11) 0.0011(9) 0.0046(10) -0.0061(11)
C10 0.0217(10) 0.0266(11) 0.0203(9) 0.0056(9) 0.0015(8) -0.0004(10)
C18 0.0350(13) 0.0300(13) 0.0235(11) 0.0012(9) -0.0017(9) -0.0074(11)
C21 0.0463(15) 0.0244(12) 0.0241(11) 0.0026(9) -0.0014(10) -0.0070(12)
C17 0.0299(11) 0.0271(11) 0.0157(9) 0.0003(8) 0.0027(9) -0.0026(10)
C19 0.0330(12) 0.0456(16) 0.0287(12) 0.0071(10) -0.0054(10) -0.0137(12)
C16 0.0361(13) 0.0347(13) 0.0248(11) 0.0021(9) 0.0110(10) 0.0029(11)
C15 0.0322(12) 0.0318(13) 0.0268(11) 0.0034(9) 0.0075(10) 0.0050(11)
C2 0.0331(13) 0.0438(15) 0.0323(13) 0.0119(11) 0.0129(10) 0.0063(13)
C1 0.0338(13) 0.0378(14) 0.0319(13) 0.0135(10) 0.0136(10) 0.0097(12)
C24 0.068(2) 0.0337(14) 0.0358(14) -0.0049(11) 0.0025(14) -0.0112(15)
 
_geom_special_details
;
 All esds (except the esd in the dihedral angle between two l.s. planes)
 are estimated using the full covariance matrix.  The cell esds are taken
 into account individually in the estimation of esds in distances, angles
 and torsion angles; correlations between esds in cell parameters are only
 used when they are defined by crystal symmetry.  An approximate (isotropic)
 treatment of cell esds is used for estimating esds involving l.s. planes.
;
 
loop_
 _geom_bond_atom_site_label_1
 _geom_bond_atom_site_label_2
 _geom_bond_distance
 _geom_bond_site_symmetry_2
 _geom_bond_publ_flag
O5 C9 1.453(3) . ?
O5 C11 1.458(3) . ?
O6 C22 1.348(3) . ?
O6 C17 1.469(3) . ?
O4 C23 1.206(3) . ?
O3 C23 1.329(3) . ?
O3 C24 1.447(3) . ?
O2 C6 1.440(3) . ?
O2 H2 0.8400 . ?
O1 C3 1.225(3) . ?
O7 C22 1.202(3) . ?
C7 C23 1.518(3) . ?
C7 C6 1.537(3) . ?
C7 C8 1.551(3) . ?
C7 H7 1.0000 . ?
C6 C5 1.513(3) . ?
C6 H6 1.0000 . ?
C9 C11 1.481(3) . ?
C9 C8 1.518(3) . ?
C9 C10 1.545(3) . ?
C4 C5 1.337(3) . ?
C4 C3 1.467(4) . ?
C4 H4 0.9500 . ?
C8 C14 1.524(3) . ?
C8 H8 1.0000 . ?
C5 C10 1.527(3) . ?
C12 C11 1.522(3) . ?
C12 C13 1.532(3) . ?
C12 H12A 0.9900 . ?
C12 H12B 0.9900 . ?
C22 C21 1.506(3) . ?
C20 C21 1.523(4) . ?
C20 C17 1.538(3) . ?
C20 H20A 0.9900 . ?
C20 H20B 0.9900 . ?
C11 H11 1.0000 . ?
C14 C15 1.536(3) . ?
C14 C13 1.539(3) . ?
C14 H14 1.0000 . ?
C13 C18 1.536(3) . ?
C13 C17 1.558(3) . ?
C3 C2 1.496(4) . ?
C10 C1 1.536(3) . ?
C10 C19 1.546(3) . ?
C18 H18A 0.9800 . ?
C18 H18B 0.9800 . ?
C18 H18C 0.9800 . ?
C21 H21A 0.9900 . ?
C21 H21B 0.9900 . ?
C17 C16 1.538(4) . ?
C19 H19A 0.9800 . ?
C19 H19B 0.9800 . ?
C19 H19C 0.9800 . ?
C16 C15 1.546(3) . ?
C16 H16A 0.9900 . ?
C16 H16B 0.9900 . ?
C15 H15A 0.9900 . ?
C15 H15B 0.9900 . ?
C2 C1 1.531(3) . ?
C2 H2A 0.9900 . ?
C2 H2B 0.9900 . ?
C1 H1A 0.9900 . ?
C1 H1B 0.9900 . ?
C24 H24A 0.9800 . ?
C24 H24B 0.9800 . ?
C24 H24C 0.9800 . ?
 
loop_
 _geom_angle_atom_site_label_1
 _geom_angle_atom_site_label_2
 _geom_angle_atom_site_label_3
 _geom_angle
 _geom_angle_site_symmetry_1
 _geom_angle_site_symmetry_3
 _geom_angle_publ_flag
C9 O5 C11 61.17(14) . . ?
C22 O6 C17 112.02(18) . . ?
C23 O3 C24 115.6(2) . . ?
C6 O2 H2 109.5 . . ?
C23 C7 C6 114.49(18) . . ?
C23 C7 C8 109.78(18) . . ?
C6 C7 C8 108.34(18) . . ?
C23 C7 H7 108.0 . . ?
C6 C7 H7 108.0 . . ?
C8 C7 H7 108.0 . . ?
O2 C6 C5 109.47(19) . . ?
O2 C6 C7 104.47(18) . . ?
C5 C6 C7 112.75(18) . . ?
O2 C6 H6 110.0 . . ?
C5 C6 H6 110.0 . . ?
C7 C6 H6 110.0 . . ?
O4 C23 O3 123.8(2) . . ?
O4 C23 C7 123.6(2) . . ?
O3 C23 C7 112.60(19) . . ?
O5 C9 C11 59.59(14) . . ?
O5 C9 C8 112.73(18) . . ?
C11 C9 C8 119.04(18) . . ?
O5 C9 C10 116.63(17) . . ?
C11 C9 C10 120.9(2) . . ?
C8 C9 C10 115.36(18) . . ?
C5 C4 C3 123.7(2) . . ?
C5 C4 H4 118.2 . . ?
C3 C4 H4 118.2 . . ?
C9 C8 C14 111.87(18) . . ?
C9 C8 C7 109.15(16) . . ?
C14 C8 C7 114.78(18) . . ?
C9 C8 H8 106.9 . . ?
C14 C8 H8 106.9 . . ?
C7 C8 H8 106.9 . . ?
C4 C5 C6 118.3(2) . . ?
C4 C5 C10 122.5(2) . . ?
C6 C5 C10 119.18(18) . . ?
C11 C12 C13 112.16(18) . . ?
C11 C12 H12A 109.2 . . ?
C13 C12 H12A 109.2 . . ?
C11 C12 H12B 109.2 . . ?
C13 C12 H12B 109.2 . . ?
H12A C12 H12B 107.9 . . ?
O7 C22 O6 121.6(2) . . ?
O7 C22 C21 128.4(2) . . ?
O6 C22 C21 110.0(2) . . ?
C21 C20 C17 104.11(19) . . ?
C21 C20 H20A 110.9 . . ?
C17 C20 H20A 110.9 . . ?
C21 C20 H20B 110.9 . . ?
C17 C20 H20B 110.9 . . ?
H20A C20 H20B 109.0 . . ?
O5 C11 C9 59.23(13) . . ?
O5 C11 C12 115.9(2) . . ?
C9 C11 C12 123.0(2) . . ?
O5 C11 H11 115.5 . . ?
C9 C11 H11 115.5 . . ?
C12 C11 H11 115.5 . . ?
C8 C14 C15 115.32(18) . . ?
C8 C14 C13 111.37(18) . . ?
C15 C14 C13 105.40(17) . . ?
C8 C14 H14 108.2 . . ?
C15 C14 H14 108.2 . . ?
C13 C14 H14 108.2 . . ?
C12 C13 C18 108.6(2) . . ?
C12 C13 C14 108.82(17) . . ?
C18 C13 C14 112.76(19) . . ?
C12 C13 C17 117.73(18) . . ?
C18 C13 C17 109.07(18) . . ?
C14 C13 C17 99.79(18) . . ?
O1 C3 C4 121.4(2) . . ?
O1 C3 C2 121.9(2) . . ?
C4 C3 C2 116.67(19) . . ?
C5 C10 C1 108.22(18) . . ?
C5 C10 C9 110.28(18) . . ?
C1 C10 C9 110.9(2) . . ?
C5 C10 C19 109.97(19) . . ?
C1 C10 C19 110.1(2) . . ?
C9 C10 C19 107.42(18) . . ?
C13 C18 H18A 109.5 . . ?
C13 C18 H18B 109.5 . . ?
H18A C18 H18B 109.5 . . ?
C13 C18 H18C 109.5 . . ?
H18A C18 H18C 109.5 . . ?
H18B C18 H18C 109.5 . . ?
C22 C21 C20 102.8(2) . . ?
C22 C21 H21A 111.2 . . ?
C20 C21 H21A 111.2 . . ?
C22 C21 H21B 111.2 . . ?
C20 C21 H21B 111.2 . . ?
H21A C21 H21B 109.1 . . ?
O6 C17 C20 103.03(18) . . ?
O6 C17 C16 108.37(18) . . ?
C20 C17 C16 114.5(2) . . ?
O6 C17 C13 111.63(18) . . ?
C20 C17 C13 115.61(18) . . ?
C16 C17 C13 103.76(18) . . ?
C10 C19 H19A 109.5 . . ?
C10 C19 H19B 109.5 . . ?
H19A C19 H19B 109.5 . . ?
C10 C19 H19C 109.5 . . ?
H19A C19 H19C 109.5 . . ?
H19B C19 H19C 109.5 . . ?
C17 C16 C15 106.16(19) . . ?
C17 C16 H16A 110.5 . . ?
C15 C16 H16A 110.5 . . ?
C17 C16 H16B 110.5 . . ?
C15 C16 H16B 110.5 . . ?
H16A C16 H16B 108.7 . . ?
C14 C15 C16 104.9(2) . . ?
C14 C15 H15A 110.8 . . ?
C16 C15 H15A 110.8 . . ?
C14 C15 H15B 110.8 . . ?
C16 C15 H15B 110.8 . . ?
H15A C15 H15B 108.8 . . ?
C3 C2 C1 112.0(2) . . ?
C3 C2 H2A 109.2 . . ?
C1 C2 H2A 109.2 . . ?
C3 C2 H2B 109.2 . . ?
C1 C2 H2B 109.2 . . ?
H2A C2 H2B 107.9 . . ?
C2 C1 C10 112.4(2) . . ?
C2 C1 H1A 109.1 . . ?
C10 C1 H1A 109.1 . . ?
C2 C1 H1B 109.1 . . ?
C10 C1 H1B 109.1 . . ?
H1A C1 H1B 107.8 . . ?
O3 C24 H24A 109.5 . . ?
O3 C24 H24B 109.5 . . ?
H24A C24 H24B 109.5 . . ?
O3 C24 H24C 109.5 . . ?
H24A C24 H24C 109.5 . . ?
H24B C24 H24C 109.5 . . ?
 
_refine_diff_density_max    0.482
_refine_diff_density_min   -0.184
_refine_diff_density_rms    0.039

_shelx_res_file
;
TITL 1_a.res in C222(1)
    1.res
    created by SHELXL-2018/3 at 11:23:16 on 06-Aug-2022
REM Old TITL 1 in C222(1)
REM SHELXT solution in C222(1)
REM R1 0.115, Rweak 0.024, Alpha 0.001, Orientation as input
REM Flack x = 0.043 ( 0.170 ) from Parsons' quotients
REM Formula found by SHELXT: C24 O7
CELL 1.54178 8.4317 12.4549 40.4362 90 90 90
ZERR 8 0.0003 0.0003 0.001 0 0 0
LATT -7
SYMM -X,-Y,0.5+Z
SYMM -X,+Y,0.5-Z
SYMM +X,-Y,-Z
SFAC C H O
UNIT 192 240 56

L.S. 4
PLAN  20
SIZE 0.15 0.08 0.05
TEMP -103.15
BOND $H
list 4
fmap 2
acta
REM <olex2.extras>
REM <HklSrc "%.\\1.hkl">
REM </olex2.extras>

WGHT    0.052300    1.557600
FVAR       0.12169
O5    3    0.389088    0.406204    0.602445    11.00000    0.03385    0.02137 =
         0.01977   -0.00081    0.00117    0.00256
O6    3    0.262831    0.409067    0.738915    11.00000    0.03924    0.02734 =
         0.01650    0.00039    0.00068   -0.00471
O4    3    0.009499    0.459359    0.589724    11.00000    0.02885    0.04288 =
         0.03395    0.00867   -0.00493   -0.01138
O3    3    0.183919    0.506443    0.550644    11.00000    0.04258    0.02757 =
         0.02560    0.00068    0.00121   -0.00765
O2    3    0.303520    0.781072    0.601042    11.00000    0.04286    0.02341 =
         0.04394    0.00138    0.01250    0.00036
AFIX 147
H2    2    0.360067    0.827272    0.591554    11.00000   -1.50000
AFIX   0
O1    3    0.669139    0.665723    0.494100    11.00000    0.04949    0.04621 =
         0.02588    0.00736    0.01217   -0.00179
O7    3    0.341800    0.282317    0.774115    11.00000    0.05775    0.04387 =
         0.02693    0.01077   -0.01212   -0.00984
C7    1    0.176589    0.612874    0.599240    11.00000    0.02252    0.02264 =
         0.02361    0.00522    0.00306    0.00362
AFIX  13
H7    2    0.084504    0.651944    0.609143    11.00000   -1.20000
AFIX   0
C6    1    0.273011    0.693536    0.578679    11.00000    0.02637    0.02222 =
         0.02753    0.00647    0.00143    0.00236
AFIX  13
H6    2    0.208615    0.719248    0.559481    11.00000   -1.20000
AFIX   0
C23   1    0.112418    0.518259    0.579707    11.00000    0.02291    0.02934 =
         0.02425    0.00820   -0.00498    0.00013
C9    1    0.425720    0.514338    0.613525    11.00000    0.02347    0.02287 =
         0.01698    0.00012    0.00040   -0.00065
C4    1    0.474606    0.669898    0.535707    11.00000    0.02996    0.02487 =
         0.02271    0.00418   -0.00240   -0.00189
AFIX  43
H4    2    0.403341    0.708300    0.521878    11.00000   -1.20000
AFIX   0
C8    1    0.282699    0.571814    0.627890    11.00000    0.02378    0.01922 =
         0.01828    0.00131    0.00188   -0.00079
AFIX  13
H8    2    0.323577    0.636650    0.639727    11.00000   -1.20000
AFIX   0
C5    1    0.428800    0.647656    0.566620    11.00000    0.02455    0.01751 =
         0.02424    0.00161   -0.00027   -0.00297
C12   1    0.424885    0.379704    0.663927    11.00000    0.02984    0.02441 =
         0.02098    0.00538    0.00320    0.00354
AFIX  23
H12A  2    0.513701    0.364603    0.679250    11.00000   -1.20000
H12B  2    0.367143    0.311618    0.660100    11.00000   -1.20000
AFIX   0
C22   1    0.286836    0.305880    0.747675    11.00000    0.03355    0.03063 =
         0.02321    0.00422    0.00056   -0.00652
C20   1    0.127012    0.304643    0.699521    11.00000    0.03312    0.02934 =
         0.02216   -0.00013   -0.00065   -0.00916
AFIX  23
H20A  2    0.014987    0.298607    0.706614    11.00000   -1.20000
H20B  2    0.134613    0.285911    0.675781    11.00000   -1.20000
AFIX   0
C11   1    0.491311    0.420140    0.631210    11.00000    0.02360    0.02767 =
         0.02121    0.00278    0.00238    0.00339
AFIX  13
H11   2    0.606569    0.405739    0.627427    11.00000   -1.20000
AFIX   0
C14   1    0.197044    0.503284    0.653511    11.00000    0.02334    0.02106 =
         0.01910    0.00049    0.00231   -0.00086
AFIX  13
H14   2    0.149356    0.440161    0.641906    11.00000   -1.20000
AFIX   0
C13   1    0.312478    0.461036    0.679982    11.00000    0.02603    0.02064 =
         0.01697    0.00110    0.00217   -0.00260
C3    1    0.628670    0.638348    0.521949    11.00000    0.03628    0.02595 =
         0.02341    0.00112    0.00456   -0.00611
C10   1    0.531336    0.582801    0.590488    11.00000    0.02175    0.02655 =
         0.02025    0.00564    0.00146   -0.00042
C18   1    0.412075    0.550606    0.695788    11.00000    0.03502    0.03004 =
         0.02352    0.00119   -0.00171   -0.00743
AFIX 137
H18A  2    0.469509    0.521876    0.714910    11.00000   -1.50000
H18B  2    0.342149    0.608938    0.702996    11.00000   -1.50000
H18C  2    0.488127    0.578166    0.679545    11.00000   -1.50000
AFIX   0
C21   1    0.233420    0.232361    0.720295    11.00000    0.04626    0.02444 =
         0.02413    0.00264   -0.00137   -0.00700
AFIX  23
H21A  2    0.173706    0.170244    0.729145    11.00000   -1.20000
H21B  2    0.324770    0.205861    0.707258    11.00000   -1.20000
AFIX   0
C17   1    0.191257    0.418309    0.705918    11.00000    0.02990    0.02709 =
         0.01569    0.00031    0.00266   -0.00261
C19   1    0.629224    0.659374    0.612606    11.00000    0.03295    0.04565 =
         0.02870    0.00713   -0.00537   -0.01369
AFIX 137
H19A  2    0.557244    0.704576    0.625577    11.00000   -1.50000
H19B  2    0.696455    0.704918    0.598675    11.00000   -1.50000
H19C  2    0.696018    0.617161    0.627583    11.00000   -1.50000
AFIX   0
C16   1    0.063353    0.506287    0.707118    11.00000    0.03608    0.03474 =
         0.02485    0.00210    0.01103    0.00294
AFIX  23
H16A  2    0.087917    0.559213    0.724652    11.00000   -1.20000
H16B  2   -0.042011    0.474507    0.711690    11.00000   -1.20000
AFIX   0
C15   1    0.064812    0.560677    0.672760    11.00000    0.03215    0.03182 =
         0.02676    0.00339    0.00749    0.00500
AFIX  23
H15A  2   -0.038696    0.551590    0.661547    11.00000   -1.20000
H15B  2    0.087853    0.638334    0.674808    11.00000   -1.20000
AFIX   0
C2    1    0.735663    0.574852    0.544065    11.00000    0.03312    0.04379 =
         0.03234    0.01192    0.01294    0.00631
AFIX  23
H2A   2    0.809978    0.624254    0.555368    11.00000   -1.20000
H2B   2    0.799099    0.524529    0.530494    11.00000   -1.20000
AFIX   0
C1    1    0.642715    0.511238    0.570029    11.00000    0.03382    0.03780 =
         0.03189    0.01350    0.01360    0.00967
AFIX  23
H1A   2    0.718346    0.475008    0.585068    11.00000   -1.20000
H1B   2    0.579440    0.455057    0.558809    11.00000   -1.20000
AFIX   0
C24   1    0.149606    0.407537    0.533284    11.00000    0.06781    0.03367 =
         0.03582   -0.00495    0.00247   -0.01116
AFIX 137
H24A  2    0.210412    0.405248    0.512642    11.00000   -1.50000
H24B  2    0.036020    0.404086    0.528258    11.00000   -1.50000
H24C  2    0.179149    0.346292    0.547197    11.00000   -1.50000
AFIX   0
HKLF 4


REM  1_a.res in C222(1)
REM wR2 = 0.0953, GooF = S = 1.047, Restrained GooF = 1.047 for all data
REM R1 = 0.0361 for 3982 Fo > 4sig(Fo) and 0.0392 for all 4232 data
REM 284 parameters refined using 0 restraints

END

WGHT      0.0522      1.5639

REM Highest difference peak  0.482,  deepest hole -0.184,  1-sigma level  0.039
Q1    1   0.9340  0.7614  0.5525  11.00000  0.05    0.48
Q2    1   0.5891  0.5446  0.5801  11.00000  0.05    0.18
Q3    1   0.4759  0.5507  0.6021  11.00000  0.05    0.18
Q4    1   0.1629  0.5652  0.5903  11.00000  0.05    0.18
Q5    1   0.2203  0.6456  0.5893  11.00000  0.05    0.18
Q6    1   0.4619  0.4040  0.6496  11.00000  0.05    0.17
Q7    1   0.2252  0.5784  0.6102  11.00000  0.05    0.16
Q8    1   0.2616  0.4357  0.6928  11.00000  0.05    0.16
Q9    1   0.3586  0.5440  0.6220  11.00000  0.05    0.16
Q10   1   0.2371  0.5397  0.6403  11.00000  0.05    0.15
Q11   1   0.1310  0.5335  0.6610  11.00000  0.05    0.15
Q12   1   0.4683  0.6050  0.5790  11.00000  0.05    0.15
Q13   1   0.0596  0.5298  0.6896  11.00000  0.05    0.15
Q14   1   0.2597  0.4858  0.6690  11.00000  0.05    0.14
Q15   1   0.4844  0.6932  0.5564  11.00000  0.05    0.14
Q16   1   0.1578  0.3588  0.7018  11.00000  0.05    0.13
Q17   1  -0.0222  0.4943  0.7198  11.00000  0.05    0.13
Q18   1   0.3505  0.6668  0.5734  11.00000  0.05    0.12
Q19   1  -0.1245  0.5008  0.6013  11.00000  0.05    0.12
Q20   1   0.5776  0.3686  0.6228  11.00000  0.05    0.12
;
_shelx_res_checksum   79032

_shelx_hkl_file
;
  -1   1   0  164.79    5.09
  -1   1   0  152.51    5.03
   1  -1   0  166.23    5.25
   1  -1   0  168.12    5.04
   1  -1   0  162.18    5.05
  -1   1   0  166.68    5.25
   2  -2   0  234.49    7.26
   2  -2   0  218.43    7.31
   2  -2   0  240.67    7.79
  -2   2   0  225.40    7.71
  -2   2   0  220.92    7.40
   3  -3   0   19.33    1.72
  -3   3   0   18.77    2.13
   3  -3   0   19.21    1.30
   4  -4   0    4.33    0.73
  -4   4   0    2.21    1.11
   5  -5   0    0.66    0.62
  -5   5   0    0.46    0.28
  -5   5   0    0.99    0.38
  -6   6   0    4.53    0.62
  -7   7   0    6.18    0.76
  -8   8   0   10.99    0.71
   1  -1   1  373.72   10.52
   1  -1   1  332.64   10.69
  -1   1   1  372.19   10.75
  -1   1   1  355.06   10.53
  -1   1   1  346.21   10.57
   1  -1  -1  362.44   10.75
  -1   1  -1  333.17   10.82
   1  -1  -1  365.49   10.53
   1  -1  -1  368.39   10.53
   2  -2   1  139.78    4.92
  -2   2   1  142.66    5.24
   2  -2   1  143.14    4.81
   2  -2   1  149.76    5.32
  -2   2   1  142.44    5.05
   2  -2  -1  146.98    4.85
   2  -2  -1  138.82    4.86
  -2   2  -1  139.53    5.26
   2  -2  -1  144.55    5.30
   3  -3   1    0.56    0.44
   3  -3   1    0.26    0.24
  -3   3   1    0.07    0.33
   3  -3  -1    0.37    0.22
  -3   3  -1    0.10    0.62
   3  -3  -1   -0.23    0.34
  -4   4   1   50.05    3.45
   4  -4   1   50.16    2.64
   4  -4  -1   53.74    3.80
  -4   4  -1   52.99    3.62
  -4   4  -1   50.61    3.61
   4  -4  -1   51.07    2.68
   5  -5   1   37.98    2.48
  -5   5   1   38.63    1.92
  -5   5   1   38.44    2.04
   5  -5  -1   40.91    2.63
  -5   5  -1   40.20    2.05
  -5   5  -1   42.38    2.00
  -6   6   1   92.06    3.48
  -6   6   1   94.99    3.75
  -6   6  -1   79.49    3.34
  -6   6  -1   91.16    3.66
  -7   7   1   10.15    0.90
  -7   7  -1    9.77    0.89
  -8   8   1   -0.18    0.12
   0   0   2   10.65    0.46
   0   0   2   13.35    0.41
   0   0   2   11.73    0.45
   0   0  -2   12.75    0.45
   1  -1   2   34.62    1.34
  -1   1   2   34.94    1.49
  -1   1   2   33.83    1.41
   1  -1   2   34.38    1.36
  -1   1   2   34.70    1.36
   1  -1  -2   33.00    1.49
  -1   1  -2   33.31    1.34
  -1   1  -2   33.86    1.54
   1  -1  -2   33.77    1.34
  -2   2   2  227.65    7.44
   2  -2   2  213.46    7.09
   2  -2   2  226.72    7.48
   2  -2   2  214.62    6.96
  -2   2   2  214.98    7.23
   2  -2  -2  216.09    6.98
  -2   2  -2  220.41    7.51
   2  -2  -2  212.18    7.44
   3  -3   2    4.82    0.71
  -3   3   2    3.12    0.73
   3  -3   2    4.67    0.66
  -3   3  -2    3.81    0.86
   3  -3  -2    5.36    0.91
   3  -3  -2    5.12    0.66
   4  -4   2   27.66    1.81
  -4   4   2   25.71    2.43
  -4   4  -2   25.21    2.77
   4  -4  -2   26.87    1.82
  -4   4  -2   28.51    2.62
   4  -4  -2   25.84    2.65
   5  -5   2   13.44    1.45
  -5   5   2   13.49    1.06
  -5   5   2   10.14    0.89
  -5   5  -2   11.85    0.98
   5  -5  -2   13.36    1.46
  -5   5  -2   10.17    0.92
  -6   6   2    2.84    0.53
  -6   6  -2    4.01    0.57
  -7   7   2    6.59    0.76
  -7   7  -2    7.98    0.76
  -8   8   2    0.12    0.15
  -8   8  -2    0.13    0.14
   0   0   3    0.13    0.04
   0   0   3    0.09    0.03
   0   0  -3    0.12    0.04
  -1   1   3 1000.00   28.24
  -1   1  -3  962.15   28.22
  -2   2   3  377.65   11.51
   2  -2   3  332.19   11.11
  -2   2   3  366.46   11.37
   2  -2   3  367.37   11.06
   2  -2  -3  362.22   11.06
   2  -2  -3  352.27   11.56
  -2   2  -3  370.34   11.66
  -3   3   3  156.62    6.25
  -3   3   3  154.00    6.20
   3  -3   3  165.05    5.63
   3  -3   3  159.10    5.89
  -3   3  -3  150.78    6.18
   3  -3  -3  155.51    6.40
  -3   3  -3  161.61    6.51
   3  -3  -3  155.66    5.59
  -4   4   3   27.11    2.34
  -4   4   3   21.49    1.39
   4  -4   3   24.11    1.67
  -4   4  -3   24.36    2.41
   4  -4  -3   23.93    1.70
   4  -4  -3   22.27    2.42
  -5   5   3   38.17    1.96
  -5   5   3   42.50    2.18
  -5   5  -3   44.23    2.06
   5  -5  -3   42.12    2.66
  -5   5  -3   42.59    2.08
  -6   6   3    2.06    0.52
  -6   6   3    2.31    0.47
  -6   6  -3    2.58    0.53
  -6   6  -3    3.32    0.59
  -7   7   3    0.46    0.35
  -7   7  -3    0.92    0.29
  -8   8   3    1.24    0.27
  -8   8  -3    1.23    0.25
   0   0   4   86.48    2.57
   0   0   4   87.81    2.65
   0   0   4   89.03    2.66
   0   0  -4   79.19    2.63
   0   0  -4   88.39    2.66
   1  -1   4  266.52    7.75
  -1   1   4  243.28    7.83
  -1   1   4  254.06    7.86
  -1   1   4  257.04    7.70
   1  -1  -4  257.77    7.76
   1  -1  -4  256.32    7.93
  -1   1  -4  257.26    7.85
   2  -2   4   50.58    2.16
  -2   2   4   52.78    2.44
  -2   2   4   54.38    2.48
   2  -2   4   50.37    2.26
   2  -2  -4   50.36    2.53
  -2   2  -4   54.55    2.50
  -2   2  -4   51.51    2.56
   2  -2  -4   51.01    2.19
   3  -3   4   96.52    4.04
  -3   3   4   94.13    4.32
   3  -3   4   97.34    3.75
  -3   3   4   92.40    4.34
  -3   3  -4   92.71    4.51
   3  -3  -4   90.46    4.46
   3  -3  -4   97.08    3.81
  -3   3  -4   92.37    4.32
  -4   4   4   13.83    1.94
  -4   4   4    9.77    0.90
   4  -4   4   12.35    1.17
  -4   4  -4   10.40    1.76
  -4   4  -4   13.73    1.79
   4  -4  -4   11.59    1.17
   4  -4  -4    9.80    1.74
  -5   5   4   63.35    2.95
  -5   5   4   69.90    2.79
   5  -5  -4   64.06    3.49
  -5   5  -4   74.86    2.87
   5  -5  -4   59.01    3.07
  -5   5  -4   65.24    2.83
  -6   6   4   27.04    1.49
  -6   6   4   27.33    1.72
  -6   6  -4   28.47    1.63
  -6   6  -4   23.99    1.42
  -7   7   4    9.13    0.87
  -7   7  -4    7.70    0.77
  -8   8   4    6.01    0.55
  -8   8  -4    6.33    0.56
   0   0   5    0.04    0.05
   0   0   5    0.13    0.06
   0   0  -5    0.37    0.09
   0   0  -5    0.21    0.07
  -1   1   5  176.13    5.56
   1  -1   5  175.47    5.22
   1  -1   5  156.35    5.36
   1  -1  -5  161.97    5.37
  -1   1  -5  164.12    5.15
  -1   1  -5  159.81    5.25
   1  -1  -5  164.79    5.22
   2  -2   5  316.58    9.90
  -2   2   5  307.21   10.05
   2  -2   5  314.60    9.75
  -2   2   5  327.76   10.18
  -2   2  -5  294.92   10.03
   2  -2  -5  320.33    9.80
  -2   2  -5  320.25   10.38
   2  -2  -5  310.86   10.29
  -3   3   5   10.21    1.10
   3  -3   5   10.06    1.06
   3  -3   5   11.70    0.99
   3  -3  -5    9.90    1.36
   3  -3  -5   11.78    1.04
  -3   3  -5    9.40    1.14
  -3   3  -5   10.31    1.39
   4  -4   5   14.86    1.30
  -4   4   5   16.13    1.50
  -4   4   5   16.66    1.81
   4  -4  -5   16.32    1.41
  -4   4  -5   17.90    2.23
   4  -4  -5   16.07    2.18
  -4   4  -5   17.38    1.98
  -5   5   5   31.34    1.63
  -5   5   5   32.24    1.82
  -5   5  -5   29.96    1.65
   5  -5  -5   28.23    2.18
  -5   5  -5   32.12    1.71
   5  -5  -5   28.12    1.92
  -6   6   5    9.74    0.83
  -6   6   5    9.15    0.95
  -6   6  -5    9.22    0.87
  -6   6  -5    8.19    0.88
  -7   7   5    3.70    0.64
   7  -7   5    4.22    0.61
  -7   7  -5    3.65    0.54
  -8   8   5    1.21    0.28
  -8   8  -5    1.11    0.25
   8  -8  -5    1.31    0.33
  -1   1   6  164.29    5.18
  -1   1   6  159.65    5.03
   1  -1   6  157.33    5.21
   1  -1   6  153.92    4.96
  -1   1  -6  150.78    5.01
   1  -1  -6  152.37    5.14
   1  -1  -6  163.16    5.02
  -1   1  -6  152.68    4.91
   2  -2   6  625.14   18.85
  -2   2   6  625.81   19.14
  -2   2   6  615.29   18.97
   2  -2   6  623.18   18.70
   2  -2  -6  641.14   19.33
  -2   2  -6  636.79   19.01
   2  -2  -6  638.31   18.76
  -2   2  -6  619.99   19.32
   3  -3   6  173.83    5.97
  -3   3   6  165.36    6.79
   3  -3   6  176.22    6.38
  -3   3  -6  164.79    6.50
   3  -3  -6  157.48    6.80
   3  -3  -6  175.25    6.06
  -3   3  -6  165.92    6.88
  -4   4   6   18.06    1.24
   4  -4   6   17.25    1.70
  -4   4   6   16.49    2.03
   4  -4   6   19.29    1.44
   4  -4  -6   16.72    2.29
  -4   4  -6   21.33    2.19
  -4   4  -6   19.10    2.29
   4  -4  -6   20.29    1.56
  -5   5   6   10.59    0.99
  -5   5   6   11.95    0.97
  -5   5  -6   10.10    0.89
  -5   5  -6   12.17    0.95
   5  -5  -6   10.53    1.43
   5  -5  -6   10.34    1.14
  -6   6   6   12.18    0.94
  -6   6   6   13.64    1.18
  -6   6  -6    9.64    0.85
  -6   6  -6   13.55    1.04
  -7   7   6    1.71    0.46
  -7   7  -6    1.39    0.33
  -8   8   6    4.05    0.46
  -8   8  -6    2.84    0.41
   0   0   7    0.42    0.14
   0   0  -7    0.30    0.11
  -1   1   7   99.32    3.45
  -1   1   7   97.12    3.24
   1  -1   7   95.18    3.22
   1  -1   7   85.21    3.75
   1  -1  -7   96.73    3.43
  -1   1  -7   87.91    3.13
   1  -1  -7  100.72    3.28
  -1   1  -7   93.72    3.25
  -2   2   7   85.78    3.61
   2  -2   7   85.39    3.37
  -2   2   7   88.52    3.46
  -2   2  -7   82.29    3.40
   2  -2  -7   85.12    3.68
   2  -2  -7   83.11    3.26
  -2   2  -7   83.17    3.71
  -3   3   7  114.58    6.68
   3  -3   7  123.29    4.57
   3  -3   7  116.38    4.89
  -3   3  -7  118.69    5.06
   3  -3  -7  122.89    4.64
   3  -3  -7  122.20    5.50
  -3   3  -7  123.77    5.56
   4  -4   7    0.53    0.45
   4  -4   7    0.79    0.38
  -4   4   7    1.11    0.33
  -4   4  -7    1.09    1.40
   4  -4  -7    0.14    1.06
   4  -4  -7    0.92    0.48
  -4   4  -7    0.75    0.71
  -5   5   7   56.32    2.50
  -5   5   7   58.47    2.71
  -5   5  -7   59.23    2.52
   5  -5  -7   50.53    2.76
   5  -5  -7   61.12    3.33
  -5   5  -7   48.46    2.37
  -6   6   7   34.60    1.76
  -6   6   7   39.91    2.21
  -6   6  -7   40.29    1.98
  -6   6  -7   41.61    2.01
  -7   7   7    4.01    0.64
  -7   7  -7    4.56    0.54
  -8   8   7    0.48    0.21
  -8   8  -7    0.83    0.20
   0   0   8   59.96    2.03
   0   0   8   58.45    1.86
   0   0   8   51.00    2.20
   0   0  -8   51.84    1.96
   0   0  -8   60.47    2.03
   1  -1   8  223.39    6.95
  -1   1   8  238.54    7.14
   1  -1   8  231.68    7.38
   1  -1   8  217.21    7.83
  -1   1   8  233.98    7.40
   1  -1  -8  241.81    7.19
  -1   1  -8  226.42    7.13
   1  -1  -8  229.31    7.38
  -2   2   8   59.46    2.63
  -2   2   8   55.58    3.24
   2  -2   8   60.53    2.61
   2  -2  -8   59.60    2.92
   2  -2  -8   59.55    2.50
  -2   2  -8   62.11    3.00
  -2   2  -8   53.64    2.55
   3  -3   8  187.66    6.44
  -3   3   8  190.59    7.27
  -3   3  -8  184.54    6.94
   3  -3  -8  168.55    7.30
   3  -3  -8  181.96    6.49
  -3   3  -8  187.38    7.51
  -4   4   8   11.96    1.75
  -4   4   8    9.09    0.90
   4  -4   8   11.23    1.13
   4  -4   8    9.21    1.21
   4  -4  -8    7.18    1.53
  -4   4  -8    9.46    1.66
   4  -4  -8    9.29    1.10
  -4   4  -8   15.20    2.77
  -5   5   8   14.22    1.10
  -5   5   8   16.22    1.30
  -5   5   8   16.16    1.27
  -5   5  -8   18.24    1.16
  -5   5  -8   13.17    1.04
   5  -5  -8   17.04    1.43
  -6   6   8    0.44    0.28
  -6   6   8    0.25    0.31
  -6   6  -8    0.44    0.26
  -6   6  -8    0.87    0.31
  -7   7   8   16.56    1.16
   7  -7   8   12.72    0.99
  -7   7  -8   15.12    1.00
  -8   8   8    0.66    0.20
  -8   8  -8    0.66    0.18
   0   0   9    0.06    0.07
   0   0   9    0.10    0.13
   0   0   9    0.11    0.16
   0   0  -9    0.07    0.12
   0   0  -9    0.05    0.10
  -1   1   9   37.40    1.57
  -1   1   9   37.54    1.81
   1  -1   9   35.24    1.45
   1  -1   9   36.73    1.77
   1  -1   9   36.56    1.57
   1  -1  -9   34.55    1.85
   1  -1  -9   39.02    1.63
  -1   1  -9   36.32    1.57
   2  -2   9  383.28   12.08
  -2   2   9  393.57   12.12
  -2   2   9  391.30   12.53
   2  -2  -9  386.63   11.97
   2  -2  -9  381.44   12.54
  -2   2  -9  383.71   12.11
  -2   2  -9  382.22   12.63
   3  -3   9  447.82   13.59
  -3   3   9  445.37   14.15
  -3   3  -9  429.98   14.78
   3  -3  -9  417.61   13.61
  -3   3  -9  413.40   14.01
   3  -3  -9  435.77   14.80
   4  -4   9   38.79    2.27
   4  -4   9   38.62    2.70
  -4   4   9   38.71    4.15
  -4   4   9   38.66    2.05
   4  -4  -9   38.26    3.44
  -4   4  -9   43.25    3.27
   4  -4  -9   41.29    2.42
  -5   5   9   31.65    1.88
  -5   5   9   28.99    1.86
  -5   5   9   31.49    1.69
  -5   5  -9   27.30    1.57
  -5   5  -9   31.36    1.63
   5  -5  -9   30.48    2.31
   5  -5  -9   31.45    2.02
  -6   6   9   15.62    1.12
  -6   6   9   16.89    1.34
  -6   6  -9   16.24    1.10
  -6   6  -9   16.86    1.16
  -7   7   9    3.35    0.59
   7  -7   9    5.00    0.62
  -8   8  -9    6.19    0.50
   0   0  10  464.05   13.71
   0   0  10  439.60   13.98
   0   0  10  480.36   13.97
   0   0 -10  493.90   13.99
   0   0 -10  484.71   13.96
   1  -1  10   87.88    3.29
  -1   1  10   82.29    2.96
  -1   1  10   83.45    3.30
   1  -1  10   80.80    2.82
   1  -1  10   84.20    2.99
   1  -1 -10   84.29    3.24
   1  -1 -10   82.08    3.02
  -2   2  10  547.02   16.22
  -2   2  10  523.82   16.74
   2  -2  10  532.88   16.23
  -2   2 -10  540.26   16.24
  -2   2 -10  507.17   16.77
   2  -2 -10  535.58   16.10
   2  -2 -10  528.87   16.76
   3  -3  10   83.49    3.84
  -3   3  10   77.87    3.17
   3  -3  10   80.31    3.45
  -3   3  10   86.14    3.87
  -3   3 -10   82.51    3.80
   3  -3 -10   76.12    4.25
   3  -3 -10   83.71    3.54
  -3   3 -10   83.24    4.38
  -4   4  10   44.99    2.28
   4  -4  10   45.55    3.02
  -4   4  10   56.07    3.74
  -4   4  10   41.96    2.29
   4  -4  10   49.16    2.55
   4  -4 -10   47.28    3.95
   4  -4 -10   44.98    2.87
  -4   4 -10   43.26    1.99
   4  -4 -10   48.54    2.74
  -4   4 -10   46.24    1.96
  -5   5  10   52.92    2.58
  -5   5  10   50.81    2.30
  -5   5  10   49.54    2.60
   5  -5 -10   50.00    2.68
  -5   5 -10   51.20    2.27
   5  -5 -10   53.54    3.21
  -5   5 -10   47.30    2.24
  -6   6  10   15.37    1.29
  -6   6  10   15.10    1.01
   6  -6  10   17.53    1.14
  -6   6 -10   12.77    1.00
  -6   6 -10   15.87    1.13
  -7   7  10    7.41    0.80
   7  -7  10    9.73    0.76
  -7   7 -10    8.23    0.71
  -8   8 -10    1.22    0.27
   8  -8 -10    2.32    0.42
   0   0  11    0.11    0.13
   0   0  11    0.29    0.16
   0   0  11    0.13    0.08
   0   0 -11   -0.04    0.10
   0   0 -11    0.18    0.13
   1  -1  11  144.32    4.99
  -1   1  11  156.66    5.04
   1  -1  11  161.92    5.40
  -1   1  11  150.23    5.40
   1  -1  11  144.43    4.84
   1  -1 -11  162.86    5.11
   1  -1 -11  154.61    5.36
  -1   1 -11  150.99    5.02
  -2   2  11    7.91    0.75
   2  -2  11    6.80    0.76
  -2   2 -11    7.20    0.74
   2  -2 -11    8.75    1.01
   2  -2 -11    7.57    0.76
   3  -3  11   18.61    1.37
  -3   3  11   18.06    1.20
  -3   3  11   17.27    1.49
   3  -3  11   17.81    1.55
  -3   3 -11   17.77    1.47
   3  -3 -11   19.34    1.41
  -3   3 -11   19.86    1.95
  -4   4  11  109.14    4.11
   4  -4  11  109.76    5.23
  -4   4  11  106.32    4.17
  -4   4  11  106.80    4.16
  -4   4 -11  102.47    3.68
   4  -4 -11   97.27    4.14
  -4   4 -11  100.99    3.73
   4  -4 -11  111.82    4.66
  -5   5  11    8.17    0.80
  -5   5  11    7.67    0.96
  -5   5  11    7.87    0.91
   5  -5 -11    7.92    1.39
  -5   5 -11    8.01    0.74
  -5   5 -11    8.50    0.77
   5  -5 -11    7.02    0.93
   6  -6  11   31.45    1.56
  -6   6  11   32.54    1.94
  -6   6 -11   33.97    1.69
  -6   6 -11   26.05    1.55
   7  -7  11    0.95    0.28
  -7   7  11    0.74    0.33
  -7   7 -11    0.69    0.23
  -8   8  11    1.52    0.30
  -8   8 -11    1.46    0.27
   0   0  12    0.43    0.12
   0   0  12    0.35    0.22
   0   0  12    0.45    0.17
   0   0 -12    0.33    0.15
   0   0 -12    0.22    0.13
   1  -1  12   14.73    0.85
  -1   1  12   13.22    1.07
   1  -1  12   13.91    0.89
  -1   1  12   14.62    0.92
   1  -1  12   14.45    1.09
   1  -1 -12   15.28    0.97
  -1   1 -12   13.84    0.89
   1  -1 -12   15.30    1.12
   2  -2  12  225.71    7.43
  -2   2  12  205.53    7.24
   2  -2  12  215.13    6.88
   2  -2 -12  217.84    7.24
   2  -2 -12  219.89    7.96
  -2   2 -12  224.11    7.34
  -3   3  12    3.89    0.82
   3  -3  12    5.36    0.85
  -3   3  12    3.69    0.78
   3  -3 -12    4.98    1.29
  -3   3 -12    5.88    0.90
  -3   3 -12    2.86    0.74
   3  -3 -12    5.33    0.73
  -4   4  12    3.83    0.54
  -4   4  12    2.30    0.53
  -4   4  12    1.21    0.41
   4  -4  12    0.98    0.46
  -4   4 -12    2.91    0.44
   4  -4 -12    1.10    0.49
   4  -4 -12    1.41    0.51
  -4   4 -12    2.22    0.36
  -5   5  12   21.41    1.33
  -5   5  12   21.16    1.54
  -5   5  12   21.05    1.60
   5  -5  12   22.20    1.30
  -5   5 -12   23.67    1.33
  -5   5 -12   20.68    1.27
   5  -5 -12   24.22    1.65
  -6   6  12   14.74    1.24
   6  -6  12   14.71    0.99
  -6   6 -12   10.98    0.93
  -6   6 -12   15.31    1.04
   7  -7  12    3.01    0.46
  -7   7  12    2.09    0.43
  -7   7 -12    3.50    0.45
  -8   8 -12    3.74    0.41
   0   0  13   -0.12    0.11
   0   0  13   -0.12    0.14
   0   0  13    0.58    0.16
   0   0 -13    0.35    0.16
   0   0 -13    0.04    0.10
  -1   1  13   29.30    1.73
  -1   1  13   28.44    1.42
   1  -1  13   29.96    1.70
   1  -1  13   29.51    1.44
   1  -1  13   27.77    1.33
   1  -1 -13   28.40    1.47
  -1   1 -13   28.62    1.42
   1  -1 -13   29.68    1.71
   2  -2  13  169.57    6.13
   2  -2  13  170.07    6.69
   2  -2  13  178.12    5.67
  -2   2  13  176.15    6.07
   2  -2 -13  176.69    6.04
  -2   2 -13  173.11    6.06
   2  -2 -13  171.70    6.72
  -3   3  13  253.16    8.92
   3  -3  13  248.31    9.02
  -3   3  13  252.12    8.26
   3  -3  13  255.01    8.69
   3  -3 -13  246.23    9.96
   3  -3 -13  257.75    8.68
  -3   3 -13  257.03    9.05
  -3   3 -13  259.63   10.07
  -4   4  13    8.60    0.90
   4  -4  13    8.66    0.71
  -4   4  13    8.49    0.95
  -4   4  13    8.92    0.86
   4  -4  13    8.83    1.32
   4  -4 -13    9.75    1.20
  -4   4 -13    7.95    0.95
  -4   4 -13    7.77    1.06
   4  -4 -13    8.13    0.95
  -5   5  13    8.12    0.77
   5  -5  13    8.15    0.72
  -5   5  13    8.50    1.03
  -5   5  13    7.66    0.95
   5  -5 -13    8.32    0.97
  -5   5 -13    8.95    0.81
  -5   5 -13    7.52    0.74
  -6   6  13   18.88    1.44
   6  -6  13   17.60    1.17
  -6   6 -13   20.22    1.20
  -6   6 -13   16.17    1.13
  -7   7  13    0.62    0.29
  -7   7 -13    0.48    0.22
  -8   8 -13    9.65    0.66
   0   0  14  125.39    4.29
   0   0  14  119.19    4.40
   0   0  14  123.88    3.96
   0   0 -14  122.27    4.29
   0   0 -14  122.38    4.26
   1  -1  14   48.26    2.04
  -1   1  14   47.88    2.49
   1  -1  14   50.69    2.46
   1  -1  14   49.89    2.12
  -1   1  14   51.39    2.15
   1  -1 -14   48.62    2.43
  -1   1 -14   52.30    2.17
   1  -1 -14   48.66    2.16
   2  -2  14  213.19    6.74
   2  -2  14  207.62    7.26
  -2   2  14  210.91    7.14
   2  -2  14  212.24    7.93
   2  -2 -14  214.01    7.14
  -2   2 -14  211.76    7.17
   2  -2 -14  205.23    7.90
   3  -3  14   95.02    4.34
   3  -3  14   91.43    3.51
  -3   3  14   98.65    4.26
  -3   3  14   92.67    3.64
   3  -3  14   95.30    4.05
  -3   3 -14   96.21    4.27
   3  -3 -14   89.18    3.97
   3  -3 -14   86.31    4.96
  -3   3 -14   97.38    5.68
  -4   4  14   11.13    1.10
  -4   4  14   11.77    1.00
   4  -4  14   12.03    1.48
  -4   4 -14   11.88    0.88
  -4   4 -14   12.79    0.88
   4  -4 -14   12.33    1.36
  -5   5  14    3.24    1.13
  -5   5  14    3.19    0.71
  -5   5  14    3.83    0.56
   5  -5  14    3.64    0.52
   5  -5 -14    3.38    0.68
  -5   5 -14    2.68    0.55
   6  -6  14    4.89    0.57
  -6   6  14    4.70    0.74
  -6   6 -14    5.29    0.59
  -6   6 -14    4.55    0.61
  -7   7  14    8.42    0.78
   7  -7  14    6.66    0.62
  -7   7 -14    8.05    0.67
  -8   8 -14    0.31    0.18
   0   0  15    0.14    0.21
   0   0  15    0.12    0.08
   0   0 -15    0.01    0.09
   0   0 -15   -0.12    0.12
  -1   1  15   21.46    0.99
   1  -1  15   22.46    1.55
   1  -1  15   22.57    1.26
   1  -1  15   20.90    1.20
  -1   1  15   21.17    1.26
   1  -1 -15   20.74    1.28
  -1   1 -15   20.91    1.24
   1  -1 -15   22.13    1.53
   2  -2  15    7.95    0.69
   2  -2  15    7.68    1.19
  -2   2  15    9.16    0.83
   2  -2  15    8.94    0.92
   2  -2 -15    8.86    0.89
  -2   2 -15    8.82    0.87
   2  -2 -15    9.52    1.33
  -3   3  15    0.33    0.26
  -3   3  15    0.16    0.62
   3  -3  15    0.38    0.35
   3  -3  15    0.33    0.31
   3  -3  15    1.43    0.46
   3  -3 -15    0.69    0.31
   3  -3 -15   -0.35    0.78
  -3   3 -15    0.67    0.73
   4  -4  15   42.80    3.01
   4  -4  15   43.07    1.86
  -4   4  15   44.53    2.31
  -4   4  15   46.16    2.45
  -4   4 -15   39.80    1.84
  -4   4 -15   42.71    1.87
   4  -4 -15   44.14    2.41
   4  -4 -15   43.74    2.69
  -5   5  15   19.08    1.65
  -5   5  15   19.71    1.60
  -5   5  15   19.80    1.23
  -5   5 -15   20.19    1.24
   6  -6  15    4.36    0.54
  -6   6  15    3.36    0.64
  -6   6 -15    5.02    0.66
  -6   6 -15    5.44    0.57
   7  -7  15    5.97    0.64
  -7   7  15    7.22    0.71
  -7   7 -15    7.88    0.62
  -8   8 -15    4.32    0.40
   0   0  16  135.88    4.47
   0   0  16  134.38    5.02
   0   0  16  139.33    4.88
   0   0 -16  147.15    4.94
   0   0 -16  132.46    4.84
  -1   1  16  194.88    5.99
   1  -1  16  191.41    6.40
   1  -1  16  190.42    6.92
  -1   1  16  193.01    6.46
   1  -1 -16  195.45    6.51
  -1   1 -16  197.80    6.49
   1  -1 -16  190.89    6.94
  -2   2  16  299.81    9.77
  -2   2  16  312.08   10.21
   2  -2  16  328.79   11.31
   2  -2  16  313.87    9.85
   2  -2  16  313.99   10.36
   2  -2 -16  319.33   10.21
  -2   2 -16  317.18   10.22
   2  -2 -16  306.78   11.15
   3  -3  16   15.18    1.36
  -3   3  16   11.56    1.38
   3  -3  16   13.24    1.41
   3  -3  16   13.54    1.11
  -3   3  16   13.80    1.11
   3  -3 -16   13.04    1.22
  -3   3 -16   13.49    1.93
   3  -3 -16   11.51    1.93
  -3   3 -16   14.67    1.51
  -4   4  16   46.87    2.29
   4  -4  16   46.44    3.30
  -4   4  16   46.42    2.40
   4  -4  16   45.54    1.96
  -4   4  16   47.78    2.49
   4  -4 -16   44.54    2.48
  -4   4 -16   46.47    1.97
   4  -4 -16   46.07    2.79
  -4   4 -16   44.66    1.94
  -5   5  16    5.60    0.81
  -5   5  16    4.09    0.77
  -5   5  16    5.66    0.68
   5  -5  16    5.41    0.61
   5  -5 -16    5.59    0.97
  -5   5 -16    5.89    0.61
  -5   5 -16    7.23    0.66
   6  -6  16    6.41    0.60
  -6   6  16    5.30    0.78
  -6   6 -16    5.30    0.60
  -6   6 -16    4.83    0.58
  -7   7  16    1.02    0.33
  -7   7 -16    1.27    0.28
  -8   8 -16    9.63    0.56
   0   0  17    0.32    0.23
   0   0 -17    0.91    0.31
   1  -1  17   23.40    1.42
   1  -1  17   25.25    1.74
  -1   1  17   26.30    1.15
   1  -1  17   26.10    1.45
  -1   1  17   23.79    1.43
   1  -1 -17   25.33    1.50
  -1   1 -17   25.39    1.48
   1  -1 -17   23.36    1.74
   2  -2  17  112.09    4.48
  -2   2  17  112.99    4.37
   2  -2  17  104.96    4.00
   2  -2  17  108.38    5.18
   2  -2 -17  112.55    5.23
  -2   2 -17  106.37    4.32
   2  -2 -17  111.41    4.35
   3  -3  17   45.04    2.78
  -3   3  17   45.50    2.21
  -3   3  17   42.01    2.66
  -3   3 -17   41.13    2.59
   3  -3 -17   42.54    3.57
   3  -3 -17   45.50    2.54
   4  -4  17   42.68    1.86
  -4   4  17   43.65    2.32
  -4   4  17   42.57    2.07
  -4   4  17   43.68    2.38
   4  -4  17   45.19    3.27
   4  -4 -17   44.73    2.79
  -4   4 -17   44.13    1.89
   4  -4 -17   41.66    2.44
  -4   4 -17   42.18    1.91
  -5   5  17   13.06    1.33
  -5   5  17   13.28    1.22
   5  -5  17   13.53    0.91
  -5   5 -17   11.94    0.95
   5  -5 -17   12.15    1.22
  -5   5 -17   13.60    0.93
   6  -6  17   11.97    1.10
  -6   6  17   11.38    1.12
  -6   6 -17   11.78    1.07
  -6   6 -17   13.09    0.91
   7  -7  17    0.71    0.26
  -7   7  17    0.61    0.27
  -7   7 -17    0.83    0.22
  -8   8 -17    4.56    0.35
   0   0  18   12.05    0.77
   0   0  18   10.29    0.94
   0   0 -18   12.35    1.01
   1  -1  18   25.42    2.15
  -1   1  18   27.18    1.62
   1  -1  18   31.89    2.05
  -1   1  18   28.81    1.30
   1  -1  18   31.22    1.66
   1  -1 -18   33.48    1.78
   1  -1 -18   28.22    1.98
  -1   1 -18   32.07    1.74
   2  -2  18   13.22    1.25
  -2   2  18   11.95    0.92
  -2   2  18   12.87    1.23
   2  -2  18   11.03    1.66
   2  -2 -18   13.24    1.16
   2  -2 -18   14.33    1.72
  -2   2 -18   13.80    1.23
  -3   3  18   76.11    4.37
  -3   3  18   67.73    3.00
   3  -3  18   66.63    3.63
   3  -3 -18   77.36    3.90
  -3   3 -18   57.52    2.82
   3  -3 -18   63.12    6.44
   3  -3 -18   71.75    3.42
  -4   4  18   23.57    1.69
  -4   4  18   23.07    1.61
  -4   4  18   23.02    1.37
   4  -4  18   24.64    2.35
   4  -4  18   23.00    1.20
   4  -4 -18   21.98    1.98
  -4   4 -18   21.93    1.21
  -4   4 -18   23.81    1.26
   4  -4 -18   24.23    1.71
  -5   5  18    6.48    0.89
  -5   5  18    6.28    0.68
   5  -5  18    6.88    0.64
  -5   5  18    6.96    0.98
  -5   5 -18    7.28    0.69
  -5   5 -18    6.94    0.67
   5  -5 -18    6.87    0.95
   6  -6  18    9.75    0.95
  -7   7  18   10.82    1.15
   7  -7  18   13.95    1.03
  -7   7 -18   15.48    0.88
   0   0  19    0.04    0.11
   0   0  19    0.44    0.33
   0   0 -19    0.27    0.23
  -1   1  19   69.30    2.50
  -1   1  19   66.55    2.65
  -1   1  19   64.42    2.94
   1  -1  19   73.34    3.53
   1  -1  19   70.41    2.94
   1  -1 -19   65.68    3.43
  -1   1 -19   68.25    3.02
   1  -1 -19   75.76    3.14
  -2   2  19    5.76    0.96
   2  -2  19    5.27    0.76
  -2   2  19    5.32    0.61
  -2   2 -19    4.41    0.75
   2  -2 -19    5.57    0.92
   2  -2 -19    6.61    1.81
  -3   3  19   74.51    3.86
  -3   3  19   66.85    3.03
  -3   3  19   69.61    3.07
   3  -3  19   70.63    3.74
   3  -3  19   64.95    2.49
  -3   3 -19   65.44    2.53
   3  -3 -19   64.25    3.05
  -3   3 -19   72.52    2.61
   3  -3 -19   68.83    3.43
   4  -4  19    0.32    0.52
  -4   4  19    1.21    0.42
  -4   4  19    2.25    0.47
   4  -4  19    2.08    0.37
  -4   4  19    2.52    0.55
   4  -4 -19    2.18    0.56
   4  -4 -19    0.77    0.76
  -4   4 -19    1.44    0.33
  -4   4 -19    1.64    0.36
   5  -5  19    9.21    0.72
  -5   5  19    8.07    1.01
   5  -5 -19    8.56    1.01
  -5   5 -19    7.60    0.72
  -5   5 -19    8.68    0.75
   6  -6  19    0.14    0.17
  -6   6  19   -0.32    0.24
  -6   6 -19    0.35    0.19
  -6   6 -19    0.10    0.24
  -7   7  19    2.98    0.46
  -7   7 -19    4.24    0.44
   0   0  20   42.08    1.85
   0   0  20   41.69    2.28
   0   0 -20   40.22    2.26
  -1   1  20   23.86    1.58
   1  -1  20   24.98    1.91
  -1   1  20   24.02    1.16
   1  -1  20   24.19    1.48
  -1   1  20   22.88    1.55
   1  -1 -20   23.55    1.87
   1  -1 -20   22.20    1.54
  -1   1 -20   21.87    1.53
   2  -2  20    8.50    1.01
   2  -2  20   10.23    1.73
  -2   2  20    8.26    0.65
  -2   2  20    7.36    1.10
  -2   2  20    7.90    0.81
   2  -2 -20    6.23    1.33
   2  -2 -20    9.41    1.01
  -2   2 -20    9.95    1.13
  -3   3  20   16.57    1.14
   3  -3  20   16.49    1.59
  -3   3  20   17.34    1.66
  -3   3  20   16.07    1.19
   3  -3  20   15.62    0.89
  -3   3  20   16.59    1.30
   3  -3 -20   16.54    1.52
  -3   3 -20   15.15    0.96
  -3   3 -20   13.28    1.01
   3  -3 -20   14.60    1.30
   4  -4  20   11.01    1.64
   4  -4  20   10.27    0.77
  -4   4  20   11.12    1.15
  -4   4  20   10.68    1.14
  -4   4  20   11.42    0.93
   4  -4 -20   12.23    1.25
  -4   4 -20   11.84    0.83
  -4   4 -20   11.64    0.82
  -5   5  20    2.71    0.64
   5  -5  20    3.23    0.47
  -5   5  20    4.04    0.74
   5  -5 -20    3.38    0.68
  -5   5 -20    4.23    0.52
  -5   5 -20    3.54    0.51
   6  -6  20    8.04    0.68
  -6   6  20    8.39    0.91
  -6   6 -20    7.80    0.70
  -6   6 -20    8.47    0.69
  -7   7  20    3.85    0.50
  -7   7 -20    3.69    0.55
   0   0  21    0.25    0.23
   0   0  21   -0.01    0.16
   0   0  21    1.33    0.44
   0   0 -21   -0.29    0.34
  -1   1  21   28.55    1.49
   1  -1  21   30.05    1.73
   1  -1  21   30.61    2.33
  -1   1  21   28.07    1.34
  -1   1  21   28.66    1.83
   1  -1 -21   29.15    1.85
   1  -1 -21   25.42    2.10
  -1   1 -21   28.67    1.85
  -2   2  21   29.76    1.44
  -2   2  21   29.30    2.02
   2  -2  21   31.17    2.98
  -2   2  21   31.57    1.72
   2  -2  21   30.97    2.04
   2  -2 -21   31.04    2.76
  -2   2 -21   28.84    2.45
   2  -2 -21   30.99    2.00
   3  -3  21   18.98    1.79
  -3   3  21   19.51    1.40
  -3   3  21   17.24    1.25
  -3   3  21   15.28    1.11
   3  -3 -21   16.02    1.57
   3  -3 -21   16.88    1.32
  -3   3 -21   17.23    0.96
  -3   3 -21   15.97    0.98
   4  -4  21   18.11    2.17
  -4   4  21   21.66    1.65
   4  -4  21   20.65    1.12
  -4   4  21   18.96    1.20
  -4   4  21   20.40    1.56
  -4   4 -21   17.59    1.14
  -4   4 -21   20.09    1.11
   4  -4 -21   19.90    1.56
  -5   5  21    2.15    0.62
  -5   5  21    1.48    0.48
   5  -5  21    2.45    0.42
  -5   5 -21    2.54    0.45
   5  -5 -21    1.95    0.54
  -5   5 -21    2.58    0.41
   6  -6  21   11.70    0.78
  -6   6  21   10.69    1.02
  -6   6 -21   11.87    0.86
  -6   6 -21    9.78    0.80
  -7   7  21    6.03    0.61
   0   0  22    4.02    0.51
   0   0  22    4.26    0.80
   0   0 -22    3.47    0.75
   1  -1  22   13.18    0.83
  -1   1  22   12.40    1.30
  -1   1  22   14.01    1.00
   1  -1  22   13.85    1.14
   1  -1  22   15.63    1.98
  -1   1  22   14.40    0.89
   1  -1 -22   13.55    1.52
   1  -1 -22   15.28    1.35
  -1   1 -22   12.91    1.27
   2  -2  22   11.53    1.25
   2  -2  22   11.70    0.77
  -2   2  22   12.25    1.04
  -2   2  22   11.75    0.81
   2  -2 -22   10.72    1.17
  -3   3  22    8.03    0.85
   3  -3  22   12.49    1.42
   3  -3  22    9.38    0.70
  -3   3  22    8.16    1.00
  -3   3  22    9.86    1.03
  -3   3  22   11.40    0.99
   3  -3 -22   11.06    1.91
  -3   3 -22    9.93    0.73
   3  -3 -22   11.59    1.06
  -3   3 -22   10.41    0.75
  -4   4  22   11.64    1.18
  -4   4  22   12.87    0.96
  -4   4  22   11.85    1.26
   4  -4  22   12.15    1.91
   4  -4  22   11.70    0.80
   4  -4 -22   12.48    1.22
  -4   4 -22   12.53    0.90
  -4   4 -22   11.15    0.84
  -5   5  22   11.72    1.15
  -5   5  22   12.64    1.33
   5  -5  22   11.02    0.80
   5  -5 -22    9.96    1.09
  -5   5 -22   10.29    0.79
  -5   5 -22   10.50    0.87
  -6   6  22   22.74    1.45
   6  -6  22   23.62    1.23
  -6   6 -22   20.26    1.21
  -6   6 -22   22.41    1.30
  -7   7  22    5.09    0.55
  -7   7 -22    3.82    0.43
   0   0  23    0.84    0.53
   0   0 -23    0.48    0.60
   1  -1  23   54.30    3.50
   1  -1  23   57.52    2.70
  -1   1  23   55.60    2.21
  -1   1  23   55.33    2.95
  -1   1  23   53.32    2.37
  -1   1 -23   56.63    3.09
   1  -1 -23   46.66    3.15
   1  -1 -23   55.85    2.91
   2  -2  23    7.67    1.05
  -2   2  23    9.62    0.92
  -2   2  23    8.32    0.89
   2  -2  23    7.58    0.66
   2  -2 -23    8.11    1.04
  -2   2 -23    8.37    0.67
   2  -2 -23    7.11    0.88
  -2   2 -23    8.34    0.63
  -3   3  23   71.50    2.96
  -3   3  23   64.50    3.08
   3  -3  23   66.53    2.53
  -3   3  23   68.45    3.17
   3  -3  23   72.25    3.99
   3  -3 -23   71.61    3.73
  -3   3 -23   65.35    2.54
  -3   3 -23   64.54    2.61
   3  -3 -23   64.34    3.08
  -4   4  23    0.21    0.35
   4  -4  23    2.57    0.94
  -4   4  23    1.20    0.42
  -4   4 -23    1.02    0.35
  -4   4 -23    0.79    0.27
  -5   5  23    1.76    0.67
  -5   5  23    1.75    0.53
   5  -5  23    1.67    0.33
  -5   5 -23    2.63    0.43
  -5   5 -23    1.49    0.38
   5  -5 -23    1.76    0.52
  -6   6  23    1.16    0.34
   6  -6  23    1.75    0.36
  -6   6 -23    1.70    0.33
  -7   7  23   14.10    0.95
  -7   7 -23   16.05    0.86
   0   0  24   44.29    2.84
   0   0  24   47.46    2.16
   0   0  24   43.76    1.96
   0   0 -24   43.21    3.04
   1  -1  24   98.15    3.60
  -1   1  24  103.80    3.88
  -1   1  24  104.84    3.70
  -1   1  24   97.20    6.23
   1  -1  24  107.46    4.66
   1  -1 -24  107.06    4.63
   2  -2  24   12.39    0.81
   2  -2  24   13.52    1.43
  -2   2  24   14.00    1.14
   2  -2  24   12.89    0.86
   2  -2 -24   12.98    1.39
  -3   3  24   23.09    1.35
  -3   3  24   24.30    1.48
   3  -3  24   25.51    1.25
   3  -3  24   19.68    2.78
  -3   3  24   24.37    1.65
  -3   3  24   26.73    1.78
   3  -3 -24   23.70    2.27
  -3   3 -24   23.47    1.24
   3  -3 -24   22.04    1.60
  -3   3 -24   23.86    1.27
  -4   4  24    9.82    1.17
   4  -4  24    9.66    0.74
   4  -4  24    7.53    1.49
  -4   4  24    9.14    1.04
  -4   4 -24    8.69    0.73
   4  -4 -24    9.24    1.08
  -4   4 -24    7.67    0.77
  -5   5  24    6.45    1.02
   5  -5  24    6.67    0.60
  -5   5  24    6.52    0.90
   5  -5 -24    5.80    0.85
  -5   5 -24    6.40    0.62
  -5   5 -24    5.83    0.65
  -6   6  24    1.15    0.36
   6  -6  24    0.82    0.26
  -6   6 -24    1.59    0.34
  -7   7 -24    2.46    0.34
   0   0  25    0.02    0.17
   0   0  25    0.30    0.29
   0   0 -25    0.27    0.27
   1  -1  25   42.44    2.26
  -1   1  25   38.75    1.91
   1  -1  25   38.17    1.71
  -1   1  25   34.13    1.91
   1  -1  25   34.94    2.23
  -1   1 -25   35.65    1.66
   1  -1 -25   37.77    1.94
  -1   1 -25   34.63    1.67
  -2   2  25   15.11    1.27
  -2   2  25   14.27    1.20
  -2   2  25   13.00    1.03
  -2   2  25   15.15    1.09
   2  -2  25   15.39    1.48
   2  -2  25   14.66    0.94
  -2   2 -25   15.94    1.00
  -2   2 -25   14.17    0.90
   2  -2 -25   14.98    1.53
   2  -2 -25   13.16    1.19
  -3   3  25   21.10    1.62
  -3   3  25   21.19    1.52
   3  -3  25   19.89    1.12
  -3   3  25   21.12    1.37
  -3   3  25   17.63    1.16
   3  -3  25   19.72    2.03
  -3   3 -25   20.65    1.19
  -3   3 -25   19.60    1.13
   3  -3 -25   20.86    1.53
  -4   4  25    0.40    0.36
   4  -4  25    1.50    1.74
   4  -4  25    0.87    0.28
  -4   4  25    1.11    0.46
   4  -4 -25    1.87    0.55
  -4   4 -25    0.59    0.24
  -4   4 -25    1.73    0.39
  -5   5  25   10.58    1.10
   5  -5  25   10.41    0.79
  -5   5  25    9.14    1.21
   5  -5 -25   10.06    1.04
  -5   5 -25   10.44    0.82
  -5   5 -25   11.59    0.91
  -6   6  25    0.30    0.30
  -7   7 -25    4.88    0.44
   0   0  26    5.39    0.68
   0   0  26    6.40    0.67
   0   0  26    5.40    0.82
   0   0 -26    6.70    0.67
   0   0 -26    6.95    0.64
   1  -1  26   18.54    1.11
   1  -1  26   18.35    1.09
  -1   1  26   20.32    1.33
  -1   1  26   18.11    1.25
   1  -1  26   20.10    1.58
  -1   1 -26   17.42    1.31
  -2   2  26   32.55    1.87
   2  -2  26   34.20    1.60
  -2   2  26   33.37    1.77
  -2   2  26   33.00    1.65
  -2   2  26   35.77    2.02
   2  -2  26   32.23    2.36
   2  -2  26   32.89    1.54
  -2   2 -26   32.56    1.59
   2  -2 -26   30.63    2.28
   2  -2 -26   34.91    1.98
  -2   2 -26   33.14    1.56
  -3   3  26   34.04    1.70
   3  -3  26   37.04    2.84
   3  -3  26   35.07    1.63
  -3   3  26   35.48    1.92
  -3   3  26   36.52    2.20
  -3   3  26   36.93    2.10
   3  -3 -26   33.91    2.09
  -3   3 -26   31.37    1.69
  -3   3 -26   32.77    1.61
  -4   4  26   15.52    1.37
   4  -4  26   18.79    1.07
  -4   4  26   16.62    1.58
  -4   4 -26   14.78    1.08
  -4   4 -26   17.47    1.07
   4  -4 -26   17.72    1.46
  -5   5  26    2.81    0.71
  -5   5 -26    1.84    0.36
   6  -6  26    9.04    0.79
  -6   6  26    8.70    0.76
  -6   6 -26    6.63    0.60
  -7   7 -26    6.35    0.48
   0   0  27    0.14    0.36
   0   0  27    0.07    0.20
   0   0  27   -0.51    0.26
   0   0 -27    0.06    0.26
   0   0 -27    0.24    0.27
  -1   1  27   45.30    2.24
   1  -1  27   47.43    2.65
   1  -1  27   44.58    2.01
   1  -1  27   45.69    2.67
  -1   1  27   48.47    2.42
  -1   1 -27   47.10    2.09
   1  -1 -27   43.08    2.24
  -1   1 -27   48.30    2.03
   2  -2  27   16.98    1.12
  -2   2  27   19.26    1.38
   2  -2  27   19.21    1.83
   2  -2  27   19.11    1.10
  -2   2  27   18.57    1.39
  -2   2  27   19.75    1.45
   2  -2 -27   19.50    1.84
  -2   2 -27   19.63    1.17
   2  -2 -27   18.49    1.43
  -2   2 -27   18.75    1.11
  -3   3  27    0.83    0.41
   3  -3  27    2.76    0.91
  -3   3  27    1.99    0.63
   3  -3  27    1.12    0.33
  -3   3  27    1.26    0.50
  -3   3 -27    1.78    0.47
   3  -3 -27    0.75    0.44
  -3   3 -27    0.90    0.45
  -4   4  27   35.19    2.30
  -4   4  27   32.26    2.01
   4  -4  27   34.29    1.60
  -4   4 -27   33.89    1.63
  -4   4 -27   27.92    1.67
   4  -4 -27   31.66    2.02
   5  -5  27   24.25    1.22
  -5   5  27   22.46    1.55
  -5   5  27   23.57    1.85
  -5   5 -27   23.58    1.36
   5  -5 -27   22.83    1.43
  -5   5 -27   23.74    1.36
  -6   6  27    8.11    1.02
  -6   6 -27    6.77    0.58
  -7   7 -27    6.39    0.57
   0   0  28    0.57    0.35
   0   0  28    1.04    0.48
   0   0  28    0.76    0.32
   1  -1  28   19.33    1.60
   1  -1  28   18.93    1.18
  -1   1  28   18.11    1.28
   1  -1  28   18.67    1.14
  -1   1  28   18.93    1.31
  -1   1  28   18.05    1.15
   1  -1 -28   16.92    1.32
  -1   1 -28   18.90    1.20
  -1   1 -28   18.09    1.14
  -2   2  28   15.20    1.12
  -2   2  28   16.64    1.30
   2  -2  28   17.14    1.17
   2  -2  28   16.02    1.72
  -2   2  28   16.44    1.35
   2  -2  28   17.45    1.06
  -2   2 -28   16.69    1.05
  -2   2 -28   16.05    1.06
   2  -2 -28   15.82    1.36
   3  -3  28    5.00    0.95
  -3   3  28    5.74    0.91
  -3   3  28    6.44    1.18
  -3   3  28    4.30    0.80
   3  -3  28    5.20    1.30
  -3   3 -28    4.36    0.55
   3  -3 -28    4.29    0.80
  -3   3 -28    4.25    0.50
  -4   4  28   60.78    3.00
  -4   4  28   61.78    3.28
   4  -4  28   63.14    2.46
   4  -4 -28   60.38    2.99
  -4   4 -28   59.74    2.59
  -4   4 -28   60.75    2.51
  -5   5  28   20.56    1.46
   5  -5  28   21.33    1.14
  -5   5  28   26.00    1.85
  -5   5 -28   21.29    1.21
  -5   5 -28   20.97    1.28
   5  -5 -28   19.67    1.27
  -6   6  28    4.70    0.54
  -6   6 -28    4.73    0.48
  -7   7 -28    0.39    0.14
   0   0  29   -0.27    0.54
   0   0  29   -0.21    0.17
   0   0  29    0.08    0.28
  -1   1  29   11.42    1.02
  -1   1  29   12.28    1.07
   1  -1  29   13.09    0.97
   1  -1  29   12.26    0.92
  -1   1  29   11.79    1.23
   1  -1  29    9.01    1.36
  -1   1 -29   12.64    0.96
  -1   1 -29   11.95    0.95
   1  -1 -29   13.01    1.10
  -2   2  29   14.35    1.20
  -2   2  29   13.38    1.23
   2  -2  29   12.57    0.94
  -2   2  29   12.69    1.07
   2  -2  29   15.29    2.04
  -2   2 -29   13.02    0.98
   2  -2 -29   13.67    1.26
  -2   2 -29   14.17    0.98
   3  -3  29    3.89    0.52
  -3   3  29    3.69    0.74
  -3   3  29    2.62    0.63
   3  -3  29    2.92    1.25
   3  -3 -29    3.27    0.72
  -3   3 -29    4.37    0.54
  -3   3 -29    3.79    0.56
  -4   4  29   87.80    4.10
  -4   4  29   88.28    3.78
   4  -4  29   83.69    3.15
  -4   4 -29   88.64    3.33
   4  -4 -29   81.76    3.69
  -4   4 -29   83.38    3.21
  -5   5  29    3.76    0.76
   5  -5  29    4.58    0.52
  -5   5  29    4.81    0.72
  -5   5 -29    4.80    0.55
  -5   5 -29    5.16    0.64
  -6   6  29    3.83    0.52
  -6   6 -29    4.64    0.50
  -7   7 -29    0.12    0.11
   0   0  30   54.09    2.42
   0   0  30   51.09    2.44
   0   0 -30   53.59    2.51
  -1   1  30   18.73    1.36
   1  -1  30   21.67    1.34
  -1   1  30   21.32    1.49
   1  -1  30   20.80    1.26
  -1   1 -30   20.57    1.32
   1  -1 -30   21.35    1.48
  -1   1 -30   22.77    1.35
   2  -2  30   -0.21    0.29
  -2   2  30    0.81    0.39
   2  -2  30    0.54    0.26
   2  -2  30   -0.81    0.69
  -2   2  30    0.39    0.29
  -2   2  30    0.40    0.37
   2  -2 -30    1.26    0.65
   3  -3  30   89.51    5.93
   3  -3  30   97.39    3.63
  -3   3  30  100.67    4.20
  -3   3  30  107.65    4.69
  -3   3 -30  100.08    3.78
   3  -3 -30  100.63    4.30
  -3   3 -30  106.65    3.75
  -4   4  30    1.07    0.54
  -4   4  30    0.75    0.44
   4  -4  30    0.77    0.30
   4  -4 -30    0.80    0.41
  -4   4 -30    0.62    0.25
  -4   4 -30    0.72    0.26
  -5   5  30    8.28    1.26
   5  -5  30    8.84    0.76
  -5   5  30    6.80    0.81
  -5   5 -30    8.59    0.71
  -5   5 -30    9.19    0.84
  -6   6 -30    0.36    0.15
   0   0  31    0.38    0.36
   0   0  31    0.00    0.20
   0   0 -31    0.44    0.28
  -1   1  31   20.18    1.48
  -1   1  31   19.44    1.39
   1  -1  31   17.62    1.26
   1  -1  31   19.81    1.25
  -1   1 -31   19.22    1.28
   1  -1 -31   18.26    1.41
  -1   1 -31   19.72    1.29
  -2   2  31   17.86    1.28
  -2   2  31   20.22    1.52
  -2   2  31   19.13    1.52
   2  -2  31   18.08    2.37
   2  -2  31   17.00    1.55
  -2   2 -31   19.39    1.21
  -2   2 -31   20.10    1.28
   2  -2 -31   17.12    1.46
  -3   3  31   73.26    3.31
  -3   3  31   71.67    3.57
   3  -3  31   62.22    4.87
   3  -3  31   70.64    2.81
  -3   3 -31   74.09    3.00
   3  -3 -31   71.64    3.38
  -3   3 -31   72.63    2.89
  -4   4  31   13.62    1.40
  -4   4  31   15.17    1.67
   4  -4 -31   11.93    1.45
  -4   4 -31   14.53    1.00
  -4   4 -31   14.46    1.12
  -5   5  31    1.56    0.43
   5  -5  31    1.58    0.52
  -5   5  31    0.99    0.56
  -5   5  31    0.72    0.34
  -5   5 -31    1.98    0.38
  -6   6 -31    2.11    0.30
   0   0  32    2.83    0.61
   0   0  32    2.82    0.57
   0   0 -32    2.97    0.65
   1  -1  32   52.79    2.47
  -1   1  32   53.35    3.00
   1  -1  32   56.27    2.51
  -1   1  32   55.87    2.75
   1  -1 -32   56.65    3.28
  -1   1 -32   54.64    2.97
  -1   1 -32   53.29    2.66
  -2   2  32   10.22    1.11
   2  -2  32   11.27    0.89
  -2   2  32   10.29    1.11
  -2   2 -32   10.97    0.93
   2  -2 -32   10.46    1.12
  -2   2 -32   11.19    0.96
  -3   3  32   14.74    1.43
  -3   3  32   13.01    1.26
   3  -3  32   14.26    1.01
  -3   3 -32   13.08    1.10
   3  -3 -32   14.80    1.36
  -3   3 -32   16.47    1.09
   4  -4  32    5.55    0.62
  -4   4  32    6.52    0.88
  -4   4  32    7.38    1.02
  -4   4 -32    6.65    0.70
   4  -4 -32    5.93    0.80
  -5   5  32    2.83    0.48
  -5   5  32    2.83    0.70
  -5   5  32    3.04    0.62
  -5   5 -32    3.83    0.47
  -6   6 -32   -0.05    0.11
   0   0  33   -0.33    0.24
   0   0 -33    0.34    0.28
  -1   1  33   12.27    1.19
   1  -1  33   10.63    0.98
   1  -1  33   10.16    1.01
  -1   1  33   12.52    1.13
  -1   1 -33   12.72    1.05
  -1   1 -33   12.47    1.06
   1  -1 -33   11.73    1.13
  -2   2  33   11.14    1.06
  -2   2  33    9.85    1.12
  -2   2  33    9.14    0.90
   2  -2  33   10.03    0.85
  -2   2 -33   10.22    0.89
  -2   2 -33    9.46    0.89
   2  -2 -33    8.67    1.08
   3  -3  33    1.19    0.36
  -3   3  33    1.54    0.52
  -3   3  33    1.22    0.51
   3  -3 -33    1.00    0.43
  -3   3 -33    1.43    0.36
  -3   3 -33    1.08    0.36
   4  -4  33    1.24    0.31
  -4   4  33    1.73    0.60
  -4   4  33    1.02    0.41
  -4   4 -33    1.32    0.33
  -4   4 -33    0.76    0.34
   4  -4 -33    1.81    0.45
  -5   5  33    0.69    0.37
  -5   5  33   -0.14    0.28
  -5   5  33    0.13    0.51
  -5   5 -33    0.10    0.15
  -6   6 -33    2.91    0.37
   0   0  34    4.07    0.65
   0   0  34    2.16    0.48
   0   0 -34    3.64    0.67
   1  -1  34   34.66    1.89
   1  -1  34   36.06    1.87
  -1   1  34   32.20    1.89
  -1   1  34   33.63    2.38
  -1   1 -34   34.94    1.94
   1  -1 -34   32.58    2.02
  -2   2  34    7.74    0.91
  -2   2  34    7.63    1.02
   2  -2  34    6.96    0.78
  -2   2 -34    8.70    0.86
   2  -2 -34    7.94    1.03
  -2   2 -34    8.32    0.83
   3  -3  34    4.22    0.63
  -3   3  34    5.39    0.88
   3  -3 -34    4.16    0.77
  -3   3 -34    3.81    0.57
  -3   3 -34    4.65    0.68
  -4   4  34    5.37    0.99
  -4   4  34    4.51    0.69
   4  -4  34    4.62    0.59
  -4   4 -34    4.61    0.64
   4  -4 -34    4.18    0.70
  -4   4 -34    4.12    0.54
  -5   5  34    4.46    0.82
  -5   5  34    3.47    0.51
  -6   6 -34    1.23    0.26
   0   0  35   -0.04    0.27
   0   0 -35    0.04    0.24
   1  -1  35   11.94    1.25
   1  -1  35   11.21    1.00
  -1   1  35    9.27    1.02
  -1   1  35   10.83    1.11
  -1   1 -35   12.69    1.10
   1  -1 -35   12.75    1.20
  -2   2  35   59.31    2.85
   2  -2  35   60.32    2.60
  -2   2  35   60.68    3.11
   2  -2 -35   60.10    2.96
  -2   2 -35   62.65    2.73
  -2   2 -35   60.01    2.74
   3  -3  35   15.67    1.12
  -3   3  35   13.22    1.64
  -3   3  35   16.95    1.47
  -3   3 -35   14.95    1.25
  -4   4  35    7.17    1.70
   4  -4  35    4.53    0.64
  -4   4  35    5.04    0.69
  -4   4 -35    5.81    0.70
  -4   4 -35    4.78    0.58
   4  -4 -35    6.57    0.72
  -5   5  35    2.17    0.58
  -5   5 -35    2.15    0.50
  -6   6 -35    5.61    0.43
   0   0  36    4.88    0.86
   0   0  36    3.00    0.61
   0   0 -36    4.16    0.72
  -1   1  36    6.69    0.88
   1  -1  36    5.20    0.78
   1  -1  36    4.38    0.71
  -1   1  36    6.68    0.86
   1  -1 -36    5.75    0.86
  -1   1 -36    5.53    0.77
  -2   2  36   94.85    4.20
   2  -2  36   95.45    3.63
  -2   2  36   93.72    3.85
  -2   2 -36   90.75    3.75
  -2   2 -36   95.80    3.77
   2  -2 -36   92.49    3.93
   3  -3  36   31.14    1.58
  -3   3  36   29.54    1.76
  -3   3  36   32.01    2.11
   3  -3 -36   30.86    1.80
  -3   3 -36   31.88    1.72
  -3   3 -36   31.51    1.69
   4  -4  36    0.11    0.48
  -4   4  36    1.65    0.54
  -4   4  36    1.42    0.39
  -4   4 -36    1.42    0.36
  -4   4 -36    1.42    0.39
  -5   5  36    4.43    0.70
  -5   5 -36    4.09    0.45
   0   0  37   -0.32    0.30
   0   0  37    0.18    0.37
   0   0 -37    0.28    0.31
   1  -1  37    5.78    0.84
   1  -1  37    5.32    0.78
  -1   1  37    4.16    0.70
  -1   1  37    5.42    0.83
  -1   1 -37    6.03    0.79
   1  -1 -37    6.29    0.85
  -2   2  37   16.51    1.49
   2  -2 -37   17.12    1.50
  -2   2 -37   15.38    1.35
  -2   2 -37   16.35    1.23
  -3   3  37    7.34    0.84
   3  -3  37    7.09    0.78
  -3   3  37    8.32    1.02
  -3   3 -37    7.95    0.77
   3  -3 -37    7.38    0.83
  -3   3 -37    8.74    0.90
  -4   4  37    5.17    0.79
  -4   4  37    4.18    0.61
  -4   4 -37    5.18    0.56
  -4   4 -37    4.28    0.73
  -5   5  37    7.44    0.98
  -5   5 -37    6.25    0.54
   0   0  38    1.17    0.44
   0   0  38    1.83    0.53
   0   0 -38    1.29    0.43
  -1   1  38    5.04    0.80
  -1   1  38    5.43    0.88
   1  -1  38    4.83    0.78
   1  -1  38    4.65    0.80
   1  -1 -38    5.25    0.79
  -1   1 -38    4.34    0.68
   2  -2  38   19.70    1.25
  -2   2  38   20.95    1.65
  -2   2  38   18.26    1.35
  -2   2 -38   20.14    1.35
   2  -2 -38   20.97    1.48
  -3   3  38   12.59    1.00
  -3   3  38   13.17    1.61
  -3   3 -38   12.91    1.02
   3  -3 -38   11.75    0.97
  -3   3 -38   13.27    1.01
  -4   4  38    0.61    0.34
  -4   4  38   -0.83    0.62
  -4   4 -38    1.57    0.36
   0   0  39   -0.27    0.52
   0   0  39    0.30    0.23
  -1   1  39   33.89    1.84
  -1   1  39   32.80    2.04
   1  -1  39   32.90    1.74
  -1   1  39   31.15    1.91
   1  -1 -39   35.97    2.12
  -1   1 -39   31.27    1.94
   2  -2  39    6.00    0.77
  -2   2  39    7.59    0.97
  -2   2  39    6.23    0.79
  -2   2 -39    7.31    0.85
   2  -2 -39    6.84    0.82
  -3   3  39    0.29    0.46
  -3   3  39   -0.01    0.24
  -3   3 -39    0.09    0.26
  -4   4  39    4.95    0.83
  -5   5  39    1.73    0.35
   0   0  40   29.48    1.68
   0   0  40   29.56    1.81
   0   0 -40   31.43    1.80
   1  -1  40   15.48    1.12
  -1   1  40   17.99    1.40
  -1   1  40   16.20    1.29
  -1   1  40   18.09    1.25
   1  -1 -40   16.24    1.27
  -1   1 -40   17.09    1.24
  -2   2  40    3.36    0.57
  -2   2 -40    3.71    0.62
   2  -2 -40    5.00    0.67
  -3   3  40    2.59    0.50
  -3   3  40    0.64    0.41
  -4   4  40    0.81    0.29
  -5   5  40    5.42    0.79
   0   0  41   -0.33    0.36
   0   0  41   -0.29    0.44
   0   0 -41    0.26    0.30
  -1   1  41    7.53    0.95
  -1   1  41    9.22    0.89
  -1   1  41   12.20    1.69
   1  -1 -41    9.71    0.90
  -1   1 -41    8.29    0.86
  -2   2  41    1.65    0.46
   2  -2 -41    1.48    0.36
  -2   2 -41    0.92    0.33
  -3   3  41    3.49    0.68
  -4   4  41    7.59    0.88
   0   0  42   17.55    1.33
   0   0 -42   15.78    1.14
  -1   1  42    6.04    0.81
   1  -1 -42    5.91    0.71
  -1   1 -42    6.32    0.71
  -2   2  42    0.86    0.36
   2  -2 -42    0.51    0.42
  -3   3  42   -0.25    0.27
  -4   4  42    0.14    0.26
   0   0  43    0.41    0.36
   0   0 -43   -0.51    0.26
  -1   1  43   23.08    1.52
  -1   1 -43   20.27    1.57
  -2   2  43    0.39    0.33
  -3   3  43    5.93    0.79
  -4   4  43    1.27    0.33
  -4   4  43    0.90    0.32
   0   0  44    4.35    0.64
   0   0  44    4.90    0.84
   0   0 -44    4.06    0.58
  -1   1  44    9.06    0.96
  -1   1 -44    8.32    0.90
  -2   2  44    1.24    0.42
  -3   3  44    0.39    0.31
  -4   4  44    0.66    0.36
   0   0  45   -0.14    0.30
   0   0  45   -0.04    0.44
  -1   1  45    6.77    0.98
  -2   2  45    8.86    0.84
  -3   3  45    0.50    0.30
   0   0  46    1.64    0.43
  -1   1  46    9.82    0.86
  -2   2  46    2.22    0.44
  -3   3  46    0.58    0.29
  -1   1  47    5.35    0.83
  -2   2  47    1.83    0.35
   1  -1  48    0.42    0.26
   2  -2  48    1.15    0.30
  -7   9   0    2.18    0.38
  -6   8   0    0.09    0.35
  -5   7   0   44.72    2.19
  -4   6   0   74.31    3.89
  -4   6   0   76.34    2.97
   4  -6   0   77.34    4.12
   4  -6   0   77.21    3.38
   3  -5   0   20.67    1.72
  -3   5   0   20.71    2.08
   3  -5   0   18.48    1.55
  -2   4   0   29.27    2.00
   2  -4   0   27.36    1.61
   2  -4   0   29.01    1.86
   2  -4   0   29.74    2.01
   1  -3   0  617.55   19.02
  -1   3   0  658.53   19.09
   1  -3   0  628.66   18.57
   1  -3   0  627.51   19.04
   1   1   0  160.19    4.80
  -1  -1   0  163.58    4.75
   2   0   0  389.89   11.38
  -2   0   0  387.23   11.50
   2   0   0  396.75   12.00
  -2   0   0  398.79   11.97
  -3   1   0   -0.10    0.16
   3  -1   0    0.17    0.10
  -3   1   0   -0.05    0.24
   3  -1   0   -0.05    0.31
   4  -2   0    9.16    1.23
  -4   2   0    6.10    1.04
   4  -2   0    6.73    0.62
  -5   3   0   20.12    1.38
  -5   3   0   24.59    1.49
  -6   4   0    3.23    0.65
  -6   4   0    4.18    0.65
  -7   5   0    0.41    0.32
  -7   5   0    0.56    0.31
  -9   7   0   12.91    0.74
   9  -7   0   13.44    0.65
  -7   9   1    0.59    0.21
  -7   9  -1    0.23    0.18
  -6   8   1    2.20    0.63
  -6   8  -1    1.68    0.48
  -5   7   1   38.91    1.98
  -5   7  -1   39.68    1.95
   4  -6   1   49.95    2.67
   4  -6   1   54.06    3.25
  -4   6  -1   49.65    2.37
   4  -6  -1   53.05    3.24
   4  -6  -1   43.87    2.59
  -4   6  -1   51.59    2.07
   3  -5   1    8.98    1.15
   3  -5   1    7.65    0.97
  -3   5   1    8.92    1.43
   3  -5  -1    9.43    1.15
  -3   5  -1    9.83    1.57
  -3   5  -1    8.52    1.31
   3  -5  -1    9.05    1.06
   2  -4   1    6.45    0.72
  -2   4   1    5.61    0.86
   2  -4   1    6.70    0.88
   2  -4  -1    6.87    0.73
  -2   4  -1    7.91    1.03
   2  -4  -1    6.42    0.99
   2  -4  -1    7.23    0.88
  -1   3   1  180.12    6.15
  -1   3   1  203.78    6.01
   1  -3   1  175.10    5.75
   1  -3   1  183.30    6.20
   1  -3  -1  179.60    6.16
  -1   3  -1  179.41    6.19
   1  -3  -1  163.08    6.05
   0   2   1   73.17    2.29
   0   2   1   74.39    2.46
   0  -2   1   69.33    2.32
   0  -2  -1   71.70    2.68
   0   2  -1   72.14    2.50
   0   2  -1   74.82    2.45
   0  -2  -1   74.37    2.47
   0  -2  -1   71.58    2.27
   0   2  -1   72.22    2.36
  -1  -1   1  364.86   10.41
   1   1   1  361.49   10.43
   1   1  -1  349.08   10.48
  -1  -1  -1  370.84   10.43
   2   0   1  445.45   13.85
  -2   0   1  460.02   13.45
  -2   0   1  475.44   13.85
   2   0   1  467.15   13.21
  -2   0  -1  459.59   13.87
  -2   0  -1  454.92   13.33
   2   0  -1  468.77   13.93
   2   0  -1  446.46   13.32
  -3   1   1   84.35    3.31
  -3   1   1   89.56    3.76
   3  -1   1   89.10    2.94
   3  -1   1   84.21    3.80
   3  -1  -1   85.94    3.94
  -3   1  -1   95.99    3.92
   3  -1  -1   87.82    3.02
  -4   2   1   24.05    2.04
   4  -2   1   27.16    2.14
   4  -2   1   27.62    1.34
   4  -2  -1   27.74    2.24
  -4   2  -1   23.35    2.38
   4  -2  -1   24.57    1.72
  -5   3   1   40.09    2.08
  -5   3   1   37.62    2.05
  -5   3  -1   37.78    2.02
   5  -3  -1   44.11    2.09
  -5   3  -1   44.35    2.20
  -6   4   1    1.56    0.45
  -6   4   1    2.29    0.55
  -6   4  -1    1.57    0.45
  -6   4  -1    1.24    0.41
  -7   5   1    3.89    0.64
  -7   5   1    4.82    0.74
  -7   5  -1    5.03    0.75
  -7   5  -1    5.26    0.75
  -8   6   1    1.54    0.39
  -8   6  -1    1.45    0.34
  -9   7   1   10.68    0.69
   9  -7   1    9.36    0.53
  -9   7  -1   10.85    0.69
  -7   9   2    0.20    0.18
  -7   9  -2    0.26    0.19
  -6   8  -2   11.57    1.11
  -5   7   2   28.34    1.63
  -5   7  -2   28.87    1.61
   4  -6   2   11.59    1.45
   4  -6   2   11.59    1.10
   4  -6  -2    8.51    1.39
   4  -6  -2   10.21    1.08
  -4   6  -2    8.51    0.71
  -4   6  -2   10.70    0.93
   3  -5   2   30.63    2.07
  -3   5   2   26.97    2.27
   3  -5   2   31.02    2.14
   3  -5  -2   31.21    2.12
  -3   5  -2   29.67    2.39
  -3   5  -2   28.84    2.56
   3  -5  -2   32.05    2.67
   2  -4   2   22.10    1.60
   2  -4   2   22.34    1.45
  -2   4   2   23.72    1.73
   2  -4  -2   22.82    1.80
  -2   4  -2   24.28    1.72
   2  -4  -2   22.36    1.40
   2  -4  -2   22.80    1.59
  -2   4  -2   23.43    1.81
  -1   3   2  169.24    5.30
  -1   3   2  173.17    5.79
   1  -3   2  168.07    5.44
   1  -3   2  163.51    5.82
   1  -3  -2  162.17    5.79
  -1   3  -2  167.21    5.71
  -1   3  -2  173.80    5.90
   1  -3  -2  165.72    5.36
   1  -3  -2  169.83    5.79
   0  -2   2   42.23    1.51
   0   2   2   42.89    1.40
   0   2   2   43.50    1.57
   0  -2  -2   39.83    1.75
   0  -2  -2   44.62    1.62
   0   2  -2   42.81    1.56
   0   2  -2   42.44    1.53
   0  -2  -2   43.25    1.40
  -1  -1   2   35.18    1.19
   1   1  -2   33.71    1.24
  -1  -1  -2   36.26    1.21
  -1  -1  -2   35.38    1.15
  -2   0   2   37.61    1.71
   2   0   2   34.69    1.28
  -2   0   2   39.17    1.53
   2   0   2   36.66    1.75
  -2   0  -2   39.45    1.79
  -2   0  -2   38.66    1.30
   2   0  -2   40.33    1.84
   2   0  -2   38.33    1.41
  -3   1   2   75.14    3.13
   3  -1   2   80.42    2.68
   3  -1   2   84.12    3.63
  -3   1   2   77.36    3.48
   3  -1  -2   81.09    3.76
   3  -1  -2   80.55    2.84
  -3   1  -2   85.75    3.68
  -4   2   2   15.14    1.58
   4  -2   2   15.44    0.93
  -4   2   2   14.58    1.76
  -4   2  -2   15.63    2.37
   4  -2  -2   16.99    1.06
   4  -2  -2   15.64    1.65
   5  -3   2    0.09    0.25
  -5   3   2    0.37    0.29
  -5   3   2    0.39    0.30
  -5   3  -2    0.49    0.29
  -5   3  -2    0.23    0.27
   5  -3  -2    0.54    0.26
  -6   4   2    1.09    0.36
  -6   4   2    0.62    0.30
  -6   4  -2    0.80    0.32
  -6   4  -2    0.57    0.34
  -7   5   2    9.49    1.00
  -7   5   2   12.81    1.15
  -7   5  -2   13.87    1.15
  -7   5  -2   12.28    1.08
  -8   6   2    0.07    0.21
  -8   6  -2    0.36    0.19
   9  -7   2    0.17    0.19
  -9   7   2   -0.07    0.14
  -9   7  -2    0.10    0.16
  -7   9   3   11.41    0.86
  -7   9  -3   12.28    0.83
  -5   7   3   14.48    1.12
  -5   7  -3   16.04    1.10
   5  -7  -3   17.33    1.43
   4  -6   3   32.22    2.48
  -4   6   3   29.57    1.78
   4  -6   3   26.44    1.82
  -4   6  -3   30.39    1.60
  -4   6  -3   31.86    1.46
   4  -6  -3   33.23    2.41
   4  -6  -3   28.05    1.84
   3  -5   3    7.40    1.05
  -3   5   3    8.14    1.38
   3  -5   3    8.91    1.08
   3  -5  -3    9.81    1.21
  -3   5  -3    7.64    1.43
   3  -5  -3    7.92    1.36
  -3   5  -3   11.96    1.47
  -2   4   3  282.15    9.48
   2  -4   3  261.09    8.93
   2  -4   3  270.23    9.23
   2  -4  -3  276.06    9.21
  -2   4  -3  266.84    9.33
   2  -4  -3  263.13    9.61
  -2   4  -3  282.26    9.70
   2  -4  -3  277.87    8.84
  -1   3   3   18.50    1.34
   1  -3   3   19.54    1.08
  -1   3   3   19.43    0.96
  -1   3   3   18.61    1.22
   1  -3  -3   20.64    1.32
  -1   3  -3   19.63    1.22
   1  -3  -3   19.13    1.26
   1  -3  -3   19.66    1.00
  -1   3  -3   20.32    1.35
   0  -2   3  797.52   23.37
   0   2   3  812.65   23.63
   0   2   3  811.49   23.23
   0  -2  -3  806.89   23.33
  -2   0   3  106.68    3.79
  -2   0   3  109.13    3.63
  -2   0  -3  109.89    3.82
   2   0  -3  110.04    3.95
   2   0  -3  105.39    3.48
  -2   0  -3  112.58    3.95
  -3   1   3   69.61    3.17
  -3   1   3   67.07    2.90
   3  -1   3   70.49    2.35
   3  -1  -3   71.97    3.48
  -3   1  -3   72.11    3.34
   3  -1  -3   71.22    2.59
  -4   2   3   34.76    2.37
   4  -2   3   37.71    1.61
  -4   2   3   37.91    2.58
  -4   2  -3   38.09    2.59
  -4   2  -3   40.02    2.72
   4  -2  -3   37.37    2.70
   4  -2  -3   39.19    1.84
  -5   3   3   54.30    2.46
  -5   3   3   45.39    2.33
  -5   3  -3   45.02    2.28
  -5   3  -3   50.89    2.32
   5  -3  -3   52.05    2.46
  -6   4   3    2.32    0.57
  -6   4   3    2.79    0.63
  -6   4  -3    2.14    0.51
  -6   4  -3    1.69    0.47
  -7   5   3    0.81    0.35
  -7   5   3    0.48    0.30
  -7   5  -3    0.61    0.33
  -7   5  -3    0.77    0.35
  -8   6   3    3.04    0.53
  -8   6  -3    3.68    0.52
  -9   7  -3    1.10    0.31
  -7   9   4    0.26    0.20
   7  -9   4    0.71    0.25
  -7   9  -4    0.35    0.18
  -5   7   4    8.91    0.85
   5  -7  -4    8.08    1.04
  -5   7  -4    9.39    0.81
   4  -6   4    1.70    0.61
   4  -6   4    1.03    0.62
  -4   6   4    0.89    0.38
  -4   6  -4    1.52    0.37
   4  -6  -4    1.73    0.66
   4  -6  -4    0.71    0.43
  -4   6  -4    1.50    0.33
  -3   5   4  133.11    5.32
  -3   5   4  127.39    5.88
   3  -5   4  124.62    5.35
   3  -5   4  122.50    5.29
   3  -5  -4  131.01    6.31
  -3   5  -4  120.28    5.67
   3  -5  -4  127.62    5.33
   2  -4   4   24.03    1.55
   2  -4   4   24.01    1.70
  -2   4   4   25.33    1.79
   2  -4  -4   24.61    1.44
   2  -4  -4   21.62    1.95
   2  -4  -4   24.41    1.66
  -2   4  -4   28.67    2.05
  -2   4  -4   23.55    1.72
  -1   3   4  129.73    5.13
  -1   3   4  142.85    4.91
   1  -3   4  133.52    4.63
  -1   3   4  139.02    4.43
   1  -3  -4  140.90    5.03
   1  -3  -4  139.97    4.51
   1  -3  -4  139.91    4.94
  -1   3  -4  142.28    4.88
  -1   3  -4  142.04    5.10
   0   2   4  611.88   18.73
   0   2   4  638.33   17.93
   0  -2   4  635.69   18.36
   0   2   4  633.57   18.18
   0  -2  -4  629.92   18.31
   0   2  -4  608.96   18.23
   0  -2  -4  642.03   18.49
   0  -2  -4  630.20   17.96
  -1  -1   4  246.75    7.55
   1   1   4  260.52    7.58
  -1  -1   4  274.08    7.69
   1   1   4  257.56    7.56
  -1  -1  -4  258.17    7.50
   1   1  -4  256.68    7.63
  -1  -1  -4  257.84    7.47
  -1  -1  -4  242.69    7.60
  -2   0   4  445.39   13.74
  -2   0   4  463.25   13.88
   2   0  -4  465.89   14.09
   2   0  -4  465.92   13.60
  -2   0  -4  473.84   13.92
  -2   0  -4  464.58   14.07
  -3   1   4   36.50    2.01
   3  -1   4   36.11    1.31
  -3   1   4   36.26    1.90
  -3   1  -4   34.44    2.02
   3  -1  -4   36.81    1.59
   3  -1  -4   34.73    2.16
  -3   1  -4   34.74    2.13
  -4   2   4   56.35    3.22
   4  -2   4   54.46    2.06
  -4   2   4   48.64    2.96
   4  -2  -4   54.12    2.36
  -4   2  -4   55.64    3.28
   4  -2  -4   53.98    3.40
  -4   2  -4   57.08    3.40
  -5   3   4   34.83    1.92
  -5   3   4   33.22    1.77
  -5   3   4   29.87    1.92
  -5   3  -4   35.78    1.84
   5  -3  -4   37.93    2.01
  -5   3  -4   33.77    1.82
  -6   4   4    3.16    0.65
  -6   4   4    2.92    0.61
  -6   4  -4    3.05    0.57
  -6   4  -4    3.46    0.69
  -7   5   4    0.58    0.28
  -7   5   4    0.62    0.35
  -7   5  -4    1.07    0.39
  -7   5  -4    1.38    0.43
  -8   6   4    1.58    0.39
  -8   6  -4    0.89    0.26
  -7   9   5    8.01    0.73
   7  -9   5    9.20    0.79
  -7   9  -5    7.55    0.63
  -5   7   5    9.93    0.89
   5  -7  -5    6.67    1.01
  -5   7  -5    7.22    0.69
  -5   7  -5    8.93    0.82
  -4   6   5   19.24    1.29
   4  -6   5   22.04    2.02
   4  -6   5   22.52    2.01
   4  -6  -5   21.53    2.04
  -4   6  -5   17.17    1.02
   4  -6  -5   15.64    1.48
  -4   6  -5   20.50    1.19
   3  -5   5   16.41    1.54
  -3   5   5   16.60    1.75
  -3   5   5   17.17    1.20
   3  -5   5   17.39    1.62
   3  -5  -5   18.21    1.58
  -3   5  -5   15.38    1.65
   3  -5  -5   17.43    2.06
  -3   5  -5   15.82    2.01
  -2   4   5    7.10    0.94
   2  -4   5    7.55    0.95
   2  -4   5    8.19    0.87
  -2   4  -5    6.89    0.86
  -2   4  -5    8.01    1.10
   2  -4  -5    7.48    0.87
   2  -4  -5    7.81    1.27
  -1   3   5  364.75   10.58
  -1   3   5  361.24   11.48
   1  -3   5  352.36   10.84
  -1   3   5  355.74   11.03
   1  -3  -5  342.54   11.21
   1  -3  -5  348.85   10.62
  -1   3  -5  363.57   11.39
  -1   3  -5  366.99   11.06
   1  -3  -5  341.96   11.10
   0   2   5   11.67    0.84
   0  -2   5   11.50    0.64
   0   2   5   12.40    0.62
   0  -2   5   12.09    0.74
   0   2  -5   10.62    0.65
   0  -2  -5   12.51    0.82
   0  -2  -5   12.30    0.72
   0   2  -5   12.78    0.67
   1   1   5  163.76    5.00
   1   1   5  166.38    5.01
  -1  -1   5  168.09    5.02
  -1  -1   5  159.58    5.32
   1   1  -5  170.00    5.09
  -1  -1  -5  169.45    4.92
  -1  -1  -5  162.78    4.91
  -1  -1  -5  159.83    4.99
  -2   0   5  333.86   10.25
  -2   0   5  342.67   10.22
   2   0  -5  339.55   10.02
  -2   0  -5  330.69   10.23
  -2   0  -5  340.94   10.48
   2   0  -5  321.11   10.43
   3  -1   5  106.27    3.32
  -3   1   5  111.23    4.33
  -3   1   5  108.39    4.19
   3  -1  -5  106.00    4.56
  -3   1  -5  110.92    4.59
   3  -1  -5  103.65    3.73
  -3   1  -5  109.36    4.34
  -4   2   5  117.83    5.85
   4  -2   5  122.76    4.00
   4  -2  -5  121.22    5.75
   4  -2  -5  128.67    4.51
  -4   2  -5  125.34    5.79
  -4   2  -5  125.09    5.58
  -5   3   5    2.21    0.44
  -5   3   5    1.90    0.47
  -5   3  -5    1.47    0.42
   5  -3  -5    0.95    0.40
  -5   3  -5    1.03    0.37
  -6   4   5   38.11    2.12
  -6   4   5   37.70    2.25
  -6   4  -5   31.86    2.02
  -6   4  -5   39.56    2.09
   7  -5   5    1.90    0.41
  -7   5   5    1.47    0.48
  -7   5   5    1.83    0.45
  -7   5  -5    1.49    0.46
  -7   5  -5    1.16    0.40
  -8   6   5    6.77    0.72
   8  -6  -5    6.13    0.72
  -8   6  -5    6.55    0.65
  -9   7   5    5.52    0.45
  -7   9   6    3.99    0.53
  -7   9  -6    4.40    0.49
  -6   8   6    1.51    0.38
  -5   7   6    3.88    0.61
  -5   7  -6    3.19    0.54
   5  -7  -6    4.81    0.81
  -5   7  -6    3.60    0.54
   4  -6   6    5.94    1.17
  -4   6   6    6.57    0.81
   4  -6   6    8.08    1.17
   4  -6  -6    5.94    0.93
  -4   6  -6    6.99    0.63
  -4   6  -6    7.42    0.65
   4  -6  -6    7.38    1.31
  -4   6  -6    8.35    0.70
  -3   5   6   78.81    4.13
   3  -5   6   74.17    3.76
  -3   5   6   70.76    3.08
   3  -5   6   77.68    3.80
  -3   5  -6   76.18    4.48
  -3   5  -6   72.06    3.94
   3  -5  -6   78.03    3.77
   3  -5  -6   73.72    4.45
   2  -4   6   69.80    3.10
   2  -4   6   71.58    3.36
  -2   4   6   67.60    3.26
   2  -4  -6   72.08    3.25
  -2   4  -6   69.46    3.29
   2  -4  -6   65.90    3.80
  -2   4  -6   73.39    3.69
  -1   3   6  116.13    4.54
  -1   3   6  123.35    4.20
  -1   3   6  106.54    4.15
   1  -3   6  115.02    4.00
   1  -3  -6  115.71    4.22
  -1   3  -6  110.36    4.10
   1  -3  -6  111.03    4.32
   0  -2   6   10.66    0.72
   0   2   6   11.78    0.86
   0   2   6   10.58    0.58
   0   2  -6   10.95    0.64
   0   2  -6   11.12    0.78
   0  -2  -6   10.87    0.69
   0  -2  -6   11.04    0.77
  -1  -1   6  158.35    4.92
   1   1   6  156.06    4.92
   1   1   6  165.80    4.94
  -1  -1   6  161.32    5.01
  -1  -1  -6  161.60    4.81
   1   1  -6  164.35    5.01
  -1  -1  -6  158.63    4.82
  -1  -1  -6  156.65    4.85
  -2   0   6  127.36    4.26
  -2   0   6  124.46    4.19
   2   0   6  119.07    4.22
  -2   0  -6  122.34    4.45
   2   0  -6  116.10    4.01
   2   0  -6  128.35    4.48
  -2   0  -6  124.40    4.20
  -3   1   6  196.50    6.84
  -3   1   6  184.06    6.76
   3  -1   6  200.54    5.77
  -3   1  -6  206.34    7.30
   3  -1  -6  190.38    6.42
  -3   1  -6  194.53    6.88
   3  -1  -6  195.89    7.23
   4  -2   6   23.02    1.03
  -4   2  -6   25.12    2.05
   4  -2  -6   23.79    2.18
   4  -2  -6   23.34    1.43
  -4   2  -6   22.38    2.13
  -5   3   6    4.21    0.66
  -5   3   6    4.70    0.83
  -5   3  -6    4.60    0.71
   5  -3  -6    3.86    0.67
  -5   3  -6    4.53    0.63
  -6   4  -6    9.43    1.16
  -7   5   6    3.18    0.64
   7  -5   6    3.09    0.50
  -7   5   6    2.51    0.59
  -7   5  -6    2.62    0.59
  -7   5  -6    3.69    0.61
  -8   6   6    0.36    0.27
  -8   6  -6    0.57    0.22
  -9   7   6    0.72    0.20
  -7   9  -7    0.36    0.19
  -6   8   7    6.47    0.70
  -6   8  -7    6.93    0.71
  -5   7   7    4.43    0.69
   5  -7  -7    3.29    0.83
  -5   7  -7    4.16    0.56
   4  -6   7   34.37    2.91
   4  -6   7   28.75    2.43
  -4   6   7   32.45    1.76
   4  -6  -7   34.05    2.46
  -4   6  -7   28.90    1.45
  -4   6  -7   30.70    1.55
   4  -6  -7   29.58    1.96
   3  -5   7   26.72    2.02
   3  -5   7   27.14    2.03
  -3   5   7   28.69    2.33
  -3   5   7   24.74    1.57
   3  -5  -7   25.57    2.42
   3  -5  -7   28.75    2.16
  -3   5  -7   26.04    2.62
  -3   5  -7   26.74    2.24
   2  -4   7  233.31    8.19
  -2   4   7  242.06    8.15
   2  -4   7  228.99    7.85
   2  -4  -7  223.64    7.92
   2  -4  -7  220.20    8.53
  -2   4  -7  225.50    8.54
  -2   4  -7  231.19    8.05
  -1   3   7   75.54    2.56
   1  -3   7   75.02    2.88
  -1   3   7   79.11    3.00
  -1   3   7   78.58    3.42
   1  -3  -7   73.51    3.36
   1  -3  -7   73.79    3.20
  -1   3  -7   72.19    2.96
   0   2   7   53.92    1.89
   0  -2   7   55.09    2.14
   0   2   7   52.69    2.28
   0  -2   7   54.09    1.97
   0  -2  -7   50.40    2.05
   0   2  -7   54.97    1.98
   0  -2  -7   55.11    2.15
   1   1   7   97.57    3.17
   1   1   7   96.80    3.16
  -1  -1   7   92.97    3.22
  -1  -1   7  100.56    3.18
  -1  -1  -7   98.16    3.03
  -1  -1  -7   95.71    3.03
   1   1  -7   91.96    3.22
  -1  -1  -7   98.63    3.07
   2   0   7  105.04    3.77
  -2   0   7  110.61    3.73
  -2   0   7  109.54    3.82
   2   0  -7  105.03    3.99
  -2   0  -7  107.59    4.01
  -2   0  -7  104.99    3.70
   2   0  -7   98.70    3.55
  -3   1   7   53.59    2.58
   3  -1   7   47.85    2.46
   3  -1  -7   51.99    2.88
  -3   1  -7   52.96    2.85
  -3   1  -7   53.84    2.58
   3  -1  -7   53.43    2.22
  -4   2   7   48.07    2.92
   4  -2   7   44.28    1.59
  -4   2  -7   41.87    2.72
  -4   2  -7   45.24    3.05
   4  -2  -7   42.44    2.14
   4  -2  -7   43.80    3.17
  -5   3   7    4.68    0.71
   5  -3  -7    3.59    0.69
  -7   5   7    3.12    0.64
   7  -5   7    3.04    0.46
  -7   5   7    3.86    0.73
  -7   5  -7    3.29    0.56
  -7   5  -7    3.23    0.58
  -8   6   7    6.18    0.71
  -8   6  -7    7.00    0.64
  -9   7   7    0.56    0.17
  -9   7  -7    0.65    0.19
   7  -9   8    2.99    0.46
  -7   9  -8    4.21    0.49
  -6   8   8    5.60    0.69
  -6   8  -8    5.30    0.57
  -5   7   8   10.38    1.02
  -5   7  -8   11.84    0.89
   5  -7  -8   13.42    1.32
   4  -6   8   17.02    1.94
  -4   6   8   15.72    1.20
   4  -6   8   16.23    2.06
   4  -6  -8   16.91    1.45
  -4   6  -8   16.44    1.04
   4  -6  -8   16.70    1.81
  -4   6  -8   15.67    1.01
  -4   6  -8   15.03    0.97
   3  -5   8    5.88    1.12
  -3   5   8    5.21    0.67
  -3   5   8    2.96    0.84
   3  -5   8    4.80    0.97
   3  -5  -8    5.43    1.07
  -3   5  -8    6.88    1.45
  -3   5  -8    3.74    1.07
   2  -4   8   66.51    3.09
   2  -4   8   65.52    3.25
  -2   4   8   67.12    3.18
  -2   4  -8   66.28    3.58
  -2   4  -8   66.47    3.16
   2  -4  -8   66.97    3.15
   2  -4  -8   66.39    3.54
  -1   3   8    0.90    0.26
  -1   3   8    0.74    0.45
   1  -3   8    1.09    0.30
   1  -3  -8    0.74    0.34
  -1   3  -8    0.89    0.25
   1  -3  -8    0.62    0.25
   0   2   8  403.27   12.64
   0  -2   8  446.63   13.01
   0   2   8  448.18   13.24
   0  -2   8  417.76   12.74
   0   2  -8  442.90   12.79
   0  -2  -8  436.36   12.96
   0  -2  -8  426.79   12.88
   1   1   8  233.69    7.17
  -1  -1   8  231.91    7.27
   1   1   8  236.51    7.06
  -1  -1   8  235.90    7.18
   1   1   8  236.87    7.20
  -1  -1  -8  236.49    6.97
  -1  -1  -8  239.76    7.01
   1   1  -8  236.73    7.26
  -1  -1  -8  233.60    7.07
  -2   0   8  155.55    4.87
  -2   0   8  145.69    4.99
   2   0   8  146.76    4.92
   2   0  -8  142.50    5.14
  -2   0  -8  141.72    4.79
   2   0  -8  133.14    4.70
  -3   1   8   25.54    1.61
  -3   1   8   25.81    1.73
   3  -1   8   24.19    1.60
  -3   1  -8   25.25    1.85
  -3   1  -8   24.32    1.59
   3  -1  -8   25.36    1.87
   3  -1  -8   24.52    1.35
  -4   2   8   47.89    2.83
  -4   2  -8   41.84    2.70
  -4   2  -8   46.82    3.17
   4  -2  -8   43.48    3.17
   4  -2  -8   44.14    2.20
  -5   3   8    0.31    0.34
  -5   3   8    1.45    0.42
  -5   3   8    1.37    0.52
   5  -3  -8    1.13    0.49
  -6   4   8   39.24    2.37
  -6   4   8   43.33    2.84
  -6   4  -8   45.67    2.28
  -6   4  -8   41.55    2.22
  -7   5   8    0.34    0.31
   7  -5   8    0.21    0.29
  -7   5   8    0.31    0.27
  -7   5  -8    0.21    0.25
  -7   5  -8    0.44    0.27
  -8   6   8    5.50    0.68
  -8   6  -8    5.16    0.57
  -9   7   8    1.76    0.26
  -9   7  -8    1.73    0.24
   7  -9   9    0.48    0.18
  -7   9  -9    0.13    0.17
   6  -8   9   13.83    1.07
  -6   8   9   16.23    1.11
  -6   8  -9   16.36    0.99
  -5   7   9    0.44    0.34
   5  -7  -9    0.26    0.34
  -5   7  -9    0.24    0.20
  -5   7  -9    0.20    0.26
   4  -6   9   23.01    2.17
   4  -6   9   25.61    2.29
  -4   6   9   22.56    1.64
  -4   6   9   25.33    1.54
   4  -6  -9   23.11    1.73
  -4   6  -9   22.88    1.22
   4  -6  -9   25.33    3.05
  -4   6  -9   24.07    1.29
   3  -5   9  198.35    7.75
  -3   5   9  197.02    6.90
   3  -5   9  202.60    7.76
  -3   5  -9  207.98    9.02
  -3   5  -9  194.13    8.69
   3  -5  -9  205.46    8.90
   3  -5  -9  204.39    7.70
  -2   4   9  346.07   11.53
   2  -4   9  350.84   11.49
   2  -4  -9  355.56   11.53
  -2   4  -9  355.67   12.29
  -2   4  -9  357.20   11.58
   2  -4  -9  346.42   12.13
   1  -3   9  125.73    4.70
  -1   3   9  138.04    4.30
  -1   3   9  141.33    4.77
   1  -3   9  140.93    5.24
  -1   3   9  129.99    5.33
  -1   3  -9  145.44    4.87
   1  -3  -9  141.22    4.97
   1  -3  -9  134.57    5.15
   0  -2   9   56.71    2.30
   0   2   9   56.73    2.47
   0  -2   9   55.95    2.10
   0   2   9   55.68    2.03
   0  -2  -9   55.99    2.22
   0   2  -9   55.36    2.11
   0  -2  -9   55.22    2.25
   1   1   9   35.98    1.53
   1   1   9   38.58    1.43
  -1  -1   9   38.30    1.54
  -1  -1   9   35.81    1.58
   1   1   9   34.71    1.51
  -1  -1  -9   38.83    1.40
   1   1  -9   35.93    1.59
  -1  -1  -9   39.47    1.47
  -1  -1  -9   36.38    1.31
  -2   0   9   34.52    1.77
   2   0   9   36.75    1.71
   2   0   9   34.06    1.22
  -2   0   9   35.29    1.62
  -2   0  -9   35.86    1.60
   2   0  -9   33.00    1.57
   2   0  -9   33.85    1.86
  -3   1   9    6.37    0.73
   3  -1   9    4.92    0.73
  -3   1   9    6.56    0.93
   3  -1  -9    6.09    0.93
  -3   1  -9    5.37    0.90
  -3   1  -9    5.91    0.74
   3  -1  -9    6.76    0.66
  -4   2   9   11.64    0.94
  -4   2   9    9.53    1.27
  -4   2  -9   11.59    1.28
   4  -2  -9   11.10    2.61
   4  -2  -9   10.95    0.98
  -5   3   9    4.38    0.72
  -5   3   9    4.55    0.75
  -5   3   9    5.51    0.87
   5  -3  -9    5.15    0.91
  -5   3  -9    5.59    0.63
  -5   3  -9    5.63    0.62
   6  -4   9    9.90    0.81
  -6   4   9    8.88    1.03
  -6   4  -9    8.05    0.84
  -6   4  -9    8.85    0.89
  -7   5   9   19.01    1.49
  -7   5   9   21.23    1.35
  -7   5  -9   24.33    1.58
  -7   5  -9   21.38    1.35
   8  -6   9    2.68    0.37
  -8   6   9    3.25    0.57
  -8   6  -9    3.27    0.46
  -9   7   9    0.33    0.16
  -9   7  -9    0.65    0.17
   7  -9  10    0.88    0.25
  -7   9 -10    0.38    0.21
   6  -8  10    6.87    0.69
  -6   8  10    5.30    0.68
  -6   8 -10    5.27    0.55
  -5   7  10   74.67    3.13
  -5   7 -10   74.94    2.84
   5  -7 -10   68.96    3.43
  -5   7 -10   66.98    2.72
   4  -6  10    5.29    1.24
  -4   6  10    5.82    0.76
   4  -6  10    5.16    1.14
  -4   6  10    3.17    0.63
  -4   6 -10    4.33    0.53
  -4   6 -10    3.95    0.47
  -4   6 -10    3.47    0.45
   4  -6 -10    3.61    0.77
   4  -6 -10    2.99    0.83
  -3   5  10   34.38    1.92
   3  -5  10   34.77    2.45
   3  -5  10   34.36    2.42
   3  -5 -10   33.66    2.32
  -3   5 -10   33.22    3.06
   3  -5 -10   37.44    3.34
  -3   5 -10   32.58    2.45
  -2   4  10  128.69    4.80
  -2   4  10  142.47    5.36
   2  -4  10  136.58    5.30
  -2   4 -10  140.40    6.05
   2  -4 -10  137.15    5.90
  -2   4 -10  139.03    5.34
   2  -4 -10  140.22    5.37
  -1   3  10   51.05    1.81
   1  -3  10   50.03    2.24
   1  -3  10   52.02    2.63
  -1   3  10   50.38    2.18
  -1   3  10   47.27    2.67
  -1   3 -10   48.61    2.22
   1  -3 -10   54.09    2.42
   1  -3 -10   50.07    2.56
   0  -2  10   23.97    1.26
   0   2  10   22.94    1.41
   0  -2  10   23.29    1.13
   0  -2  10   22.82    1.28
   0   2 -10   23.13    1.15
   0  -2 -10   22.86    1.23
   0  -2 -10   24.81    1.28
   1   1  10   83.09    2.91
  -1  -1  10   80.56    2.96
   1   1  10   67.80    3.28
  -1  -1  10   81.13    2.87
   1   1  10   84.77    2.73
   1   1 -10   86.46    3.00
  -1  -1 -10   79.99    2.69
  -1  -1 -10   83.03    2.59
  -1  -1 -10   83.07    2.79
   2   0  10  161.30    4.95
  -2   0  10  162.18    5.69
   2   0  10  164.18    5.52
  -2   0  10  162.34    5.39
  -2   0 -10  163.59    5.35
   2   0 -10  168.36    5.86
   2   0 -10  158.89    5.39
  -3   1  10  115.81    4.47
   3  -1  10  114.46    4.59
   3  -1 -10  116.75    5.09
  -3   1 -10  117.09    4.48
   3  -1 -10  115.72    4.22
  -3   1 -10  113.85    5.00
  -4   2  10    3.92    0.90
  -4   2  10    3.23    0.52
   4  -2 -10    3.92    0.59
  -4   2 -10    2.95    0.68
   4  -2 -10    4.53    1.18
  -5   3  10   33.97    2.00
  -5   3  10   33.48    1.91
   5  -3  10   32.20    1.53
  -5   3  10   31.51    1.83
  -5   3 -10   33.43    1.73
  -5   3 -10   29.61    1.72
   5  -3 -10   36.74    2.24
  -6   4  10   38.20    2.18
  -6   4  10   43.85    2.26
  -6   4  10   41.36    2.35
  -6   4 -10   43.28    2.07
  -6   4 -10   37.52    2.01
  -7   5  10   16.20    1.36
  -7   5 -10   19.34    1.25
  -7   5 -10   19.28    1.39
   8  -6  10   11.37    0.68
  -8   6  10    8.98    0.88
  -8   6 -10   11.24    0.79
  -9   7 -10    1.55    0.24
   7  -9  11    1.96    0.34
  -7   9 -11    2.07    0.35
  -6   8  11   11.21    0.91
   6  -8  11    8.73    0.81
  -6   8 -11    7.84    0.72
  -5   7  11   12.34    1.04
   5  -7 -11   12.43    1.33
  -5   7 -11   12.40    0.91
  -4   6  11    7.59    0.97
  -4   6  11    6.74    0.82
   4  -6  11    5.69    1.28
  -4   6 -11    5.87    0.55
   4  -6 -11    6.33    1.16
  -4   6 -11    6.62    0.61
   4  -6 -11    5.56    0.87
  -4   6 -11    5.56    0.58
   3  -5  11    7.04    1.07
   3  -5  11    6.49    1.12
  -3   5  11    7.50    0.86
  -3   5 -11    8.80    1.24
   3  -5 -11    7.04    0.99
   2  -4  11   75.99    4.46
  -2   4  11   85.31    3.41
  -2   4  11   90.93    3.83
   2  -4 -11   91.91    3.95
  -2   4 -11   89.02    3.86
   2  -4 -11   87.86    4.39
  -2   4 -11   96.39    4.66
   1  -3  11   14.14    1.03
  -1   3  11   14.87    1.43
  -1   3  11   13.73    0.69
  -1   3  11   15.00    1.00
   1  -3  11   15.20    1.46
   1  -3 -11   13.69    1.10
   1  -3 -11   12.80    1.19
  -1   3 -11   14.74    1.02
   0   2  11    5.55    0.68
   0  -2  11    5.81    0.50
   0  -2  11    5.05    0.51
   0  -2  11    5.89    0.63
   0  -2 -11    4.40    0.52
   0  -2 -11    5.42    0.55
   0   2 -11    5.36    0.51
  -1  -1  11  144.19    5.03
  -1  -1  11  159.29    4.97
   1   1  11  154.88    4.74
   1   1  11  148.62    5.00
   1   1  11  152.80    5.00
  -1  -1  11  149.76    4.84
  -1  -1 -11  148.65    4.59
  -1  -1 -11  151.42    4.85
  -1  -1 -11  151.93    4.75
   1   1 -11  152.83    5.07
   2   0  11   51.70    1.87
   2   0  11   53.35    2.30
  -2   0  11   53.83    2.22
  -2   0  11   51.98    2.46
  -2   0 -11   53.51    2.16
   2   0 -11   52.16    2.56
   2   0 -11   50.88    2.22
   3  -1  11  122.35    4.85
  -3   1  11  128.18    4.74
  -3   1 -11  121.86    4.68
  -3   1 -11  126.24    5.37
   3  -1 -11  118.55    4.48
   3  -1 -11  122.87    5.37
  -4   2  11   10.64    0.95
  -4   2  11   11.08    1.34
   4  -2 -11   11.94    1.77
   4  -2 -11   12.25    1.07
  -4   2 -11    8.46    1.24
  -5   3  11    2.26    0.58
   5  -3  11    1.89    0.55
  -5   3  11    2.20    0.51
  -5   3  11    2.83    0.53
   5  -3 -11    2.80    0.67
  -5   3 -11    1.93    0.43
   5  -3 -11    2.69    0.73
  -5   3 -11    2.79    0.55
  -6   4  11   40.31    2.44
  -6   4  11   53.22    2.69
  -6   4  11   51.80    2.58
   6  -4  11   44.41    2.57
  -6   4 -11   45.39    2.32
  -6   4 -11   53.40    2.33
  -7   5  11   31.04    2.00
   7  -5  11   31.31    1.49
  -7   5 -11   35.49    1.75
  -8   6  11    2.29    0.46
   8  -6  11    1.90    0.30
  -9   7 -11    2.23    0.27
   7  -9  12    0.08    0.15
  -7   9 -12    0.25    0.17
  -6   8  12    0.01    0.27
  -6   8 -12    0.15    0.18
  -5   7  12    1.38    0.37
   5  -7  12    1.72    0.41
   5  -7 -12    1.34    0.51
  -5   7 -12    1.59    0.37
  -4   6  12   22.39    1.51
   4  -6  12   20.12    2.16
  -4   6  12   24.60    1.74
   4  -6  12   23.99    2.42
   4  -6 -12   25.05    1.79
  -4   6 -12   24.31    1.27
  -4   6 -12   21.90    1.15
  -4   6 -12   22.45    1.19
   4  -6 -12   23.12    2.22
   3  -5  12   39.61    2.67
  -3   5  12   37.81    2.08
   3  -5  12   39.76    2.64
  -3   5 -12   30.04    2.52
  -3   5 -12   39.10    3.52
   3  -5 -12   38.12    2.50
  -2   4  12   13.04    1.10
  -2   4  12   14.12    1.26
   2  -4  12   16.01    1.34
   2  -4 -12   16.59    1.66
   2  -4 -12   17.23    1.40
  -2   4 -12   15.01    1.35
  -2   4 -12   17.26    1.77
   1  -3  12   55.39    2.89
   1  -3  12   56.71    2.49
  -1   3  12   55.38    1.92
  -1   3  12   55.09    2.37
  -1   3 -12   57.83    2.46
   1  -3 -12   56.15    2.58
   1  -3 -12   53.79    2.79
   0  -2  12    6.18    0.61
   0  -2  12    4.99    0.53
   0  -2  12    5.71    0.52
   0   2  12    5.02    0.71
   0  -2 -12    5.41    0.60
   0   2 -12    5.15    0.53
   0  -2 -12    5.57    0.56
   1   1  12   14.96    0.77
   1   1  12   14.17    0.95
  -1  -1  12   13.89    0.81
  -1  -1  12   15.21    0.93
  -1  -1  12   13.39    0.94
  -1  -1 -12   15.07    0.86
  -1  -1 -12   13.65    0.66
   1   1 -12   14.32    0.97
  -1  -1 -12   14.82    0.79
  -2   0  12    0.50    0.30
   2   0  12    0.38    0.23
   2   0  12    0.28    0.20
  -2   0 -12    0.43    0.19
   2   0 -12   -0.13    0.24
  -3   1  12  258.17    8.49
   3  -1  12  248.55    7.48
   3  -1  12  247.05    8.63
  -3   1 -12  241.30    9.18
   3  -1 -12  254.91    9.33
  -3   1 -12  244.48    8.38
   3  -1 -12  263.53    8.29
  -4   2  12    2.32    0.46
  -4   2  12    2.53    0.85
   4  -2 -12    1.96    0.45
   4  -2 -12    1.61    1.14
  -5   3  12    0.88    0.45
   5  -3  12    1.22    0.31
  -5   3  12    0.41    0.31
  -5   3  12    1.10    0.32
  -5   3 -12    0.73    0.30
  -5   3 -12    0.46    0.27
   5  -3 -12    1.27    0.48
   5  -3 -12    0.98    0.46
  -6   4  12   17.09    1.44
   6  -4  12   18.33    1.08
  -6   4  12   19.00    1.42
  -6   4  12   19.27    1.48
  -6   4 -12   16.52    1.19
  -6   4 -12   17.39    1.20
  -7   5  12   12.28    1.20
   7  -5  12   12.53    0.87
  -8   6  12    1.69    0.36
   8  -6  12    2.42    0.33
  -8   6 -12    2.34    0.37
  -9   7 -12    0.89    0.17
   7  -9  13    1.43    0.26
  -7   9 -13    1.33    0.27
  -6   8  13   31.24    1.54
   6  -8  13   25.37    1.43
  -6   8 -13   29.06    1.38
  -5   7  13    8.46    0.93
   5  -7  13    9.70    0.85
  -5   7 -13    9.83    0.78
   5  -7 -13   11.13    1.25
   4  -6  13   20.17    2.10
  -4   6  13   19.66    1.57
   4  -6  13   19.11    2.36
  -4   6  13   20.84    1.43
   4  -6 -13   21.60    1.72
  -4   6 -13   21.14    1.27
  -4   6 -13   19.65    1.14
  -3   5  13   31.49    1.66
   3  -5  13   31.52    2.37
  -3   5  13   31.11    1.85
   3  -5  13   30.38    2.42
  -3   5 -13   29.74    1.40
  -3   5 -13   29.02    2.38
   3  -5 -13   31.18    2.23
   3  -5 -13   27.55    2.03
  -2   4  13  206.12    7.43
   2  -4  13  208.12    7.60
  -2   4  13  244.79    8.05
   2  -4 -13  207.44    7.57
  -2   4 -13  197.14    8.71
  -2   4 -13  200.11    7.47
   2  -4 -13  223.09    8.67
  -1   3  13   14.90    1.04
   1  -3  13   14.35    1.35
   1  -3  13   15.94    1.14
  -1   3  13   15.07    0.71
  -1   3 -13   14.68    1.14
   1  -3 -13   15.81    1.20
   1  -3 -13   16.45    1.40
   0  -2  13   80.69    3.25
   0   2  13   82.11    3.48
   0  -2  13   79.27    2.92
   0  -2  13   75.67    3.03
   0   2  13   81.83    2.92
   0   2 -13   79.92    3.01
   0  -2 -13   79.89    3.17
   0  -2 -13   76.64    3.11
  -1  -1  13   26.92    1.30
   1   1  13   29.20    1.25
  -1  -1  13   30.05    1.56
  -1  -1  13   28.90    1.44
   1   1  13   28.13    1.50
  -1  -1 -13   29.24    1.38
  -1  -1 -13   27.95    1.13
  -1  -1 -13   29.69    1.30
   1   1 -13   28.72    1.53
   2   0  13   88.61    3.78
  -2   0  13   86.96    3.34
   2   0  13   90.24    3.43
   2   0 -13   89.54    3.87
   2   0 -13   86.16    3.42
  -2   0 -13   85.44    3.25
   3  -1  13  103.32    3.25
   3  -1  13   96.10    3.10
   3  -1  13  101.40    4.21
  -3   1  13   98.43    4.00
  -3   1  13   87.84    3.68
   3  -1 -13  103.33    3.91
   3  -1 -13   95.94    4.74
  -3   1 -13   99.46    4.74
  -3   1 -13   97.34    3.95
  -4   2  13   35.37    1.86
   4  -2 -13   37.12    3.22
   4  -2 -13   39.65    2.23
  -5   3  13   14.28    1.21
  -5   3  13   16.95    1.31
  -5   3  13   16.44    1.36
   5  -3  13   16.46    0.98
  -5   3 -13   17.28    1.12
   5  -3 -13   21.09    1.56
  -5   3 -13   15.74    1.06
   5  -3 -13   18.19    1.66
   6  -4  13    1.13    0.31
  -6   4  13    1.72    0.49
  -6   4  13    1.43    0.54
  -6   4  13    2.13    0.57
  -6   4 -13    2.32    0.51
  -6   4 -13    1.90    0.40
   7  -5  13    2.82    0.42
  -7   5  13    2.70    0.58
  -7   5  13    1.87    0.59
  -7   5 -13    4.10    0.81
  -8   6  13    0.65    0.28
  -8   6 -13    0.90    0.25
  -9   7 -13    0.48    0.14
   7  -9  14    7.10    0.58
  -7   9 -14    6.71    0.59
  -6   8  14   10.83    0.88
   6  -8  14   10.78    0.81
  -6   8 -14   11.70    0.79
   5  -7  14    0.90    0.29
  -5   7  14    0.25    0.28
  -5   7 -14   -0.04    0.29
   5  -7 -14    0.00    0.34
  -5   7 -14    0.25    0.19
   4  -6  14   22.82    1.34
  -4   6  14   22.63    1.73
  -4   6  14   21.65    1.48
   4  -6  14   26.69    2.49
  -4   6 -14   22.03    1.22
   4  -6 -14   25.21    1.82
  -4   6 -14   23.51    1.28
   3  -5  14   34.16    2.57
  -3   5  14   33.25    1.94
  -3   5  14   33.30    1.75
   3  -5  14   30.83    2.38
  -3   5 -14   31.23    1.50
  -3   5 -14   29.73    1.41
   3  -5 -14   29.00    1.95
   3  -5 -14   33.53    2.28
  -2   4  14   49.28    2.35
  -2   4  14   50.86    2.63
   2  -4  14   52.97    2.78
   2  -4 -14   54.65    3.43
  -2   4 -14   48.53    2.62
   2  -4 -14   50.76    2.71
  -2   4 -14   47.28    3.34
   1  -3  14  140.05    5.13
   1  -3  14  144.71    5.79
  -1   3  14  146.68    5.02
  -1   3 -14  138.94    5.07
   1  -3 -14  142.51    5.69
   1  -3 -14  143.08    5.25
   0  -2  14   12.46    0.84
   0  -2  14   12.06    1.02
   0   2  14   12.50    0.85
   0   2  14   13.00    1.16
   0  -2  14   12.00    0.88
   0  -2 -14   12.28    0.89
   0  -2 -14   11.70    0.98
   0   2 -14   10.59    0.83
   1   1  14   51.27    1.94
  -1  -1  14   50.49    2.32
   1   1  14   51.02    2.28
  -1  -1  14   51.69    2.03
  -1  -1  14   52.60    2.23
  -1  -1 -14   52.85    2.15
  -1  -1 -14   49.29    1.99
  -1  -1 -14   47.79    1.81
   1   1 -14   52.37    2.32
   2   0  14    0.66    0.28
   2   0  14    0.68    0.36
   2   0  14    0.48    0.22
  -2   0  14    1.18    0.35
   2   0 -14    0.29    0.26
   2   0 -14    0.56    0.24
   3  -1  14    2.79    0.40
   3  -1  14    2.80    0.35
  -3   1  14    3.28    0.51
   3  -1  14    3.60    0.78
  -3   1  14    1.80    0.53
  -3   1 -14    2.56    0.49
   3  -1 -14    1.82    0.73
  -3   1 -14    2.80    0.74
  -4   2  14    5.64    0.70
   4  -2  14    7.57    1.09
   4  -2 -14    7.77    0.94
   4  -2 -14    6.75    2.88
  -5   3  14    7.12    0.83
  -5   3  14    5.90    0.79
  -5   3  14    6.93    0.89
   5  -3  14    6.93    0.62
  -5   3 -14    7.67    0.69
  -5   3 -14    7.50    0.73
   5  -3 -14    8.77    1.05
   5  -3 -14    7.70    1.30
  -6   4  14    2.62    0.66
  -6   4  14    2.45    0.68
   6  -4  14    2.58    0.43
  -6   4  14    3.52    0.69
  -6   4 -14    3.79    0.63
  -6   4 -14    2.45    0.48
  -7   5  14    0.78    0.30
   7  -5  14    0.91    0.26
  -7   5  14    0.59    0.39
   7  -5  14    0.71    0.29
  -7   5 -14    0.58    0.25
  -7   5 -14    1.32    0.40
  -8   6  14    3.01    0.65
  -8   6 -14    3.42    0.42
   7  -9  15   16.33    0.93
  -6   8  15    1.62    0.37
   6  -8  15    1.79    0.37
  -6   8 -15    1.73    0.33
  -5   7  15   22.62    1.46
   5  -7  15   21.83    1.29
   5  -7 -15   18.34    1.66
  -5   7 -15   20.14    1.18
   4  -6  15    1.00    0.31
  -4   6  15    1.04    0.40
   4  -6  15    1.02    0.76
  -4   6  15    1.01    0.39
   4  -6 -15    1.13    0.52
  -4   6 -15    0.64    0.25
  -4   6 -15    1.21    0.32
   3  -5  15    9.19    1.41
  -3   5  15    8.35    0.98
   3  -5  15    7.87    1.16
  -3   5  15    8.79    0.88
  -3   5  15    9.08    0.95
   3  -5  15    7.94    0.69
  -3   5 -15    8.98    0.65
  -3   5 -15    7.82    0.64
   3  -5 -15    9.45    1.19
  -3   5 -15    8.87    0.68
   3  -5 -15   10.00    1.07
  -2   4  15   37.07    1.95
   2  -4  15   37.75    2.30
  -2   4  15   34.00    2.11
  -2   4 -15   38.44    3.02
  -2   4 -15   35.57    2.24
   2  -4 -15   39.48    2.99
   2  -4 -15   33.48    2.70
   1  -3  15   67.97    2.98
  -1   3  15   69.28    2.90
   1  -3  15   67.18    3.54
   1  -3 -15   71.32    3.49
   1  -3 -15   68.65    3.05
  -1   3 -15   69.47    2.97
   0  -2  15    3.15    0.42
   0   2  15    3.21    0.43
   0   2  15    2.93    0.67
   0  -2  15    2.96    0.57
   0  -2 -15    2.41    0.43
   0   2 -15    2.37    0.46
   1   1  15   22.72    1.09
   1   1  15   22.70    1.36
   1   1  15   21.32    1.35
  -1  -1  15   21.45    1.29
  -1  -1  15   22.26    1.16
  -1  -1 -15   22.56    1.26
  -1  -1 -15   21.86    1.16
   1   1 -15   21.84    1.38
   2   0  15   24.02    1.73
  -2   0  15   22.71    1.38
   2   0  15   25.06    1.46
   2   0  15   21.72    1.23
   2   0 -15   24.75    1.80
   2   0 -15   23.98    1.47
  -2   0 -15   21.84    1.31
  -3   1  15    8.70    0.93
  -3   1  15   11.81    1.06
   3  -1  15    8.42    0.62
   3  -1  15    8.83    1.02
  -3   1 -15    9.90    0.97
   3  -1 -15    9.95    1.45
  -3   1 -15   11.21    1.46
   3  -1 -15   10.37    0.98
  -4   2  15    2.95    0.61
   4  -2  15    2.34    0.73
  -4   2  15    2.23    0.53
  -4   2  15    1.81    0.48
   4  -2 -15    1.78    0.51
  -5   3  15   13.25    1.16
  -5   3  15   11.85    1.15
   5  -3  15   13.62    0.82
  -5   3  15    9.82    1.04
  -5   3 -15   13.75    0.94
   5  -3 -15   12.04    1.11
   5  -3 -15   14.21    1.55
  -5   3 -15   11.91    0.96
  -6   4  15   11.09    1.18
   6  -4  15   12.48    0.80
  -6   4  15   11.06    1.05
  -6   4  15   11.38    1.69
  -6   4 -15   11.03    0.89
  -6   4 -15   10.69    0.90
  -7   5  15   10.10    0.88
   7  -5  15   11.00    0.76
  -7   5  15   11.43    1.10
  -7   5 -15   12.20    0.90
  -7   5 -15   10.69    0.98
  -8   6  15   12.46    0.95
  -8   6 -15   13.11    1.10
   6  -8  16    1.05    0.29
  -6   8  16    1.19    0.32
  -6   8 -16    1.02    0.26
   5  -7  16   15.03    1.03
  -5   7  16   13.19    1.14
  -5   7 -16   14.11    0.94
   5  -7 -16   15.99    1.44
   4  -6  16   43.94    2.00
  -4   6  16   42.44    2.54
  -4   6  16   44.60    2.31
   4  -6  16   46.39    3.46
   4  -6 -16   44.81    2.67
  -4   6 -16   46.39    1.94
  -4   6 -16   40.03    1.86
  -3   5  16    6.01    0.81
  -3   5  16    7.83    1.39
   3  -5  16    4.21    0.92
  -3   5  16    6.86    0.96
   3  -5  16    5.52    1.15
   3  -5  16    5.10    0.65
  -3   5 -16    5.88    0.56
  -3   5 -16    4.83    0.53
   3  -5 -16    7.65    1.09
  -2   4  16   16.79    1.24
   2  -4  16   18.37    1.55
   2  -4 -16   17.13    1.95
   2  -4 -16   16.47    1.45
  -2   4 -16   15.55    1.38
  -2   4 -16   18.13    2.07
   1  -3  16  170.87    6.01
  -1   3  16  158.81    5.62
   1  -3  16  175.15    6.84
  -1   3  16  167.26    6.39
  -1   3 -16  168.85    5.95
   1  -3 -16  175.36    6.72
   1  -3 -16  162.22    5.99
   0  -2  16   10.67    0.81
   0  -2  16   10.69    1.03
   0   2  16   10.54    0.84
   0  -2 -16   10.09    0.98
   0   2 -16    9.61    1.10
   0  -2 -16   11.30    0.88
   1   1  16  194.89    6.56
  -1  -1  16  191.76    6.38
   1   1  16  194.76    6.49
   1   1  16  193.51    5.98
  -1  -1  16  196.04    6.08
  -1  -1 -16  180.85    6.24
   1   1 -16  177.38    6.94
  -1  -1 -16  176.26    6.14
   2   0  16   30.32    1.55
   2   0  16   30.86    2.06
   2   0  16   29.81    1.69
  -2   0  16   30.33    1.70
   2   0 -16   28.95    2.03
  -2   0 -16   31.26    1.63
   2   0 -16   32.06    1.81
  -3   1  16   44.64    2.46
   3  -1  16   45.58    2.56
  -3   1  16   45.60    2.05
   3  -1  16   47.07    2.15
   3  -1 -16   48.06    2.45
  -3   1 -16   47.38    2.45
   3  -1 -16   43.54    3.14
  -4   2  16   16.31    1.28
   4  -2  16   18.45    1.73
  -4   2  16   17.05    1.33
  -4   2  16   17.37    1.27
   4  -2 -16   19.31    1.53
  -4   2 -16   15.73    1.01
  -4   2 -16   16.21    1.02
  -5   3  16    1.46    0.48
  -5   3  16    1.74    0.53
   5  -3  16    1.54    0.30
  -5   3  16    1.45    0.45
   5  -3 -16    1.69    0.44
  -5   3 -16    1.54    0.34
  -5   3 -16    1.83    0.43
   5  -3 -16    1.84    0.75
   6  -4  16    5.73    0.60
  -6   4  16    6.62    0.94
  -6   4  16    7.38    1.03
  -6   4  16    5.90    0.78
   6  -4  16    6.32    0.62
  -6   4 -16    6.61    0.72
  -6   4 -16    7.02    0.71
   7  -5  16   16.62    0.93
  -7   5  16   17.44    1.40
  -7   5  16   17.66    1.12
  -7   5 -16   17.40    1.08
  -7   5 -16   16.51    1.17
  -8   6  16    2.20    0.42
  -8   6 -16    2.57    0.38
   6  -8  17    4.87    0.49
  -6   8  17    3.32    0.53
  -6   8 -17    3.92    0.45
   5  -7  17   10.82    0.86
  -5   7  17    9.46    0.96
   5  -7 -17   10.23    1.15
  -5   7 -17   10.63    0.79
  -4   6  17   39.61    2.50
   4  -6  17   41.39    3.36
  -4   6  17   49.53    2.72
  -4   6  17   43.96    2.28
  -4   6 -17   44.03    2.55
  -4   6 -17   46.06    2.04
  -3   5  17    9.85    0.98
  -3   5  17    9.15    0.92
   3  -5  17   10.39    0.78
   3  -5  17   12.62    1.83
   3  -5  17   10.28    1.39
  -3   5  17   10.38    1.05
   3  -5 -17   10.79    1.34
  -3   5 -17    9.87    0.71
   3  -5 -17   11.40    1.12
  -2   4  17    4.28    0.65
   2  -4  17    4.43    0.87
   2  -4 -17    5.12    0.81
   2  -4 -17    4.96    1.09
  -2   4 -17    5.44    1.19
  -2   4 -17    5.33    0.96
  -1   3  17   65.36    2.87
  -1   3  17   64.86    2.71
   1  -3  17   66.65    3.01
   1  -3  17   66.04    3.64
  -1   3 -17   66.67    2.98
   1  -3 -17   68.90    3.05
   1  -3 -17   65.92    3.54
   0   2  17    0.45    0.22
   0  -2  17    0.54    0.23
   0  -2  17    0.25    0.37
   0  -2 -17    0.18    0.30
   0   2 -17    0.65    0.26
   0  -2 -17    0.44    0.22
   1   1  17   24.54    1.64
  -1  -1  17   24.88    1.50
   1   1  17   24.79    1.58
  -1  -1  17   25.36    1.32
   1   1  17   24.40    1.24
  -1  -1 -17   24.98    1.34
   1   1 -17   25.39    1.63
  -1  -1 -17   26.63    1.48
  -2   0  17   25.19    1.56
  -2   0  17   24.41    1.25
   2   0  17   24.18    1.41
   2   0  17   23.30    1.47
   2   0  17   25.03    1.91
  -2   0 -17   23.02    1.43
   2   0 -17   25.26    1.63
   2   0 -17   24.37    1.93
   3  -1  17   23.16    1.75
  -3   1  17   22.14    1.27
  -3   1  17   16.35    1.96
  -3   1 -17   21.98    1.60
   3  -1 -17   22.17    2.14
  -4   2  17   65.81    3.09
   4  -2  17   69.05    3.76
  -4   2  17   72.14    3.05
  -4   2  17   66.71    3.20
  -4   2 -17   64.92    2.58
   4  -2 -17   76.22    3.58
  -4   2 -17   64.93    2.63
  -5   3  17   13.95    1.30
   5  -3  17   13.60    0.86
  -5   3  17   14.00    1.22
   5  -3  17   14.46    0.87
  -5   3  17   14.18    1.26
  -5   3 -17   12.52    1.02
  -5   3 -17   13.72    0.97
   5  -3 -17   14.68    1.23
  -6   4  17    1.90    0.59
  -6   4  17    1.37    0.41
   6  -4  17    1.05    0.30
   6  -4  17    1.19    0.31
  -6   4  17    2.25    0.60
  -6   4 -17    1.67    0.40
  -6   4 -17    1.55    0.42
   7  -5  17    2.97    0.54
  -7   5  17    4.80    0.84
  -8   6  17    9.52    0.78
  -8   6 -17    9.91    0.66
   6  -8  18    1.72    0.33
  -6   8 -18    1.14    0.26
   5  -7  18    1.48    0.35
  -5   7  18    1.06    0.39
   5  -7 -18    1.31    0.55
  -4   6  18    9.79    1.16
   4  -6  18    7.95    0.74
   4  -6  18    6.55    1.45
  -4   6  18    9.59    1.05
  -4   6 -18    7.89    0.65
  -4   6 -18    7.73    0.70
   4  -6 -18    8.87    1.16
  -3   5  18    5.64    0.76
   3  -5  18    3.19    1.02
   3  -5  18    5.01    1.30
  -3   5  18    4.75    0.78
   3  -5  18    5.66    0.55
   3  -5 -18    5.68    1.11
   3  -5 -18    5.24    0.86
  -3   5 -18    4.59    0.53
  -3   5 -18    5.54    0.50
   2  -4  18   33.50    2.28
  -2   4  18   35.89    1.98
   2  -4 -18   35.89    2.27
  -2   4 -18   36.22    2.89
  -2   4 -18   34.94    2.97
   1  -3  18    7.87    1.31
  -1   3  18    9.29    0.90
   1  -3  18    8.38    0.92
  -1   3 -18    8.75    0.95
   1  -3 -18    8.00    0.90
   1  -3 -18   12.88    1.49
   0  -2  18   54.11    2.82
   0   2  18   56.66    2.51
   0  -2  18   55.86    2.41
   0   2 -18   51.68    2.51
   0  -2 -18   55.03    2.46
   0  -2 -18   55.46    2.81
  -1  -1  18   28.35    1.44
   1   1  18   31.34    1.67
  -1  -1  18   29.83    1.72
   1   1  18   28.96    1.85
   1   1  18   29.87    1.81
  -1  -1 -18   27.96    1.62
   1   1 -18   28.33    1.83
  -1  -1 -18   30.08    1.57
   2   0  18   33.70    2.37
  -2   0  18   36.57    1.74
   2   0  18   39.01    2.00
   2   0  18   33.46    1.88
  -2   0  18   37.10    2.01
  -2   0  18   39.14    1.84
   2   0 -18   35.20    2.09
   2   0 -18   37.71    2.51
  -2   0 -18   37.00    1.98
  -3   1  18   29.98    1.59
   3  -1  18   33.30    2.15
  -3   1  18   30.28    2.01
  -3   1 -18   26.63    2.21
   3  -1 -18   30.60    2.01
   3  -1 -18   37.07    3.46
   4  -2  18    0.74    0.41
   4  -2  18   -0.21    0.40
  -4   2  18    0.92    0.47
  -4   2  18    0.33    0.35
  -4   2  18    0.53    0.35
   4  -2 -18   -0.21    0.28
  -5   3  18   10.77    1.13
  -5   3  18    9.50    1.11
   5  -3  18    9.74    0.74
  -5   3  18   10.32    1.05
   5  -3  18   10.61    0.73
  -5   3 -18   10.16    0.83
   5  -3 -18   11.39    1.07
  -5   3 -18    9.90    0.78
   6  -4  18    6.64    0.63
  -6   4  18    7.37    1.05
  -6   4  18    7.10    0.82
   6  -4  18    7.10    0.62
  -6   4  18    6.75    1.00
  -6   4 -18    8.09    0.74
  -6   4 -18    7.48    0.75
  -7   5  18    8.25    0.94
  -7   5 -18    8.63    0.72
  -7   5 -18    8.63    0.78
  -8   6  18    5.24    0.57
  -8   6 -18    6.06    0.51
   6  -8  19    1.05    0.25
  -6   8 -19    0.61    0.21
  -5   7  19   16.56    1.23
   5  -7  19   17.66    1.10
   5  -7 -19   16.83    1.48
  -5   7 -19   18.01    1.06
  -4   6  19   14.65    1.27
   4  -6  19   13.98    0.96
  -4   6  19   16.81    1.52
   4  -6  19   14.02    2.12
  -4   6 -19   14.88    0.93
   4  -6 -19   13.58    1.40
   3  -5  19    9.30    1.69
  -3   5  19   10.40    0.97
  -3   5  19    9.24    1.04
   3  -5  19    9.13    0.73
  -3   5  19    8.34    0.91
   3  -5  19    8.77    1.36
  -3   5 -19    9.31    0.67
   3  -5 -19    9.20    1.10
   3  -5 -19    7.03    1.24
  -3   5 -19    9.96    0.73
  -2   4  19   23.49    1.55
   2  -4  19   21.41    1.82
  -2   4 -19   21.89    1.89
  -2   4 -19   24.70    2.88
   2  -4 -19   21.50    1.73
  -1   3  19  117.68    4.65
  -1   3  19  119.77    4.41
   1  -3  19  124.52    5.71
   1  -3  19  123.29    4.81
  -1   3 -19  119.38    4.79
   1  -3 -19  124.05    4.80
   1  -3 -19  121.68    5.64
   0  -2  19   26.09    1.89
   0  -2  19   26.04    1.50
   0   2  19   27.68    1.63
   0   2 -19   26.40    1.70
   0  -2 -19   24.62    1.78
   0  -2 -19   28.70    1.63
  -1  -1  19   69.78    2.56
   1   1  19   71.10    3.24
  -1  -1  19   68.89    2.73
  -1  -1  19   70.81    3.14
   1   1  19   70.47    2.66
   1   1 -19   67.46    3.23
  -1  -1 -19   69.43    3.04
   2   0  19   -0.12    0.48
  -2   0  19   -0.25    0.37
  -2   0  19    0.22    0.18
  -2   0  19    0.66    0.23
   2   0  19    0.11    0.25
   2   0  19    1.36    0.59
   2   0 -19   -0.11    0.10
  -2   0 -19   -0.57    0.30
   2   0 -19    0.04    0.47
   3  -1  19   57.47    3.05
  -3   1  19   55.13    2.45
  -3   1  19   56.82    2.99
   3  -1 -19   59.26    3.02
   3  -1 -19   49.99    3.71
  -4   2  19   65.53    3.04
   4  -2  19   70.13    3.80
   4  -2  19   61.43    2.36
  -4   2  19   68.37    3.01
  -4   2  19   63.67    2.87
  -4   2 -19   63.02    2.52
  -4   2 -19   62.80    2.49
   4  -2 -19   71.02    3.61
   4  -2 -19   63.77    2.96
  -5   3  19    3.25    0.66
  -5   3  19    6.53    1.46
  -5   3  19    6.14    0.82
   5  -3  19    4.93    0.52
   5  -3  19    5.26    0.54
  -5   3 -19    5.60    0.81
  -5   3 -19    5.10    0.60
   5  -3 -19    4.74    0.80
   6  -4  19   17.63    0.97
   6  -4  19   15.67    0.95
  -6   4  19   17.64    1.27
  -6   4  19   19.25    1.59
  -6   4  19   16.41    1.48
  -6   4 -19   18.89    1.14
  -7   5  19    0.43    0.34
  -7   5 -19    1.16    0.34
  -7   5 -19    1.13    0.31
  -8   6  19    1.33    0.29
  -8   6 -19    1.10    0.24
   6  -8  20    4.32    0.48
  -6   8 -20    4.57    0.47
   5  -7  20   11.15    0.83
  -5   7 -20   11.75    0.81
   5  -7 -20    9.78    1.15
  -4   6  20    9.60    1.19
   4  -6  20   13.68    2.44
  -4   6  20    9.64    0.96
   4  -6  20    9.62    0.78
  -4   6 -20    9.96    0.85
  -4   6 -20   10.38    0.77
   4  -6 -20    9.98    1.20
   3  -5  20   35.10    1.63
  -3   5  20   35.21    1.93
   3  -5  20   34.60    3.09
   3  -5  20   36.08    2.81
  -3   5  20   34.60    2.16
  -3   5  20   36.36    2.00
  -3   5 -20   35.93    1.63
   3  -5 -20   36.06    2.21
  -3   5 -20   35.15    1.58
   3  -5 -20   34.68    2.57
  -2   4  20    8.96    0.84
   2  -4  20   10.94    0.74
   2  -4  20    9.93    1.27
  -2   4  20   10.84    1.07
  -2   4 -20   10.34    0.79
  -2   4 -20    9.54    1.39
  -2   4 -20   10.24    0.70
   2  -4 -20   10.22    1.02
   2  -4 -20    9.01    1.15
   1  -3  20   26.38    2.43
   1  -3  20   28.29    1.85
  -1   3  20   26.78    1.56
   1  -3 -20   29.76    1.94
   1  -3 -20   30.79    2.49
  -1   3 -20   28.18    1.83
   0  -2  20   13.94    1.03
   0  -2  20   11.66    1.31
   0   2  20   11.46    0.91
   0   2 -20   13.52    1.21
   0  -2 -20   12.89    1.06
   0  -2 -20   13.96    1.39
   1   1  20   22.16    1.22
   1   1  20   24.08    1.72
  -1  -1  20   23.08    1.61
  -1  -1  20   23.36    1.32
   1   1 -20   23.29    1.69
  -1  -1 -20   23.18    1.59
   2   0  20   61.09    2.80
   2   0  20   58.04    2.83
  -2   0  20   58.22    2.48
  -2   0  20   56.02    2.36
  -2   0  20   58.96    2.90
  -2   0 -20   59.88    2.87
   2   0 -20   60.86    3.46
  -3   1  20   56.01    2.50
   3  -1  20   58.04    3.09
   3  -1 -20   55.59    4.16
   3  -1 -20   54.37    2.96
  -4   2  20   18.30    1.36
   4  -2  20   15.43    0.88
  -4   2  20   15.69    1.29
  -4   2  20   14.70    1.19
   4  -2  20   13.94    1.64
   4  -2 -20   15.94    1.38
  -4   2 -20   15.30    0.97
  -4   2 -20   15.70    0.96
   4  -2 -20   12.17    2.06
  -5   3  20   63.99    3.08
  -5   3  20   56.45    2.95
   5  -3  20   59.82    2.24
   5  -3  20   57.31    2.23
  -5   3 -20   55.79    2.56
   5  -3 -20   60.18    2.64
  -5   3 -20   51.63    2.54
  -6   4  20    3.49    0.72
  -6   4  20    4.68    0.63
  -6   4  20    5.39    0.85
  -6   4 -20    4.09    0.57
  -6   4 -20    4.16    0.55
  -7   5  20    2.24    0.51
  -7   5 -20    1.43    0.33
  -7   5 -20    1.95    0.37
  -8   6  20    4.79    0.49
  -8   6 -20    4.06    0.42
   6  -8  21   10.17    0.68
  -6   8 -21    9.93    0.68
  -5   7  21   34.33    1.79
   4  -6  21    2.97    1.22
   4  -6  21    6.45    0.63
  -4   6  21    7.35    0.84
  -4   6 -21    6.39    0.63
  -4   6 -21    6.37    0.72
   4  -6 -21    6.87    0.97
   3  -5  21   11.69    1.61
  -3   5  21   12.10    1.26
   3  -5  21   17.15    2.39
  -3   5  21   11.75    1.04
  -3   5  21   10.56    1.06
   3  -5  21   10.97    0.80
   3  -5 -21   11.54    1.24
  -3   5 -21   11.05    0.82
  -3   5 -21   11.26    0.80
   2  -4  21    2.47    0.79
   2  -4  21    1.58    0.35
  -2   4  21    2.45    0.88
  -2   4  21    2.41    0.47
   2  -4 -21    1.53    0.51
   2  -4 -21    1.12    0.43
  -2   4 -21    1.38    0.32
  -2   4 -21    1.79    0.35
   1  -3  21   22.39    2.41
   1  -3  21   19.48    1.51
  -1   3  21   18.42    1.26
   1  -3 -21   17.28    2.02
  -1   3 -21   15.58    1.42
   1  -3 -21   18.16    1.43
   0   2  21   59.85    2.62
   0  -2  21   55.49    3.23
   0  -2  21   60.10    3.25
   0   2 -21   56.41    2.86
   0  -2 -21   56.78    2.69
   0  -2 -21   56.28    3.17
   1   1  21   27.63    1.41
  -1  -1  21   28.17    1.50
  -1  -1  21   28.57    1.35
   1   1  21   21.87    2.35
  -1  -1  21   28.08    1.88
  -1  -1 -21   28.38    1.83
   1   1 -21   26.85    1.94
  -2   0  21    6.44    1.04
  -2   0  21    6.06    0.63
   2   0  21    6.05    0.80
  -2   0  21    5.95    0.59
  -2   0 -21    6.71    0.83
  -3   1  21   15.66    1.22
   3  -1  21   18.00    1.61
  -3   1  21   15.38    1.17
  -3   1  21   16.97    1.21
  -3   1 -21   16.48    1.23
   3  -1 -21   18.34    1.60
  -4   2  21   17.04    1.33
   4  -2  21   14.01    0.93
  -4   2  21   14.71    1.31
  -4   2  21   16.04    1.20
  -4   2 -21   15.51    0.95
   4  -2 -21   14.81    1.28
   4  -2 -21   15.50    1.58
  -4   2 -21   16.35    1.01
  -5   3  21    0.63    0.42
   5  -3  21    0.27    0.26
  -5   3  21    0.81    0.42
   5  -3 -21    0.74    0.46
  -5   3 -21    0.59    0.25
  -5   3 -21    0.64    0.27
  -6   4  21   17.64    1.12
  -6   4  21   17.80    1.52
  -6   4  21   14.92    1.43
  -6   4 -21   21.48    1.35
  -6   4 -21   17.60    1.11
  -7   5  21    5.32    0.74
  -7   5 -21    4.40    0.51
  -7   5 -21    4.13    0.61
  -8   6  21    5.10    0.57
  -8   6 -21    5.96    0.47
   6  -8  22    0.59    0.29
  -5   7  22    0.41    0.40
   5  -7  22    0.46    0.21
  -5   7  22    0.37    0.30
  -5   7 -22    0.32    0.20
   5  -7 -22   -0.45    0.34
  -4   6  22    9.17    0.96
  -4   6  22   10.11    1.22
   4  -6  22    5.75    1.50
   4  -6  22   10.03    0.79
  -4   6 -22    8.79    0.77
   4  -6 -22   11.39    1.25
  -4   6 -22    9.06    0.73
  -3   5  22    7.21    0.79
   3  -5  22    6.73    0.65
   3  -5  22    6.56    1.38
  -3   5  22    8.17    1.04
  -3   5  22    6.62    0.84
   3  -5  22    6.91    1.88
  -3   5 -22    7.28    0.68
  -3   5 -22    6.27    0.59
   3  -5 -22    6.68    0.97
   2  -4  22    5.43    0.54
  -2   4  22    5.63    0.78
  -2   4  22    6.57    0.86
   2  -4  22    4.13    0.88
  -2   4 -22    5.35    0.49
   2  -4 -22    3.28    0.74
   2  -4 -22    4.71    0.82
   1  -3  22   26.35    1.86
  -1   3  22   27.23    1.61
   1  -3  22   28.87    2.76
   1  -3 -22   28.90    1.90
  -1   3 -22   23.92    2.53
   0   2  22    0.92    0.37
   0  -2  22   -0.69    0.54
   0  -2  22    0.61    0.24
   0   2  22    0.73    0.48
   0  -2 -22    0.37    0.24
   0  -2 -22    0.34    0.86
   0   2 -22    1.97    0.59
  -1  -1  22   13.01    0.87
  -1  -1  22   13.48    1.41
   1   1  22   13.82    0.93
   1   1  22   13.76    0.96
  -1  -1  22   13.34    1.00
  -1  -1 -22   13.66    1.38
   1   1 -22   14.71    1.48
  -2   0  22    8.52    1.16
  -2   0  22   10.34    0.82
   2   0  22   10.53    1.05
   2   0 -22   12.49    2.58
  -3   1  22    0.33    0.23
  -3   1  22    0.54    0.27
  -3   1  22    0.43    0.34
   3  -1  22    0.76    0.47
  -3   1 -22    0.06    0.18
   3  -1 -22    0.09    0.34
  -3   1 -22    0.41    0.19
  -4   2  22   51.97    2.64
  -4   2  22   53.33    2.50
   4  -2  22   48.90    2.01
  -4   2  22   54.60    2.73
  -4   2 -22   52.69    2.16
   4  -2 -22   48.91    3.25
  -4   2 -22   52.83    2.13
   4  -2 -22   51.22    2.57
   5  -3  22   13.57    0.92
  -5   3  22   14.33    1.36
  -5   3  22   13.43    1.35
  -5   3  22   13.39    1.10
  -5   3 -22   14.38    0.95
  -5   3 -22   14.40    1.02
  -6   4  22    8.26    1.07
  -6   4  22    9.13    1.07
  -6   4 -22    8.64    0.81
  -6   4 -22   10.97    0.82
  -7   5  22    0.27    0.29
  -7   5 -22    0.55    0.23
  -7   5 -22    0.33    0.18
  -8   6  22    3.19    0.39
  -8   6 -22    3.73    0.37
  -6   8 -23    1.53    0.35
  -5   7  23    6.29    0.69
   5  -7  23    5.84    0.59
  -5   7  23    5.72    1.08
   5  -7 -23    4.97    0.81
  -5   7 -23    5.36    0.56
   4  -6  23    0.34    0.20
  -4   6  23   -0.21    0.31
  -4   6  23    0.42    0.38
   4  -6 -23   -0.03    0.35
  -4   6 -23    0.23    0.19
  -4   6 -23    0.04    0.23
   3  -5  23    4.01    0.99
   3  -5  23    6.01    0.61
  -3   5  23    7.67    1.04
  -3   5  23    6.81    0.91
  -3   5  23    6.88    0.84
   3  -5 -23    7.04    1.01
  -3   5 -23    7.01    0.61
  -3   5 -23    6.87    0.66
  -2   4  23    5.91    0.71
   2  -4  23    5.15    0.52
  -2   4  23    5.37    0.78
   2  -4  23    3.19    0.80
  -2   4  23    5.69    0.83
  -2   4 -23    5.77    0.56
   2  -4 -23    3.02    1.04
  -2   4 -23    5.24    0.53
  -2   4 -23    5.66    0.52
   2  -4 -23    4.55    0.83
  -1   3  23   19.95    1.37
   1  -3  23   20.06    2.48
   1  -3  23   18.97    1.04
   1  -3  23   18.32    1.57
   1  -3 -23   20.56    1.60
  -1   3 -23   20.57    1.75
  -1   3 -23   19.28    1.05
   0  -2  23    6.28    1.61
   0   2  23    9.52    0.89
   0  -2  23    9.69    0.96
   0  -2 -23   11.57    1.29
   0   2 -23   11.95    1.27
  -1  -1  23   58.17    2.50
  -1  -1  23   48.30    3.62
  -1  -1  23   54.91    2.23
   1   1  23   50.50    2.23
   1   1 -23   55.16    3.22
  -2   0  23   38.87    2.47
  -2   0  23   41.00    1.95
   2   0  23   41.35    2.29
  -2   0  23   43.02    2.04
   2   0 -23   39.65    3.06
  -3   1  23   30.81    1.75
  -3   1  23   31.81    1.89
  -3   1  23   35.14    1.88
  -3   1  23   37.16    1.94
   3  -1  23   38.33    2.48
   3  -1 -23   34.31    2.47
  -3   1 -23   37.72    2.02
   3  -1 -23   30.11    1.85
   4  -2  23   63.18    2.43
  -4   2  23   69.20    3.17
  -4   2  23   68.48    3.18
  -4   2  23   64.42    2.89
   4  -2 -23   62.46    2.99
  -4   2 -23   63.88    2.51
  -4   2 -23   64.70    2.57
  -5   3  23   14.76    1.37
  -5   3  23   14.90    1.18
   5  -3  23   13.70    0.90
  -5   3 -23   13.82    0.93
  -5   3 -23   10.93    0.96
  -6   4  23    8.33    0.77
  -6   4  23   10.09    1.13
  -6   4 -23    7.19    0.95
  -6   4 -23    9.15    0.83
  -7   5  23    3.09    0.55
  -7   5 -23    3.83    0.45
  -7   5 -23    3.69    0.56
  -8   6  23    4.04    0.36
  -8   6 -23    5.01    0.40
   6  -8  24    7.57    0.64
  -6   8 -24    7.98    0.57
  -5   7  24    3.97    0.59
   5  -7  24    5.87    0.57
  -5   7  24    6.57    1.14
  -5   7 -24    5.81    0.57
   5  -7 -24    4.86    0.76
  -4   6  24    5.47    0.78
   4  -6  24    5.49    0.62
  -4   6  24    5.81    0.95
   4  -6 -24    6.63    0.96
  -4   6 -24    6.49    0.61
  -4   6 -24    5.81    0.68
  -3   5  24   11.65    1.24
  -3   5  24   11.13    1.05
   3  -5  24   10.28    1.61
  -3   5 -24   10.20    0.83
  -2   4  24   48.83    2.38
   2  -4  24   54.96    3.58
  -2   4  24   47.47    2.28
   2  -4  24   47.64    2.00
  -2   4  24   48.76    2.61
   2  -4 -24   49.30    2.99
  -2   4 -24   44.90    2.00
  -2   4 -24   48.99    2.01
   2  -4 -24   48.36    2.60
   1  -3  24   42.29    2.53
  -1   3  24   42.21    2.18
   1  -3  24   42.13    1.80
   1  -3 -24   39.68    2.12
  -1   3 -24   39.81    1.77
  -1   3 -24   40.79    1.85
   1  -3 -24   46.06    2.61
  -1   3 -24   42.10    2.03
   0  -2  24   68.98    4.06
   0   2  24   68.71    2.95
   0  -2  24   72.38    2.73
   0  -2  24   73.07    3.25
   0   2 -24   71.03    3.80
   0  -2 -24   73.54    3.40
  -1  -1  24  105.81    3.75
  -1  -1  24  106.03    3.98
  -1  -1  24  100.05    4.72
   1   1  24  101.02    3.74
   1   1 -24  102.75    5.08
  -2   0  24    8.77    0.82
  -2   0  24    9.72    0.87
  -2   0  24    7.45    0.82
   2   0  24    9.31    1.09
  -2   0  24    8.86    0.85
   2   0  24    9.56    0.92
  -2   0 -24    9.14    1.01
  -2   0 -24    8.46    0.75
   2   0 -24    9.70    0.98
   2   0 -24    6.12    2.02
  -3   1  24    1.97    0.47
  -3   1  24    2.36    0.53
   3  -1  24    3.47    0.49
   3  -1  24    2.56    0.74
  -3   1  24    2.11    0.46
  -3   1  24    1.74    0.51
  -3   1 -24    2.85    0.38
   3  -1 -24    1.87    0.52
  -3   1 -24    2.57    0.41
  -4   2  24   11.87    1.20
  -4   2  24    9.86    1.13
   4  -2  24   10.78    0.80
  -4   2  24   12.50    1.21
  -4   2  24   11.27    1.02
   4  -2 -24   13.58    1.20
  -4   2 -24   12.55    0.85
  -4   2 -24   11.82    0.84
  -5   3  24    7.72    1.11
   5  -3  24    8.57    0.71
  -5   3  24    8.01    0.83
  -5   3  24    9.31    1.10
  -5   3 -24    7.29    0.68
  -5   3 -24    8.35    0.78
  -6   4  24    5.16    0.97
  -6   4  24    4.24    0.82
  -6   4 -24    3.71    0.53
  -6   4 -24    5.15    0.65
  -7   5  24    1.16    0.40
  -7   5 -24    2.15    0.35
  -8   6 -24    3.69    0.37
   6  -8  25    2.38    0.40
  -6   8 -25    2.55    0.36
  -5   7  25    0.41    0.37
  -5   7  25   -0.14    0.27
   5  -7  25    0.71    0.23
   5  -7 -25    0.71    0.37
  -5   7 -25    0.44    0.20
  -4   6  25    8.21    0.89
  -4   6  25    8.27    1.12
   4  -6  25    7.65    0.69
  -4   6 -25    7.82    0.69
  -4   6 -25    6.74    0.87
   4  -6 -25    7.27    1.01
  -3   5  25    9.53    0.97
   3  -5  25    7.68    1.49
  -3   5  25    7.38    1.32
  -3   5  25    8.90    1.11
   3  -5  25    8.51    0.73
  -3   5 -25    9.23    0.72
   3  -5 -25   10.39    1.18
  -2   4  25   20.46    1.58
  -2   4  25   17.30    1.34
   2  -4  25   18.14    1.08
  -2   4  25   19.10    1.29
   2  -4  25   19.92    1.95
  -2   4 -25   18.73    1.12
   2  -4 -25   18.35    1.50
  -2   4 -25   19.50    1.09
   2  -4 -25   20.93    2.43
   1  -3  25   17.62    1.59
  -1   3  25   18.46    1.17
  -1   3  25   18.60    1.80
   1  -3  25   18.53    1.08
  -1   3  25   17.19    1.34
  -1   3 -25   15.70    0.97
   1  -3 -25   19.93    1.68
  -1   3 -25   18.86    1.06
   1  -3 -25   23.52    2.05
   0  -2  25   33.28    1.98
   0   2  25   33.83    1.79
   0  -2  25   32.48    1.57
   0  -2  25   31.12    1.52
   0  -2  25   31.83    3.77
   0   2 -25   31.74    1.57
   0  -2 -25   31.96    2.10
   0   2 -25   34.51    2.72
   0   2 -25   31.73    1.66
   0  -2 -25   30.85    1.66
  -1  -1  25   36.40    1.76
  -1  -1  25   37.28    1.77
  -1  -1  25   43.70    3.62
   1   1  25   38.49    1.83
  -1  -1  25   38.99    1.83
  -1  -1  25   39.27    2.03
   1   1 -25   36.89    2.02
   1   1 -25   33.56    2.76
   2   0  25   11.28    1.19
  -2   0  25    8.96    1.00
  -2   0  25   13.34    1.18
   2   0  25   10.20    0.94
  -2   0  25   10.24    0.93
  -2   0 -25    9.90    0.74
  -2   0 -25   10.11    0.76
   2   0 -25   11.85    1.04
  -3   1  25    2.89    0.58
  -3   1  25    2.95    0.60
   3  -1  25    2.32    0.77
  -3   1  25    3.06    0.58
  -3   1  25    2.23    0.48
   3  -1 -25    3.14    0.66
  -3   1 -25    2.84    0.41
  -3   1 -25    3.10    0.42
  -4   2  25    9.51    1.05
  -4   2  25    9.08    0.88
   4  -2  25    8.94    0.75
  -4   2 -25    8.80    0.75
   4  -2 -25    7.76    0.94
  -5   3  25   18.28    1.63
  -5   3  25   21.01    1.65
  -5   3  25   18.86    1.27
  -5   3 -25   21.62    1.24
  -5   3 -25   24.11    1.40
  -6   4  25   11.06    1.21
  -6   4  25    9.93    1.09
  -6   4 -25    9.04    0.75
  -6   4 -25    9.92    0.86
  -7   5  25    0.98    0.41
  -7   5 -25    0.79    0.23
  -8   6 -25    2.56    0.26
  -6   8 -26    0.47    0.18
  -5   7  26    0.15    0.29
   5  -7  26    0.36    0.19
   5  -7 -26   -0.07    0.26
  -5   7 -26   -0.01    0.14
  -4   6  26    0.23    0.33
  -4   6  26    0.56    0.35
   4  -6  26    0.17    0.20
  -4   6 -26    0.13    0.40
   4  -6 -26    0.27    0.34
  -4   6 -26    0.26    0.19
   3  -5  26    6.46    0.65
  -3   5  26    6.35    0.85
  -3   5  26    6.99    0.99
  -3   5  26    5.83    0.86
  -3   5 -26    5.25    0.68
  -3   5 -26    6.76    0.63
   3  -5 -26    6.62    0.96
  -2   4  26    0.01    0.27
  -2   4  26    0.67    0.40
   2  -4  26    1.28    0.59
   2  -4  26   -0.04    0.17
  -2   4  26    0.14    0.36
  -2   4 -26    0.07    0.18
   2  -4 -26    0.13    0.33
  -2   4 -26    0.57    0.22
  -1   3  26    0.18    0.49
   1  -3  26    1.85    0.58
   1  -3  26    2.04    0.37
  -1   3  26    0.86    0.30
  -1   3 -26    1.33    0.30
   1  -3 -26    0.27    0.46
  -1   3 -26    1.57    0.36
   1  -3 -26    1.52    0.40
   0   2  26    8.16    0.82
   0  -2  26    7.77    0.69
   0  -2  26    9.07    1.01
   0  -2 -26    7.15    0.81
   0  -2 -26    8.30    1.05
   0   2 -26    7.36    0.76
  -1  -1  26   19.83    1.36
  -1  -1  26   17.28    1.16
   1   1  26   19.11    1.23
  -1  -1  26   18.46    1.17
   1   1 -26   17.85    1.25
  -1  -1 -26   18.49    1.13
  -1  -1 -26   17.42    1.08
  -2   0  26   10.49    0.92
   2   0  26   10.92    0.90
  -2   0  26   10.23    0.96
  -2   0  26   10.92    0.92
  -2   0  26   10.17    0.95
   2   0 -26   12.41    1.32
  -2   0 -26    9.57    0.78
  -2   0 -26    9.37    0.76
  -3   1  26    2.93    0.59
   3  -1  26    1.89    0.37
  -3   1  26    1.77    0.54
  -3   1  26    1.34    0.40
  -3   1  26    2.25    0.54
   3  -1  26    1.03    0.72
  -3   1 -26    1.28    0.29
  -3   1 -26    1.72    0.35
   3  -1 -26    1.92    0.50
  -4   2  26   36.55    2.19
  -4   2  26   39.35    2.26
   4  -2  26   33.67    1.57
  -4   2  26   31.80    2.20
  -4   2 -26   36.05    1.72
  -4   2 -26   36.82    1.68
   4  -2 -26   31.74    1.96
  -5   3  26   73.49    2.90
  -5   3  26   76.22    3.62
  -5   3  26   74.40    3.48
  -5   3 -26   64.66    2.90
  -5   3 -26   73.46    2.81
  -6   4  26    2.12    0.55
  -6   4  26    1.37    0.44
  -6   4 -26    1.49    0.35
  -6   4 -26    1.32    0.30
  -7   5  26    3.67    0.49
  -7   5 -26    3.18    0.43
  -8   6 -26    2.31    0.25
  -6   8 -27    0.12    0.15
   5  -7  27    2.81    0.40
   5  -7 -27    2.14    0.49
  -5   7 -27    3.32    0.43
   4  -6  27    2.29    0.43
  -4   6  27    1.13    0.45
   4  -6 -27    1.33    0.50
  -4   6 -27    2.02    0.39
  -3   5  27   15.25    1.25
  -3   5  27   17.14    1.32
   3  -5  27   14.52    2.19
   3  -5  27   16.64    1.05
  -3   5  27   18.28    1.80
  -3   5 -27   15.94    1.11
   3  -5 -27   15.99    1.46
  -3   5 -27   17.10    1.07
  -2   4  27    1.04    0.36
   2  -4  27    0.47    0.22
  -2   4  27    0.33    0.27
  -2   4  27    0.32    0.38
   2  -4  27    1.24    0.67
  -2   4 -27    0.90    0.25
   2  -4 -27    1.13    0.50
  -2   4 -27    0.40    0.25
  -1   3  27   36.49    1.81
   1  -3  27   37.20    2.44
   1  -3  27   36.68    1.71
  -1   3  27   37.23    2.08
   1  -3  27   34.09    1.65
  -1   3  27   34.02    1.98
  -1   3 -27   35.74    1.74
  -1   3 -27   35.09    1.67
   1  -3 -27   34.32    2.46
   1  -3 -27   33.73    1.97
   0  -2  27    0.61    0.23
   0  -2  27   -0.22    0.25
   0   2  27    0.97    0.43
   0  -2  27   -0.11    0.20
   0   2  27   -0.04    0.25
   0   2 -27    0.52    0.21
   0  -2 -27    0.16    0.24
   0   2 -27    0.32    0.24
   1   1  27   46.51    2.19
  -1  -1  27   47.22    2.40
  -1  -1  27   46.39    2.16
  -1  -1  27   46.86    2.15
   1   1  27   44.77    2.21
  -1  -1  27   44.70    2.09
  -1  -1 -27   47.86    2.50
  -1  -1 -27   45.03    2.07
   1   1 -27   48.49    2.39
  -2   0  27    0.55    0.29
  -2   0  27    0.93    0.36
   2   0  27    0.17    0.56
  -2   0  27    1.12    0.38
  -2   0  27    1.18    0.41
  -2   0 -27    0.68    0.26
   2   0 -27    0.96    0.36
  -2   0 -27    0.80    0.23
  -3   1  27   20.21    1.47
  -3   1  27   19.49    1.48
   3  -1  27   20.06    1.97
  -3   1  27   18.53    1.32
   3  -1  27   19.54    1.14
   3  -1 -27   19.67    1.38
  -3   1 -27   19.97    1.16
  -3   1 -27   19.39    1.13
  -4   2  27    3.57    0.56
  -4   2  27    3.04    0.70
  -4   2 -27    2.83    0.45
  -4   2 -27    3.55    0.51
  -5   3  27    7.16    0.99
  -5   3  27    7.50    1.05
  -5   3  27    6.17    0.66
  -5   3 -27    6.95    0.68
  -5   3 -27    5.61    0.65
  -6   4  27    1.78    0.60
  -6   4  27    2.33    0.56
  -6   4 -27    1.83    0.37
  -6   4 -27    1.56    0.34
  -7   5  27    4.11    0.50
  -7   5 -27    3.58    0.45
   5  -7  28    8.24    0.66
  -5   7 -28    7.89    0.65
   5  -7 -28    8.44    0.79
  -4   6  28   10.50    1.25
  -4   6  28    7.88    0.87
  -3   5  28   14.19    1.21
  -3   5  28   15.72    1.50
   3  -5  28   15.19    1.04
  -3   5  28   15.10    1.27
  -3   5 -28   15.73    1.04
  -3   5 -28   16.11    1.10
   3  -5 -28   15.32    1.45
  -2   4  28    2.50    0.57
  -2   4  28    2.07    0.52
   2  -4  28    2.23    0.45
  -2   4  28    3.65    0.81
   2  -4  28    0.90    0.75
  -2   4 -28    2.09    0.41
   1  -3  28    8.05    0.74
  -1   3  28    9.42    1.03
  -1   3  28    9.90    1.61
   1  -3  28   10.38    2.47
  -1   3  28    8.11    0.89
   1  -3  28    8.05    0.73
  -1   3 -28    8.28    0.74
   1  -3 -28    9.03    1.21
  -1   3 -28    7.98    0.76
   1  -3 -28    8.95    0.96
   0  -2  28   25.07    1.79
   0   2  28   25.33    1.56
   0   2  28   25.55    1.38
   0  -2  28   25.33    1.42
   0  -2  28   24.99    1.39
   0   2  28   26.85    1.61
   0   2 -28   25.05    1.44
   0  -2 -28   24.71    1.56
   0   2 -28   25.47    1.49
  -1  -1  28   18.04    1.22
   1   1  28   18.16    1.24
   1   1  28   19.19    1.21
  -1  -1  28   19.11    1.22
  -1  -1  28   17.47    1.39
  -1  -1  28   17.95    1.19
  -1  -1 -28   18.52    1.17
   1   1 -28   17.81    1.27
  -1  -1 -28   17.63    1.18
  -2   0  28    9.78    0.92
   2   0  28   11.51    0.97
  -2   0  28   11.44    1.02
  -2   0  28   12.71    1.09
  -2   0  28   11.52    1.07
  -2   0 -28   11.58    0.84
   2   0 -28   10.78    1.04
  -2   0 -28   10.84    0.84
   3  -1  28    7.02    0.73
  -3   1  28    8.93    1.00
  -3   1  28    7.48    0.82
  -3   1  28    8.70    0.94
  -3   1 -28    7.48    0.68
  -3   1 -28    8.07    0.75
   3  -1 -28    7.27    0.88
  -4   2  28   56.40    2.51
  -4   2  28   60.91    2.98
   4  -2  28   51.47    2.21
  -4   2 -28   55.86    2.36
   4  -2 -28   56.90    2.57
  -4   2 -28   56.94    2.35
  -5   3  28    3.82    0.79
  -5   3  28    4.27    0.62
  -5   3  28    3.58    0.76
  -5   3 -28    4.27    0.55
  -5   3 -28    3.62    0.54
  -6   4  28    8.93    1.08
  -6   4  28    8.94    0.94
  -6   4 -28    9.26    0.73
  -6   4 -28    7.36    0.71
  -7   5  28    0.07    0.20
  -7   5 -28    0.24    0.13
  -6   8 -29    0.45    0.24
   5  -7  29    4.11    0.54
  -5   7 -29    3.16    0.43
   5  -7 -29    3.09    0.59
  -4   6  29    7.24    1.05
   4  -6  29    6.54    0.64
   4  -6 -29    6.86    0.92
  -4   6 -29    6.36    0.63
  -3   5  29    1.46    0.49
   3  -5  29    1.00    0.33
  -3   5  29    1.73    0.58
  -3   5  29    1.36    0.44
  -3   5 -29    1.49    0.40
   3  -5 -29    1.00    0.50
  -3   5 -29    1.34    0.33
  -2   4  29    3.80    0.67
   2  -4  29    3.34    0.52
   2  -4  29    4.62    0.62
  -2   4  29    4.22    0.72
   2  -4  29    2.88    1.18
  -2   4  29    5.38    0.88
   2  -4 -29    4.39    0.89
  -2   4 -29    3.58    0.50
  -2   4 -29    4.56    0.58
   1  -3  29   54.64    2.30
   1  -3  29   55.16    2.33
  -1   3  29   51.68    2.51
  -1   3  29   55.31    2.77
   1  -3  29   48.96    3.12
  -1   3  29   53.27    2.39
  -1   3 -29   51.19    2.35
   1  -3 -29   53.91    2.68
  -1   3 -29   55.47    2.37
   0   2  29    4.27    0.75
   0  -2  29    3.77    0.56
   0  -2  29    3.62    0.54
   0  -2  29    3.59    0.77
   0  -2  29    3.96    0.56
   0   2  29    3.95    0.65
   0  -2 -29    3.51    0.61
   0   2 -29    4.36    0.64
  -1  -1  29   13.49    1.06
  -1  -1  29   12.47    1.01
  -1  -1  29   12.85    1.01
   1   1  29   11.80    0.93
  -1  -1  29   12.62    1.20
   1   1  29   12.98    1.02
   1   1 -29   13.27    1.09
  -1  -1 -29   12.11    0.98
  -1  -1 -29   11.79    0.95
  -2   0  29   16.82    1.25
  -2   0  29   15.03    1.10
   2   0  29   13.64    1.04
  -2   0  29   16.66    1.24
  -2   0 -29   14.52    1.02
  -2   0 -29   14.87    1.01
   2   0 -29   14.58    1.21
  -3   1  29   16.18    1.37
  -3   1  29   12.26    1.58
  -3   1  29   15.13    1.16
   3  -1  29   13.95    0.98
   3  -1 -29   14.89    1.24
  -4   2  29    3.54    0.74
  -4   2  29    4.48    0.92
  -4   2  29    3.77    0.60
   4  -2 -29    4.51    0.75
  -4   2 -29    4.13    0.52
  -4   2 -29    3.44    0.52
  -5   3  29    1.89    0.57
  -5   3  29    2.37    0.62
  -5   3 -29    3.47    0.54
  -5   3 -29    2.78    0.45
  -6   4  29    7.68    0.97
  -6   4  29    7.52    0.82
  -6   4 -29    7.81    0.67
  -6   4 -29    7.85    0.70
  -7   5  29    2.03    0.33
  -7   5 -29    2.12    0.30
   5  -7  30    7.27    0.66
  -5   7 -30    7.21    0.63
   5  -7 -30    7.36    0.73
   4  -6  30    2.96    0.50
  -4   6  30    2.93    0.70
  -4   6 -30    2.02    0.38
   4  -6 -30    3.71    0.70
   3  -5  30    8.44    0.76
  -3   5  30    6.35    0.94
  -3   5  30    7.42    0.89
  -3   5  30    8.24    1.10
  -3   5 -30    6.74    0.70
  -3   5 -30    6.47    0.89
   3  -5 -30    8.43    1.11
   2  -4  30   11.38    0.89
  -2   4  30   10.25    1.01
  -2   4  30    9.10    1.04
   2  -4  30   11.56    0.89
   2  -4  30   12.27    2.05
  -2   4  30   12.14    1.31
   2  -4 -30   11.10    1.21
  -2   4 -30   10.83    0.87
  -2   4 -30   10.31    0.87
  -1   3  30   31.60    2.04
   1  -3  30   35.02    2.58
  -1   3  30   33.36    2.07
   1  -3  30   32.47    1.70
  -1   3  30   30.29    1.81
   1  -3  30   34.57    1.71
  -1   3  30   32.59    1.76
   1  -3 -30   34.26    2.10
  -1   3 -30   33.46    1.76
  -1   3 -30   33.15    1.76
   0  -2  30   11.63    0.94
   0  -2  30   11.25    0.89
   0  -2  30   12.17    0.98
   0   2  30   12.08    1.06
   0   2  30   11.71    1.09
   0  -2  30   11.40    1.39
   0   2  30   12.27    0.96
   0  -2 -30   11.48    1.08
   0   2 -30   13.12    1.05
   1   1  30   21.11    1.33
  -1  -1  30   22.43    1.74
  -1  -1  30   23.39    1.48
  -1  -1  30   21.00    1.43
   1   1  30   23.06    1.45
  -1  -1  30   21.51    1.35
   1   1 -30   22.43    1.46
  -1  -1 -30   21.30    1.37
  -1  -1 -30   22.05    1.38
   2   0  30   19.94    1.28
  -2   0  30   19.47    1.43
  -2   0  30   20.72    1.46
  -2   0  30   19.62    1.29
   2   0 -30   20.66    1.46
  -2   0 -30   20.61    1.26
  -2   0 -30   19.96    1.22
   3  -1  30    6.87    0.71
  -3   1  30    5.78    0.82
  -3   1  30    5.23    0.85
  -3   1  30    5.07    0.70
   3  -1 -30    5.45    1.02
  -3   1 -30    4.18    0.59
  -3   1 -30    4.80    0.57
  -4   2  30    1.99    0.41
  -4   2  30    2.04    0.61
  -4   2  30    1.67    0.53
  -4   2 -30    1.45    0.38
  -4   2 -30    2.10    0.45
  -5   3  30    4.59    0.92
  -5   3  30    2.83    0.64
  -5   3 -30    4.18    0.58
  -5   3 -30    5.34    0.64
  -6   4  30    1.12    0.37
  -6   4  30    2.49    0.63
  -6   4 -30    1.51    0.34
  -6   4 -30    1.96    0.37
  -7   5  30    7.59    0.62
  -7   5 -30    8.60    0.59
   5  -7  31    0.37    0.23
  -5   7 -31    0.33    0.18
   4  -6  31    1.23    0.33
  -4   6  31    0.32    0.32
  -4   6 -31    1.21    0.33
   4  -6 -31    0.29    0.32
  -3   5  31   40.75    2.17
  -3   5  31   44.70    2.65
   3  -5  31   41.77    1.93
  -3   5 -31   43.12    1.97
   3  -5 -31   42.77    2.52
  -3   5 -31   39.74    2.25
   2  -4  31    4.65    0.60
  -2   4  31    5.98    0.84
   2  -4  31    1.95    1.21
  -2   4  31    5.45    1.06
  -2   4  31    4.07    0.65
  -2   4 -31    3.55    0.53
   2  -4 -31    3.95    0.85
  -2   4 -31    3.63    0.59
  -1   3  31   47.60    2.59
  -1   3  31   44.34    2.18
   1  -3  31   47.85    2.15
  -1   3  31   47.89    2.62
  -1   3  31   45.98    2.27
   1  -3  31   46.95    2.17
   1  -3  31   42.19    3.16
   1  -3  31   44.46    2.02
   1  -3 -31   48.17    2.55
  -1   3 -31   47.65    2.21
   0   2  31   22.37    1.38
   0  -2  31   24.37    1.37
   0  -2  31   24.47    2.02
   0  -2  31   23.71    1.43
   0  -2  31   25.35    1.51
   0   2  31   24.38    1.52
   0   2  31   24.83    1.64
   0  -2 -31   25.94    1.69
   0   2 -31   25.68    1.53
   1   1  31   18.52    1.29
   1   1  31   18.83    1.34
  -1  -1  31   18.54    1.24
  -1  -1  31   18.27    1.31
  -1  -1  31   19.03    1.34
  -1  -1 -31   19.07    1.31
   1   1 -31   19.33    1.37
  -1  -1 -31   16.99    1.23
  -2   0  31   14.51    1.25
  -2   0  31   12.94    1.00
   2   0  31   12.29    1.04
   2   0 -31   13.29    1.16
  -2   0 -31   13.83    1.47
  -3   1  31    1.84    0.72
  -3   1  31    5.23    0.75
  -3   1  31    4.04    0.60
   3  -1 -31    4.25    0.78
  -3   1 -31    4.12    0.53
  -3   1 -31    3.67    0.57
  -4   2  31   12.34    0.94
  -4   2  31   12.70    1.30
  -4   2  31   13.84    1.31
  -4   2 -31   14.26    0.99
  -4   2 -31   15.81    1.12
  -5   3  31   -0.35    0.28
  -5   3  31    0.65    0.40
  -5   3 -31    0.29    0.20
  -5   3 -31    0.09    0.20
  -6   4  31    0.95    0.33
  -6   4  31    0.74    0.42
  -6   4 -31    1.16    0.31
  -6   4 -31    1.12    0.26
  -7   5 -31    0.13    0.13
   5  -7  32    4.19    0.67
  -5   7 -32    4.91    0.45
  -4   6  32    4.31    1.14
   4  -6  32    3.77    0.47
   4  -6 -32    3.87    0.67
  -4   6 -32    4.08    0.51
   3  -5  32   14.36    1.02
  -3   5  32   13.88    1.40
  -3   5 -32   15.05    1.04
   3  -5 -32   14.25    1.37
  -2   4  32   27.80    2.01
  -2   4  32   26.80    1.65
   2  -4  32   27.34    1.51
  -2   4  32   27.22    1.63
   2  -4 -32   28.40    1.98
  -2   4 -32   25.31    1.50
  -2   4 -32   27.37    1.55
  -1   3  32    1.42    0.43
   1  -3  32    2.94    0.52
  -1   3  32    1.13    0.45
   1  -3  32    1.13    0.34
   1  -3  32    1.57    1.02
   1  -3  32    1.62    0.42
  -1   3 -32    1.21    0.43
   1  -3 -32    1.79    0.51
  -1   3 -32    1.62    0.40
   0   2  32   17.82    1.37
   0  -2  32   17.19    1.15
   0  -2  32   18.89    1.27
   0  -2  32   18.24    1.83
   0   2  32   16.01    1.26
   0   2  32   15.63    1.15
   0  -2  32   17.71    1.51
   0  -2 -32   18.86    1.45
  -1  -1  32   51.17    2.30
  -1  -1  32   54.43    2.57
  -1  -1  32   50.21    3.40
   1   1  32   53.40    2.54
   1   1  32   49.23    2.35
   1   1 -32   51.35    2.54
  -1  -1 -32   57.71    3.07
  -2   0  32    1.12    0.34
  -2   0  32    1.56    0.47
  -2   0  32    1.44    0.51
   2   0  32    1.80    0.50
   2   0 -32    1.69    0.47
  -2   0 -32    2.31    0.47
  -2   0 -32    1.86    0.44
  -3   1  32    2.23    0.61
  -3   1  32    2.23    0.46
  -3   1  32    1.82    0.54
  -3   1 -32    2.11    0.46
   3  -1 -32    1.57    0.55
  -3   1 -32    1.98    0.41
  -4   2  32    1.07    0.45
  -4   2  32    0.61    0.32
  -4   2  32    0.39    0.37
  -4   2 -32    0.58    0.29
  -4   2 -32    0.78    0.29
  -5   3  32    6.15    0.87
  -5   3  32    6.62    0.87
  -5   3 -32    6.27    0.64
  -5   3 -32    6.85    0.70
  -6   4  32    4.89    0.73
  -6   4  32    3.35    0.71
  -6   4 -32    4.37    0.48
  -7   5 -32    4.11    0.37
  -5   7 -33    0.91    0.23
   4  -6  33    6.52    0.60
  -4   6  33    5.54    0.86
   4  -6 -33    6.25    0.77
  -4   6 -33    6.39    0.63
   3  -5  33   53.35    2.31
  -3   5 -33   54.84    2.59
   3  -5 -33   54.87    3.11
  -2   4  33   97.76    4.38
   2  -4  33   99.36    3.70
  -2   4  33   97.17    3.84
  -2   4 -33   91.04    3.68
   2  -4 -33   92.72    4.23
  -2   4 -33  104.45    3.79
   1  -3  33    7.02    2.47
  -1   3  33    5.99    0.71
   1  -3  33    5.67    0.71
  -1   3  33    3.81    0.96
   1  -3  33    6.18    0.68
  -1   3  33    7.05    0.96
   1  -3  33    5.95    0.77
  -1   3  33    5.66    0.89
  -1   3 -33    5.50    0.71
  -1   3 -33    6.61    0.75
   1  -3 -33    7.20    0.94
   0  -2  33    5.81    0.80
   0   2  33    9.09    1.43
   0  -2  33    8.13    0.85
   0  -2  33    5.92    0.76
   0   2  33    6.64    0.87
   0   2  33    4.99    0.69
   0  -2 -33    5.46    0.83
   0   2 -33    6.01    0.75
  -1  -1  33   10.48    1.00
  -1  -1  33   11.49    1.09
   1   1  33   11.86    1.05
   1   1  33   11.35    1.09
  -1  -1  33   11.24    1.09
   1   1 -33   11.63    1.04
  -1  -1 -33   10.83    1.04
  -2   0  33   -0.42    0.26
  -2   0  33    0.21    0.29
   2   0  33   -0.61    0.37
  -2   0 -33    0.02    0.21
  -2   0 -33    0.06    0.19
   2   0 -33    0.49    0.34
  -3   1  33   55.50    2.87
  -3   1  33   58.40    2.87
  -3   1  33   50.71    2.25
  -3   1 -33   53.37    2.43
  -3   1 -33   55.40    2.42
   3  -1 -33   56.62    2.55
  -4   2  33   28.73    1.92
  -4   2  33   27.28    2.01
  -4   2 -33   30.97    1.59
  -4   2 -33   29.71    1.66
  -5   3  33    0.63    0.37
  -5   3  33    0.32    0.39
  -5   3 -33    0.82    0.27
  -5   3 -33    0.72    0.29
  -6   4  33    4.95    0.56
  -6   4  33    4.87    0.70
  -6   4 -33    5.10    0.57
  -7   5 -33   10.80    0.61
  -4   6  34   -0.28    0.25
  -4   6  34    0.01    0.49
   4  -6  34   -0.03    0.19
   4  -6 -34    0.31    0.28
  -4   6 -34    0.18    0.17
  -3   5  34   34.03    2.26
   3  -5  34   36.18    1.73
  -3   5 -34   34.96    1.77
   3  -5 -34   34.89    2.15
  -2   4  34   20.94    1.73
  -2   4  34   22.14    1.46
   2  -4  34   22.32    1.37
   2  -4 -34   22.92    1.72
  -2   4 -34   22.47    1.37
  -2   4 -34   21.59    1.38
  -1   3  34    1.31    0.41
   1  -3  34    2.15    0.47
   1  -3  34    0.98    0.38
  -1   3  34    1.33    0.46
  -1   3  34   -0.08    0.44
  -1   3  34    1.14    0.42
  -1   3 -34    0.84    0.35
   1  -3 -34    1.30    0.46
   0   2  34   35.30    1.74
   0  -2  34   35.39    1.94
   0   2  34   35.82    2.16
   0  -2  34   35.23    1.68
   0  -2  34   34.67    2.49
   0  -2 -34   36.20    2.10
   0   2 -34   35.47    1.90
  -1  -1  34   31.10    1.61
   1   1  34   33.52    1.94
  -1  -1  34   30.50    2.43
  -1  -1  34   35.15    1.97
   1   1 -34   32.78    1.85
  -1  -1 -34   33.89    1.95
  -2   0  34   24.97    1.73
  -2   0  34   22.85    1.66
  -2   0  34   23.07    1.35
  -2   0 -34   25.94    1.54
  -2   0 -34   24.16    1.52
   2   0 -34   24.23    1.53
  -3   1  34   11.08    1.17
  -3   1  34   10.62    1.17
  -3   1 -34   10.96    0.92
  -3   1 -34   10.62    0.96
   3  -1 -34    9.84    0.99
  -4   2  34   18.37    1.45
  -4   2  34   18.18    1.56
  -4   2 -34   15.07    1.30
  -5   3  34    2.55    0.63
  -5   3  34    4.65    0.69
  -5   3 -34    3.02    0.53
  -5   3 -34    3.27    0.48
  -6   4  34    1.49    0.51
  -6   4  34    1.95    0.37
  -6   4 -34    2.39    0.36
  -7   5 -34    0.41    0.13
  -4   6  35    0.69    0.34
  -4   6  35    0.47    0.36
   4  -6  35    0.61    0.26
   4  -6 -35    1.05    0.35
  -4   6 -35    0.51    0.22
   3  -5  35    4.85    0.59
  -3   5  35    3.56    0.70
  -3   5 -35    5.88    0.64
   3  -5 -35    4.39    0.76
   2  -4  35    6.79    0.75
  -2   4  35    6.47    0.89
  -2   4  35    5.64    0.91
  -2   4 -35    7.44    0.78
   2  -4 -35    6.54    0.93
  -1   3  35   18.81    1.26
   1  -3  35   18.26    1.27
  -1   3  35   17.57    1.51
   1  -3  35   19.27    1.32
  -1   3  35   19.62    1.58
   1  -3 -35   18.23    1.52
  -1   3 -35   19.18    1.26
   0  -2  35    6.81    0.81
   0   2  35    5.61    0.85
   0  -2  35    6.16    0.80
   0  -2 -35    4.69    0.79
   0   2 -35    5.96    0.78
  -1  -1  35   11.09    1.10
  -1  -1  35   10.19    0.88
  -1  -1  35   12.14    1.12
   1   1  35   13.39    1.65
  -1  -1 -35   11.28    1.09
   1   1 -35   12.61    1.08
  -2   0  35   42.59    2.38
  -2   0  35   40.57    2.29
   2   0 -35   39.04    2.05
  -2   0 -35   41.50    2.14
  -2   0 -35   41.71    2.13
  -3   1  35   24.20    1.79
  -3   1  35   23.58    1.70
  -3   1 -35   25.52    1.50
  -3   1 -35   25.52    1.57
  -4   2  35    6.20    0.90
  -4   2  35    5.79    0.84
  -4   2 -35    6.63    0.75
  -4   2 -35    6.39    0.66
  -5   3  35    1.57    0.39
  -5   3  35    2.35    0.56
  -5   3 -35    1.57    0.37
  -5   3 -35    1.77    0.39
  -6   4  35    0.69    0.39
  -6   4  35    0.89    0.37
  -6   4 -35    0.54    0.19
  -4   6  36    2.40    0.54
  -4   6  36    1.45    0.47
   4  -6  36    2.27    0.41
   4  -6 -36    1.88    0.39
  -4   6 -36    2.49    0.54
  -3   5  36    0.23    0.36
   3  -5  36    0.74    0.30
   3  -5 -36    0.54    0.33
  -3   5 -36    0.50    0.22
  -2   4  36    4.52    0.69
   2  -4  36    3.20    0.58
  -2   4  36    4.75    0.95
  -2   4 -36    2.44    0.56
   2  -4 -36    2.74    0.85
   1  -3  36    0.53    0.30
  -1   3  36    0.10    0.48
  -1   3  36    1.50    0.55
   1  -3  36    1.29    0.40
  -1   3  36   -0.33    0.79
  -1   3  36    0.85    0.37
   1  -3 -36    1.05    0.45
  -1   3 -36    0.88    0.38
   0   2  36   40.00    2.32
   0  -2  36   42.72    2.22
   0  -2  36   39.48    2.13
   0   2 -36   40.57    2.04
   0  -2 -36   39.50    2.27
  -1  -1  36    5.05    0.80
  -1  -1  36    5.40    0.80
  -1  -1 -36    5.19    0.77
   1   1 -36    5.22    0.77
  -2   0  36   13.31    1.21
  -2   0  36   12.99    1.26
  -2   0 -36   12.95    1.11
  -2   0 -36   12.76    1.10
   2   0 -36   12.55    1.08
  -3   1  36    3.92    0.80
  -3   1  36    2.66    0.79
  -3   1 -36    5.26    0.70
  -3   1 -36    4.56    0.60
  -4   2  36    4.27    0.76
  -4   2  36    5.55    0.85
  -4   2 -36    5.35    0.68
  -4   2 -36    5.72    0.65
  -5   3  36    9.12    0.98
  -5   3  36   10.02    1.14
  -5   3 -36   10.67    0.80
  -5   3 -36   11.19    0.83
  -6   4  36    5.37    0.69
  -6   4  36    6.30    0.53
  -6   4 -36    6.01    0.50
   4  -6  37    1.28    0.40
  -4   6  37    1.11    0.43
  -4   6  37    0.68    0.40
  -3   5  37    0.40    0.31
   3  -5  37    0.61    0.30
   3  -5 -37    0.93    0.36
   2  -4  37   -0.38    0.25
  -2   4  37   -0.09    0.32
   2  -4 -37    0.25    0.33
   1  -3  37   27.81    1.65
   1  -3  37   30.02    1.69
  -1   3  37   26.43    1.86
   1  -3 -37   28.49    1.90
   0  -2  37    0.23    0.29
   0  -2  37   -0.08    0.30
   0   2  37    0.05    0.29
   0   2 -37   -0.18    0.33
   0  -2 -37    0.27    0.32
  -1  -1  37    7.11    0.91
  -1  -1  37    4.96    0.76
  -1  -1 -37    6.13    0.84
   1   1 -37    5.61    0.79
  -2   0  37   13.97    1.30
  -2   0  37   13.12    1.22
  -2   0 -37   13.23    1.14
  -3   1  37   12.46    1.25
  -3   1  37   13.07    1.21
  -3   1 -37   13.86    1.11
  -3   1 -37   13.06    1.05
  -4   2  37    7.86    0.90
  -4   2  37    9.32    1.28
  -4   2 -37    7.80    0.74
  -4   2 -37    7.61    0.76
  -5   3  37    7.39    0.88
  -5   3  37    7.06    0.68
  -5   3 -37    6.05    0.66
  -5   3 -37    7.10    0.65
  -6   4  37    1.46    0.32
  -6   4 -37    1.33    0.26
  -4   6  38    3.12    0.70
  -4   6  38    3.20    0.72
   3  -5  38    8.05    0.79
  -3   5  38    8.20    0.97
   3  -5 -38    8.75    0.86
   2  -4  38    6.57    0.76
  -2   4  38    5.86    0.88
   2  -4 -38    6.68    0.89
   1  -3  38    3.34    0.60
  -1   3  38    4.16    0.60
   1  -3  38    4.35    0.70
  -1   3  38    5.32    0.86
  -1   3  38    4.32    0.71
   1  -3 -38    4.08    0.96
   0   2  38   23.69    1.68
   0  -2  38   25.05    1.60
   0  -2  38   24.39    1.59
   0  -2 -38   25.27    1.73
  -1  -1  38    3.30    0.67
  -2   0  38   36.29    2.16
  -3   1  38    5.72    0.81
  -3   1  38    5.98    0.88
  -3   1 -38    6.80    0.79
  -3   1 -38    5.97    0.73
  -4   2  38    1.44    0.39
  -4   2  38    1.63    0.39
  -4   2 -38    1.74    0.40
  -4   2 -38    2.42    0.46
  -5   3  38    7.53    0.91
  -5   3  38    6.96    0.64
  -5   3 -38    7.72    0.77
  -5   3 -38    7.14    0.74
  -6   4  38    4.38    0.64
  -4   6  39    4.00    0.65
  -4   6  39    3.28    0.54
   3  -5  39    1.65    0.36
  -3   5  39    1.27    0.47
   3  -5 -39    1.02    0.40
   2  -4  39    5.81    0.69
  -2   4  39    6.56    0.87
   2  -4 -39    6.61    0.85
  -1   3  39   17.08    1.39
  -1   3  39   16.69    1.34
   1  -3  39   16.77    1.21
   1  -3  39   16.01    1.69
   1  -3 -39   16.06    1.36
   0  -2  39   32.56    1.88
   0   2  39   32.32    2.10
   0  -2  39   33.20    1.86
   0   2  39   33.29    1.97
   0  -2 -39   33.89    2.20
  -2   0  39   13.35    1.26
  -2   0  39   13.09    1.18
  -2   0 -39   14.12    1.20
  -3   1  39    6.74    0.79
  -3   1  39    7.13    1.01
  -3   1 -39    4.34    0.67
  -4   2  39    1.06    0.34
  -4   2  39    1.06    0.41
  -4   2 -39    1.27    0.33
  -5   3  39    0.31    0.34
  -5   3  39    0.31    0.38
  -5   3 -39    0.31    0.17
  -4   6  40    3.21    0.71
   3  -5  40    3.58    0.53
  -3   5  40    3.54    0.68
   3  -5 -40    4.34    0.55
   2  -4  40    9.42    0.78
  -2   4  40    9.83    1.06
   2  -4 -40   10.00    0.95
   1  -3  40    7.64    0.80
  -1   3  40    8.61    1.14
  -1   3  40    7.99    0.90
   1  -3  40    7.28    0.90
   1  -3 -40    7.65    0.93
   0  -2  40    4.13    0.69
   0   2  40    3.44    0.92
   0  -2  40    4.22    0.75
   0   2  40    4.22    0.72
   0  -2 -40    3.83    0.70
  -1  -1  40   18.53    1.34
  -1  -1  40   17.55    1.37
  -1  -1 -40   16.82    1.32
  -2   0  40   65.96    2.97
  -2   0  40   65.94    3.15
  -2   0 -40   65.58    2.91
  -3   1  40    7.31    0.93
  -3   1  40    7.67    0.83
  -3   1 -40    7.33    0.78
  -4   2  40   11.83    0.91
  -4   2  40   11.85    1.09
  -5   3  40    1.83    0.44
  -3   5  41   10.04    1.01
   2  -4  41    4.86    0.89
  -2   4  41    6.24    0.83
   2  -4 -41    4.59    0.63
   1  -3  41   13.35    1.01
  -1   3  41   15.26    1.25
   1  -3  41   13.80    1.04
   1  -3 -41   12.91    1.14
   0   2  41   17.62    1.39
   0  -2  41   16.89    1.22
   0  -2  41   16.68    1.30
   0   2  41   16.75    1.34
   0  -2 -41   16.92    1.34
  -1  -1  41    8.00    0.87
  -1  -1 -41    7.65    0.88
  -2   0  41   -0.03    0.24
  -2   0  41    0.03    0.25
  -2   0 -41    0.46    0.31
  -3   1  41    0.33    0.30
  -3   1  41    0.46    0.28
  -3   1 -41   -0.03    0.23
  -4   2  41   15.89    1.28
  -4   2  41   17.46    1.05
  -4   2 -41   18.56    1.06
  -5   3  41    0.79    0.31
  -3   5  42    0.62    0.32
  -2   4  42    8.51    0.94
   2  -4  42    7.92    0.69
   2  -4 -42    7.57    0.71
  -1   3  42   11.11    1.06
   1  -3  42   10.11    0.84
   1  -3 -42    9.43    0.91
   0  -2  42    1.68    0.42
   0  -2  42    2.04    0.48
   0   2  42    1.50    0.44
   0   2  42    1.97    0.56
   0  -2 -42    2.07    0.51
  -1  -1  42    6.73    0.74
  -1  -1  42    5.75    0.79
  -1  -1 -42    7.24    0.82
  -2   0  42    0.41    0.29
  -2   0  42   -0.11    0.27
  -2   0 -42    0.36    0.26
  -3   1  42    1.58    0.42
  -3   1 -42    1.72    0.39
  -4   2  42    0.78    0.38
  -4   2  42    0.83    0.42
  -4   2 -42    0.52    0.29
  -5   3  42    2.89    0.54
  -3   5  43    9.78    0.83
  -3   5  43    9.20    0.86
  -2   4  43    4.17    0.81
   2  -4 -43    3.53    0.54
   1  -3  43    7.60    0.72
  -1   3  43    7.27    0.91
   1  -3 -43    7.48    0.76
   0  -2  43    1.43    0.38
   0   2  43    1.54    0.51
   0   2  43    1.71    0.58
   0  -2  43    0.60    0.35
   0  -2 -43    0.98    0.37
  -1  -1  43   23.99    1.53
  -1  -1  43   24.01    1.40
  -1  -1 -43   23.60    1.48
  -2   0  43    1.54    0.55
  -2   0  43    1.78    0.50
  -2   0 -43    1.68    0.39
  -3   1  43    0.24    0.25
  -3   1  43    0.16    0.26
  -3   1 -43    0.24    0.21
  -4   2  43    1.45    0.43
  -3   5  44   16.65    1.10
  -3   5  44   18.92    1.28
  -2   4  44   -0.52    0.24
   1  -3  44    3.41    0.47
  -1   3  44    3.85    0.73
   1  -3 -44    4.10    0.56
   0   2  44    2.71    0.62
   0  -2  44    1.83    0.39
   0   2  44    2.52    0.59
   0  -2  44    1.34    0.61
   0  -2 -44    1.48    0.40
  -1  -1  44    8.73    0.92
  -1  -1  44   10.35    0.87
  -1  -1 -44   10.16    0.86
  -2   0  44    5.16    0.75
  -2   0  44    5.80    0.62
  -2   0 -44    6.18    0.94
  -3   1  44    4.59    0.78
  -3   1  44    6.72    0.82
  -3   1 -44    5.82    0.58
  -4   2  44   13.51    1.01
  -3   5  45    1.61    0.35
  -2   4  45    1.16    0.35
  -1   3  45    9.56    1.09
   1  -3 -45    9.33    0.72
   0  -2  45    4.81    0.67
   0  -2  45    4.33    0.67
   0   2  45    6.45    0.81
   0  -2 -45    6.87    0.65
   1   1  45    4.73    0.63
  -1  -1  45    3.58    0.91
  -1  -1  45    4.42    0.58
  -1  -1 -45    4.81    0.57
  -2   0  45    3.63    0.61
  -2   0  45    3.56    0.61
  -2   0 -45    2.36    0.40
  -3   1  45    6.10    0.70
  -4   2  45    1.42    0.50
  -1   3  46    1.00    0.54
   0  -2  46    8.81    0.77
   0  -2  46    8.60    1.21
   0  -2 -46   11.33    0.76
  -1  -1  46   10.18    0.83
   1   1  46   10.46    0.92
  -1  -1  46   11.61    0.93
  -1  -1 -46   11.48    0.77
  -2   0  46    1.50    0.42
   2   0  46    1.02    0.30
  -3   1  46    4.30    0.52
   4  -2  46    7.54    0.67
   1   1  47    5.54    0.68
  -1  -1  47    6.42    0.98
  -2   0  47    2.15    0.40
   2   0  47    3.33    0.52
   3  -1  47    0.55    0.39
  -3   1  47    0.72    0.28
   1   1  48    0.75    0.42
   2   0  48   -0.02    0.21
   3  -1  48    3.41    0.44
   2   0  49    2.27    0.46
   7 -11   0    1.21    0.27
  -5   9   0   37.38    1.66
  -4   8   0   46.33    1.99
  -4   8   0   44.92    2.08
   3  -7   0    0.26    0.48
   3  -7   0    0.26    0.58
   2  -6   0   20.84    1.83
   2  -6   0   17.63    1.44
  -2   6   0   19.70    2.02
   1  -5   0   88.35    3.40
  -1   5   0   88.84    3.77
  -1   5   0   87.47    3.88
   1  -5   0   89.71    4.06
   0   4   0    9.65    0.79
   0   4   0    9.12    0.88
   0  -4   0    9.55    1.02
   0  -4   0   10.14    0.64
   1   3   0  662.78   18.80
   1   3   0  657.24   18.69
  -1  -3   0  650.30   19.06
   2   2   0  236.83    7.11
  -2  -2   0  235.83    6.93
  -3  -1   0    0.09    0.15
  -3  -1   0    0.07    0.10
   3   1   0    0.36    0.18
  -4   0   0    1.48    0.33
   4   0   0    0.91    0.66
  -4   0   0    1.59    0.56
  -6   2   0    0.84    0.39
  -6   2   0    0.89    0.36
  -7   3   0    0.89    0.35
  -7   3   0    0.51    0.31
  -8   4   0    7.36    0.85
  -8   4   0    8.71    0.95
  -9   5   0   10.31    0.83
  -5   9   1   10.18    0.79
  -5   9  -1    9.44    0.77
  -4   8   1   63.33    2.48
  -4   8   1   62.30    2.58
  -4   8  -1   61.72    2.45
  -4   8  -1   60.14    2.56
   3  -7   1    5.42    1.05
   3  -7   1    8.64    1.49
   3  -7  -1    8.65    1.30
   3  -7  -1    9.19    1.17
   3  -7  -1    6.39    1.30
   2  -6   1   99.62    5.62
   2  -6   1   93.30    4.65
  -2   6   1  106.21    6.73
   2  -6  -1  100.69    4.19
   2  -6  -1  101.31    4.78
  -2   6  -1   94.22    4.87
   1  -5   1    8.82    0.80
   1  -5   1    8.99    1.09
  -1   5   1    8.72    1.01
   1  -5  -1    8.60    0.78
   1  -5  -1    9.41    1.08
  -1   5  -1    7.91    0.92
  -1   5  -1    8.96    0.95
   0  -4   1   16.34    0.90
   0   4   1   15.76    1.10
   0   4   1   16.01    1.27
   0   4  -1   17.41    1.10
   0  -4  -1   17.39    0.88
   0  -4  -1   16.67    1.37
   0   4  -1   17.30    1.16
  -1  -3   1  167.76    5.44
   1   3  -1  182.00    5.32
   1   3  -1  181.55    5.16
  -1  -3  -1  172.76    5.40
  -2  -2   1  141.67    4.29
   2   2  -1  142.19    4.51
  -2  -2  -1  143.45    4.26
   3   1   1   90.55    3.56
  -3  -1   1   92.22    3.43
  -3  -1   1   90.62    3.11
   3   1  -1   92.04    3.63
  -3  -1  -1   90.17    3.45
  -3  -1  -1   91.73    2.93
   4   0   1  180.26    7.29
  -4   0   1  191.24    6.84
  -4   0   1  193.30    6.18
  -4   0  -1  190.15    6.90
   4   0  -1  163.46    9.08
  -6   2   1   26.47    1.76
  -6   2   1   23.73    1.59
  -6   2  -1   19.12    1.51
  -6   2  -1   21.68    1.51
  -7   3   1    6.32    0.91
  -7   3   1    4.73    0.75
  -7   3  -1    5.93    0.78
  -7   3  -1    6.97    0.86
  -8   4   1    7.07    0.87
  -8   4   1    8.25    0.89
  -8   4  -1    6.37    0.79
  -8   4  -1    9.16    0.93
  -9   5   1    1.47    0.35
  -9   5  -1    1.14    0.28
  -5   9   2   11.60    0.83
  -5   9  -2   11.41    0.82
  -4   8   2   48.84    2.11
  -4   8   2   49.72    2.24
  -4   8  -2   48.88    2.19
   4  -8  -2   53.74    3.49
  -4   8  -2   52.29    2.12
   3  -7   2   38.16    2.95
   3  -7   2   36.13    2.51
   3  -7  -2   35.52    2.73
  -3   7  -2   35.34    1.70
  -3   7  -2   31.84    2.12
   2  -6   2   45.90    2.55
   2  -6   2   46.01    2.97
   2  -6  -2   48.28    2.95
   2  -6  -2   45.04    2.46
  -2   6  -2   47.80    2.97
   1  -5   2   17.52    1.16
  -1   5   2   17.98    1.37
   1  -5   2   16.77    1.54
   1  -5  -2   16.53    1.08
  -1   5  -2   16.18    1.28
  -1   5  -2   14.37    1.57
   1  -5  -2   16.63    1.47
   0   4   2  158.81    5.57
   0  -4   2  157.44    5.07
   0  -4  -2  144.53    6.04
   0   4  -2  160.96    5.18
   0  -4  -2  156.42    5.24
   0   4  -2  164.20    5.43
  -1  -3   2  168.76    5.28
  -1  -3   2  171.34    5.18
   1   3  -2  170.09    5.01
  -1  -3  -2  164.61    5.70
  -2  -2   2  222.34    6.41
  -2  -2   2  200.16    6.60
  -2  -2  -2  217.79    6.36
  -2  -2  -2  218.68    6.35
   2   2  -2  217.63    6.65
  -3  -1   2   77.93    2.83
  -3  -1   2   80.05    3.05
   3   1  -2   81.76    3.33
  -3  -1  -2   79.87    3.13
  -3  -1  -2   78.62    2.46
  -4   0   2   24.70    1.72
  -4   0   2   23.47    1.42
  -4   0  -2   23.19    1.73
   4   0  -2   19.18    2.06
  -6   2   2   15.63    1.35
  -6   2   2   16.07    1.32
  -6   2  -2   14.37    1.27
  -6   2  -2   17.82    1.32
  -7   3   2   13.69    1.22
  -7   3  -2   12.18    1.16
  -7   3  -2   13.89    1.19
  -8   4   2    3.21    0.66
  -8   4   2    3.11    0.59
  -8   4  -2    2.60    0.53
  -8   4  -2    2.03    0.53
  -9   5   2    2.85    0.46
  -9   5  -2    3.74    0.47
   7 -11   3    1.65    0.26
  -5   9   3   20.42    1.13
  -5   9  -3   21.17    1.15
  -4   8   3   67.47    2.74
  -4   8   3   69.85    2.87
  -4   8  -3   71.24    2.74
   4  -8  -3   84.48    4.80
  -4   8  -3   70.92    2.85
   3  -7   3    2.10    0.83
   3  -7   3    2.31    0.79
   3  -7  -3    2.60    0.94
  -3   7  -3    2.23    0.38
  -3   7  -3    1.74    0.46
   2  -6   3   29.62    2.01
   2  -6   3   32.90    2.48
   2  -6  -3   30.70    1.92
  -2   6  -3   39.22    2.83
   2  -6  -3   31.87    2.37
   1  -5   3   27.39    1.55
   1  -5   3   27.79    2.01
  -1   5   3   26.38    1.74
   1  -5  -3   28.23    1.96
  -1   5  -3   26.02    1.66
   1  -5  -3   26.81    1.84
   1  -5  -3   27.39    1.46
   0  -4   3  111.79    3.86
   0   4   3  114.69    3.96
   0  -4  -3  116.26    3.72
   0   4  -3  115.95    4.22
   0   4  -3  112.34    3.91
   0  -4  -3  117.44    4.10
  -1  -3   3   20.30    0.92
  -1  -3   3   18.52    0.95
   1   3  -3   19.82    0.80
  -1  -3  -3   19.81    1.21
  -2  -2   3  345.53   10.68
  -2  -2   3  350.45   10.78
  -2  -2  -3  369.32   10.35
  -2  -2  -3  362.27   10.68
   2   2  -3  354.73   10.73
  -2  -2  -3  364.91   10.44
  -3  -1   3   68.24    2.61
  -3  -1   3   71.46    2.77
   3   1  -3   69.47    3.03
  -3  -1  -3   71.16    2.83
  -3  -1  -3   68.77    2.88
  -4   0   3   47.98    2.30
  -4   0   3   47.54    2.53
   4   0  -3   44.38    3.13
  -4   0  -3   44.82    2.55
  -4   0  -3   47.40    2.64
  -6   2   3    7.22    0.91
  -6   2   3    5.33    0.76
  -6   2  -3    6.04    0.77
  -6   2  -3    4.32    0.75
  -7   3   3    2.26    0.57
  -7   3   3    2.19    0.57
  -7   3  -3    2.92    0.67
  -7   3  -3    2.62    0.62
  -8   4   3   11.47    1.12
  -8   4   3    8.24    0.95
  -8   4  -3   11.98    1.03
  -8   4  -3   10.52    1.01
  -9   5   3    0.61    0.23
  -9   5  -3    0.59    0.24
   7 -11   4    2.32    0.31
   7 -11  -4    2.67    0.46
  -5   9   4   14.12    0.93
  -5   9  -4   13.50    0.88
  -4   8   4    4.67    0.72
  -4   8   4    5.31    0.61
   4  -8  -4    6.57    1.04
  -4   8  -4    6.48    0.63
  -4   8  -4    7.05    0.71
   3  -7   4    1.85    0.59
  -3   7   4    3.44    0.58
   3  -7   4    2.75    0.67
   3  -7   4    3.32    1.04
   3  -7  -4    5.72    1.30
  -3   7  -4    3.54    0.55
  -3   7  -4    3.19    0.45
   2  -6   4   93.98    4.61
   2  -6   4   90.09    4.07
   2  -6  -4   92.97    4.82
   2  -6  -4   87.65    3.81
   2  -6  -4   92.46    4.48
   1  -5   4  111.91    4.19
   1  -5   4  108.97    4.84
  -1   5   4  107.91    4.38
  -1   5  -4  108.98    4.31
   1  -5  -4  112.95    4.72
   1  -5  -4  111.84    4.62
   1  -5  -4  110.02    3.95
   0  -4   4    0.36    0.14
   0   4   4    0.82    0.22
   0   4  -4    0.68    0.22
   0  -4  -4    0.73    0.18
   0  -4  -4    0.32    0.25
   0  -4  -4    0.73    0.24
  -1  -3   4  140.78    4.44
  -1  -3   4  139.87    4.50
   1   3  -4  138.29    4.28
  -1  -3  -4  137.98    4.80
  -2  -2   4   45.29    1.93
  -2  -2   4   53.40    1.82
  -2  -2  -4   52.27    1.80
   2   2  -4   50.42    2.01
  -2  -2  -4   52.58    1.65
  -2  -2  -4   51.14    1.86
  -3  -1   4   33.35    1.64
  -3  -1   4   33.55    1.61
  -3  -1  -4   35.26    1.72
  -3  -1  -4   35.44    1.81
   3   1  -4   36.51    1.98
  -4   0   4    0.76    0.37
  -4   0   4   -0.47    0.35
   4   0  -4    0.06    0.34
  -4   0  -4    0.58    0.44
  -4   0  -4    0.08    0.34
  -6   2   4   29.13    1.76
  -6   2   4   23.22    1.74
  -6   2  -4   25.21    1.70
  -6   2  -4   27.68    1.65
  -7   3   4   10.14    1.11
  -7   3   4   11.58    1.15
  -7   3  -4   14.43    1.24
  -7   3  -4   11.82    1.11
  -8   4   4    3.37    0.63
  -8   4   4    2.75    0.57
  -8   4  -4    2.69    0.51
  -8   4  -4    2.82    0.57
  -9   5   4    5.81    0.59
   9  -5   4    4.88    0.44
  -9   5  -4    4.92    0.51
   7 -11   5    0.45    0.17
   7 -11  -5    0.63    0.21
   6 -10   5    5.17    0.59
  -5   9   5    1.20    0.38
  -5   9  -5    0.69    0.26
  -4   8   5   36.38    1.73
  -4   8  -5   38.43    1.80
   4  -8  -5   33.94    2.40
  -4   8  -5   38.92    1.71
  -3   7   5   13.92    1.09
   3  -7   5   15.82    1.93
   3  -7   5   14.69    1.27
   3  -7   5   15.75    1.68
  -3   7  -5   14.68    0.89
  -3   7  -5   14.95    1.04
   3  -7  -5   13.27    1.71
   2  -6   5   53.73    2.85
   2  -6   5   54.10    3.30
   2  -6  -5   52.92    3.44
   2  -6  -5   40.22    3.74
   2  -6  -5   54.05    2.59
  -1   5   5   15.58    1.24
   1  -5   5   15.28    1.15
   1  -5   5   15.45    1.49
   1  -5  -5   16.10    1.01
   1  -5  -5   15.18    1.36
  -1   5  -5   15.96    1.42
   1  -5  -5   16.96    1.46
  -1   5  -5   13.52    1.13
   0   4   5   22.99    1.15
   0  -4   5   21.80    1.17
   0  -4  -5   22.16    1.50
   0  -4  -5   22.69    1.30
   0   4  -5   24.02    1.20
   0   4  -5   23.27    1.44
   0  -4  -5   21.29    0.97
  -1  -3   5  354.71   10.78
   1   3   5  358.26   10.32
  -1  -3  -5  353.35   11.05
  -1  -3  -5  363.69   10.46
  -1  -3  -5  368.85   10.46
   1   3  -5  356.30   10.58
  -2  -2   5  314.85    9.32
  -2  -2   5  304.79    9.51
  -2  -2  -5  307.51    9.26
  -2  -2  -5  316.66    9.37
   2   2  -5  311.99    9.57
  -2  -2  -5  323.43    9.11
  -3  -1   5  101.41    3.77
  -3  -1   5  108.18    3.80
  -3  -1  -5  105.68    4.03
  -3  -1  -5  105.70    3.80
   3   1  -5  103.57    4.17
  -4   0   5   49.14    2.56
  -4   0   5   50.79    2.63
  -4   0  -5   49.35    2.65
  -4   0  -5   48.08    2.78
   4   0  -5   50.31    2.92
  -6   2   5    0.15    0.28
  -6   2   5    0.07    0.31
   6  -2   5    0.73    0.39
  -6   2  -5    0.23    0.30
  -6   2  -5    0.07    0.25
  -7   3   5    8.35    1.02
  -7   3   5    9.64    1.00
  -7   3  -5    9.44    0.96
  -7   3  -5   10.86    1.04
  -8   4   5    0.26    0.25
  -8   4   5    0.50    0.27
  -8   4  -5    0.75    0.31
  -8   4  -5    0.04    0.22
  -9   5   5    0.21    0.16
   9  -5   5   -0.16    0.12
  -9   5  -5    0.11    0.17
   7 -11   6    2.15    0.27
   7 -11  -6    2.07    0.33
  -5   9  -6    4.21    0.50
   5  -9  -6    3.54    0.77
   4  -8   6   35.55    2.90
  -4   8   6   34.45    1.68
   4  -8  -6   28.41    2.10
  -4   8  -6   36.42    1.71
  -4   8  -6   38.18    1.90
   3  -7   6   13.70    1.68
   3  -7   6   12.69    1.12
   3  -7   6    9.44    1.36
   3  -7  -6    9.41    1.08
  -3   7  -6    9.74    0.70
   3  -7  -6   10.09    1.56
  -3   7  -6   10.62    0.85
   2  -6   6   33.52    2.51
   2  -6   6   34.66    2.21
   2  -6  -6   29.21    2.52
   2  -6  -6   35.55    2.50
   1  -5   6   73.62    3.08
  -1   5   6   71.34    3.16
  -1   5  -6   67.14    3.51
  -1   5  -6   68.91    3.10
   1  -5  -6   73.59    3.49
   1  -5  -6   71.95    3.47
   1  -5  -6   69.35    2.73
   0   4   6  127.32    4.12
   0  -4   6  116.78    4.17
   0   4  -6  120.68    4.15
   0  -4  -6  126.77    4.45
   0  -4  -6  122.08    3.86
   0  -4  -6  123.81    4.69
  -1  -3   6  119.78    4.01
   1   3   6  117.64    3.60
  -1  -3   6  119.37    3.99
  -1  -3  -6  120.90    3.77
   1   3  -6  124.16    3.86
  -1  -3  -6  115.61    4.20
  -1  -3  -6  120.41    3.62
  -2  -2   6  618.20   18.05
  -2  -2   6  611.72   17.84
   2   2  -6  581.75   18.44
  -2  -2  -6  631.73   18.28
  -2  -2  -6  595.39   17.69
  -2  -2  -6  612.34   17.61
  -2  -2  -6  633.16   17.92
  -3  -1   6  187.21    6.33
  -3  -1   6  192.55    6.25
   3   1  -6  191.22    6.74
  -3  -1  -6  184.37    6.20
  -3  -1  -6  198.44    6.61
  -4   0   6   57.44    2.90
  -4   0   6   62.15    3.00
  -4   0  -6   59.49    3.25
  -4   0  -6   61.22    2.97
   4   0  -6   63.21    3.41
  -6   2   6    6.47    0.87
  -6   2   6    5.22    0.76
  -6   2  -6    4.91    0.72
  -6   2  -6    6.11    0.77
  -7   3   6    2.64    0.58
  -7   3   6    1.68    0.52
  -7   3  -6    1.58    0.44
  -7   3  -6    1.75    0.45
  -8   4   6    3.38    0.63
  -8   4   6    2.47    0.58
  -8   4  -6    3.04    0.55
   9  -5   6    0.77    0.20
  -9   5   6    0.35    0.18
  -9   5  -6    0.13    0.14
   7 -11   7    2.64    0.28
   7 -11  -7    2.28    0.32
   6 -10   7   10.59    0.85
  -5   9  -7    3.21    0.55
   5  -9  -7    4.56    0.82
  -4   8   7    4.18    0.62
   4  -8   7    4.27    1.14
   4  -8  -7    5.69    0.90
  -4   8  -7    5.13    0.61
  -3   7   7   43.35    2.11
   3  -7   7   50.01    3.17
   3  -7   7   49.24    3.38
  -3   7   7   45.83    2.25
   3  -7  -7   44.07    3.18
   3  -7  -7   45.47    2.57
  -3   7  -7   43.23    1.84
  -2   6   7    2.56    0.55
  -2   6   7    0.66    0.57
   2  -6   7    1.79    0.46
   2  -6   7    2.92    0.94
   2  -6  -7    2.40    0.60
   2  -6  -7    3.77    1.05
  -1   5   7   43.50    2.26
   1  -5   7   46.11    2.28
   1  -5  -7   46.40    1.93
  -1   5  -7   45.58    2.34
  -1   5  -7   43.69    2.69
   1  -5  -7   46.74    2.62
   1  -5  -7   44.16    2.56
   0   4   7   16.33    0.90
   0  -4   7   16.34    1.00
   0  -4  -7   15.46    1.09
   0  -4  -7   15.76    0.70
   0   4  -7   15.88    0.97
   0  -4  -7   15.42    1.23
  -1  -3   7   74.88    2.79
   1   3   7   80.32    2.46
  -1  -3   7   75.26    2.79
  -1  -3  -7   77.50    2.36
   1   3  -7   75.11    2.85
  -1  -3  -7   78.01    2.63
  -1  -3  -7   76.92    2.97
  -2  -2   7   86.58    3.11
  -2  -2   7   86.38    2.93
  -2  -2  -7   79.71    3.05
  -2  -2  -7   82.67    2.72
   2   2  -7   85.66    3.17
  -2  -2  -7   84.91    3.01
  -2  -2  -7   88.40    2.72
  -3  -1   7   53.38    2.24
  -3  -1   7   50.53    2.32
  -3  -1  -7   51.01    2.17
  -3  -1  -7   52.82    2.51
   3   1  -7   51.80    2.61
  -4   0   7   -0.74    0.49
  -4   0   7    0.09    0.35
  -4   0  -7    0.62    0.40
   4   0  -7   -0.14    0.52
  -5   1   7    4.07    0.60
  -6   2   7   24.50    1.72
  -6   2   7   26.85    1.77
  -6   2  -7   25.77    1.65
  -6   2  -7   24.81    1.55
  -7   3   7    0.01    0.29
  -7   3   7    0.50    0.34
  -7   3  -7    0.29    0.22
  -7   3  -7    0.00    0.22
  -8   4   7   21.93    1.55
  -8   4   7   20.34    1.40
  -8   4  -7   21.71    1.36
   9  -5   7    2.07    0.29
  -9   5   7    2.61    0.41
  -9   5  -7    2.26    0.37
   7 -11   8   15.10    0.73
   7 -11  -8   13.61    0.81
   6 -10   8    8.23    0.73
   5  -9  -8    3.30    0.76
  -4   8   8    1.31    0.38
   4  -8   8    2.97    1.14
   4  -8  -8    0.73    0.50
  -4   8  -8    1.37    0.34
   3  -7   8    9.72    1.34
  -3   7   8    9.19    0.84
  -3   7   8    8.92    0.89
   3  -7  -8   10.55    1.18
  -3   7  -8    8.99    0.86
   3  -7  -8   10.36    1.63
  -2   6   8   14.34    1.18
   2  -6   8   14.58    1.65
   2  -6   8   18.08    1.52
   2  -6  -8   17.88    1.93
   2  -6  -8   16.69    1.62
   1  -5   8   19.86    1.39
  -1   5   8   19.97    1.40
  -1   5  -8   19.94    1.41
   1  -5  -8   18.03    1.57
   1  -5  -8   19.89    1.59
  -1   5  -8   20.97    1.81
   0   4   8  259.29    8.20
   0   4   8  267.69    9.36
   0  -4   8  266.70    8.90
   0  -4   8  262.08    8.42
   0   4  -8  273.66    8.38
   0  -4  -8  278.36    8.95
   0  -4  -8  269.96    8.73
  -1  -3   8    0.61    0.18
  -1  -3   8    1.67    0.32
   1   3   8    0.96    0.16
   1   3  -8    0.45    0.17
  -1  -3  -8    1.09    0.23
  -1  -3  -8    0.76    0.25
  -2  -2   8   56.96    2.34
  -2  -2   8   60.13    2.21
   2   2  -8   55.23    2.37
  -2  -2  -8   55.34    2.24
  -2  -2  -8   58.94    1.95
  -2  -2  -8   58.41    1.99
  -3  -1   8   25.37    1.50
  -3  -1   8   24.28    1.37
  -3  -1  -8   24.74    1.59
   3   1  -8   24.76    1.67
  -3  -1  -8   24.67    1.30
  -4   0   8   18.37    1.38
  -4   0  -8   18.25    1.45
   4   0  -8   17.59    1.74
  -5   1   8   27.42    1.51
  -6   2   8   18.92    1.44
  -6   2   8   16.18    1.36
  -6   2  -8   13.58    1.19
  -6   2  -8   15.78    1.17
  -7   3   8   32.78    1.98
  -7   3   8   28.43    1.89
  -7   3  -8   24.51    1.67
  -7   3  -8   27.97    1.67
  -8   4   8    7.91    0.84
  -8   4   8    8.10    0.95
  -8   4  -8    9.28    0.90
  -9   5   8    3.66    0.48
   9  -5   8    3.49    0.37
  -9   5  -8    3.72    0.41
   7 -11  -9    4.85    0.44
   6 -10   9    2.85    0.46
   5  -9  -9    2.71    0.79
  -4   8   9   58.82    3.18
   4  -8   9   61.16    4.56
  -4   8  -9   58.97    2.48
   4  -8  -9   68.22    3.42
  -4   8  -9   58.37    2.37
  -3   7   9   16.19    1.21
   3  -7   9   16.61    2.13
   3  -7   9   15.23    1.86
  -3   7   9   15.27    1.09
  -3   7  -9   15.12    0.91
   3  -7  -9   17.64    2.50
   3  -7  -9   14.78    1.41
  -3   7  -9   15.65    1.05
  -2   6   9   11.40    1.02
   2  -6   9   11.66    1.24
   2  -6   9    8.98    2.11
   2  -6  -9   10.33    1.74
   2  -6  -9   12.24    1.44
  -1   5   9  594.53   17.35
   1  -5   9  591.48   18.26
  -1   5   9  561.67   17.87
  -1   5   9  617.15   18.20
  -1   5  -9  608.03   18.29
   1  -5  -9  587.94   18.91
   1  -5  -9  597.47   18.71
  -1   5  -9  607.40   19.21
   0  -4   9   18.18    1.37
   0   4   9   14.34    1.46
   0   4   9   19.06    1.04
   0  -4   9   17.52    1.09
   0  -4  -9   18.47    1.29
   0   4  -9   19.14    1.10
   0  -4  -9   17.70    1.31
   1   3   9  140.27    4.41
   1   3   9  144.99    5.24
  -1  -3   9  144.64    4.83
  -1  -3   9  143.70    4.75
  -1  -3  -9  135.67    4.82
   1   3  -9  140.50    4.65
  -1  -3  -9  144.57    4.64
   2   2   9  388.51   11.59
  -2  -2   9  341.58   11.92
  -2  -2   9  399.96   11.53
  -2  -2  -9  379.88   11.15
   2   2  -9  402.07   11.85
  -2  -2  -9  391.76   11.26
  -2  -2  -9  368.45   11.47
  -3  -1   9    5.45    0.61
   3   1  -9    6.69    0.88
  -3  -1  -9    6.85    0.62
  -3  -1  -9    6.77    0.76
   4   0  -9    0.92    0.58
  -4   0  -9    0.41    0.36
  -5   1   9   35.01    2.44
  -5   1   9   31.74    1.94
  -5   1   9   33.39    1.83
  -6   2   9    4.67    0.72
  -6   2   9    7.08    0.81
  -6   2   9    5.93    0.84
  -6   2  -9    4.53    0.68
  -6   2  -9    5.61    0.71
  -7   3   9    4.10    0.84
  -7   3   9    4.22    0.77
  -7   3  -9    4.45    0.69
  -8   4   9    4.09    0.65
  -8   4   9    3.46    0.65
  -8   4  -9    4.90    0.68
  -8   4  -9    5.66    0.66
   9  -5   9    0.73    0.22
  -9   5   9    0.37    0.19
  -9   5  -9    0.50    0.16
   7 -11 -10   -0.13    0.14
   6 -10  10    6.88    0.62
   4  -8  10   12.33    2.12
  -4   8 -10   10.83    0.84
  -4   8 -10   12.10    0.82
   4  -8 -10   10.94    1.27
  -3   7  10   98.38    4.38
  -3   7  10   96.89    3.73
  -3   7  10  104.36    4.01
   3  -7  10  108.34    5.69
   3  -7  10  108.75    5.31
   3  -7 -10  100.24    4.46
  -3   7 -10  106.51    3.80
  -3   7 -10  102.95    3.53
   3  -7 -10  106.79    5.35
   2  -6  10   65.83    4.06
   2  -6  10   62.62    3.39
  -2   6  10   62.33    2.89
   2  -6 -10   64.29    3.54
  -1   5  10   47.13    2.24
  -1   5  10   49.24    2.36
  -1   5 -10   50.06    2.42
  -1   5 -10   44.20    3.46
   1  -5 -10   44.34    2.77
   1  -5 -10   51.45    2.73
   0   4  10    0.08    0.39
   0  -4  10    0.48    0.32
   0   4  10    0.14    0.21
   0  -4  10    0.10    0.12
   0  -4 -10    0.22    0.24
   0   4 -10    0.36    0.17
   0  -4 -10    0.17    0.25
  -1  -3  10   53.82    2.18
   1   3  10   53.78    2.58
  -1  -3  10   51.33    2.24
   1   3  10   53.93    1.93
  -1  -3 -10   52.75    2.10
  -1  -3 -10   50.68    2.21
   1   3 -10   51.18    2.10
  -2  -2  10  531.02   15.74
   2   2  10  558.39   15.91
  -2  -2  10  521.14   15.96
  -2  -2 -10  546.28   15.50
  -2  -2 -10  515.47   15.61
   2   2 -10  497.72   16.02
  -2  -2 -10  535.22   15.34
  -3  -1  10  112.46    4.12
  -3  -1 -10  112.86    4.00
   3   1 -10  115.66    4.75
  -3  -1 -10  116.09    4.67
  -4   0 -10  136.34    5.29
   4   0 -10  144.20    6.28
  -5   1  10   28.55    1.77
  -5   1  10   28.09    1.80
  -5   1  10   29.50    1.61
  -6   2  10   19.18    1.50
  -6   2  10   20.15    1.71
  -6   2  10   21.02    1.57
  -6   2 -10   20.16    1.32
  -6   2 -10   16.17    1.21
  -7   3  10   28.30    1.93
  -7   3  10   30.81    1.89
  -7   3 -10   25.59    1.60
  -7   3 -10   28.02    1.61
  -8   4  10    7.41    0.84
   8  -4  10    8.68    0.69
  -8   4  10    8.36    0.95
  -8   4 -10    9.12    0.80
  -8   4 -10    7.55    0.78
  -9   5  10    5.60    0.59
   9  -5  10    3.40    0.42
  -9   5 -10    4.50    0.45
   7 -11 -11   10.99    0.64
   6 -10  11    1.79    0.35
  -5   9 -11   13.94    0.86
  -4   8  11    8.88    0.88
   4  -8 -11    9.12    1.20
  -4   8 -11    9.54    0.72
  -4   8 -11   10.67    0.78
   3  -7  11    4.81    1.11
  -3   7  11    3.06    0.62
  -3   7  11    2.87    0.49
  -3   7  11    2.88    0.67
   3  -7  11    2.83    1.12
   3  -7 -11    2.29    0.75
  -3   7 -11    3.30    0.41
   3  -7 -11    2.57    0.64
  -3   7 -11    3.05    0.49
   2  -6  11   24.53    1.96
   2  -6  11   23.16    2.19
  -2   6  11   22.68    1.58
   2  -6 -11   26.20    2.03
  -1   5  11   11.24    0.96
   1  -5  11   11.08    1.08
  -1   5  11   11.89    1.05
   1  -5 -11   11.69    1.22
   1  -5 -11   10.17    1.31
  -1   5 -11   12.69    1.10
  -1   5 -11   11.62    1.43
   0  -4  11    0.04    0.26
   0   4  11    0.42    0.30
   0  -4  11    0.46    0.20
   0  -4 -11    0.14    0.40
   0  -4 -11    0.26    0.20
   0   4 -11    0.74    0.26
  -1  -3  11   13.28    0.90
   1   3  11   13.90    1.16
   1   3  11   14.49    0.81
  -1  -3  11   16.32    1.22
  -1  -3  11   15.77    1.06
   1   3 -11   14.73    0.93
  -1  -3 -11   14.34    0.92
  -1  -3 -11   14.90    0.99
   2   2  11    7.58    0.73
  -2  -2  11    7.70    0.67
  -2  -2  11    8.24    0.78
  -2  -2 -11    7.14    0.57
  -2  -2 -11    7.57    0.56
   2   2 -11    6.98    0.76
  -2  -2 -11    8.01    0.48
  -3  -1  11  121.88    4.46
  -3  -1 -11  120.52    4.27
   3   1 -11  125.64    5.12
  -3  -1 -11  127.16    4.99
  -4   0  11  108.19    3.92
  -4   0 -11  115.51    4.54
  -5   1  11    2.13    0.50
  -5   1  11    2.85    0.60
  -5   1  11    2.73    0.65
  -5   1 -11    2.69    0.76
  -5   1 -11    3.46    0.79
  -6   2  11    7.84    0.94
  -6   2  11    8.67    1.00
  -6   2  11    7.02    0.86
  -6   2 -11    7.86    0.83
  -6   2 -11    7.95    0.82
  -7   3  11    6.46    0.90
  -7   3  11    7.70    1.03
  -7   3 -11    7.84    0.87
  -7   3 -11    7.93    0.82
  -8   4  11    1.69    0.44
  -8   4  11    1.73    0.54
   8  -4  11    2.01    0.36
  -8   4 -11    1.85    0.37
   9  -5  11   10.93    0.64
  -9   5  11   11.08    0.81
  -9   5 -11   12.80    0.77
   7 -11 -12    0.65    0.17
   6 -10  12    5.78    0.56
   5  -9  12    0.42    0.23
   5  -9 -12    0.43    0.34
   4  -8  12    8.24    1.79
  -4   8  12    6.83    0.74
   4  -8 -12    5.78    1.00
  -4   8 -12    7.06    0.63
  -4   8 -12    7.38    0.58
   3  -7  12   48.42    3.69
  -3   7  12   46.14    2.21
  -3   7  12   45.95    2.59
   3  -7  12   48.82    3.33
  -3   7  12   56.10    3.54
  -3   7  12   47.29    2.32
   3  -7 -12   48.22    2.76
  -3   7 -12   43.58    2.05
  -3   7 -12   45.34    1.89
   3  -7 -12   46.68    3.21
  -2   6  12  139.23    5.28
   2  -6  12  141.61    6.57
   2  -6  12  139.89    5.96
   2  -6 -12  140.61    6.05
  -1   5  12    5.20    0.73
   1  -5  12    6.42    0.82
  -1   5 -12    5.03    1.08
   1  -5 -12    7.26    0.94
   1  -5 -12    6.53    1.08
  -1   5 -12    4.54    0.75
   0  -4  12   14.15    1.03
   0   4  12   14.53    0.93
   0  -4  12   13.16    1.24
   0  -4 -12   14.12    1.17
   0   4 -12   12.70    0.94
   0  -4 -12   12.57    1.13
  -1  -3  12   56.61    2.54
   1   3  12   57.98    2.20
  -1  -3  12   58.86    2.39
   1   3  12   59.54    2.87
   1   3 -12   59.12    2.41
  -1  -3 -12   57.98    2.39
  -1  -3 -12   57.07    2.41
  -2  -2  12  222.07    7.07
   2   2  12  216.68    7.19
   2   2 -12  225.19    7.42
  -2  -2 -12  208.20    6.73
  -2  -2 -12  216.36    6.80
  -2  -2 -12  222.91    6.62
  -3  -1  12  240.94    8.23
  -3  -1 -12  258.71    8.75
  -3  -1 -12  240.21    7.83
   3   1 -12  247.82    8.85
  -4   0  12    5.19    0.62
  -4   0 -12    5.24    0.83
  -5   1  12   31.26    2.01
  -5   1  12   31.00    1.72
  -5   1 -12   30.08    1.63
  -5   1 -12   35.79    1.80
  -6   2  12    7.85    1.00
  -6   2  12    7.32    0.99
  -6   2  12    9.31    0.97
  -6   2 -12    7.61    0.79
  -6   2 -12    7.03    0.80
  -7   3  12    6.09    0.96
  -7   3  12    6.25    0.92
  -7   3 -12    7.82    0.92
  -7   3 -12    7.76    0.79
   8  -4  12   13.97    0.88
  -8   4  12   13.49    1.19
  -8   4  12   13.68    1.04
  -8   4 -12   12.68    0.99
  -9   5  12    0.17    0.16
  -9   5 -12    0.28    0.15
   5  -9  13    4.06    0.56
   5  -9 -13    3.37    0.74
  -5   9 -13    3.49    0.42
   4  -8  13    4.41    1.19
   4  -8  13    8.06    0.79
  -4   8 -13    7.19    0.59
  -4   8 -13    6.57    0.64
  -3   7  13   29.60    1.99
   3  -7  13   28.37    2.51
  -3   7  13   26.35    1.98
  -3   7  13   29.03    1.73
   3  -7  13   25.98    3.98
  -3   7 -13   28.96    1.50
   3  -7 -13   32.19    3.56
  -3   7 -13   28.77    1.33
   3  -7 -13   29.24    2.02
   2  -6  13   45.71    2.90
   2  -6  13   43.99    3.28
  -2   6  13   46.65    2.41
  -2   6  13   43.44    2.07
   2  -6 -13   45.31    2.95
  -2   6 -13   45.88    2.05
  -1   5  13   35.35    1.95
  -1   5  13   35.37    1.89
  -1   5 -13   33.58    2.63
  -1   5 -13   34.24    2.02
   1  -5 -13   38.15    2.62
   1  -5 -13   35.78    2.29
   0  -4  13    0.28    0.18
   0   4  13    0.67    0.22
   0  -4  13    0.63    0.38
   0   4 -13    0.48    0.19
   0  -4 -13    0.01    0.18
   0  -4 -13   -0.05    0.33
  -1  -3  13   14.94    1.13
   1   3  13   15.27    0.92
  -1  -3  13   16.68    1.07
   1   3  13   16.86    1.35
  -1  -3 -13   14.92    1.26
   1   3 -13   16.47    1.07
  -1  -3 -13   15.78    1.06
  -2  -2  13  171.48    5.77
   2   2  13  177.26    5.94
   2   2  13  169.49    5.77
  -2  -2 -13  162.63    5.32
  -2  -2 -13  176.47    5.30
   2   2 -13  159.71    6.02
  -2  -2 -13  178.88    5.57
  -3  -1  13  103.65    3.94
   3   1 -13   96.59    4.53
  -3  -1 -13  104.97    3.75
  -3  -1 -13  100.42    4.47
  -4   0  13    1.10    0.33
  -4   0 -13    0.84    0.47
  -5   1  13   20.29    1.32
  -5   1  13   19.53    1.61
  -5   1  13   21.24    1.53
  -5   1 -13   21.06    1.30
  -5   1 -13   20.83    1.23
  -6   2  13   29.97    1.86
  -6   2 -13   39.58    2.37
  -6   2 -13   31.78    1.72
  -7   3  13   46.14    2.64
  -7   3  13   49.80    2.54
  -7   3 -13   47.59    2.21
  -8   4  13   18.50    1.37
   8  -4  13   17.17    0.97
  -8   4  13   17.47    1.16
  -8   4 -13   16.06    1.07
  -9   5  13    2.19    0.40
  -9   5 -13    2.17    0.32
   6 -10  14    3.16    0.51
   5  -9  14   17.87    1.16
   5  -9 -14   16.12    1.53
  -5   9 -14   18.05    0.98
   4  -8  14   11.81    0.96
   4  -8  14   11.23    2.32
   4  -8 -14   10.19    1.26
  -4   8 -14   12.01    0.80
  -3   7  14    2.42    0.57
  -3   7  14    2.86    0.59
   3  -7  14    3.76    0.90
   3  -7  14    5.80    1.26
  -3   7  14    2.01    0.53
  -3   7  14    1.53    0.66
  -3   7 -14    2.70    0.50
  -3   7 -14    2.27    0.34
   3  -7 -14    2.07    0.60
  -2   6  14   13.52    1.02
   2  -6  14   12.93    1.48
   2  -6  14   18.61    2.06
  -2   6  14   15.35    1.28
  -2   6 -14   13.54    0.95
   2  -6 -14   15.18    1.62
  -1   5  14   10.01    0.93
   1  -5  14   10.67    1.09
   1  -5 -14    8.19    1.42
   1  -5 -14   10.51    1.23
  -1   5 -14    9.71    1.03
   0   4  14  168.02    5.57
   0  -4  14  169.01    5.86
   0  -4  14  166.44    6.48
   0  -4 -14  166.76    6.27
   0  -4 -14  165.08    6.06
   0   4 -14  168.61    5.81
  -1  -3  14  137.98    5.14
  -1  -3  14  141.82    4.86
   1   3  14  140.36    5.58
   1   3  14  143.81    4.76
  -1  -3 -14  134.94    4.83
  -1  -3 -14  141.16    4.99
   1   3 -14  141.41    4.96
   2   2  14  216.39    7.09
   2   2  14  208.74    7.17
  -2  -2  14  214.74    7.05
  -2  -2 -14  212.24    6.79
  -2  -2 -14  203.48    6.49
   2   2 -14  216.93    7.43
  -2  -2 -14  215.94    6.54
  -3  -1  14    2.68    0.54
  -3  -1  14    3.00    0.41
  -3  -1 -14    3.17    0.55
  -4   0  14   -0.10    0.20
  -5   1  14   45.94    2.26
  -5   1  14   48.03    2.49
  -5   1  14   47.48    2.47
  -6   2  14    7.76    0.94
  -6   2  14    8.60    1.13
  -6   2  14    7.52    1.03
  -7   3  14   26.31    1.79
  -7   3  14   25.30    1.87
   7  -3  14   25.95    1.40
  -7   3 -14   30.74    1.58
  -7   3 -14   26.81    1.60
  -8   4  14   18.76    1.39
  -8   4  14   18.99    1.24
   8  -4  14   20.08    1.05
  -8   4 -14   20.47    1.31
  -9   5  14    1.88    0.35
  -9   5 -14    1.79    0.28
   6 -10  15    1.10    0.25
   5  -9  15    1.40    0.35
   5  -9 -15    1.11    0.44
  -5   9 -15    1.74    0.34
   4  -8  15   25.89    1.48
   4  -8 -15   25.40    2.05
  -4   8 -15   26.02    1.29
   3  -7  15   24.79    2.78
  -3   7  15   27.72    1.65
  -3   7  15   23.52    1.44
  -3   7  15   24.09    1.86
   3  -7  15   25.22    1.42
   3  -7  15   28.00    2.50
  -3   7  15   26.41    1.90
  -3   7 -15   25.27    1.23
  -3   7 -15   26.13    1.37
   3  -7 -15   25.56    1.93
   2  -6  15   59.50    3.93
   2  -6  15   59.86    3.47
  -2   6  15   53.34    3.45
  -2   6  15   57.41    2.50
   2  -6  15   55.34    2.32
   2  -6 -15   65.01    3.54
  -2   6 -15   56.73    2.37
   2  -6 -15   51.99    2.76
  -2   6 -15   55.59    2.13
   1  -5  15  126.59    5.12
  -1   5  15  123.71    4.67
   1  -5 -15  127.57    5.38
  -1   5 -15  124.47    5.00
   1  -5 -15  124.12    5.80
   0   4  15   14.32    1.03
   0  -4  15   17.27    2.06
   0  -4  15   15.91    1.38
   0  -4 -15   14.24    1.41
   0  -4 -15   16.06    1.28
   0   4 -15   15.12    1.13
  -1  -3  15   71.91    3.11
  -1  -3  15   66.05    2.74
   1   3  15   60.41    3.23
   1   3  15   66.85    2.68
  -1  -3 -15   66.97    2.91
   1   3 -15   69.38    2.88
  -1  -3 -15   69.14    2.77
  -2  -2  15    8.69    0.86
   2   2  15    9.28    0.90
  -2  -2  15    7.46    0.73
   2   2  15    8.77    0.90
  -2  -2 -15    8.21    0.72
   2   2 -15    9.96    1.02
  -2  -2 -15    8.39    0.56
  -2  -2 -15    8.86    0.62
  -3  -1  15    8.37    0.69
  -3  -1  15    9.28    0.92
  -3  -1 -15    9.83    0.84
   3   1 -15   10.87    1.30
  -4   0  15    2.33    0.45
  -5   1  15   19.68    1.52
   5  -1  15   18.77    1.16
  -5   1  15   21.69    1.74
  -5   1  15   18.29    1.44
  -5   1 -15   20.96    1.26
  -5   1 -15   20.38    1.18
  -6   2  15   14.15    1.30
  -6   2  15   15.86    1.46
  -6   2  15   14.96    1.29
  -6   2 -15   14.65    1.04
  -7   3  15   14.86    1.40
  -7   3  15   15.26    1.30
   7  -3  15   14.97    0.97
  -7   3  15   14.85    1.30
  -7   3 -15   13.32    1.15
  -7   3 -15   17.40    1.12
   8  -4  15    4.08    0.60
  -8   4  15    2.99    0.63
  -8   4  15    3.45    0.52
  -8   4 -15    4.10    0.54
  -9   5  15    1.73    0.33
  -9   5 -15    2.08    0.29
   6 -10  16    5.15    0.48
   5  -9  16    4.76    0.56
   5  -9 -16    2.48    0.63
  -5   9 -16    3.76    0.45
  -4   8  16    0.35    0.56
  -4   8  16   -0.80    0.42
   4  -8  16    0.00    0.22
  -4   8 -16    0.19    0.17
   4  -8 -16    0.43    0.39
  -3   7  16    5.51    0.79
  -3   7  16    5.54    0.80
  -3   7  16    6.86    1.03
   3  -7  16    7.55    1.68
   3  -7  16    8.20    1.40
  -3   7  16    6.33    0.98
   3  -7  16    6.63    0.70
  -3   7 -16    7.25    0.59
  -3   7 -16    6.65    0.62
   3  -7 -16    6.83    1.03
   2  -6  16    8.25    1.28
  -2   6  16    7.92    1.00
  -2   6  16   10.02    0.91
   2  -6 -16    9.76    1.05
   2  -6 -16    6.62    1.20
  -2   6 -16    9.14    0.62
  -2   6 -16    8.99    0.93
   1  -5  16   16.18    1.42
  -1   5  16   15.16    1.20
   1  -5 -16   16.67    1.51
   1  -5 -16   13.03    1.88
   0  -4  16    5.40    0.68
   0   4  16    5.30    0.64
   0  -4  16    4.65    0.93
   0   4  16    5.36    0.65
   0  -4 -16    4.44    0.83
   0   4 -16    5.45    0.87
   0  -4 -16    5.61    1.07
   1   3  16  168.78    5.77
   1   3  16  174.52    6.80
  -1  -3  16  168.00    5.79
  -1  -3  16  168.50    6.21
  -1  -3 -16  161.32    5.72
   1   3 -16  174.93    6.03
  -1  -3 -16  176.66    6.11
  -2  -2  16  280.19   10.39
   2   2  16  316.99   10.23
   2   2  16  316.34   10.09
  -2  -2  16  314.96    9.80
   2   2 -16  316.60   10.45
  -2  -2 -16  298.77    9.21
  -2  -2 -16  314.00    9.70
  -2  -2 -16  315.49    9.42
  -3  -1  16   47.33    3.13
  -3  -1  16   44.18    1.87
  -3  -1 -16   41.39    2.07
   3   1 -16   42.81    2.85
  -4   0  16    3.00    0.52
  -5   1  16   62.78    2.80
  -5   1  16   57.43    2.90
  -5   1  16   64.07    2.99
   5  -1  16   57.21    2.35
  -5   1 -16   58.77    2.50
  -5   1 -16   60.43    2.45
  -6   2  16    6.94    0.97
  -6   2  16    7.09    0.94
   6  -2  16    5.91    0.64
  -6   2  16    6.42    0.88
  -6   2 -16    7.66    0.75
  -6   2 -16    7.55    0.80
  -7   3  16   24.33    1.60
   7  -3  16   22.35    1.30
  -7   3  16   21.10    1.53
  -7   3  16   23.36    1.74
  -7   3 -16   22.78    1.34
  -8   4  16    0.15    0.28
   8  -4  16    0.56    0.20
  -8   4  16    0.35    0.25
  -8   4 -16    0.78    0.25
  -8   4 -16    0.46    0.19
  -9   5  16   -0.09    0.16
  -9   5 -16    0.29    0.14
   6 -10  17    1.24    0.26
   5  -9  17    2.86    0.44
   5  -9 -17    3.07    0.67
  -5   9 -17    2.57    0.42
   4  -8  17   27.31    1.49
  -4   8  17   23.87    1.82
  -4   8 -17   26.41    1.29
   4  -8 -17   23.80    1.97
  -3   7  17    6.99    0.82
   3  -7  17    6.80    0.69
  -3   7  17    5.70    0.77
  -3   7  17    7.73    1.05
   3  -7  17    6.07    1.35
  -3   7  17    5.75    1.04
   3  -7 -17    5.99    1.04
  -3   7 -17    7.27    0.59
  -3   7 -17    7.02    0.64
   2  -6  17   16.88    1.05
  -2   6  17   17.35    1.24
  -2   6  17   18.59    1.48
   2  -6  17   16.04    1.77
   2  -6 -17   18.55    1.76
  -2   6 -17   18.89    1.12
  -2   6 -17   16.96    1.39
  -1   5  17   12.54    1.06
   1  -5  17   13.45    1.27
   1  -5 -17   10.24    1.21
   0   4  17    2.80    0.53
   0  -4  17    1.58    0.40
   0   4  17    1.82    0.44
   0  -4  17    1.19    0.56
   0   4 -17    0.82    0.40
   0  -4 -17    2.07    0.56
   0  -4 -17    3.57    0.99
   1   3  17   72.94    3.05
  -1  -3  17   69.20    3.29
  -1  -3  17   68.32    3.43
   1   3 -17   68.08    3.06
  -1  -3 -17   67.89    3.14
  -1  -3 -17   67.85    2.81
  -2  -2  17  115.81    4.97
  -2  -2  17  102.18    4.19
   2   2  17  109.55    4.46
   2   2  17  110.22    4.31
  -2  -2 -17  108.87    3.75
  -2  -2 -17  105.07    3.49
  -2  -2 -17  102.71    3.98
  -3  -1  17   20.45    1.14
   3   1 -17   27.28    3.39
  -3  -1 -17   18.86    1.33
  -4   0  17    2.33    0.52
  -4   0  17    2.65    0.55
  -4   0  17    2.17    0.55
  -5   1  17   96.88    4.07
  -5   1  17   97.54    4.10
  -5   1  17   94.28    3.85
   5  -1  17   92.74    3.38
  -5   1 -17   92.39    3.43
  -5   1 -17   91.49    3.52
   6  -2  17   38.84    1.83
  -6   2  17   42.96    2.33
  -6   2  17   41.62    2.31
  -6   2  17   41.38    2.46
  -6   2 -17   41.23    1.91
  -6   2 -17   38.27    1.98
   7  -3  17   28.91    1.73
  -7   3  17   26.91    1.87
  -7   3  17   23.29    1.75
  -7   3  17   28.41    1.69
  -7   3 -17   25.63    1.45
  -7   3 -17   21.37    1.44
  -8   4  17    1.62    0.41
  -8   4 -17    2.91    0.46
  -8   4 -17    2.03    0.35
  -9   5 -17    9.94    0.60
   6 -10  18    2.49    0.33
   5  -9  18   17.04    1.13
   5  -9 -18   20.30    1.55
  -5   9 -18   20.89    1.09
   4  -8  18   10.79    0.88
  -4   8  18    8.09    1.16
   4  -8 -18   12.05    1.37
  -4   8 -18   10.66    0.75
   3  -7  18   24.82    2.53
  -3   7  18   25.98    1.94
  -3   7  18   24.10    1.91
  -3   7 -18   24.52    1.24
  -2   6  18    6.26    0.77
   2  -6  18    5.12    0.59
  -2   6  18    6.14    0.87
   2  -6 -18    5.48    1.21
  -2   6 -18    6.93    0.66
   2  -6 -18    4.98    0.91
  -2   6 -18    6.89    0.55
  -1   5  18   12.68    1.13
   1  -5  18   13.97    1.38
   1  -5 -18   14.86    1.40
   0  -4  18   22.02    2.04
   0  -4  18   17.90    1.35
   0   4  18   19.02    1.86
   0  -4 -18   19.14    1.45
   0   4 -18   17.41    1.37
  -1  -3  18    8.21    0.81
  -1  -3  18    9.16    1.06
   1   3  18   10.74    1.35
   1   3 -18   10.94    1.02
  -1  -3 -18    9.95    1.03
  -1  -3 -18    8.97    0.82
  -2  -2  18   10.61    1.08
  -2  -2  18   11.58    0.96
   2   2  18   10.77    1.17
   2   2  18   13.64    1.29
   2   2 -18   11.76    1.22
  -2  -2 -18   12.14    1.02
  -3  -1  18   29.56    1.46
  -3  -1 -18   28.53    1.70
  -4   0  18   48.93    2.53
  -4   0  18   54.96    2.41
  -4   0  18   50.13    2.43
  -5   1  18   31.90    1.90
  -5   1  18   32.18    1.94
   5  -1  18   29.86    1.47
  -5   1  18   32.11    2.00
  -5   1 -18   29.51    1.50
  -5   1 -18   32.74    1.63
  -6   2  18   10.56    1.12
   6  -2  18    9.49    0.76
  -6   2  18    8.01    1.08
  -6   2  18   10.36    1.19
  -6   2 -18   12.67    1.06
  -6   2 -18    9.15    0.82
  -7   3  18    1.48    0.53
   7  -3  18    1.60    0.32
  -8   4  18    0.34    0.23
   8  -4  18    0.02    0.21
  -8   4 -18    0.94    0.25
  -8   4 -18    1.24    0.38
  -9   5  18    3.85    0.41
  -9   5 -18    5.48    0.52
   6 -10  19    9.61    0.63
   5  -9  19    4.33    0.50
  -5   9 -19    4.16    0.48
   5  -9 -19    3.23    0.68
   4  -8  19    1.07    0.30
   4  -8 -19    0.91    0.48
  -4   8 -19    1.25    0.32
  -3   7  19   23.47    1.55
   3  -7  19   22.09    2.49
  -3   7  19   21.21    1.80
   3  -7  19   23.05    1.32
  -3   7  19   21.58    1.80
   3  -7 -19   21.89    1.85
   2  -6  19   38.43    2.81
  -2   6  19   29.53    2.09
  -2   6  19   37.33    1.92
   2  -6  19   36.82    1.68
  -2   6  19   38.37    2.27
  -2   6 -19   34.87    1.54
  -2   6 -19   36.27    1.68
  -2   6 -19   32.16    1.50
   2  -6 -19   34.57    2.17
   2  -6 -19   38.14    2.73
  -1   5  19   45.66    2.37
  -1   5  19   46.37    2.08
   1  -5  19   46.27    1.92
   1  -5  19   50.91    2.88
  -1   5 -19   44.70    1.93
   1  -5 -19   47.65    2.79
   0   4  19   -0.42    0.35
   0  -4  19    0.20    0.23
   0   4  19    0.28    0.26
   0   4 -19    0.99    0.67
   0  -4 -19   -0.17    0.89
   0  -4 -19    0.58    0.29
  -1  -3  19  116.91    5.05
  -1  -3  19  119.61    4.49
  -1  -3 -19  113.24    4.82
   1   3 -19  127.38    4.87
  -1  -3 -19  122.02    4.42
  -2  -2  19    4.77    0.61
   2   2  19    2.04    1.10
  -2  -2 -19    4.37    0.66
   2   2 -19    4.94    1.02
  -3  -1  19   56.28    2.34
  -4   0  19  177.07    6.34
  -4   0 -19  180.13    6.12
  -4   0 -19  200.93    6.52
  -5   1  19   15.91    1.40
  -5   1  19   18.63    1.42
  -5   1  19   17.12    1.43
   5  -1  19   18.28    1.05
  -5   1 -19   18.02    1.15
  -5   1 -19   18.78    1.08
  -6   2  19   41.85    2.46
   6  -2  19   38.02    1.73
  -6   2  19   40.00    2.28
  -6   2 -19   40.10    1.85
  -6   2 -19   33.69    1.88
  -7   3  19   16.68    1.44
   7  -3  19   14.58    0.90
  -7   3  19   15.04    1.39
  -7   3  19   14.21    1.13
  -7   3 -19   15.92    1.22
  -7   3 -19   15.59    1.03
  -8   4  19    0.66    0.26
  -8   4 -19    1.44    0.29
  -8   4 -19    1.29    0.28
  -9   5  19    0.43    0.14
  -9   5 -19    0.53    0.15
   6 -10  20    1.48    0.26
   5  -9  20   10.10    0.74
   5  -9 -20    9.94    1.02
  -5   9 -20    9.26    0.67
   4  -8  20   13.46    0.96
  -4   8  20   11.39    1.28
   4  -8 -20    9.88    1.30
  -4   8 -20   12.11    0.82
  -3   7  20    4.25    0.93
   3  -7  20    1.65    0.91
  -3   7  20    4.43    0.78
   3  -7  20    3.73    0.52
  -3   7 -20    4.32    0.48
   3  -7 -20    4.93    0.92
  -2   6  20    5.51    0.88
  -2   6  20    4.80    0.99
  -2   6  20    5.92    0.76
   2  -6  20    4.91    1.05
   2  -6  20    6.41    0.60
  -2   6 -20    5.89    0.56
   2  -6 -20    5.50    1.10
  -2   6 -20    6.12    0.59
   2  -6 -20    5.33    0.89
  -1   5  20   51.49    2.29
   1  -5  20   54.13    3.08
  -1   5  20   56.46    2.69
   1  -5  20   51.06    2.10
  -1   5 -20   53.68    2.16
   1  -5 -20   52.30    2.97
  -1   5 -20   52.63    2.09
   0   4  20    0.41    0.27
   0  -4  20   -0.02    0.20
   0  -4 -20   -0.21    0.19
   1   3  20   29.01    1.59
  -1  -3  20   30.82    1.74
  -1  -3 -20   27.74    2.00
   1   3 -20   28.40    1.95
  -1  -3 -20   30.41    1.70
  -2  -2  20    8.43    0.81
   2   2  20    8.54    1.35
  -2  -2 -20    7.68    0.96
  -3  -1  20   58.32    2.75
  -3  -1  20   58.33    2.44
  -4   0  20    0.60    0.33
   4   0  20    0.35    0.24
  -4   0  20    0.22    0.29
  -4   0 -20    0.49    0.21
  -4   0 -20    0.94    0.28
  -5   1  20  117.98    4.85
  -5   1  20  118.09    4.62
  -5   1  20  117.10    4.66
   5  -1  20  114.57    4.02
  -5   1 -20  118.77    4.11
  -5   1 -20  119.53    4.20
  -6   2  20   13.64    1.29
   6  -2  20   14.20    0.92
  -6   2  20   13.88    1.21
  -6   2  20   15.01    1.44
  -6   2 -20   14.00    0.98
  -6   2 -20   13.05    1.03
  -7   3  20    0.88    0.45
  -7   3  20    2.60    0.81
   7  -3  20    1.01    0.30
  -7   3  20    1.09    0.39
  -7   3 -20    1.50    0.43
  -7   3 -20    0.84    0.26
  -8   4  20    3.91    0.58
  -8   4 -20    4.72    0.48
  -9   5  20    3.80    0.33
  -9   5 -20    4.21    0.33
   6 -10  21    0.46    0.18
   5  -9  21    3.29    0.44
   5  -9 -21    4.25    0.67
  -5   9 -21    2.50    0.46
   4  -8  21    4.28    0.55
  -4   8 -21    4.19    0.51
   4  -8 -21    2.68    0.72
   3  -7  21   22.50    2.53
  -3   7  21   26.96    1.71
  -3   7  21   25.68    2.16
   3  -7  21   24.61    1.38
   3  -7 -21   25.88    1.98
  -3   7 -21   24.94    1.29
  -2   6  21   24.62    1.86
   2  -6  21   25.16    2.31
  -2   6  21   25.40    1.57
   2  -6  21   26.10    1.36
   2  -6 -21   24.62    1.83
  -2   6 -21   24.78    1.21
  -2   6 -21   25.54    1.35
  -2   6 -21   25.74    1.27
   1  -5  21   12.09    1.36
  -1   5 -21   12.37    0.78
  -1   5 -21   11.38    0.79
   1  -5 -21   10.95    1.25
   1  -5 -21   11.20    1.11
   0  -4  21   31.70    1.96
   0   4  21   25.43    1.62
   0  -4 -21   29.35    1.90
  -1  -3  21   18.59    1.31
   1   3  21   16.43    1.20
  -1  -3 -21   14.91    1.86
  -1  -3 -21   19.12    1.30
  -2  -2  21   29.63    1.74
  -2  -2  21   30.35    1.48
  -3  -1  21   16.29    1.15
  -3  -1  21   18.09    1.13
  -3  -1  21   15.94    1.25
  -3  -1  21   15.42    1.15
  -4   0  21    0.34    0.33
  -4   0  21    0.64    0.31
  -4   0  21   -0.11    0.27
   4   0  21    0.63    0.25
  -4   0 -21    0.20    0.32
  -4   0 -21    0.17    0.22
  -5   1  21   58.15    2.86
   5  -1  21   56.99    2.28
  -5   1  21   66.10    3.80
  -5   1  21   54.72    3.06
  -5   1 -21   55.98    2.33
  -5   1 -21   55.42    2.40
  -6   2  21   28.08    1.93
  -6   2  21   29.29    2.05
  -6   2  21   28.59    1.84
   6  -2  21   26.96    1.38
  -6   2 -21   34.79    1.75
  -6   2 -21   28.25    1.50
   7  -3  21   13.30    0.82
  -7   3  21   11.65    1.33
  -7   3  21   15.08    1.34
  -7   3  21   14.13    1.10
  -7   3 -21   14.41    0.94
  -8   4 -21    0.34    0.20
   6 -10  22    0.16    0.15
   5  -9  22    7.09    0.59
   5  -9 -22    6.35    0.79
  -4   8  22    8.66    1.16
   4  -8  22   12.80    1.17
   4  -8 -22   10.27    1.72
  -4   8 -22    9.86    0.97
   3  -7  22   13.96    0.96
  -3   7  22   11.31    1.12
  -3   7  22   12.55    1.42
   3  -7 -22   12.61    1.44
  -3   7 -22   13.75    0.88
  -2   6  22   20.18    1.70
   2  -6  22   22.30    1.23
   2  -6  22   21.58    2.13
  -2   6  22   24.36    1.51
  -2   6  22   16.32    1.50
  -2   6 -22   21.08    1.15
  -2   6 -22   20.84    1.07
   2  -6 -22   22.02    1.69
  -1   5  22    1.72    0.42
   1  -5  22    1.67    0.64
  -1   5  22    1.75    0.57
  -1   5  22    1.85    0.49
   1  -5  22    1.79    0.36
   1  -5 -22    2.26    0.70
  -1   5 -22    1.48    0.34
  -1   5 -22    1.53    0.33
   0  -4  22   10.10    0.72
   0  -4  22   10.98    1.12
   0   4  22    8.98    0.93
   0  -4 -22    9.51    1.05
   0   4 -22    9.81    0.74
   1   3  22   28.26    1.75
  -1  -3  22   27.08    1.71
  -1  -3 -22   27.30    1.68
  -2  -2  22   11.27    0.85
  -2  -2  22   14.21    1.12
  -3  -1  22    0.25    0.24
  -3  -1  22    0.24    0.21
  -3  -1  22   -0.15    0.23
  -3  -1  22    0.23    0.27
  -4   0  22  128.94    4.64
  -4   0  22  114.00    4.54
  -4   0  22  120.55    4.72
  -4   0 -22  116.21    4.04
  -4   0 -22  118.47    4.11
  -5   1  22   47.44    2.57
  -5   1  22   52.88    2.69
   5  -1  22   50.40    2.04
  -5   1  22   51.76    2.79
  -5   1 -22   46.15    2.73
  -6   2  22    8.24    0.91
  -6   2  22    7.67    1.06
  -6   2  22    9.15    1.06
   6  -2  22    7.37    0.65
  -6   2 -22    7.75    0.83
  -6   2 -22    6.67    0.68
  -7   3  22   28.77    1.82
  -7   3  22   27.04    1.83
  -7   3  22   26.65    1.51
   7  -3  22   28.23    1.25
  -7   3 -22   27.99    1.40
  -8   4  22    0.26    0.24
  -8   4 -22    0.59    0.25
  -8   4 -22    0.60    0.20
   6 -10  23    1.98    0.31
   5  -9  23    3.61    0.47
   5  -9 -23    5.48    0.71
  -5   9 -23    5.75    0.59
   4  -8  23   -0.23    0.15
  -4   8  23   -0.26    0.50
   4  -8 -23    0.36    0.37
  -4   8 -23    0.25    0.17
   3  -7  23    1.50    0.36
  -3   7  23    1.70    0.52
  -3   7  23    0.88    0.45
  -3   7 -23    1.08    0.28
   3  -7 -23    1.87    0.67
   2  -6  23   14.07    1.76
  -2   6  23   14.05    1.40
  -2   6  23   14.93    1.21
  -2   6  23   13.73    1.32
   2  -6  23   13.75    0.94
  -2   6 -23   14.71    0.88
  -2   6 -23   15.96    0.97
   2  -6 -23   13.21    1.38
  -1   5  23    7.64    0.93
  -1   5  23    7.15    0.75
   1  -5  23    8.61    0.70
  -1   5  23    7.08    0.97
   1  -5 -23    6.07    1.33
  -1   5 -23    7.10    0.57
   1  -5 -23    6.50    0.89
  -1   5 -23    7.08    0.62
   0   4  23   14.90    0.97
   0  -4  23   14.41    0.94
   0   4  23   14.55    1.20
   0  -4  23   14.95    1.39
   0   4 -23   14.21    0.87
   0   4 -23   14.14    0.94
   0  -4 -23   17.34    1.44
  -1  -3  23   18.10    1.36
  -1  -3  23   17.92    1.05
   1   3  23   18.48    1.29
  -1  -3 -23   18.59    1.37
   1   3 -23   18.20    0.99
  -2  -2  23    8.25    0.72
  -2  -2  23    8.26    0.72
  -2  -2  23    7.11    0.83
   2   2 -23    6.82    0.59
  -3  -1  23   32.93    1.82
  -3  -1  23   34.75    1.76
  -3  -1  23   35.79    2.01
  -3  -1  23   34.24    1.85
   3   1  23   36.58    2.07
  -3  -1 -23   31.42    1.48
  -3  -1 -23   31.12    1.52
  -4   0  23   32.55    2.51
   4   0  23   28.72    1.40
  -4   0  23   31.77    1.95
  -4   0  23   31.30    1.84
  -4   0  23   30.76    1.81
  -4   0 -23   30.70    1.51
  -4   0 -23   30.21    1.45
   5  -1  23   15.99    0.98
  -5   1  23   16.47    1.50
  -5   1  23   18.33    1.41
  -5   1  23   17.04    1.41
  -5   1 -23   16.75    1.03
  -5   1 -23   18.10    1.15
   6  -2  23    5.42    0.53
  -6   2  23    3.08    0.69
  -6   2  23    5.07    0.76
  -6   2  23    3.36    0.83
  -6   2 -23    5.00    0.59
  -6   2 -23    4.73    0.55
  -7   3  23    2.02    0.60
  -7   3  23    1.49    0.52
  -7   3  23    1.90    0.41
  -7   3 -23    1.86    0.42
  -7   3 -23    2.84    0.40
  -8   4  23    0.83    0.26
  -8   4 -23    1.62    0.30
  -8   4 -23    1.06    0.27
   5  -9  24    0.89    0.25
  -5   9 -24    1.45    0.39
  -4   8  24   10.73    1.23
   4  -8  24   11.33    0.85
   4  -8 -24   11.65    1.23
  -4   8 -24   10.91    0.79
  -3   7  24    0.24    0.30
   3  -7  24    0.70    0.28
  -3   7  24    0.69    0.38
   3  -7 -24    1.81    0.65
  -3   7 -24    0.75    0.27
  -2   6  24    9.80    1.18
  -2   6  24   10.22    1.19
   2  -6  24   12.18    1.73
  -2   6 -24    8.74    0.76
  -2   6 -24    9.18    0.73
  -1   5  24   18.70    1.46
   1  -5  24   17.75    1.06
  -1   5  24   13.42    1.38
  -1   5  24   18.40    1.21
   1  -5  24   18.57    1.82
  -1   5 -24   17.31    1.05
   1  -5 -24   15.95    1.36
  -1   5 -24   17.85    0.99
   1  -5 -24   17.74    1.75
   0  -4  24    0.13    0.18
   0   4  24    0.10    0.21
   0  -4  24   -0.41    0.24
   0   4  24    0.12    0.26
   0  -4 -24    0.27    0.28
   0   4 -24    0.45    0.23
   0  -4 -24    0.25    0.36
   1   3  24   41.06    2.10
  -1  -3  24   40.78    1.87
   1   3  24   43.65    2.47
  -1  -3  24   42.58    2.31
  -1  -3 -24   42.97    2.36
   1   3 -24   41.63    1.76
  -2  -2  24   12.94    1.10
  -2  -2  24   13.04    1.05
   2   2 -24   13.11    1.05
  -3  -1  24    3.39    0.61
  -3  -1  24    2.01    0.52
   3   1  24    2.05    0.35
  -3  -1  24    2.56    0.54
  -3  -1  24    2.50    0.48
  -3  -1 -24    2.23    0.49
  -4   0  24  113.59    4.54
  -4   0  24  116.51    4.46
  -4   0  24  112.50    4.37
   4   0  24  107.66    3.79
  -4   0  24  114.40    4.71
  -4   0 -24  109.23    3.86
  -4   0 -24  109.25    3.89
   5  -1  24   73.73    2.93
  -5   1  24   80.88    3.51
  -5   1  24   79.54    3.62
  -5   1  24   76.99    3.69
  -5   1  24   78.04    3.89
  -5   1 -24   75.27    2.96
  -5   1 -24   92.11    3.29
  -6   2  24    3.13    0.75
   6  -2  24    3.40    0.47
  -6   2  24    5.49    0.81
  -6   2  24    4.18    0.69
  -6   2 -24    4.29    0.59
  -6   2 -24    4.29    0.51
  -7   3  24    6.13    0.89
  -7   3  24    5.78    0.59
  -7   3  24    7.04    0.89
  -7   3 -24    5.47    0.59
  -7   3 -24    6.69    0.60
  -8   4  24    3.77    0.49
  -8   4 -24    3.52    0.49
  -8   4 -24    3.33    0.38
   5  -9  25    3.11    0.55
   5  -9 -25    3.37    0.51
  -4   8  25    4.44    0.88
   4  -8  25    5.60    0.58
  -4   8 -25    5.66    0.56
   4  -8 -25    5.81    0.94
  -3   7  25   47.14    2.44
  -3   7  25   47.88    2.88
   3  -7  25   48.04    2.09
   3  -7 -25   48.34    2.85
  -3   7 -25   44.69    2.00
   2  -6  25    3.15    0.46
  -2   6  25    2.68    0.56
  -2   6  25    1.72    0.55
  -2   6  25    3.22    0.70
   2  -6  25    1.11    0.76
  -2   6 -25    2.91    0.42
  -2   6 -25    1.85    0.40
   2  -6 -25    2.78    0.81
   1  -5  25   52.62    3.29
  -1   5  25   53.70    2.40
   1  -5  25   52.53    2.21
  -1   5  25   53.64    2.79
  -1   5  25   49.50    2.80
  -1   5 -25   53.19    2.21
  -1   5 -25   53.77    2.12
   1  -5 -25   59.12    5.19
   1  -5 -25   48.57    2.66
   0  -4  25   38.70    1.81
   0   4  25   38.90    1.85
   0   4  25   42.34    2.73
   0  -4  25   42.61    2.61
   0  -4 -25   40.23    2.47
   0   4 -25   41.68    1.91
   0   4 -25   41.35    1.75
   1   3  25   17.32    1.04
  -1  -3  25   19.65    1.50
   1   3  25   19.14    1.35
  -1  -3  25   18.01    1.11
   1   3 -25   18.35    1.02
  -1  -3 -25   18.21    1.43
  -1  -3 -25   17.03    1.15
  -1  -3 -25   19.10    1.18
   2   2  25   13.49    0.89
  -2  -2  25   14.75    1.23
  -2  -2  25   14.16    1.02
  -2  -2  25   13.35    1.02
  -2  -2 -25   13.23    0.91
   2   2 -25   14.09    0.91
  -2  -2 -25   14.84    0.94
  -3  -1  25    2.66    0.51
  -3  -1  25    3.22    0.62
  -3  -1  25    4.27    0.67
   3   1  25    2.85    0.64
  -3  -1  25    2.98    0.67
  -3  -1 -25    2.68    0.42
  -3  -1 -25    3.08    0.44
  -4   0  25    9.74    0.99
  -4   0  25    9.94    1.11
  -4   0  25    9.22    1.11
   4   0  25    8.09    0.67
  -4   0  25    9.69    0.98
  -4   0 -25    9.34    0.76
  -4   0 -25    8.72    0.72
   5  -1  25    9.96    0.72
  -5   1  25   10.22    1.20
  -5   1  25   11.83    1.43
  -5   1  25    9.04    1.02
  -5   1 -25   10.31    0.80
  -6   2  25    4.84    0.77
   6  -2  25    3.97    0.48
  -6   2  25    3.98    0.75
  -6   2  25    3.96    0.80
  -6   2 -25    5.60    0.59
  -6   2 -25    6.19    0.69
  -7   3  25    1.14    0.38
  -7   3  25    2.06    0.41
  -7   3  25    2.83    0.58
  -7   3 -25    2.63    0.42
  -7   3 -25    2.19    0.39
  -8   4  25    0.45    0.23
  -8   4 -25    0.64    0.19
   5  -9  26    2.18    0.32
   5  -9 -26    1.88    0.40
   4  -8  26    2.93    0.44
  -4   8  26    1.48    0.62
  -4   8 -26    2.76    0.42
   4  -8 -26    4.09    0.73
  -3   7  26   13.57    1.20
   3  -7  26   14.65    1.01
  -3   7  26   13.71    1.47
  -3   7 -26   13.46    0.94
   2  -6  26    1.66    1.27
   2  -6  26    5.14    0.60
  -2   6  26    4.12    0.72
  -2   6  26    4.74    0.99
  -2   6  26    3.18    0.76
  -2   6 -26    4.64    0.67
   2  -6 -26    4.79    0.86
  -2   6 -26    5.51    0.56
  -1   5  26   39.31    2.38
  -1   5  26   41.43    2.52
   1  -5  26   39.55    2.88
  -1   5  26   41.04    2.06
   1  -5  26   44.54    1.94
  -1   5 -26   43.86    1.94
  -1   5 -26   42.18    1.82
   1  -5 -26   43.48    2.41
   0  -4  26   19.24    2.03
   0  -4  26   19.40    1.16
   0   4  26   18.14    1.14
   0   4  26   19.07    1.44
   0  -4 -26   17.78    1.33
   0   4 -26   19.49    1.21
   0  -4 -26   18.17    1.67
   0   4 -26   19.22    1.06
  -1  -3  26    1.67    0.37
   1   3  26    2.13    0.53
  -1  -3  26    2.74    0.68
  -1  -3  26    1.80    0.43
  -1  -3 -26    0.93    0.44
   1   3 -26    1.30    0.28
  -2  -2  26   33.34    1.77
  -2  -2  26   33.91    2.02
  -2  -2  26   32.74    1.73
   2   2  26   34.29    1.63
  -2  -2 -26   33.78    2.08
  -3  -1  26    1.38    0.48
  -3  -1  26    1.76    0.40
  -3  -1  26    1.90    0.44
  -3  -1  26    1.76    0.56
   3   1  26    1.29    0.31
  -3  -1 -26    1.29    0.31
  -3  -1 -26    0.95    0.27
  -4   0  26   22.31    1.57
   4   0  26   21.58    1.13
  -4   0  26   23.51    1.82
  -4   0 -26   21.64    1.35
  -4   0 -26   20.60    1.18
   5  -1  26    6.17    0.57
  -5   1  26    6.14    1.06
  -5   1  26    6.82    0.92
  -5   1  26    4.17    1.16
  -5   1  26    6.21    0.88
  -5   1 -26    6.71    0.63
  -5   1 -26    6.96    0.66
  -6   2  26   16.27    1.67
  -6   2  26   16.80    1.46
  -7   3  26    0.62    0.43
  -7   3  26    1.97    0.46
  -7   3 -26    1.46    0.29
  -7   3 -26    2.01    0.37
  -8   4  26    1.81    0.35
  -8   4 -26    1.79    0.27
   5  -9  27    2.91    0.41
   5  -9 -27    2.43    0.44
  -4   8  27    1.41    0.45
   4  -8  27    1.19    0.31
   4  -8 -27    1.19    0.45
  -3   7  27    3.55    0.72
  -3   7  27    5.21    1.02
   3  -7  27    3.75    0.51
   3  -7 -27    3.62    0.88
   2  -6  27   16.35    1.07
  -2   6  27   16.56    1.55
  -2   6  27   14.87    2.00
  -2   6  27   16.87    1.26
   2  -6  27   22.80    2.40
   2  -6 -27   16.65    1.54
  -2   6 -27   16.67    1.06
  -1   5  27   25.07    1.88
  -1   5  27   27.35    1.58
   1  -5  27   26.91    1.44
   1  -5  27   26.19    2.26
  -1   5  27   24.39    1.82
  -1   5 -27   27.67    1.37
   1  -5 -27   28.34    1.92
  -1   5 -27   26.52    1.46
   0   4  27   52.38    2.67
   0  -4  27   52.02    3.07
   0  -4  27   52.20    2.27
   0   4  27   52.89    2.88
   0   4  27   51.99    2.31
   0  -4 -27   52.88    2.59
   0  -4 -27   53.47    3.11
   0   4 -27   54.48    2.37
   0   4 -27   55.00    2.18
   1   3  27   35.13    1.95
  -1  -3  27   35.56    1.80
  -1  -3  27   38.12    1.82
  -1  -3  27   36.27    2.22
   1   3  27   33.86    1.62
  -1  -3 -27   33.42    1.78
   1   3 -27   33.84    1.60
  -2  -2  27   19.81    1.29
  -2  -2  27   18.60    1.48
  -2  -2  27   19.40    1.34
  -2  -2  27   19.44    1.28
   2   2  27   18.68    1.04
  -2  -2 -27   18.40    1.13
  -2  -2 -27   18.98    1.15
  -3  -1  27   20.41    1.45
  -3  -1  27   19.09    1.36
  -3  -1  27   18.98    1.51
   3   1  27   19.26    1.04
  -3  -1  27   21.66    1.44
  -3  -1 -27   18.89    1.12
  -3  -1 -27   20.16    1.18
  -4   0  27   36.32    2.33
  -4   0  27   40.42    2.14
  -4   0  27   40.10    2.30
  -4   0  27   41.74    2.27
   4   0  27   37.43    1.64
  -4   0 -27   36.07    1.82
  -4   0 -27   39.23    1.78
  -5   1  27    1.29    0.44
  -5   1  27    0.80    0.43
  -5   1  27    0.93    0.45
   5  -1  27    0.05    0.26
  -5   1 -27    0.92    0.28
  -5   1 -27    0.70    0.25
  -6   2  27   10.70    0.94
  -6   2  27   12.19    1.21
  -6   2  27   11.98    1.22
  -6   2 -27    9.65    0.89
  -6   2 -27   11.49    0.84
  -7   3  27    1.97    0.62
  -7   3  27    0.79    0.30
  -7   3 -27    1.44    0.32
  -7   3 -27    1.78    0.33
  -8   4  27    1.35    0.30
  -8   4 -27    1.81    0.26
   5  -9  28    3.33    0.37
   4  -8  28    0.26    0.20
  -4   8  28    0.18    0.51
  -4   8 -28    0.17    0.18
   4  -8 -28    0.22    0.31
   3  -7  28    5.44    0.61
  -3   7  28    6.60    0.98
  -3   7  28    5.80    0.91
   3  -7 -28    5.30    0.91
  -2   6  28    6.52    1.07
  -2   6  28    7.60    0.86
   2  -6  28    7.09    0.71
  -2   6 -28    6.73    0.68
   2  -6 -28    6.72    1.01
   1  -5  28   42.04    1.95
   1  -5  28   41.68    3.02
  -1   5  28   40.06    2.48
  -1   5  28   42.33    2.48
   1  -5 -28   35.80    2.93
  -1   5 -28   42.94    1.96
   0   4  28    0.31    0.30
   0   4  28    0.90    0.29
   0  -4  28    1.03    0.30
   0  -4  28    0.53    0.53
   0   4 -28    0.35    0.20
   0  -4 -28    1.53    0.49
   0  -4 -28    0.71    0.66
  -1  -3  28    9.73    1.13
  -1  -3  28    8.35    0.80
   1   3  28    7.81    0.92
  -1  -3  28    8.43    0.80
   1   3  28    6.90    0.68
  -1  -3 -28    7.39    0.79
   1   3 -28    8.39    0.69
  -2  -2  28   17.18    1.22
  -2  -2  28   16.33    1.27
  -2  -2  28   18.40    1.77
  -2  -2  28   16.62    1.21
   2   2  28   16.03    0.99
  -2  -2 -28   17.23    1.12
  -2  -2 -28   16.67    1.10
  -3  -1  28    8.87    0.92
   3   1  28    6.60    0.64
  -3  -1  28    7.08    1.07
  -3  -1  28    7.38    0.93
  -3  -1  28    6.53    0.84
  -3  -1 -28    7.25    0.69
  -3  -1 -28    7.59    0.69
  -4   0  28    9.86    1.04
  -4   0  28    9.02    1.31
  -4   0  28    9.87    0.95
  -4   0  28    9.01    1.07
  -4   0 -28    9.29    0.80
  -4   0 -28   10.08    0.79
  -5   1  28   15.10    1.41
   5  -1  28   14.51    0.95
  -5   1  28   17.68    1.55
  -5   1  28   18.25    1.33
  -5   1 -28   18.42    1.13
  -5   1 -28   17.76    1.09
  -6   2  28    2.01    0.55
  -6   2  28    0.86    0.46
  -6   2  28    1.67    0.39
  -6   2 -28    1.49    0.34
  -6   2 -28    1.43    0.32
  -7   3  28    3.16    0.51
  -7   3  28    3.11    0.78
  -7   3 -28    3.18    0.39
  -7   3 -28    2.67    0.41
  -8   4  28    0.30    0.19
  -8   4 -28    0.36    0.12
   5  -9  29    0.94    0.24
   4  -8  29    7.90    0.65
  -4   8  29    6.02    0.97
  -4   8 -29    7.48    0.61
   4  -8 -29    7.36    0.89
  -3   7  29   11.14    1.12
   3  -7  29   12.51    1.04
  -3   7  29   11.42    1.27
  -3   7 -29   13.22    0.91
   2  -6  29    0.54    0.27
  -2   6  29    0.89    0.48
   2  -6 -29   -0.14    0.34
  -2   6 -29    0.31    0.27
  -1   5  29   97.63    3.82
   1  -5  29  100.28    3.66
   1  -5  29   89.95    5.01
  -1   5  29   98.12    4.30
  -1   5 -29   98.97    3.68
   1  -5 -29   93.94    4.20
   0   4  29    0.09    0.40
   0   4  29   -0.23    0.31
   0   4  29    0.66    0.29
   0  -4  29    0.18    0.19
   0  -4  29   -0.02    0.23
   0   4 -29   -0.17    0.14
   0  -4 -29    0.55    0.34
   1   3  29   53.37    2.63
  -1  -3  29   53.54    3.01
  -1  -3  29   56.58    2.48
   1   3  29   53.23    2.29
  -1  -3  29   54.62    2.43
  -1  -3 -29   53.66    2.50
  -2  -2  29   14.69    1.13
  -2  -2  29   13.02    1.13
  -2  -2  29   13.27    1.05
  -2  -2  29   13.22    1.32
   2   2  29   12.08    0.88
  -2  -2 -29   13.29    0.98
  -2  -2 -29   11.61    0.97
  -3  -1  29   16.55    1.30
  -3  -1  29   16.47    1.52
  -3  -1  29   13.39    1.33
  -3  -1  29   17.36    1.65
   3   1  29   13.81    0.92
  -3  -1 -29   18.76    1.49
  -3  -1 -29   15.45    1.03
  -4   0  29    5.43    0.80
  -4   0  29    3.52    0.72
   4   0  29    4.81    0.50
  -4   0  29    4.62    0.74
  -4   0  29    5.25    1.92
  -4   0 -29    4.46    0.57
  -4   0 -29    5.07    0.57
  -5   1  29   11.60    1.21
  -5   1  29   12.95    1.30
  -5   1  29   11.30    1.06
  -5   1 -29   12.92    0.92
  -5   1 -29   13.16    0.95
  -6   2  29    6.39    0.62
  -6   2  29    6.01    0.89
  -6   2  29    6.67    1.39
  -6   2 -29    5.79    0.63
  -6   2 -29    6.60    0.61
  -7   3  29    0.35    0.34
  -7   3  29    0.07    0.26
  -7   3 -29    0.27    0.20
  -8   4  29    0.34    0.16
  -8   4 -29    0.38    0.13
   5  -9  30    3.43    0.42
   4  -8  30    3.21    0.44
  -4   8  30    2.35    0.58
  -4   8 -30    2.82    0.46
   4  -8 -30    3.80    0.63
   3  -7  30   21.35    1.24
  -3   7  30   20.26    1.43
  -3   7  30   21.95    1.80
  -3   7 -30   20.34    1.20
   3  -7 -30   20.76    1.66
  -2   6  30   34.13    2.33
   2  -6  30   37.98    1.82
   2  -6  30   37.24    1.81
  -2   6  30   35.46    2.00
  -2   6 -30   38.09    1.81
   2  -6 -30   34.85    2.30
  -1   5  30   38.29    2.64
  -1   5  30   34.00    2.30
   1  -5  30   38.56    3.03
   1  -5  30   38.31    1.86
  -1   5  30   36.38    1.94
   1  -5 -30   34.67    2.24
  -1   5 -30   35.33    1.83
   0   4  30  125.25    5.28
   0   4  30  124.01    4.99
   0  -4  30  125.15    4.54
   0   4  30  128.12    4.71
   0  -4  30  123.06    4.55
   0  -4  30  129.58    5.81
  -1  -3  30   34.86    1.83
   1   3  30   32.46    1.64
  -1  -3  30   32.58    2.35
  -1  -3  30   33.16    1.78
   1   3  30   32.29    1.95
  -1  -3 -30   32.13    1.84
   2   2  30    0.03    0.23
  -2  -2  30   -0.25    0.52
  -2  -2  30    0.24    0.27
  -2  -2 -30   -0.15    0.20
  -2  -2 -30   -0.01    0.20
  -3  -1  30    4.46    0.84
  -3  -1  30    5.05    0.74
  -3  -1  30    7.14    1.08
   3   1  30    4.17    0.52
  -3  -1  30    4.92    0.75
  -3  -1 -30    4.79    0.59
  -3  -1 -30    5.38    0.62
  -4   0  30    9.54    1.07
   4   0  30    8.58    0.68
  -4   0  30   11.37    1.18
  -4   0  30   10.07    1.00
  -4   0 -30    9.51    0.80
  -4   0 -30    9.46    0.82
  -5   1  30    3.45    0.79
  -5   1  30    2.85    0.65
  -5   1  30    3.08    0.58
  -5   1 -30    3.07    0.49
  -5   1 -30    3.63    0.50
  -6   2  30    6.37    0.89
  -6   2  30    6.04    0.86
  -6   2  30    4.94    0.53
  -6   2 -30    6.31    0.65
  -6   2 -30    6.63    0.62
  -7   3  30    9.32    0.82
  -7   3  30    8.92    0.87
  -7   3 -30    9.73    0.67
  -7   3 -30   10.12    0.72
  -8   4 -30   16.09    0.75
   5  -9  31    2.62    0.42
  -4   8  31    3.43    0.64
   4  -8  31    2.85    0.40
   4  -8 -31    3.13    0.55
  -3   7  31   10.33    1.16
   3  -7  31    9.10    0.77
  -3   7  31   10.60    0.96
   3  -7 -31    9.02    1.07
  -3   7 -31    8.28    0.74
   2  -6  31    5.77    0.69
  -2   6  31    6.32    0.82
   2  -6  31    6.44    0.71
  -2   6  31    6.47    1.18
   2  -6 -31    6.82    0.99
  -2   6 -31    6.04    0.68
  -1   5  31   90.86    4.04
   1  -5  31   87.06    3.41
   1  -5  31   86.70    3.37
  -1   5  31   86.11    3.52
   1  -5  31   86.43    5.15
  -1   5  31   83.19    3.95
  -1   5 -31   86.58    3.42
   1  -5 -31   84.70    3.91
   0   4  31    0.53    0.26
   0  -4  31    0.53    0.27
   0   4  31    0.80    0.38
   0  -4  31    1.02    0.29
   0   4  31    1.00    0.41
   0  -4  31    0.50    0.74
   0  -4 -31    0.23    0.32
   1   3  31   41.44    2.04
  -1  -3  31   49.32    2.26
   1   3  31   45.55    2.43
  -1  -3  31   44.76    2.25
  -1  -3  31   48.37    3.00
  -1  -3  31   49.81    2.31
  -1  -3 -31   48.14    2.91
  -2  -2  31   17.37    1.31
  -2  -2  31   16.82    1.62
  -2  -2  31   20.36    1.42
   2   2  31   18.70    1.13
  -2  -2  31   18.03    1.33
  -2  -2 -31   18.57    1.27
  -2  -2 -31   18.44    1.36
  -3  -1  31    6.38    1.13
  -3  -1  31    3.90    0.77
   3   1  31    3.88    0.51
  -3  -1  31    3.28    0.61
  -3  -1 -31    4.07    0.58
  -3  -1 -31    4.28    0.56
  -4   0  31   41.95    2.42
  -4   0  31   41.74    2.40
  -4   0  31   37.56    2.10
  -4   0 -31   41.67    1.97
  -4   0 -31   40.99    1.91
  -5   1  31    4.04    0.84
  -5   1  31    2.86    0.60
  -5   1 -31    2.77    0.60
  -6   2  31    0.90    0.43
  -6   2  31    1.26    0.43
  -6   2 -31    0.69    0.21
  -6   2 -31    0.52    0.22
  -7   3  31    1.62    0.44
  -7   3  31    0.76    0.27
  -7   3 -31    1.03    0.26
  -7   3 -31    0.65    0.21
   4  -8  32    0.12    0.17
  -4   8  32    0.39    0.45
   4  -8 -32    0.55    0.28
   3  -7  32    6.83    0.68
  -3   7  32    8.50    1.32
  -3   7  32    7.89    1.04
  -3   7 -32    6.41    0.64
   2  -6  32   12.13    0.95
  -2   6  32   11.46    1.03
  -2   6  32   11.66    1.29
   2  -6  32   12.30    0.94
   2  -6 -32   11.16    1.24
  -2   6 -32   11.37    0.96
   1  -5  32    1.44    0.39
  -1   5  32    1.75    0.45
  -1   5  32    2.21    0.59
  -1   5  32    0.67    0.46
   1  -5  32    2.05    0.43
   1  -5 -32    1.25    0.56
   0  -4  32    1.68    0.44
   0  -4  32    1.90    1.02
   0   4  32    1.11    0.40
   0  -4  32    1.67    0.66
   0   4  32    1.21    0.47
   0   4  32    2.33    0.47
   0  -4 -32    1.53    0.47
  -1  -3  32    1.99    0.45
  -1  -3  32    2.15    0.51
   1   3  32    1.66    0.44
  -1  -3  32    0.95    0.33
  -1  -3  32   -0.01    0.67
   1   3  32    1.54    0.57
  -1  -3 -32    1.84    0.52
  -2  -2  32   11.23    1.11
  -2  -2  32   11.65    1.07
  -2  -2  32   11.77    1.53
  -2  -2  32   11.99    1.06
  -2  -2 -32   11.89    1.02
  -2  -2 -32   10.76    0.98
   3   1  32    1.71    0.38
  -3  -1  32    2.14    0.59
  -3  -1  32    2.05    0.50
  -3  -1  32    2.18    0.58
  -3  -1 -32    2.00    0.45
  -3  -1 -32    2.54    0.47
  -4   0  32   28.70    1.71
  -4   0  32   28.43    1.94
  -4   0  32   27.96    1.93
  -4   0 -32   31.41    1.70
  -4   0 -32   28.98    1.56
  -5   1  32    2.07    0.51
  -5   1  32    1.95    0.60
  -5   1  32    2.02    0.45
  -5   1 -32    2.12    0.43
  -5   1 -32    1.74    0.41
  -6   2  32    9.14    1.00
  -6   2  32    9.22    0.95
  -6   2 -32    7.97    0.74
  -6   2 -32    9.99    0.74
  -7   3  32    2.21    0.61
  -7   3  32    1.95    0.36
  -7   3 -32    1.58    0.35
  -7   3 -32    1.49    0.29
  -4   8  33   -0.34    0.66
   4  -8  33    0.96    0.26
   4  -8 -33    0.84    0.32
  -3   7  33   12.82    1.29
  -3   7  33   14.03    1.32
   3  -7  33   13.76    0.94
   3  -7 -33   14.39    1.27
  -2   6  33   11.51    1.28
   2  -6  33   10.48    1.16
   2  -6  33   11.37    0.96
  -2   6  33   10.23    1.02
   2  -6 -33   12.43    1.45
   1  -5  33    1.73    0.45
  -1   5  33    1.53    0.44
  -1   5  33    1.89    0.58
   1  -5  33    2.14    0.48
  -1   5  33    1.25    0.53
   1  -5 -33    1.54    0.54
   0  -4  33   15.14    2.21
   0  -4  33   14.49    1.14
   0  -4  33   14.56    1.13
   0   4  33   13.08    1.28
   0   4  33   13.87    1.07
   0   4  33   14.17    1.39
   0  -4 -33   14.41    1.29
   1   3  33    6.36    0.70
   1   3  33    5.58    0.88
  -1  -3  33    6.24    0.80
  -1  -3  33    8.27    1.23
  -1  -3  33    7.51    1.73
  -1  -3  33    6.25    0.75
  -1  -3 -33    6.58    0.84
  -2  -2  33   10.28    0.99
  -2  -2  33   10.04    1.03
   2   2  33    9.73    0.83
  -2  -2  33   13.03    2.17
  -2  -2  33   11.16    1.08
  -2  -2 -33    9.29    0.93
  -2  -2 -33   10.16    0.95
  -3  -1  33   56.45    2.82
  -3  -1  33   55.93    2.80
   3   1  33   50.81    2.15
  -3  -1  33   53.37    2.56
  -3  -1 -33   57.32    2.52
  -3  -1 -33   56.29    2.49
  -4   0  33   19.39    1.56
  -4   0  33   16.47    1.22
  -4   0  33   18.44    1.51
  -4   0 -33   18.32    1.21
  -4   0 -33   17.89    1.18
  -5   1  33    0.29    0.34
  -5   1  33    0.16    0.26
  -5   1  33    0.82    0.41
  -5   1 -33    0.66    0.26
  -5   1 -33    0.16    0.19
  -6   2  33    0.15    0.25
  -6   2  33    0.63    0.34
  -6   2 -33    0.36    0.18
  -6   2 -33    0.10    0.16
  -7   3  33    5.75    0.54
  -7   3 -33    6.06    0.49
  -4   8  34    3.89    0.58
   4  -8  34    3.75    0.44
   4  -8 -34    5.23    0.53
  -3   7  34    3.57    0.73
   3  -7  34    4.14    0.51
  -3   7  34    4.87    0.88
   3  -7 -34    4.03    0.69
  -2   6  34   22.82    1.79
   2  -6  34   23.87    1.39
  -2   6  34   22.72    1.48
   2  -6 -34   24.20    1.79
  -1   5  34   40.60    2.44
   1  -5  34   37.67    1.95
  -1   5  34   35.81    2.28
  -1   5  34   38.88    2.01
   1  -5  34   39.61    1.96
   1  -5 -34   38.58    2.37
   0  -4  34    0.11    0.22
   0  -4  34    0.48    0.31
   0   4  34    0.73    0.40
   0   4  34    0.32    0.30
   0  -4  34    0.99    0.32
   0   4  34    1.38    0.47
   0  -4 -34    0.52    0.39
   1   3  34    0.73    0.45
  -1  -3  34    1.48    0.40
  -1  -3  34    1.29    0.46
  -1  -3  34    1.44    0.40
   1   3  34    2.06    0.46
  -1  -3  34   -1.27    1.59
  -1  -3 -34    1.21    0.40
  -2  -2  34    8.83    0.90
  -2  -2  34    8.25    0.95
  -2  -2  34    8.09    0.98
   2   2  34    7.47    0.78
  -2  -2 -34    7.59    0.86
  -3  -1  34   11.17    1.15
  -3  -1  34   11.46    1.19
  -3  -1  34    9.86    0.95
  -3  -1 -34   10.84    0.97
  -3  -1 -34   11.60    0.97
  -4   0  34    1.17    0.47
  -4   0  34    1.29    0.44
  -4   0 -34    1.00    0.44
  -5   1  34    2.90    0.48
  -5   1  34    3.15    0.89
  -5   1 -34    2.45    0.45
  -5   1 -34    2.92    0.50
  -6   2  34    0.87    0.39
  -6   2  34    0.49    0.25
  -6   2 -34    0.85    0.23
  -6   2 -34    0.66    0.24
  -7   3  34    2.68    0.41
  -7   3 -34    2.30    0.31
   4  -8  35   10.61    0.68
   4  -8 -35    9.84    0.77
   3  -7  35    4.73    0.56
  -3   7  35    5.51    0.84
  -3   7  35    5.05    0.78
   3  -7 -35    6.09    0.78
   2  -6  35    9.48    0.83
  -2   6  35    9.02    0.93
  -2   6  35    9.12    1.11
   2  -6 -35    9.50    1.09
   1  -5  35    8.66    0.88
   1  -5  35    8.16    0.83
  -1   5  35    7.04    1.01
  -1   5  35    7.83    1.05
   1  -5 -35   10.43    1.16
   0  -4  35   13.52    1.11
   0  -4  35   13.01    1.11
   0   4  35   13.18    1.04
   0   4  35   13.95    1.29
   0  -4  35   12.34    0.99
   0   4  35   12.53    1.30
   0  -4 -35   14.11    1.31
  -1  -3  35   19.44    1.41
  -1  -3  35   19.40    1.27
   1   3  35   16.03    1.16
  -1  -3  35   18.39    1.39
  -1  -3 -35   19.10    1.46
  -2  -2  35   59.76    2.65
  -2  -2  35   64.22    2.95
   2   2  35   58.44    2.45
  -2  -2  35   60.56    2.94
  -2  -2 -35   60.86    2.80
  -3  -1  35   25.09    1.75
  -3  -1  35   26.57    1.77
  -3  -1  35   23.43    1.47
  -3  -1 -35   23.57    1.48
  -3  -1 -35   24.39    1.53
  -4   0  35    0.54    0.28
  -4   0  35    0.30    0.39
  -4   0  35    0.43    0.32
  -4   0 -35    0.44    0.26
  -4   0 -35    0.48    0.27
  -5   1  35    0.81    0.35
  -5   1  35    0.75    0.35
  -5   1 -35    0.73    0.24
  -5   1 -35    0.49    0.23
  -6   2  35    4.02    0.77
  -6   2  35    3.60    0.56
  -6   2 -35    3.05    0.50
  -6   2 -35    3.52    0.51
  -7   3  35    0.33    0.18
  -7   3 -35    0.05    0.12
   4  -8  36    6.45    0.54
  -3   7  36    1.44    0.45
  -3   7  36    2.28    0.64
   3  -7 -36    1.75    0.46
   2  -6  36   15.45    1.07
  -2   6  36   14.14    1.13
  -2   6  36   14.75    1.42
   2  -6 -36   14.95    1.31
   1  -5  36    4.32    0.66
   1  -5  36    4.71    0.67
   1  -5  36    5.29    0.65
  -1   5  36    4.70    0.83
  -1   5  36    4.69    0.71
  -1   5  36    5.10    0.94
   1  -5 -36    4.32    0.80
   0  -4  36    5.49    0.71
   0   4  36    5.68    0.74
   0   4  36    5.35    0.83
   0  -4  36    6.34    0.80
   0   4  36    5.56    0.91
   0  -4  36    5.94    0.67
   0  -4 -36    5.00    0.86
   1   3  36    1.19    0.38
  -1  -3  36    1.14    0.39
  -1  -3  36    0.92    0.34
  -1  -3  36    0.98    0.39
  -1  -3 -36    1.43    0.47
  -2  -2  36   92.13    3.62
  -2  -2  36   99.35    4.04
  -2  -2  36   98.30    4.00
   2   2  36   87.71    3.40
  -2  -2 -36   96.93    3.91
  -3  -1  36    4.47    0.82
  -3  -1  36    4.75    0.76
  -3  -1 -36    4.75    0.70
  -3  -1 -36    4.09    0.66
  -4   0  36   11.99    1.17
  -4   0  36   10.48    0.84
  -4   0  36   11.16    1.13
  -4   0 -36   11.44    0.93
  -4   0 -36   11.94    0.98
  -5   1  36    1.44    0.42
  -5   1  36    0.80    0.31
  -5   1 -36    1.49    0.34
  -5   1 -36    2.06    0.43
  -6   2  36    6.32    0.68
  -6   2  36    6.44    0.85
  -6   2 -36    6.22    0.57
  -6   2 -36    6.57    0.60
  -7   3 -36   14.27    0.74
   3  -7  37    6.21    0.56
  -3   7  37    6.40    0.79
   3  -7 -37    6.34    0.69
  -2   6  37    8.88    1.02
   2  -6  37    8.10    0.75
  -2   6  37    8.00    0.77
   2  -6 -37    7.95    0.96
  -1   5  37    9.08    1.05
   1  -5  37    6.97    1.15
   1  -5  37    8.91    0.85
  -1   5  37    7.55    0.81
  -1   5  37    9.53    1.04
   1  -5 -37    9.16    1.10
   0  -4  37   24.20    1.52
   0   4  37   22.82    1.84
   0   4  37   23.42    1.43
   0   4  37   23.87    1.69
   0  -4  37   22.90    1.31
  -1  -3  37   27.24    2.03
  -1  -3  37   29.93    1.82
  -1  -3  37   29.30    1.80
  -1  -3 -37   29.78    1.88
  -2  -2  37   16.57    1.38
  -2  -2  37   18.18    1.43
  -2  -2 -37   18.03    1.38
  -3  -1  37   11.66    1.21
  -3  -1  37   12.42    1.16
  -3  -1  37   12.44    0.92
  -3  -1 -37   12.37    1.06
  -4   0  37   -0.82    0.45
  -4   0  37   -0.05    0.24
  -4   0  37    0.41    0.28
  -4   0 -37   -0.11    0.20
  -5   1  37    3.92    0.65
  -5   1  37    4.60    0.66
  -5   1 -37    4.72    0.55
  -5   1 -37    4.19    0.51
  -6   2  37    6.18    0.75
  -6   2  37    5.16    0.56
  -6   2 -37    6.34    0.59
  -6   2 -37    6.29    0.54
  -3   7  38    0.30    0.35
   3  -7  38    0.35    0.21
   3  -7 -38    0.52    0.26
   2  -6  38    0.33    0.22
  -2   6  38    0.45    0.41
   2  -6 -38    0.72    0.32
  -1   5  38   13.33    1.05
  -1   5  38   15.26    1.37
  -1   5  38   15.68    1.23
   1  -5  38   14.66    1.11
   1  -5  38   15.43    1.14
   1  -5 -38   15.90    1.36
   0   4  38    0.22    0.29
   0  -4  38    0.61    0.34
   0   4  38   -0.25    0.34
   0  -4  38    0.14    0.31
   0  -4  38    0.59    0.34
   0   4  38    0.49    0.39
   0  -4 -38    0.29    0.37
  -1  -3  38    4.52    0.70
   1   3  38    3.71    0.58
  -1  -3  38    3.50    0.70
   1   3  38    4.11    0.87
  -1  -3  38    4.60    0.59
  -1  -3 -38    3.25    0.69
  -2  -2  38   19.52    1.46
  -2  -2  38   18.08    1.15
  -2  -2  38   20.45    1.50
  -3  -1  38    6.08    0.87
  -3  -1  38    5.89    0.62
  -3  -1  38    5.64    0.83
  -3  -1 -38    6.34    0.78
  -4   0  38    0.19    0.29
  -4   0  38    0.35    0.29
  -4   0 -38    0.11    0.20
  -4   0 -38    0.63    0.28
  -5   1  38    4.59    0.71
  -5   1  38    4.83    0.73
  -5   1 -38    5.40    0.55
  -5   1 -38    4.85    0.56
  -6   2  38    0.86    0.31
  -6   2  38    0.75    0.26
  -6   2 -38    1.29    0.26
  -6   2 -38    1.16    0.29
   3  -7  39    7.23    0.62
  -3   7  39    8.30    0.85
   3  -7 -39    8.61    0.69
  -2   6  39   22.19    1.57
   2  -6  39   23.02    1.27
   2  -6 -39   23.06    1.49
  -1   5  39    0.84    0.36
  -1   5  39    1.61    0.42
   1  -5  39    0.94    0.35
   1  -5  39    1.25    0.43
  -1   5  39    1.28    0.47
   1  -5 -39    1.50    0.49
   0   4  39   64.32    3.02
   0   4  39   62.43    2.64
   0  -4  39   66.34    2.89
   0   4  39   62.08    3.15
   0  -4 -39   66.71    3.13
   1   3  39   13.99    1.04
  -1  -3  39   16.29    1.27
  -1  -3  39   18.86    1.34
   1   3  39   15.62    1.45
  -1  -3 -39   16.20    1.35
  -2  -2  39    6.41    0.86
  -2  -2  39    6.21    0.84
  -2  -2 -39    7.48    0.91
  -3  -1  39    5.13    0.79
  -3  -1  39    4.40    0.85
  -3  -1 -39    3.86    0.66
  -4   0  39    1.07    0.35
  -4   0  39    1.31    0.43
  -4   0 -39    1.74    0.40
  -5   1  39    6.88    0.75
  -5   1  39    6.97    0.83
  -5   1 -39    7.23    0.66
  -5   1 -39    6.68    0.64
  -6   2  39    2.46    0.36
  -6   2 -39    2.16    0.38
   3  -7  40    5.53    0.50
   3  -7 -40    5.77    0.48
   2  -6  40   12.77    0.88
  -2   6  40   12.06    1.10
   2  -6 -40   14.22    1.27
   1  -5  40    1.38    0.35
   1  -5  40    1.05    0.40
  -1   5  40    2.04    0.54
  -1   5  40    1.93    0.53
   1  -5 -40    1.76    0.45
   0   4  40   17.92    1.39
   0  -4  40   18.66    1.26
   0   4  40   17.79    1.11
   0   4  40   16.19    1.33
   0  -4  40   18.47    1.31
   0  -4 -40   19.04    1.44
  -1  -3  40    7.60    1.19
  -1  -3  40    6.90    0.87
   1   3  40    7.92    1.01
  -1  -3 -40    8.25    0.93
  -2  -2  40    2.96    0.83
  -2  -2  40    3.07    0.61
  -2  -2 -40    3.34    0.63
  -3  -1  40    6.51    0.87
  -3  -1  40    7.19    0.88
  -3  -1 -40    7.87    0.83
  -4   0  40   11.09    0.99
  -4   0  40   10.11    1.05
  -4   0 -40   11.36    0.90
  -5   1  40   -0.23    0.35
  -5   1  40    0.63    0.26
  -5   1 -40    0.73    0.25
   6  -2  40    5.48    0.58
  -3   7  41   18.01    1.11
   2  -6  41    7.64    0.65
  -2   6  41    8.53    0.88
   2  -6 -41    8.21    0.77
   1  -5  41    4.39    0.71
   1  -5  41    3.70    0.53
  -1   5  41    4.32    0.74
   1  -5 -41    2.81    0.58
   0  -4  41    9.87    0.93
   0   4  41   10.91    0.84
   0   4  41    9.27    1.09
   0   4  41   11.11    1.04
   0  -4  41   10.55    0.94
   0  -4 -41   10.77    1.05
   1   3  41   13.66    1.27
  -1  -3  41   14.96    1.16
  -1  -3  41   12.14    1.06
  -1  -3 -41   14.04    1.20
  -2  -2  41    0.80    0.33
  -2  -2  41    1.93    0.54
  -2  -2 -41    1.35    0.43
  -3  -1  41    0.58    0.28
  -3  -1  41    0.81    0.34
  -3  -1 -41    0.62    0.26
  -4   0  41    0.78    0.43
  -4   0  41    0.32    0.28
  -4   0 -41    0.97    0.28
  -5   1  41   -0.03    0.24
  -5   1  41    0.18    0.22
  -5   1 -41    0.58    0.24
   6  -2  41    4.51    0.55
  -3   7  42   -0.13    0.32
   2  -6  42    0.88    0.25
  -2   6  42    0.58    0.32
   2  -6 -42    0.76    0.28
   1  -5  42    0.41    0.22
  -1   5  42    0.27    0.42
   1  -5 -42   -0.05    0.26
   0   4  42    5.72    0.77
   0  -4  42    6.98    0.74
   0  -4  42    7.04    0.78
   0   4  42    8.94    1.40
   0  -4 -42    7.35    0.82
  -1  -3  42    9.39    0.94
   1   3  42   10.82    1.08
  -1  -3  42    9.83    0.93
  -1  -3 -42   10.91    1.02
   2   2  42    0.31    0.29
  -2  -2  42    0.44    0.30
  -2  -2  42    0.59    0.35
  -2  -2 -42    0.93    0.37
  -3  -1  42    1.65    0.47
  -3  -1  42    1.02    0.35
  -3  -1 -42    1.05    0.32
  -4   0  42   -0.20    0.21
  -4   0  42   -0.24    0.18
  -4   0 -42    0.02    0.18
  -5   1  42    7.89    0.73
  -5   1  42    8.42    0.64
   2  -6  43    1.38    0.27
   2  -6 -43    1.35    0.43
   1  -5  43    3.19    0.46
  -1   5  43    3.68    0.72
   1  -5 -43    3.60    0.53
   0   4  43    0.48    0.97
   0  -4  43    1.44    0.49
   0   4  43    0.72    0.36
   0  -4 -43    0.91    0.32
  -1  -3  43    7.25    0.78
   1   3  43    6.18    1.01
  -1  -3  43    6.80    0.77
  -1  -3 -43    8.03    0.85
  -2  -2  43    0.84    0.37
  -2  -2  43    0.90    0.31
   2   2  43    1.08    0.40
  -2  -2 -43    0.78    0.30
  -3  -1  43    0.16    0.27
  -3  -1  43   -0.18    0.23
  -3  -1 -43    0.32    0.32
  -4   0  43    4.08    0.62
  -4   0  43    4.17    0.55
  -4   0 -43    3.55    0.46
   5  -1  43    2.15    0.45
  -5   1  43    1.49    0.45
  -2   6  44    0.42    0.28
   1  -5  44    1.47    0.32
   1  -5 -44    1.39    0.35
   0   4  44    4.48    1.02
   0  -4  44    5.17    0.58
   0  -4  44    4.93    0.67
   0  -4 -44    4.63    0.62
   1   3  44    4.69    0.64
  -1  -3  44    4.17    0.60
  -1  -3  44    3.91    0.61
  -1  -3 -44    4.34    0.66
  -2  -2  44    1.22    0.39
  -2  -2  44    0.57    0.28
   2   2  44    1.06    0.37
  -3  -1  44    6.21    0.76
   3   1  44    7.18    0.81
  -3  -1  44    6.45    0.66
  -3  -1 -44    6.47    0.63
  -4   0  44    1.56    0.57
   4   0  44    0.59    0.30
  -4   0  44    0.46    0.25
  -4   0 -44    0.85    0.26
   5  -1  44    3.96    0.50
  -2   6  45    2.50    0.43
   1  -5  45    7.95    0.58
   0  -4  45    2.13    0.47
   0  -4  45    1.66    0.34
   0  -4 -45    1.81    0.40
   1   3  45    8.56    0.85
  -1  -3  45    8.83    0.75
  -1  -3  45    8.61    0.77
  -1  -3 -45    9.60    0.82
   2   2  45    9.12    0.90
  -2  -2  45    9.49    0.79
  -2  -2  45   11.19    1.02
  -2  -2 -45   10.40    0.84
   3   1  45    5.09    0.68
  -3  -1  45    6.26    0.63
  -3  -1  45    5.31    0.72
  -3  -1 -45    6.16    0.59
  -4   0  45    0.32    0.25
   4   0  45    0.10    0.22
  -4   0 -45    0.61    0.22
  -1   5  46    5.28    0.67
   0  -4  46    0.89    0.32
   0  -4 -46    1.49    0.33
  -1  -3  46    1.30    0.32
   1   3  46    1.07    0.56
  -1  -3  46    2.04    0.39
  -1  -3 -46    2.12    0.42
  -2  -2  46    2.78    0.49
  -2  -2  46    2.91    0.47
   2   2  46    2.37    0.50
  -3  -1  46    4.70    0.59
   3   1  46    5.37    0.66
  -3  -1  46    4.07    0.48
  -3  -1 -46    4.93    0.56
   4   0  46    5.27    0.57
  -4   0  46    6.26    0.60
  -1   5  47    0.92    0.31
   0  -4 -47    2.50    0.40
   1   3  47    5.13    0.56
  -1  -3  47    4.57    0.49
  -1  -3 -47    5.03    0.54
  -2  -2  47    2.48    0.45
   2   2  47    2.01    0.40
  -2  -2  47    1.80    0.31
   2   2  47    1.50    0.46
  -2  -2 -47    1.70    0.37
  -3  -1  47    1.06    0.33
   3   1  47    0.98    0.35
  -3  -1 -47    0.87    0.25
   0   4  48    8.35    0.74
   1   3  48    9.49    0.84
  -1  -3 -48    8.23    0.72
   2   2  48    1.59    0.26
   3   1  48    3.00    0.44
   1   3  49    4.91    0.59
   6 -12   0    0.21    0.19
  -4  10   0    0.26    0.27
  -3   9   0   49.05    2.41
  -3   9   0   45.66    2.38
  -2   8   0   -0.64    0.37
   2  -8   0    0.67    0.65
   2  -8   0    0.27    0.44
   2  -8   0    0.31    0.36
  -1   7   0    1.58    0.74
   0  -6   0    0.53    0.43
   0  -6   0   -0.19    0.13
   0   6   0   -0.39    0.29
  -1  -5   0   88.47    4.05
  -1  -5   0   88.76    3.18
   1   5   0   90.65    2.97
   1   5   0   88.94    2.78
  -3  -3   0   17.84    1.00
  -3  -3   0   19.35    0.83
  -3  -3   0   19.21    0.72
  -4  -2   0    6.73    0.60
  -7   1   0    3.01    0.66
  -7   1   0    2.66    0.60
  -8   2   0    4.20    0.93
  -8   2   0    5.55    1.15
  -9   3   0    1.41    0.37
  -9   3   0    2.22    0.51
 -10   4   0    2.35    0.38
  10  -4   0    2.39    0.27
   6 -12   1    8.07    0.63
   6 -12  -1    8.95    0.63
  -4  10   1    3.82    0.61
  -4  10  -1    4.11    0.59
  -3   9   1    7.18    0.88
  -3   9   1    5.58    0.96
   3  -9   1    5.55    1.30
  -3   9  -1    7.38    1.38
  -3   9  -1    6.73    0.82
   2  -8   1   11.79    1.85
   2  -8   1   14.07    1.49
  -2   8   1   10.53    1.10
   2  -8   1   15.31    1.40
   2  -8  -1   12.72    1.83
   2  -8  -1   13.07    1.43
   2  -8  -1   12.82    1.27
  -2   8  -1   13.36    1.50
   1  -7   1   48.50    3.26
   1  -7   1   47.43    2.50
   1  -7  -1   41.88    2.98
   1  -7  -1   44.87    2.40
   0  -6   1   10.19    1.30
   0   6   1   10.73    0.94
   0  -6   1    7.84    0.77
   0   6   1    7.09    0.96
   0  -6  -1    8.71    0.78
   0  -6  -1    8.96    1.17
   0   6  -1   10.20    1.01
  -1  -5   1    8.80    0.68
   1   5   1    8.84    0.42
  -1  -5  -1   10.18    0.68
   1   5  -1    8.87    0.48
  -1  -5  -1    8.59    1.05
   1   5  -1    9.66    0.65
  -3  -3   1    0.08    0.15
  -3  -3  -1    0.14    0.13
  -4  -2   1   25.00    1.30
  -4  -2  -1   26.27    1.56
   4   2  -1   27.06    1.69
  -4  -2  -1   26.64    1.09
  -6   0  -1   25.82    2.30
  -7   1   1    4.83    0.83
  -7   1   1    3.48    0.68
  -7   1  -1    3.13    0.71
  -7   1  -1    3.02    0.61
  -8   2   1    3.76    0.71
  -8   2   1    1.89    0.56
  -8   2  -1    1.84    0.53
  -8   2  -1    1.94    0.71
  -9   3   1    5.87    0.73
  -9   3   1    5.31    0.65
  -9   3  -1    5.38    0.64
  -9   3  -1    4.81    0.61
  10  -4   1    0.64    0.17
 -10   4   1    0.74    0.20
 -10   4  -1    0.56    0.17
  10  -4  -1    0.68    0.16
   6 -12  -2    1.74    0.31
  -4  10   2   34.63    1.73
  -4  10  -2   34.84    1.72
  -3   9   2   55.67    2.88
   3  -9   2   61.34    3.84
   3  -9   2   68.54    4.00
  -3   9   2   59.85    2.81
   3  -9  -2   73.87    4.49
  -3   9  -2   60.74    2.77
   2  -8   2    5.61    1.18
  -2   8   2    7.14    0.93
   2  -8   2    8.53    1.15
  -2   8   2    7.07    1.34
   2  -8   2    9.50    1.27
  -2   8  -2    4.36    0.97
   2  -8  -2    7.34    1.05
   2  -8  -2    5.46    1.37
   2  -8  -2    8.55    1.08
  -2   8  -2    6.74    0.85
   1  -7   2   37.50    2.86
   1  -7   2   37.56    2.18
   1  -7  -2   37.70    2.11
   1  -7  -2   37.01    2.75
   0   6   2  221.85    7.28
   0   6   2  215.89    7.15
   0  -6   2  215.85    7.18
   0  -6   2  214.57    8.36
   0   6  -2  222.89    7.60
   0  -6  -2  204.94    8.10
   0  -6  -2  217.12    7.03
  -1  -5   2   16.80    1.02
   1   5   2   17.56    0.64
   1   5   2   17.23    0.67
  -1  -5  -2   18.39    1.51
   1   5  -2   16.92    0.77
  -1  -5  -2   16.60    0.92
   1   5  -2   18.64    1.04
  -2  -4  -2   20.90    1.44
  -3  -3   2    4.77    0.49
  -3  -3   2    4.35    0.34
  -3  -3  -2    4.81    0.43
   3   3  -2    3.89    0.44
  -4  -2   2   13.92    1.00
   4   2  -2   16.80    1.27
  -4  -2  -2   14.49    1.27
  -5  -1   2   28.14    2.06
  -6   0   2   46.98    2.57
  -6   0   2   39.88    2.44
  -7   1   2    7.06    0.96
  -7   1   2    6.92    0.92
  -7   1  -2    6.79    0.85
  -7   1  -2    7.77    1.04
  -8   2   2   15.44    1.95
  -8   2  -2   20.41    1.80
  -8   2  -2   17.62    1.49
  -9   3   2    6.75    0.77
  -9   3   2    7.34    0.77
  -9   3  -2    5.49    0.66
  -9   3  -2    4.53    0.58
 -10   4   2    2.15    0.32
  10  -4   2    1.45    0.22
  10  -4  -2    1.89    0.24
 -10   4  -2    2.02    0.28
   6 -12   3    4.21    0.44
   6 -12  -3    3.38    0.41
  -4  10   3   73.57    2.94
  -4  10  -3   74.45    2.94
   4 -10  -3   78.22    3.93
  -3   9   3   15.96    1.38
  -3   9   3   15.63    1.27
   3  -9   3   17.77    2.07
   3  -9   3   14.12    1.51
  -3   9  -3   17.75    1.43
   3  -9  -3   19.09    2.11
   2  -8   3   16.83    2.16
   2  -8   3   13.94    1.53
  -2   8   3   12.41    1.24
  -2   8   3   13.17    1.04
   2  -8  -3   12.55    1.23
  -2   8  -3   11.56    1.47
  -2   8  -3   14.67    1.21
   2  -8  -3   13.52    1.83
   2  -8  -3   16.13    1.45
   1  -7   3   44.26    3.14
   1  -7   3   43.65    2.41
   1  -7  -3   43.15    3.00
   1  -7  -3   43.32    2.27
   0  -6   3    0.30    0.19
   0   6   3    0.57    0.30
   0   6   3    0.14    0.23
   0  -6   3    0.94    0.51
   0  -6  -3    0.68    0.24
   0  -6  -3    0.27    0.35
   0   6  -3    0.39    0.40
  -1  -5   3   28.43    1.42
  -1  -5  -3   26.49    1.23
   1   5  -3   27.96    1.44
   1   5  -3   27.72    1.14
  -1  -5  -3   27.39    1.87
   2   4  -3  275.94    8.22
  -2  -4  -3  280.36    9.15
  -3  -3   3  151.38    5.26
  -3  -3   3  155.76    4.91
   3   3  -3  154.16    5.27
  -3  -3  -3  153.92    5.26
  -3  -3  -3  181.14    5.25
  -4  -2   3   36.28    1.85
  -4  -2  -3   33.93    2.22
   4   2  -3   41.80    2.36
  -6   0   3    0.92    0.51
  -6   0   3    1.44    0.49
  -7   1   3    7.30    1.00
  -7   1   3    5.06    0.83
  -7   1  -3    6.62    0.96
  -7   1  -3    6.75    0.82
  -8   2   3    1.36    0.48
  -8   2  -3    1.15    0.51
  -9   3   3    2.09    0.51
  -9   3   3    2.55    0.53
  -9   3  -3    2.94    0.47
  -9   3  -3    2.95    0.50
 -10   4   3    2.32    0.30
  10  -4   3    1.92    0.24
  10  -4  -3    2.38    0.26
 -10   4  -3    1.95    0.26
   6 -12   4    2.89    0.35
   6 -12  -4    2.77    0.36
  -4  10   4    7.22    0.74
  -4  10  -4    7.36    0.72
   4 -10  -4    8.22    1.15
   3  -9   4   27.81    2.62
  -3   9   4   28.01    1.85
   3  -9   4   26.13    1.94
  -3   9   4   30.20    1.80
   3  -9  -4   36.68    2.61
  -2   8   4   25.25    1.54
  -2   8   4   25.57    1.86
   2  -8   4   28.33    2.75
   2  -8   4   29.22    2.23
  -2   8  -4   25.36    1.65
   2  -8  -4   24.71    2.94
  -2   8  -4   30.73    1.86
   2  -8  -4   26.87    1.95
   2  -8  -4   29.61    2.19
   1  -7   4   14.43    1.74
   1  -7   4   14.66    1.29
   1  -7  -4   14.55    1.19
   1  -7  -4   15.99    1.72
   0  -6   4   19.43    1.81
   0   6   4   18.19    1.25
   0   6   4   19.78    1.23
   0  -6   4   17.99    1.24
   0  -6  -4   17.10    1.60
   0   6  -4   18.85    1.17
   0  -6  -4   17.65    1.08
   0   6  -4   19.10    1.51
  -1  -5   4  116.31    4.01
   1   5  -4  113.03    3.65
  -1  -5  -4  111.90    3.69
  -1  -5  -4  106.16    4.58
   1   5  -4  113.64    4.08
  -2  -4   4   24.05    1.09
   2   4  -4   24.26    1.07
  -2  -4  -4   23.18    1.49
  -3  -3   4   93.51    3.40
  -3  -3   4   92.40    3.06
  -3  -3  -4   88.62    3.02
  -3  -3  -4   92.59    3.23
  -4  -2   4   52.05    2.40
  -4  -2  -4   52.53    2.27
  -6   0   4   -0.31    0.31
  -6   0   4    1.32    0.44
  -6   0  -4   -0.58    0.33
  -7   1   4    1.92    0.54
  -7   1   4    1.88    0.61
  -7   1  -4    2.25    0.63
  -7   1  -4    1.97    0.53
  -9   3   4   14.93    1.07
  -9   3   4   16.53    1.18
  -9   3  -4   16.33    1.17
  -9   3  -4   15.63    1.03
  10  -4   4    1.46    0.21
 -10   4   4    1.22    0.22
  10  -4  -4    1.80    0.23
 -10   4  -4    1.67    0.24
   6 -12   5    4.25    0.41
  -4  10   5    5.91    0.69
   4 -10  -5    5.72    1.03
   3  -9   5   14.04    1.99
  -3   9   5   14.50    1.22
  -3   9   5   13.13    1.34
   3  -9  -5   13.63    1.43
  -2   8   5   20.09    1.65
   2  -8   5   20.07    2.36
   2  -8   5   20.32    1.60
   2  -8   5   21.92    1.94
  -2   8   5   21.02    1.45
  -2   8  -5   19.60    1.44
  -2   8  -5   21.02    1.46
   2  -8  -5   18.21    2.75
   1  -7   5   20.78    1.62
   1  -7   5   20.27    2.17
   1  -7  -5   21.09    2.00
   1  -7  -5   20.62    1.41
   0   6   5   12.80    0.95
   0   6   5   12.98    1.04
   0  -6   5   12.16    1.01
   0   6  -5   11.04    1.17
   0  -6  -5   12.57    0.84
   0  -6  -5   11.02    1.26
   0   6  -5   10.50    0.88
   1   5   5   16.84    0.64
   1   5   5   17.03    0.60
  -1  -5   5   15.94    1.05
   1   5  -5   17.65    1.15
  -1  -5  -5   16.05    1.38
  -1  -5  -5   15.59    0.82
  -2  -4   5    8.15    0.60
  -2  -4  -5    7.76    0.81
   2   4  -5    7.91    0.56
  -3  -3   5   10.95    0.85
  -3  -3  -5   11.23    0.70
  -4  -2   5  107.61    4.35
  -4  -2  -5  122.63    4.11
  -6   0   5    2.16    0.58
  -6   0   5    1.93    0.54
  -6   0  -5    2.14    0.60
  -6   0  -5    2.85    0.60
  -7   1   5    7.61    1.06
  -7   1   5    8.12    0.99
  -7   1  -5    8.77    0.98
  -7   1  -5   11.47    1.20
   9  -3   5    3.62    0.44
  -9   3   5    4.48    0.63
  -9   3   5    2.80    0.54
  -9   3  -5    4.81    0.69
  10  -4   5    2.36    0.22
 -10   4   5    2.52    0.31
  10  -4  -5    2.58    0.26
 -10   4  -5    2.31    0.27
   6 -12   6   12.70    0.73
   5 -11   6    6.09    0.68
  -4  10   6    6.26    0.92
  -4  10  -6    8.84    0.75
   4 -10  -6    8.93    1.11
  -3   9   6    7.49    0.98
   3  -9   6    9.43    1.74
  -3   9   6    7.86    0.95
   3  -9  -6    7.54    1.08
  -3   9  -6    8.64    0.88
  -2   8   6   53.59    2.90
   2  -8   6   58.67    3.42
  -2   8   6   53.20    3.20
   2  -8   6   56.99    2.74
   2  -8   6   70.26    4.84
   2  -8  -6   55.46    3.82
  -2   8  -6   53.52    2.59
  -2   8  -6   51.26    2.53
   1  -7   6   55.76    3.68
   1  -7   6   56.94    2.96
   1  -7  -6   53.26    2.51
   1  -7  -6   54.72    3.42
   0  -6   6   21.48    1.42
   0   6   6   23.02    1.29
   0   6  -6   23.57    1.78
   0   6  -6   20.18    1.28
   0  -6  -6   21.58    1.16
   0  -6  -6   20.46    1.77
   1   5   6   72.33    2.28
   1   5   6   71.75    2.18
  -1  -5   6   69.79    2.83
   1   5  -6   71.22    3.03
  -1  -5  -6   70.41    2.42
  -1  -5  -6   69.25    3.31
  -2  -4   6   72.65    2.87
  -2  -4   6   71.16    2.66
  -2  -4  -6   71.41    3.01
   2   4  -6   71.48    2.63
  -3  -3   6  160.16    5.19
  -3  -3   6  167.49    5.62
  -3  -3  -6  160.39    5.02
  -4  -2   6   18.73    1.46
  -4  -2  -6   23.35    1.23
  -6   0   6    1.31    0.50
  -6   0   6    2.24    0.55
  -6   0  -6    1.91    0.53
  -6   0  -6    1.13    0.42
  -7   1   6   14.11    1.31
  -7   1   6   13.10    1.33
  -7   1  -6   13.84    1.18
  -7   1  -6   16.17    1.34
  -8   2   6   41.68    2.96
  -8   2  -6   34.54    2.30
  -9   3   6   15.33    1.16
  -9   3   6   13.90    1.12
   9  -3   6   13.66    0.88
  -9   3  -6   13.83    1.01
  -9   3  -6   17.09    1.04
  10  -4   6    2.04    0.28
 -10   4   6    1.93    0.28
  10  -4  -6    1.79    0.25
 -10   4  -6    1.98    0.27
   6 -12   7    4.23    0.39
   5 -11   7    0.59    0.24
  -4  10  -7   11.55    0.87
   4 -10  -7   11.05    1.29
  -3   9   7   12.77    1.40
  -3   9   7   10.38    1.21
   3  -9   7   10.00    1.65
  -3   9  -7   10.81    0.95
   3  -9  -7    9.76    1.22
  -2   8   7   60.61    2.99
  -2   8   7   58.65    2.60
   2  -8   7   62.82    2.89
   2  -8   7   47.30    5.26
   2  -8   7   60.97    3.59
  -2   8  -7   58.52    2.68
   2  -8  -7   60.62    3.93
  -2   8  -7   55.14    2.63
   1  -7   7   53.55    3.61
   1  -7   7   52.70    2.91
   1  -7  -7   52.12    3.36
   1  -7  -7   53.10    2.43
   0  -6   7   84.78    3.66
   0   6   7   82.90    3.16
   0  -6  -7   82.78    4.06
   0   6  -7   82.87    4.01
   0   6  -7   89.87    4.35
  -1  -5   7   48.16    2.15
   1   5   7   47.44    1.54
  -1  -5  -7   46.36    2.52
  -1  -5  -7   44.89    1.67
  -2  -4   7  227.21    7.12
  -2  -4   7  234.50    6.99
   2   4  -7  184.88    6.81
  -2  -4  -7  224.78    7.26
  -3  -3   7  120.66    4.01
  -3  -3  -7  115.49    3.65
  -4  -2  -7   42.83    1.86
  -6   0   7   -0.17    0.35
  -6   0   7    0.17    0.33
  -6   0  -7    0.65    0.37
  -6   0  -7    1.03    0.33
  -7   1   7    7.61    0.97
  -7   1   7    7.17    1.02
  -7   1  -7    6.15    0.84
  -7   1  -7    6.40    0.79
  -8   2   7   11.03    1.14
  -8   2  -7   14.94    1.15
   9  -3   7    6.50    0.57
  -9   3   7    5.40    0.70
  -9   3   7    5.47    0.70
  -9   3  -7    7.29    0.75
  -9   3  -7    5.41    0.57
 -10   4   7    0.38    0.15
  10  -4  -7    0.31    0.13
 -10   4  -7    0.68    0.15
   6 -12   8    4.11    0.38
   5 -11   8    2.85    0.44
  -4  10   8   11.64    1.14
   4 -10  -8   13.43    1.34
   3  -9   8   37.39    3.16
  -3   9   8   39.14    2.05
  -3   9   8   38.30    2.36
  -3   9  -8   39.73    1.99
   3  -9  -8   38.11    2.46
  -2   8   8   12.65    1.20
   2  -8   8   11.36    1.71
  -2   8   8   14.25    1.13
  -2   8   8   12.13    1.46
  -2   8  -8   13.54    1.09
   2  -8  -8   12.84    1.30
   2  -8  -8   11.65    1.72
  -2   8  -8   14.04    1.17
   1  -7   8    4.82    0.79
   1  -7   8    7.54    1.54
   1  -7  -8    3.73    0.94
   0  -6   8   80.74    3.48
   0   6   8   85.91    3.14
   0  -6  -8   82.22    2.87
   0  -6  -8   79.36    3.96
   0   6  -8   86.42    4.40
   0  -6  -8   81.34    3.62
   1   5   8   20.90    0.82
  -1  -5   8   18.99    1.23
  -1  -5  -8   19.72    1.52
  -1  -5  -8   19.34    0.82
  -2  -4   8   61.18    3.55
  -2  -4   8   66.96    2.71
  -2  -4  -8   65.25    2.76
  -2  -4  -8   65.55    2.57
  -3  -3   8  183.92    5.89
  -3  -3  -8  184.48    5.56
  -3  -3  -8  178.75    5.35
  -3  -3  -8  177.23    5.35
  -4  -2  -8   44.18    1.90
  -5  -1   8   18.95    1.80
  -6   0   8    3.36    0.70
  -6   0   8    3.80    0.72
  -6   0  -8    4.00    0.71
  -6   0  -8    4.61    0.65
  -7   1   8    1.83    0.57
  -7   1   8    1.17    0.48
  -7   1  -8    0.62    0.37
  -7   1  -8    1.02    0.40
  -8   2   8   12.06    1.18
  -8   2   8   15.98    1.50
  -8   2  -8    9.97    1.09
  -8   2  -8   15.74    1.11
  -9   3   8    1.64    0.43
  -9   3   8    1.76    0.42
  -9   3  -8    1.30    0.29
  -9   3  -8    1.60    0.38
 -10   4   8    1.23    0.24
 -10   4  -8    1.18    0.19
  10  -4  -8    1.37    0.21
   6 -12   9    0.02    0.12
   5 -11   9    8.21    0.74
  -4  10  -9   14.29    1.27
   4 -10  -9   12.45    1.38
  -3   9   9   40.28    2.08
   3  -9   9   30.22    3.33
  -3   9  -9   38.41    1.93
   3  -9  -9   35.61    2.41
  -2   8   9    7.46    1.01
   2  -8   9    4.81    1.19
  -2   8   9    5.36    0.85
  -2   8   9    6.92    0.90
   2  -8   9    4.92    1.06
  -2   8  -9    5.49    0.86
   2  -8  -9    6.52    1.01
   2  -8  -9    4.29    1.06
  -2   8  -9    5.33    0.72
   1  -7   9   27.97    2.63
   1  -7   9   29.77    2.09
   1  -7  -9   28.75    2.34
  -1   7  -9   27.58    2.12
   0   6   9   11.24    0.85
   0  -6   9   10.84    1.03
   0  -6  -9   11.00    1.15
   0   6  -9   11.34    1.43
   0  -6  -9   11.83    1.29
  -1  -5   9  606.45   18.42
  -1  -5   9  607.82   18.82
   1   5   9  632.22   17.70
  -1  -5  -9  604.66   18.03
  -1  -5  -9  607.16   18.94
  -2  -4   9  352.95   10.66
  -2  -4   9  326.84   10.65
  -2  -4  -9  338.33   10.37
  -2  -4  -9  346.99   10.71
  -3  -3   9  433.94   13.12
  -3  -3  -9  428.53   12.57
  -3  -3  -9  436.65   12.81
  -4  -2  -9   11.86    0.82
  -5  -1   9   30.77    1.56
  -6   0   9   -0.09    0.31
  -6   0   9   -0.41    0.30
  -6   0  -9    0.12    0.36
  -6   0  -9    0.76    0.29
  -7   1   9   28.65    2.01
  -7   1   9   29.69    1.98
  -7   1  -9   34.93    2.02
  -7   1  -9   26.43    1.66
  -8   2   9    1.04    0.43
   8  -2   9    1.54    0.35
  -8   2   9    1.68    0.45
  -8   2  -9    1.97    0.46
  -9   3   9    2.16    0.49
   9  -3   9    1.09    0.27
  -9   3  -9    1.56    0.38
  -9   3  -9    2.23    0.40
 -10   4   9    8.00    0.52
 -10   4  -9    8.38    0.48
  10  -4  -9    9.63    0.56
   6 -12  10    4.39    0.43
   5 -11  10    1.79    0.38
   4 -10 -10    7.97    1.37
  -3   9  10   10.68    1.31
  -3   9  10   12.31    1.22
  -3   9  10   14.93    1.20
   3  -9  10   12.30    2.06
   3  -9 -10   11.13    1.32
  -3   9 -10   14.39    1.06
  -2   8  10    4.27    0.77
  -2   8  10    4.10    0.78
   2  -8  10    6.13    1.56
  -2   8  10    3.03    0.83
   2  -8  10    4.97    1.21
   2  -8 -10    4.18    1.00
   2  -8 -10    3.54    0.78
  -2   8 -10    4.31    0.72
   1  -7  10   15.81    2.00
   1  -7  10   14.16    1.41
   1  -7 -10   17.27    1.84
  -1   7 -10   13.95    1.19
   0   6  10   11.39    0.87
   0  -6  10   11.63    1.10
   0  -6 -10   12.65    1.30
   0  -6 -10   10.67    1.29
  -1  -5  10   48.32    2.45
   1   5  10   52.69    1.81
  -1  -5  10   46.47    2.53
  -1  -5 -10   50.67    2.12
   1   5 -10   51.21    2.17
  -1  -5 -10   46.48    2.53
  -2  -4  10  130.42    4.78
  -2  -4  10  137.25    4.81
  -2  -4 -10  134.53    4.75
  -2  -4 -10  134.96    4.46
  -3  -3 -10   81.41    2.95
   3   3 -10   79.58    3.56
  -3  -3 -10   82.75    2.68
  -4  -2  10    3.36    0.43
  -4  -2 -10    3.82    0.53
  -5  -1  10   29.31    1.50
  -6   0  10   11.94    1.12
  -6   0  10   11.83    1.21
  -6   0 -10    9.46    1.03
  -6   0 -10   12.31    1.01
  -7   1  10   23.25    1.70
  -7   1  10   21.28    1.66
  -7   1 -10   17.52    1.35
  -7   1 -10   18.90    1.30
  -8   2  10    1.86    0.50
  -8   2  10    2.90    0.68
   8  -2  10    1.64    0.36
  -8   2 -10    2.21    0.54
  -8   2 -10    3.44    0.52
  -9   3  10    0.55    0.28
   9  -3  10    1.36    0.25
  -9   3 -10    1.00    0.29
   6 -12  11    5.83    0.42
   5 -11  11    4.90    0.54
  -4  10 -11    2.73    0.44
   3  -9  11    7.27    1.61
  -3   9  11    5.24    0.85
  -3   9  11    4.97    0.77
  -3   9  11    5.74    0.99
   3  -9 -11    6.31    0.99
  -3   9 -11    4.64    0.64
   2  -8  11   11.58    1.57
  -2   8  11   12.36    1.26
   2  -8  11    9.92    2.03
  -2   8  11   10.97    1.10
  -2   8  11   10.80    1.20
  -2   8 -11   10.07    0.99
  -2   8 -11   12.60    1.04
  -2   8 -11   10.69    0.74
   2  -8 -11    9.75    1.18
   1  -7  11   49.91    2.93
  -1   7  11   46.33    2.19
   1  -7  11   50.21    3.69
  -1   7  11   51.11    3.74
  -1   7 -11   49.24    2.32
   1  -7 -11   47.69    3.12
   0   6  11   20.53    1.19
   0  -6  11   19.67    1.48
   0   6  11   17.94    1.24
   0  -6 -11   19.18    1.67
  -1  -5  11   12.49    1.02
   1   5  11   12.03    0.68
  -1  -5 -11   10.38    1.07
   1   5 -11   10.34    0.88
  -1  -5 -11   10.78    0.86
  -2  -4  11   81.61    3.93
  -2  -4  11   90.14    3.55
   2   4 -11   87.02    3.49
  -2  -4 -11   89.48    2.78
  -2  -4 -11   92.42    2.90
  -2  -4 -11   92.34    2.96
  -2  -4 -11   90.00    3.44
  -3  -3 -11   17.66    0.87
   3   3 -11   18.69    1.67
  -3  -3 -11   18.34    1.16
  -4  -2  11   11.22    0.75
  -4  -2 -11   11.81    0.83
  -5  -1  11    4.43    0.50
  -6   0  11    3.12    0.66
  -6   0  11    2.63    0.66
  -6   0  11    4.43    0.70
  -6   0 -11    4.65    0.61
  -7   1  11   14.70    1.40
  -7   1  11   17.79    1.51
  -7   1 -11   15.49    1.33
  -7   1 -11   18.71    1.21
   8  -2  11    1.87    0.43
  -8   2  11    1.16    0.42
  -8   2  11    1.08    0.45
  -8   2 -11    1.40    0.35
  -8   2 -11    1.38    0.51
   9  -3  11    0.10    0.13
  -9   3  11    0.07    0.20
  -9   3 -11    0.41    0.19
   6 -12  12    0.32    0.14
   5 -11  12    3.24    0.45
   4 -10  12   16.09    1.18
   4 -10 -12   19.13    1.89
  -4  10 -12   16.30    1.02
  -3   9  12   14.31    1.47
  -3   9  12   17.34    1.34
   3  -9  12   14.41    2.38
  -3   9  12   17.07    1.37
  -3   9 -12   15.69    1.13
   3  -9 -12   17.40    1.66
   2  -8  12   10.75    2.04
  -2   8  12   12.98    1.31
   2  -8  12   12.51    1.64
  -2   8  12   13.17    1.43
  -2   8  12   12.70    1.17
  -2   8 -12   15.36    1.13
   2  -8 -12   12.23    1.31
  -2   8 -12   12.74    0.98
  -1   7  12   19.10    1.62
  -1   7  12   18.76    1.25
   1  -7  12   21.86    1.83
  -1   7 -12   19.41    1.32
   1  -7 -12   22.29    2.02
   0   6  12   15.11    1.03
   0   6  12   13.95    1.13
   0  -6  12   15.00    1.29
   0  -6 -12   12.36    1.53
   0  -6 -12   14.89    1.69
   1   5  12    5.13    0.49
  -1  -5  12    5.61    0.69
  -1  -5 -12    5.22    0.76
  -1  -5 -12    5.70    0.70
  -2  -4  12   16.48    1.15
  -2  -4 -12   14.77    0.87
   2   4 -12   14.48    1.14
  -2  -4 -12   13.30    1.22
  -3  -3 -12    4.54    0.43
  -4  -2  12    2.98    0.59
  -4  -2 -12    2.54    0.42
  -5  -1  12   31.96    1.89
  -5  -1  12   29.59    1.88
  -5  -1  12   30.16    1.61
  -6   0  12    0.42    0.42
  -6   0  12    0.71    0.46
  -6   0  12    0.68    0.43
  -6   0 -12    0.36    0.26
  -6   0 -12    0.02    0.29
  -7   1  12    6.87    0.97
   7  -1  12    4.82    0.59
  -7   1  12    4.93    0.92
  -7   1 -12    5.63    0.77
  -7   1 -12    5.75    0.68
  -8   2  12   15.75    1.38
   8  -2  12   15.52    0.99
  -8   2  12   13.13    1.21
  -8   2 -12   13.73    1.04
  -9   3  12    7.68    1.10
   9  -3  12    7.49    0.56
  -9   3  12    7.21    0.71
  -9   3 -12    8.65    0.63
   6 -12  13    0.81    0.15
   5 -11  13    1.66    0.34
   4 -10  13   13.08    0.99
   4 -10 -13    9.37    1.26
   3  -9  13   13.66    2.60
  -3   9  13   15.28    1.26
  -3   9  13   15.58    1.50
   3  -9  13   15.05    1.10
  -3   9  13   14.27    1.25
  -3   9 -13   13.95    1.03
   3  -9 -13   15.48    1.54
  -2   8  13   31.14    2.19
   2  -8  13   33.15    2.70
  -2   8  13   32.48    2.08
  -2   8  13   32.74    1.91
  -2   8 -13   33.95    1.77
  -2   8 -13   32.40    1.40
  -2   8 -13   32.63    1.62
   2  -8 -13   32.38    2.18
  -1   7  13    3.39    0.66
  -1   7  13    3.70    0.62
   1  -7  13    3.85    0.90
  -1   7 -13    4.95    0.91
   1  -7 -13    2.97    0.73
   0   6  13   39.33    1.89
   0   6  13   38.03    2.03
   0  -6  13   40.72    2.31
   0  -6 -13   36.55    2.53
   0  -6 -13   40.43    2.54
   1   5  13   36.09    1.54
  -1  -5  13   35.99    1.93
  -1  -5 -13   35.26    2.07
  -1  -5 -13   31.96    1.88
   2   4  13  217.16    6.51
  -2  -4  13  195.54    6.83
  -2  -4 -13  202.35    6.66
   2   4 -13  181.80    7.88
  -2  -4 -13  207.64    6.50
  -3  -3 -13  260.43    8.04
  -4  -2  13   35.13    1.62
  -4  -2 -13   36.36    1.75
  -5  -1  13   20.76    1.29
   5   1  13   19.23    1.12
  -5  -1  13   20.10    1.48
  -5  -1  13   21.87    1.52
  -6   0  13    1.12    0.49
  -6   0  13    0.75    0.41
  -6   0  13    1.52    0.43
   6   0  13    1.12    0.32
  -6   0 -13    0.64    0.30
  -6   0 -13    0.60    0.27
   7  -1  13   36.35    1.76
  -7   1  13   38.43    2.31
  -7   1  13   33.82    2.16
  -7   1 -13   34.75    1.77
  -7   1 -13   30.08    1.94
  -8   2  13   10.58    1.13
   8  -2  13    9.74    0.79
  -8   2  13    9.51    1.03
  -8   2 -13    9.48    0.80
  -8   2 -13   11.18    1.02
   9  -3  13    4.71    0.41
  -9   3  13    4.97    0.60
  -9   3  13    5.37    0.67
  -9   3 -13    5.60    0.60
  -9   3 -13    5.27    0.51
   6 -12  14    8.19    0.46
   5 -11  14    0.58    0.21
   4 -10  14    1.34    0.38
   4 -10 -14    1.15    0.49
  -3   9  14   17.17    1.34
  -3   9  14   13.87    1.43
   3  -9  14   15.98    1.12
  -3   9  14   14.77    1.26
   3  -9 -14   17.70    1.66
  -3   9 -14   15.46    1.08
   2  -8  14    2.05    0.41
  -2   8  14    2.95    0.71
   2  -8  14    0.56    0.58
  -2   8  14    2.13    0.64
  -2   8  14    2.83    0.67
  -2   8 -14    1.72    0.43
   2  -8 -14    1.10    0.61
  -2   8 -14    1.26    0.30
  -1   7  14   21.10    1.70
  -1   7  14   17.40    1.98
   1  -7  14   24.81    1.32
  -1   7  14   25.46    1.75
   1  -7  14   25.60    2.05
  -1   7  14   23.22    1.63
  -1   7 -14   24.79    1.48
  -1   7 -14   22.50    1.37
   1  -7 -14   23.59    2.10
   0   6  14   88.54    3.69
   0  -6  14  100.50    4.17
   0  -6 -14   88.83    4.34
   0  -6 -14   90.72    4.31
  -1  -5  14   10.06    0.95
   1   5  14   11.22    0.80
   1   5  14   10.60    0.91
  -1  -5 -14   13.14    1.16
  -1  -5 -14   10.08    1.01
   2   4  14   52.02    2.23
  -2  -4  14   53.25    2.47
  -2  -4 -14   50.86    2.21
  -2  -4 -14   46.68    2.20
  -3  -3 -14   94.80    3.40
  -4  -2  14    6.72    0.62
  -4  -2 -14    6.95    0.80
   5   1  14   44.41    1.91
  -5  -1  14   44.49    2.11
  -6   0  14    1.57    0.55
   6   0  14    1.97    0.41
  -6   0  14    1.16    0.58
  -6   0  14    2.05    0.52
  -6   0 -14    2.24    0.46
  -6   0 -14    1.69    0.45
  -7   1  14   13.91    1.40
   7  -1  14   14.83    1.02
  -7   1  14   13.41    1.35
  -7   1 -14   15.73    1.24
  -7   1 -14   16.02    1.09
  -8   2  14    7.31    0.96
   8  -2  14    7.94    0.68
  -8   2  14    9.12    0.98
  -8   2 -14    7.39    0.77
  -8   2 -14    8.47    0.74
  -9   3  14    4.51    0.60
  -9   3  14    5.08    0.56
   9  -3  14    4.64    0.43
  -9   3 -14    5.10    0.48
  -9   3 -14    5.69    0.58
   5 -11  15   13.28    0.99
   4 -10  15   22.69    1.34
   4 -10 -15   23.48    1.89
  -3   9  15    1.33    0.53
  -3   9  15    1.28    0.47
   3  -9  15    1.32    0.38
  -3   9  15    0.77    0.54
   3  -9 -15    1.31    0.61
  -3   9 -15    1.19    0.34
  -2   8  15    5.87    1.17
  -2   8  15    4.61    0.84
   2  -8  15    6.07    1.21
   2  -8  15    7.12    0.72
  -2   8  15    6.38    0.98
  -2   8 -15    6.77    0.61
   2  -8 -15    6.77    1.06
  -2   8 -15    6.68    0.73
  -2   8 -15    6.25    0.65
   1  -7  15   42.58    2.86
  -1   7  15   45.50    2.46
  -1   7  15   43.69    2.53
  -1   7  15   46.08    2.14
   1  -7 -15   45.46    3.10
  -1   7 -15   45.50    2.13
  -1   7 -15   44.08    2.05
   0  -6  15    0.38    0.28
   0   6  15    1.03    0.35
   0  -6 -15   -0.15    0.37
   1   5  15  127.42    4.34
  -1  -5  15  126.55    4.80
   1   5  15  123.40    4.54
  -1  -5 -15  119.89    4.89
  -1  -5 -15  123.76    4.94
  -2  -4  15   33.25    1.86
   2   4  15   34.65    1.79
  -2  -4 -15   35.42    1.80
  -2  -4 -15   33.83    1.71
  -3  -3 -15    0.77    0.28
  -4  -2  15    2.24    0.39
  -5  -1  15   19.51    1.46
   5   1  15   19.85    1.13
  -5  -1  15   20.84    1.33
  -5  -1  15   20.62    1.52
  -5  -1 -15   17.18    1.44
  -5  -1 -15   23.88    1.92
  -6   0  15    4.08    0.71
  -6   0  15    3.90    1.01
   6   0  15    4.34    0.61
  -6   0 -15    3.79    0.65
  -6   0 -15    4.28    0.54
   7  -1  15    8.85    0.78
  -7   1  15    8.12    1.05
  -7   1  15   10.29    1.14
  -7   1 -15    9.70    0.82
  -7   1 -15    9.38    0.98
   8  -2  15    1.10    0.27
  -8   2  15    0.89    0.41
  -8   2  15    0.99    0.45
  -8   2 -15    1.27    0.37
  -8   2 -15    0.97    0.31
  -9   3  15    3.00    0.48
  -9   3  15    4.09    0.56
   9  -3  15    3.21    0.38
  -9   3 -15    3.78    0.40
  -9   3 -15    3.40    0.45
   5 -11  16    7.44    0.82
   4 -10  16    9.23    0.78
   4 -10 -16    7.46    1.04
   3  -9  16   12.40    0.98
  -3   9  16    9.31    1.06
  -3   9  16   12.68    1.18
  -3   9  16   11.69    1.36
  -3   9 -16   10.92    0.87
  -2   8  16   35.22    2.45
  -2   8  16   34.70    2.16
   2  -8  16   36.60    2.98
   2  -8  16   34.20    1.73
  -2   8  16   36.17    2.05
  -2   8 -16   34.47    1.91
  -2   8 -16   33.61    1.63
   2  -8 -16   34.16    2.35
  -2   8 -16   37.30    1.56
  -1   7  16    4.11    0.68
  -1   7  16    3.41    0.70
   1  -7  16    3.34    0.51
  -1   7 -16    3.44    0.55
   1  -7 -16    2.71    0.69
   0   6  16   60.18    2.80
   0  -6  16   62.28    3.19
   0   6  16   57.02    2.37
   0  -6 -16   59.33    3.32
  -1  -5  16   17.60    1.32
   1   5  16   15.86    1.17
   1   5  16   16.37    1.11
  -1  -5 -16   16.65    1.36
  -1  -5 -16   14.01    1.40
   2   4  16   17.01    1.28
  -2  -4  16   16.96    1.25
  -2  -4 -16   16.23    1.10
  -2  -4 -16   16.75    1.22
  -3  -3  16   13.92    1.16
  -3  -3 -16   14.28    1.01
  -4  -2  16   17.45    1.09
   4   2  16   16.63    0.96
  -5  -1  16   62.32    2.84
  -5  -1  16   63.51    2.92
   5   1  16   61.11    2.39
  -5  -1  16   59.18    2.69
  -5  -1 -16   54.64    2.44
  -5  -1 -16   55.93    2.34
   6   0  16   18.12    1.47
  -6   0  16   17.12    1.46
  -6   0  16   16.12    1.53
  -6   0  16   14.61    1.29
  -6   0 -16   16.91    1.09
   7  -1  16   20.13    1.19
  -7   1  16   21.25    1.72
  -7   1  16   19.10    1.60
  -7   1 -16   16.82    1.33
  -7   1 -16   19.88    1.20
  -8   2  16   12.15    1.11
  -8   2  16   11.60    1.17
   8  -2  16   11.06    0.78
  -8   2 -16   13.52    0.90
  -8   2 -16   14.94    1.13
   9  -3  16    2.08    0.36
  -9   3  16    2.57    0.50
  -9   3 -16    2.24    0.30
  -9   3 -16    2.22    0.36
   5 -11  17    5.06    0.47
   4 -10  17    1.66    0.35
   4 -10 -17    1.97    0.65
  -3   9  17    2.22    0.62
   3  -9  17    4.45    0.59
  -3   9  17    4.32    0.82
  -3   9  17    2.16    0.65
   3  -9 -17    3.62    0.84
  -3   9 -17    3.55    0.51
  -2   8  17    9.55    1.27
  -2   8  17    8.75    1.52
  -2   8  17    8.26    1.11
   2  -8  17    9.29    1.78
  -2   8 -17    9.81    0.75
   2  -8 -17    8.35    1.37
  -2   8 -17   10.88    1.17
  -2   8 -17    9.81    0.71
   1  -7  17   10.04    0.80
  -1   7  17   11.68    1.15
  -1   7  17   10.60    1.18
  -1   7  17   11.57    1.01
   1  -7  17    8.90    1.32
  -1   7 -17    8.80    0.74
  -1   7 -17    9.07    0.82
   1  -7 -17    7.39    1.27
   1  -7 -17   11.62    1.53
  -1   7 -17    9.84    0.81
   0  -6  17   -0.15    0.26
   0   6  17   -0.09    0.17
   0   6  17   -0.13    0.23
   0   6  17   -0.26    0.32
   0   6 -17   -0.01    0.23
  -1  -5  17   13.61    1.18
   1   5  17   13.55    1.11
   1   5  17   12.89    1.08
  -1  -5 -17   10.75    1.37
  -1  -5 -17   11.90    1.15
   2   4  17    3.87    0.76
  -2  -4  17    4.14    0.63
  -2  -4 -17    4.57    0.76
  -2  -4 -17    4.48    0.57
  -3  -3  17   43.06    2.27
  -3  -3 -17   41.51    2.03
   4   2  17   65.69    2.62
  -4  -2  17   71.96    2.84
  -4  -2  17   76.92    3.56
  -5  -1  17   93.68    3.71
  -5  -1  17   94.56    3.92
   5   1  17   94.96    3.41
  -5  -1  17   92.02    3.97
  -6   0  17   19.29    1.46
  -6   0  17   22.36    1.75
   6   0  17   21.07    1.21
  -6   0  17   19.66    1.63
  -6   0 -17   20.48    1.39
   7  -1  17    0.18    0.19
  -7   1  17    0.67    0.40
  -7   1  17    0.57    0.54
  -7   1  17   -0.07    0.30
  -7   1 -17   -0.08    0.16
  -7   1 -17    0.73    0.33
  -8   2  17    0.27    0.27
  -8   2  17    0.44    0.32
   8  -2  17    0.54    0.18
  -8   2 -17    0.24    0.22
  -9   3  17    0.36    0.23
  -9   3 -17    0.22    0.15
  -9   3 -17    0.39    0.14
   5 -11  18   19.80    1.02
   4 -10  18    1.23    0.31
   4 -10 -18    1.47    0.47
  -3   9  18    4.90    0.87
   3  -9  18    6.88    0.70
  -3   9  18    7.10    0.93
   3  -9 -18    7.25    1.07
  -3   9 -18    7.83    0.71
   2  -8  18   11.16    0.87
  -2   8  18   11.63    1.14
  -2   8  18   12.82    2.11
   2  -8  18   12.59    2.08
  -2   8  18    8.52    1.10
  -2   8 -18    9.91    0.76
   2  -8 -18   11.08    1.70
  -2   8 -18   10.89    0.77
  -2   8 -18   10.16    0.88
   1  -7  18    8.75    0.74
   1  -7  18    8.46    1.35
  -1   7  18    8.41    1.05
  -1   7  18    8.90    1.12
  -1   7  18    8.13    0.89
   1  -7 -18    9.82    1.39
   1  -7 -18   10.57    1.15
  -1   7 -18    8.97    0.71
  -1   7 -18    8.75    0.79
  -1   7 -18    7.49    0.69
   0   6  18    7.64    1.07
   0   6  18    8.99    1.08
   0   6  18   11.08    1.03
   0  -6  18    9.83    1.17
   0  -6  18    8.16    0.70
   0  -6 -18    9.39    1.18
   0   6 -18   10.14    0.83
   0   6 -18    8.58    0.79
   1   5  18   14.19    1.13
  -1  -5  18   14.31    1.26
  -1  -5 -18   15.28    1.32
   2   4  18   38.94    2.17
  -2  -4  18   37.56    2.08
  -2  -4 -18   35.46    1.79
  -2  -4 -18   33.80    2.02
  -3  -3  18   64.22    3.03
  -4  -2  18    0.27    0.21
   4   2  18    0.66    0.22
  -4  -2  18   -0.44    0.31
  -4  -2  18    0.73    0.32
  -5  -1  18   32.54    1.91
  -5  -1  18   31.70    1.78
   5   1  18   32.87    1.55
  -5  -1  18   32.67    2.02
  -5  -1 -18   30.87    1.49
  -5  -1 -18   32.51    1.63
  -6   0  18    2.46    0.55
  -6   0  18    3.09    0.78
  -6   0  18    2.72    0.60
   6   0  18    4.08    0.52
  -6   0 -18    1.88    0.45
  -6   0 -18    3.11    0.47
  -7   1  18    6.85    1.00
  -7   1  18    4.31    0.89
   7  -1  18    6.01    0.60
  -7   1  18    4.95    0.81
  -7   1 -18    3.99    0.68
  -7   1 -18    5.90    0.63
   8  -2  18    7.42    0.59
  -8   2  18    7.05    0.83
  -8   2  18    8.80    0.98
  -8   2 -18    6.94    0.63
  -9   3  18    8.06    0.71
  -9   3 -18    8.00    0.66
  -9   3 -18    7.27    0.54
   5 -11  19    2.39    0.32
   4 -10  19   13.86    0.91
   4 -10 -19   12.57    1.31
  -3   9  19   10.86    1.10
  -3   9  19   10.91    1.32
   3  -9  19    9.97    0.84
   3  -9 -19   10.25    1.30
   2  -8  19   32.35    1.64
  -2   8  19   36.14    2.02
  -2   8  19   31.81    2.39
   2  -8 -19   30.50    2.25
  -2   8 -19   32.49    1.68
  -2   8 -19   34.03    1.64
   1  -7  19  104.34    3.82
  -1   7  19  109.37    4.70
  -1   7  19  113.25    4.15
  -1   7  19  108.79    4.60
   1  -7  19  106.63    5.28
  -1   7 -19  110.28    3.95
   1  -7 -19  125.99    8.21
  -1   7 -19  104.08    3.80
  -1   7 -19  106.47    3.71
   1  -7 -19  102.30    4.47
   0   6  19   15.99    1.55
   0  -6  19   16.80    0.97
   0  -6  19   16.55    1.57
   0   6  19   16.95    1.35
   0   6  19   17.92    1.11
   0  -6 -19   16.30    1.55
  -1  -5  19   47.61    2.51
   1   5  19   44.09    2.23
   1   5  19   43.42    2.51
   1   5  19   44.05    1.90
  -1  -5 -19   48.31    2.62
   1   5 -19   46.13    1.97
  -2  -4  19   20.77    1.48
  -2  -4 -19   21.72    1.32
  -3  -3  19   70.86    3.21
   3   3  19   62.62    2.46
   4   2  19   62.46    2.50
  -4  -2  19   66.42    2.86
   4   2 -19   61.62    2.38
  -5  -1  19   17.31    1.45
   5   1  19   16.99    1.06
  -5  -1  19   16.88    1.28
  -5  -1  19   17.14    1.41
  -5  -1 -19   17.65    1.03
  -5  -1 -19   19.27    1.16
  -6   0  19  117.85    4.81
  -6   0  19  123.56    5.05
   6   0  19  116.64    4.12
  -6   0  19  113.70    4.63
  -6   0 -19  119.95    4.27
  -6   0 -19  112.62    4.10
  -7   1  19   12.83    1.37
  -7   1  19   13.36    1.26
  -7   1  19   15.19    1.31
   7  -1  19   13.59    1.16
  -7   1 -19   13.83    0.99
  -7   1 -19   11.09    1.01
  -8   2  19    2.88    0.64
   8  -2  19    2.23    0.35
  -8   2  19    2.64    0.56
  -8   2 -19    1.93    0.37
  -8   2 -19    1.71    0.36
  -9   3  19    1.42    0.36
  -9   3 -19    0.98    0.22
  -9   3 -19    0.94    0.26
   5 -11  20    0.82    0.19
   4 -10  20    2.54    0.40
   4 -10 -20    1.82    0.55
  -3   9  20   27.97    1.80
  -3   9  20   28.91    2.15
   3  -9  20   30.15    1.56
   2  -8  20    3.17    0.51
  -2   8  20    4.84    0.94
  -2   8  20    4.07    0.98
  -2   8  20    4.80    0.84
  -2   8 -20    4.27    0.55
  -2   8 -20    3.94    0.47
  -2   8 -20    4.45    0.55
   2  -8 -20    3.18    0.77
  -1   7  20   13.54    1.34
  -1   7  20   11.18    1.04
  -1   7  20   12.99    1.33
   1  -7  20   13.46    1.60
   1  -7  20   11.39    0.87
   1  -7 -20   11.27    1.31
  -1   7 -20   13.43    0.88
  -1   7 -20   11.48    0.85
  -1   7 -20   12.63    0.94
   0  -6  20    5.72    1.09
   0   6  20    5.26    1.08
   0   6  20    5.03    0.58
   0  -6  20    4.52    0.52
   0   6  20    6.23    0.89
   0   6 -20    5.41    0.58
   0  -6 -20    3.15    0.75
   0   6 -20    4.98    0.60
   1   5  20   50.61    2.14
  -1  -5  20   54.73    2.39
   1   5  20   52.50    2.50
   1   5  20   52.71    2.86
  -1  -5  20   55.07    2.82
   1   5 -20   53.18    2.16
  -1  -5 -20   52.88    2.76
   2   4  20   11.02    0.72
  -2  -4  20   10.14    1.02
   2   4 -20   10.09    0.72
  -2  -4 -20    9.51    0.89
  -3  -3  20   14.96    1.09
  -3  -3  20   17.44    1.39
   3   3  20   15.27    0.90
  -3  -3  20   16.05    1.04
   3   3 -20   14.38    0.88
  -4  -2  20   14.98    1.09
  -4  -2  20   15.69    1.22
   4   2  20   15.95    0.93
  -4  -2  20   14.02    1.18
  -4  -2  20   15.56    1.40
  -5  -1  20  119.73    4.80
   5   1  20  117.41    4.08
  -5  -1  20  122.99    4.57
  -5  -1  20  119.15    4.65
  -5  -1 -20  112.35    4.03
  -5  -1 -20  114.05    4.14
  -6   0  20    6.91    1.07
   6   0  20    5.85    0.63
  -6   0  20    7.26    1.04
  -6   0 -20    7.05    0.77
  -6   0 -20    6.53    0.64
  -7   1  20    3.48    0.62
   7  -1  20    2.96    0.45
  -7   1 -20    1.94    0.44
   8  -2  20    0.47    0.28
  -8   2  20    0.67    0.35
  -8   2  20    0.55    0.29
  -8   2 -20    0.73    0.26
  -9   3  20   11.46    0.83
  -9   3 -20   10.84    0.66
  -9   3 -20   13.01    0.85
   5 -11  21    0.41    0.17
   4 -10  21    0.54    0.20
   4 -10 -21    0.83    0.38
  -3   9  21   20.45    1.50
   3  -9  21   20.60    1.23
   3  -9 -21   18.16    1.76
  -2   8  21    5.99    0.85
  -2   8  21    4.08    0.86
  -2   8  21    6.98    0.98
   2  -8  21    5.24    0.62
   2  -8  21    6.78    1.58
  -2   8 -21    5.78    0.55
  -2   8 -21    6.00    0.61
  -2   8 -21    5.78    0.63
   2  -8 -21    4.85    1.01
   1  -7  21   12.89    0.90
  -1   7  21   12.78    1.32
  -1   7  21   13.86    1.44
  -1   7  21   13.65    1.17
   1  -7  21   15.47    1.71
  -1   7 -21   12.58    0.93
  -1   7 -21   13.35    0.92
   1  -7 -21   13.12    1.35
  -1   7 -21   13.68    0.90
   0   6  21    5.83    0.96
   0  -6  21    5.44    0.94
   0   6  21    6.22    0.66
   0  -6  21    6.20    0.61
   0   6  21    6.92    0.93
   0  -6 -21    6.82    1.14
   0   6 -21    5.75    0.58
   0   6 -21    5.18    0.62
  -1  -5  21   12.05    0.83
   1   5  21   11.72    1.05
  -1  -5  21   12.50    1.25
   1   5 -21   13.32    1.09
   1   5 -21   10.95    0.78
  -1  -5 -21   10.79    1.18
   2   4  21    2.60    0.37
   2   4  21    2.10    1.03
  -2  -4  21    2.34    0.58
   2   4 -21    2.03    0.35
  -2  -4 -21    1.47    0.41
  -3  -3  21   17.62    1.45
  -3  -3  21   18.36    1.18
  -3  -3  21   17.46    1.12
  -4  -2  21   16.15    1.12
   4   2  21   15.11    0.92
  -4  -2  21   15.74    1.20
  -4  -2  21   14.33    1.39
  -4  -2  21   13.30    1.17
  -4  -2 -21   16.49    1.01
   4   2 -21   14.76    0.92
  -4  -2 -21   15.42    0.90
  -5  -1  21   56.00    2.88
   5   1  21   55.12    2.28
  -5  -1  21   59.91    2.90
  -5  -1  21   57.46    2.73
  -5  -1 -21   55.50    2.26
  -5  -1 -21   56.72    2.38
  -6   0  21   27.90    1.83
  -6   0  21   28.31    1.89
   6   0  21   27.02    1.39
  -6   0  21   25.56    1.94
  -6   0 -21   27.24    1.41
  -6   0 -21   25.96    1.47
  -7   1  21    5.90    0.81
  -7   1  21    5.82    0.92
  -7   1  21    6.68    0.85
   7  -1  21    5.75    0.57
  -7   1 -21    5.71    0.62
  -7   1 -21    5.71    0.71
  -8   2  21   -0.03    0.20
   8  -2  21    0.00    0.16
  -8   2  21   -0.12    0.26
  -8   2 -21    0.15    0.16
  -8   2 -21   -0.06    0.16
  -9   3  21    2.64    0.41
  -9   3 -21    1.84    0.28
   5 -11  22    0.33    0.14
   4 -10  22    5.70    0.54
   4 -10 -22    4.20    0.77
  -2   8  22   79.16    4.10
  -2   8  22   71.86    3.49
   2  -8  22   72.79    2.92
  -2   8  22   78.25    3.38
  -2   8  22   74.20    3.75
  -2   8 -22   78.07    2.97
  -2   8 -22   72.41    2.72
   2  -8 -22   77.27    3.79
  -2   8 -22   72.83    2.78
  -1   7  22   55.77    2.66
   1  -7  22   52.04    2.25
  -1   7  22   59.08    3.05
  -1   7  22   52.57    3.00
   1  -7  22   54.59    3.60
  -1   7 -22   55.66    2.40
  -1   7 -22   56.27    2.26
   1  -7 -22   53.66    2.89
  -1   7 -22   55.68    2.20
   0   6  22  121.90    4.83
   0   6  22  116.47    4.29
   0  -6  22  120.70    4.16
   0  -6  22  126.07    5.50
   0   6  22  120.25    5.11
   0   6 -22  118.11    4.13
   0   6 -22  117.32    4.11
   0  -6 -22  119.46    5.38
  -1  -5  22    1.54    0.37
  -1  -5  22    1.89    0.43
   1   5  22    2.60    0.76
   1   5  22    1.55    0.44
   1   5  22    1.63    0.33
  -1  -5 -22    1.44    0.49
   1   5 -22    1.51    0.30
   1   5 -22    1.73    0.33
  -2  -4  22    5.83    0.80
  -2  -4  22    5.80    0.64
   2   4 -22    6.12    0.56
  -2  -4 -22    5.91    0.74
  -3  -3  22   11.00    0.86
  -3  -3  22   10.72    1.08
  -3  -3  22    8.79    0.85
   3   3  22   10.05    0.71
   3   3 -22    8.12    0.68
  -4  -2  22   51.80    2.55
  -4  -2  22   51.20    2.45
   4   2  22   49.57    2.04
  -4  -2  22   52.64    2.84
  -4  -2  22   49.54    2.30
  -4  -2 -22   43.30    2.21
  -5  -1  22   54.45    2.61
  -5  -1  22   53.35    2.70
  -5  -1  22   42.76    3.66
   5   1  22   47.29    2.13
  -5  -1 -22   51.14    2.08
  -5  -1 -22   50.40    2.17
   6   0  22   62.64    2.49
  -6   0  22   62.77    3.07
  -6   0  22   66.30    3.32
  -6   0 -22   62.95    2.51
  -6   0 -22   64.71    2.63
  -7   1  22    9.34    1.15
  -7   1  22   10.13    1.06
   7  -1  22   10.73    0.76
  -7   1 -22    9.24    0.85
  -7   1 -22   11.15    0.80
   8  -2  22    7.26    0.50
  -8   2  22    5.45    0.65
  -8   2  22    6.90    0.84
  -8   2 -22    6.95    0.57
  -8   2 -22    5.53    0.57
  -9   3  22   -0.08    0.23
  -9   3 -22    0.50    0.21
   5 -11  23    0.29    0.15
   4 -10  23    4.98    0.51
   4 -10 -23    4.28    0.72
  -3   9  23    2.58    0.75
  -3   9  23    2.74    0.59
   3  -9 -23    1.36    0.54
  -2   8  23    5.08    1.03
  -2   8  23    4.67    0.84
  -2   8  23    5.51    1.16
  -2   8  23    5.42    0.82
   2  -8  23    5.00    0.62
  -2   8 -23    5.14    0.52
   2  -8 -23    5.27    1.05
  -2   8 -23    4.77    0.59
  -1   7  23   14.60    1.42
   1  -7  23   16.03    1.26
  -1   7  23   13.04    1.20
  -1   7  23   13.35    1.44
   1  -7  23   13.30    1.76
  -1   7 -23   14.72    0.98
   1  -7 -23   12.08    1.55
  -1   7 -23   12.98    0.89
  -1   7 -23   14.29    0.97
   0  -6  23   92.89    4.52
   0   6  23   84.84    3.79
   0   6  23   89.03    3.37
   0   6  23   83.38    4.05
   0  -6  23   85.90    3.19
   0  -6 -23   79.50    3.60
   0   6 -23   87.90    3.14
   0  -6 -23   84.86    4.25
   0   6 -23   85.75    3.16
  -1  -5  23    6.94    1.07
  -1  -5  23    6.88    0.65
   1   5  23    6.33    0.61
   1   5  23    5.99    0.87
   1   5  23    5.80    0.94
   1   5 -23    7.80    0.65
  -1  -5 -23    6.11    0.89
  -2  -4  23    6.46    0.88
  -2  -4  23    5.73    0.62
   2   4  23    5.49    0.53
   2   4 -23    5.48    0.53
  -2  -4 -23    5.24    0.75
  -3  -3  23   65.92    2.70
  -3  -3  23   68.71    2.85
  -3  -3  23   56.89    3.71
   3   3  23   67.81    2.49
  -3  -3 -23   56.61    2.64
   3   3 -23   66.95    2.48
  -4  -2  23   67.74    3.39
  -4  -2  23   64.44    3.00
  -4  -2  23   62.68    2.93
  -4  -2  23   63.23    2.80
   4   2  23   66.03    2.51
  -4  -2 -23   64.66    2.48
  -4  -2 -23   62.01    2.56
  -5  -1  23   14.70    1.43
  -5  -1  23   17.49    1.37
   5   1  23   18.38    1.04
  -5  -1  23   18.25    1.42
  -5  -1  23   15.40    1.52
  -5  -1 -23   19.47    1.52
  -6   0  23   16.79    1.54
  -6   0  23   15.77    1.33
   6   0  23   15.67    0.98
  -6   0  23   15.36    1.34
  -6   0 -23   15.77    0.98
  -6   0 -23   14.96    1.06
  -7   1  23   14.27    1.22
  -7   1  23   15.50    1.40
  -7   1  23   10.78    1.21
   7  -1  23   14.28    0.85
  -7   1 -23   12.65    0.98
  -7   1 -23   14.56    0.92
   8  -2  23    5.07    0.50
  -8   2  23    5.86    0.58
  -8   2  23    5.68    0.76
  -8   2 -23    5.85    0.69
  -8   2 -23    5.78    0.54
  -9   3  23    0.04    0.11
  -9   3 -23    0.03    0.09
   5 -11  24    5.22    0.55
   4 -10  24    5.27    0.53
   4 -10 -24    7.05    0.82
  -3   9  24    1.10    0.54
   3  -9  24    0.92    0.31
  -3   9  24    0.13    0.29
   3  -9 -24    0.47    0.36
  -2   8  24   19.16    1.82
  -2   8  24   16.77    1.56
   2  -8  24   21.04    1.22
  -2   8  24   21.86    1.80
  -2   8  24   20.24    1.48
  -2   8 -24   18.90    1.04
   2  -8 -24   19.81    1.70
  -2   8 -24   18.51    1.10
  -1   7  24    6.19    0.99
   1  -7  24    5.10    1.23
  -1   7  24    6.60    0.90
   1  -7  24    6.81    0.67
  -1   7 -24    8.29    0.65
  -1   7 -24    7.15    0.75
   1  -7 -24    7.63    1.02
   0   6  24    0.34    0.40
   0  -6  24    1.95    0.66
   0  -6  24    1.22    0.34
   0   6  24    1.19    0.40
   0   6  24    0.99    0.39
   0  -6 -24    0.97    0.49
   0   6 -24    1.84    0.35
   1   5  24   15.49    1.03
  -1  -5  24   16.62    1.56
  -1  -5  24   17.56    1.08
   1   5  24   16.39    1.56
   1   5 -24   17.74    1.02
  -1  -5 -24   17.22    1.52
   2   4  24   49.14    2.05
  -2  -4  24   55.43    2.94
  -2  -4  24   47.08    2.18
   2   4 -24   47.66    1.98
  -2  -4 -24   45.51    2.12
  -2  -4 -24   45.72    2.17
  -2  -4 -24   47.73    2.51
  -3  -3  24   25.13    1.80
  -3  -3  24   26.21    1.58
   3   3  24   22.48    1.23
  -3  -3  24   24.93    1.46
   3   3 -24   24.12    1.26
  -3  -3 -24   25.30    1.39
   4   2  24   11.18    0.81
  -4  -2  24   11.08    1.01
  -4  -2  24   12.77    1.18
  -4  -2  24   13.17    1.16
  -4  -2  24   11.69    1.24
  -4  -2 -24   12.50    0.87
  -4  -2 -24   12.67    0.82
  -5  -1  24   78.24    3.64
  -5  -1  24   79.47    3.49
   5   1  24   77.45    2.91
  -5  -1  24   79.33    3.48
  -5  -1 -24   79.24    3.01
  -5  -1 -24   73.61    2.88
   6   0  24    1.44    0.32
  -6   0  24    1.52    0.63
  -6   0  24    1.41    0.48
  -6   0  24    2.75    0.61
  -6   0 -24    1.70    0.35
  -6   0 -24    1.22    0.34
   7  -1  24    2.65    0.40
  -7   1  24    2.76    0.58
  -7   1  24    1.45    0.47
  -7   1  24    2.02    0.60
  -7   1 -24    2.74    0.48
  -7   1 -24    2.77    0.42
  -8   2  24    0.32    0.29
  -8   2  24    0.83    0.22
  -8   2 -24    0.71    0.22
  -9   3  24   -0.15    0.12
   5 -11  25    3.82    0.37
   4 -10  25    5.00    0.50
   4 -10 -25    5.14    0.71
  -3   9  25    7.04    1.05
   3  -9  25    6.26    0.63
  -3   9  25    6.14    0.82
   3  -9 -25    6.53    1.00
  -2   8  25    3.75    0.81
  -2   8  25    4.49    0.83
   2  -8  25    3.55    0.54
  -2   8  25    2.85    0.72
  -2   8  25    2.70    0.68
  -2   8 -25    3.43    0.54
   2  -8 -25    2.59    0.69
  -2   8 -25    4.08    0.47
   1  -7  25   24.27    2.29
  -1   7  25   27.82    1.71
  -1   7  25   26.86    2.02
   1  -7  25   26.53    1.43
  -1   7  25   29.09    2.04
  -1   7 -25   25.72    1.30
   1  -7 -25   24.47    1.88
  -1   7 -25   25.32    1.39
   0   6  25    0.24    0.29
   0  -6  25    0.83    0.44
   0   6  25   -0.42    0.24
   0  -6  25   -0.26    0.19
   0   6  25   -0.45    0.23
   0  -6 -25    0.12    0.37
   0   6 -25    0.12    0.15
   1   5  25   50.32    2.58
   1   5  25   50.84    2.93
  -1  -5  25   52.62    2.24
  -1  -5  25   46.75    2.90
   1   5  25   51.28    2.21
   1   5 -25   53.11    2.11
  -1  -5 -25   52.68    2.89
  -1  -5 -25   49.68    2.39
   2   4  25   18.62    1.10
  -2  -4  25   19.88    1.25
  -2  -4  25   17.10    1.50
   2   4 -25   19.31    1.09
   3   3  25   20.33    1.11
  -3  -3  25   21.39    1.34
  -3  -3  25   18.57    1.56
  -3  -3  25   18.57    1.39
  -3  -3 -25   20.80    1.17
   3   3 -25   18.83    1.11
  -3  -3 -25   18.40    1.10
  -4  -2  25    9.18    1.15
  -4  -2  25    8.63    1.03
  -4  -2  25    8.31    0.89
   4   2  25    9.41    0.72
  -4  -2 -25    7.89    0.70
  -4  -2 -25    8.74    0.78
  -5  -1  25    9.94    1.06
  -5  -1  25   10.24    1.13
   5   1  25   10.61    0.77
  -5  -1  25    9.13    1.31
  -5  -1 -25    9.12    0.77
  -5  -1 -25    9.15    0.77
  -6   0  25    4.77    0.92
   6   0  25    6.45    0.59
  -6   0  25    6.32    0.86
  -6   0  25    5.47    0.80
  -6   0 -25    5.97    0.60
  -6   0 -25    6.06    0.66
  -7   1  25    5.60    0.88
  -7   1  25    4.61    0.75
  -7   1  25    5.46    0.74
   7  -1  25    4.93    0.47
  -7   1 -25    6.59    0.72
  -7   1 -25    5.50    0.54
  -8   2  25   -0.10    0.19
  -8   2  25   -0.19    0.18
  -8   2 -25   -0.11    0.11
  -8   2 -25    0.03    0.11
   5 -11  26    1.36    0.21
   4 -10  26    0.50    0.27
   4 -10 -26    0.99    0.35
  -3   9  26    9.99    0.96
   3  -9  26   10.61    0.79
  -3   9  26    9.64    1.16
   3  -9 -26    8.52    1.13
  -2   8  26    0.68    0.58
  -2   8  26    0.98    0.46
  -2   8  26    0.55    0.40
   2  -8  26    0.75    0.29
  -2   8  26    1.27    0.44
  -2   8 -26    0.64    0.25
  -2   8 -26   -0.05    0.25
   2  -8 -26    0.40    0.45
   1  -7  26   15.64    1.07
  -1   7  26   15.61    1.29
  -1   7  26   15.16    1.54
  -1   7  26   14.80    1.53
   1  -7  26   13.53    2.04
   1  -7 -26   15.43    1.50
  -1   7 -26   15.21    0.95
   0   6  26   87.43    4.06
   0   6  26   84.59    3.74
   0  -6  26   77.63    4.31
   0   6 -26   65.40    3.43
   0  -6 -26   81.18    3.58
  -1  -5  26   42.24    1.97
   1   5  26   42.74    2.65
   1   5  26   42.81    1.96
  -1  -5  26   42.31    2.72
   1   5  26   41.85    2.29
   1   5 -26   42.75    1.85
  -1  -5 -26   44.28    2.68
  -1  -5 -26   39.65    2.11
  -2  -4  26   -0.16    0.26
  -2  -4  26    0.41    0.37
  -2  -4  26    0.29    0.20
   2   4  26    0.05    0.23
   2   4 -26    0.56    0.21
  -2  -4 -26    0.14    0.27
  -2  -4 -26    0.19    0.25
  -3  -3  26   35.27    1.87
  -3  -3  26   33.30    1.91
  -3  -3  26   32.48    2.18
   3   3  26   33.60    1.57
  -3  -3 -26   33.55    1.66
  -3  -3 -26   32.97    1.61
   3   3 -26   35.24    1.63
  -4  -2  26   36.48    2.09
  -4  -2  26   35.08    1.99
  -4  -2  26   36.41    2.12
  -4  -2  26   36.22    2.38
  -4  -2 -26   39.44    1.92
  -4  -2 -26   33.90    1.64
  -5  -1  26    7.01    0.89
  -5  -1  26    5.72    1.92
  -5  -1  26    5.72    0.86
  -5  -1  26    6.88    0.96
   5   1  26    6.57    0.61
  -5  -1 -26    7.01    0.65
  -5  -1 -26    7.17    0.67
  -6   0  26    5.13    0.84
  -6   0  26    4.81    0.74
  -6   0  26    3.86    0.79
  -6   0 -26    4.88    0.61
  -6   0 -26    4.88    0.83
  -7   1  26    9.18    1.08
  -7   1  26   10.58    0.93
   7  -1  26   11.15    0.82
  -7   1 -26   12.57    0.93
  -7   1 -26   11.14    0.78
  -8   2  26    0.32    0.22
  -8   2 -26    0.63    0.19
  -8   2 -26    0.58    0.18
   4 -10  27    0.64    0.19
   4 -10 -27    0.65    0.30
  -3   9  27    2.32    0.64
  -3   9  27    1.68    0.45
   3  -9  27    1.60    0.33
   3  -9 -27    2.51    0.62
  -2   8  27    1.46    0.45
  -2   8  27    1.54    0.62
   2  -8 -27    0.96    0.42
   1  -7  27   24.06    1.39
  -1   7  27   22.66    1.89
  -1   7  27   25.16    1.89
  -1   7  27   24.02    1.57
   1  -7 -27   23.75    1.86
  -1   7 -27   25.50    1.29
   0  -6  27   47.89    2.16
   0   6  27   48.42    2.90
   0  -6  27   43.51    3.17
   0   6  27   45.15    2.24
   0   6  27   48.70    2.70
   0   6 -27   48.75    2.05
   1   5  27   25.23    2.03
   1   5  27   28.55    1.81
  -1  -5  27   26.12    1.47
   1   5  27   26.90    1.46
  -1  -5  27   21.14    1.92
   1   5 -27   26.20    1.35
  -1  -5 -27   26.83    2.59
  -1  -5 -27   26.09    1.64
  -2  -4  27    1.25    0.33
  -2  -4  27    0.84    0.35
   2   4  27    0.88    0.26
  -2  -4  27    0.30    0.23
   2   4 -27    0.71    0.26
  -2  -4 -27    0.54    0.29
  -3  -3  27    1.35    0.43
   3   3  27    1.24    0.31
  -3  -3  27    1.22    0.51
  -3  -3  27    1.42    0.46
  -3  -3 -27    0.59    0.26
   3   3 -27    1.45    0.32
  -3  -3 -27    1.27    0.35
  -4  -2  27    3.35    0.67
  -4  -2  27    1.75    0.51
  -4  -2  27    2.38    0.62
  -4  -2  27    2.69    0.62
   4   2  27    3.07    0.46
  -4  -2 -27    3.49    0.52
  -4  -2 -27    2.81    0.46
  -5  -1  27    0.89    0.42
  -5  -1  27    1.14    0.42
  -5  -1 -27    1.03    0.30
  -5  -1 -27    1.12    0.31
   6   0  27    5.65    0.57
  -6   0  27    6.63    1.16
  -6   0  27    6.87    0.85
  -6   0  27    5.78    1.56
  -6   0 -27    5.59    0.57
  -6   0 -27    4.13    0.67
  -7   1  27    0.85    0.43
   7  -1  27    1.14    0.25
  -7   1  27    0.80    0.31
  -7   1  27    1.19    0.49
  -7   1 -27    1.09    0.31
  -7   1 -27    0.71    0.23
  -8   2  27    4.21    0.52
  -8   2 -27    4.38    0.41
  -8   2 -27    3.79    0.43
   4 -10  28    3.95    0.42
   4 -10 -28    3.70    0.55
  -3   9  28    2.92    0.74
   3  -9  28    3.16    0.45
   3  -9 -28    2.35    0.56
  -2   8  28   13.95    1.26
  -2   8  28   18.71    1.97
   2  -8 -28   18.73    2.23
  -1   7  28   18.32    1.36
  -1   7  28   16.68    1.59
  -1   7  28   18.02    1.61
   1  -7  28   18.14    1.19
   1  -7 -28   18.13    1.58
  -1   7 -28   16.78    1.03
   0   6  28   25.59    1.56
   0   6  28   21.62    1.84
   0  -6  28   20.64    2.22
   0   6  28   23.08    1.77
   0  -6  28   24.38    1.41
   0  -6 -28   23.63    1.73
   0   6 -28   26.31    1.33
   1   5  28   41.45    3.53
  -1  -5  28   41.96    2.82
   1   5  28   38.86    2.28
  -1  -5  28   41.86    2.14
   1   5 -28   42.08    1.86
  -1  -5 -28   40.23    2.20
  -2  -4  28    1.97    0.58
  -2  -4  28    2.54    0.55
   2   4  28    1.94    0.43
   2   4 -28    1.10    0.50
  -2  -4 -28    3.46    0.61
  -3  -3  28    3.75    0.83
  -3  -3  28    4.36    0.70
  -3  -3  28    3.96    0.70
  -3  -3  28    4.40    0.68
  -3  -3 -28    4.32    0.58
  -3  -3 -28    4.61    0.65
  -4  -2  28   52.74    3.42
  -4  -2  28   60.48    2.95
   4   2  28   56.78    2.31
  -4  -2  28   56.66    3.22
  -4  -2  28   59.89    2.83
  -4  -2 -28   57.96    2.39
  -4  -2 -28   59.86    2.50
  -5  -1  28   18.71    1.48
   5   1  28   16.95    1.02
  -5  -1  28   17.64    1.42
  -5  -1  28   18.71    1.58
  -5  -1 -28   17.36    1.09
  -5  -1 -28   19.54    1.13
   6   0  28    0.07    0.18
  -6   0  28    0.12    0.26
  -6   0  28   -0.22    0.33
  -6   0 -28    0.13    0.15
  -6   0 -28    0.18    0.17
  -7   1  28    2.08    0.51
  -7   1  28    3.17    0.47
  -7   1  28    2.98    0.66
  -7   1 -28    3.92    0.52
  -7   1 -28    3.49    0.41
  -8   2  28    0.19    0.21
  -8   2 -28    0.84    0.22
  -8   2 -28    0.66    0.20
   4 -10  29    3.50    0.39
   4 -10 -29    2.94    0.47
  -3   9  29    0.57    0.42
   3  -9  29    1.20    0.28
   3  -9 -29    1.03    0.36
  -2   8  29   13.81    1.48
  -2   8  29   14.19    1.17
  -2   8  29   10.93    1.24
   2  -8  29   14.58    1.02
   2  -8 -29   14.48    1.42
   1  -7  29   50.29    2.23
  -1   7  29   49.82    2.79
  -1   7  29   49.13    2.42
  -1   7  29   45.70    2.70
   1  -7 -29   47.87    2.76
  -1   7 -29   46.26    2.03
   0  -6  29    9.32    0.87
   0   6  29    9.80    1.17
   0  -6  29   10.43    1.63
   0   6  29    8.84    0.91
   0   6 -29    9.44    0.78
   0  -6 -29    9.71    1.09
  -1  -5  29   97.78    3.75
   1   5  29   95.24    4.49
   1   5  29   94.95    4.08
   1   5  29   95.28    3.67
  -1  -5  29   99.38    4.87
  -1  -5 -29   96.71    4.02
   1   5 -29   97.71    3.53
  -2  -4  29    3.79    0.90
   2   4  29    3.87    0.59
  -2  -4  29    4.42    0.61
  -2  -4  29    4.27    0.65
   2   4 -29    3.79    0.51
  -3  -3  29    3.94    0.68
  -3  -3  29    5.04    0.74
  -3  -3  29    4.18    0.76
  -3  -3  29    6.16    1.03
   3   3  29    3.60    0.52
  -3  -3 -29    2.54    0.47
  -3  -3 -29    3.84    0.61
  -4  -2  29    3.71    0.80
  -4  -2  29    2.58    0.59
  -4  -2  29    3.62    0.77
  -4  -2  29    3.72    0.94
   4   2  29    3.77    0.48
  -4  -2 -29    3.83    0.53
  -4  -2 -29    3.57    0.55
  -5  -1  29   11.34    1.27
   5   1  29   11.76    0.81
  -5  -1  29   11.71    1.16
  -5  -1  29   13.25    1.20
  -5  -1 -29   12.85    0.91
  -5  -1 -29   12.12    0.91
  -6   0  29    6.27    0.90
  -6   0  29    4.10    0.74
   6   0  29    4.24    0.48
  -6   0  29    4.22    0.67
  -6   0 -29    4.60    0.56
  -6   0 -29    4.49    0.54
  -7   1  29    0.30    0.27
  -7   1  29    1.61    0.55
  -7   1 -29    0.26    0.20
  -7   1 -29    0.25    0.17
  -8   2  29   11.10    0.79
  -8   2 -29   11.44    0.69
  -8   2 -29   11.08    0.65
   4 -10  30    7.23    0.54
   4 -10 -30    6.27    0.58
   3  -9  30    4.89    0.53
  -3   9  30    5.07    0.87
   3  -9 -30    3.72    0.67
  -2   8  30    0.85    0.46
   2  -8  30    0.62    0.25
  -2   8  30   -0.08    0.30
   2  -8 -30    0.21    0.35
  -1   7  30    6.34    1.00
   1  -7  30    5.90    0.71
  -1   7  30    6.00    0.79
  -1   7  30    5.47    0.94
   1  -7 -30    6.72    1.00
  -1   7 -30    5.73    0.59
   0  -6  30   71.70    2.93
   0   6  30   68.93    3.60
   0   6  30   69.66    3.41
   0   6  30   70.39    3.02
   0   6 -30   70.24    2.75
   0  -6 -30   69.43    3.40
   1   5  30   35.19    2.43
   1   5  30   37.49    2.18
  -1  -5  30   38.71    1.96
  -1  -5  30   36.53    2.71
   1   5  30   35.30    1.84
  -1  -5 -30   34.91    2.08
   1   5 -30   37.88    1.76
  -2  -4  30    9.99    0.98
  -2  -4  30   10.86    1.01
   2   4  30    9.66    0.83
   2   4 -30   10.81    0.84
  -2  -4 -30   11.40    1.01
   3   3  30  102.28    3.71
  -3  -3  30   99.57    4.73
  -3  -3  30   99.83    4.09
  -3  -3  30  120.22    4.56
  -3  -3  30  100.93    4.21
  -3  -3 -30   99.52    3.86
  -3  -3 -30  100.36    3.85
  -4  -2  30    1.25    0.46
   4   2  30    1.67    0.37
  -4  -2  30    1.18    0.52
  -4  -2  30    0.99    0.40
  -4  -2 -30    2.47    0.46
  -4  -2 -30    1.43    0.40
  -5  -1  30    2.48    0.65
  -5  -1  30    1.79    0.47
  -5  -1  30    2.24    0.52
  -5  -1 -30    2.88    0.48
  -5  -1 -30    3.96    0.51
   6   0  30    1.04    0.21
  -6   0  30    1.11    0.47
  -6   0  30    0.96    0.38
  -6   0  30    0.65    0.51
  -6   0 -30    0.94    0.28
  -6   0 -30    0.87    0.24
  -7   1  30    0.56    0.22
  -7   1  30    0.52    0.55
  -7   1  30    1.55    0.43
  -7   1 -30    1.14    0.33
  -7   1 -30    0.92    0.26
  -8   2  30   12.33    0.82
  -8   2 -30   12.60    0.80
   4 -10  31    2.01    0.31
   4 -10 -31    1.15    0.29
  -3   9  31    5.06    0.75
   3  -9  31    5.14    0.51
   3  -9 -31    3.72    0.64
  -2   8  31    1.57    0.56
  -2   8  31    2.57    0.57
   2  -8  31    2.98    0.51
   2  -8  31    2.61    0.49
   2  -8 -31    1.51    0.51
  -1   7  31    6.96    0.83
  -1   7  31    5.56    1.36
  -1   7  31    7.21    1.02
   1  -7  31    7.61    0.76
   1  -7 -31    6.15    1.00
   0   6  31   11.97    1.28
   0   6  31   10.04    1.28
   0  -6  31   12.26    1.00
   0   6  31   11.84    1.04
   0  -6 -31   10.86    1.22
   0   6 -31   11.86    0.88
   1   5  31   83.37    3.39
  -1  -5  31  107.49    5.96
  -1  -5  31   86.62    3.53
  -1  -5  31   89.61    3.56
   1   5  31   81.44    4.15
   1   5 -31   84.02    3.25
  -1  -5 -31   86.46    3.74
   2   4  31    3.35    0.58
  -2  -4  31    2.34    0.50
  -2  -4  31    2.85    0.61
  -2  -4  31    2.97    0.91
  -2  -4 -31    3.06    0.58
  -3  -3  31   71.52    3.30
  -3  -3  31   91.61    6.17
  -3  -3  31   70.64    3.19
  -3  -3  31   71.09    3.20
   3   3  31   69.27    2.78
  -3  -3 -31   71.13    3.00
  -3  -3 -31   71.34    2.98
  -4  -2  31   14.17    1.27
  -4  -2  31   14.33    1.21
   4   2  31   13.36    0.91
  -4  -2  31   14.69    1.35
  -4  -2 -31   14.03    1.01
  -4  -2 -31   14.68    1.07
   5   1  31    3.14    0.45
  -5  -1  31    2.90    0.58
  -5  -1 -31    3.27    0.51
  -5  -1 -31    3.67    0.82
  -6   0  31    0.32    0.26
  -6   0  31    0.14    0.30
  -6   0  31    0.61    0.34
  -6   0 -31    0.02    0.15
  -6   0 -31    0.00    0.17
  -7   1  31    5.21    0.83
  -7   1  31    4.56    0.91
   7  -1  31    3.39    0.61
  -7   1  31    4.85    0.52
  -7   1 -31    4.52    0.46
  -8   2  31    4.59    0.43
  -8   2 -31    4.21    0.35
  -8   2 -31    4.47    0.48
   4 -10  32    1.37    0.25
  -3   9  32    6.26    0.75
  -2   8  32   23.54    1.92
   2  -8  32   24.08    1.29
  -2   8  32   22.90    1.47
   2  -8 -32   25.86    1.83
  -1   7  32    1.55    0.51
   1  -7  32    1.06    0.31
  -1   7  32    0.72    0.49
  -1   7  32    1.45    0.47
   1  -7  32    0.66    0.35
   1  -7 -32    0.49    0.43
   0   6  32    2.14    0.51
   0   6  32    2.82    0.76
   0   6  32    3.58    0.81
   0  -6  32    3.21    0.61
   0  -6 -32    2.55    0.69
  -1  -5  32    1.17    0.43
  -1  -5  32    1.89    0.52
   1   5  32    1.96    0.68
   1   5  32    1.24    0.41
  -1  -5 -32    1.68    0.53
  -2  -4  32   25.72    1.66
   2   4  32   26.44    1.48
  -2  -4  32   28.66    1.69
  -2  -4  32   28.40    1.77
  -2  -4 -32   28.09    1.72
  -3  -3  32   15.13    1.32
  -3  -3  32   14.12    1.26
  -3  -3  32   14.31    1.22
   3   3  32   14.67    1.00
  -3  -3 -32   14.21    1.12
  -3  -3 -32   15.63    1.13
  -4  -2  32    0.65    0.35
  -4  -2  32    0.55    0.37
  -4  -2  32    0.89    0.42
   4   2  32    0.59    0.26
  -4  -2 -32    0.46    0.28
  -4  -2 -32    0.47    0.27
  -5  -1  32    1.51    0.45
   5   1  32    1.75    0.33
  -5  -1  32    1.48    0.46
  -5  -1  32    2.26    0.54
  -5  -1 -32    1.54    0.37
  -5  -1 -32    2.03    0.39
  -6   0  32   16.78    1.34
  -6   0  32   17.74    1.12
  -6   0  32   16.96    1.37
  -6   0 -32   19.74    1.08
  -6   0 -32   17.13    1.09
  -7   1  32   10.56    0.98
  -7   1  32   12.46    1.00
   7  -1  32   13.03    1.04
  -7   1 -32   11.81    0.76
  -7   1 -32   12.05    0.79
  -8   2  32    5.85    0.43
  -8   2 -32    4.48    0.38
   4 -10  33    0.20    0.13
  -3   9  33    1.37    0.41
   3  -9  33    1.22    0.27
   3  -9 -33    0.92    0.35
   2  -8  33    9.55    0.83
   2  -8  33   11.77    0.86
  -2   8  33   11.35    1.00
  -2   8  33    9.93    1.18
   2  -8 -33   10.06    1.14
   1  -7  33   10.46    0.87
   1  -7  33    8.50    0.79
  -1   7  33    8.42    1.09
  -1   7  33    7.73    0.86
  -1   7  33    7.41    1.01
   1  -7 -33   10.11    1.14
   0   6  33    1.43    0.57
   0   6  33    0.71    0.39
   0  -6  33    1.13    0.41
   0  -6  33    1.29    0.37
   0   6  33    1.97    0.67
   0  -6 -33    1.29    0.49
  -1  -5  33    2.02    0.50
   1   5  33    1.97    0.45
  -1  -5  33    3.21    0.63
   1   5  33    2.23    0.71
  -1  -5 -33    1.90    0.51
  -2  -4  33   95.20    3.97
  -2  -4  33   97.28    3.93
  -2  -4  33  104.09    4.14
   2   4  33  102.59    4.68
   2   4  33   98.21    3.69
  -2  -4 -33   96.70    3.95
  -3  -3  33    1.33    0.48
   3   3  33    1.34    0.33
  -3  -3  33    0.83    0.52
  -3  -3  33    0.43    0.28
  -3  -3 -33    1.21    0.40
  -4  -2  33   27.60    1.83
  -4  -2  33   29.56    1.77
  -4  -2  33   28.90    1.91
  -4  -2 -33   28.40    1.58
  -4  -2 -33   24.61    1.91
  -5  -1  33    0.78    0.35
  -5  -1  33    0.47    0.30
   5   1  33    0.33    0.26
  -5  -1  33    0.35    0.32
  -5  -1 -33    0.45    0.21
  -5  -1 -33    0.42    0.25
  -6   0  33    2.65    0.55
  -6   0  33    3.06    0.61
  -6   0  33    3.03    0.48
  -6   0 -33    2.44    0.43
  -6   0 -33    3.62    0.47
  -7   1  33   10.58    0.87
  -7   1  33    6.76    0.97
  -7   1 -33    9.60    0.65
  -7   1 -33   10.00    0.69
   3  -9  34    0.75    0.20
  -3   9  34    0.86    0.36
   3  -9 -34    0.44    0.27
  -2   8  34   15.23    1.12
   2  -8  34   16.18    1.04
  -2   8  34   17.25    1.52
   2  -8 -34   16.87    1.39
  -1   7  34    6.78    0.81
   1  -7  34    7.37    1.11
  -1   7  34    5.03    1.06
   1  -7  34    6.01    0.69
  -1   7  34    6.76    0.90
   1  -7 -34    6.13    0.92
   0   6  34    5.50    0.93
   0   6  34    6.51    1.07
   0  -6  34    5.77    0.70
   1   5  34   38.18    2.51
  -1  -5  34   38.71    2.06
  -1  -5  34   38.73    2.07
   1   5  34   37.94    1.94
  -1  -5 -34   38.99    2.23
  -2  -4  34   21.98    1.59
  -2  -4  34   21.50    1.50
  -2  -4  34   22.41    1.48
   2   4  34   21.42    1.84
   2   4  34   20.05    1.27
  -2  -4 -34   21.48    1.52
   3   3  34    3.62    0.53
  -3  -3  34    4.80    0.74
  -3  -3  34    3.62    0.69
  -3  -3  34    4.14    0.70
  -3  -3 -34    3.66    0.70
   4   2  34   15.60    0.96
  -4  -2  34   18.31    1.55
  -4  -2  34   16.82    1.39
  -4  -2  34   16.91    1.40
  -4  -2 -34   17.67    1.19
  -4  -2 -34   17.09    1.16
  -5  -1  34    2.33    0.66
  -5  -1  34    1.69    0.53
  -5  -1  34    2.33    0.45
   5   1  34    2.38    0.44
  -5  -1 -34    2.49    0.42
  -5  -1 -34    3.00    0.46
  -6   0  34    1.67    0.42
  -6   0  34    2.34    0.59
  -6   0  34    2.44    0.43
  -6   0 -34    3.06    0.45
  -6   0 -34    2.54    0.41
   7  -1  34    0.51    0.33
  -7   1  34   -0.06    0.53
  -7   1  34    0.59    0.24
  -7   1 -34    0.52    0.20
  -7   1 -34    0.38    0.17
   3  -9  35    3.61    0.42
  -3   9  35    4.04    0.70
   3  -9 -35    3.80    0.51
  -2   8  35   21.45    1.65
   2  -8  35   20.54    1.19
   2  -8  35   21.49    1.21
  -2   8  35   21.20    1.29
   2  -8 -35   21.97    1.53
  -1   7  35    2.35    0.55
  -1   7  35    2.18    0.56
   1  -7  35    2.43    0.50
   1  -7  35    2.18    0.48
   1  -7 -35    1.31    0.47
   0   6  35    8.31    1.09
   0  -6  35    9.08    0.89
   0   6  35    8.51    0.90
   0  -6  35    9.69    0.90
   0   6  35    9.39    1.09
   0  -6 -35    9.69    1.10
  -1  -5  35    8.60    0.93
   1   5  35    8.59    1.18
  -1  -5  35    8.58    0.92
  -1  -5  35    8.70    0.97
  -1  -5 -35    9.26    1.09
  -2  -4  35    6.42    0.82
  -2  -4  35    7.01    0.91
   2   4  35    5.89    0.76
  -2  -4  35    7.50    0.85
   2   4  35    6.55    0.99
  -2  -4 -35    6.89    0.91
  -3  -3  35   15.18    1.28
  -3  -3  35   13.11    1.69
   3   3  35   15.02    1.00
   4   2  35    6.48    0.61
  -4  -2  35    6.65    0.92
  -4  -2  35    5.88    0.76
  -4  -2  35    7.31    0.90
  -4  -2 -35    5.76    0.69
  -4  -2 -35    6.57    0.70
  -5  -1  35    0.58    0.28
  -5  -1  35    0.28    0.33
  -5  -1  35    0.49    0.29
  -5  -1 -35    0.99    0.30
  -5  -1 -35    1.20    0.29
  -6   0  35   -0.29    0.29
  -6   0  35    0.18    0.23
  -6   0  35    0.22    0.26
  -6   0 -35    0.40    0.21
  -6   0 -35   -0.10    0.15
   7  -1  35    0.28    0.29
  -7   1  35    0.63    0.24
  -7   1 -35    0.73    0.22
  -7   1 -35    0.69    0.18
   3  -9  36    1.77    0.29
  -3   9  36    1.99    0.38
   3  -9 -36    2.57    0.42
   2  -8  36    0.73    0.28
  -2   8  36    0.82    0.52
   2  -8 -36    0.13    0.25
   1  -7  36    1.57    0.36
   1  -7  36    2.40    0.45
   1  -7  36    1.43    0.34
  -1   7  36    0.75    0.69
  -1   7  36    2.20    0.50
   1  -7 -36    1.69    0.48
   0  -6  36   11.27    0.99
   0   6  36    9.87    1.12
   0  -6  36   11.90    0.98
   0  -6  36   11.93    0.93
   0   6  36   13.61    1.54
   0   6  36   12.04    1.01
   0  -6 -36   12.71    1.22
   1   5  36    4.96    0.66
   1   5  36    4.20    0.94
  -1  -5  36    4.46    0.65
  -1  -5  36    4.69    0.72
  -1  -5  36    4.59    0.67
  -1  -5 -36    4.49    0.80
   2   4  36    4.39    0.64
  -2  -4  36    4.66    0.80
   2   4  36    4.57    1.11
  -2  -4  36    4.23    0.69
  -3  -3  36   28.52    1.68
  -3  -3  36   27.74    1.85
   3   3  36   28.98    1.45
  -3  -3  36   30.03    1.87
  -3  -3 -36   31.12    1.76
  -4  -2  36    5.27    0.82
  -4  -2  36    6.38    0.89
   4   2  36    5.91    0.53
  -4  -2  36    4.96    0.69
  -4  -2 -36    5.09    0.68
  -4  -2 -36    5.12    0.62
  -5  -1  36    1.71    0.51
  -5  -1  36    1.42    0.35
  -5  -1  36    0.96    0.36
  -5  -1 -36    1.29    0.29
  -5  -1 -36    1.87    0.42
  -6   0  36    3.89    0.58
  -6   0  36    5.92    1.12
  -6   0 -36    5.15    0.52
  -6   0 -36    4.18    0.53
  -7   1  36    2.62    0.46
  -7   1 -36    3.19    0.53
  -3   9  37   11.09    1.05
   3  -9  37    8.87    0.58
   3  -9 -37    8.84    0.61
   2  -8  37   -0.07    0.18
  -2   8  37    0.17    0.30
   2  -8 -37    0.28    0.25
  -1   7  37    1.64    0.53
   1  -7  37    1.49    0.40
  -1   7  37    1.07    0.48
   1  -7  37    2.34    0.48
  -1   7  37    2.35    0.51
   1  -7 -37    2.24    0.58
   0  -6  37    0.37    0.29
   0  -6  37    0.27    0.23
   0  -6  37    0.31    0.30
   0   6  37    0.52    0.34
   0   6  37    0.54    0.37
   0  -6 -37   -0.08    0.31
   1   5  37    8.22    0.82
  -1  -5  37    9.42    0.98
  -1  -5  37    8.75    0.85
   1   5  37    8.13    1.08
  -1  -5  37    8.40    0.88
  -1  -5 -37    8.21    0.99
  -2  -4  37    0.03    0.27
  -2  -4  37    0.33    0.34
   2   4  37    0.06    0.30
   2   4  37    0.07    0.28
  -2  -4  37    0.85    0.36
  -2  -4 -37    0.08    0.26
  -3  -3  37    7.47    0.88
  -3  -3  37    8.90    0.97
  -3  -3  37    7.09    0.81
   3   3  37    8.81    0.74
  -3  -3 -37    8.74    0.88
  -4  -2  37    7.60    0.76
  -4  -2  37    8.57    0.98
  -4  -2  37    9.00    1.12
  -4  -2 -37    9.10    0.83
  -5  -1  37    2.72    0.54
  -5  -1  37    3.42    0.65
  -5  -1  37    4.00    0.57
  -5  -1 -37    4.75    0.56
  -5  -1 -37    4.24    0.55
  -6   0  37    3.93    0.56
  -6   0  37    2.24    0.51
   6   0  37    4.09    0.61
  -6   0 -37    4.21    0.48
  -6   0 -37    3.03    0.42
  -7   1  37    9.60    0.60
  -7   1 -37    9.85    0.62
   3  -9  38    3.37    0.36
  -2   8  38    3.37    0.59
   2  -8  38    3.38    0.46
   2  -8 -38    4.65    0.60
   1  -7  38   24.63    1.76
   1  -7  38   22.15    1.30
  -1   7  38   23.56    1.61
  -1   7  38   23.37    1.81
   1  -7 -38   23.28    1.58
   0   6  38    0.89    0.33
   0  -6  38    0.65    0.29
   0   6  38    1.16    0.42
   0  -6  38    0.98    0.31
   0  -6  38    0.54    0.30
   0  -6 -38    0.45    0.35
  -1  -5  38   15.53    1.24
   1   5  38   14.35    1.38
   1   5  38   14.74    1.05
  -1  -5  38   14.28    1.41
  -1  -5  38   15.36    1.06
  -1  -5 -38   15.43    1.30
  -2  -4  38    6.58    0.72
   2   4  38    5.82    0.91
  -2  -4  38    6.61    0.79
   2   4  38    7.04    0.70
  -2  -4  38    5.54    0.81
  -2  -4 -38    5.38    0.76
  -3  -3  38   13.36    1.19
   3   3  38   11.97    0.87
   3   3  38   11.37    1.29
  -3  -3  38   13.19    0.96
  -3  -3  38   13.26    1.27
  -3  -3 -38   14.54    1.16
  -4  -2  38    2.07    0.49
  -4  -2  38    0.92    0.38
  -4  -2  38    2.51    0.44
  -4  -2 -38    1.76    0.39
  -5  -1  38    5.05    0.74
  -5  -1  38    4.88    0.68
  -5  -1  38    4.38    0.66
  -5  -1 -38    5.07    0.58
   6   0  38    0.26    0.27
  -6   0  38    0.62    0.30
  -6   0  38    0.44    0.24
  -6   0 -38    0.64    0.22
   2  -8  39   15.33    0.90
  -2   8  39   14.33    1.16
   2  -8 -39   15.34    1.03
  -1   7  39    0.38    0.36
   1  -7  39    0.34    0.34
  -1   7  39    0.27    0.24
   1  -7  39    0.10    0.22
   1  -7 -39    0.52    0.33
   0   6  39   17.58    1.16
   0  -6  39   18.41    1.23
   0   6  39   18.88    1.91
   0  -6  39   17.51    1.19
   0  -6 -39   17.74    1.40
   1   5  39    1.05    0.34
  -1  -5  39    1.27    0.33
  -1  -5  39    0.42    0.27
   1   5  39    0.94    0.40
  -1  -5  39    1.46    0.46
  -1  -5 -39    0.79    0.39
  -2  -4  39    6.52    0.80
   2   4  39    5.65    0.65
   2   4  39    6.73    0.93
  -2  -4  39    6.40    0.67
  -2  -4  39    5.41    0.77
  -2  -4 -39    7.65    0.86
  -3  -3  39   -0.12    0.21
   3   3  39    0.45    0.30
   3   3  39    0.08    0.30
  -3  -3  39    0.48    0.32
  -3  -3  39    0.21    0.24
  -3  -3 -39    0.19    0.25
   4   2  39    0.80    0.34
  -4  -2  39    0.52    0.31
  -4  -2  39    1.01    0.40
  -4  -2 -39    0.93    0.33
   5   1  39    8.19    0.94
  -5  -1  39    7.47    0.85
  -5  -1 -39    7.93    1.03
  -6   0  39   -0.02    0.29
  -6   0  39    0.48    0.23
   6   0  39    0.18    0.26
  -6   0 -39    0.32    0.19
   2  -8  40    5.64    0.54
  -2   8  40    5.83    0.72
   2  -8 -40    6.65    0.61
  -1   7  40    7.42    0.96
   1  -7  40    5.82    0.81
   1  -7  40    6.84    0.65
   1  -7 -40    6.80    0.77
   0  -6  40    0.57    0.27
   0   6  40    0.86    0.34
   0   6  40    0.19    0.25
   0  -6  40    0.53    0.27
   0  -6 -40    0.38    0.29
  -1  -5  40    1.86    0.46
   1   5  40    2.45    0.63
  -1  -5 -40    2.67    0.61
   2   4  40    7.42    0.95
  -2  -4  40    9.32    0.69
   2   4  40    6.88    0.73
  -2  -4  40    7.73    0.86
  -2  -4  40    8.38    0.88
  -2  -4 -40    8.21    0.89
   3   3  40    4.81    0.81
  -3  -3  40    5.36    0.73
  -3  -3  40    5.16    0.77
  -3  -3 -40    6.56    0.74
   4   2  40   13.19    1.28
  -4  -2  40   11.84    1.05
  -4  -2  40   11.63    1.06
  -4  -2 -40   13.17    0.99
   5   1  40    0.52    0.31
  -5  -1  40    0.65    0.27
  -5  -1  40   -0.11    0.45
  -5  -1 -40    0.86    0.25
   6   0  40    5.79    0.66
  -6   0  40    5.25    0.63
  -6   0  40    4.97    0.60
  -6   0 -40    5.89    0.67
   2  -8  41    7.62    0.53
  -2   8  41    7.15    0.71
   2  -8 -41    7.95    0.59
  -1   7  41    2.21    0.51
   1  -7  41    3.03    0.45
   1  -7 -41    2.11    0.43
   0  -6  41    1.56    0.49
   0   6  41    1.32    0.33
   0  -6  41    1.99    0.66
   0   6  41    1.13    0.35
   0  -6 -41    1.28    0.41
   1   5  41    3.44    0.79
   1   5  41    2.51    0.43
  -1  -5  41    2.17    0.45
  -1  -5 -41    3.78    0.63
  -2  -4  41    5.08    0.68
  -2  -4  41    4.38    0.65
  -2  -4  41    4.24    0.51
   2   4  41    5.02    0.77
  -2  -4 -41    5.01    0.67
   3   3  41    2.15    0.50
  -3  -3  41    1.87    0.46
   3   3  41    2.62    0.62
  -3  -3  41    2.26    0.49
  -3  -3 -41    3.27    0.55
  -4  -2  41   17.64    1.28
  -4  -2  41   16.91    1.67
   4   2  41   18.41    2.10
   5   1  41    0.17    0.24
  -5  -1  41    0.27    0.25
  -5  -1  41    0.42    0.24
  -5  -1 -41    0.25    0.17
  -6   0  41    0.26    0.17
   6   0  41   -0.14    0.10
  -6   0 -41    0.11    0.15
  -2   8  42    2.22    0.38
  -1   7  42    8.59    0.89
   1  -7  42    7.82    0.66
   1  -7 -42    8.97    0.77
   0   6  42    0.60    0.44
   0   6  42   -0.27    0.18
   0   6  42   -0.61    0.25
   0  -6  42   -0.05    0.22
   0  -6  42    0.04    0.14
   0  -6 -42   -0.23    0.20
   1   5  42    0.27    0.34
  -1  -5  42    0.75    0.28
   1   5  42    0.48    0.23
  -1  -5  42    0.17    0.22
  -1  -5 -42    0.03    0.24
  -2  -4  42    8.85    0.84
   2   4  42    9.65    1.11
  -2  -4  42    8.93    0.90
  -2  -4 -42    8.17    0.84
  -3  -3  42    0.34    0.25
   3   3  42    0.41    0.38
  -3  -3  42   -0.03    0.20
  -3  -3 -42    0.30    0.24
  -4  -2  42    0.61    0.25
  -4  -2  42    0.25    0.23
   4   2  42    0.76    0.31
  -4  -2 -42    0.44    0.23
   5   1  42    8.27    0.79
  -5  -1  42    8.37    0.71
  -5  -1  42    7.34    0.75
  -5  -1 -42    9.01    0.66
  -1   7  43    1.69    0.42
   1  -7  43    0.73    0.40
   1  -7 -43    1.37    0.33
   0  -6  43   24.22    1.27
   0   6  43   24.43    1.62
   0  -6  43   22.16    1.43
   0  -6 -43   25.41    1.42
   1   5  43    2.18    0.43
  -1  -5  43    1.65    0.41
  -1  -5  43    2.05    0.38
  -1  -5 -43    3.15    0.55
   2   4  43    4.34    0.66
  -2  -4  43    3.99    0.59
   2   4  43    4.37    0.66
  -2  -4  43    5.19    0.70
  -2  -4 -43    4.78    0.69
  -3  -3  43    6.16    0.69
   3   3  43    5.54    0.92
   3   3  43    6.47    0.79
  -3  -3  43    5.94    0.69
  -3  -3 -43    5.72    0.65
  -4  -2  43    0.76    0.26
  -4  -2  43    0.38    0.26
   4   2  43    0.86    0.33
  -4  -2 -43    0.89    0.26
  -5  -1  43    0.62    0.31
  -5  -1  43    2.46    0.40
   5   1  43    1.55    0.38
   1  -7  44    1.98    0.31
  -1   7  44    1.40    0.35
   1  -7 -44    2.59    0.38
   0  -6  44   18.19    1.04
   0   6  44   18.63    1.31
   0  -6 -44   19.76    1.16
  -1  -5  44    1.19    0.33
   1   5  44    0.87    0.33
  -1  -5  44    0.76    0.25
   1   5  44    0.77    0.35
  -1  -5 -44    0.69    0.30
  -2  -4  44    0.12    0.22
  -2  -4  44   -0.34    0.18
   2   4  44   -0.10    0.20
   2   4  44    0.45    0.35
  -2  -4 -44    0.20    0.21
   3   3  44    0.24    0.50
   3   3  44    0.46    0.30
  -3  -3  44    0.32    0.21
  -3  -3  44    0.42    0.26
  -3  -3 -44    0.62    0.26
  -4  -2  44   13.57    0.92
  -4  -2  44   13.04    0.96
   4   2  44   13.01    1.04
  -4  -2 -44   13.64    0.87
   5   1  44    3.79    0.48
  -5  -1  44    3.84    0.40
  -5  -1 -44    3.84    0.37
   0   6  45   12.14    0.98
   0  -6  45   11.23    0.78
   0  -6 -45   12.27    0.87
   1   5  45    8.94    0.91
   1   5  45    9.47    0.77
  -1  -5  45    8.98    0.74
  -1  -5 -45    9.78    0.79
   2   4  45    1.26    0.36
   2   4  45    1.46    0.38
  -2  -4  45    1.02    0.32
  -2  -4  45    1.37    0.32
  -2  -4 -45    1.21    0.31
   3   3  45    0.03    0.22
  -3  -3  45    0.55    0.25
  -3  -3  45    0.59    0.26
  -3  -3 -45    0.81    0.26
  -4  -2  45    0.78    0.46
   4   2  45    0.59    0.26
  -4  -2  45    0.81    0.27
   0   6  46    4.79    0.57
   0  -6  46    5.39    0.53
   0  -6 -46    5.47    0.48
  -1  -5  46    5.09    0.56
  -1  -5 -46    5.35    0.55
  -2  -4  46   -0.15    0.36
   2   4  46    0.45    0.26
   2   4  46    0.20    0.26
  -2  -4  46   -0.05    0.24
  -2  -4 -46    0.47    0.24
  -3  -3  46    0.57    0.24
   3   3  46    0.15    0.21
  -3  -3  46    0.48    0.35
  -3  -3 -46    0.64    0.31
   4   2  46    8.08    0.70
  -4  -2  46    7.73    0.61
  -4  -2 -46    7.22    0.51
  -1  -5  47    1.33    0.26
   1   5  47    0.90    0.28
  -1  -5 -47    0.98    0.26
   2   4  47    0.60    0.25
  -2  -4  47    0.46    0.21
   2   4  47    0.16    0.42
  -2  -4 -47    0.85    0.25
   3   3  47    1.07    0.29
  -3  -3  47    1.15    0.32
  -3  -3 -47    0.94    0.22
   5 -13   0    1.66    0.31
  -4  12   0    2.97    0.47
   3 -11   0   33.65    2.29
  -3  11   0   36.49    1.97
  -3  11   0   37.75    2.19
   2 -10   0   46.69    3.32
  -2  10   0   55.02    2.77
   2 -10   0   40.12    2.54
  -2  10   0   47.94    2.63
  -1   9   0    7.41    0.97
   1  -9   0    9.89    1.80
   1  -9   0    7.49    1.25
  -1   9   0    8.52    0.95
   0   8   0    9.35    1.04
   0   8   0    9.43    1.04
   0  -8   0    8.64    1.03
   0  -8   0    9.07    1.71
  -1  -7   0    0.26    0.20
  -1  -7   0    0.32    0.42
  -2  -6   0   20.38    1.25
  -2  -6   0   20.05    1.87
  -3  -5   0   22.41    1.72
  -4  -4   0    4.38    0.61
  -7  -1   0    3.26    0.82
  -8   0   0    2.76    0.60
  -8   0   0    3.24    0.78
  -9   1   0    7.26    0.85
  -9   1   0    6.79    0.82
  10  -2   0    4.48    0.42
 -10   2   0    4.11    0.45
 -10   2   0    4.99    0.60
   5 -13   1    0.26    0.18
   5 -13  -1    0.31    0.15
  -4  12   1   11.44    0.76
  -3  11   1   15.83    1.26
  -3  11  -1   14.15    1.33
   3 -11  -1   14.33    1.47
  -3  11  -1   16.66    1.22
  -2  10   1    2.03    0.60
   2 -10   1    3.35    0.72
  -2  10   1    3.14    0.83
   2 -10   1    5.64    1.13
  -2  10  -1    2.50    0.76
   2 -10  -1    3.98    0.84
  -2  10  -1    4.45    0.85
  -1   9   1   16.16    1.34
  -1   9   1   18.71    1.46
  -1   9   1   15.54    1.43
   1  -9   1   17.05    2.62
   1  -9   1   16.07    1.60
   1  -9  -1   19.94    2.56
   1  -9  -1   17.21    1.61
  -1   9  -1   18.22    1.48
  -1   9  -1   15.41    1.36
   0  -8   1  186.46    6.67
   0   8   1  173.37    6.66
   0  -8   1  190.54    8.23
   0   8   1  178.37    6.56
   0  -8  -1  179.30    6.53
   0  -8  -1  190.24    8.13
   0   8  -1  173.19    6.58
   0   8  -1  173.79    6.47
  -1  -7   1   45.76    2.25
  -1  -7   1   46.41    3.17
   1   7  -1   45.82    1.98
  -1  -7  -1   49.15    3.27
  -1  -7  -1   44.62    2.15
  -2  -6   1  101.98    4.84
  -2  -6   1   97.22    3.74
  -2  -6  -1  100.25    4.71
  -2  -6  -1   99.26    3.68
  -3  -5  -1    9.37    1.11
  -4  -4   1   47.41    2.21
  -4  -4  -1   50.57    2.38
  -4  -4  -1   47.47    2.06
  -5  -3   1   43.27    2.10
  -6  -2   1   20.92    1.68
  -6  -2   1   22.99    2.37
  -7  -1   1    3.76    1.06
  -7  -1   1    3.19    0.71
  -7  -1  -1    3.67    0.84
  -8   0   1   24.62    1.96
  -8   0   1   32.00    1.87
  -8   0  -1   31.64    1.85
  -8   0  -1   33.48    2.06
  -9   1   1   19.01    1.39
  -9   1   1   24.70    1.47
  -9   1  -1   23.92    1.44
  -9   1  -1   27.32    1.68
 -10   2   1    4.04    0.43
  10  -2   1    4.27    0.41
 -10   2  -1    4.16    0.48
 -10   2  -1    4.59    0.43
  10  -2  -1    4.63    0.43
   5 -13   2    0.66    0.20
   5 -13  -2    0.55    0.23
  -4  12   2    6.44    0.54
  -4  12  -2    5.77    0.94
  -3  11   2    1.70    0.47
  -3  11  -2    1.80    0.45
   3 -11  -2    1.18    0.43
   2 -10   2   10.71    1.81
  -2  10   2    9.60    1.17
  -2  10   2   10.07    1.28
   2 -10   2   13.33    1.33
   2 -10  -2   11.17    1.29
  -2  10  -2   12.88    1.21
  -2  10  -2   13.67    1.45
   1  -9   2   16.81    2.57
  -1   9   2   13.54    1.28
   1  -9   2   12.50    1.38
  -1   9   2   14.58    1.30
   1  -9   2   15.24    1.59
  -1   9   2   14.12    1.35
  -1   9  -2   15.07    1.31
   1  -9  -2   17.29    2.66
   1  -9  -2   15.51    1.58
  -1   9  -2   16.92    1.38
   0   8   2   19.45    1.53
   0   8   2   17.39    1.52
   0  -8   2   22.58    1.65
   0  -8   2   17.63    2.20
   0  -8  -2   22.03    1.52
   0   8  -2   19.44    1.53
   0   8  -2   20.91    1.50
   0  -8  -2   23.07    2.27
  -1  -7   2   37.30    1.97
  -1  -7   2   36.20    2.78
  -1  -7  -2   37.12    2.83
  -1  -7  -2   36.36    1.83
  -2  -6   2   44.73    2.12
  -2  -6  -2   44.70    2.00
  -2  -6  -2   44.13    2.76
  -3  -5  -2   29.74    1.97
  -4  -4   2   22.83    1.44
  -4  -4  -2   25.26    1.25
  -4  -4  -2   24.82    1.45
  -6  -2   2   19.02    1.70
  -6  -2   2   15.27    1.38
  -7  -1   2    6.15    0.92
  -7  -1   2    7.13    1.53
  -7  -1  -2    5.26    0.97
  -8   0   2    8.07    0.90
  -8   0   2    5.70    0.94
  -8   0  -2    8.00    0.90
  -8   0  -2    6.21    0.90
   9  -1   2    9.58    0.79
  -9   1   2    9.39    0.96
  -9   1   2    7.91    0.84
  -9   1  -2   11.77    0.92
  -9   1  -2    8.36    0.88
 -10   2   2    0.12    0.14
 -10   2   2    0.05    0.18
  10  -2   2    0.24    0.15
 -10   2  -2    0.30    0.17
 -10   2  -2    0.25    0.13
  10  -2  -2    0.43    0.16
   5 -13   3    1.10    0.23
   5 -13  -3    1.07    0.25
  -4  12   3    3.64    0.43
  -3  11   3    5.29    0.88
  -3  11   3    5.44    0.85
  -3  11  -3    5.99    0.68
   3 -11  -3    4.81    1.01
  -2  10   3   12.72    1.35
   2 -10   3    8.58    1.54
  -2  10   3    9.50    1.16
   2 -10   3    9.95    1.22
  -2  10  -3   12.39    1.39
  -2  10  -3   12.22    1.22
   2 -10  -3   10.00    1.24
   1  -9   3   31.16    2.31
   1  -9   3   29.61    3.91
  -1   9   3   25.68    1.89
  -1   9   3   26.51    1.83
   1  -9   3   26.16    1.82
  -1   9  -3   25.33    1.78
   1  -9  -3   19.47    3.89
   1  -9  -3   29.23    2.12
  -1   9  -3   28.44    1.88
   0   8   3    5.99    0.93
   0   8   3    6.79    0.87
   0  -8   3    6.97    1.53
   0  -8   3    6.41    0.91
   0  -8  -3    5.14    0.78
   0  -8  -3    3.50    0.87
   0   8  -3    6.11    0.77
  -1  -7   3   44.62    3.19
  -1  -7   3   44.61    2.26
  -1  -7  -3   45.37    2.08
  -1  -7  -3   43.05    3.14
  -2  -6  -3   31.93    2.25
  -2  -6  -3   31.80    1.55
  -3  -5  -3   10.20    1.09
  -4  -4  -3   22.34    1.24
  -4  -4  -3   21.97    1.09
  -6  -2   3    4.08    0.87
  -7  -1   3    6.61    1.02
  -7  -1   3    6.04    0.90
  -7  -1  -3    4.45    0.90
  -8   0   3    2.70    0.70
  -8   0   3    3.02    0.61
  -8   0  -3    2.83    0.56
  -8   0  -3    1.57    0.51
  -9   1   3   13.00    1.17
   9  -1   3   13.24    0.92
  -9   1   3   12.45    1.02
  -9   1  -3   10.75    0.92
 -10   2   3    5.16    0.50
 -10   2   3    6.37    0.61
  10  -2   3    5.65    0.45
 -10   2  -3    5.25    0.53
 -10   2  -3    5.86    0.49
  10  -2  -3    5.25    0.45
   5 -13   4    2.34    0.35
   5 -13  -4    1.84    0.32
  -4  12   4    4.83    0.49
  -4  12  -4    4.53    0.72
  -3  11   4    0.94    0.59
  -3  11  -4    0.42    0.36
   3 -11  -4    0.68    0.44
   2 -10   4    1.31    1.20
  -2  10   4    6.10    1.03
  -2  10   4    4.51    0.83
   2 -10   4    5.82    0.90
  -2  10   4    3.54    0.64
  -2  10  -4    4.74    0.77
  -2  10  -4    5.63    1.02
   2 -10  -4    3.29    0.83
  -1   9   4   11.48    1.17
  -1   9   4   10.98    1.09
  -1   9   4   10.17    1.21
   1  -9   4    9.73    1.40
  -1   9  -4    8.95    1.04
  -1   9  -4   10.88    1.21
   1  -9  -4    6.42    1.11
   0   8   4    5.79    0.86
   0  -8   4    5.64    1.50
   0  -8   4    5.26    0.80
   0   8   4    3.48    0.73
   0   8  -4    4.61    0.79
   0   8  -4    4.59    0.72
   0  -8  -4    4.55    1.15
   0  -8  -4    4.43    0.72
  -1  -7   4   16.16    1.89
  -1  -7   4   14.53    1.20
  -1  -7  -4   14.69    1.03
  -1  -7  -4   16.10    1.72
   1   7  -4   13.09    1.22
  -2  -6   4   88.65    3.52
  -2  -6  -4   86.71    4.18
  -2  -6  -4   87.86    3.21
  -3  -5  -4  123.66    4.89
  -4  -4  -4   11.36    0.74
  -4  -4  -4   11.80    0.74
  -6  -2   4   27.17    2.14
  -6  -2   4   26.27    1.75
  -7  -1   4    1.95    0.60
  -7  -1   4    1.20    0.58
  -7  -1  -4    2.17    0.62
  -7  -1  -4    1.65    0.80
  -8   0   4    0.80    0.40
  -8   0   4    0.69    0.45
  -8   0  -4    0.93    0.42
  -8   0  -4    0.73    0.36
  -9   1   4    2.54    0.51
  -9   1   4    2.09    0.51
   9  -1   4    1.43    0.32
  -9   1  -4    1.94    0.39
  -9   1  -4    1.97    0.47
  10  -2   4    4.41    0.39
 -10   2   4    4.27    0.51
 -10   2   4    4.42    0.45
 -10   2  -4    3.49    0.38
 -10   2  -4    4.01    0.50
  10  -2  -4    4.50    0.41
   5 -13   5    4.27    0.41
   4 -12   5    2.48    0.48
  -4  12   5    3.03    0.40
  -4  12  -5    3.27    0.67
  -3  11   5    2.26    0.63
   3 -11  -5    0.58    0.37
  -3  11  -5    0.42    0.40
   2 -10   5   33.74    3.61
  -2  10   5   31.33    1.80
  -2  10   5   32.95    2.18
   2 -10   5   27.53    2.02
  -2  10   5   35.07    2.15
   2 -10  -5   32.58    2.23
  -2  10  -5   31.41    1.90
  -2  10  -5   33.12    2.06
  -1   9   5    0.90    0.40
   1  -9   5    1.07    0.51
  -1   9   5    0.70    0.53
   1  -9   5    0.11    0.34
  -1   9  -5    0.64    0.65
   0   8   5   48.05    2.60
   0  -8   5   49.61    2.73
   0  -8   5   49.51    3.70
   0   8   5   45.01    2.61
   0   8  -5   46.93    2.47
   0  -8  -5   47.44    3.40
   0  -8  -5   47.89    2.32
   0   8  -5   45.20    2.46
  -1  -7   5   19.70    1.41
  -1  -7   5   19.39    2.06
   1   7  -5   21.52    1.50
  -1  -7  -5   19.45    1.93
  -1  -7  -5   19.40    1.19
  -2  -6   5   55.28    2.53
  -2  -6  -5   51.80    2.15
  -2  -6  -5   57.02    3.08
  -3  -5   5   19.07    1.32
  -3  -5  -5   16.81    1.36
   5   3   5    1.43    0.30
  -7  -1   5    9.20    1.08
  -7  -1   5    6.32    0.96
  -7  -1  -5    8.26    0.95
  -7  -1  -5    8.34    1.07
  -8   0   5   12.93    1.29
  -8   0   5   12.06    1.26
  -8   0  -5   11.86    1.31
  -8   0  -5   14.26    1.53
  -9   1   5    0.41    0.28
  -9   1   5    0.23    0.25
   9  -1   5    0.52    0.20
  -9   1  -5    0.32    0.24
  -9   1  -5    0.27    0.20
 -10   2   5    2.66    0.38
 -10   2   5    2.99    0.43
  10  -2   5    2.84    0.30
 -10   2  -5    3.22    0.41
  10  -2  -5    2.72    0.32
 -10   2  -5    2.58    0.36
   5 -13   6    0.58    0.18
   4 -12   6    4.76    0.64
  -4  12  -6    7.11    0.82
  -3  11   6   23.37    1.73
  -3  11   6   22.73    1.70
   3 -11  -6   26.47    2.49
  -3  11  -6   19.64    1.81
  -2  10   6   37.08    2.39
  -2  10   6   37.82    2.00
   2 -10   6   35.90    3.20
  -2  10   6   35.68    2.25
   2 -10  -6   39.25    2.52
  -2  10  -6   37.91    2.18
  -2  10  -6   37.95    2.06
  -1   9   6   14.91    1.45
   1  -9   6   16.05    1.32
  -1   9   6   14.77    1.37
   1  -9   6   15.52    1.60
  -1   9   6   14.38    1.25
   1  -9  -6   10.83    1.38
  -1   9  -6   14.23    1.55
  -1   9  -6   13.10    1.20
   0  -8   6    1.29    0.48
   0   8   6    1.85    0.53
   0   8   6    2.21    0.72
   0  -8   6    0.83    0.88
   0   8  -6    1.16    0.55
   0  -8  -6    1.76    0.73
   0  -8  -6    0.82    0.38
   0   8  -6    1.47    0.48
  -1  -7   6   54.87    2.71
  -1  -7  -6   52.68    3.28
  -1  -7  -6   57.49    2.32
   1   7  -6   57.23    2.82
  -2  -6   6   32.61    1.83
  -2  -6  -6   33.79    1.49
  -2  -6  -6   32.91    2.22
  -3  -5   6   73.58    3.22
  -3  -5  -6   75.18    3.27
   5   3   6    4.68    0.57
  -6  -2   6    5.47    0.96
  -6  -2   6    5.99    1.05
  -7  -1   6   17.48    1.52
  -7  -1   6   15.18    1.37
  -7  -1  -6   14.64    1.34
  -7  -1  -6   15.55    1.22
  -8   0   6   19.22    1.87
   8   0   6   25.27    1.41
  -9   1   6    0.64    0.31
   9  -1   6    1.22    0.31
  -9   1   6    1.17    0.37
  -9   1  -6    1.21    0.33
  -9   1  -6    1.33    0.40
 -10   2   6    0.67    0.24
 -10   2   6    0.66    0.21
  10  -2   6    0.84    0.20
 -10   2  -6    0.80    0.26
  10  -2  -6    1.14    0.22
 -10   2  -6    1.26    0.27
   5 -13   7    2.28    0.30
   4 -12   7    5.39    0.59
  -3  11   7   15.14    1.35
  -3  11   7   15.94    1.23
   2 -10   7   34.68    3.11
  -2  10   7   42.66    2.38
  -2  10   7   39.74    2.07
  -2  10   7   33.06    2.32
  -2  10  -7   34.47    2.14
   2 -10  -7   39.68    2.61
  -2  10  -7   36.13    2.01
  -1   9   7   47.98    2.66
   1  -9   7   46.91    2.50
  -1   9   7   45.55    2.79
  -1   9   7   48.11    2.30
   1  -9   7   47.36    3.12
  -1   9  -7   44.83    2.38
   1  -9  -7   47.77    2.64
  -1   9  -7   46.16    2.63
   0  -8   7   23.07    1.79
   0   8   7   19.63    1.20
   0  -8   7   23.73    2.61
   0  -8  -7   24.49    2.31
   0  -8  -7   21.09    1.28
   0   8  -7   19.41    1.84
   0   8  -7   22.01    1.55
  -1  -7   7   50.98    2.63
   1   7  -7   52.10    2.86
  -1  -7  -7   54.91    3.30
  -1  -7  -7   52.12    2.11
  -2  -6   7    3.07    0.61
  -2  -6  -7    2.61    0.64
  -2  -6  -7    2.53    0.35
   2   6  -7    2.98    0.54
  -3  -5   7   27.90    1.69
  -3  -5  -7   25.48    1.60
  -6  -2   7   22.96    1.62
  -6  -2   7   23.19    1.64
   6   2   7   22.34    1.29
  -7  -1   7    7.35    1.03
  -7  -1   7    8.30    1.03
  -7  -1  -7    7.80    0.84
  -7  -1  -7    6.37    0.91
   8   0   7    7.05    0.76
  -8   0  -7    6.52    1.03
  -9   1   7    3.04    0.56
  -9   1   7    2.56    0.55
   9  -1   7    3.67    0.44
  -9   1  -7    3.85    0.50
  -9   1  -7    4.73    0.66
 -10   2   7    0.81    0.26
  10  -2   7    0.57    0.19
 -10   2  -7    0.77    0.24
 -10   2  -7    0.66    0.19
  10  -2  -7    0.59    0.16
   5 -13   8    5.68    0.44
   4 -12   8    2.83    0.45
  -3  11   8    8.54    1.02
  -3  11   8    8.61    0.91
  -3  11  -8    7.66    0.85
  -2  10   8    7.77    1.00
  -2  10   8    6.75    1.09
  -2  10   8    8.86    1.07
   2 -10   8   10.72    1.90
  -2  10  -8    8.06    0.91
  -2  10  -8    7.64    1.08
   2 -10  -8    4.97    1.04
  -1   9   8    8.08    1.05
   1  -9   8    6.97    1.36
  -1   9   8    6.99    1.05
  -1   9   8    6.39    1.07
  -1   9  -8    7.63    1.18
   1  -9  -8    6.23    1.05
  -1   9  -8    6.90    0.87
   0   8   8    5.41    0.60
   0  -8   8    3.95    1.05
   0   8   8    3.71    0.79
   0   8   8    5.70    1.09
   0  -8   8    6.60    0.98
   0   8  -8    5.44    0.91
   0  -8  -8    6.60    1.14
  -1  -7   8    5.16    0.73
  -1  -7  -8    4.66    1.03
  -1  -7  -8    5.09    0.51
   1   7  -8    5.43    1.09
  -2  -6   8   15.25    1.21
  -2  -6  -8   17.13    0.88
   2   6  -8   16.22    1.24
  -2  -6  -8   17.19    1.49
  -3  -5   8    4.69    0.70
  -3  -5  -8    5.53    0.73
   5   3   8    1.24    0.28
   6   2   8   17.46    1.12
  -6  -2   8   19.30    1.43
  -6  -2   8   15.07    1.34
  -7  -1   8    1.48    0.52
  -7  -1   8    1.73    0.51
   7   1   8    1.14    0.35
  -7  -1  -8    2.15    0.45
  -7  -1  -8    1.83    0.55
  -8   0   8    9.67    1.30
  -8   0  -8    8.19    0.87
  -9   1   8   11.68    1.03
  -9   1   8    9.40    0.96
   9  -1   8   10.97    0.80
  -9   1  -8   12.87    1.06
  -9   1  -8   10.06    0.80
 -10   2   8    1.20    0.29
  10  -2   8    1.37    0.25
 -10   2  -8    1.61    0.28
  10  -2  -8    1.95    0.25
   5 -13   9    7.30    0.54
   4 -12   9    3.13    0.46
  -3  11   9    2.76    0.66
  -3  11   9    3.02    0.58
  -3  11  -9    4.45    0.56
   3 -11  -9    4.07    0.99
  -2  10   9   31.23    1.90
  -2  10   9   32.67    2.07
  -2  10   9   29.66    2.15
   2 -10   9   30.21    2.92
   2 -10  -9   33.29    2.34
  -2  10  -9   31.15    1.89
  -2  10  -9   30.61    1.80
   1  -9   9    9.11    1.47
  -1   9   9   10.16    1.18
  -1   9   9   10.12    1.20
  -1   9   9   10.14    1.31
  -1   9  -9    9.77    1.44
   1  -9  -9    8.08    1.14
  -1   9  -9    9.95    1.03
   0   8   9   23.27    1.86
   0  -8   9   29.55    2.81
   0   8   9   24.81    1.34
   0  -8   9   23.77    1.92
   0   8   9   22.49    1.70
   0   8  -9   23.70    1.69
   0   8  -9   23.39    1.74
   0  -8  -9   23.09    2.25
  -1  -7   9   30.65    1.94
  -1  -7  -9   27.61    2.27
  -2  -6   9   13.11    1.11
   2   6  -9   11.27    1.10
  -2  -6  -9   11.45    0.66
  -2  -6  -9   13.15    1.31
  -3  -5   9  198.47    6.90
  -3  -5  -9  191.73    6.58
   5   3   9    5.26    0.50
  -5  -3   9    3.43    0.51
   6   2   9    5.42    0.57
  -6  -2   9    5.49    0.84
  -6  -2   9    4.17    0.75
  -7  -1   9   28.48    1.95
   7   1   9   28.95    1.59
  -7  -1   9   33.40    2.06
  -7  -1  -9   28.81    1.63
  -7  -1  -9   26.73    1.86
  -8   0   9   16.98    1.42
   8   0   9   16.10    1.47
  -8   0   9   21.29    2.02
  -8   0  -9   17.35    1.15
  -8   0  -9   17.14    1.55
   9  -1   9    4.52    0.49
  -9   1   9    4.54    0.66
  -9   1   9    4.48    0.65
  -9   1  -9    4.42    0.49
  -9   1  -9    5.19    0.72
  10  -2   9    1.98    0.24
  10  -2  -9    1.76    0.25
 -10   2  -9    2.18    0.31
   5 -13  10    2.31    0.34
   4 -12  10    7.26    0.68
   3 -11  10   14.86    1.08
  -3  11  10   14.37    1.15
  -3  11  10   15.65    1.33
  -3  11 -10   13.99    1.01
   3 -11 -10   12.97    1.47
  -2  10  10   19.56    1.53
  -2  10  10   19.37    1.50
   2 -10  10   28.08    3.45
  -2  10  10   20.56    1.76
  -2  10 -10   16.96    1.25
  -2  10 -10   20.73    1.45
   2 -10 -10   13.81    1.56
  -1   9  10    5.46    0.90
  -1   9  10    3.96    0.72
   1  -9  10    4.45    1.11
  -1   9  10    4.94    0.93
  -1   9 -10    3.19    0.83
  -1   9 -10    5.26    0.73
   0   8  10   19.05    1.54
   0   8  10   19.91    1.65
   0   8  10   18.02    1.30
   0  -8  10   18.19    2.75
   0  -8  10   18.59    1.68
   0   8 -10   17.50    1.32
   0   8 -10   18.94    1.61
   0  -8 -10   20.48    2.22
   1   7  10   13.70    1.31
   1   7  10   13.22    1.28
  -1  -7  10   16.39    1.35
   1   7 -10   14.15    1.18
  -1  -7 -10   14.52    1.60
  -2  -6  10   60.92    2.88
  -2  -6 -10   62.45    3.14
  -3  -5  10   34.94    2.02
  -3  -5 -10   32.50    1.75
  -3  -5 -10   36.79    1.57
   4   4  10   42.84    1.81
   5   3  10   33.91    1.59
  -5  -3  10   32.50    1.59
  -6  -2  10   21.37    1.60
   6   2  10   19.51    1.18
  -6  -2  10   15.87    1.49
  -7  -1  10   20.06    1.62
   7   1  10   20.68    1.25
  -7  -1  10   19.84    1.59
  -7  -1 -10   19.18    1.24
  -7  -1 -10   16.79    1.50
   8   0  10   -0.05    0.15
  -8   0  10   -0.14    0.29
  -8   0  10    0.54    0.38
  -8   0 -10    0.38    0.29
   9  -1  10    1.81    0.34
  -9   1  10    1.78    0.46
  -9   1  10    0.89    0.32
  -9   1 -10    1.85    0.50
  -9   1 -10    2.13    0.47
 -10   2  10    3.61    0.51
  10  -2  10    3.52    0.30
 -10   2 -10    3.90    0.34
   5 -13  11    1.09    0.20
   4 -12  11    6.73    0.63
   4 -12 -11    6.26    0.81
  -3  11  11    0.02    0.42
   3 -11  11    1.08    0.31
  -3  11  11    1.37    0.38
   3 -11 -11    1.12    0.46
  -3  11 -11    0.65    0.30
  -2  10  11   11.66    1.31
   2 -10  11   11.86    0.98
  -2  10  11   14.25    1.32
  -2  10  11   12.20    1.25
   2 -10 -11   12.99    1.42
  -2  10 -11   11.77    0.99
  -2  10 -11   13.34    1.13
   1  -9  11    0.40    0.69
  -1   9  11    0.12    0.37
  -1   9  11    1.18    0.57
  -1   9  11    0.66    0.63
  -1   9 -11    0.73    0.36
  -1   9 -11    0.51    0.61
   1  -9 -11    0.58    0.51
   0   8  11   22.14    1.29
   0  -8  11   28.46    3.00
   0   8  11   21.26    1.81
   0   8  11   21.40    1.69
   0  -8  11   20.52    1.23
   0  -8  11   22.58    1.88
   0   8 -11   20.80    1.44
   0   8 -11   21.90    1.74
   0  -8 -11   23.09    2.26
   1   7  11   45.87    2.07
   1   7  11   46.27    2.61
  -1  -7  11   50.92    2.70
   1   7  11   47.90    2.73
   1   7 -11   58.21    3.07
   1   7 -11   47.72    2.35
  -1  -7 -11   47.57    3.03
  -2  -6  11   23.16    1.57
  -2  -6 -11   21.81    1.70
  -3  -5  11    6.76    0.84
  -3  -5 -11    6.95    0.77
  -3  -5 -11    7.01    0.58
   4   4  11  110.23    3.80
   5   3  11    2.49    0.44
  -5  -3  11    2.80    0.49
   5   3  11    2.74    0.98
  -6  -2  11    8.59    1.00
  -6  -2  11    6.27    0.96
   6   2  11    7.56    0.72
  -6  -2 -11    6.26    0.92
   7   1  11   17.32    1.13
  -7  -1  11   15.84    1.46
  -7  -1  11   16.19    1.41
  -7  -1 -11   16.30    1.28
  -7  -1 -11   16.13    1.10
   8   0  11   18.41    1.17
  -8   0  11   17.90    1.53
  -8   0  11   20.54    1.60
  -8   0 -11   18.69    1.15
  -8   0 -11   18.07    1.33
   9  -1  11    5.53    0.51
  -9   1  11    5.26    0.73
  -9   1  11    4.20    0.64
  -9   1 -11    6.40    0.71
 -10   2  11    6.05    0.49
  10  -2  11    5.65    0.37
  10  -2 -11    6.38    0.43
 -10   2 -11    6.38    0.43
   5 -13  12    0.80    0.16
   4 -12  12    7.15    0.65
   4 -12 -12    7.63    0.92
   3 -11  12    6.14    0.70
  -3  11  12    6.84    0.93
  -3  11  12    7.72    0.81
  -3  11 -12    7.54    0.73
   3 -11 -12    6.76    1.01
   2 -10  12   19.49    1.26
  -2  10  12   18.93    1.72
  -2  10  12   21.89    1.60
  -2  10  12   16.70    1.49
   2 -10 -12   21.90    1.83
  -2  10 -12   20.12    1.37
  -2  10 -12   17.11    1.17
   1  -9  12   28.67    2.51
  -1   9  12   26.35    2.11
  -1   9  12   24.98    1.90
   1  -9  12   24.19    1.42
  -1   9  12   25.73    1.80
  -1   9 -12   27.75    1.69
  -1   9 -12   25.07    1.85
   1  -9 -12   23.97    1.89
   0   8  12    0.48    0.27
   0   8  12    0.62    0.33
   0  -8  12   -0.88    0.92
   0  -8  12    1.03    0.31
   0   8  12   -0.15    0.33
   0   8 -12    0.51    0.74
   0   8 -12    0.74    0.37
   1   7  12   18.06    1.59
   1   7  12   18.92    1.05
   1   7  12   17.32    1.48
  -1  -7  12   18.71    1.53
  -1  -7 -12   18.63    1.73
   1   7 -12   17.93    1.46
   1   7 -12   18.27    1.29
  -2  -6  12  137.60    5.30
  -2  -6 -12  138.39    5.48
  -3  -5  12   38.69    2.20
  -3  -5 -12   38.66    1.64
  -3  -5 -12   39.68    1.94
   4   4  12    2.11    0.33
   5   3  12    0.35    0.20
  -5  -3  12    1.01    0.32
  -5  -3  12    2.10    0.62
   5   3  12    0.76    0.47
   6   2  12    9.10    0.76
  -6  -2  12    9.47    1.12
  -6  -2  12    7.82    1.04
  -6  -2  12    7.00    1.14
  -6  -2 -12    7.94    0.98
   7   1  12    6.20    0.67
  -7  -1  12    5.85    0.96
  -7  -1  12    5.02    0.91
  -7  -1 -12    5.67    0.69
  -7  -1 -12    7.52    0.81
   8   0  12    0.55    0.27
  -8   0  12    0.18    0.38
  -8   0  12    0.21    0.30
  -8   0 -12    0.55    0.22
  -8   0 -12    0.08    0.25
  -9   1  12   21.30    1.36
  -9   1  12   17.45    1.28
   9  -1  12   18.78    1.06
  -9   1 -12   21.53    1.29
  -9   1 -12   19.93    1.09
 -10   2  12    0.73    0.18
  10  -2  12    0.36    0.12
 -10   2 -12    0.23    0.17
  10  -2 -12    0.21    0.12
 -10   2 -12    0.17    0.11
   5 -13  13    2.08    0.24
   4 -12  13    2.62    0.46
   4 -12 -13    1.77    0.51
  -3  11  13   26.37    1.57
   3 -11  13   27.59    1.52
  -3  11  13   30.90    1.96
   3 -11 -13   24.95    2.08
  -3  11 -13   27.00    1.45
  -2  10  13   10.49    1.32
   2 -10  13   12.53    0.98
  -2  10  13   12.93    1.37
  -2  10  13   13.50    1.30
  -2  10 -13   10.85    1.00
   2 -10 -13   13.53    1.42
  -2  10 -13   12.30    0.94
  -1   9  13   -0.53    0.65
   1  -9  13   -0.09    0.20
   1  -9  13    0.98    0.67
  -1   9  13    0.36    0.45
  -1   9  13    0.21    0.35
  -1   9 -13    0.46    0.76
   1  -9 -13    0.05    0.48
  -1   9 -13    0.16    0.33
   0  -8  13    0.75    0.43
   0   8  13   -0.40    0.32
   0   8  13    0.08    0.23
   0  -8 -13   -0.50    0.54
   0   8 -13    0.17    0.32
   0   8 -13    0.49    0.65
   1   7  13    3.90    0.99
   1   7  13    3.63    0.45
  -1  -7  13    3.01    0.69
   1   7 -13    3.35    0.65
  -1  -7 -13    3.76    1.00
   1   7 -13    3.92    0.78
   2   6  13   44.63    2.59
  -2  -6  13   48.26    2.49
   2   6  13   41.46    1.80
   2   6 -13   42.30    2.10
  -2  -6 -13   45.62    2.55
   3   5  13   30.59    1.41
  -3  -5  13   32.03    1.99
  -3  -5 -13   29.76    1.58
   4   4  13    7.25    0.94
   4   4  13    8.04    0.95
   5   3  13   17.24    1.04
  -5  -3  13   14.37    1.33
  -5  -3  13   12.86    1.24
  -5  -3  13   16.22    1.06
  -6  -2  13   32.71    2.04
  -6  -2  13   28.98    1.69
  -6  -2  13   30.16    1.96
  -6  -2 -13   28.36    1.53
  -6  -2 -13   31.61    1.80
  -7  -1  13   35.67    2.26
  -7  -1  13   34.32    2.30
   7   1  13   38.07    1.84
  -7  -1 -13   35.34    1.78
  -7  -1 -13   44.35    2.23
  -8   0  13    4.76    0.82
   8   0  13    2.97    0.46
  -8   0  13    3.07    0.68
  -8   0 -13    3.36    0.64
  -8   0 -13    3.21    0.49
  -9   1  13    0.66    0.28
   9  -1  13    0.75    0.30
  -9   1  13    1.42    0.51
  -9   1 -13    1.30    0.33
  10  -2  13    0.70    0.21
 -10   2  13    0.96    0.23
  10  -2 -13    1.26    0.18
 -10   2 -13    0.77    0.16
 -10   2 -13    1.02    0.22
   3 -11  14    1.52    0.33
  -3  11  14    0.99    0.53
  -3  11  14    1.50    0.44
   3 -11 -14    2.49    0.72
  -3  11 -14    1.68    0.36
  -2  10  14    1.04    0.62
   2 -10  14    1.85    0.45
  -2  10  14    2.27    0.77
  -2  10  14    1.75    0.63
   2 -10 -14    1.90    0.67
  -2  10 -14    2.43    0.49
  -1   9  14    3.61    1.36
  -1   9  14    4.78    1.08
   1  -9  14    2.29    0.88
   1  -9  14    2.19    0.59
  -1   9 -14    3.34    0.75
  -1   9 -14    2.46    0.62
   1  -9 -14    2.94    0.71
   0   8  14    7.66    0.78
   0  -8  14    7.68    0.75
   0  -8  14    9.36    1.24
   0   8  14    8.31    1.20
   0   8  14    7.83    1.07
   0   8 -14    8.14    1.22
   0  -8 -14    7.51    1.44
   0   8 -14    7.93    0.98
   1   7  14   25.50    1.87
   1   7  14   21.34    1.77
  -1  -7  14   23.37    1.81
   1   7  14   23.59    1.81
   1   7 -14   22.52    1.64
  -1  -7 -14   27.48    2.15
   1   7 -14   25.37    1.60
   2   6  14   15.82    1.42
   2   6  14   14.64    1.43
   2   6  14   13.24    0.85
  -2  -6  14   14.84    1.30
  -2  -6 -14   13.71    1.36
   2   6 -14   14.26    1.19
   3   5  14   30.58    2.05
   3   5  14   30.72    1.44
  -3  -5  14   34.27    2.08
   3   5 -14   33.13    1.79
  -3  -5 -14   33.02    1.74
  -4  -4  14   12.93    1.23
   4   4  14   10.65    1.18
   4   4  14   11.94    0.80
   4   4 -14   11.64    0.84
   5   3  14    7.44    0.66
   5   3 -14    6.91    0.63
  -6  -2  14    6.85    1.01
  -6  -2  14    8.66    0.92
  -6  -2  14   10.18    1.13
   6   2  14   10.34    1.30
   6   2  14    9.50    0.82
  -6  -2 -14    7.83    0.73
  -7  -1  14   13.27    1.38
  -7  -1  14   14.71    1.40
   7   1  14   15.92    1.05
  -7  -1 -14   12.76    0.99
  -7  -1 -14   16.69    1.30
  -8   0  14    0.35    0.33
   8   0  14    0.24    0.18
  -8   0  14    0.49    0.36
  -8   0 -14    0.74    0.34
  -8   0 -14    0.45    0.21
   9  -1  14    6.18    0.51
  -9   1  14    4.25    0.79
  -9   1  14    8.08    0.97
  -9   1 -14    4.66    0.70
  -9   1 -14    5.74    0.51
 -10   2  14    1.92    0.30
  10  -2 -14    1.97    0.20
 -10   2 -14    1.56    0.20
   4 -12  15    0.18    0.14
   4 -12 -15    0.21    0.25
   3 -11  15    3.91    0.52
  -3  11  15    3.74    0.64
  -3  11  15    4.49    0.82
  -3  11 -15    4.19    0.50
   3 -11 -15    5.41    0.90
  -2  10  15   43.69    2.53
   2 -10  15   45.28    2.13
  -2  10  15   46.93    2.48
  -2  10  15   45.77    2.86
  -2  10 -15   45.87    2.02
  -2  10 -15   47.56    2.25
   2 -10 -15   51.29    3.00
   1  -9  15    3.42    0.94
   1  -9  15    3.37    0.82
  -1   9  15    3.83    0.88
  -1   9  15    3.82    0.93
  -1   9  15    4.22    0.96
  -1   9 -15    3.19    0.63
  -1   9 -15    4.02    0.88
   1  -9 -15    3.66    0.84
   0   8  15   15.81    1.61
   0  -8  15   14.87    0.99
   0   8  15   16.31    1.53
   0  -8  15   15.17    1.61
   0   8  15   16.33    1.12
   0  -8 -15   12.22    1.81
   0   8 -15   15.15    1.42
   0   8 -15   17.21    1.36
   1   7  15   43.12    2.68
  -1  -7  15   47.05    2.71
   1   7  15   41.59    2.55
   1   7  15   43.77    1.92
  -1  -7 -15   41.81    2.84
   1   7 -15   45.80    2.24
   1   7 -15   42.99    2.75
   2   6  15   54.58    3.04
  -2  -6  15   59.21    2.95
   2   6  15   58.09    3.08
   2   6  15   55.03    2.21
  -2  -6 -15   55.00    2.89
   2   6 -15   58.18    2.56
   3   5  15   10.36    1.10
  -3  -5  15    8.41    0.98
   3   5  15    9.46    0.72
  -3  -5 -15    9.90    0.78
   3   5 -15    9.02    0.96
   4   4  15   43.99    1.89
  -4  -4  15   47.46    2.64
   4   4 -15   44.41    1.91
  -5  -3  15   10.59    1.08
  -5  -3  15   12.05    0.93
  -5  -3  15   13.30    1.14
   5   3  15   12.02    0.87
  -6  -2  15   14.98    1.17
   6   2  15   13.78    1.47
   6   2  15   16.92    1.06
  -6  -2 -15   13.30    0.95
  -6  -2 -15   14.41    1.12
   7   1  15    8.72    0.79
  -7  -1  15    9.21    1.12
  -7  -1  15    9.55    1.16
  -7  -1 -15    7.88    0.74
  -7  -1 -15    8.28    0.92
  -8   0  15    0.90    0.42
  -8   0  15    1.50    0.49
   8   0  15    0.60    0.21
  -8   0 -15    0.41    0.25
  -8   0 -15    0.20    0.20
  -9   1  15    3.90    0.60
   9  -1  15    4.68    0.45
  -9   1 -15    4.70    0.45
   4 -12  16    6.06    0.56
   4 -12 -16    7.05    0.80
   3 -11  16   11.96    0.87
  -3  11  16   10.61    0.95
  -3  11  16   12.03    1.19
   3 -11 -16   12.63    1.32
  -3  11 -16   11.27    0.83
  -2  10  16   18.50    1.53
   2 -10  16   17.17    1.18
  -2  10  16   17.68    1.51
  -2  10  16   18.22    1.73
  -2  10 -16   19.03    1.24
  -2  10 -16   16.48    1.02
   2 -10 -16   16.91    1.70
   1  -9  16    4.36    1.39
  -1   9  16    8.31    1.23
  -1   9  16    8.26    1.23
  -1   9  16    6.73    1.10
   1  -9  16    8.25    0.73
  -1   9 -16    7.41    0.78
  -1   9 -16    8.36    0.92
   1  -9 -16    7.94    1.74
   0  -8  16   34.49    2.51
   0   8  16   29.55    2.19
   0   8  16   31.34    1.68
   0   8  16   32.09    2.35
   0  -8  16   30.23    1.52
   0   8 -16   32.15    1.90
   0   8 -16   31.94    1.86
   1   7  16    3.08    0.75
  -1  -7  16    2.13    0.43
   1   7  16    3.29    0.72
   1   7  16    3.34    0.46
   1   7 -16    3.76    0.81
  -1  -7 -16    3.46    0.87
   1   7 -16    2.73    0.68
  -2  -6  16    8.68    1.03
   2   6  16    7.35    1.03
   2   6  16    8.98    0.85
   2   6  16    8.33    1.40
  -2  -6 -16    8.68    1.27
   2   6 -16   10.80    1.42
  -3  -5  16    6.46    0.87
   3   5  16    6.53    1.00
   3   5  16    6.52    0.60
   3   5 -16    5.81    0.85
  -3  -5 -16    5.48    0.65
   4   4  16   45.44    1.91
  -4  -4  16   44.42    2.30
   5   3  16    1.17    0.31
  -5  -3  16    1.33    0.33
  -5  -3  16    1.05    0.43
   5   3 -16    1.23    0.30
   6   2  16    7.72    0.71
  -6  -2  16    7.08    0.87
  -6  -2  16    7.16    0.93
  -6  -2  16    7.82    1.02
  -6  -2 -16    7.05    0.67
  -6  -2 -16    8.73    0.97
  -7  -1  16   20.61    1.68
  -7  -1  16   19.47    1.63
   7   1  16   21.50    1.25
  -7  -1 -16   20.92    1.40
  -7  -1 -16   18.90    1.16
  -8   0  16    0.56    0.36
  -8   0  16    0.22    0.32
   8   0  16    0.65    0.24
  -8   0 -16    0.94    0.34
  -8   0 -16    0.95    0.28
   9  -1  16    0.65    0.20
  -9   1  16    0.67    0.34
  -9   1  16    0.15    0.17
  -9   1 -16    0.58    0.17
  -9   1 -16    0.39    0.20
   4 -12  17    0.86    0.22
   4 -12 -17    1.53    0.39
  -3  11  17    2.61    0.65
   3 -11  17    4.34    0.52
   3 -11 -17    3.65    0.83
   2 -10  17   17.73    1.13
  -2  10  17   16.56    1.43
  -2  10  17   16.52    1.45
  -2  10  17   15.52    1.60
  -2  10 -17   17.71    1.02
   2 -10 -17   15.69    1.64
  -2  10 -17   15.51    1.13
  -1   9  17    1.23    0.80
   1  -9  17    1.47    0.37
   1  -9  17   -0.49    0.83
  -1   9  17    0.98    0.62
  -1   9  17    0.86    0.59
   1  -9 -17    0.92    0.54
  -1   9 -17    1.08    0.36
  -1   9 -17    1.01    0.36
   0  -8  17    5.86    1.14
   0   8  17    3.12    0.75
   0   8  17    6.21    0.73
   0  -8  17    4.89    0.58
   0   8  17    6.03    1.16
   0  -8 -17    4.98    0.98
   0   8 -17    5.43    0.87
   0   8 -17    3.40    0.64
   1   7  17    9.52    0.79
   1   7  17   10.79    1.24
   1   7  17    8.58    1.16
  -1  -7  17   10.52    1.28
   1   7 -17   10.67    1.19
  -1  -7 -17    9.28    1.37
   1   7 -17    9.73    1.06
   2   6  17   17.46    1.57
  -2  -6  17   16.81    1.45
   2   6  17   17.84    1.53
   2   6  17   14.61    0.96
  -2  -6 -17   17.42    1.48
   2   6 -17   17.55    1.42
   2   6 -17   16.94    1.32
   3   5  17   11.03    1.24
   3   5  17    9.84    1.14
  -3  -5  17   12.38    1.20
   3   5  17   10.21    0.74
   3   5 -17   10.55    0.94
  -4  -4  17   43.21    2.16
   4   4  17   43.00    1.86
  -4  -4  17   41.29    2.52
  -4  -4  17   42.79    1.96
   4   4 -17   43.97    1.83
  -5  -3  17   14.92    1.07
  -5  -3  17   11.98    1.21
   5   3  17   14.10    0.93
  -5  -3  17   13.82    1.18
   5   3 -17   12.74    0.86
   6   2  17   43.28    1.97
  -6  -2  17   42.90    2.39
  -6  -2  17   45.72    2.53
  -6  -2  17   41.45    2.18
  -7  -1  17    0.39    0.35
   7   1  17   -0.03    0.18
  -7  -1  17    0.35    0.41
  -7  -1 -17    0.01    0.27
  -7  -1 -17    0.05    0.24
  -8   0  17    1.43    0.51
   8   0  17    1.58    0.32
  -8   0  17    1.78    0.56
  -8   0 -17    1.50    0.29
  -8   0 -17    1.49    0.36
  -9   1  17    1.51    0.37
   9  -1  17    2.29    0.31
  -9   1  17    2.14    0.47
  -9   1 -17    2.43    0.29
  -9   1 -17    2.26    0.38
   4 -12  18    3.50    0.41
   4 -12 -18    4.86    0.61
  -3  11  18    8.77    1.01
   3 -11  18    8.64    0.72
   3 -11 -18    9.01    1.13
  -2  10  18    6.89    0.96
  -2  10  18    5.56    0.93
   2 -10  18    7.20    0.71
  -2  10  18    7.08    1.11
  -2  10 -18    5.96    0.70
  -2  10 -18    6.18    0.64
   2 -10 -18    8.08    1.19
   1  -9  18   36.79    1.75
  -1   9  18   37.84    2.23
  -1   9  18   38.12    2.41
   1  -9  18   32.08    3.02
  -1   9  18   36.66    2.64
  -1   9 -18   37.62    1.79
   1  -9 -18   35.27    2.35
  -1   9 -18   30.87    1.81
   0   8  18   94.90    3.65
   0  -8  18   92.59    3.39
   0  -8  18   90.15    4.77
   0   8  18   94.07    4.62
   0   8  18   96.05    4.45
   0   8 -18   95.60    3.66
   0   8 -18   95.42    3.61
   0  -8 -18   83.01    3.97
   1   7  18    6.79    1.03
   1   7  18    8.72    0.74
  -1  -7  18   11.71    1.33
   1   7  18    8.29    1.14
  -1  -7  18    7.98    0.74
  -1  -7 -18    8.64    1.30
   1   7 -18    9.21    1.08
   1   7 -18    7.96    0.96
  -2  -6  18    6.17    1.03
  -2  -6  18    4.53    0.59
   2   6  18    5.68    0.55
   2   6  18    6.35    0.93
   2   6 -18    6.72    0.95
  -2  -6 -18    5.65    0.92
   2   6 -18    6.66    0.79
   3   5  18    5.59    0.89
  -3  -5  18    6.06    0.67
   3   5  18    5.45    0.54
   3   5 -18    5.85    0.73
  -4  -4  18   23.36    1.47
  -4  -4  18   21.73    1.32
   4   4  18   24.55    1.86
   4   4  18   22.86    1.21
  -4  -4  18   24.56    1.87
   4   4 -18   23.07    1.21
  -5  -3  18   10.49    1.06
  -5  -3  18    9.95    1.03
   5   3  18   10.74    0.79
  -5  -3  18   10.20    0.90
   5   3 -18    9.22    0.74
  -6  -2  18    9.19    1.10
   6   2  18    9.38    0.77
  -6  -2  18    7.71    1.09
  -6  -2  18    8.38    0.96
  -6  -2 -18    7.94    0.72
  -6  -2 -18    9.96    0.91
   7   1  18    6.36    0.67
  -7  -1  18    7.46    1.01
  -7  -1  18    6.42    0.92
  -7  -1 -18    6.60    0.72
  -7  -1 -18    5.44    0.61
   8   0  18   34.59    1.62
  -8   0  18   34.57    2.12
  -8   0  18   38.49    2.16
  -8   0 -18   39.51    1.84
  -8   0 -18   36.65    1.63
  -9   1  18    0.08    0.17
  -9   1  18    0.21    0.23
   9  -1  18   -0.03    0.11
  -9   1 -18    0.25    0.17
   4 -12  19    4.96    0.45
   4 -12 -19    4.70    0.61
  -3  11  19    0.27    0.42
   3 -11  19    1.08    0.31
   3 -11 -19    0.43    0.38
  -2  10  19    5.09    0.93
  -2  10  19    6.88    1.47
   2 -10  19    4.62    0.63
  -2  10  19    7.97    1.91
   2 -10 -19    3.65    0.86
  -2  10 -19    4.49    0.54
  -2  10 -19    5.21    0.63
  -1   9  19   40.56    2.55
   1  -9  19   42.57    1.95
  -1   9  19   45.38    2.47
  -1   9  19   42.52    2.84
   1  -9 -19   38.92    2.52
  -1   9 -19   44.33    1.94
  -1   9 -19   38.02    1.97
   0  -8  19   -0.89    0.52
   0  -8  19    0.33    0.21
   0   8  19    1.14    0.76
   0   8  19   -0.30    0.42
   0   8 -19    0.59    0.47
   0   8 -19    0.36    0.36
   0  -8 -19   -0.49    0.51
   1   7  19  106.60    3.90
   1   7  19  113.29    4.92
  -1  -7  19  113.39    5.09
   1   7  19  109.10    5.00
   1   7 -19  107.45    3.96
  -1  -7 -19   98.71    6.53
   1   7 -19  105.15    3.97
   2   6  19   34.44    1.67
   2   6  19   39.78    2.48
  -2  -6  19   36.65    2.36
   2   6 -19   36.47    1.84
  -2  -6 -19   36.17    2.19
   2   6 -19   38.55    1.95
  -3  -5  19    9.26    1.07
   3   5  19    8.51    1.11
   3   5  19    8.31    1.09
   3   5  19    9.15    0.72
   3   5 -19    9.42    0.81
  -4  -4  19    1.78    0.47
  -4  -4  19    2.50    0.74
   4   4  19    2.75    0.97
   4   4  19    1.69    0.36
  -4  -4  19    1.28    0.35
   4   4 -19    2.08    0.41
  -5  -3  19    4.76    0.66
  -5  -3  19    2.95    0.68
  -5  -3  19    4.69    0.81
   5   3  19    5.33    0.60
  -5  -3  19    4.57    0.83
   5   3 -19    4.64    0.56
  -6  -2  19   36.77    2.68
  -6  -2  19   41.78    2.42
   6   2  19   38.91    1.83
  -6  -2  19   40.00    2.37
  -6  -2 -19   39.55    1.75
  -6  -2 -19   39.76    1.99
   7   1  19   14.14    0.96
  -7  -1  19   11.75    1.21
  -7  -1  19   11.79    1.28
  -7  -1  19   13.67    1.29
  -7  -1 -19   10.46    1.18
  -8   0  19    0.59    0.35
   8   0  19    1.37    0.33
  -8   0  19    0.47    0.37
  -8   0 -19    1.08    0.24
  -8   0 -19    1.65    0.43
  -9   1  19    9.52    0.75
  -9   1  19   10.84    0.87
   9  -1  19   10.89    0.60
  -9   1 -19   11.72    0.64
  -9   1 -19    8.54    0.72
   4 -12  20    0.32    0.15
   4 -12 -20    0.21    0.22
  -3  11  20    3.61    0.83
   3 -11  20    4.72    0.51
   3 -11 -20    3.46    0.75
  -2  10  20    6.98    0.93
  -2  10  20    4.71    0.97
   2 -10 -20    5.36    1.38
  -2  10 -20    7.00    0.58
  -1   9  20   15.66    1.52
  -1   9  20   18.38    1.82
   1  -9  20   15.63    1.05
  -1   9  20   16.45    1.62
   1  -9 -20   16.16    1.57
  -1   9 -20   14.08    0.99
  -1   9 -20   15.97    1.12
   0  -8  20    1.38    0.68
   0   8  20    0.87    0.59
   0   8  20    0.68    0.41
   0   8  20    0.47    0.37
   0   8 -20    0.50    0.31
   0   8 -20    0.64    0.37
   0  -8 -20    1.36    0.52
   1   7  20   10.09    1.28
   1   7  20   10.84    0.89
  -1  -7  20   14.30    1.51
  -1  -7  20   12.69    0.89
  -1  -7 -20    9.73    1.48
   1   7 -20   11.78    1.03
   1   7 -20   12.46    1.02
   2   6  20    7.09    0.63
  -2  -6  20    4.88    0.64
  -2  -6  20    5.82    0.90
   2   6  20    6.72    0.97
   2   6 -20    6.84    0.72
  -2  -6 -20    5.66    0.95
   2   6 -20    5.27    0.72
   3   5  20   37.09    2.37
   3   5  20   35.59    1.64
  -3  -5  20   32.96    1.76
  -3  -5  20   38.41    2.36
   3   5 -20   33.86    1.64
  -4  -4  20    9.73    0.99
   4   4  20    9.63    0.75
  -4  -4  20    8.43    1.09
   4   4  20    7.59    1.26
  -4  -4  20   11.74    0.91
   4   4 -20   10.85    0.77
  -5  -3  20   65.28    2.79
  -5  -3  20   62.85    3.46
   5   3  20   59.95    2.83
  -5  -3  20   61.69    2.98
   5   3 -20   57.08    2.32
  -5  -3 -20   58.22    2.53
  -6  -2  20   15.66    1.42
   6   2  20   14.05    0.98
  -6  -2  20   16.00    1.29
  -6  -2  20   14.48    1.34
  -6  -2 -20   15.54    1.08
  -6  -2 -20   12.62    0.88
  -7  -1  20    2.84    0.55
  -7  -1 -20    2.30    0.52
  -7  -1 -20    3.95    0.46
  -8   0  20   14.73    1.24
   8   0  20   13.77    0.83
  -8   0  20   13.14    1.14
  -8   0 -20   12.34    0.93
  -8   0 -20   12.74    0.81
  -9   1  20    1.66    0.32
   9  -1  20    1.82    0.28
  -9   1  20    1.38    0.36
  -9   1 -20    1.69    0.30
  -9   1 -20    2.05    0.30
   4 -12  21    4.75    0.44
   4 -12 -21    5.36    0.62
   3 -11  21    0.34    0.18
  -3  11  21    0.38    0.39
   3 -11 -21    0.79    0.35
  -2  10  21    4.32    0.78
   2 -10  21    4.32    0.52
  -2  10  21    2.53    0.62
  -2  10  21    3.85    0.99
  -2  10 -21    3.00    0.41
   2 -10 -21    3.78    0.89
  -2  10 -21    4.26    0.52
  -1   9  21   17.31    1.65
   1  -9  21   15.33    1.04
  -1   9  21   14.40    1.63
  -1   9  21   15.25    1.48
  -1   9 -21   16.65    1.12
   1  -9 -21   15.14    1.59
  -1   9 -21   16.76    1.03
   0  -8  21   38.54    3.16
   0   8  21   32.85    2.54
   0   8  21   34.06    1.87
   0  -8  21   32.08    1.61
   0   8  21   34.87    2.40
   0   8 -21   31.42    1.70
   0   8 -21   33.40    1.67
   0  -8 -21   32.16    2.31
  -1  -7  21   11.56    1.40
   1   7  21   14.13    1.43
   1   7  21   13.85    1.00
  -1  -7  21   13.24    0.92
   1   7 -21   12.33    0.99
  -1  -7 -21   13.38    1.63
   1   7 -21   13.35    1.03
   2   6  21   23.74    1.91
  -2  -6  21   26.25    1.97
   2   6  21   23.35    1.29
  -2  -6  21   24.42    1.38
   2   6 -21   23.17    1.28
  -2  -6 -21   25.19    1.82
   2   6 -21   24.35    1.37
   3   5  21   11.70    0.82
  -3  -5  21   11.45    0.99
  -3  -5  21   12.67    1.32
   3   5  21   10.80    1.28
   3   5 -21   11.53    0.87
  -4  -4  21   20.00    1.43
  -4  -4  21   20.79    1.31
   4   4  21   21.12    1.16
   4   4  21   18.16    1.69
  -4  -4  21   19.93    1.71
   4   4 -21   21.29    1.16
   5   3  21   -0.01    0.21
  -5  -3  21    0.74    0.35
  -5  -3  21    0.50    0.54
  -5  -3  21    0.47    0.42
  -5  -3  21   -0.05    0.26
  -5  -3 -21    1.25    0.32
   6   2  21   27.46    1.43
  -6  -2  21   26.89    1.95
  -6  -2  21   28.84    1.78
  -6  -2  21   27.30    1.85
  -6  -2 -21   27.85    1.49
  -6  -2 -21   27.37    1.36
  -7  -1  21    5.58    0.82
   7   1  21    5.90    0.59
  -7  -1  21    6.75    0.91
  -7  -1  21    5.44    0.96
  -7  -1 -21    5.76    0.59
  -7  -1 -21    6.03    0.70
   8   0  21    3.58    0.38
  -8   0  21    2.48    0.55
  -8   0  21    2.93    0.67
  -8   0 -21    2.61    0.36
  -8   0 -21    2.56    0.44
   9  -1  21    3.85    0.35
  -9   1  21    4.78    0.57
  -9   1  21    4.06    0.44
  -9   1 -21    4.20    0.50
  -9   1 -21    4.28    0.41
   4 -12  22    1.88    0.29
   4 -12 -22    1.28    0.32
   3 -11  22    8.96    0.68
  -3  11  22    8.55    0.96
   3 -11 -22    9.18    1.05
  -2  10  22    2.01    0.57
  -2  10  22    1.95    0.50
   2 -10  22    1.67    0.37
  -2  10  22    1.66    0.62
   2 -10 -22    2.71    0.73
  -2  10 -22    2.08    0.32
  -1   9  22   35.76    2.61
   1  -9  22   32.16    1.65
  -1   9  22   35.08    2.17
  -1   9  22   33.56    2.25
  -1   9 -22   31.53    1.60
  -1   9 -22   34.22    1.68
   1  -9 -22   35.09    2.32
   0  -8  22   36.70    2.94
   0   8  22   35.07    2.46
   0   8  22   34.97    2.61
   0  -8  22   35.49    1.71
   0   8  22   35.83    1.97
   0   8 -22   35.12    1.69
   0   8 -22   35.61    1.79
   0  -8 -22   32.89    2.63
   1   7  22   56.02    3.25
  -1  -7  22   52.77    3.29
   1   7  22   57.01    2.66
  -1  -7  22   56.71    2.35
  -1  -7 -22   52.62    3.01
   1   7 -22   55.68    2.37
   1   7 -22   57.51    2.38
  -2  -6  22   20.32    1.22
  -2  -6  22   20.46    1.72
   2   6  22   21.40    1.83
   2   6  22   19.74    1.19
   2   6 -22   20.90    1.22
   2   6 -22   19.23    1.14
  -3  -5  22    7.56    0.78
   3   5  22    7.70    1.02
  -3  -5  22    5.47    0.91
   3   5  22    7.00    0.64
   3   5 -22    7.76    0.69
   4   4  22   11.75    0.85
  -4  -4  22   10.24    0.93
  -4  -4  22   13.36    1.37
  -4  -4  22   13.19    1.11
   4   4  22   11.42    1.35
   4   4 -22   11.38    0.82
   5   3  22   13.55    0.94
  -5  -3  22   14.05    1.29
  -5  -3  22   12.56    1.20
  -5  -3  22   13.64    1.15
  -5  -3  22   14.89    1.57
  -5  -3 -22   13.79    0.93
   6   2  22    8.88    0.73
  -6  -2  22    7.45    0.97
  -6  -2  22    8.36    1.05
  -6  -2  22    7.94    0.96
  -6  -2 -22    7.53    0.76
  -6  -2 -22    7.77    0.68
  -7  -1  22   10.64    1.11
  -7  -1  22   12.20    1.28
   7   1  22   11.61    0.82
  -7  -1  22   11.29    1.23
  -7  -1 -22   10.15    0.93
  -7  -1 -22   10.15    0.77
  -8   0  22    1.66    0.39
  -8   0  22    2.39    0.56
   8   0  22    2.70    0.52
  -8   0 -22    2.67    0.41
  -9   1  22    4.03    0.53
   9  -1 -22    4.33    0.33
  -9   1 -22    4.65    0.43
  -9   1 -22    4.37    0.41
   4 -12  23   -0.06    0.10
   3 -11  23    1.61    0.35
  -3  11  23    1.17    0.46
   3 -11 -23    1.23    0.44
   2 -10  23    1.56    0.37
  -2  10  23    0.74    0.37
  -2  10  23    1.31    0.52
  -2  10  23    1.02    0.50
  -2  10 -23    0.93    0.22
   2 -10 -23    1.54    0.53
   1  -9  23    9.40    0.82
  -1   9  23    9.42    1.27
  -1   9  23    8.85    1.28
  -1   9  23    9.50    1.19
  -1   9 -23    9.31    0.74
   1  -9 -23    8.27    1.15
  -1   9 -23    9.08    0.77
   0   8  23   36.47    2.01
   0   8  23   35.74    2.51
   0  -8  23   36.97    1.77
   0  -8  23   30.83    2.76
   0   8 -23   35.81    1.75
   0  -8 -23   37.26    2.29
   0   8 -23   37.95    1.73
  -1  -7  23   13.10    1.55
   1   7  23   13.11    1.00
   1   7  23   15.87    1.80
  -1  -7  23   11.90    1.34
  -1  -7 -23   11.38    1.27
   1   7 -23   14.12    1.00
   1   7 -23   14.10    1.02
   2   6  23   14.97    1.55
  -2  -6  23   14.56    1.48
   2   6  23   14.09    0.99
  -2  -6  23   12.83    1.00
   2   6 -23   14.25    0.98
  -3  -5  23    6.15    0.71
   3   5  23    6.94    0.62
  -3  -5  23    7.83    1.06
   3   5  23    8.40    1.12
   3   5 -23    6.24    0.63
  -4  -4  23    1.54    0.60
  -4  -4  23    0.36    0.25
   4   4  23    0.93    0.62
  -4  -4  23    0.01    0.36
   4   4  23    0.99    0.43
  -5  -3  23   14.70    1.66
   5   3  23   13.83    0.94
  -5  -3  23   14.68    1.31
  -5  -3  23   12.60    1.59
  -5  -3  23   13.59    1.29
  -5  -3 -23   12.57    0.94
  -5  -3 -23   13.62    0.90
  -6  -2  23    4.31    0.77
   6   2  23    3.58    0.51
  -6  -2  23    4.45    0.80
  -6  -2  23    4.47    0.83
  -6  -2 -23    4.41    0.54
  -6  -2 -23    5.29    0.65
  -7  -1  23   16.51    1.45
  -7  -1  23   14.52    1.23
   7   1  23   15.54    1.36
  -7  -1  23   13.56    1.17
   7   1  23   15.17    0.93
  -7  -1 -23   14.19    0.89
  -7  -1 -23   12.63    1.05
   8   0  23    5.65    0.48
  -8   0  23    4.72    0.62
  -8   0  23    6.46    0.81
  -8   0 -23    5.26    0.49
  -8   0 -23    6.11    0.60
  -9   1  23    2.68    0.42
  -9   1 -23    1.83    0.25
  -9   1 -23    2.12    0.30
   4 -12  24    1.78    0.29
  -3  11  24    2.18    0.55
   3 -11 -24    2.26    0.60
  -2  10  24    0.08    0.32
   2 -10  24    0.24    0.21
  -2  10  24    0.02    0.37
  -2  10  24    0.29    0.40
  -2  10 -24    0.19    0.20
   2 -10 -24    0.11    0.35
  -1   9  24   15.62    1.58
  -1   9  24   14.31    1.43
   1  -9  24   14.42    1.02
  -1   9  24   14.63    1.60
  -1   9 -24   15.91    0.95
   1  -9 -24   15.91    1.54
   0   8  24   62.76    3.47
   0   8  24   63.59    2.90
   0  -8  24   61.96    2.59
   0   8  24   71.93    3.92
   0   8 -24   61.02    2.50
   0  -8 -24   59.99    3.14
   0   8 -24   59.86    2.53
   1   7  24    6.08    0.74
   1   7  24    7.77    1.12
  -1  -7  24    6.97    0.78
  -1  -7  24    6.80    1.38
   1   7 -24    8.37    0.73
  -1  -7 -24    8.26    1.06
   1   7 -24    7.46    0.70
  -2  -6  24    9.43    1.22
   2   6  24    9.53    1.87
  -2  -6  24    8.90    0.82
  -3  -5  24   10.64    1.26
  -3  -5  24    9.70    0.90
   3   5  24    6.57    1.62
  -4  -4  24    9.32    1.03
  -4  -4  24    9.53    1.21
  -4  -4  24    8.51    0.87
  -4  -4  24    9.90    0.98
   4   4  24    9.86    1.27
   4   4  24    7.93    0.71
   4   4 -24    8.39    0.72
  -4  -4 -24    8.04    0.77
  -5  -3  24    7.68    0.99
  -5  -3  24    8.39    0.93
  -5  -3  24    8.01    0.98
  -5  -3  24    8.77    1.89
   5   3  24    8.47    0.71
  -5  -3 -24    9.53    0.77
  -5  -3 -24    6.88    0.68
  -6  -2  24    2.16    0.62
  -6  -2  24    2.63    0.59
  -6  -2  24    3.62    0.69
   6   2  24    3.70    0.47
  -6  -2 -24    4.56    0.52
  -6  -2 -24    4.03    0.59
  -7  -1  24    2.10    0.60
   7   1  24    2.18    0.57
  -7  -1  24    1.84    0.50
   7   1  24    2.80    0.38
  -7  -1  24    2.13    0.54
  -7  -1 -24    1.89    0.36
  -7  -1 -24    2.52    0.46
   8   0  24    0.06    0.15
  -8   0  24   -0.20    0.20
  -8   0  24   -0.05    0.22
  -8   0 -24    0.07    0.19
  -8   0 -24    0.03    0.12
  -9   1  24    0.98    0.37
   4 -12  25    2.11    0.26
   3 -11  25    6.75    0.64
  -3  11  25    4.59    0.77
   3 -11 -25    6.06    0.90
  -2  10  25    5.09    0.73
  -2  10  25    4.25    0.92
   2 -10  25    4.22    0.50
  -2  10  25    3.41    0.63
  -2  10 -25    4.53    0.48
   2 -10 -25    4.72    0.83
   1  -9  25   28.26    1.54
  -1   9  25   30.54    1.99
  -1   9  25   28.78    2.29
   1  -9 -25   27.51    2.21
  -1   9 -25   29.13    1.82
   0  -8  25   98.74    3.67
   0   8  25  102.35    4.99
   0   8  25   96.04    3.93
   0   8  25   96.30    4.58
   0   8 -25   94.59    3.48
   0  -8 -25   99.02    4.34
   1   7  25   27.63    2.15
  -1  -7  25   26.07    2.28
   1   7  25   26.64    1.54
  -1  -7  25   25.66    1.47
  -1  -7 -25   24.31    2.40
   1   7 -25   26.62    1.40
  -2  -6  25    1.40    0.62
  -2  -6  25    2.13    0.62
   2   6  25    1.28    0.55
   2   6  25    2.04    0.46
  -2  -6 -25    2.85    0.52
   2   6 -25    1.86    0.36
  -3  -5  25    9.42    0.89
  -3  -5  25    9.58    1.23
   3   5  25   10.10    1.29
  -3  -5  25    9.36    1.26
   3   5  25   10.38    0.80
  -3  -5 -25    7.41    0.85
   3   5 -25    8.53    0.74
  -4  -4  25    1.39    0.54
  -4  -4  25    1.44    0.45
  -4  -4  25    1.08    0.48
  -4  -4  25    0.71    0.31
   4   4  25   -0.54    0.69
   4   4  25    1.93    0.40
   4   4 -25    1.00    0.27
  -4  -4 -25    1.13    0.39
   5   3  25   21.11    1.19
  -5  -3  25   20.75    1.48
  -5  -3  25   17.84    1.56
  -5  -3  25   19.44    1.51
  -5  -3 -25   19.70    1.22
  -5  -3 -25   19.32    1.12
  -6  -2  25    5.33    0.84
  -6  -2  25    3.04    0.59
   6   2  25    5.29    0.58
  -6  -2  25    4.90    0.81
  -6  -2 -25    4.32    0.72
  -7  -1  25    5.58    0.76
  -7  -1  25    3.55    0.68
   7   1  25    5.69    0.95
   7   1  25    4.73    0.48
  -7  -1  25    5.08    0.81
  -7  -1 -25    4.73    0.60
  -7  -1 -25    3.18    0.44
  -8   0  25   -0.07    0.28
  -8   0  25    0.24    0.23
   8   0  25    0.10    0.15
  -8   0 -25    0.33    0.17
  -8   0 -25    0.11    0.13
  -9   1  25    0.81    0.22
  -9   1 -25    0.63    0.16
  -9   1 -25    0.47    0.14
   3 -11  26    0.49    0.18
  -3  11  26    0.85    0.57
   3 -11 -26    0.35    0.31
  -2  10  26    2.19    0.48
   2 -10  26    3.45    0.49
  -2  10  26    3.26    0.75
  -2  10  26    3.16    0.64
   2 -10 -26    3.41    0.79
  -1   9  26   27.99    2.41
   1  -9  26   23.68    1.73
  -1   9  26   21.33    1.74
  -1   9  26   27.51    2.40
  -1   9 -26   22.72    1.19
   1  -9 -26   24.98    2.03
   0   8  26    0.53    0.37
   0  -8  26    0.39    0.28
   0   8  26   -0.17    0.49
   0   8 -26    0.14    0.18
   0  -8 -26    0.21    0.40
  -1  -7  26   14.48    1.64
  -1  -7  26   14.78    1.09
   1   7  26   13.42    1.48
   1   7  26   14.71    1.11
  -1  -7 -26   14.54    1.36
   1   7 -26   15.45    0.98
  -2  -6  26    5.31    0.70
  -2  -6  26    4.68    0.96
   2   6  26    5.13    0.61
   2   6  26    6.11    1.02
   2   6 -26    4.54    0.53
   3   5  26    5.70    0.64
  -3  -5  26    6.19    0.78
  -3  -5  26    5.86    1.16
   3   5  26    6.69    1.09
  -3  -5  26    6.81    0.77
  -3  -5 -26    4.76    0.90
   3   5 -26    5.91    0.62
   4   4  26   16.43    1.60
  -4  -4  26   14.88    1.27
  -4  -4  26   16.26    1.71
  -4  -4  26   16.84    1.29
   4   4  26   16.35    1.04
  -4  -4  26   16.95    1.37
  -4  -4 -26   16.52    1.06
   4   4 -26   14.87    1.00
  -4  -4 -26   15.29    1.08
  -5  -3  26   75.59    3.51
   5   3  26   76.44    2.89
  -5  -3  26   74.86    3.47
  -5  -3  26   76.89    3.37
  -5  -3 -26   73.08    2.84
  -5  -3 -26   74.01    2.88
   6   2  26   16.16    1.07
  -6  -2  26   18.48    2.23
  -6  -2  26   17.65    1.33
  -6  -2 -26   16.78    1.03
  -6  -2 -26   17.29    1.09
  -7  -1  26   12.27    1.18
  -7  -1  26   11.11    1.01
   7   1  26   10.95    0.73
   7   1  26    9.75    1.10
  -7  -1  26   12.95    1.12
  -7  -1 -26   11.01    0.75
  -7  -1 -26   10.88    0.84
  -8   0  26    4.74    0.64
  -8   0  26    5.61    0.60
   8   0  26    4.31    0.48
  -8   0 -26    4.29    0.44
  -8   0 -26    5.29    0.52
  -9   1  26    8.35    0.58
  -3  11  27    3.99    0.62
   3 -11  27    3.34    0.41
   3 -11 -27    3.68    0.60
   2 -10  27    0.57    0.24
  -2  10  27   -0.27    0.30
  -2  10  27   -0.47    0.50
  -2  10  27   -0.09    0.20
   2 -10 -27    0.25    0.32
  -1   9  27   12.92    1.30
  -1   9  27   13.34    1.30
   1  -9  27   13.31    0.96
  -1   9  27   13.76    1.52
   1  -9 -27   13.42    1.35
  -1   9 -27   10.44    0.79
   0   8  27   14.19    1.51
   0   8  27   13.63    1.31
   0  -8  27   13.69    1.05
   0   8  27   16.69    1.73
   0  -8 -27   15.70    1.49
   0   8 -27   11.93    0.90
   1   7  27   24.18    1.49
  -1  -7  27   25.94    1.48
   1   7  27   21.27    1.89
   1   7 -27   24.63    1.31
  -1  -7 -27   22.64    1.68
   2   6  27   16.43    1.11
  -2  -6  27   13.95    1.68
   2   6  27   16.80    1.65
  -2  -6  27   15.29    1.16
  -2  -6 -27   14.97    1.24
   2   6 -27   15.97    1.02
   3   5  27   15.28    1.04
   3   5  27   15.67    1.60
  -3  -5  27   14.62    1.61
  -3  -5  27   17.75    1.41
  -3  -5  27   17.01    1.28
   3   5 -27   16.27    1.04
  -3  -5 -27   15.29    1.15
   4   4  27   32.59    1.58
  -4  -4  27   31.78    1.85
   4   4  27   31.36    2.24
  -4  -4  27   33.80    2.01
  -4  -4  27   31.30    1.93
  -4  -4 -27   31.68    1.64
  -4  -4 -27   32.74    1.66
   5   3  27    6.77    0.66
  -5  -3  27    7.55    0.91
  -5  -3  27    6.62    0.89
  -5  -3  27    7.66    1.01
  -5  -3 -27    6.44    0.66
  -5  -3 -27    6.74    0.68
  -6  -2  27   10.61    1.02
  -6  -2  27   10.37    1.08
  -6  -2  27   10.13    1.15
   6   2  27   10.87    0.77
  -6  -2 -27   10.88    0.84
  -6  -2 -27   10.69    0.80
  -7  -1  27    0.69    0.31
   7   1  27    1.10    0.70
  -7  -1  27    1.41    0.50
   7   1  27    1.03    0.25
  -7  -1  27    0.88    0.52
  -7  -1 -27    0.98    0.25
  -7  -1 -27    1.77    0.33
  -8   0  27    8.72    0.83
   8   0  27    7.50    0.50
  -8   0  27    8.06    0.63
  -8   0 -27    6.84    0.58
  -8   0 -27    6.50    0.54
  -3  11  28   10.92    0.83
   3 -11 -28   10.88    0.88
   2 -10  28    3.46    0.48
  -2  10  28    2.23    0.47
  -2  10  28    3.65    0.76
   2 -10 -28    5.28    0.83
  -1   9  28   13.61    1.31
   1  -9  28   13.67    0.98
  -1   9  28   13.77    1.25
  -1   9  28   12.08    1.41
   1  -9 -28   14.34    1.41
  -1   9 -28   13.50    0.85
   0   8  28    0.41    0.57
   0  -8  28   -0.06    0.23
   0   8  28    0.10    0.27
   0   8  28   -0.63    0.34
   0   8 -28   -0.08    0.16
   0  -8 -28    0.84    0.41
  -1  -7  28   19.85    1.28
   1   7  28   18.63    1.74
   1   7  28   19.02    1.30
   1   7 -28   17.65    1.09
  -1  -7 -28   15.37    1.46
   2   6  28    7.59    0.74
   2   6  28    6.61    1.10
  -2  -6  28    7.83    0.84
  -2  -6 -28    6.99    0.87
   2   6 -28    7.30    0.67
   3   5  28   15.81    1.61
   3   5  28   15.30    1.05
  -3  -5  28   15.90    1.28
  -3  -5  28   15.84    1.23
   3   5 -28   16.48    1.05
  -3  -5 -28   16.20    1.14
  -4  -4  28   62.89    2.95
   4   4  28   62.64    2.50
   4   4  28   65.73    3.52
   4   4  28   57.02    3.16
  -4  -4  28   54.26    2.72
  -4  -4  28   61.00    2.94
  -4  -4 -28   60.13    2.55
  -4  -4 -28   60.68    2.58
   5   3  28    3.67    0.50
  -5  -3  28    4.49    0.73
  -5  -3  28    4.65    0.88
  -5  -3  28    4.26    0.77
  -5  -3 -28    3.75    0.54
  -5  -3 -28    4.52    0.59
  -6  -2  28    1.28    0.50
  -6  -2  28    0.57    0.36
   6   2  28    1.63    0.31
   6   2  28    1.11    0.47
  -6  -2  28    1.22    0.42
  -6  -2 -28    1.75    0.37
  -6  -2 -28    1.37    0.30
  -7  -1  28    2.65    0.60
  -7  -1  28    3.55    0.63
   7   1  28    3.46    0.72
  -7  -1  28    3.85    0.57
  -7  -1 -28    4.00    0.48
  -8   0  28    5.20    0.49
  -8   0  28    6.71    0.71
  -8   0 -28    6.70    0.54
  -8   0 -28    5.64    0.49
   3 -11  29    0.62    0.20
   3 -11 -29    0.64    0.27
  -2  10  29    0.23    0.23
   2 -10  29    0.23    0.19
  -2  10  29    0.42    0.41
  -1   9  29   -0.20    0.32
  -1   9  29   -0.02    0.34
  -1   9  29    0.43    0.40
   1  -9  29    0.33    0.23
   1  -9 -29    0.26    0.35
  -1   9 -29    0.18    0.21
   0   8  29   10.99    1.29
   0  -8  29   10.13    0.95
   0   8 -29   12.58    1.06
   1   7  29   47.91    2.30
   1   7  29   47.24    2.93
  -1  -7  29   47.11    2.25
  -1  -7 -29   49.93    2.64
   1   7 -29   46.08    2.04
  -2  -6  29    0.16    0.26
   2   6  29    0.33    0.24
  -2  -6  29    0.30    0.30
   2   6 -29    0.54    0.27
   3   5  29    1.05    0.33
  -3  -5  29    1.62    0.47
  -3  -5  29    1.31    0.49
   3   5  29    1.34    0.53
  -3  -5 -29    1.58    0.41
   3   5 -29    1.38    0.39
  -4  -4  29   82.06    3.56
   4   4  29   84.40    4.17
  -4  -4  29   80.83    3.48
  -4  -4  29   83.42    3.65
   4   4  29   84.18    3.16
  -4  -4 -29   80.27    3.24
  -4  -4 -29   78.72    3.19
  -5  -3  29    3.43    0.68
  -5  -3  29    2.80    0.66
  -5  -3  29    3.09    0.72
  -5  -3 -29    2.98    0.53
   6   2  29    5.92    0.58
   6   2  29    6.02    0.93
  -6  -2  29    5.98    1.23
  -6  -2  29    7.02    0.93
  -6  -2  29    6.46    0.84
  -6  -2 -29    8.42    0.76
  -6  -2 -29    7.08    0.62
  -7  -1  29   -0.31    0.22
   7   1  29    0.62    0.16
  -7  -1  29   -0.54    0.44
   7   1  29    0.64    0.43
  -7  -1  29    0.10    0.21
  -7  -1 -29   -0.05    0.14
  -7  -1 -29    0.47    0.20
  -8   0  29    0.26    0.21
  -8   0 -29    0.23    0.18
  -8   0 -29    0.34    0.18
   3 -11  30    5.12    0.44
   3 -11 -30    5.61    0.62
   2 -10  30    0.58    0.24
  -2  10  30    1.16    0.34
  -2  10  30    0.57    0.40
   2 -10  30    0.90    0.24
   2 -10 -30    1.09    0.39
  -1   9  30   15.31    1.24
  -1   9  30   14.45    1.50
  -1   9  30   15.15    1.24
   1  -9  30   14.63    1.02
   1  -9 -30   14.60    1.36
   0  -8  30    8.12    0.79
   0   8  30    7.95    1.10
   0   8  30    7.59    1.20
   0   8  30    7.64    1.12
   0   8 -30    6.00    0.63
   0  -8 -30    6.73    1.02
  -1  -7  30    6.12    0.74
   1   7  30    6.94    0.85
   1   7  30    6.70    1.07
  -1  -7 -30    5.93    0.93
   1   7 -30    6.58    0.65
  -2  -6  30   35.62    1.94
   2   6  30   35.13    2.50
   2   6  30   35.48    1.83
  -2  -6  30   37.13    1.98
   2   6 -30   38.44    1.77
  -2  -6 -30   33.80    2.06
  -3  -5  30    7.59    0.89
   3   5  30    6.68    1.11
   3   5  30    7.69    0.74
  -3  -5  30    7.15    0.92
   3   5 -30    8.23    0.75
  -3  -5 -30    7.07    0.86
   4   4  30    0.58    0.24
   4   4  30    0.27    0.38
  -4  -4  30    0.97    0.41
   4   4  30   -0.67    0.45
  -4  -4  30    0.48    0.30
  -4  -4  30    0.38    0.29
  -4  -4 -30    0.67    0.33
  -4  -4 -30    0.49    0.33
  -5  -3  30    3.64    0.77
  -5  -3  30    5.28    0.78
   5   3  30    3.63    0.47
   5   3  30    3.93    0.90
  -5  -3  30    3.78    0.74
  -5  -3 -30    3.20    0.52
   6   2  30    5.80    0.54
  -6  -2  30    6.51    0.76
   6   2  30    6.13    0.93
  -6  -2  30    5.66    0.78
  -6  -2  30    5.89    0.84
  -6  -2 -30    7.18    0.69
  -6  -2 -30    5.64    0.57
  -7  -1  30    0.75    0.32
   7   1  30    1.05    0.41
   7   1  30    0.73    0.24
  -7  -1  30    0.86    0.46
  -7  -1  30    1.01    0.36
  -7  -1 -30    1.32    0.26
  -7  -1 -30    0.89    0.26
  -8   0  30    0.34    0.21
  -8   0 -30   -0.22    0.12
  -8   0 -30    0.01    0.12
   3 -11  31    4.97    0.52
   2 -10  31   10.00    0.88
   2 -10  31    9.36    0.73
  -2  10  31    9.46    1.07
  -2  10  31   11.53    1.12
   2 -10 -31   13.38    1.55
  -1   9  31   12.73    1.36
  -1   9  31   11.61    1.07
   1  -9  31   13.56    0.94
  -1   9  31   11.51    1.08
   1  -9 -31   12.08    1.22
   0   8  31   50.07    2.81
   0  -8  31   51.47    2.33
   0   8  31   55.19    3.31
   0   8  31   51.56    2.51
   0   8 -31   51.18    2.14
   0  -8 -31   53.26    2.82
   1   7  31    6.61    1.05
   1   7  31    7.79    0.95
  -1  -7  31    7.30    0.82
   1   7 -31    7.98    0.71
  -1  -7 -31    9.28    1.45
   2   6  31    5.75    1.14
   2   6  31    6.26    0.71
  -2  -6  31    7.34    0.80
  -2  -6  31    5.73    0.75
   2   6 -31    6.23    0.65
  -2  -6 -31    6.00    0.88
   3   5  31   41.91    1.96
   3   5  31   42.63    2.76
  -3  -5  31   41.33    2.20
  -3  -5  31   42.67    2.29
  -3  -5  31   39.73    2.18
  -3  -5 -31   41.40    2.13
  -4  -4  31   14.31    1.25
   4   4  31   15.66    1.55
  -4  -4  31   13.77    1.22
   4   4  31   14.86    1.03
  -4  -4  31   14.25    1.31
  -4  -4 -31   16.02    1.43
  -5  -3  31    0.51    0.29
  -5  -3  31    0.91    0.36
   5   3  31    0.22    0.29
   5   3  31    0.23    0.19
  -5  -3  31   -0.38    0.31
  -5  -3 -31    0.19    0.24
  -5  -3 -31    0.35    0.26
  -6  -2  31    0.69    0.38
  -6  -2  31    0.60    0.32
   6   2  31    0.73    0.23
  -6  -2  31    1.08    0.39
   6   2  31    0.67    0.39
  -6  -2 -31    0.72    0.26
  -6  -2 -31    0.89    0.28
   7   1  31    4.54    0.71
   7   1  31    4.38    0.62
  -7  -1  31    4.18    0.52
  -7  -1  31    3.45    0.91
  -7  -1  31    4.60    0.73
  -7  -1 -31    3.83    0.47
  -7  -1 -31    4.23    0.46
  -8   0  31    5.27    0.56
  -8   0 -31    4.26    0.39
  -8   0 -31    5.05    0.44
   3 -11  32   14.03    0.72
   3 -11 -32   14.03    0.79
  -2  10  32    1.47    0.48
   2 -10  32    1.44    0.31
   2 -10 -32    1.89    0.48
  -1   9  32    1.48    0.42
  -1   9  32    1.01    0.44
   1  -9  32    1.02    0.33
   1  -9  32    1.14    0.30
  -1   9  32    1.13    0.44
   1  -9 -32    0.93    0.40
   0  -8  32    0.15    0.22
   0  -8  32    0.22    0.24
   0   8  32   -0.61    0.30
   0   8  32    0.13    0.42
   0   8  32   -0.13    0.31
   0  -8 -32   -0.24    0.34
   0   8 -32    0.20    0.18
   1   7  32    1.14    0.47
  -1  -7  32    0.68    0.27
   1   7  32    1.06    0.49
  -1  -7  32    1.20    0.45
   1   7 -32    1.04    0.32
  -1  -7 -32    0.65    0.42
  -2  -6  32   11.74    1.04
  -2  -6  32   11.00    1.05
   2   6  32   12.56    1.00
   2   6  32    9.72    1.29
  -2  -6 -32   14.13    1.66
   2   6 -32   11.62    0.89
  -3  -5  32   15.23    1.25
   3   5  32   15.88    1.62
   3   5  32   14.30    1.04
  -3  -5  32   15.56    1.27
  -3  -5  32   14.63    1.26
  -4  -4  32    6.51    1.23
   4   4  32    4.03    0.90
  -4  -4  32    5.85    0.99
  -4  -4  32    5.77    0.79
   4   4  32    5.25    0.61
  -4  -4 -32    6.12    0.71
   5   3  32    5.81    0.92
  -5  -3  32    6.13    0.81
  -5  -3  32    4.90    0.72
   5   3  32    6.19    0.59
  -5  -3  32    6.70    0.90
  -5  -3 -32    5.43    0.65
  -5  -3 -32    6.41    0.68
  -6  -2  32    8.30    0.82
  -6  -2  32    7.66    0.86
   6   2  32    7.96    0.86
   6   2  32    8.07    1.00
  -6  -2  32    9.70    1.00
  -6  -2 -32    9.13    0.97
  -6  -2 -32    8.05    0.71
  -7  -1  32   10.79    0.93
  -7  -1  32   13.21    1.07
  -7  -1  32   11.80    0.79
   7   1  32   13.08    1.03
  -7  -1 -32   12.43    0.79
  -7  -1 -32   14.03    0.83
  -8   0  32    0.87    0.24
  -8   0 -32    0.65    0.17
  -8   0 -32    0.87    0.21
  -2  10  33    1.58    0.48
   2 -10  33    1.01    0.24
   2 -10 -33    1.34    0.37
   1  -9  33    4.33    0.55
  -1   9  33    4.28    0.69
  -1   9  33    4.69    0.69
  -1   9  33    5.15    0.84
   1  -9  33    5.24    0.61
   1  -9 -33    6.12    0.82
   0  -8  33    1.65    0.41
   0   8  33    1.37    0.46
   0   8  33    1.84    0.63
   0   8  33    2.12    0.55
   0  -8  33    1.70    0.44
   0  -8 -33    1.92    0.55
  -1  -7  33    8.54    0.83
   1   7  33    7.98    1.19
   1   7  33    8.96    1.00
   1   7  33    7.91    1.07
  -1  -7  33    9.44    0.90
  -1  -7 -33    7.48    0.99
  -2  -6  33   10.79    0.99
   2   6  33    9.53    1.37
   2   6  33   11.04    1.00
  -2  -6  33   11.09    1.14
  -2  -6 -33   11.33    1.14
  -3  -5  33   55.78    2.67
   3   5  33   52.71    2.36
  -3  -5  33   60.09    3.47
   3   5  33   51.51    3.04
   3   5  33   65.10    3.98
  -3  -5  33   50.60    2.79
  -3  -5 -33   54.88    2.59
  -4  -4  33    0.90    0.41
   4   4  33    0.67    0.34
  -4  -4  33    1.39    0.46
  -4  -4  33    1.73    0.50
   4   4  33    1.61    0.37
  -4  -4 -33    0.98    0.33
  -5  -3  33    0.47    0.35
   5   3  33    0.41    0.36
  -5  -3  33    1.10    0.50
  -5  -3  33    0.51    0.40
   5   3  33    0.78    0.27
  -5  -3 -33    0.92    0.29
  -5  -3 -33    0.90    0.27
  -6  -2  33    0.30    0.30
  -6  -2  33    0.51    0.23
   6   2  33    0.29    0.20
   6   2  33    0.32    0.26
  -6  -2  33    0.28    0.28
  -6  -2 -33    0.54    0.20
  -6  -2 -33    0.51    0.21
  -7  -1  33   10.07    0.89
  -7  -1  33   10.51    1.06
  -7  -1  33    9.63    0.63
   7   1  33   10.01    1.03
  -7  -1 -33   10.02    0.71
  -7  -1 -33   10.33    0.70
  -2  10  34    2.53    0.52
   2 -10  34    1.25    0.26
   2 -10 -34    1.39    0.36
  -1   9  34    0.91    0.44
  -1   9  34    0.70    0.41
   1  -9  34    1.03    0.30
  -1   9  34    0.98    0.34
   1  -9  34    0.52    0.32
   1  -9 -34    0.89    0.37
   0   8  34    1.85    0.58
   0  -8  34    1.31    0.35
   0  -8  34    1.31    0.36
   0   8  34    1.22    0.55
   0   8  34    1.00    0.38
   0  -8 -34    1.82    0.55
  -1  -7  34    6.16    0.72
   1   7  34    6.46    1.24
  -1  -7  34    6.44    0.79
   1   7  34    7.14    0.97
   1   7  34    6.35    0.87
  -1  -7 -34    5.80    0.88
   2   6  34   23.04    1.92
  -2  -6  34   24.57    1.56
   2   6  34   24.30    1.45
  -2  -6  34   25.38    1.61
  -2  -6  34   22.89    1.49
  -2  -6 -34   22.14    1.61
  -3  -5  34   37.03    2.06
  -3  -5  34   35.15    1.97
   3   5  34   30.93    2.22
  -3  -5  34   34.90    1.96
   3   5  34   37.23    2.50
   3   5  34   33.63    1.69
  -3  -5 -34   33.23    1.91
   4   4  34    5.21    0.89
  -4  -4  34    4.76    0.69
  -4  -4  34    4.47    0.70
   4   4  34    5.02    0.53
  -4  -4  34    3.57    0.73
  -4  -4 -34    3.98    0.61
  -5  -3  34    3.86    0.63
   5   3  34    2.19    0.57
  -5  -3  34    4.18    0.61
  -5  -3  34    3.37    0.70
   5   3  34    3.42    0.44
  -5  -3 -34    3.19    0.49
  -6  -2  34    1.23    0.44
  -6  -2  34    0.69    0.37
  -6  -2  34    1.10    0.44
   6   2  34    1.29    0.26
  -6  -2 -34    1.17    0.31
  -6  -2 -34    0.80    0.24
   7   1  34    0.06    0.36
  -7  -1  34    0.25    0.24
  -7  -1 -34    0.72    0.22
  -7  -1 -34    0.76    0.25
   2 -10  35    4.40    0.43
   2 -10 -35    4.48    0.57
   1  -9  35    3.03    0.41
  -1   9  35    1.64    0.47
   1  -9  35    2.51    0.42
  -1   9  35    2.20    0.42
   1  -9 -35    2.98    0.71
   0  -8  35    7.62    0.75
   0   8  35    7.14    0.86
   0   8  35    9.80    1.17
   0  -8  35    8.16    0.78
   0   8  35    7.99    0.84
   0  -8 -35    9.00    1.02
  -1  -7  35    2.02    0.50
   1   7  35    2.06    0.51
  -1  -7  35    1.71    0.53
   1   7  35    2.23    0.71
   1   7  35    1.20    0.48
  -1  -7 -35    2.34    0.62
   2   6  35    8.32    1.15
  -2  -6  35    9.32    0.93
   2   6  35    9.99    1.22
  -2  -6  35    9.51    0.93
   2   6  35    9.53    0.90
  -2  -6  35    9.57    1.01
  -2  -6 -35    9.88    1.03
   3   5  35    4.05    0.82
  -3  -5  35    5.19    0.71
   3   5  35    5.84    0.63
  -3  -5  35    5.08    0.72
   3   5  35    5.50    0.94
  -3  -5  35    6.58    0.82
  -3  -5 -35    4.07    0.69
   4   4  35    4.80    0.53
  -4  -4  35    4.65    0.67
  -4  -4  35    5.94    0.83
  -4  -4 -35    5.76    0.67
   5   3  35    2.02    0.53
  -5  -3  35    1.57    0.46
  -5  -3  35    1.48    0.45
  -5  -3  35    1.52    0.41
   5   3  35    1.29    0.38
  -5  -3 -35    1.35    0.34
  -6  -2  35    2.82    0.54
   6   2  35    3.11    0.63
  -6  -2  35    2.80    0.45
   6   2  35    3.87    0.54
  -6  -2 -35    3.60    0.48
  -6  -2 -35    2.81    0.45
   7   1  35    0.19    0.29
  -7  -1  35    0.73    0.25
  -7  -1 -35    0.71    0.22
   2 -10  36    6.34    0.61
  -2  10  36    6.01    0.60
   2 -10 -36    4.76    0.79
  -1   9  36    5.15    0.60
   1  -9  36    5.40    0.57
  -1   9  36    5.19    0.74
   1  -9  36    4.84    0.52
   1  -9  36    5.46    0.61
   1  -9 -36    6.03    0.73
   0  -8  36    1.48    0.34
   0  -8  36    1.34    0.36
   0   8  36    1.18    0.38
   0   8  36    1.30    0.38
   0   8  36    1.08    0.40
   0  -8  36    1.21    0.35
   0  -8 -36    1.50    0.45
  -1  -7  36    2.06    0.50
  -1  -7  36    2.27    0.49
   1   7  36    1.25    0.47
   1   7  36    2.23    0.60
  -1  -7  36    1.99    0.42
   1   7  36    1.96    0.45
  -1  -7 -36    2.48    0.63
  -2  -6  36   15.08    1.24
  -2  -6  36   15.54    1.13
[truncated: 193,230 more chars]
