# Supplementary material for: Allylic hydroxylation of enones useful for the functionalization of relevant drugs and natural products
Source: Nat Commun. 2023 Apr 26;14:2399. doi: 10.1038/s41467-023-38154-9 (PMC10133259; doi:10.1038/s41467-023-38154-9)
Supplement: Supplementary file 3 — Supplementary Data 1 [file 41467_2023_38154_MOESM3_ESM.zip › Crystal data of compound 2ai(with structure factor).cif]

 
data_cu_20211748_0m
 
_audit_creation_method            'SHELXL-2018/3'
_shelx_SHELXL_version_number      '2018/3'
_chemical_name_systematic         ?
_chemical_name_common             ?
_chemical_melting_point           ?
_chemical_formula_moiety          ?
_chemical_formula_sum
 'C21 H28 O3' 
_chemical_formula_weight          328.43

loop_
 _atom_type_symbol
 _atom_type_description
 _atom_type_scat_dispersion_real
 _atom_type_scat_dispersion_imag
 _atom_type_scat_source
 'C'  'C'   0.0181   0.0091
 'International Tables Vol C Tables 4.2.6.8 and 6.1.1.4'
 'H'  'H'   0.0000   0.0000
 'International Tables Vol C Tables 4.2.6.8 and 6.1.1.4'
 'O'  'O'   0.0492   0.0322
 'International Tables Vol C Tables 4.2.6.8 and 6.1.1.4'
 
_space_group_crystal_system       orthorhombic
_space_group_IT_number            19
_space_group_name_H-M_alt         'P 21 21 21'
_space_group_name_Hall            'P 2ac 2ab'
 
_shelx_space_group_comment
;
The symmetry employed for this shelxl refinement is uniquely defined
by the following loop, which should always be used as a source of
symmetry information in preference to the above space-group names.
They are only intended as comments.
;
 
loop_
 _space_group_symop_operation_xyz
 'x, y, z'
 '-x+1/2, -y, z+1/2'
 '-x, y+1/2, -z+1/2'
 'x+1/2, -y+1/2, -z'
 
_cell_length_a                    6.52260(10)
_cell_length_b                    13.4030(3)
_cell_length_c                    19.9851(5)
_cell_angle_alpha                 90
_cell_angle_beta                  90
_cell_angle_gamma                 90
_cell_volume                      1747.15(6)
_cell_formula_units_Z             4
_cell_measurement_temperature     150(2)
_cell_measurement_reflns_used      9827
_cell_measurement_theta_max        74.342
_cell_measurement_theta_min        3.971
 
_exptl_crystal_description        block
_exptl_crystal_colour             colourless
_exptl_crystal_density_meas       ?
_exptl_crystal_density_method     ?
_exptl_crystal_density_diffrn     1.249          
_exptl_crystal_F_000              712
_exptl_transmission_factor_min    ?
_exptl_transmission_factor_max    ?
_exptl_crystal_size_max           0.150
_exptl_crystal_size_mid           0.080
_exptl_crystal_size_min           0.050
_exptl_absorpt_coefficient_mu     0.645
_shelx_estimated_absorpt_T_min    0.909
_shelx_estimated_absorpt_T_max    0.968
_exptl_absorpt_correction_type   multi-scan
_exptl_absorpt_correction_T_min  0.6426
_exptl_absorpt_correction_T_max  0.7538
_exptl_absorpt_process_details
;
 SADABS 2016/2: Krause, L., Herbst-Irmer, R., Sheldrick G.M. & Stalke D.,
 J. Appl. Cryst. 48 (2015) 3-10
;
_exptl_absorpt_special_details    ?
_diffrn_ambient_temperature       150(2)
_diffrn_radiation_wavelength      1.54178
_diffrn_radiation_type            CuK\a
_diffrn_source                    CuK\a
_diffrn_measurement_device_type   'Bruker D8 VENTURE'
_diffrn_measurement_method        ?
_diffrn_detector_area_resol_mean  ?
_diffrn_reflns_number             23200
_diffrn_reflns_av_unetI/netI      0.0259
_diffrn_reflns_av_R_equivalents   0.0444
_diffrn_reflns_limit_h_min        -7
_diffrn_reflns_limit_h_max        8
_diffrn_reflns_limit_k_min        -16
_diffrn_reflns_limit_k_max        16
_diffrn_reflns_limit_l_min        -24
_diffrn_reflns_limit_l_max        24
_diffrn_reflns_theta_min          3.971
_diffrn_reflns_theta_max          74.605
_diffrn_reflns_theta_full         67.679
_diffrn_measured_fraction_theta_max   0.999
_diffrn_measured_fraction_theta_full  0.998
_diffrn_reflns_Laue_measured_fraction_max    0.999
_diffrn_reflns_Laue_measured_fraction_full   0.998
_diffrn_reflns_point_group_measured_fraction_max   0.996
_diffrn_reflns_point_group_measured_fraction_full  0.999
_reflns_number_total              3566
_reflns_number_gt                 3321
_reflns_threshold_expression      'I > 2\s(I)'
_reflns_Friedel_coverage          0.721
_reflns_Friedel_fraction_max      0.993
_reflns_Friedel_fraction_full     1.000
 
_reflns_special_details
;
 Reflections were merged by SHELXL according to the crystal
 class for the calculation of statistics and refinement.
 
 _reflns_Friedel_fraction is defined as the number of unique
 Friedel pairs measured divided by the number that would be
 possible theoretically, ignoring centric projections and
 systematic absences.
;
 
_computing_data_collection        ?
_computing_cell_refinement        ?
_computing_data_reduction         ?
_computing_structure_solution     ?
_computing_structure_refinement 'SHELXL-2018/3 (Sheldrick, 2018)'
_computing_molecular_graphics     ?
_computing_publication_material   ?
_refine_special_details           ?
_refine_ls_structure_factor_coef  Fsqd
_refine_ls_matrix_type            full
_refine_ls_weighting_scheme       calc
_refine_ls_weighting_details
'w=1/[\s^2^(Fo^2^)+(0.0362P)^2^+0.3631P] where P=(Fo^2^+2Fc^2^)/3'
_atom_sites_solution_primary      ?
_atom_sites_solution_secondary    ?
_atom_sites_solution_hydrogens    geom
_refine_ls_hydrogen_treatment     constr
_refine_ls_extinction_method      none
_refine_ls_extinction_coef        .
_refine_ls_abs_structure_details
;
 Flack x determined using 1326 quotients [(I+)-(I-)]/[(I+)+(I-)]
 (Parsons, Flack and Wagner, Acta Cryst. B69 (2013) 249-259).
;
_refine_ls_abs_structure_Flack    0.06(9)
_chemical_absolute_configuration  rmad
_refine_ls_number_reflns          3566
_refine_ls_number_parameters      220
_refine_ls_number_restraints      0
_refine_ls_R_factor_all           0.0367
_refine_ls_R_factor_gt            0.0328
_refine_ls_wR_factor_ref          0.0821
_refine_ls_wR_factor_gt           0.0789
_refine_ls_goodness_of_fit_ref    1.040
_refine_ls_restrained_S_all       1.040
_refine_ls_shift/su_max           0.000
_refine_ls_shift/su_mean          0.000
 
loop_
 _atom_site_label
 _atom_site_type_symbol
 _atom_site_fract_x
 _atom_site_fract_y
 _atom_site_fract_z
 _atom_site_U_iso_or_equiv
 _atom_site_adp_type
 _atom_site_occupancy
 _atom_site_site_symmetry_order  
 _atom_site_calc_flag
 _atom_site_refinement_flags_posn
 _atom_site_refinement_flags_adp
 _atom_site_refinement_flags_occupancy
 _atom_site_disorder_assembly
 _atom_site_disorder_group
O2 O 0.3574(2) 0.54173(12) 0.62131(7) 0.0330(3) Uani 1 1 d . . . . .
H2 H 0.362995 0.553985 0.580127 0.049 Uiso 1 1 calc R U . . .
O3 O 0.2057(2) 0.45677(11) 0.97112(7) 0.0326(3) Uani 1 1 d . . . . .
H3 H 0.303407 0.496356 0.977852 0.049 Uiso 1 1 calc R U . . .
O1 O 0.9640(2) 0.41111(12) 0.49405(7) 0.0372(4) Uani 1 1 d . . . . .
C20 C 0.4246(3) 0.32963(14) 0.92914(9) 0.0264(4) Uani 1 1 d . . . . .
C21 C 0.5578(3) 0.27333(15) 0.94210(10) 0.0309(4) Uani 1 1 d . . . . .
H21 H 0.665111 0.228005 0.952543 0.037 Uiso 1 1 calc R U . . .
C12 C 0.4993(3) 0.50055(14) 0.83630(9) 0.0242(4) Uani 1 1 d . . . . .
H12A H 0.605566 0.450296 0.846989 0.029 Uiso 1 1 calc R U . . .
H12B H 0.517732 0.557992 0.866852 0.029 Uiso 1 1 calc R U . . .
C17 C 0.2491(3) 0.39672(15) 0.91337(9) 0.0271(4) Uani 1 1 d . . . . .
C13 C 0.2875(3) 0.45534(15) 0.84682(9) 0.0253(4) Uani 1 1 d . . . . .
C10 C 0.5276(3) 0.47910(14) 0.63989(9) 0.0254(4) Uani 1 1 d . . . . .
C3 C 0.8234(3) 0.43525(16) 0.53190(9) 0.0306(4) Uani 1 1 d . . . . .
C8 C 0.2915(3) 0.39357(15) 0.72371(9) 0.0277(4) Uani 1 1 d . . . . .
H8 H 0.176069 0.437097 0.708469 0.033 Uiso 1 1 calc R U . . .
C11 C 0.5248(3) 0.53535(14) 0.76347(9) 0.0259(4) Uani 1 1 d . . . . .
H11A H 0.422946 0.588139 0.753716 0.031 Uiso 1 1 calc R U . . .
H11B H 0.663246 0.564326 0.757580 0.031 Uiso 1 1 calc R U . . .
C5 C 0.5195(3) 0.38533(14) 0.59677(9) 0.0276(4) Uani 1 1 d . . . . .
C9 C 0.4961(3) 0.44891(14) 0.71394(8) 0.0237(4) Uani 1 1 d . . . . .
H9 H 0.606369 0.399466 0.724400 0.028 Uiso 1 1 calc R U . . .
C14 C 0.2623(3) 0.36761(15) 0.79756(9) 0.0269(4) Uani 1 1 d . . . . .
H14 H 0.373609 0.319145 0.808804 0.032 Uiso 1 1 calc R U . . .
C4 C 0.6600(3) 0.36549(15) 0.54992(10) 0.0311(4) Uani 1 1 d . . . . .
H4 H 0.653443 0.303228 0.527303 0.037 Uiso 1 1 calc R U . . .
C6 C 0.3376(3) 0.31840(17) 0.60787(10) 0.0347(5) Uani 1 1 d . . . . .
H6A H 0.361770 0.254088 0.584816 0.042 Uiso 1 1 calc R U . . .
H6B H 0.214951 0.349590 0.587518 0.042 Uiso 1 1 calc R U . . .
C2 C 0.8059(3) 0.53853(15) 0.55989(10) 0.0320(4) Uani 1 1 d . . . . .
H2A H 0.709178 0.577963 0.532358 0.038 Uiso 1 1 calc R U . . .
H2B H 0.941425 0.571698 0.558217 0.038 Uiso 1 1 calc R U . . .
C7 C 0.2949(4) 0.29821(16) 0.68196(10) 0.0362(5) Uani 1 1 d . . . . .
H7A H 0.161090 0.263989 0.686298 0.043 Uiso 1 1 calc R U . . .
H7B H 0.401888 0.252982 0.699719 0.043 Uiso 1 1 calc R U . . .
C15 C 0.0610(3) 0.31784(18) 0.81955(10) 0.0355(5) Uani 1 1 d . . . . .
H15A H 0.060036 0.246141 0.807649 0.043 Uiso 1 1 calc R U . . .
H15B H -0.058590 0.350748 0.798494 0.043 Uiso 1 1 calc R U . . .
C1 C 0.7301(3) 0.53525(15) 0.63203(9) 0.0300(4) Uani 1 1 d . . . . .
H1A H 0.712279 0.604377 0.648484 0.036 Uiso 1 1 calc R U . . .
H1B H 0.835564 0.502705 0.660197 0.036 Uiso 1 1 calc R U . . .
C18 C 0.1169(3) 0.53554(18) 0.83861(10) 0.0356(5) Uani 1 1 d . . . . .
H18A H 0.096002 0.547577 0.790209 0.043 Uiso 1 1 calc R U . . .
H18B H -0.012623 0.507979 0.856647 0.043 Uiso 1 1 calc R U . . .
C16 C 0.0584(3) 0.33210(18) 0.89643(10) 0.0348(5) Uani 1 1 d . . . . .
H16A H 0.066236 0.266778 0.919415 0.042 Uiso 1 1 calc R U . . .
H16B H -0.068858 0.366350 0.910621 0.042 Uiso 1 1 calc R U . . .
C19 C 0.1575(4) 0.63582(19) 0.87255(12) 0.0456(6) Uani 1 1 d . . . . .
H19A H 0.265340 0.671519 0.848227 0.068 Uiso 1 1 calc R U . . .
H19B H 0.201463 0.624507 0.918821 0.068 Uiso 1 1 calc R U . . .
H19C H 0.031570 0.675738 0.872375 0.068 Uiso 1 1 calc R U . . .
 
loop_
 _atom_site_aniso_label
 _atom_site_aniso_U_11
 _atom_site_aniso_U_22
 _atom_site_aniso_U_33
 _atom_site_aniso_U_23
 _atom_site_aniso_U_13
 _atom_site_aniso_U_12
O2 0.0383(8) 0.0398(8) 0.0208(7) 0.0055(6) -0.0014(6) 0.0106(6)
O3 0.0303(7) 0.0471(8) 0.0203(6) -0.0008(6) 0.0037(5) 0.0032(7)
O1 0.0412(8) 0.0451(8) 0.0252(7) -0.0021(6) 0.0064(6) 0.0057(7)
C20 0.0293(10) 0.0324(10) 0.0177(8) 0.0027(7) -0.0002(7) -0.0066(8)
C21 0.0315(10) 0.0328(10) 0.0284(10) 0.0045(8) -0.0033(8) -0.0013(9)
C12 0.0269(10) 0.0283(9) 0.0174(9) -0.0004(7) -0.0005(7) -0.0004(7)
C17 0.0230(10) 0.0395(10) 0.0189(9) 0.0032(7) 0.0002(7) 0.0000(8)
C13 0.0223(9) 0.0356(10) 0.0181(9) 0.0036(8) -0.0001(7) 0.0012(8)
C10 0.0288(9) 0.0268(9) 0.0205(9) 0.0023(7) 0.0003(7) 0.0021(7)
C3 0.0365(11) 0.0370(10) 0.0185(9) 0.0032(8) 0.0004(8) 0.0053(9)
C8 0.0255(9) 0.0374(10) 0.0201(9) 0.0039(8) -0.0038(7) -0.0045(8)
C11 0.0303(9) 0.0268(9) 0.0206(9) 0.0005(7) 0.0011(7) -0.0027(8)
C5 0.0360(11) 0.0306(9) 0.0163(8) 0.0027(7) -0.0057(7) -0.0003(8)
C9 0.0263(9) 0.0281(9) 0.0166(8) 0.0019(7) -0.0015(7) -0.0016(7)
C14 0.0240(9) 0.0365(10) 0.0201(9) 0.0049(8) -0.0032(7) -0.0049(8)
C4 0.0431(12) 0.0298(10) 0.0204(9) -0.0011(8) -0.0011(8) 0.0022(9)
C6 0.0406(12) 0.0416(12) 0.0220(10) -0.0038(9) -0.0055(9) -0.0101(10)
C2 0.0389(11) 0.0308(10) 0.0265(10) 0.0028(8) 0.0088(8) -0.0017(9)
C7 0.0427(12) 0.0424(12) 0.0233(10) -0.0007(9) -0.0035(9) -0.0209(10)
C15 0.0281(10) 0.0518(13) 0.0265(10) 0.0042(9) -0.0018(8) -0.0115(10)
C1 0.0371(11) 0.0309(9) 0.0219(10) 0.0002(8) 0.0061(8) -0.0030(9)
C18 0.0285(10) 0.0510(13) 0.0274(10) 0.0075(9) -0.0026(8) 0.0093(10)
C16 0.0260(10) 0.0520(12) 0.0265(10) 0.0078(9) 0.0006(8) -0.0083(9)
C19 0.0524(14) 0.0466(13) 0.0377(13) 0.0027(10) -0.0027(10) 0.0252(12)
 
_geom_special_details
;
 All esds (except the esd in the dihedral angle between two l.s. planes)
 are estimated using the full covariance matrix.  The cell esds are taken
 into account individually in the estimation of esds in distances, angles
 and torsion angles; correlations between esds in cell parameters are only
 used when they are defined by crystal symmetry.  An approximate (isotropic)
 treatment of cell esds is used for estimating esds involving l.s. planes.
;
 
loop_
 _geom_bond_atom_site_label_1
 _geom_bond_atom_site_label_2
 _geom_bond_distance
 _geom_bond_site_symmetry_2
 _geom_bond_publ_flag
O2 C10 1.440(2) . ?
O2 H2 0.8400 . ?
O3 C17 1.435(2) . ?
O3 H3 0.8400 . ?
O1 C3 1.232(2) . ?
C20 C21 1.180(3) . ?
C20 C17 1.489(3) . ?
C21 H21 0.9500 . ?
C12 C13 1.523(3) . ?
C12 C11 1.537(2) . ?
C12 H12A 0.9900 . ?
C12 H12B 0.9900 . ?
C17 C16 1.553(3) . ?
C17 C13 1.565(3) . ?
C13 C14 1.542(3) . ?
C13 C18 1.556(3) . ?
C10 C5 1.525(3) . ?
C10 C1 1.528(3) . ?
C10 C9 1.548(2) . ?
C3 C4 1.463(3) . ?
C3 C2 1.497(3) . ?
C8 C7 1.527(3) . ?
C8 C14 1.528(2) . ?
C8 C9 1.539(3) . ?
C8 H8 1.0000 . ?
C11 C9 1.535(2) . ?
C11 H11A 0.9900 . ?
C11 H11B 0.9900 . ?
C5 C4 1.337(3) . ?
C5 C6 1.504(3) . ?
C9 H9 1.0000 . ?
C14 C15 1.537(3) . ?
C14 H14 1.0000 . ?
C4 H4 0.9500 . ?
C6 C7 1.531(3) . ?
C6 H6A 0.9900 . ?
C6 H6B 0.9900 . ?
C2 C1 1.525(3) . ?
C2 H2A 0.9900 . ?
C2 H2B 0.9900 . ?
C7 H7A 0.9900 . ?
C7 H7B 0.9900 . ?
C15 C16 1.548(3) . ?
C15 H15A 0.9900 . ?
C15 H15B 0.9900 . ?
C1 H1A 0.9900 . ?
C1 H1B 0.9900 . ?
C18 C19 1.529(3) . ?
C18 H18A 0.9900 . ?
C18 H18B 0.9900 . ?
C16 H16A 0.9900 . ?
C16 H16B 0.9900 . ?
C19 H19A 0.9800 . ?
C19 H19B 0.9800 . ?
C19 H19C 0.9800 . ?
 
loop_
 _geom_angle_atom_site_label_1
 _geom_angle_atom_site_label_2
 _geom_angle_atom_site_label_3
 _geom_angle
 _geom_angle_site_symmetry_1
 _geom_angle_site_symmetry_3
 _geom_angle_publ_flag
C10 O2 H2 109.5 . . ?
C17 O3 H3 109.5 . . ?
C21 C20 C17 177.2(2) . . ?
C20 C21 H21 180.0 . . ?
C13 C12 C11 110.47(15) . . ?
C13 C12 H12A 109.6 . . ?
C11 C12 H12A 109.6 . . ?
C13 C12 H12B 109.6 . . ?
C11 C12 H12B 109.6 . . ?
H12A C12 H12B 108.1 . . ?
O3 C17 C20 108.66(15) . . ?
O3 C17 C16 109.26(15) . . ?
C20 C17 C16 108.96(17) . . ?
O3 C17 C13 115.69(16) . . ?
C20 C17 C13 111.12(15) . . ?
C16 C17 C13 102.88(15) . . ?
C12 C13 C14 108.19(15) . . ?
C12 C13 C18 111.05(16) . . ?
C14 C13 C18 112.51(15) . . ?
C12 C13 C17 117.53(15) . . ?
C14 C13 C17 98.20(15) . . ?
C18 C13 C17 108.79(15) . . ?
O2 C10 C5 107.93(16) . . ?
O2 C10 C1 110.65(15) . . ?
C5 C10 C1 112.19(16) . . ?
O2 C10 C9 107.26(15) . . ?
C5 C10 C9 108.68(15) . . ?
C1 C10 C9 109.98(15) . . ?
O1 C3 C4 121.7(2) . . ?
O1 C3 C2 121.9(2) . . ?
C4 C3 C2 116.32(17) . . ?
C7 C8 C14 109.82(16) . . ?
C7 C8 C9 108.74(16) . . ?
C14 C8 C9 109.90(14) . . ?
C7 C8 H8 109.5 . . ?
C14 C8 H8 109.5 . . ?
C9 C8 H8 109.5 . . ?
C9 C11 C12 111.61(15) . . ?
C9 C11 H11A 109.3 . . ?
C12 C11 H11A 109.3 . . ?
C9 C11 H11B 109.3 . . ?
C12 C11 H11B 109.3 . . ?
H11A C11 H11B 108.0 . . ?
C4 C5 C6 121.70(19) . . ?
C4 C5 C10 122.41(18) . . ?
C6 C5 C10 115.83(17) . . ?
C11 C9 C8 112.80(15) . . ?
C11 C9 C10 113.76(15) . . ?
C8 C9 C10 111.24(14) . . ?
C11 C9 H9 106.1 . . ?
C8 C9 H9 106.1 . . ?
C10 C9 H9 106.1 . . ?
C8 C14 C15 118.79(15) . . ?
C8 C14 C13 115.44(16) . . ?
C15 C14 C13 103.87(16) . . ?
C8 C14 H14 105.9 . . ?
C15 C14 H14 105.9 . . ?
C13 C14 H14 105.9 . . ?
C5 C4 C3 123.01(19) . . ?
C5 C4 H4 118.5 . . ?
C3 C4 H4 118.5 . . ?
C5 C6 C7 113.05(16) . . ?
C5 C6 H6A 109.0 . . ?
C7 C6 H6A 109.0 . . ?
C5 C6 H6B 109.0 . . ?
C7 C6 H6B 109.0 . . ?
H6A C6 H6B 107.8 . . ?
C3 C2 C1 110.57(16) . . ?
C3 C2 H2A 109.5 . . ?
C1 C2 H2A 109.5 . . ?
C3 C2 H2B 109.5 . . ?
C1 C2 H2B 109.5 . . ?
H2A C2 H2B 108.1 . . ?
C8 C7 C6 112.55(17) . . ?
C8 C7 H7A 109.1 . . ?
C6 C7 H7A 109.1 . . ?
C8 C7 H7B 109.1 . . ?
C6 C7 H7B 109.1 . . ?
H7A C7 H7B 107.8 . . ?
C14 C15 C16 103.86(16) . . ?
C14 C15 H15A 111.0 . . ?
C16 C15 H15A 111.0 . . ?
C14 C15 H15B 111.0 . . ?
C16 C15 H15B 111.0 . . ?
H15A C15 H15B 109.0 . . ?
C2 C1 C10 113.05(16) . . ?
C2 C1 H1A 109.0 . . ?
C10 C1 H1A 109.0 . . ?
C2 C1 H1B 109.0 . . ?
C10 C1 H1B 109.0 . . ?
H1A C1 H1B 107.8 . . ?
C19 C18 C13 115.90(17) . . ?
C19 C18 H18A 108.3 . . ?
C13 C18 H18A 108.3 . . ?
C19 C18 H18B 108.3 . . ?
C13 C18 H18B 108.3 . . ?
H18A C18 H18B 107.4 . . ?
C15 C16 C17 106.04(16) . . ?
C15 C16 H16A 110.5 . . ?
C17 C16 H16A 110.5 . . ?
C15 C16 H16B 110.5 . . ?
C17 C16 H16B 110.5 . . ?
H16A C16 H16B 108.7 . . ?
C18 C19 H19A 109.5 . . ?
C18 C19 H19B 109.5 . . ?
H19A C19 H19B 109.5 . . ?
C18 C19 H19C 109.5 . . ?
H19A C19 H19C 109.5 . . ?
H19B C19 H19C 109.5 . . ?
 
_refine_diff_density_max    0.177
_refine_diff_density_min   -0.138
_refine_diff_density_rms    0.033

_shelx_res_file
;
TITL cu_20211748_0m_a.res in P2(1)2(1)2(1)
    cu_20211748_0m.res
    created by SHELXL-2018/3 at 11:36:45 on 06-Aug-2022
REM Old TITL cu_20211748_0m in P2(1)2(1)2(1)
REM SHELXT solution in P2(1)2(1)2(1)
REM R1 0.126, Rweak 0.020, Alpha 0.001, Orientation as input
REM Flack x = 0.244 ( 0.136 ) from Parsons' quotients
REM Formula found by SHELXT: C20 N O3
CELL 1.54178 6.5226 13.403 19.9851 90 90 90
ZERR 4 0.0001 0.0003 0.0005 0 0 0
LATT -1
SYMM 0.5-X,-Y,0.5+Z
SYMM -X,0.5+Y,0.5-Z
SYMM 0.5+X,0.5-Y,-Z
SFAC C H O
UNIT 84 112 12

L.S. 4
PLAN  20
SIZE 0.15 0.08 0.05
TEMP -123.15
BOND $H
list 4
fmap 2
ACTA
REM <olex2.extras>
REM <HklSrc "%.\\cu_20211748_0m.hkl">
REM </olex2.extras>

WGHT    0.036200    0.363100
FVAR       1.19117
O2    3    0.357431    0.541730    0.621306    11.00000    0.03835    0.03977 =
         0.02083    0.00551   -0.00139    0.01063
AFIX 147
H2    2    0.362995    0.553985    0.580127    11.00000   -1.50000
AFIX   0
O3    3    0.205725    0.456766    0.971120    11.00000    0.03035    0.04712 =
         0.02033   -0.00079    0.00367    0.00318
AFIX 147
H3    2    0.303407    0.496356    0.977852    11.00000   -1.50000
AFIX   0
O1    3    0.964010    0.411108    0.494048    11.00000    0.04121    0.04508 =
         0.02524   -0.00208    0.00639    0.00572
C20   1    0.424556    0.329627    0.929141    11.00000    0.02930    0.03237 =
         0.01765    0.00271   -0.00016   -0.00656
C21   1    0.557808    0.273335    0.942105    11.00000    0.03153    0.03280 =
         0.02836    0.00449   -0.00333   -0.00131
AFIX 163
H21   2    0.665111    0.228005    0.952543    11.00000   -1.20000
AFIX   0
C12   1    0.499256    0.500548    0.836300    11.00000    0.02687    0.02830 =
         0.01739   -0.00043   -0.00048   -0.00045
AFIX  23
H12A  2    0.605566    0.450296    0.846989    11.00000   -1.20000
H12B  2    0.517732    0.557992    0.866852    11.00000   -1.20000
AFIX   0
C17   1    0.249144    0.396716    0.913367    11.00000    0.02296    0.03955 =
         0.01887    0.00323    0.00015    0.00003
C13   1    0.287514    0.455335    0.846821    11.00000    0.02232    0.03558 =
         0.01813    0.00358   -0.00011    0.00125
C10   1    0.527604    0.479105    0.639893    11.00000    0.02880    0.02684 =
         0.02045    0.00226    0.00033    0.00206
C3    1    0.823401    0.435253    0.531896    11.00000    0.03651    0.03697 =
         0.01845    0.00315    0.00037    0.00527
C8    1    0.291497    0.393568    0.723711    11.00000    0.02548    0.03740 =
         0.02014    0.00387   -0.00382   -0.00451
AFIX  13
H8    2    0.176069    0.437097    0.708469    11.00000   -1.20000
AFIX   0
C11   1    0.524808    0.535347    0.763473    11.00000    0.03025    0.02679 =
         0.02058    0.00053    0.00112   -0.00270
AFIX  23
H11A  2    0.422946    0.588139    0.753716    11.00000   -1.20000
H11B  2    0.663246    0.564326    0.757580    11.00000   -1.20000
AFIX   0
C5    1    0.519494    0.385326    0.596768    11.00000    0.03596    0.03064 =
         0.01628    0.00269   -0.00575   -0.00029
C9    1    0.496117    0.448910    0.713942    11.00000    0.02629    0.02809 =
         0.01659    0.00190   -0.00154   -0.00162
AFIX  13
H9    2    0.606369    0.399466    0.724400    11.00000   -1.20000
AFIX   0
C14   1    0.262255    0.367612    0.797561    11.00000    0.02400    0.03654 =
         0.02009    0.00489   -0.00316   -0.00493
AFIX  13
H14   2    0.373609    0.319145    0.808804    11.00000   -1.20000
AFIX   0
C4    1    0.660003    0.365487    0.549923    11.00000    0.04315    0.02979 =
         0.02041   -0.00105   -0.00111    0.00217
AFIX  43
H4    2    0.653443    0.303228    0.527303    11.00000   -1.20000
AFIX   0
C6    1    0.337601    0.318402    0.607866    11.00000    0.04062    0.04164 =
         0.02198   -0.00378   -0.00555   -0.01010
AFIX  23
H6A   2    0.361770    0.254088    0.584816    11.00000   -1.20000
H6B   2    0.214951    0.349590    0.587518    11.00000   -1.20000
AFIX   0
C2    1    0.805902    0.538533    0.559891    11.00000    0.03886    0.03080 =
         0.02646    0.00276    0.00882   -0.00172
AFIX  23
H2A   2    0.709178    0.577963    0.532358    11.00000   -1.20000
H2B   2    0.941425    0.571698    0.558217    11.00000   -1.20000
AFIX   0
C7    1    0.294939    0.298210    0.681956    11.00000    0.04266    0.04245 =
         0.02334   -0.00072   -0.00352   -0.02087
AFIX  23
H7A   2    0.161090    0.263989    0.686298    11.00000   -1.20000
H7B   2    0.401888    0.252982    0.699719    11.00000   -1.20000
AFIX   0
C15   1    0.061003    0.317840    0.819550    11.00000    0.02808    0.05181 =
         0.02652    0.00424   -0.00177   -0.01149
AFIX  23
H15A  2    0.060036    0.246141    0.807649    11.00000   -1.20000
H15B  2   -0.058590    0.350748    0.798494    11.00000   -1.20000
AFIX   0
C1    1    0.730118    0.535248    0.632034    11.00000    0.03709    0.03085 =
         0.02193    0.00024    0.00610   -0.00298
AFIX  23
H1A   2    0.712279    0.604377    0.648484    11.00000   -1.20000
H1B   2    0.835564    0.502705    0.660197    11.00000   -1.20000
AFIX   0
C18   1    0.116893    0.535539    0.838606    11.00000    0.02849    0.05101 =
         0.02741    0.00751   -0.00262    0.00934
AFIX  23
H18A  2    0.096002    0.547577    0.790209    11.00000   -1.20000
H18B  2   -0.012623    0.507979    0.856647    11.00000   -1.20000
AFIX   0
C16   1    0.058398    0.332100    0.896433    11.00000    0.02596    0.05202 =
         0.02645    0.00779    0.00057   -0.00826
AFIX  23
H16A  2    0.066236    0.266778    0.919415    11.00000   -1.20000
H16B  2   -0.068858    0.366350    0.910621    11.00000   -1.20000
AFIX   0
C19   1    0.157456    0.635825    0.872554    11.00000    0.05242    0.04663 =
         0.03772    0.00275   -0.00265    0.02518
AFIX 137
H19A  2    0.265340    0.671519    0.848227    11.00000   -1.50000
H19B  2    0.201463    0.624507    0.918821    11.00000   -1.50000
H19C  2    0.031570    0.675738    0.872375    11.00000   -1.50000
AFIX   0
HKLF 4


REM  cu_20211748_0m_a.res in P2(1)2(1)2(1)
REM wR2 = 0.0821, GooF = S = 1.040, Restrained GooF = 1.040 for all data
REM R1 = 0.0328 for 3321 Fo > 4sig(Fo) and 0.0367 for all 3566 data
REM 220 parameters refined using 0 restraints

END

WGHT      0.0360      0.3648

REM Highest difference peak  0.177,  deepest hole -0.138,  1-sigma level  0.033
Q1    1   0.5123  0.4591  0.6791  11.00000  0.05    0.18
Q2    1   0.2711  0.3807  0.7619  11.00000  0.05    0.15
Q3    1   0.1589  0.3426  0.8018  11.00000  0.05    0.15
Q4    1   0.4978  0.4943  0.7325  11.00000  0.05    0.15
Q5    1   0.5023  0.5238  0.7996  11.00000  0.05    0.14
Q6    1   0.2694  0.4339  0.8801  11.00000  0.05    0.13
Q7    1   0.2546  0.4133  0.8212  11.00000  0.05    0.13
Q8    1   0.3028  0.3517  0.7019  11.00000  0.05    0.12
Q9    1   0.3943  0.4192  0.7207  11.00000  0.05    0.12
Q10   1   0.8177  0.4812  0.5517  11.00000  0.05    0.12
Q11   1   0.5372  0.2991  0.9038  11.00000  0.05    0.12
Q12   1   0.2387  0.6424  0.9160  11.00000  0.05    0.12
Q13   1   0.2168  0.4912  0.8463  11.00000  0.05    0.11
Q14   1   0.1435  0.3602  0.9048  11.00000  0.05    0.11
Q15   1   0.6531  0.3583  0.5937  11.00000  0.05    0.11
Q16   1   0.2258  0.4266  0.7157  11.00000  0.05    0.11
Q17   1   0.5339  0.4358  0.6106  11.00000  0.05    0.11
Q18   1   0.7207  0.4030  0.7163  11.00000  0.05    0.11
Q19   1   0.3820  0.4803  0.8429  11.00000  0.05    0.10
Q20   1   0.5460  0.3996  0.4889  11.00000  0.05    0.10
;
_shelx_res_checksum   47088

_shelx_hkl_file
;
  -1   0   0 0.04090 0.46177   1
   1   0   0 0.10679 1.20686   7
  -2   0   0 128.054 6.10224   1
   2   0   0 127.928 10.9718   7
  -2   0   0 132.941 6.40591   1
  -3   0   0 3.29321 2.34742  10
  -3   0   0 -0.0840 0.92085  10
   3   0   0 -0.3584 3.30737   7
   4   0   0 3003.43 115.284   7
  -4   0   0 3098.46 97.5781  10
   5   0   0 2.23101 5.59895   7
  -5   0   0 2.12729 6.15019   5
   5   0   0 -2.5174 7.29570   6
   5   0   0 -5.0408 4.28260   2
   5   0   0 -2.2233 6.95713   8
   6   0   0 197.180 26.8182   6
   6   0   0 160.962 16.7302   2
   6   0   0 181.471 22.3680   7
   6   0   0 174.286 21.8344   8
   7   0   0 3.77884 6.46156   6
   7   0   0 -3.6353 2.84855   2
   7   0   0 -0.7214 3.45897   8
   8   0   0 1.64727 2.14972   8
   0   1   0 0.37185 0.42440   5
   0  -1   0 0.18718 0.37157  10
   0  -1   0 0.66449 0.62462   1
   0   1   0 -0.4542 0.46213   1
   0  -1   0 0.03466 0.26614   5
   0   1   0 -0.0888 0.30120  10
  -1  -1   0 8767.50 258.935   1
   1   1   0 8497.51 258.632   1
   1   1   0 8612.23 259.727   7
  -2  -1   0 135.721 6.12725  10
  -2  -1   0 146.854 9.77031   1
   2  -1   0 140.546 11.0537   7
   2   1   0 123.363 9.06866   1
   2   1   0 133.216 11.8330   7
  -3  -1   0 847.906 29.7083  10
  -3   1   0 916.215 37.5706  10
  -3  -1   0 900.393 32.2432   1
   3  -1   0 893.221 41.4507   7
  -3  -1   0 862.843 32.5539   1
   3   1   0 856.663 42.7221   7
   4  -1   0 1065.95 52.8827   7
  -4   1   0 1089.61 43.0760   5
   4   1   0 1041.35 54.0072   7
   4   1   0 1117.49 73.6056   8
   5   1   0 108.655 19.6803   6
   5  -1   0 105.802 15.9460   7
  -5  -1   0 164.056 28.7231   5
  -5   1   0 93.1158 13.3989   5
   5  -1   0 92.4728 17.7298   6
   5   1   0 94.4643 12.5282   2
   5  -1   0 117.859 13.1096   2
   5   1   0 99.2624 17.0641   7
   5  -1   0 94.9663 17.7095   8
   5   1   0 90.3341 16.6811   8
   6  -1   0 7.55256 7.48471   7
   6  -1   0 10.9247 9.42986   6
  -6  -1   0 5.21628 7.18898   3
   6  -1   0 2.44625 5.15678   2
   6   1   0 -3.1500 5.99391   6
   6  -1   0 7.68722 6.05498   8
   6   1   0 5.33623 4.66395   2
   6   1   0 7.39827 6.89561   8
   6   1   0 -1.6910 8.53681   7
   7   1   0 339.621 32.2068   6
   7   1   0 423.967 25.5224   2
   7  -1   0 438.532 25.3197   2
   7  -1   0 435.961 28.5226   8
  -7  -1   0 486.920 28.5151   3
   7   1   0 485.320 31.3812   8
   8  -1   0 35.4041 4.60375   8
  -1   2   0 598.119 25.3945  10
   1   2   0 592.007 20.5052  10
   1   2   0 614.860 26.3472   1
  -1   2   0 609.735 21.7344   1
  -1  -2   0 593.504 22.3303  10
  -1  -2   0 579.343 26.0456   1
   1  -2   0 604.024 20.0420   5
  -1   2   0 607.525 19.3398   5
   1   2   0 530.505 24.1736   7
   1  -2   0 601.400 21.4956   1
  -2  -2   0 285.530 17.4559   1
  -2  -2   0 278.698 12.5443  10
   2  -2   0 275.548 15.9653   7
  -2   2   0 290.292 17.2613  10
   2   2   0 288.047 18.7326   7
  -2   2   0 275.765 11.6017   5
   2   2   0 284.910 17.0981   1
  -3  -2   0 1229.90 49.7727   1
   3   2   0 1348.39 58.2124   7
   3  -2   0 1327.37 52.9063   7
  -3  -2   0 1282.98 49.7078   1
  -3  -2   0 1241.27 41.9910  10
  -3   2   0 1278.52 52.4012  10
  -3   2   0 1226.39 43.7878   5
   4   2   0 1567.35 78.2124   8
   4   2   0 1870.95 80.1027   7
  -4   2   0 1648.69 65.9666  10
  -4   2   0 1545.57 57.0870   5
  -4  -2   0 1542.28 61.2220   3
   4  -2   0 1678.21 69.5000   7
   5   2   0 188.576 22.2891   7
   5   2   0 184.715 25.3005   6
  -5  -2   0 191.067 17.1808   3
   5   2   0 149.455 22.6055   8
   5  -2   0 185.469 20.4906   8
   5  -2   0 183.193 23.3863   6
   5  -2   0 171.557 16.7362   2
   5   2   0 188.427 17.2373   2
   5  -2   0 175.803 19.4394   7
   6   2   0 582.216 33.5339   2
   6   2   0 574.690 43.1140   7
  -6  -2   0 605.600 34.3020   3
   6  -2   0 591.214 37.7634   8
   6   2   0 574.889 47.8907   6
   6   2   0 596.905 42.5678   8
   6  -2   0 584.104 39.1373   7
   6  -2   0 607.226 34.1017   2
   6  -2   0 510.450 43.8025   6
   7  -2   0 -1.8869 3.62077   8
   7  -2   0 -2.1144 5.15753   6
   7  -2   0 2.90662 3.99804   2
   7   2   0 7.95950 7.58131   6
  -7  -2   0 2.93813 5.06551   3
   7   2   0 4.69910 4.04249   2
   7   2   0 -4.0526 3.50117   8
   8   2   0 335.622 16.4855   8
   8  -2   0 266.161 15.3577   8
   0   3   0 1.75195 1.91447  10
   0   3   0 -0.0656 2.08850   1
   0  -3   0 0.56239 1.38084   5
   0  -3   0 7.27874 2.98046  10
   0   3   0 -1.0187 0.98855   5
   1   3   0 5095.77 150.620  10
   1   3   0 5209.56 154.560   7
  -1  -3   0 4974.16 156.185   5
   1  -3   0 4958.67 152.474   1
  -1  -3   0 4773.83 158.222   1
   1  -3   0 4907.33 146.810   5
  -1   3   0 4939.53 156.860  10
   1   3   0 4725.56 157.923   1
  -1   3   0 4885.07 147.734   5
  -1  -3   0 5052.72 153.925  10
  -1   3   0 4664.49 155.684   1
   2  -3   0 281.993 15.3300   7
  -2  -3   0 281.993 19.4614   1
   2   3   0 277.302 11.1292  10
   2   3   0 274.268 19.3657   1
  -2   3   0 293.440 11.6680   5
  -2  -3   0 280.811 14.7502  10
   2   3   0 277.240 19.1895   7
  -2   3   0 287.398 19.1771  10
  -3   3   0 10.8534 4.56824  10
   3   3   0 10.0345 5.65627   7
  -3   3   0 3.57735 1.64612   5
   3  -3   0 6.17231 3.67274   7
  -3  -3   0 7.74791 2.56253  10
   4  -3   0 267.803 30.3849   6
   4   3   0 281.097 26.4929   7
   4   3   0 251.474 26.3649   8
  -4  -3   0 267.515 19.9204   3
   4  -3   0 273.122 21.2348   7
   4   3   0 265.059 28.5777   6
   4  -3   0 254.411 19.3808   2
  -4   3   0 255.963 13.6909   5
   4  -3   0 274.151 23.1648   8
  -4   3   0 271.718 22.4190  10
   5  -3   0 861.153 46.8589   7
   5  -3   0 886.713 56.0845   6
   5   3   0 810.439 54.4625   2
   5   3   0 829.966 61.0198   6
   5   3   0 936.177 55.9964   7
   5  -3   0 930.747 43.7122   2
   5  -3   0 880.262 47.9759   8
  -5  -3   0 925.011 43.7444   3
   6   3   0 191.486 18.3893   2
   6   3   0 237.889 28.3337   7
   6  -3   0 188.408 25.9978   6
   6   3   0 179.370 23.1379   8
   6   3   0 219.825 29.2800   6
   6  -3   0 169.869 22.0315   7
   6  -3   0 196.368 18.3593   2
   6  -3   0 185.281 19.1195   8
  -6  -3   0 192.630 17.7695   3
   7   3   0 56.1805 9.20433   2
   7  -3   0 64.2191 10.8431   8
   7  -3   0 34.9948 11.4989   6
   7   3   0 51.9572 13.4097   6
   7  -3   0 46.6044 8.65248   2
   7   3   0 50.2335 11.1533   8
   8   3   0 11.8169 3.10352   8
   0  -4   0 22.5464 4.95164  10
   0  -4   0 17.2148 4.85807   1
   0   4   0 25.1121 5.39023  10
   0  -4   0 26.8572 3.76422   5
   0   4   0 13.0823 3.79561   1
  -1  -4   0 841.452 36.3256  10
   1  -4   0 864.039 36.0008   1
  -1   4   0 846.000 35.9717   1
   1   4   0 831.664 40.2019   1
  -1  -4   0 872.076 37.1030   5
  -1   4   0 883.336 31.2911   5
   1  -4   0 880.904 28.5629   5
  -1   4   0 906.708 39.6239  10
   1   4   0 850.179 33.5046  10
  -1  -4   0 845.391 40.6195   1
   1   4   0 839.932 34.9931   7
   2  -4   0 1017.08 38.0158   7
  -2  -4   0 1002.14 40.8463  10
   2   4   0 1038.34 48.9108   1
   2  -4   0 1053.74 35.2974   1
   2  -4   0 1052.31 35.6497   1
   2   4   0 1035.86 46.5070   7
   2   4   0 1046.45 34.8127  10
  -2   4   0 1075.54 47.8260  10
  -2  -4   0 1044.54 49.0472   1
  -2   4   0 1007.91 35.2971   5
   3   4   0 2262.50 89.7599   7
  -3   4   0 2243.39 88.8710  10
   3  -4   0 2193.00 78.5177   7
  -4  -4   0 -1.1537 4.05444   3
   4  -4   0 7.11245 3.77270   7
  -4   4   0 5.54979 3.21851   5
   4   4   0 -6.2253 6.97975   6
  -4   4   0 15.8770 5.97387  10
   4   4   0 1.97414 5.07549   7
   4   4   0 8.92110 7.89038   8
   4  -4   0 10.6231 5.44337   2
   4  -4   0 -3.5845 4.95239   8
   4  -4   0 8.39612 7.16507   6
   4   4   0 -2.5015 6.66552   4
   5  -4   0 122.365 22.1233   6
   5   4   0 115.652 21.6533   6
   5   4   0 131.726 13.2666   4
   5   4   0 138.538 22.9188   7
   5   4   0 140.005 20.7587   8
   5  -4   0 119.273 15.2848   2
  -5  -4   0 131.988 15.7763   3
   5  -4   0 156.249 18.4564   8
   5  -4   0 140.189 15.6598   7
  -5  -4   0 158.171 24.5922  12
   6   4   0 97.5072 17.7361   2
   6  -4   0 152.615 16.7232   2
   6  -4   0 121.078 20.2717   6
   6  -4   0 125.538 17.1291   8
   6   4   0 132.330 23.5874   7
  -6  -4   0 128.655 13.9314   3
   7  -4   0 4.47144 3.60400   8
  -7  -4   0 3.78606 4.00497   3
   7   4   0 -1.9352 3.88180   6
   7  -4   0 7.33428 6.77713   6
   7   4   0 4.56882 4.02248   8
   7   4   0 -0.1194 3.30117   2
   7  -4   0 1.26182 4.54184   2
   0   5   0 9.16317 3.53935   1
   0   5   0 5.94027 3.41048  10
  -1   5   0 376.034 24.1847  10
   1   5   0 343.034 25.4372   1
  -1   5   0 356.889 17.6909   5
   1  -5   0 345.190 14.1291   5
  -1  -5   0 330.361 20.8770   5
   1  -5   0 377.470 22.2553   1
  -1   5   0 353.592 21.9033   1
   1   5   0 355.991 19.5961  10
   1   5   0 325.820 19.4495   7
  -1  -5   0 334.585 24.4917   1
  -1  -5   0 344.708 23.4880  10
  -2   5   0 386.211 27.2811  10
   2  -5   0 403.579 19.1729   1
  -2  -5   0 348.459 21.5606   3
   2  -5   0 384.829 19.1565   1
  -2  -5   0 393.930 29.5877   1
   2   5   0 408.881 17.2809  10
   2   5   0 394.061 28.7370   1
  -2  -5   0 386.212 23.5685  10
   2   5   0 418.226 25.9522   7
   2   5   0 357.469 28.4704   9
  -2   5   0 383.044 17.8256   5
  -3   5   0 1673.58 82.3050  10
   3  -5   0 1795.88 63.4305   7
  -3   5   0 1710.67 59.4588   5
   3   5   0 1766.25 75.6831   7
  -3  -5   0 1668.40 66.6552   3
  -4   5   0 209.825 23.5395  10
   4   5   0 170.802 25.4069   8
  -4  -5   0 238.634 19.2879   3
   4  -5   0 212.594 17.8463   7
   4   5   0 205.272 26.7699   6
   4  -5   0 216.585 17.5893   2
   4  -5   0 205.844 22.5023   6
   4   5   0 210.466 23.4083   7
   4   5   0 173.515 21.1586   4
  -5  -5   0 62.4403 13.3100   3
   5   5   0 64.2521 17.9668   6
   5  -5   0 78.3931 12.2610   2
   5   5   0 70.2657 11.1355   4
   5  -5   0 63.9455 11.6779   8
  -5  -5   0 98.2004 17.1065  12
   5   5   0 94.7702 19.7680   8
   5  -5   0 68.7174 15.0688   6
   5   5   0 40.1157 11.6906   7
   6  -5   0 10.4338 7.06850   6
   6  -5   0 -6.0265 4.89139   2
   6   5   0 -1.7475 5.63431   8
  -6  -5   0 8.92711 3.73004   3
   6   5   0 6.38300 4.20677   2
  -6  -5   0 1.49918 8.99821  12
   6   5   0 -2.6470 5.32596   6
   6  -5   0 5.53871 4.85641   8
   7   5   0 157.327 12.9145   2
   7  -5   0 130.499 12.4312   8
   7  -5   0 133.499 11.9490   2
   7   5   0 138.788 14.4670   8
   0   6   0 380.194 26.8697   1
   0   6   0 372.941 24.5794  10
   0  -6   0 402.159 27.6864   1
   0  -6   0 345.952 18.4432   5
   1   6   0 38.4820 8.74495   1
   1  -6   0 57.3628 5.04784   5
   1  -6   0 41.5689 8.40487   1
  -1   6   0 71.6958 8.04668   5
   1   6   0 53.1344 8.02102   7
  -1   6   0 70.5202 10.7265  10
   1   6   0 48.4356 7.50890  10
  -1   6   0 56.7934 10.0987   1
  -1  -6   0 46.5016 9.99245   1
  -2  -6   0 262.478 18.1657   3
  -2   6   0 253.418 14.9308   5
  -2   6   0 239.455 22.3531  10
   2   6   0 255.787 14.1469  10
   2   6   0 297.603 22.1137   7
   2   6   0 240.062 22.9679   9
   2   6   0 241.367 25.5858   1
   2  -6   0 274.007 20.9206   1
  -2  -6   0 212.130 23.4712   1
   3   6   0 847.684 47.6712   7
  -3  -6   0 826.689 40.7614   3
   3   6   0 783.676 50.5636   4
   3   6   0 879.706 54.8006   6
  -3   6   0 754.427 32.1708   5
   3   6   0 896.928 35.3057  11
  -3   6   0 778.037 48.2601  10
   4   6   0 24.7419 8.47577   7
   4  -6   0 24.7031 8.32592   6
   4   6   0 26.2281 10.0648   4
  -4   6   0 8.96511 13.1558  10
  -4  -6   0 25.8860 9.88947  12
  -4  -6   0 26.9682 8.18229   3
   4   6   0 20.2617 11.3130   8
   4   6   0 22.9604 12.0778   6
   4  -6   0 30.2627 9.72799   2
   5  -6   0 56.5014 10.9483   2
   5   6   0 60.2491 14.8703   8
   5  -6   0 62.8755 10.6265   8
   5  -6   0 80.3165 18.2746   6
   5   6   0 62.9470 15.9025   7
  -5  -6   0 52.7666 11.2896   3
  -5  -6   0 41.3679 15.7622  12
   5   6   0 41.2159 13.8528   6
   6   6   0 -1.0181 2.26265   2
   6   6   0 -3.5463 4.75778   8
   6  -6   0 -5.8526 3.56294   2
   6  -6   0 -5.8793 5.60482   6
   6   6   0 8.93516 8.82271   6
  -6  -6   0 -1.9807 3.10135   3
   6  -6   0 -5.0704 4.58674   8
  -6  -6   0 -3.3716 6.06874  12
   7   6   0 -1.8282 2.69149   2
   7   6   0 -2.6458 3.79471   8
  -7  -6   0 5.15717 3.31710   3
   7   6   0 -1.6910 3.86280   6
   7  -6   0 -2.2085 6.58063   2
   0  -7   0 7.69465 6.51487   1
   0   7   0 1.46318 3.89127  10
   0   7   0 -8.9555 4.57069   1
   0   7   0 1.20176 3.16645   3
  -1   7   0 18.0713 7.10209   1
  -1   7   0 22.3164 8.44023  10
   1   7   0 15.5206 6.41160   7
   1   7   0 9.69319 4.34402   3
  -1  -7   0 5.90770 7.80992   1
   1  -7   0 17.8346 7.49862   1
   1   7   0 5.59653 8.11665   1
   1   7   0 13.4732 4.93686  10
  -1  -7   0 13.9604 4.61817   3
  -2  -7   0 28.5879 6.96978   3
   2   7   0 40.2537 5.98056  10
   2   7   0 32.2857 5.64083  11
   2   7   0 38.3211 10.8241   9
  -2   7   0 45.0335 11.8542  10
   2   7   0 38.8633 10.0557   7
  -3   7   0 34.2867 9.77986   3
   3   7   0 30.2079 5.24030  11
   3   7   0 14.7055 10.2715   4
  -3  -7   0 21.6006 6.44417   3
   3   7   0 31.0227 11.0086   6
   3   7   0 52.9781 12.6384   7
  -3   7   0 19.1450 10.0821  10
  -3  -7   0 29.1992 11.2615  12
   3  -7   0 31.7281 14.3468   6
   4   7   0 31.2122 12.1482   8
  -4  -7   0 48.8960 14.3454  12
   4   7   0 40.8092 13.9518   6
  -4  -7   0 33.6311 9.32220   3
   4  -7   0 31.7788 10.7248   6
   4   7   0 43.5580 13.6572   7
   4   7   0 35.3567 12.9589   4
   4  -7   0 35.1073 8.50351   2
   5   7   0 68.4242 16.0432   7
   5  -7   0 86.0028 16.5100   6
   5   7   0 79.4459 13.8303   4
   5   7   0 88.5548 20.1735   8
  -5  -7   0 73.7315 14.7095  12
   5  -7   0 101.445 13.9947   2
   5   7   0 88.6904 18.3867   6
  -5  -7   0 83.3860 13.2327   3
   6  -7   0 23.7296 7.45710   2
   6   7   0 27.8723 6.48682   2
   6  -7   0 26.6499 10.6552   6
  -6  -7   0 34.8702 9.03530  12
   6   7   0 30.7849 10.5232   6
  -6  -7   0 40.4713 8.73093   3
   6   7   0 16.6505 7.21359   8
   7   7   0 4.00023 3.35068   2
   7   7   0 7.30412 3.10789   8
  -7  -7   0 6.82598 2.91706   3
   0   8   0 541.593 29.9626   3
   0   8   0 563.368 35.5103  10
   1   8   0 24.5524 15.6299   1
   1   8   0 9.96078 4.78494  10
   1   8   0 0.87862 7.96306   9
  -1   8   0 10.9712 5.53743  10
  -1  -8   0 8.10812 15.2428   1
  -1   8   0 13.7346 5.51999   3
   1   8   0 13.3114 5.18009   3
  -1  -8   0 17.5017 4.93899   3
   1   8   0 17.3172 6.61168   7
  -2  -8   0 52.6419 12.2290  12
  -2   8   0 34.0502 9.02286   3
   2   8   0 25.9415 11.5434   6
   2   8   0 54.8029 11.5803   7
   2  -8   0 27.2770 8.05133   2
   2   8   0 45.9443 7.33037  10
   2   8   0 57.4699 8.79830   3
  -2   8   0 38.9490 10.3000  10
   2   8   0 34.3638 7.29505  11
   3   8   0 28.6834 10.1575   4
   3   8   0 6.66574 7.83345   6
   3   8   0 2.50033 7.29786   7
  -3  -8   0 2.89958 5.28324   3
  -3  -8   0 -2.5615 7.16361  12
   3  -8   0 9.94315 6.41172   2
   3  -8   0 8.82005 5.92025   6
  -3   8   0 3.28486 5.78449   3
   4   8   0 115.095 20.6777   8
  -4  -8   0 117.334 17.1733   3
   4  -8   0 148.480 15.8525   2
   4   8   0 136.599 22.9083   6
   4  -8   0 142.474 19.3281   6
   4   8   0 117.586 19.2804   4
   4   8   0 122.898 19.5121   7
  -4  -8   0 128.726 20.5933  12
  -4   8   0 124.663 16.5387   3
  -5  -8   0 0.69549 6.56590  12
   5  -8   0 9.18161 8.12077   6
   5  -8   0 14.3177 5.13124   2
   5   8   0 8.36905 8.50008   6
   5   8   0 3.49589 13.5478   7
   5   8   0 8.70927 8.36554   8
   5   8   0 5.61205 6.40886   4
  -5  -8   0 14.0996 5.66704   3
   6  -8   0 6.52421 5.46657   2
  -6  -8   0 3.71592 3.32239   3
   6   8   0 2.75479 7.95386   8
  -6  -8   0 8.81898 5.27887  12
   6  -8   0 10.2379 6.56321   6
   6   8   0 -0.8634 3.47300   6
   7   8   0 20.1824 6.49160   8
   7   8   0 10.1047 3.70064   2
  -7  -8   0 14.9404 3.64695   3
   0   9   0 2.79063 5.87454  10
   0   9   0 -2.8980 3.34435   3
   0   9   0 -15.124 9.00943   7
   0  -9   0 -2.5391 5.21081   2
   0  -9   0 11.4978 7.64675  12
   1   9   0 71.4943 9.91347   3
   1   9   0 84.1368 18.9304   4
   1   9   0 55.2036 10.4176  10
  -1  -9   0 58.6587 9.53949   3
   1  -9   0 101.885 20.2660   2
   1   9   0 94.4159 13.8559   7
  -1  -9   0 92.3230 14.8316  12
  -1   9   0 98.4719 13.1879   3
  -1   9   0 92.9433 20.9190  10
   2   9   0 280.528 31.9847   4
   2   9   0 243.220 23.8252   7
  -2   9   0 262.768 20.8016   3
  -2  -9   0 262.053 18.8378   3
  -2  -9   0 261.517 25.8927  12
   2  -9   0 251.456 21.6721   2
   2   9   0 254.107 18.3685  10
   2   9   0 253.469 18.3395  11
   3   9   0 1172.35 70.1125   4
   3  -9   0 1248.74 64.6498   2
  -3   9   0 1120.64 53.0756   3
  -3  -9   0 1124.02 62.4655  12
   3   9   0 1151.00 44.7981  11
  -3  -9   0 1220.60 52.7625   3
   3   9   0 1119.00 60.2374   7
   3   9   0 1238.61 74.9843   6
   3   9   0 1164.70 64.4678   8
  -4  -9   0 200.803 23.6551  12
   4   9   0 189.466 25.4116   8
  -4   9   0 153.031 17.9013   3
  -4  -9   0 149.227 16.2069   3
   4   9   0 177.397 22.7469   7
   4  -9   0 156.220 17.9577   2
   4   9   0 166.426 23.3944   4
   4  -9   0 177.920 22.3563   6
   4   9   0 146.714 24.3983   6
  -5   9   0 88.2498 13.0837   3
   5   9   0 72.0434 16.0067   6
   5  -9   0 70.8666 11.8762   2
   5   9   0 60.4497 12.3770   4
   5  -9   0 68.9529 16.7656   6
  -5  -9   0 79.2151 13.3474  12
   5   9   0 48.2623 11.7318   8
  -5  -9   0 69.2088 10.1942   3
   6   9   0 54.0908 9.41610   8
   6  -9   0 33.1323 9.17403   2
  -6  -9   0 49.3678 7.62675  12
  -6  -9   0 59.0656 7.92254   3
   0  10   0 696.424 37.2151   3
   0  10   0 672.721 60.4765   4
   0  10   0 816.730 53.2709  10
   0 -10   0 695.221 37.3810  12
  -1 -10   0 841.029 46.9598  12
   1  10   0 841.777 44.0376  11
   1 -10   0 841.552 43.9105   2
  -1  10   0 806.718 43.0667   3
   1  10   0 784.413 45.3564  10
   1  10   0 827.241 58.0326   4
   1  10   0 806.963 38.0571   3
  -2  10   0 284.195 23.0664   3
  -2 -10   0 249.119 25.6918  12
  -2 -10   0 255.242 18.0489   3
   2  10   0 258.390 18.6409  11
   2 -10   0 271.464 22.3436   2
   3 -10   0 0.21137 3.25210   4
   3 -10   0 8.01517 6.02704   6
   3  10   0 5.21181 4.74091  11
   3  10   0 18.1295 9.32976   4
  -3 -10   0 -2.6074 6.48960  12
  -3  10   0 -0.8147 5.02577   3
  -3 -10   0 2.60219 4.23638   3
   3 -10   0 14.1303 5.98888   2
  -4  10   0 135.960 15.7170   3
   4 -10   0 112.403 18.1746   6
  -4 -10   0 143.092 23.9036  12
   4 -10   0 128.717 16.3652   2
  -4 -10   0 130.942 13.3501   3
   4  10   0 97.5801 16.7829   8
   4  10   0 138.442 22.6980   4
   5  10   0 29.0892 9.89149   8
   5 -10   0 44.1705 12.7851   2
  -5 -10   0 45.2507 7.72174   3
  -5 -10   0 43.5863 8.71909  12
   5  10   0 32.7781 7.65273   4
  -5  10   0 62.1594 10.3571   3
   6  10   0 41.7997 6.43402   2
  -6 -10   0 50.4396 7.05361  12
  -6 -10   0 47.4811 6.31674   3
   0  11   0 9.48162 17.0452   4
   0 -11   0 -0.4957 5.79579  12
   0  11   0 4.43106 4.43663   3
   1 -11   0 4.99997 6.18095   2
   1  11   0 2.03252 3.32746  11
  -1  11   0 0.19166 4.48831   3
  -1 -11   0 7.58334 5.46240  12
   1  11   0 3.08901 4.20494   3
  -2 -11   0 7.20427 6.61838  12
   2  11   0 6.42961 10.8605   4
   2  11   0 3.15081 3.16057  11
  -2  11   0 -0.3807 4.72276   3
   2 -11   0 -0.2094 4.69671   2
   3 -11   0 45.0113 11.2674   6
  -3  11   0 52.1950 11.0205   3
   3  11   0 32.2451 11.1179   4
  -3 -11   0 24.8395 8.32024  12
   3 -11   0 30.5542 8.49775   2
  -3 -11   0 33.8938 7.70656   3
   4 -11   0 -0.9522 4.50489   6
  -4 -11   0 -5.6254 4.98254  12
   4 -11   0 -0.8376 5.28126   2
  -4 -11   0 -0.6519 4.42188   3
  -4  11   0 4.49199 4.33717   3
   4  11   0 4.82739 5.47142   4
   5 -11   0 83.1905 13.2713   6
  -5 -11   0 108.389 9.47644   3
   5 -11   0 101.392 16.6784   2
  -5  11   0 78.7718 11.9534  11
  -5  11   0 95.5658 10.6500   3
   6  11   0 1.01872 1.74200   2
  -6 -11   0 3.61582 2.45281  12
   0  12   0 1115.93 50.4955   3
   0  12   0 1059.63 66.9570   4
   0  12   0 1115.30 56.2734  11
   1  12   0 -3.8327 3.11800  11
  -1  12   0 6.20213 4.17530   3
  -1 -12   0 2.05027 5.45654  12
   1  12   0 25.3973 14.1115   4
   1  12   0 3.45740 4.06479   3
  -2 -12   0 828.334 46.0495  12
   2 -12   0 822.209 44.0962   2
  -2  12   0 830.350 43.2690   3
   2  12   0 877.791 38.6490  11
   2  12   0 770.486 54.3129   4
  -3 -12   0 42.7335 10.9585  12
   3 -12   0 38.0765 10.9405   6
  -3  12   0 62.0087 10.6304   3
   3  12   0 43.9560 12.7838   4
   3 -12   0 43.7875 9.22107   2
  -4 -12   0 3.60183 5.16966  12
  -4 -12   0 13.0812 9.11292   3
   4 -12   0 9.87330 6.05524   6
   4 -12   0 16.4867 6.15231   2
   4  12   0 4.82607 6.31585   4
  -4  12   0 11.6552 5.47007   3
   5  12   0 16.7229 4.44268   4
  -5  12   0 22.0226 4.95508   3
  -5 -12   0 10.2658 3.97007  12
   0  13   0 0.58288 4.53232  11
   0  13   0 -19.660 13.4305   4
   0  13   0 0.58016 3.93768   3
  -1  13   0 291.018 24.7797  11
  -1 -13   0 304.688 20.9026  12
   1  13   0 297.049 32.7216   4
  -1  13   0 337.932 23.4776   3
   1  13   0 315.570 17.2129   3
   1  13   0 322.523 22.1918  11
  -2 -13   0 10.2939 5.69774  12
  -2  13   0 4.05465 3.94567   3
   2  13   0 6.22807 8.67436   4
   2  13   0 9.04290 3.91727  11
  -3  13   0 3.22254 4.06278   3
  -3 -13   0 0.03806 3.32475  12
   3  13   0 -1.6924 3.65704   4
   3 -13   0 5.53992 4.54061   6
  -4 -13   0 6.49246 2.99165  12
   4  13   0 8.53696 4.32541   4
  -4  13   0 4.93625 3.31799   3
   4 -13   0 0.18977 6.19295   6
  -4  13   0 9.04235 5.62393  11
   5  13   0 5.86052 2.63416   2
   5  13   0 10.3000 2.55281   4
  -5 -13   0 7.15529 3.35966  12
   0  14   0 832.603 41.1719  11
   0  14   0 812.762 34.7959   3
  -1  14   0 14.0908 5.85572  11
   1  14   0 10.4331 4.10167  11
  -1  14   0 17.1764 5.09800   3
   1  14   0 22.1601 9.74473   4
  -2  14   0 11.7777 5.02858  11
  -2 -14   0 14.3752 5.18139  12
   2 -14   0 4.71138 4.78953   6
   2 -14   0 18.2411 4.03511   4
  -2  14   0 12.6258 4.40462   3
   2  14   0 15.7525 5.74834   4
   2  14   0 14.9827 3.70780  11
   3 -14   0 -0.2994 5.03230   6
   3  14   0 5.50220 4.13855   4
  -3  14   0 4.33864 3.03600   3
  -3  14   0 6.37522 4.22375  11
  -3 -14   0 4.31287 3.13037  12
   4  14   0 65.1931 7.53318   4
  -4  14   0 44.4016 8.46562   3
  -4 -14   0 58.0575 6.52887  12
   0  15   0 5.37315 3.30430  11
   0  15   0 7.21787 3.68033   3
  -1  15   0 17.0053 5.40292  11
   1  15   0 19.0528 4.67799  11
  -1  15   0 22.0874 4.68146   3
   1  15   0 19.7903 7.62377   4
  -2  15   0 -1.4066 4.11262  11
   2  15   0 5.01603 5.53283  11
  -2  15   0 1.77003 3.83954   3
   2 -15   0 -2.6734 3.55338   6
   2  15   0 -4.6507 3.32630   4
  -3  15   0 8.76091 3.93728  11
  -3 -15   0 2.08867 3.03309  12
  -3  15   0 8.19064 3.54041   3
   3  15   0 8.51668 3.78535   4
  -3 -15   0 6.80164 4.15538   4
   0 -16   0 18.6685 4.16082   4
   0  16   0 25.0902 4.14693  11
   1 -16   0 5.84220 3.60091   6
  -1  16   0 1.68335 2.52242  11
  -2 -16   0 4.06557 2.56334   4
  -2  16   0 -0.6497 2.54949  11
   2  16   0 -1.6696 4.22699   4
   0   0   1 0.00392 0.10339   1
   0   0  -1 0.63061 0.19798   1
   0   0  -1 0.24125 0.17305  10
   0   0  -1 0.18889 0.13019   5
  -1   0   1 9787.40 292.848   1
   1   0   1 9999.99 292.679   1
   2   0   1 9873.75 277.139   1
   2   0  -1 9227.62 285.792   7
  -2   0   1 8751.26 280.911   1
  -2   0   1 9582.76 277.439  10
   2   0   1 9081.88 284.673   7
   3   0  -1 132.257 13.8354   7
   3   0   1 121.049 12.8428   7
  -3   0  -1 116.293 7.21412  10
  -3   0   1 126.022 8.11442  10
  -3   0   1 120.595 5.70881  10
  -4   0  -1 164.214 13.5419   5
   4   0  -1 136.423 17.1612   7
  -4   0  -1 159.080 13.6220  10
   4   0   1 160.793 17.8400   7
   5   0   1 2063.31 89.4814   7
   5   0  -1 2041.39 91.2852   7
   5   0   1 2073.64 100.024   6
   5   0   1 2105.08 94.0055   8
   5   0  -1 2141.49 99.4583   6
   5   0  -1 2083.28 78.9582   2
  -5   0  -1 2008.03 78.4494   5
   5   0  -1 2179.54 92.8885   8
  -5   0   1 1855.96 77.2178   5
   5   0   1 1995.67 77.7145   2
   6   0   1 125.461 14.3882   2
   6   0  -1 88.1357 17.2208   7
   6   0   1 110.066 17.5611   8
   6   0  -1 110.538 14.5301   2
   6   0   1 94.4330 20.0530   6
   6   0  -1 118.542 17.5840   8
   6   0  -1 90.0828 18.4984   6
   6   0   1 119.671 18.6371   7
   7   0  -1 12.8942 5.17857   2
   7   0   1 17.5931 7.58957   8
   7   0  -1 22.9981 6.58601   8
   7   0   1 12.2395 5.55680   2
   7   0   1 20.0364 10.0313   6
   8   0   1 14.1752 3.18263   8
   8   0  -1 18.2076 4.28781   8
   8   0  -1 27.9661 7.29876   2
   0   1  -1 31.5264 2.36914   5
   0  -1   1 34.8459 3.15152   1
   0   1   1 33.4666 1.46830   7
   0  -1  -1 31.3148 2.80783  10
   0  -1  -1 32.5545 2.98162   1
   0   1   1 34.1931 3.08995   1
   0  -1   1 30.9551 2.18731   5
   0  -1   1 32.5393 2.91628   1
   0   1   1 33.7112 2.76277  10
   1   1  -1 6559.61 201.299   7
   1  -1   1 6629.19 199.287   7
  -1  -1  -1 6713.15 199.764   1
  -1   1   1 6589.09 195.649   1
   1   1  -1 6897.70 200.172   1
  -1   1   1 6427.26 198.946  10
   1   1   1 6737.00 200.927   7
   1  -1  -1 6322.15 199.297   7
  -1  -1   1 6606.23 200.721   1
   1   1   1 6688.69 200.625   1
   2   1  -1 277.833 17.8812   7
   2  -1   1 270.215 16.0164   7
  -2  -1  -1 255.710 13.6145   1
  -2   1   1 282.753 14.4955  10
  -2  -1  -1 266.532 10.9460  10
  -2  -1   1 272.195 15.1541   1
   2  -1  -1 278.880 16.5742   7
  -2   1  -1 273.382 12.8597   5
   2   1   1 261.687 17.0485   7
   2   1   1 262.083 22.0028   1
  -2  -1   1 267.228 13.5399   1
   3   1  -1 1383.71 57.7678   7
  -3   1   1 1313.48 47.6522  10
  -3  -1  -1 1247.44 42.4367  10
   3  -1   1 1238.63 52.4621   7
  -3  -1  -1 1234.54 42.6565   1
   3   1   1 1249.66 54.5920   7
   3  -1  -1 1195.24 52.7326   7
  -3  -1   1 1234.31 45.7761   1
  -3  -1   1 1280.14 42.6242   1
  -3   1  -1 1253.67 45.7961   5
   4   1  -1 1111.62 60.9678   8
  -4   1   1 1093.42 41.7835  10
   4   1  -1 1220.19 59.1010   7
   4  -1   1 1197.95 55.8901   7
  -4   1   1 1131.07 45.2343   5
  -4  -1  -1 1121.63 42.7572  10
   4   1   1 1247.94 77.9508   8
   4  -1  -1 1180.65 56.3756   7
  -4   1  -1 1108.34 54.0580   5
  -4   1  -1 1174.80 50.4528  10
   4   1   1 1191.27 57.7910   7
   5  -1   1 428.546 38.8282   6
   5  -1   1 434.017 26.3492   2
   5   1  -1 399.267 37.3270   6
   5   1  -1 449.094 35.4227   8
   5  -1   1 459.039 35.8977   8
   5   1  -1 452.837 35.6370   7
   5   1  -1 418.983 27.1657   2
   5  -1   1 457.825 33.4938   7
  -5   1  -1 401.006 24.6585   5
   5   1   1 426.978 34.0939   7
   5  -1  -1 425.822 32.9512   7
   5   1   1 459.518 40.2390   6
   5  -1  -1 452.076 38.7573   6
   5  -1  -1 443.659 33.5803   8
   5  -1  -1 429.632 26.8402   2
   5   1   1 415.655 35.5894   8
   5   1   1 405.900 26.2906   2
   6   1  -1 759.244 39.2077   2
  -6  -1  -1 742.039 37.5409   3
   6   1  -1 691.350 51.8482   6
   6   1  -1 707.176 48.3654   7
   6  -1   1 784.500 38.8669   2
   6  -1   1 777.090 47.3681   8
   6  -1   1 722.426 53.1720   6
   6   1  -1 710.280 46.1778   8
   6  -1   1 763.723 45.7795   7
   6  -1  -1 687.141 45.9789   7
  -6  -1   1 667.679 35.7335   3
   6   1   1 739.818 49.1023   8
   6   1   1 679.394 53.6198   6
   6   1   1 682.057 46.5472   7
   6   1   1 734.994 38.0415   2
   6  -1  -1 647.593 49.6604   6
   6  -1  -1 757.751 39.3471   2
   6  -1  -1 786.450 46.0334   8
   7  -1   1 20.1174 6.11860   8
   7  -1   1 21.0316 6.26009   2
   7   1  -1 25.3841 7.13983   2
   7  -1   1 9.32441 7.67851   6
   7   1  -1 24.5279 9.92125   6
   7   1  -1 20.7369 6.84216   8
   7  -1  -1 33.5929 7.34973   2
   7   1   1 6.61906 8.08024   6
   7   1   1 27.5904 8.22449   8
   7   1   1 16.3386 5.79307   2
  -7  -1   1 38.0268 9.33085   3
   7  -1  -1 4.98682 9.88050   6
   7  -1  -1 26.9514 7.82940   8
   8  -1   1 113.935 8.38312   8
   8   1  -1 113.631 8.69478   8
   8   1  -1 109.980 9.51010   2
   8  -1  -1 119.845 9.07201   8
   8   1   1 118.780 9.24652   8
   1   2  -1 8262.09 244.502   1
  -1   2   1 7851.83 239.663   1
  -1  -2  -1 8028.51 244.294   1
   1  -2   1 7542.74 237.585   1
  -1   2   1 7540.08 242.739  10
   1  -2   1 8222.52 239.706   1
  -1  -2  -1 7655.77 239.743  10
   1  -2  -1 8021.81 237.893   1
   1   2   1 8155.12 242.677   7
  -1  -2   1 8200.41 238.802  10
   1   2   1 7900.10 245.028   1
   1  -2  -1 7943.70 238.922   7
  -1  -2   1 8591.31 246.268   1
  -1  -2   1 7939.15 243.380   5
   1  -2  -1 8222.87 243.982  10
   2  -2   1 906.762 36.4162   7
  -2   2   1 936.167 30.6705   5
  -2  -2  -1 961.324 35.7087  10
  -2   2   1 936.104 37.7003  10
  -2  -2  -1 936.308 38.1110   1
   2   2  -1 928.654 40.6990   7
  -2   2  -1 926.736 31.5834   5
   2   2   1 908.819 39.8545   7
   2   2   1 921.268 39.1383   1
  -2  -2   1 944.212 39.7792   1
   2  -2  -1 914.258 36.8773   7
  -2  -2   1 928.255 41.5958   5
   3   2  -1 2873.29 104.159   7
   3  -2   1 2628.17 96.3826   7
  -3   2   1 2506.47 90.6796   5
  -3  -2  -1 2761.01 89.3898  10
  -3   2   1 2872.54 101.378  10
  -3  -2  -1 2755.03 93.3449   1
  -3  -2   1 2836.15 93.1408   1
  -3   2  -1 2790.08 88.5668   5
  -3  -2   1 2830.11 97.1007   1
  -3   2  -1 2797.91 99.3541  10
   3  -2  -1 2738.54 97.7909   7
   3   2   1 2756.38 96.1163   1
   3   2   1 2946.79 103.501   7
  -4   2   1 1492.48 55.9803   5
   4   2  -1 1659.95 77.0567   8
   4   2  -1 1440.94 79.9601   7
  -4  -2  -1 1599.68 61.2767   3
   4  -2   1 1696.98 68.6399   7
  -4   2   1 1640.64 62.3047  10
   4   2   1 1879.68 83.8694   7
   4  -2  -1 1709.14 70.6749   7
  -4   2  -1 1684.27 68.4488  10
  -4   2  -1 1567.71 57.3074   5
   4   2   1 1655.04 80.9815   8
   4  -2  -1 1512.61 71.4149   8
   4   2   1 1754.80 82.8679   6
  -4  -2   1 1537.24 61.5415   3
   5   2  -1 924.669 44.5575   2
   5  -2   1 912.561 43.1995   2
  -5  -2  -1 897.156 42.8653   3
   5  -2   1 937.310 53.2360   8
   5  -2   1 881.124 49.0475   7
   5   2  -1 938.445 56.4333   8
   5   2  -1 929.066 56.7526   7
   5   2  -1 979.808 61.2092   6
   5  -2   1 1012.86 61.4197   6
   5  -2  -1 920.688 44.0366   2
   5   2   1 938.223 44.6591   2
   5  -2  -1 978.907 58.5910   6
  -5  -2   1 881.458 42.7033   3
   5  -2  -1 879.805 49.9989   7
   5   2   1 914.961 54.6180   7
   5   2   1 868.010 56.1951   8
   5  -2  -1 913.119 50.8374   8
   5   2   1 954.165 62.5399   6
   6   2  -1 123.572 14.0099   2
  -6  -2  -1 119.979 16.2101   3
   6  -2   1 101.575 15.4592   8
   6   2  -1 95.9362 16.8503   8
   6   2  -1 87.2287 19.8785   6
   6  -2   1 100.398 17.9089   7
   6  -2   1 129.611 14.9575   2
   6  -2   1 96.3231 19.5167   6
   6   2  -1 144.878 22.4963   7
   6  -2  -1 121.698 16.1150   8
   6  -2  -1 103.591 18.6018   6
   6   2   1 105.721 19.3183   7
   6   2   1 109.211 14.2891   2
   6  -2  -1 135.394 15.6122   2
   6   2   1 94.7273 20.3053   6
   6   2   1 119.017 20.4654   8
   6  -2  -1 151.344 19.7386   7
  -6  -2   1 98.2115 14.1689   3
  -7  -2  -1 63.0930 10.8377   3
   7   2  -1 76.9975 10.1647   2
   7   2  -1 75.8483 12.1690   8
   7   2  -1 42.1099 16.0508   6
   7  -2   1 75.9902 14.3191   6
   7  -2   1 77.2155 10.5841   8
   7  -2   1 49.9368 10.8633   2
   7  -2  -1 73.9861 10.8754   8
   7  -2  -1 76.5964 10.4307   2
   7   2   1 77.1270 12.4679   8
   7   2   1 81.6032 10.4625   2
  -7  -2   1 59.5478 8.94136   3
   8   2  -1 9.69429 5.02137   2
   8   2  -1 8.98067 3.64409   8
   8  -2  -1 13.3457 4.02810   8
   8   2   1 17.3813 4.95594   8
   0   3  -1 451.904 21.5756  10
   0  -3   1 455.189 22.9125   1
   0  -3  -1 417.889 21.5576  10
   0   3   1 466.633 23.0312   1
   0   3  -1 441.764 21.8324   1
   0  -3   1 477.899 18.3362   5
   0  -3  -1 442.343 21.9163   1
   0   3  -1 440.760 19.4276   5
   0  -3  -1 457.073 18.3414   5
   0   3   1 462.410 21.2870  10
   1  -3   1 812.645 32.7115   1
  -1  -3  -1 849.385 33.6848  10
   1   3  -1 884.461 31.2107  10
  -1  -3  -1 812.906 36.2706   1
  -1   3   1 833.982 35.3281  10
   1   3  -1 860.622 36.7317   1
  -1   3   1 842.896 34.7291   1
   1  -3   1 810.237 28.0981   5
  -1   3   1 850.072 27.9749   5
   1   3   1 855.249 33.4534   7
   1  -3  -1 886.250 36.9221  10
  -1   3  -1 820.260 28.8695   5
   1   3   1 853.165 30.5317  10
  -1  -3   1 858.376 37.8964   1
  -1  -3   1 857.179 32.2839  10
   1  -3  -1 841.111 28.3614   7
   1  -3  -1 862.300 31.9414   1
  -1  -3   1 864.619 34.8979   5
   1  -3  -1 855.949 26.7548   5
   1   3   1 879.975 37.9415   1
  -1   3  -1 835.850 36.1325  10
  -2   3   1 8897.77 269.670   5
   2   3  -1 9491.19 284.798   1
   2  -3   1 8736.92 275.986   7
  -2  -3  -1 8698.31 276.634  10
   2   3  -1 9607.16 285.361   7
  -2  -3  -1 9114.80 284.319   1
  -2  -3   1 9117.86 286.319   5
   2   3   1 9165.54 271.203  10
   2  -3  -1 8400.93 267.735   1
  -2   3  -1 8972.72 284.371  10
  -2   3  -1 9347.69 271.542   5
  -2  -3   1 9467.55 287.176   1
   2   3   1 8955.33 285.340   1
  -2  -3   1 9507.81 272.996  10
   2   3   1 9504.72 284.019   7
   2  -3  -1 8994.98 276.564   7
   3   3  -1 3053.69 112.095   7
  -3   3   1 2901.03 91.9202   5
   3  -3   1 3039.69 102.596   7
  -3  -3  -1 2992.04 98.2154  10
  -3   3   1 3048.31 106.303  10
  -3   3  -1 2833.61 93.5080   5
   3  -3  -1 3002.44 102.691   7
   3   3   1 3080.55 110.959   7
  -3   3  -1 2965.22 108.635  10
  -3  -3   1 2932.84 104.363   1
  -4  -3  -1 23.5507 6.39289   3
   4   3  -1 18.8388 10.8930   6
   4  -3   1 27.7358 10.1820   6
  -4   3   1 15.8252 7.14977  10
  -4   3   1 31.9236 4.66216   5
   4   3  -1 9.82559 6.41265   7
   4   3  -1 18.6440 8.09442   8
   4  -3   1 22.8600 6.64325   7
  -4  -3   1 24.1210 6.92433   3
   4   3   1 21.0158 9.37234   8
   4   3   1 43.5240 11.6874   7
   4  -3  -1 23.4209 9.43749   8
   4  -3  -1 26.4898 7.07916   7
  -4   3  -1 25.1594 4.50736   5
  -4   3  -1 29.7428 8.99247  10
   4   3   1 6.82052 9.64413   6
   4  -3  -1 37.3321 7.15938   2
   5   3  -1 781.417 50.6805   7
   5  -3   1 757.459 45.0327   8
   5  -3   1 746.977 42.3396   7
   5  -3   1 759.314 38.2040   2
   5  -3   1 724.297 51.3199   6
  -5  -3  -1 745.549 38.8153   3
   5   3  -1 805.331 55.7691   6
   5  -3  -1 737.362 42.3654   7
   5  -3  -1 739.522 43.4952   8
   5   3   1 637.155 69.6456   6
  -5  -3   1 787.760 39.1815   3
   5  -3  -1 763.204 51.5389   6
   5  -3  -1 741.851 39.3524   2
   5   3   1 754.009 49.2662   7
   5   3   1 849.542 54.9341   2
   6  -3   1 165.478 16.3431   2
   6   3  -1 111.769 22.6444   7
   6  -3   1 119.646 15.9913   8
  -6  -3  -1 165.751 17.0274   3
   6  -3   1 158.544 24.6337   6
   6   3  -1 121.467 21.6164   6
   6   3  -1 161.249 21.1458   8
   6   3  -1 156.378 15.9043   2
   6  -3  -1 142.377 15.6535   2
   6   3   1 134.983 24.0656   6
   6  -3  -1 138.299 15.8182   8
   6   3   1 128.924 24.1070   7
   6   3   1 131.744 20.6185   8
   6   3   1 164.108 16.5216   2
  -6  -3   1 141.898 15.0438   3
   6  -3  -1 134.365 21.0521   6
   7   3  -1 14.9229 4.82041   2
   7   3  -1 6.83020 8.61082   6
   7  -3   1 33.5103 6.97038   2
   7  -3   1 23.3137 9.57051   6
   7   3  -1 22.2845 6.96685   8
   7  -3   1 16.5717 7.15681   8
   7   3   1 38.4437 9.15503   8
   7  -3  -1 10.4333 7.11048   6
   7   3   1 21.1975 5.71228   2
   7  -3  -1 23.4706 8.08720   2
   7   3   1 14.3544 7.72245   6
   8   3  -1 48.3731 6.00665   8
   8   3   1 49.8138 5.97561   8
   0   4   1 5785.69 184.018   1
   0  -4   1 5820.65 183.917   1
   0   4  -1 5854.30 177.905   5
   0  -4   1 5905.10 174.656   5
   0  -4  -1 5393.68 181.987  10
   0   4   1 5745.28 180.184  10
   0   4  -1 5770.20 182.544   1
   0   4  -1 5422.06 180.498  10
   0  -4  -1 5762.48 182.460   1
   0  -4  -1 5682.24 174.636   5
  -1   4   1 3517.25 118.362   1
   1   4  -1 3672.44 115.099  10
  -1  -4  -1 3616.38 119.657   5
   1   4  -1 3711.37 123.300   1
  -1  -4  -1 3500.61 119.047  10
  -1  -4  -1 3599.02 122.899   1
  -1   4   1 3501.25 120.288  10
   1  -4   1 3472.40 109.179   5
   1  -4   1 3568.79 118.143   1
  -1   4   1 3637.76 110.921   5
  -1   4  -1 3732.41 117.791   1
  -1  -4   1 3686.49 124.660   1
   1  -4  -1 3580.40 116.409   1
   1  -4  -1 3447.72 107.485   5
  -1   4  -1 3596.95 121.572  10
   1   4   1 3583.05 113.785  10
   1   4   1 3644.47 124.448   1
  -1   4  -1 3523.63 112.043   5
   1   4   1 3510.96 115.464   7
  -1  -4   1 3547.87 116.983  10
  -1  -4   1 3777.82 120.117   5
  -2  -4  -1 1061.74 49.7168   1
  -2   4   1 1060.24 47.7761  10
   2   4  -1 1098.08 49.7538   1
   2   4  -1 1107.47 35.5492  10
   2  -4   1 1129.93 38.3232   1
   2   4  -1 1065.21 47.6643   7
   2  -4   1 1141.29 40.5924   7
  -2   4   1 1008.45 39.6968   1
  -2  -4  -1 1016.25 43.4516  10
   2  -4   1 1092.46 35.6078   1
  -2   4   1 1064.69 35.6584   5
   2   4   1 957.207 61.2793   7
   2  -4  -1 1093.40 39.3906   7
  -2   4  -1 1105.18 49.5896  10
  -2  -4   1 1082.18 51.3385   1
   2   4   1 1104.32 36.6898  10
   2  -4  -1 1114.78 35.7769   1
  -2   4  -1 1046.24 37.2488   5
   2   4   1 1086.87 50.9418   1
  -3   4   1 989.963 34.1876   5
   3   4  -1 1030.19 51.8054   7
  -3  -4  -1 924.176 40.6957  10
  -3   4   1 978.345 47.9950  10
   3  -4   1 987.860 41.4426   7
   3   4   1 983.540 49.8469   7
  -3   4  -1 1019.26 36.5423   5
  -3   4  -1 1013.15 50.8321  10
   3  -4  -1 1048.07 42.0860   7
  -4   4   1 529.321 34.4401  10
   4   4  -1 548.087 40.9553   8
   4   4  -1 648.091 45.4389   6
   4  -4   1 534.542 39.9255   7
   4  -4   1 597.481 30.9794   2
   4  -4   1 554.017 34.0192   8
   4   4  -1 606.771 42.4799   7
  -4  -4  -1 541.915 31.5139   3
  -4  -4   1 553.688 31.3856   3
   4   4   1 567.221 39.2281   7
  -4   4  -1 593.906 39.4927  10
   4   4   1 486.971 43.8931   4
   4  -4  -1 564.026 33.0274   8
   4   4   1 539.911 42.7309   8
   4   4   1 635.364 46.0631   6
   4  -4  -1 627.124 32.7580   7
   4  -4  -1 639.189 40.9034   6
  -4   4  -1 570.240 25.8342   5
   5   4  -1 106.927 18.3639   7
  -5  -4  -1 85.8837 13.4287   3
   5   4  -1 84.3023 11.0319   4
   5  -4   1 117.334 24.7638   8
   5   4  -1 83.1309 18.1161   6
   5   4  -1 54.0556 13.8278   8
   5  -4   1 90.6037 16.7438   6
   5  -4   1 104.075 13.2213   7
  -5  -4  -1 72.7140 17.5075  12
   5  -4   1 129.422 24.6247   2
   5  -4  -1 103.482 14.2740   8
   5   4   1 92.8975 12.5367   4
  -5  -4   1 79.2626 18.1154  12
   5   4   1 135.069 19.2087   7
   5  -4  -1 78.1261 12.3776   2
   5   4   1 96.4568 18.8174   6
  -5  -4   1 106.511 14.1361   3
   5  -4  -1 96.1738 13.6220   7
   5   4   1 114.202 20.9717   8
   6  -4   1 40.8358 8.69000   8
   6  -4   1 48.9786 10.4609   2
   6  -4   1 40.4463 13.4527   6
   6   4  -1 32.1883 16.9954   8
   6   4  -1 32.6936 8.78154   2
   6   4  -1 46.7385 15.8562   7
   6   4  -1 30.3935 13.5158   6
   6   4   1 70.6971 21.9564   8
   6  -4  -1 16.6603 11.8559   6
  -6  -4   1 61.3415 9.87271   3
   6   4   1 62.2087 19.1466   7
   6  -4  -1 27.2723 18.1772   7
   6  -4  -1 54.1403 11.5197   8
   7   4  -1 195.076 15.7952   2
   7  -4   1 183.524 13.4418   8
   7   4  -1 127.250 17.8701   6
  -7  -4  -1 172.689 13.8898   3
   7  -4   1 166.934 13.3328   2
   7   4  -1 178.861 17.4005   8
   7   4   1 129.142 15.6661   2
   7  -4  -1 177.431 13.6579   8
   7   4   1 129.414 20.1149   6
   7   4   1 190.560 18.4780   8
  -7  -4   1 181.709 12.9886   3
   7  -4  -1 185.767 14.8469   2
   0  -5   1 3246.13 102.497   5
   0  -5   1 3245.12 114.531   1
   0   5   1 3273.23 114.899   1
   0  -5  -1 3147.21 112.408   1
   0   5  -1 3212.53 112.962   1
   0   5   1 3456.62 110.794  10
   0   5  -1 3415.05 111.605  10
   0  -5  -1 3133.54 113.614  10
   0   5  -1 2692.10 115.615   5
   0  -5  -1 3232.23 103.076   5
  -1  -5  -1 146.689 14.7923  10
   1  -5   1 156.247 8.52316   5
  -1   5   1 165.149 15.3619  10
  -1  -5  -1 155.738 15.2899   1
  -1  -5  -1 136.060 13.0291   5
   1   5  -1 143.093 16.0001   1
   1   5  -1 138.144 12.2085  10
  -1   5   1 159.515 14.4271   1
   1  -5   1 150.770 13.5770   1
  -1   5  -1 184.261 11.8362   5
  -1   5  -1 155.491 15.4044  10
   1   5   1 141.301 16.3946   1
   1   5   1 153.265 11.7880   7
  -1  -5   1 159.831 16.6718   1
  -1   5  -1 154.298 13.6578   1
   1   5   1 145.005 11.5129  10
   1  -5  -1 174.759 13.7767   1
   1  -5  -1 153.952 7.36948   5
  -2  -5  -1 3891.61 137.492  10
   2  -5   1 3994.75 127.230   1
   2  -5   1 4071.65 130.455   1
   2   5  -1 4148.60 125.989  10
  -2   5   1 4292.84 146.790   1
  -2   5   1 4153.28 125.592   5
   2   5  -1 4094.59 140.108   7
  -2  -5  -1 4041.92 145.848   1
  -2   5   1 4300.83 143.715  10
  -2  -5  -1 3738.24 133.243   3
   2   5  -1 4201.06 146.205   1
   2   5   1 3923.34 146.309   1
   2   5   1 3720.83 143.996   9
   2   5   1 4199.85 139.243   7
  -2  -5   1 3998.58 133.860   3
   2   5   1 4090.67 126.230  10
  -2   5  -1 4247.01 145.172  10
  -2   5  -1 4057.50 128.154   5
  -2  -5   1 4242.65 149.283   1
   2  -5  -1 4093.26 127.448   1
  -3   5   1 603.113 23.3180   5
  -3  -5  -1 586.599 31.3833   3
   3   5  -1 578.350 25.2900  11
  -3   5   1 648.474 38.3693  10
  -3  -5  -1 594.653 32.6860  10
   3   5  -1 595.903 38.4688   7
   3   5   1 618.432 37.8547   7
   3  -5  -1 663.444 29.0787   7
  -3   5  -1 642.998 42.1653  10
  -3  -5   1 600.840 31.7241   3
  -3   5  -1 580.684 25.7180   5
   4  -5   1 376.475 23.0124   2
   4   5  -1 319.855 30.5021   7
   4  -5   1 355.615 30.3087   6
   4   5  -1 395.873 37.1652   6
  -4  -5  -1 364.825 25.0714   3
   4   5  -1 356.460 28.1989   4
   4   5  -1 341.975 32.1937   8
   4  -5   1 348.433 23.7017   8
   4  -5   1 349.020 23.0425   7
  -4   5   1 367.304 29.7963  10
  -4  -5   1 332.904 24.3662   3
   4   5   1 353.663 34.1831   8
   4  -5  -1 336.159 23.9661   8
   4  -5  -1 334.495 23.3342   2
  -4   5  -1 281.292 30.5836  10
   4   5   1 361.637 35.5632   6
   4  -5  -1 349.567 28.5064   7
   4   5   1 372.628 30.1390   4
   4   5   1 354.911 30.2243   7
   4  -5  -1 376.278 29.2737   6
   5   5  -1 -0.7297 7.03334   7
   5   5  -1 9.71126 5.05787   4
   5   5  -1 1.36389 5.56323   8
   5   5  -1 1.33502 6.72863   6
  -5  -5  -1 0.79680 6.13164   3
   5  -5   1 -0.2414 6.57597   6
  -5  -5  -1 19.6129 10.9566  12
   5  -5   1 6.52725 5.60986   8
   5  -5   1 -2.5880 5.34276   2
   5   5   1 1.86941 5.79235   4
   5   5   1 12.8768 10.7367   8
  -5  -5   1 12.0319 9.41150  12
   5  -5  -1 -5.4390 5.94604   6
   5   5   1 0.71059 7.08370   6
   5  -5  -1 12.0071 6.23039   2
  -5  -5   1 2.20037 5.69304   3
   5   5   1 0.87502 7.35710   7
   5  -5  -1 -3.2025 4.02051   8
   6   5  -1 137.083 18.7078   8
   6  -5   1 159.562 14.9885   8
   6   5  -1 146.715 23.1806   6
  -6  -5  -1 171.011 20.4900  12
   6   5  -1 150.797 16.2574   2
   6  -5   1 147.710 21.9977   6
   6  -5   1 150.028 15.7643   2
  -6  -5  -1 167.423 16.1005   3
   6  -5  -1 140.410 14.1579   8
   6   5   1 157.920 15.9465   2
  -6  -5   1 153.174 15.1380   3
   6   5   1 162.838 24.3864   6
   6  -5  -1 174.201 16.8291   2
   6  -5  -1 121.364 21.0063   6
   6   5   1 175.300 23.1231   8
  -6  -5   1 131.353 18.5055  12
   7  -5   1 44.6738 8.29318   2
   7  -5   1 49.2514 8.09793   8
   7   5  -1 45.9117 7.24375   2
   7   5  -1 35.7136 8.36601   8
  -7  -5  -1 51.5142 12.9418   3
   7   5   1 32.7568 8.70477   8
   7  -5  -1 56.3949 7.97677   8
   7   5   1 37.2401 6.89661   2
   7  -5  -1 43.4155 7.68138   2
   7   5   1 32.5257 10.1532   6
  -7  -5   1 53.4215 10.0030   3
   0  -6  -1 516.066 32.8977   1
   0   6  -1 538.474 32.7767   1
   0  -6   1 490.302 32.8178   1
   0   6  -1 540.009 31.0500  10
   0   6   1 549.698 30.3791  10
   0  -6   1 546.646 28.9625   5
   0  -6  -1 536.408 31.6956   5
   0   6   1 536.448 33.7442   1
   1   6  -1 34.7458 8.83275   1
   1   6  -1 44.8626 7.32379  10
  -1   6   1 49.2175 10.2024   1
   1  -6   1 46.5937 4.88057   5
  -1  -6  -1 43.5418 9.41549   1
  -1   6   1 30.5207 7.27398  10
   1  -6   1 38.0084 8.04961   1
  -1   6  -1 38.9645 6.35268   5
  -1  -6   1 29.9483 9.30240   1
   1  -6  -1 38.0471 7.85692   1
   1   6   1 43.2332 7.11465   7
  -1   6  -1 30.8153 8.09615  10
   1   6   1 37.8194 11.8076   1
   1  -6  -1 37.9905 3.78051   5
   1   6   1 42.7747 7.35355  10
   2   6  -1 581.486 34.1397   7
   2  -6   1 623.013 35.7340   1
  -2  -6  -1 588.945 30.6519   3
  -2  -6  -1 606.120 40.7814   1
  -2   6   1 628.707 38.0392  10
   2   6  -1 608.433 25.6087  10
   2   6  -1 546.896 26.2022  11
   2   6  -1 573.131 39.8663   1
  -2  -6   1 597.749 29.9826   3
  -2   6  -1 597.810 27.6309   5
   2   6   1 565.685 37.5257   9
  -2  -6   1 593.734 40.8499   1
   2   6   1 617.205 33.8192   7
   2   6   1 590.314 40.1428   1
  -2   6  -1 564.468 37.6480  10
   2   6   1 598.717 25.3407  10
   2  -6  -1 617.341 28.3629   1
  -3   6   1 3.93842 4.17728  10
  -3  -6  -1 5.01454 4.51759   3
   3   6  -1 2.39414 4.97029   7
   3  -6   1 6.24511 5.31959   6
   3   6  -1 10.0627 3.88525  11
   3   6  -1 -2.5536 7.17533   4
   3   6  -1 10.7492 8.17157   6
   3  -6  -1 9.10995 8.10303   2
   3   6   1 -3.2737 5.03765  11
  -3   6  -1 6.31295 4.40487   5
  -3   6  -1 5.41284 4.97814  10
   3   6   1 20.0829 9.89312   4
   3   6   1 2.37460 5.23120   7
  -3  -6   1 5.69415 4.87569   3
   3   6   1 -6.2173 7.50915   6
   4  -6   1 90.0871 14.3416   8
   4  -6   1 112.291 17.1226   6
   4   6  -1 108.462 19.6701   6
  -4  -6  -1 124.719 15.3440   3
  -4  -6  -1 144.335 24.2985  12
   4   6  -1 156.497 21.2712   8
   4   6  -1 124.529 17.6672   4
   4  -6   1 114.575 14.7182   2
  -4   6   1 103.689 19.4193  10
   4   6  -1 102.113 17.2607   7
   4  -6  -1 110.567 16.7978   6
   4  -6  -1 115.136 14.1714   2
  -4   6  -1 102.352 20.6674  10
  -4  -6   1 133.191 19.7839  12
  -4  -6   1 113.153 14.6817   3
   4  -6  -1 138.499 13.5993   8
   4   6   1 96.6919 17.4907   4
   4   6   1 117.470 21.7653   6
   4   6   1 118.818 18.5686   7
   4   6   1 76.0015 16.6163   8
   5  -6   1 123.874 15.1366   2
   5   6  -1 129.825 14.7271   4
   5   6  -1 126.395 22.4426   6
   5  -6   1 147.688 21.0733   6
  -5  -6  -1 151.322 16.1886   3
   5   6  -1 127.578 20.6859   8
   5   6  -1 143.718 21.2715   7
  -5  -6  -1 138.594 23.6244  12
   5   6   1 85.3001 17.8044   7
   5   6   1 133.779 16.9425   4
  -5  -6   1 144.036 15.6142   3
   5   6   1 142.913 21.7308   8
   5  -6  -1 115.302 13.6193   8
   5  -6  -1 158.731 17.1466   2
  -5  -6   1 113.909 18.9040  12
   5  -6  -1 107.910 18.5870   6
   5   6   1 124.280 22.4003   6
   6  -6   1 54.7482 9.22804   2
   6   6  -1 64.6026 10.2432   2
   6   6  -1 48.2502 12.7498   6
  -6  -6  -1 58.6758 11.3290  12
   6   6  -1 74.9736 13.9886   8
   6  -6   1 39.5306 12.2909   6
  -6  -6  -1 50.2157 11.2642   3
   6   6   1 67.9398 10.1382   2
   6  -6  -1 64.7731 10.1518   2
  -6  -6   1 53.2915 10.2576  12
   6  -6  -1 38.9278 12.5303   6
   6  -6  -1 59.2911 9.31977   8
  -6  -6   1 56.2168 10.7281   3
   6   6   1 44.2008 13.1085   6
   6   6   1 71.2451 16.4522   8
   7   6  -1 86.0941 9.55707   8
   7   6  -1 61.5586 7.75143   2
  -7  -6  -1 64.1287 7.47602   3
   7   6   1 57.7089 7.19701   2
  -7  -6   1 72.7921 7.52834   3
   7  -6  -1 79.6070 9.80605   2
   7   6   1 72.2917 9.67990   8
   0   7   1 3167.16 103.408   7
   0   7  -1 3262.97 124.342   1
   0  -7  -1 3299.02 122.787   1
   0   7   1 3292.64 116.378  10
   0   7   1 3383.08 127.198   1
   0  -7   1 3173.40 124.132   1
   0   7   1 2984.59 108.360   3
   0   7  -1 3031.43 108.065   3
   0   7  -1 3148.64 117.234  10
   1   7  -1 903.449 41.0086   7
  -1   7   1 736.009 42.0862   3
   1   7  -1 867.585 40.8102  10
  -1  -7  -1 849.801 36.8238   3
  -1   7   1 883.606 46.7265   1
   1   7  -1 844.325 36.1330   3
   1   7  -1 892.723 51.6989   1
  -1  -7  -1 902.262 50.4770   1
   1   7   1 869.027 38.4019   7
   1  -7  -1 838.482 30.5260   5
   1   7   1 856.559 46.6804   9
  -1   7  -1 741.026 58.6958  10
  -1   7  -1 759.648 43.9298   3
  -1   7  -1 821.151 39.4585   5
  -1  -7   1 835.295 35.1491   3
   1   7   1 842.315 37.1217   3
  -1  -7   1 925.868 53.8378   1
   1   7   1 837.236 39.2659  10
   1   7   1 810.876 65.0162   1
  -2   7   1 125.269 17.8718  10
   2   7  -1 140.451 11.0194  10
  -2  -7  -1 145.361 14.1722   3
  -2   7   1 129.709 16.4823   3
   2   7  -1 148.225 16.6258   7
   2   7  -1 142.823 11.9727  11
   2   7   1 150.894 11.2541  10
  -2  -7   1 138.241 13.4079   3
   2   7   1 126.440 12.0831  11
  -2   7  -1 153.315 13.2870   5
   2   7   1 123.189 14.6233   7
  -2   7  -1 131.146 18.4778  10
  -2   7  -1 133.749 19.5475   3
   2   7   1 117.484 19.1994   9
   3   7  -1 57.5234 6.78192  11
  -3  -7  -1 50.8013 10.4709   3
  -3   7   1 43.5947 11.1947  10
   3  -7   1 74.3868 12.3786   2
   3   7  -1 46.1988 11.8300   7
  -3  -7  -1 33.8507 13.0252  12
   3   7  -1 54.9242 16.3795   4
   3   7  -1 50.2137 13.5625   6
  -3   7   1 83.9876 12.8648   3
   3  -7   1 50.0658 12.1926   6
   3   7  -1 90.4781 20.8964   8
   3  -7  -1 55.7582 11.0080   2
  -3   7  -1 54.1428 9.89425   3
   3   7   1 39.7916 6.40067  11
   3   7   1 45.5727 16.9970   4
  -3  -7   1 64.1185 15.0802  12
  -3   7  -1 54.5975 11.8525  10
   3  -7  -1 74.3340 11.7827   6
  -3  -7   1 58.1448 10.6531   3
   3   7   1 50.4769 14.7724   6
  -4  -7  -1 71.6474 22.0543  12
   4   7  -1 52.2444 14.1368   7
   4   7  -1 80.4202 17.6000   4
   4  -7   1 58.9128 11.1012   2
  -4  -7  -1 66.0851 11.4441   3
   4   7  -1 75.9187 15.2103   8
   4   7  -1 55.5981 16.7469   6
   4  -7   1 37.8270 13.4344   6
  -4  -7   1 59.2599 10.5577   3
   4  -7  -1 43.1578 10.4733   2
   4  -7  -1 44.6040 9.57736   8
   4   7   1 44.7650 15.0133   6
  -4  -7   1 66.9001 16.1065  12
   4  -7  -1 46.0553 10.9788   6
   4   7   1 66.2469 17.1663   4
   4   7   1 56.3360 20.7891   8
   4   7   1 61.6650 14.6648   7
   5  -7   1 218.315 26.6842   6
   5   7  -1 201.585 18.7529   4
  -5  -7  -1 206.032 19.8126   3
   5  -7   1 188.951 18.5881   2
  -5  -7  -1 176.117 22.5915  12
   5   7  -1 197.917 24.6794   7
   5   7  -1 133.503 23.0259   6
   5   7  -1 187.929 24.3201   8
   5   7   1 204.257 20.8447   4
  -5  -7   1 211.143 19.4208   3
   5   7   1 196.271 24.6741   8
   5   7   1 192.818 24.4425   7
   5   7   1 173.201 28.0419   6
   5  -7  -1 177.116 18.4176   2
  -5  -7   1 193.670 21.7814  12
   5  -7  -1 169.108 22.1306   6
   6  -7   1 -0.1601 6.29407   6
   6   7  -1 -1.5679 4.86384   8
  -6  -7  -1 -8.1167 6.44339  12
  -6  -7  -1 7.48424 4.53950   3
   6   7  -1 8.54669 4.01482   2
   6  -7   1 11.8443 8.09848   2
   6   7  -1 8.40680 7.08408   6
   6  -7  -1 9.01818 7.96126   6
   6   7   1 5.95498 5.71762   8
   6  -7  -1 -1.4136 5.42177   8
  -6  -7   1 0.17490 4.43464  12
   6  -7  -1 11.7584 4.19452   2
   6   7   1 4.74017 3.87155   2
  -6  -7   1 10.0730 4.77467   3
   6   7   1 4.29098 6.12313   6
  -7  -7  -1 111.806 9.18468   3
   7   7  -1 84.6688 8.86298   2
  -7  -7   1 116.340 8.48956   3
   7   7   1 96.6796 8.63057   2
   7   7   1 86.6443 9.60025   8
   0   8  -1 685.901 40.1583  10
   0   8   1 619.745 37.4435  10
   0   8  -1 631.627 32.3313   3
   0   8   1 617.529 33.2403   3
   0   8   1 632.072 27.4423   7
   1   8  -1 55.3175 10.0736  10
  -1  -8  -1 20.5120 15.3127   1
   1   8  -1 32.7059 14.7234   1
  -1   8   1 41.1068 10.3084  10
  -1  -8  -1 37.5680 6.96880   3
  -1   8   1 34.6460 7.27865   3
   1   8  -1 43.8185 7.54355   3
   1   8  -1 53.7081 10.0568   7
   1   8   1 37.7662 15.2526   1
   1   8   1 31.8973 9.36194   9
  -1   8  -1 40.6779 7.95915   3
   1   8   1 37.6007 7.65576  10
  -1  -8   1 32.3285 18.5291   1
  -1  -8   1 47.1988 7.70725   3
   1   8   1 54.1376 8.88390   3
   2   8  -1 837.938 37.2957  10
  -2   8   1 927.354 54.0196  10
   2   8  -1 886.703 38.3038  11
   2   8  -1 842.274 32.4869   3
   2  -8   1 815.165 41.5206   2
  -2  -8  -1 832.464 50.3422  12
   2   8  -1 867.521 47.6271   7
  -2   8   1 848.308 41.6359   3
  -2   8  -1 858.028 54.1399  10
  -2  -8   1 879.964 50.0264  12
   2   8   1 861.881 34.3663   3
   2   8   1 856.681 52.2424   9
   2   8   1 992.891 59.9743   6
   2  -8  -1 850.927 42.3732   2
   2   8   1 835.675 39.0494  11
   2   8   1 884.769 44.9909   7
  -2   8  -1 867.735 41.3695   3
   2   8   1 871.830 37.3303  10
   3   8  -1 385.477 35.2272   4
  -3   8   1 323.646 23.2449   3
   3   8  -1 325.308 18.2286  11
   3   8  -1 354.777 35.9521   8
  -3  -8  -1 321.846 24.3801   3
   3  -8   1 318.856 23.7150   2
   3   8  -1 402.253 37.2676   6
   3   8  -1 346.643 30.9119   7
  -3  -8  -1 303.689 30.6297  12
   3  -8  -1 306.761 23.8310   2
  -3   8  -1 328.187 22.9660   3
   3   8   1 349.243 35.7789   6
   3  -8  -1 348.940 27.7353   6
  -3  -8   1 336.095 24.0454   3
   3   8   1 379.468 36.1212   4
  -3  -8   1 344.729 29.9089  12
   3   8   1 339.165 28.9245   7
  -4  -8  -1 97.7837 14.4177   3
   4  -8   1 114.636 17.9177   6
  -4  -8  -1 107.269 23.0376  12
   4  -8   1 98.8223 13.4183   2
   4   8  -1 113.446 17.3366   4
   4   8  -1 94.0718 17.3378   7
   4   8  -1 129.282 22.3907   8
  -4   8   1 117.388 16.9154   3
   4   8  -1 123.856 20.9573   6
   4   8   1 129.007 22.6706   8
   4  -8  -1 97.6648 16.2804   6
  -4  -8   1 122.986 15.6847   3
   4   8   1 110.780 20.1975   4
   4   8   1 117.804 22.1067   6
   4  -8  -1 133.982 15.2276   2
  -4   8  -1 147.478 16.8471   3
  -4  -8   1 85.5432 16.1256  12
   5  -8   1 6.46409 6.34472   2
  -5  -8  -1 5.37482 5.43336   3
  -5  -8  -1 9.14446 7.54166  12
   5   8  -1 -1.8543 5.89191   6
   5  -8   1 0.93156 6.02822   6
   5   8  -1 6.56178 5.84830   4
   5   8   1 7.58661 6.32602   4
   5   8   1 0.36397 7.79360   6
  -5  -8   1 -5.3598 5.29878  12
   5  -8  -1 1.99238 6.65683   6
   5  -8  -1 6.92395 5.64729   2
   5   8   1 13.2258 8.08064   8
   5   8   1 -6.8977 14.7653   7
  -5  -8   1 4.23480 3.69110   3
   6  -8   1 11.0703 8.35532   6
   6   8  -1 15.8654 4.08802   2
  -6  -8  -1 26.4624 6.17032   3
   6   8  -1 24.6121 9.40442   8
  -6  -8  -1 20.3255 6.21765  12
   6   8   1 26.2834 6.18233   2
   6  -8  -1 -2.3483 11.7478   6
   6  -8  -1 17.8169 6.98003   2
   6   8   1 22.1282 6.74718   8
  -6  -8   1 13.9484 5.89750  12
  -6  -8   1 27.2425 5.98697   3
   6   8   1 17.1689 9.21428   6
  -7  -8  -1 35.3585 5.28037   3
   7   8   1 24.2265 5.37155   8
   7   8   1 28.4228 4.77126   2
  -7  -8   1 36.3396 4.73816   3
   0   9  -1 545.081 29.7405   3
   0   9  -1 523.479 30.0209   7
   0   9   1 536.651 35.6979  10
   0  -9   1 511.314 31.0662  12
   0   9  -1 513.182 36.5112  10
   0  -9  -1 485.245 32.7608  12
   0   9   1 514.459 30.5752   3
   1   9  -1 120.225 12.1008   3
   1   9  -1 100.749 15.8112  10
  -1  -9  -1 124.802 18.1704  12
   1   9  -1 137.865 25.0239   4
  -1   9   1 204.956 40.7067  10
  -1  -9  -1 99.7934 11.4834   3
   1   9  -1 129.821 17.0069   7
   1  -9   1 153.886 17.0303   2
   1   9  -1 116.453 13.6337  11
  -1   9   1 133.652 15.1367   3
   1   9   1 127.359 23.9225   4
  -1  -9   1 112.342 15.7322  12
  -1   9  -1 148.159 23.9642  10
   1   9   1 133.377 16.0686   7
  -1   9  -1 144.561 15.3418   3
   1   9   1 100.765 17.6306   9
   1   9   1 120.469 14.9194  10
   1   9   1 122.280 12.4875   3
  -1  -9   1 125.592 10.5538   3
   1  -9  -1 83.2075 13.0575   2
   2  -9   1 300.604 22.5811   2
   2   9  -1 338.898 34.5409   4
  -2  -9  -1 353.053 30.4230  12
  -2   9   1 293.423 22.6617   3
   2   9  -1 284.242 19.1507  11
   2   9  -1 265.259 19.6376  10
   2   9  -1 302.707 26.2936   7
  -2  -9  -1 302.163 20.6919   3
  -2  -9   1 265.633 26.2914  12
   2   9   1 291.751 19.5794  10
  -2   9  -1 281.641 22.0714   3
   2  -9  -1 239.038 22.1157   2
  -2  -9   1 302.163 19.4236   3
   2   9   1 314.442 33.6984   4
   2   9   1 276.921 20.1970  11
   2   9   1 268.200 23.4405   7
   3  -9   1 303.691 23.7874   2
  -3  -9  -1 289.818 29.0908  12
   3   9  -1 271.349 28.1889   7
  -3   9   1 284.507 23.1980   3
   3   9  -1 292.914 32.5643   8
   3   9  -1 314.953 32.3385   4
   3   9  -1 313.997 17.9622  11
  -3  -9  -1 298.898 23.0578   3
   3  -9  -1 282.948 25.7137   6
   3   9   1 286.112 32.7408   4
  -3  -9   1 320.538 30.0636  12
  -3  -9   1 306.319 21.5469   3
   3  -9  -1 358.099 37.6641   2
   3   9   1 314.159 34.8396   6
   3   9   1 281.664 26.8624   7
  -3   9  -1 300.553 23.7224   3
   4   9  -1 65.2503 14.6919   8
  -4   9   1 71.5089 12.9393   3
  -4  -9  -1 47.1227 11.9205  12
   4   9  -1 54.5877 15.3297   7
   4  -9   1 71.9126 12.6246   2
   4   9  -1 44.2900 15.2276   6
   4  -9   1 57.1577 15.3802   6
   4   9  -1 54.9248 13.4337   4
  -4  -9  -1 43.2165 10.2008   3
  -4  -9   1 61.5200 13.8352  12
   4   9   1 79.7659 16.9416   8
  -4   9  -1 67.1184 12.6337   3
   4   9   1 79.1358 21.6528   6
   4  -9  -1 56.6044 12.5340   6
   4   9   1 58.9318 17.1314   4
  -4  -9   1 57.6367 10.0997   3
   4  -9  -1 84.6141 13.7615   2
  -5  -9  -1 92.5270 15.5639  12
   5   9  -1 93.5314 12.8245   4
   5   9  -1 66.6490 14.7118   8
  -5  -9  -1 79.8124 11.7607   3
   5  -9   1 89.2802 16.0413   6
   5  -9   1 85.7817 12.2381   2
  -5   9   1 116.852 15.4496   3
   5   9   1 98.3126 14.3566   4
  -5   9  -1 114.461 13.1492   3
   5  -9  -1 99.7054 13.3262   2
   5  -9  -1 78.2126 13.5419   6
  -5  -9   1 93.2838 11.4165   3
   5   9   1 93.8701 19.2176   6
  -5  -9   1 93.9028 14.8105  12
   5   9   1 105.746 16.5244   8
  -6  -9  -1 15.4063 5.58023  12
   6  -9   1 12.8617 7.07254   6
  -6  -9  -1 18.8519 5.21926   3
   6   9  -1 14.7258 6.01641   8
   6   9  -1 13.3358 3.94742   2
   6   9   1 22.6592 6.63668   8
  -6  -9   1 18.0281 5.19539  12
  -6  -9   1 22.5887 4.68640   3
   6  -9  -1 16.2373 6.71191   2
   6   9   1 10.4241 3.40438   2
   0  10  -1 133.523 28.7077   4
   0 -10   1 129.412 14.9939  12
   0  10  -1 145.645 23.6700  10
   0  10  -1 110.077 13.3595   3
   0  10   1 153.733 16.1424   3
   0 -10  -1 143.753 17.7781   2
   0  10   1 172.938 44.1401   4
   0 -10  -1 138.713 17.6529  12
  -1  10   1 6.00510 5.55592   3
   1  10  -1 0.95867 11.2008   4
   1  10  -1 49.9983 15.0145   7
  -1 -10  -1 6.84516 7.45801  12
   1  10  -1 4.34447 8.30013  10
   1 -10   1 13.9136 7.69418   2
   1  10  -1 17.7495 5.21303  11
   1  10  -1 15.3091 6.03203   3
  -1  10  -1 6.63767 5.54523   3
   1 -10  -1 17.5139 7.59310   2
   1  10   1 12.7470 5.66073   3
   1  10   1 10.6300 12.4351   4
  -1 -10   1 25.7076 9.14283  12
   1  10   1 -2.8006 8.64415  10
  -2 -10  -1 102.712 11.7859   3
   2  10  -1 134.028 21.3497   7
   2  10  -1 103.060 11.5625  11
  -2 -10  -1 116.943 18.9513  12
   2 -10   1 99.0511 13.6928   2
  -2  10   1 101.579 14.3786   3
  -2 -10   1 100.069 11.1589   3
   2  10   1 73.8010 26.9943   4
  -2 -10   1 88.0074 15.5988  12
   2  10   1 94.9346 11.6460  11
  -2  10  -1 88.9382 13.9518   3
   2 -10  -1 83.4694 17.8158   2
   3 -10   1 202.685 22.5625   6
   3  10  -1 213.842 15.4609  11
   3  10  -1 207.549 27.1753   4
   3 -10   1 195.093 19.2899   2
  -3  10   1 226.643 20.6134   3
  -3 -10  -1 217.192 18.0647   3
  -3 -10  -1 224.624 26.0901  12
   3  10  -1 182.299 25.4638   7
  -3 -10   1 201.940 23.3478  12
  -3 -10   1 221.706 17.2126   3
   3  10   1 223.904 30.1650   4
   3 -10  -1 229.344 22.1524   6
  -3  10  -1 211.899 19.9479   3
   3 -10  -1 218.621 20.9892   2
   3  10   1 212.739 29.1159   8
  -4  10   1 151.334 16.3123   3
   4  10  -1 127.063 20.1794   8
   4  10  -1 164.833 25.1382   4
  -4 -10  -1 142.997 14.9777   3
   4 -10   1 147.566 21.0153   6
  -4 -10  -1 174.153 38.1430  12
   4 -10   1 129.721 16.1668   2
   4 -10  -1 167.392 19.0630   2
   4  10   1 122.086 21.9697   8
  -4  10  -1 174.117 16.1407   3
   4  10   1 171.593 29.6313   4
  -4 -10   1 159.293 14.7737   3
   4 -10  -1 144.296 18.3672   6
  -5 -10  -1 86.6347 13.4431  12
   5 -10   1 86.3491 15.7399   6
  -5 -10  -1 117.386 11.9557   3
   5  10  -1 111.060 12.3938   4
   5  10  -1 116.249 16.0811   8
  -5  10   1 84.0904 12.3697   3
   5  10   1 156.462 25.3186   8
   5 -10  -1 93.5397 12.2896   2
  -5  10  -1 101.672 11.5159   3
  -5 -10   1 122.610 11.1896   3
   5  10   1 99.1446 13.2934   4
  -5 -10   1 97.8690 12.2770  12
  -6 -10  -1 1.83305 2.61136   3
  -6 -10  -1 -2.3387 2.95325  12
   6  10  -1 1.24942 2.36921   2
  -6 -10   1 0.00326 2.54544  12
   6  10   1 -0.6550 2.34532   2
   0  11  -1 3.72069 13.8581   4
   0 -11   1 4.92395 5.99773  12
   0 -11  -1 -1.0519 7.62004  12
   0  11   1 17.7575 6.70117   3
   0  11  -1 11.0768 5.81944   3
   0  11   1 33.8003 20.8320   4
   1  11  -1 295.921 19.5946   3
  -1 -11  -1 313.222 25.9193  12
   1  11  -1 292.515 23.4930  11
   1  11  -1 225.088 33.3035   4
  -1  11   1 278.727 24.1293   3
   1  11   1 319.684 20.9474   3
   1  11   1 249.292 35.7917   4
   1  11   1 249.313 22.0526  11
  -1 -11   1 302.040 24.3621  12
   1 -11  -1 304.239 24.4303   2
  -1  11  -1 279.070 22.7541   3
  -2 -11  -1 526.380 37.6722  12
   2  11  -1 534.177 27.8794  11
  -2  11   1 439.497 31.1337   3
   2  11  -1 454.794 40.9519   4
   2 -11   1 491.608 31.2446   2
  -2  11  -1 513.100 31.9354   3
   2  11   1 494.366 27.2450  11
  -2 -11   1 482.040 33.8981  12
   2  11   1 460.973 44.7397   4
   2 -11  -1 463.752 32.5620   2
  -3 -11  -1 314.249 29.2226  12
   3  11  -1 318.888 18.5477  11
   3 -11   1 295.028 27.1304   6
   3  11  -1 343.050 32.9129   4
  -3 -11  -1 343.256 20.9328   3
  -3  11   1 341.552 25.6621   3
   3 -11   1 329.016 25.0632   2
  -3 -11   1 345.364 28.6339  12
   3  11   1 345.360 35.0604   4
  -3  11  -1 346.180 24.5516   3
   3 -11  -1 339.281 28.6626   6
  -3 -11   1 312.591 19.3555   3
   3 -11  -1 338.992 25.6748   2
   4  11  -1 -2.2879 5.42460   4
  -4  11   1 14.4671 5.66164   3
   4 -11   1 0.71400 6.60445   2
  -4 -11  -1 1.25378 3.87033   3
  -4 -11  -1 5.80974 4.94886  12
   4 -11   1 5.35937 5.63984   6
   4  11   1 3.76014 7.33302   4
  -4 -11   1 8.38057 6.40369  12
   4 -11  -1 5.95372 5.82716   6
   4 -11  -1 12.8486 6.33276   2
  -4 -11   1 -1.8471 3.54671   3
  -4  11  -1 1.95937 4.23195   3
  -5  11   1 4.29877 5.53106   3
   5  11  -1 6.75169 6.76982   4
   5 -11   1 6.14435 5.69588   6
  -5 -11  -1 6.00995 3.86151   3
  -5 -11   1 0.37344 3.04486   3
   5 -11  -1 10.7418 5.44740   2
  -5  11  -1 8.33262 4.23163   3
  -6 -11  -1 9.87204 3.21152  12
   6  11  -1 5.25994 2.28285   2
   6  11   1 9.91572 2.79150   2
  -6 -11   1 5.25870 2.35627  12
   0  12  -1 18.0653 6.29870  11
   0  12  -1 43.3965 9.16747   3
   0  12   1 67.8861 20.4371   4
   0  12   1 28.3404 7.26308   3
  -1  12   1 125.904 14.8500   3
   1  12  -1 110.891 10.9803   3
  -1 -12  -1 101.829 15.7505  12
   1  12  -1 104.153 13.0080  11
   1  12  -1 133.011 24.3076   4
   1  12   1 116.789 12.4559   3
  -1 -12   1 108.721 14.0735  12
   1  12   1 111.998 15.0429  11
  -1  12  -1 130.720 14.6074   3
   1  12   1 129.428 25.4373   4
  -2  12   1 44.1710 9.88462   3
   2  12  -1 94.0576 20.2327   4
   2  12  -1 52.8271 7.85161  11
  -2 -12  -1 44.1419 10.7228  12
   2  12   1 72.0251 18.0312   4
  -2 -12   1 41.1245 9.00700  12
   2 -12  -1 57.9238 13.3206   2
   2  12   1 62.7955 8.82024  11
  -2  12  -1 52.2839 10.7925   3
   3  12  -1 87.5083 17.0305   4
   3  12  -1 96.7001 9.88439  11
   3 -12   1 70.9518 13.3247   6
  -3  12   1 92.7216 12.2119   3
  -3 -12  -1 85.1273 14.7989  12
   3 -12   1 100.809 14.0339   2
   3  12   1 87.2456 19.2533   4
  -3 -12   1 90.2083 14.1781  12
  -3  12  -1 103.463 12.0320   3
   3 -12  -1 89.0268 13.4623   2
   3 -12  -1 80.6988 13.3695   6
  -4 -12  -1 30.3335 7.52060   3
   4  12  -1 41.6333 10.3546   4
  -4  12   1 42.3543 8.40573   3
  -4 -12  -1 33.5535 8.11623  12
   4 -12   1 30.1117 9.52395   6
   4  12   1 36.5160 9.30381   4
  -4  12  -1 25.7136 6.51038   3
  -4 -12   1 33.5248 10.3015   3
   4 -12  -1 53.6174 10.3643   2
  -4 -12   1 34.8297 7.35029  12
  -4  12  -1 28.7125 6.93776  11
   5  12  -1 346.408 18.0261   4
  -5 -12  -1 326.256 19.6220  12
  -5  12   1 310.304 16.8239   3
  -5  12  -1 315.072 15.9487   3
   5  12   1 327.533 18.3872   4
  -5 -12   1 328.764 18.6538  12
   0  13   1 31.0623 17.5287   4
   0  13   1 23.8911 7.87130  11
   0  13  -1 30.4721 8.98508  11
   0  13  -1 15.3111 16.1130   4
   0  13   1 20.3823 6.37857   3
   0  13  -1 39.2577 7.82917   3
   1  13  -1 421.970 19.9747   3
   1  13  -1 441.845 26.2285  11
  -1 -13  -1 431.531 25.6027  12
   1  13  -1 398.787 34.8988   4
  -1  13   1 422.316 27.7172   3
  -1  13  -1 396.833 26.0171   3
  -1  13  -1 407.809 30.0475  11
   1  13   1 420.191 26.3593  11
   1  13   1 399.807 37.1368   4
  -1 -13   1 423.089 23.8673  12
   1  13   1 406.915 20.9020   3
  -2  13   1 25.1682 6.42614   3
  -2 -13  -1 37.1755 8.76000  12
   2  13  -1 34.4359 7.45376  11
   2  13  -1 27.5012 10.3626   4
   2  13   1 53.2585 15.7902   4
  -2  13  -1 30.9281 9.57192  11
  -2 -13   1 36.8325 7.83364  12
  -2  13  -1 31.5344 7.89998   3
   2  13   1 42.5215 6.64324  11
   3  13  -1 38.5597 10.7279   4
  -3  13   1 31.4213 6.65504   3
  -3 -13  -1 24.3214 6.48882  12
   3  13  -1 17.0308 7.74407  11
   3 -13   1 26.8804 9.63132   6
  -3 -13   1 41.3267 8.19711  12
  -3  13  -1 33.1717 8.28307  11
   3  13   1 51.6713 13.1572   4
  -3  13  -1 38.6315 8.24380   3
  -4  13   1 162.957 14.2566  11
  -4 -13  -1 147.377 13.5093  12
  -4  13   1 161.258 13.0218   3
   4  13  -1 158.921 14.4040   4
  -4  13  -1 149.945 12.6065  11
  -4  13  -1 144.748 11.4004   3
  -4 -13   1 141.449 14.6205   4
  -4 -13   1 154.294 12.6550  12
   4  13   1 170.453 15.5747   4
   5  13  -1 9.33923 3.38272   2
   5  13  -1 14.8134 2.66907   4
  -5 -13  -1 6.35507 2.49540  12
  -5 -13   1 7.60974 2.84213  12
   5  13   1 10.9683 3.11670   2
   5  13   1 13.8881 2.71765   4
   0  14   1 26.5746 6.14149  11
   0  14   1 29.7103 5.89874   3
   0  14  -1 26.4972 6.60359  11
   1  14  -1 45.7559 12.5424   4
  -1  14   1 31.0893 7.22844   3
   1  14  -1 38.3482 6.56075  11
  -1  14   1 25.3712 7.34440  11
  -1  14  -1 17.8418 5.52742  11
  -1  14  -1 19.2402 5.24369   3
   1  14   1 26.5760 10.3331   4
   2 -14   1 54.4338 10.2895   6
  -2 -14  -1 59.9105 11.6551  12
   2  14  -1 64.3354 7.33023  11
  -2  14   1 53.7911 11.1213  11
  -2  14   1 64.7401 9.06150   3
   2 -14   1 57.3274 5.39887   4
   2  14  -1 80.2653 12.5683   4
   2  14   1 55.0242 7.58184  11
  -2  14  -1 60.2986 8.41764   3
   2  14   1 70.6331 14.5806   4
   2 -14  -1 40.1487 11.1287   6
  -2 -14   1 73.1534 11.9472  12
   2 -14  -1 47.8092 5.94094   4
  -2  14  -1 55.5381 9.16141  11
  -3  14   1 24.1736 5.63990   3
  -3 -14  -1 36.4468 6.48760  12
   3  14  -1 26.7804 7.50510   4
   3 -14   1 9.50040 5.56588   6
  -3  14   1 19.0041 4.91788  11
   3 -14  -1 22.0286 6.71130   6
   3  14   1 28.8242 7.74898   4
  -3  14  -1 23.6674 5.92806  11
  -3 -14   1 32.4639 6.58196  12
  -3  14  -1 17.5261 4.18912   3
  -4 -14  -1 71.7821 7.54523  12
   4  14  -1 80.7749 8.36744   4
  -4  14  -1 76.6171 8.97125   3
  -4 -14   1 83.8246 8.74291  12
   4  14   1 79.7370 8.71943   4
   0  15  -1 86.2458 8.92810  11
   0  15   1 80.4916 9.36133  11
   0  15   1 76.6452 7.68312   3
   0  15  -1 80.6609 7.23061   3
   1  15  -1 71.7826 12.2926   4
   1  15  -1 71.4154 7.48957  11
  -1  15   1 60.5887 7.30866   3
  -1  15   1 52.3020 9.37838  11
   1 -15   1 65.8343 7.60463   4
   1  15   1 73.1596 14.6447   4
   1  15   1 65.1215 8.60820  11
  -1  15  -1 59.0242 7.98586  11
  -1  15  -1 55.3409 6.96820   3
  -2  15   1 26.9904 6.40061   3
   2  15  -1 22.5599 7.57155   4
  -2  15  -1 19.8406 5.18944  11
  -2  15  -1 25.1662 5.97019   3
   2 -15  -1 14.0505 5.70770   6
   2  15   1 20.7550 7.73886   4
  -3  15   1 2.72562 2.66729  11
  -3 -15  -1 1.39094 4.50194  12
   3  15  -1 7.67413 4.37564   4
  -3  15   1 12.4188 3.73021   3
   3 -15   1 -3.3412 5.27434   6
   3  15   1 9.68179 4.94823   4
  -3 -15   1 3.06082 3.03307   4
  -3  15  -1 8.21596 2.59863   3
  -3 -15   1 9.15666 3.77209  12
  -3  15  -1 2.07640 2.82943  11
   0 -16   1 16.5257 4.44897   4
   0  16  -1 18.4874 4.46642  11
   0  16   1 17.1928 3.15063  11
   1 -16   1 4.10618 2.68914   6
  -1  16   1 6.96494 3.31604  11
   1  16  -1 11.9995 3.30403  11
  -1 -16   1 12.1606 3.84559   4
   1 -16  -1 4.01196 4.63884   6
  -1  16  -1 8.16828 3.29320  11
  -2  16   1 11.7548 3.67641  11
   2  16  -1 2.73900 3.85893   4
  -2  16  -1 -1.0244 4.82569  11
   2  16   1 7.50904 3.36742   4
  -2 -16   1 12.0343 3.32379   4
   0   0  -2 477.210 15.5149   5
   0   0  -2 450.426 15.7425  10
   0   0   2 515.915 15.8083   1
   0   0  -2 487.735 15.7589   1
   0   0   2 498.353 15.5420   5
  -2   0   2 556.897 21.9786   1
   2   0  -2 480.920 25.4526   7
  -2   0   2 512.144 17.3988   1
  -2   0  -2 519.975 17.2263   1
   2   0   2 522.601 21.0575   1
  -2   0   2 498.491 17.5154  10
   2   0   2 510.122 24.8435   7
   3   0   2 130.937 12.8707   7
  -3   0   2 128.801 7.26769   1
   3   0  -2 115.731 13.1212   7
  -3   0  -2 123.911 7.83029  10
  -3   0   2 100.216 12.4090   5
  -3   0   2 111.260 5.03581   1
  -4   0  -2 340.354 22.7026  10
   4   0  -2 350.773 30.0777   2
  -4   0  -2 369.164 21.5895   5
   4   0   2 353.910 26.5634   7
   4   0  -2 332.804 27.7276   8
   4   0  -2 355.161 28.2056   7
   5   0  -2 1336.26 69.0934   7
   5   0   2 1360.65 71.0081   8
   5   0  -2 1406.59 57.4622   2
   5   0   2 1390.78 77.2278   6
   5   0   2 1423.06 56.9452   2
   5   0   2 1333.06 65.3561   7
   5   0  -2 1329.47 72.3546   6
   5   0  -2 1388.06 68.0108   8
  -5   0   2 1138.45 60.2031   5
   6   0  -2 -0.1571 4.38217   2
   6   0   2 4.75309 6.69760   8
   6   0  -2 14.9463 7.64944   8
   6   0   2 20.8956 7.90899   7
   6   0   2 -4.9907 4.19144   2
   6   0  -2 -5.3217 8.31947   6
   6   0   2 -1.7047 7.69034   6
   7   0  -2 -0.9806 3.47670   2
   7   0   2 3.46746 4.05696   2
   7   0  -2 0.55153 6.60415   6
   7   0  -2 -4.4503 2.41773   8
   7   0   2 3.60003 5.33307   6
   7   0   2 2.78183 4.06282   8
   8   0   2 210.405 12.4515   8
   8   0  -2 218.201 12.4921   8
   8   0  -2 173.367 11.2603   2
   0  -1   2 3.76546 0.95101   5
   0  -1   2 7.56331 1.57773   1
   0   1  -2 3.92073 1.04492   5
   0   1   2 7.29060 1.53378  10
   0  -1  -2 4.61469 0.89811   7
   0   1  -2 2.92432 1.14828   1
   0  -1  -2 4.81495 1.34189  10
  -1  -1  -2 3751.01 111.848  10
  -1   1   2 3729.72 110.906   5
  -1  -1  -2 3628.15 114.140   1
  -1   1   2 3651.86 111.416   1
   1  -1   2 3769.83 110.005   1
  -1   1   2 3639.52 113.441  10
   1  -1   2 3324.19 113.526   7
  -1  -1   2 3774.97 114.150   1
  -1   1  -2 3780.52 111.341   1
   1   1   2 3790.75 115.504   7
  -1  -1   2 3973.42 117.135   1
  -1   1  -2 3794.69 111.651   5
   1   1   2 3776.74 116.303   1
  -1  -1   2 3581.02 115.097   5
   1  -1  -2 3657.58 110.100   1
   1  -1  -2 3649.37 114.584   7
   1  -1  -2 3734.97 114.682  10
   2  -1   2 680.556 22.4025   1
  -2   1   2 673.927 25.9075  10
  -2   1   2 683.472 23.4443   1
   2   1  -2 585.218 30.5404   7
   2  -1   2 657.452 29.0477   7
  -2  -1  -2 675.933 25.5261   1
  -2  -1  -2 680.123 23.8178  10
  -2   1   2 664.526 22.0841   1
  -2  -1   2 650.452 25.1210   1
  -2  -1   2 683.064 29.1759   1
  -2  -1   2 651.350 30.1806   5
  -2   1  -2 656.323 21.4640   1
   2  -1  -2 669.154 30.2119   7
  -2   1  -2 671.649 25.0722   5
   2   1   2 633.344 30.0070   7
   2   1   2 663.051 28.5171   1
  -3  -1  -2 200.535 11.0601  10
  -3  -1  -2 188.476 9.56073   1
  -3   1   2 197.947 11.6478  10
   3   1  -2 189.240 17.9180   7
   3  -1   2 179.547 15.5103   7
   3   1   2 195.587 12.8987   1
   3   1   2 198.340 17.0026   7
   3  -1  -2 198.865 17.1583   7
  -3   1  -2 190.642 12.1880   5
  -3  -1   2 179.131 12.9228   1
   4   1  -2 548.037 29.1999   2
  -4   1   2 514.987 25.7237   5
   4  -1   2 551.292 33.1739   7
   4   1  -2 504.405 36.5468   8
   4   1  -2 536.111 36.8150   7
  -4   1  -2 524.455 26.2661   5
   4   1   2 491.542 38.0590   8
   4  -1  -2 554.301 30.0586   2
   4  -1  -2 570.395 35.6068   7
   4  -1  -2 536.605 35.0964   8
  -4   1  -2 526.759 31.8062  10
   4   1   2 600.139 36.4533   7
   4   1   2 589.082 42.9854   6
   5   1  -2 155.007 15.6900   2
   5  -1   2 143.023 19.7287   8
   5  -1   2 106.458 15.9386   7
   5  -1   2 149.619 14.5498   2
   5   1  -2 132.356 22.0519   6
   5   1  -2 143.472 19.5103   8
   5  -1   2 148.933 21.9304   6
   5   1  -2 150.121 20.4466   7
   5  -1  -2 136.133 14.9555   2
   5  -1  -2 117.117 17.9181   7
   5  -1  -2 134.051 18.4076   8
   5  -1  -2 150.828 20.3632   6
   5   1   2 138.898 14.8149   2
   5   1   2 101.231 16.4023   7
   5   1   2 123.820 21.7241   6
  -5   1  -2 118.436 15.1038   5
   5   1   2 157.905 21.9429   8
   6  -1   2 450.866 35.7734   8
   6   1  -2 414.412 37.0854   7
   6   1  -2 448.756 34.5330   8
   6   1  -2 469.456 29.4871   2
   6   1  -2 436.492 39.0458   6
   6  -1   2 477.444 34.7526   7
   6  -1   2 412.579 40.9724   6
   6  -1   2 484.045 28.7953   2
  -6  -1  -2 441.252 28.4808   3
   6  -1  -2 502.283 37.3680   7
   6  -1  -2 445.232 33.7169   8
   6   1   2 492.623 37.7399   7
   6   1   2 475.366 38.7815   8
   6   1   2 423.468 41.9297   6
   6   1   2 473.925 28.1309   2
  -6  -1   2 474.534 27.3324   3
   6  -1  -2 421.555 38.2994   6
   6  -1  -2 476.822 29.9523   2
   7   1  -2 16.4118 5.53327   2
   7   1  -2 9.84775 7.64572   6
  -7  -1  -2 18.7367 8.02380   3
   7  -1   2 17.6647 8.72802   2
   7   1  -2 11.2926 5.89092   8
   7  -1   2 15.6475 5.92920   8
   7  -1  -2 18.6605 5.58565   2
   7  -1  -2 14.5373 5.68270   8
   7   1   2 11.3841 4.47367   2
   7   1   2 10.6165 6.58523   6
   7   1   2 20.6404 6.61279   8
   7  -1  -2 6.86411 8.73935   6
  -7  -1   2 15.3909 5.99123   3
   8   1  -2 4.31020 2.80330   2
   8  -1   2 7.13647 4.31795   8
   8   1  -2 19.7235 4.54422   8
   8   1   2 10.2583 2.90748   8
   8  -1  -2 7.99807 2.42035   8
   0  -2   2 184.140 8.56613   5
   0  -2   2 194.038 10.6586   1
   0  -2  -2 190.736 10.7414   1
   0  -2  -2 154.634 12.2691  10
   0   2   2 169.932 9.60241  10
   0  -2   2 177.472 11.1730   1
   0   2  -2 184.842 9.38606   5
   0   2   2 172.309 11.0527   1
  -1   2   2 5969.84 180.378   1
   1  -2   2 5845.25 176.932   1
  -1  -2  -2 5827.60 180.233  10
   1   2  -2 6113.19 177.772  10
   1  -2   2 5879.64 177.835   5
   1  -2   2 5948.91 180.256   1
  -1  -2  -2 6054.40 183.676   1
   1  -2   2 5948.43 179.155   7
  -1   2   2 5920.64 182.190  10
   1  -2  -2 5994.17 178.571   7
  -1  -2   2 5636.61 182.038   5
  -1   2  -2 5720.05 176.890   5
   1  -2  -2 5975.79 183.694  10
  -1  -2   2 5836.98 185.494   1
   1   2   2 6012.45 181.687   7
  -1  -2   2 5973.73 183.399   1
   1  -2  -2 6101.35 177.235   1
   1   2   2 6091.90 185.687   1
  -2   2   2 5858.71 179.982   5
   2   2  -2 6044.50 193.412   7
  -2  -2  -2 6045.42 184.656  10
  -2  -2  -2 6214.65 188.749   1
   2  -2   2 5848.28 187.191   7
  -2   2   2 5844.43 187.724  10
  -2   2   2 6027.21 180.799   1
  -2   2  -2 6303.93 182.490   5
  -2  -2   2 6244.11 204.981   5
   2   2   2 6046.65 192.148   1
   2  -2  -2 6027.24 188.420   7
  -2  -2   2 6151.03 188.605   1
   2  -2  -2 6201.72 179.461   1
   2   2   2 5851.18 191.131   7
  -2  -2   2 6046.92 192.930   1
  -3   2   2 1628.48 58.8287  10
  -3   2   2 1567.71 52.3719   5
   3   2  -2 1494.18 67.0204   7
   3  -2   2 1657.45 62.0777   7
  -3  -2  -2 1588.14 56.2090  10
   3   2   2 1472.91 68.1560   9
   3  -2  -2 1554.46 62.5077   7
   3   2   2 1573.50 65.3905   7
  -3   2  -2 1627.70 54.2617   5
  -3  -2   2 1610.46 56.4046   1
   3   2   2 1631.61 62.2890   1
   4   2  -2 21.3385 12.0769   7
  -4  -2  -2 21.7715 9.23103   3
   4  -2   2 31.1702 12.3431   6
   4  -2   2 21.0180 6.85380   7
   4   2  -2 29.5571 11.9324   8
  -4   2   2 24.9959 8.18649  10
  -4   2   2 22.1469 4.31961   5
   4  -2  -2 26.0849 7.17872   2
   4   2   2 33.9564 11.7866   6
   4   2   2 25.9172 9.69458   8
   4  -2  -2 29.4692 8.03728   8
   4  -2  -2 22.7566 7.55952   7
  -4   2  -2 24.3968 6.62985  10
  -4   2  -2 19.6384 4.21208   5
   5   2  -2 484.559 39.1872   7
   5   2  -2 485.427 38.1714   8
   5  -2   2 491.698 33.6012   7
   5  -2   2 515.498 28.8996   2
   5  -2   2 505.715 41.9585   6
  -5  -2  -2 495.528 28.7664   3
   5   2  -2 535.321 30.7245   2
   5   2  -2 467.614 39.9208   6
   5  -2   2 503.568 37.1901   8
  -5   2  -2 406.853 25.6955   5
   5   2   2 508.261 37.9915   7
   5   2   2 522.438 30.5475   2
   5  -2  -2 483.400 39.7563   6
   5  -2  -2 547.578 35.5388   8
   5   2   2 508.226 43.5779   6
   5   2   2 481.107 41.1681   8
  -5  -2   2 460.422 28.8804   3
   5  -2  -2 491.676 29.6782   2
   5  -2  -2 501.691 35.7555   7
   6   2  -2 88.7489 20.0746   7
   6  -2   2 88.8787 14.8886   8
  -6  -2  -2 84.1772 14.6136   3
   6   2  -2 75.7808 11.3393   2
   6  -2   2 73.0555 11.8723   2
   6  -2   2 58.7409 16.4183   6
   6   2   2 74.1116 11.5654   2
   6  -2  -2 69.5647 11.9944   2
   6   2   2 68.2502 16.9951   8
   6  -2  -2 75.1388 13.2450   8
   6  -2  -2 44.7930 11.9498   7
   6   2   2 50.8775 15.4614   6
   6  -2  -2 40.6980 14.5742   6
   6   2   2 97.8074 17.8532   7
   7  -2   2 31.9118 12.7635   6
   7  -2   2 38.7683 7.57602   2
  -7  -2  -2 50.6743 12.5691   3
   7   2  -2 49.1123 8.32738   2
   7  -2   2 49.6027 9.77747   8
   7   2  -2 50.5589 9.01709   8
   7  -2  -2 60.5743 9.64611   8
   7   2   2 24.9468 7.82625   8
   7  -2  -2 26.1760 6.71281   2
   7   2   2 41.5539 12.2367   6
  -7  -2   2 37.3865 6.96514   3
   7   2   2 36.0238 7.17222   2
   8   2  -2 74.0212 6.55950   8
   8   2  -2 70.4049 6.26323   2
   8  -2  -2 64.4257 6.38596   8
   8   2   2 66.3497 5.92435   8
   0   3   2 3675.01 123.826   1
   0   3  -2 3862.86 122.218  10
   0  -3  -2 3965.58 122.733   1
   0  -3  -2 3994.59 123.865  10
   0   3   2 3789.55 113.316   7
   0   3  -2 3593.52 118.857   5
   0   3   2 3890.35 120.632  10
   0  -3   2 3892.29 124.483   1
   0  -3  -2 3662.05 117.407   5
   0  -3   2 3798.49 117.053   5
   1   3  -2 1615.14 52.3884  10
  -1  -3  -2 1558.04 57.7762   1
  -1   3   2 1586.14 55.2235   1
   1  -3   2 1553.61 51.6944   1
  -1   3   2 1414.57 55.2129  10
   1  -3   2 1541.02 49.3621   5
   1  -3   2 1507.22 54.5238   1
  -1  -3  -2 1529.37 55.0479  10
   1   3  -2 1532.25 57.9286   1
   1   3   2 1515.93 53.2470   7
   1  -3  -2 1606.57 51.9809   1
   1   3   2 1505.28 59.0834   1
  -1  -3   2 1587.25 60.1715   1
  -1  -3   2 1540.49 55.3010   5
   1  -3  -2 1559.19 48.1037   7
   1  -3  -2 1543.23 58.0198  10
  -1   3  -2 1485.32 49.7565   5
   1   3   2 1492.01 50.4255  10
   2  -3   2 332.241 10.4605   1
  -2   3   2 297.664 21.5365  10
  -2  -3  -2 292.020 16.6735  10
   2  -3   2 300.227 13.3042   1
   2  -3   2 278.898 15.7985   7
   2   3  -2 299.267 25.9288   7
  -2   3   2 289.302 10.6205   5
  -2   3   2 285.382 13.9111   1
  -2  -3  -2 294.594 19.5223   1
   2   3   2 321.643 21.7479   1
  -2  -3   2 280.861 18.8881   1
   2  -3  -2 283.170 15.7609   7
   2   3   2 310.175 19.6465   7
  -2   3  -2 318.238 13.5358   5
  -2  -3   2 319.665 22.0158   1
   3  -3   2 2945.36 104.306   7
  -3   3   2 3158.71 107.529  10
  -3   3   2 3129.63 93.9771   5
  -3  -3  -2 3000.65 103.689  10
   3   3  -2 3179.49 116.550   7
   3   3   2 2960.15 117.767   9
   3   3   2 3094.55 112.592   7
  -3  -3   2 3183.77 106.661   1
  -3   3  -2 3242.10 114.337  10
   3  -3  -2 3147.05 106.526   7
  -3   3  -2 2894.20 97.0823   5
   4   3  -2 624.241 42.2557   7
   4   3  -2 591.166 41.5520   6
  -4  -3  -2 545.740 29.6067   3
  -4   3   2 531.957 29.5418  10
   4   3  -2 513.011 38.4861   8
  -4   3   2 559.230 21.8624   5
   4  -3   2 577.343 39.9582   6
   4   3  -2 560.598 32.1126  11
   4  -3  -2 545.871 30.0401   2
   4   3   2 589.983 38.5717   7
  -4   3  -2 521.093 24.7072   5
   4   3   2 558.191 57.8251   6
   4  -3  -2 527.823 33.5634   8
  -4   3  -2 579.310 38.1903  10
  -4  -3   2 541.274 29.7794   3
   4  -3  -2 596.462 34.1823   7
   5   3  -2 218.298 27.9756   6
   5  -3   2 244.943 21.5110   7
   5  -3   2 227.722 18.0981   2
  -5  -3  -2 199.584 19.1488   3
   5  -3   2 188.249 21.4891   8
   5   3  -2 274.507 28.2094   7
   5  -3   2 262.962 36.5727   6
   5   3  -2 231.552 33.1368   8
   5   3   2 198.395 25.9332   8
   5  -3  -2 227.842 25.1096   6
   5   3   2 226.932 24.9398   7
   5   3   2 180.580 28.2431   6
   5  -3  -2 197.474 21.2667   7
  -5  -3   2 217.521 18.4007   3
   6   3  -2 200.780 27.5187   6
  -6  -3  -2 262.199 21.8096   3
   6  -3   2 287.085 32.4158   6
   6   3  -2 277.862 28.0007   8
   6  -3   2 308.105 27.6835   2
   6  -3   2 257.081 22.9812   8
   6   3  -2 288.235 21.6788   2
   6   3   2 287.616 30.5880   8
   6   3   2 275.534 21.4877   2
   6  -3  -2 297.824 28.5780   7
   6  -3  -2 302.810 23.4497   8
   6  -3  -2 266.049 22.1884   2
   6   3   2 292.486 33.6955   6
  -6  -3   2 248.199 19.7847   3
   7  -3   2 37.1710 7.62865   2
   7  -3   2 30.5961 6.72525   8
   7  -3   2 27.7081 10.5634   6
   7   3  -2 38.4699 7.81587   2
  -7  -3  -2 33.4875 6.83022   3
   7   3  -2 26.0116 7.32821   8
  -7  -3   2 34.7948 6.42911   3
   7   3   2 38.3521 11.6729   6
   7   3   2 31.9319 8.88789   8
   7  -3  -2 37.0112 7.51194   8
   7  -3  -2 39.6263 7.75145   2
   0  -4  -2 947.565 41.2815  10
   0   4   2 910.513 37.6179  10
   0  -4  -2 887.863 41.8871   1
   0   4  -2 953.300 36.8646   5
   0  -4   2 824.793 47.1995   1
   0   4   2 956.928 41.7835   1
   0  -4   2 971.219 34.1274   5
   0   4  -2 918.752 39.2036  10
   0   4  -2 931.514 40.1821   1
   0  -4  -2 932.590 34.1502   5
   0   4   2 910.008 30.2030   7
  -1  -4  -2 4474.54 150.055  10
   1   4  -2 4850.56 146.126  10
  -1   4   2 4663.23 150.449  10
   1  -4   2 4841.47 146.244   1
  -1  -4  -2 4675.41 152.777   1
   1   4  -2 4694.35 153.338   1
  -1   4   2 4578.72 149.739   1
   1  -4   2 4651.36 149.712   1
   1  -4   2 4444.88 139.871   5
  -1  -4   2 4752.01 156.434   1
   1  -4  -2 4743.75 136.651   5
   1  -4  -2 4282.10 153.521  10
  -1   4  -2 4385.13 151.708  10
  -1  -4   2 4632.77 148.247   5
   1   4   2 4726.72 155.961   1
   1  -4  -2 4737.90 146.041   1
   1   4   2 4477.84 143.231  10
  -1   4  -2 4443.88 142.396   5
   1   4   2 4619.60 145.073   7
   2   4  -2 5874.04 189.698   7
  -2   4   2 5951.72 188.348  10
   2  -4   2 5714.34 172.855   1
  -2  -4  -2 5686.64 189.839   1
   2  -4   2 5899.18 178.731   1
  -2   4   2 5822.45 179.865   1
  -2  -4  -2 5646.11 185.050  10
   2   4  -2 5888.06 172.851  10
  -2  -4   2 5747.91 194.542   1
   2  -4  -2 5847.72 177.249   7
   2   4   2 5737.97 186.926   7
  -2   4  -2 5608.90 176.353   5
   2   4   2 5580.79 175.762  10
  -2   4  -2 5946.23 192.303  10
   2  -4  -2 5720.32 172.944   1
   2   4   2 5895.80 194.169   1
   3   4  -2 139.738 17.0707   7
  -3   4   2 152.141 7.18082   5
  -3  -4  -2 134.950 13.5112   3
   3  -4   2 154.808 12.5662   7
  -3   4   2 167.183 15.8976  10
   3  -4  -2 146.443 12.8130   7
  -3   4  -2 134.018 9.77928   5
   3   4   2 144.569 18.2373   9
  -3  -4   2 157.132 13.6375   3
  -3   4  -2 163.507 17.7915  10
  -3  -4   2 132.274 15.6790   1
   3   4   2 151.271 16.0303   7
   4  -4   2 35.7946 8.03139   7
   4   4  -2 52.6419 14.4721   7
   4   4  -2 30.1412 9.13919  11
   4  -4   2 42.1422 8.29682   2
   4  -4   2 40.6538 11.1024   6
  -4  -4  -2 41.4428 9.20844   3
  -4   4   2 42.5967 10.2259  10
   4   4  -2 71.0910 14.8548   8
   4   4  -2 61.3781 17.3734   6
   4  -4   2 38.6896 9.44888   8
   4  -4  -2 57.3001 9.91421   2
   4   4   2 62.6084 18.3445   6
   4   4   2 41.9970 11.7687   7
   4  -4  -2 49.1379 14.8697   6
   4  -4  -2 46.0773 9.30011   7
  -4  -4   2 39.8970 8.50773   3
  -4   4  -2 37.2693 6.65098   5
  -4   4  -2 24.7594 9.93405  10
  -5  -4  -2 72.2519 12.8869   3
   5   4  -2 62.9974 18.3603   7
  -5  -4  -2 109.181 19.3807  12
   5  -4   2 44.9259 15.3122   8
   5   4  -2 68.8659 16.6398   8
   5  -4   2 65.8523 14.3949   6
   5   4  -2 79.1881 11.6762   2
   5  -4   2 57.3825 11.7808   7
   5   4  -2 61.7199 16.7728   6
   5  -4  -2 67.3794 13.1578   7
  -5  -4   2 53.5130 10.4062   3
   5   4   2 53.9561 15.4726   6
   5  -4  -2 41.8457 8.96763   2
   5  -4  -2 61.7461 10.2037   8
   5   4   2 33.2309 11.2593   8
   5   4   2 39.6894 10.0546   7
   5  -4  -2 36.0558 16.5429   6
  -5  -4   2 44.7286 14.2241  12
   6   4  -2 95.0126 16.5831   2
   6  -4   2 165.044 16.0290   2
  -6  -4  -2 136.137 16.4106   3
   6   4  -2 138.808 23.1889   8
   6  -4   2 144.854 15.2051   8
   6   4  -2 141.412 25.6890   7
   6   4  -2 105.710 18.9455   6
   6  -4   2 142.679 22.5626   6
   6   4   2 139.769 21.6810   7
  -6  -4   2 154.659 14.9329   3
   6   4   2 157.753 28.6976   6
   6  -4  -2 131.962 15.1594   8
   6  -4  -2 136.246 16.9179   2
   6   4   2 181.235 20.0090   2
   7   4  -2 21.0718 6.54629   8
   7  -4   2 19.6976 11.2876   2
   7  -4   2 12.2659 6.48531   6
   7   4  -2 4.49368 5.09890   6
  -7  -4  -2 9.85073 5.04124   3
   7   4  -2 18.2058 5.47311   2
   7  -4   2 17.0249 5.05091   8
   7   4   2 14.0619 10.2490   6
   7   4   2 23.9268 7.60223   8
  -7  -4   2 15.6872 4.18997   3
   7  -4  -2 13.1410 4.96891   8
   7   4   2 13.6172 5.15933   2
   7  -4  -2 15.8592 5.29384   2
   0  -5   2 81.4596 7.29442   5
   0  -5   2 92.8585 12.0693   1
   0  -5  -2 87.4150 7.55606   5
   0   5  -2 84.2178 9.16626   5
   0  -5  -2 88.5734 10.9484   1
   0   5  -2 86.0724 10.1665   1
   0   5   2 91.6499 9.90010  10
   0   5  -2 77.1281 10.2888  10
   0   5   2 86.9964 14.8524   1
   0   5   2 80.4116 5.51691   7
  -1  -5  -2 909.847 45.4722  10
  -1   5   2 1043.21 45.8160  10
   1   5  -2 961.108 47.2856   1
   1  -5   2 1029.97 42.5408   1
  -1   5   2 1027.96 46.1227   1
   1   5  -2 998.211 41.4921  10
  -1  -5  -2 950.345 43.5609   5
  -1  -5  -2 1002.93 47.6552   1
   1  -5   2 991.856 35.3038   5
   1  -5   2 1030.58 45.5872   1
  -1   5  -2 993.021 47.1729  10
   1   5   2 985.027 49.7820   1
   1   5   2 1038.35 40.0592  10
   1   5   2 1021.20 39.7638   7
  -1  -5   2 1058.15 51.0364   1
   1  -5  -2 997.098 41.9077   1
  -1   5  -2 980.507 39.2240   5
   1  -5  -2 1043.64 32.0105   5
  -2  -5  -2 3712.50 135.534  10
  -2  -5  -2 3674.51 129.891   3
  -2   5   2 3896.88 130.164   1
  -2   5   2 4100.62 137.972  10
   2   5  -2 4020.87 122.017  10
  -2  -5  -2 4226.90 147.450   1
   2   5  -2 3954.23 137.126   7
   2  -5   2 4118.59 129.270   1
   2  -5   2 3828.44 122.168   1
   2  -5  -2 3965.93 122.642   1
   2   5   2 3913.15 144.537   1
  -2   5  -2 4048.37 141.588  10
  -2  -5   2 4135.06 148.353   1
  -2   5  -2 3929.12 125.255   5
   2   5   2 3914.96 133.541   7
   2   5   2 3958.03 122.711  10
   2   5   2 3760.93 142.279   9
  -2  -5   2 3830.19 129.169   3
   3   5  -2 715.423 30.7464  11
  -3  -5  -2 655.387 34.5218   3
   3   5  -2 658.386 41.5251   7
  -3   5   2 739.213 40.5453  10
   3   5   2 681.936 39.2830   7
   3   5   2 703.692 44.4633   9
  -3   5  -2 679.670 43.0045  10
   3  -5  -2 687.036 30.2360   7
  -3   5  -2 694.513 29.7738   5
  -3  -5   2 667.000 33.6893   3
   4   5  -2 50.0161 11.2249   4
   4   5  -2 40.2359 12.2706   7
   4   5  -2 34.2916 13.5573   6
  -4  -5  -2 47.2466 10.0290   3
  -4   5   2 33.1511 10.3256  10
   4  -5   2 34.8265 11.1244   2
   4  -5   2 42.4843 12.3340   6
   4  -5   2 30.0242 10.3310   8
   4  -5  -2 36.0693 8.02403   7
   4   5   2 35.4519 10.0666   7
  -4   5  -2 52.0926 13.9707  10
  -4  -5   2 26.2502 7.48207   3
   4   5   2 27.2623 10.8870   4
  -4  -5   2 22.1519 14.0013  12
   4  -5  -2 53.7379 10.3603   2
   4   5   2 22.6717 12.4229   6
  -4   5  -2 52.9761 9.29318   5
   4  -5  -2 23.9259 6.42703   8
   5  -5   2 104.175 19.3423   6
   5  -5   2 65.8998 10.8175   2
   5  -5   2 76.4720 12.0509   8
  -5  -5  -2 68.1771 15.8730  12
   5   5  -2 81.6501 10.3744   4
   5   5  -2 65.2658 17.3111   6
   5   5  -2 53.3387 14.8164   7
   5   5  -2 82.6653 19.2746   8
   5  -5  -2 68.8908 15.0042   6
   5  -5  -2 93.6252 14.6560   7
   5   5   2 43.3149 12.4389   7
   5   5   2 92.1557 21.9363   8
   5  -5  -2 70.0059 11.8191   2
   5   5   2 73.5890 19.2671   6
  -5  -5   2 94.3876 16.2504  12
   5  -5  -2 86.5240 11.5276   8
   5   5   2 84.5059 12.8495   4
  -6  -5  -2 68.7467 11.2244   3
   6   5  -2 75.8705 10.5281   2
   6  -5   2 56.1869 9.95474   2
  -6  -5  -2 47.6262 15.3383  12
   6  -5   2 47.8961 16.0387   6
   6   5  -2 70.1753 15.2331   8
   6  -5   2 69.1028 10.5256   8
  -6  -5   2 77.5172 10.9608   3
   6   5   2 63.3002 14.7498   8
   6   5   2 37.9706 14.6895   6
   6  -5  -2 71.3326 11.9424   2
  -6  -5   2 63.5443 10.4073  12
   6  -5  -2 67.3008 10.4770   8
   6   5   2 62.8769 9.87753   2
   7   5  -2 38.5782 10.4190   6
   7  -5   2 34.2642 10.5167   6
   7   5  -2 62.0067 8.86388   8
   7   5  -2 63.6059 8.18576   2
  -7  -5  -2 50.7235 12.2625   3
   7   5   2 77.1944 11.9550   8
   7   5   2 34.1406 9.73552   6
   7   5   2 52.0768 7.34228   2
   7  -5  -2 79.5474 9.48055   2
   7  -5  -2 62.4163 8.02699   8
   0   6   2 1094.70 47.0951  10
   0   6   2 1032.40 52.6087   1
   0   6  -2 1045.77 46.5602   5
   0  -6  -2 1042.57 49.8425   1
   0   6  -2 1004.42 48.1004  10
   0  -6   2 1029.05 52.5102   1
   0   6   2 1030.36 35.6589   7
   0  -6  -2 1031.79 40.1666   5
   1  -6   2 141.984 15.9430   1
  -1   6   2 162.151 16.0387  10
   1   6  -2 126.449 11.9624   3
  -1  -6  -2 156.123 17.4360   1
   1   6  -2 159.400 14.0170  10
   1   6  -2 126.480 21.7479   1
   1   6  -2 126.757 12.0435  11
  -1   6   2 154.005 16.4907   1
   1  -6   2 144.108 14.4257   1
   1   6   2 134.411 11.6550   7
   1  -6  -2 150.812 7.22622   5
   1   6   2 141.268 12.2213  10
  -1  -6   2 151.163 19.5832   1
   1  -6  -2 149.075 13.5127   1
   1   6   2 156.170 20.3070   1
  -1   6  -2 142.610 16.0079  10
  -1   6  -2 157.002 13.2928   5
  -2  -6  -2 373.493 23.9061   3
  -2   6   2 376.212 27.5570  10
   2   6  -2 387.815 23.4551  11
  -2  -6  -2 401.813 30.8472   1
  -2   6   2 373.616 24.4483   1
   2   6  -2 399.823 19.2052  10
   2   6  -2 411.738 27.7742   7
   2  -6   2 381.302 26.6978   1
  -2  -6   2 392.804 33.6781   1
  -2   6  -2 397.954 21.7438   5
   2   6   2 371.443 29.3276   9
  -2  -6   2 379.861 22.5526   3
   2   6   2 391.689 32.9510   1
   2   6   2 396.613 18.8042  10
   2  -6  -2 387.500 19.8336   1
   2   6   2 417.091 25.4391   7
   3   6  -2 1310.19 70.1930   6
   3  -6   2 1234.63 58.6736   6
   3   6  -2 1222.08 45.0305  11
  -3   6   2 1219.08 60.5868  10
   3   6  -2 1250.36 63.1015   7
  -3  -6  -2 1078.33 63.4355  12
  -3  -6  -2 1196.56 53.5558   3
   3   6  -2 1157.54 61.8125   4
  -3   6  -2 1215.17 65.6513  10
   3   6   2 1208.15 67.8509   4
   3  -6  -2 1160.78 52.0766   2
   3   6   2 1388.58 74.8874   6
  -3  -6   2 1163.08 60.1244  12
  -3  -6   2 1244.57 52.2030   3
   3   6   2 1141.32 63.7756   9
   3   6   2 1269.49 59.1231   7
  -3   6  -2 1244.80 49.2456   5
   4   6  -2 237.182 24.2618   4
  -4   6   2 235.853 26.1095  10
   4   6  -2 284.413 31.0759   6
   4  -6   2 234.337 18.9356   2
  -4  -6  -2 227.485 26.5164  12
   4   6  -2 224.517 26.3065   7
   4  -6   2 256.271 25.3694   6
  -4  -6  -2 253.438 22.1910   3
   4   6  -2 194.522 26.2544   8
  -4  -6   2 250.548 20.5925   3
   4  -6  -2 250.389 20.0041   2
  -4   6  -2 242.303 44.6893  10
   4   6   2 248.802 28.1864   4
   4   6   2 295.647 31.8250   6
  -4  -6   2 221.412 25.4190  12
   4  -6  -2 257.161 24.4857   6
   4  -6  -2 219.721 17.8275   8
   4   6   2 239.833 25.3933   7
   5   6  -2 186.083 23.5273   8
   5  -6   2 176.077 17.4613   2
   5   6  -2 193.747 27.2476   6
  -5  -6  -2 179.928 19.4428   3
   5   6  -2 191.960 24.0367   7
  -5  -6  -2 180.151 25.5033  12
   5  -6   2 187.647 25.5104   6
   5   6  -2 195.747 16.9190   4
   5   6   2 197.968 23.2353   7
   5   6   2 213.256 30.9201   6
   5  -6  -2 203.301 19.8612   2
  -5  -6   2 185.380 18.3162   3
   5  -6  -2 174.826 16.0955   8
   5  -6  -2 159.907 22.6577   6
   5   6   2 219.673 21.5081   4
   5   6   2 198.694 25.7552   8
  -5  -6   2 237.729 22.4493  12
  -6  -6  -2 63.3315 13.7119   3
   6   6  -2 70.7068 15.1315   8
   6   6  -2 67.6685 12.4370   6
  -6  -6  -2 51.1558 12.2997  12
   6  -6   2 60.5050 13.0560   6
   6   6  -2 51.6341 9.32852   2
   6   6   2 57.8213 9.28816   2
  -6  -6   2 63.6418 12.5018   3
   6  -6  -2 66.8432 11.5930   2
  -6  -6   2 53.3713 9.75633  12
   6   6   2 36.5514 11.1044   8
   6  -6  -2 51.7159 9.62037   8
   6   6   2 43.1515 14.6441   6
   7   6  -2 73.4630 8.83116   8
   7   6  -2 66.7115 8.29838   2
  -7  -6  -2 80.6984 8.43744   3
   7   6   2 45.4622 11.3394   6
   7  -6  -2 82.3978 11.2017   8
  -7  -6   2 73.2720 7.31063   3
   7   6   2 66.2805 7.77805   2
   7   6   2 75.0912 10.6835   8
   7  -6  -2 61.2849 9.21495   2
   0  -7  -2 717.519 41.8026   5
   0   7  -2 666.910 38.7526  10
   0   7   2 653.408 42.9458   1
   0  -7  -2 715.530 41.8071   1
   0  -7   2 691.039 44.9130   1
   0   7   2 654.205 33.5533   3
   0   7  -2 598.856 30.8943   3
   0   7   2 693.342 36.9992  10
  -1   7   2 78.1279 12.1679  10
   1   7  -2 53.0517 8.27324  11
   1   7  -2 59.9421 7.61865   3
  -1   7   2 59.0044 9.83683   3
   1   7  -2 72.3852 10.5046  10
  -1  -7  -2 47.1395 12.5689   1
  -1  -7   2 66.7344 14.1777   1
   1   7   2 67.4251 9.03471  10
   1   7   2 47.5216 13.5264   1
   1   7   2 56.2564 8.43841   7
   1   7   2 32.8061 11.4541   9
  -1   7  -2 52.5007 14.4301  10
   1  -7  -2 57.9671 4.98360   5
  -1   7  -2 53.5765 8.97789   5
  -1  -7   2 54.7766 9.65224   3
  -1   7  -2 61.7372 9.47174   3
   1   7   2 48.5375 8.87284   3
   2   7  -2 79.5449 8.65909  11
   2   7  -2 102.741 13.7676   7
  -2   7   2 103.210 15.9120  10
  -2   7   2 92.7101 11.8996   3
  -2  -7  -2 86.4910 11.8756   3
   2   7  -2 93.0166 9.33866  10
   2   7   2 86.3660 8.42208  10
  -2  -7   2 84.7174 9.83396   3
  -2   7  -2 70.6406 10.0618   5
   2   7   2 102.187 12.5935   7
  -2   7  -2 86.9629 11.9322   3
   2   7   2 92.3706 15.4902   9
  -3  -7  -2 436.585 29.0680   3
   3   7  -2 426.244 37.4093   8
   3   7  -2 470.410 35.6609   7
   3  -7   2 414.027 26.6444   2
   3   7  -2 531.469 42.0489   6
   3  -7   2 464.524 32.7752   6
  -3   7   2 485.866 36.4878  10
  -3  -7  -2 447.516 37.4890  12
  -3   7   2 461.753 26.4120   3
   3   7  -2 447.633 22.0305  11
   3   7  -2 438.419 35.6814   4
   3   7   2 447.455 40.5048   4
   3  -7  -2 467.057 28.1407   2
   3   7   2 533.661 43.5324   6
  -3  -7   2 439.621 27.3331   3
  -3   7  -2 407.774 26.0924   5
   3   7   2 477.191 37.3574   9
   3  -7  -2 476.429 31.0572   6
   3   7   2 443.799 36.2641   7
  -3   7  -2 451.623 27.1315   3
  -3  -7   2 491.568 35.5029  12
   4  -7   2 31.2133 12.2382   6
   4  -7   2 20.7636 7.66816   2
   4   7  -2 -4.2005 8.69975   8
   4   7  -2 12.5201 7.65738   4
   4   7  -2 13.0098 6.22857  11
  -4  -7  -2 6.98583 5.76447   3
   4   7  -2 37.9861 14.1960   7
   4   7  -2 16.8176 9.56002   6
  -4  -7   2 28.6704 8.17720   3
   4   7   2 20.2810 11.3495   6
   4   7   2 22.6917 9.08839   7
   4  -7  -2 22.5959 8.17515   8
   4   7   2 36.4627 15.1965   4
   4  -7  -2 31.5276 10.9509   6
   5  -7   2 90.0067 17.2776   6
   5   7  -2 70.2330 15.8909   6
  -5  -7  -2 120.082 18.3661  12
   5   7  -2 90.4637 19.7401   7
   5   7  -2 65.7735 13.8592   8
   5   7  -2 108.890 13.3729   4
  -5  -7  -2 101.325 14.6048   3
   5  -7   2 88.7218 13.4966   2
   5   7   2 101.133 18.7499   8
  -5  -7   2 79.0804 11.8525   3
   5  -7  -2 73.1397 11.7646   8
   5   7   2 98.7728 15.2263   4
   5   7   2 65.2450 18.6375   6
  -5  -7   2 95.0584 16.2031  12
   5   7   2 67.1977 13.3125   7
   5  -7  -2 95.3940 13.9410   2
  -6  -7  -2 59.6085 12.0934  12
   6  -7   2 52.9016 13.5217   6
   6   7  -2 81.8242 10.7533   2
  -6  -7  -2 64.1679 10.2801   3
   6   7  -2 72.6779 12.1627   8
   6   7   2 63.8489 10.0381   2
  -6  -7   2 63.8896 9.05631   3
   6  -7  -2 63.3059 10.6996   2
  -6  -7   2 38.3340 8.31518  12
   6   7   2 75.9718 15.5655   8
   6  -7  -2 41.4315 10.4218   8
   6   7   2 64.1376 14.4331   6
   7   7  -2 59.1234 7.30778   2
   7   7  -2 56.0953 6.95381   8
  -7  -7  -2 58.4966 6.95780   3
  -7  -7   2 60.9581 6.43565   3
   7  -7  -2 49.1168 8.60309   2
   7   7   2 54.8398 6.74341   2
   7   7   2 62.6978 8.26159   8
   0   8  -2 80.5644 10.3519   3
   0   8   2 83.4649 13.3454  10
   0   8   2 107.375 18.1759   9
   0   8   2 70.6102 11.1524   3
   0   8  -2 109.833 14.8790  10
  -1  -8  -2 278.605 18.4153   3
   1   8  -2 286.899 20.9933  11
   1   8  -2 284.481 17.7175   3
  -1   8   2 328.514 26.5213  10
   1   8  -2 261.932 21.5437   7
  -1  -8  -2 332.147 30.0795  12
  -1   8   2 307.325 21.5096   3
   1   8  -2 310.303 28.6424  10
   1   8   2 291.954 21.1237  10
   1   8   2 274.502 19.3940   3
  -1  -8   2 256.336 15.9826   3
   1   8   2 267.287 26.0506   9
   1   8   2 188.340 45.8727   1
  -1  -8   2 298.791 27.4040  12
  -1   8  -2 293.709 26.9731  10
   1   8   2 267.693 18.2891   7
  -1   8  -2 301.430 20.5634   3
   2   8  -2 1089.38 45.3587  10
   2   8  -2 1069.69 39.0216   3
  -2   8   2 1088.10 49.5169   3
  -2  -8  -2 1050.63 59.7074  12
  -2   8   2 1203.46 61.6276  10
  -2  -8  -2 1107.82 50.5713   3
   2   8  -2 1122.03 45.1681  11
   2   8  -2 1094.34 56.3098   7
   2   8  -2 1098.19 64.5558   4
   2   8   2 980.082 41.9972   3
   2   8   2 1040.02 46.8904  11
   2   8   2 1140.40 74.9780   9
   2   8   2 1067.18 67.8531   4
  -2   8  -2 1158.13 49.8795   3
   2  -8  -2 1171.25 71.2651   2
  -2   8  -2 1205.50 66.5156  10
   2   8   2 1204.26 52.9400   7
  -2  -8   2 1186.12 49.5242   3
   2   8   2 1244.57 68.8074   6
  -2   8  -2 1105.15 51.2300   5
  -2  -8   2 1083.08 56.7623  12
   2   8   2 1070.67 44.4521  10
  -3   8   2 10.8138 7.40992   3
   3  -8   2 15.8675 7.92347   2
   3   8  -2 27.3476 11.1900   7
   3   8  -2 21.4552 9.30111   4
   3   8  -2 15.5646 11.1752   6
  -3  -8  -2 23.0517 7.63883   3
  -3  -8  -2 24.9779 9.87364  12
   3   8  -2 31.6913 6.13964  11
   3   8   2 32.2183 10.7910   4
  -3   8  -2 31.4831 8.23352   3
  -3  -8   2 19.6115 8.24992  12
   3  -8  -2 25.3613 7.42029   2
   3   8   2 23.0142 9.76912   6
   3   8   2 14.1407 8.45806   7
  -3  -8   2 31.3593 7.88566   3
   4  -8   2 60.8898 13.3684   6
   4   8  -2 70.2081 13.4595   8
   4   8  -2 58.7408 13.3063   4
  -4   8   2 91.5695 14.5242   3
   4   8  -2 82.5333 19.3669   7
   4   8  -2 72.3784 16.4138   6
  -4  -8  -2 67.8442 13.0325   3
  -4  -8  -2 42.9564 13.5985  12
   4  -8   2 62.2147 11.6153   2
   4  -8  -2 74.4493 13.8100   6
  -4  -8   2 86.8702 11.9508   3
   4   8   2 95.5154 19.1028   6
  -4   8  -2 77.8261 13.9346   3
   4   8   2 68.9240 15.0862   7
   4  -8  -2 46.1159 9.67780   2
  -4  -8   2 50.2437 11.3456  12
   4   8   2 76.4578 18.5293   8
   4   8   2 66.1067 15.5505   4
   5   8  -2 83.3470 21.8639   7
   5  -8   2 112.022 18.4068   6
   5   8  -2 109.159 17.4574   8
   5   8  -2 102.401 19.8851   6
  -5  -8  -2 135.681 22.6145  12
   5   8  -2 140.328 15.0989   4
   5   8   2 138.518 16.8817   4
  -5  -8   2 128.799 17.1125  12
  -5  -8   2 137.001 14.1701   3
   5   8   2 115.258 20.2308   8
   5   8   2 157.020 24.9563   6
   5  -8  -2 151.729 16.3191   2
   6   8  -2 -1.1328 4.53979   8
   6   8  -2 0.73022 2.55835   2
  -6  -8  -2 -2.0026 2.64155   3
   6  -8   2 1.48452 4.11719   6
  -6  -8  -2 -6.7903 4.38959  12
   6   8   2 -6.0881 3.81780   8
   6  -8  -2 7.63848 4.41384   2
  -6  -8   2 4.89696 2.86050   3
   6   8   2 0.17403 2.75685   2
   6   8   2 1.76735 4.34966   6
  -6  -8   2 2.90528 3.21024  12
   7   8  -2 1.52128 2.25301   2
  -7  -8  -2 -5.9391 3.14374   3
   7   8   2 -2.1767 2.39629   2
   7   8   2 5.45235 4.06452   8
  -7  -8   2 -3.1887 2.08496   3
   0  -9  -2 3.44906 5.55896   2
   0  -9   2 2.80759 6.32862  12
   0   9   2 -4.5014 4.83866  10
   0   9  -2 1.07098 3.43430   3
   0   9  -2 9.07031 7.21400  10
   0   9   2 8.09594 4.20383   3
   0  -9  -2 7.18689 9.76630  12
   0   9   2 -12.779 8.54695   9
   1  -9   2 124.773 16.1566   2
  -1  -9  -2 121.393 19.4050  12
  -1   9   2 144.070 26.2762  10
   1   9  -2 124.720 23.5425   4
  -1  -9  -2 120.762 12.0565   3
   1   9  -2 129.009 17.4587  10
  -1   9   2 131.597 15.3201   3
   1   9  -2 146.229 14.5431  11
   1   9  -2 120.294 11.6443   3
   1   9  -2 124.071 16.9372   7
  -1  -9   2 122.585 10.5146   3
   1   9   2 137.974 14.0002   3
   1   9   2 162.619 20.6139   9
   1  -9  -2 169.597 17.1612   2
  -1  -9   2 108.768 15.7849  12
   1   9   2 106.236 14.3015  10
   1   9   2 169.021 32.2308   4
  -1   9  -2 133.140 14.4716   3
   2  -9   2 675.217 37.6937   2
  -2  -9  -2 768.850 48.3568  12
   2   9  -2 728.937 44.9296   7
   2   9  -2 705.010 33.3064  11
  -2  -9  -2 720.568 36.4332   3
   2   9  -2 750.822 50.7767   4
  -2   9   2 733.809 39.2919   3
  -2  -9   2 726.129 43.7407  12
   2   9   2 697.931 37.7109   7
   2   9   2 726.008 49.3129   9
  -2   9  -2 765.814 38.6786   3
  -2  -9   2 737.278 33.9354   3
   2  -9  -2 779.160 40.8258   2
   2   9   2 681.553 35.2754  11
   2   9   2 699.832 34.1776  10
   2   9   2 677.038 54.2316   4
   3   9  -2 567.435 43.4879   4
   3  -9   2 570.704 32.4350   2
  -3  -9  -2 598.263 34.4138   3
   3   9  -2 490.123 39.3248   7
  -3   9   2 548.653 33.5521   3
  -3  -9  -2 548.654 42.4699  12
   3   9  -2 586.241 27.4283  11
   3   9   2 582.847 49.8249   4
  -3  -9   2 572.734 39.9337  12
   3   9   2 527.915 37.1726   7
  -3  -9   2 608.066 31.2788   3
   3  -9  -2 629.443 36.0849   2
   3   9   2 562.264 48.1662   6
   3  -9  -2 528.269 35.1340   6
  -3   9  -2 581.695 33.0023   3
  -4   9   2 4.42998 6.89312   3
  -4  -9  -2 -1.5072 4.14347   3
   4   9  -2 10.3700 7.59955   4
   4   9  -2 16.1859 12.9058   8
   4  -9   2 9.40041 6.54978   2
   4  -9   2 3.98721 5.92648   6
   4   9  -2 -18.769 11.0196   7
   4   9  -2 -10.685 5.73287  11
  -4  -9  -2 -4.7418 5.72841  12
   4  -9  -2 2.19590 6.50762   6
   4   9   2 4.08542 6.38683   4
  -4  -9   2 5.31466 6.94250  12
  -4   9  -2 6.78103 6.29668   3
   4   9   2 -2.3917 7.89300   8
   4  -9  -2 -5.2795 5.38186   2
   4   9   2 8.52827 7.64828   6
   4   9   2 -16.760 13.0694   7
   5   9  -2 114.977 16.5950   8
  -5  -9  -2 126.491 18.3601  12
  -5   9   2 113.161 15.6541   3
   5   9  -2 109.239 12.9227   4
  -5  -9  -2 116.595 13.9291   3
   5  -9   2 101.723 17.7248   6
  -5  -9   2 118.650 14.6067  12
  -5  -9   2 104.792 11.8396   3
   5  -9  -2 100.102 13.1350   2
   5   9   2 91.5078 20.0242   6
  -5   9  -2 119.845 12.7785   3
   5   9   2 112.160 15.8471   4
   5   9   2 118.518 18.6937   8
  -6  -9  -2 138.028 11.8384   3
   6  -9   2 92.5441 13.2184   6
  -6  -9  -2 102.420 11.3587  12
   6   9  -2 105.770 10.6139   2
   6   9  -2 104.282 12.9607   8
  -6  -9   2 129.755 10.8842  12
  -6  -9   2 128.766 10.3210   3
   6  -9  -2 109.996 11.6413   2
   6   9   2 125.350 13.7108   8
   6   9   2 116.295 11.3626   2
   0  10  -2 38.6816 9.08048   3
   0  10  -2 34.9982 19.9626  10
   0  10   2 39.2264 10.1409   3
   0 -10  -2 38.7109 10.0674   2
   0 -10   2 46.4904 9.45313  12
   0 -10  -2 50.6501 11.4318  12
   0  10  -2 49.9956 13.0465   7
   1 -10   2 407.514 27.9256   2
   1  10  -2 401.997 27.1037  11
  -1 -10  -2 396.148 32.0761  12
   1  10  -2 450.398 34.6632   7
  -1  10   2 416.656 29.0551   3
   1  10  -2 414.807 23.3534   3
   1  10  -2 294.192 36.6561   4
   1  10  -2 375.346 30.3302  10
   1  10   2 462.393 35.1172   9
   1  10   2 351.291 39.5087   4
  -1  10  -2 442.621 27.4810   3
  -1 -10   2 427.014 30.1655  12
   1 -10  -2 409.437 29.1183   2
   1  10   2 352.526 24.1133   3
   2  10  -2 887.505 53.6185   7
   2  10  -2 1134.58 73.9285   4
  -2 -10  -2 930.161 41.4569   3
  -2 -10  -2 909.763 54.7490  12
   2 -10   2 936.230 46.4555   2
  -2  10   2 906.629 47.8720   3
   2  10  -2 912.642 41.1246  11
   2  10   2 959.264 69.1468   4
  -2  10  -2 943.735 46.7897   3
   2 -10  -2 1096.56 57.6564   2
  -2 -10   2 906.602 50.3939  12
  -2 -10   2 911.667 38.6073   3
   2  10   2 974.734 43.6391  11
  -3 -10  -2 176.154 24.4780  12
   3 -10   2 197.687 22.8056   6
   3 -10   2 194.209 18.6872   2
   3  10  -2 238.168 26.4396   4
  -3  10   2 217.146 19.9474   3
   3  10  -2 221.803 15.1064  11
  -3 -10  -2 175.604 17.0331   3
   3  10  -2 182.932 25.0530   7
   3 -10  -2 212.481 20.7548   2
  -3 -10   2 201.543 15.7259   3
  -3  10  -2 215.996 19.7267   3
   3 -10  -2 167.754 19.3851   6
  -3 -10   2 197.862 22.2383  12
   3  10   2 285.886 33.3343   4
  -4  10   2 97.7010 13.9436   3
   4 -10   2 93.1206 16.4031   6
  -4 -10  -2 95.6881 12.9716   3
   4  10   2 98.1782 18.2330   8
  -4 -10   2 90.2674 10.7052   3
  -4  10  -2 101.056 11.7907   3
   4 -10  -2 69.7372 14.0214   6
   4 -10  -2 81.9961 14.4301   2
   5 -10   2 29.6873 9.37737   6
  -5 -10  -2 47.1917 8.30051   3
  -5  10   2 56.6673 10.6716   3
  -5 -10  -2 37.9495 10.2085  12
   5  10  -2 45.4042 8.29307   4
  -5 -10   2 43.0567 8.73332  12
  -5  10  -2 45.0010 7.51609   3
   5 -10  -2 55.6328 10.4235   2
  -5 -10   2 40.4548 7.13574   3
   5  10   2 53.4008 16.0208   8
   5  10   2 36.7832 10.4349   4
   6  10  -2 0.21153 1.74469   2
  -6 -10  -2 4.21310 3.37592   3
  -6 -10  -2 1.28232 3.19656  12
   6 -10   2 10.4197 6.56566   6
   6  10   2 14.3235 7.87758   8
   6  10   2 -0.1535 2.10015   2
   6 -10  -2 11.0586 8.94326   2
  -6 -10   2 -0.3834 2.73398   3
  -6 -10   2 8.59194 3.08537  12
   0  11  -2 91.8401 13.6627  11
   0  11  -2 72.3285 19.0940   4
   0  11  -2 97.7843 12.2612   3
   0 -11   2 77.1795 12.6189  12
   0  11   2 41.3826 23.1255   4
   0  11   2 100.893 13.2619   3
   0 -11  -2 84.5605 15.0039  12
  -1  11   2 111.365 15.6478   3
   1  11  -2 123.929 11.7007   3
   1  11  -2 108.090 13.8825  11
   1  11  -2 74.1230 17.5127   4
  -1 -11  -2 140.711 18.3621  12
  -1  11  -2 114.094 13.8793   3
   1 -11  -2 126.452 16.6451   2
   1  11   2 93.6238 13.7872  11
   1  11   2 116.113 13.2948   3
   1  11   2 106.937 26.1127   4
  -1 -11   2 111.690 14.6889  12
  -2  11   2 281.294 24.8737   3
   2  11  -2 318.207 20.3328  11
   2 -11   2 288.050 23.5431   2
  -2 -11  -2 313.040 29.9620  12
   2  11  -2 281.954 32.5583   4
   2  11   2 295.312 37.2882   4
   2  11   2 294.901 20.4994  11
  -2  11  -2 298.113 23.2704   3
  -2 -11   2 302.479 25.7023  12
   2 -11  -2 310.495 25.6307   2
   3  11  -2 15.7294 9.54207   4
  -3  11   2 3.58493 5.44668   3
   3 -11   2 15.3163 6.65854   6
  -3 -11  -2 13.2316 9.28785  12
  -3 -11  -2 7.29456 5.10017   3
   3  11  -2 4.45712 3.76915  11
   3 -11   2 0.44181 7.87101   2
   3 -11  -2 8.86667 7.22099   6
  -3  11  -2 7.73841 4.98758   3
   3  11   2 20.0958 10.3820   4
   3 -11  -2 15.2688 7.75496   2
  -3 -11   2 10.1392 4.90839   3
  -3 -11   2 14.9763 7.45544  12
  -4 -11  -2 79.4098 10.5807   3
   4  11  -2 67.5904 12.7041   4
  -4 -11  -2 58.8421 13.4014  12
   4 -11   2 71.2831 14.0946   6
  -4  11   2 88.7931 12.2261   3
  -4 -11   2 70.4705 8.94462   3
  -4  11  -2 70.7732 9.81094   3
   4 -11  -2 67.1161 11.9329   2
   4  11   2 59.4829 13.9772   4
  -4 -11   2 70.6677 12.1148  12
   4  11   2 67.0804 14.5749   8
  -5 -11  -2 90.5307 19.3431  12
  -5  11   2 100.675 11.5595   3
   5 -11   2 69.1498 12.2983   6
  -5 -11  -2 90.4736 10.7909   3
   5  11  -2 118.748 12.9494   4
  -5  11  -2 79.0004 8.78284   3
  -5 -11   2 88.9295 9.97563   3
  -5 -11   2 97.4845 12.4557  12
   5 -11  -2 106.046 11.7016   2
   5  11   2 77.4416 15.9710   8
   5  11   2 104.816 13.3487   4
   6  11  -2 59.9613 5.81516   2
  -6 -11  -2 63.9062 6.32347  12
  -6 -11   2 64.8264 5.64638  12
   6  11   2 63.3984 6.14555   2
   0  12  -2 121.908 16.0417  11
   0  12   2 118.281 14.4909   3
   0  12  -2 152.188 28.8668   4
   0  12   2 100.965 23.6661   4
   0  12  -2 124.449 13.3203   3
   1  12  -2 143.053 23.5337   4
  -1 -12  -2 136.647 17.4365  12
  -1  12   2 143.714 16.6161   3
   1  12  -2 123.998 11.6893   3
   1  12  -2 129.205 14.0683  11
   1  12   2 149.116 13.3738   3
   1  12   2 142.944 25.5572   4
  -1  12  -2 139.198 15.3770   3
  -1  12  -2 147.872 17.3973  11
  -1 -12   2 148.466 15.4493  12
   1  12   2 114.858 14.7322  11
   1 -12  -2 147.821 18.5972   2
  -2  12   2 89.6937 14.0111   3
   2  12  -2 94.5724 20.2839   4
  -2 -12  -2 100.840 15.8661  12
   2  12  -2 100.314 10.0250  11
  -2  12  -2 89.7325 12.8847   3
   2  12   2 92.7367 21.9261   4
   2 -12  -2 99.3211 14.0827   2
  -2 -12   2 116.466 13.7092  12
   2  12   2 92.7329 10.8519  11
   3  12  -2 205.329 14.9286  11
  -3 -12  -2 222.118 22.0968  12
   3  12  -2 246.668 25.3989   4
   3 -12   2 209.125 22.4826   6
  -3  12   2 247.631 20.2780   3
  -3 -12   2 201.355 19.2544  12
  -3  12  -2 236.001 18.3966   3
   3 -12  -2 206.214 19.9031   2
  -3  12  -2 227.404 20.3633  11
   3 -12  -2 200.881 20.0481   6
   3  12   2 254.096 30.1286   4
  -4 -12  -2 185.142 18.0408  12
   4 -12   2 169.619 19.9219   6
  -4 -12  -2 185.088 14.1184   3
  -4  12   2 189.265 15.8970   3
   4  12  -2 167.887 16.9633   4
  -4 -12   2 179.215 13.0205   3
   4  12   2 196.982 21.2172   4
  -4 -12   2 173.258 15.2329  12
  -4  12  -2 177.604 15.2720  11
   4 -12  -2 179.151 21.9720   2
  -4  12  -2 171.373 13.5057   3
   5  12  -2 9.51925 3.19805   2
   5  12  -2 17.3012 4.06190   4
  -5 -12  -2 20.4436 5.01656  12
  -5  12   2 24.7004 5.71415   3
   5 -12   2 9.06866 6.21723   6
   5  12   2 18.8461 4.82981   4
  -5 -12   2 10.7101 3.51981  12
  -5  12  -2 8.25882 3.66814   3
   0  13  -2 385.327 22.5742   3
   0  13   2 334.559 41.6543   4
   0  13   2 404.304 29.8424  11
   0  13   2 415.195 25.6637   3
   0  13  -2 380.509 26.5215  11
   0  13  -2 446.447 42.4193   4
   1  13  -2 71.6351 7.87538   3
   1  13  -2 72.9711 9.86437  11
   1  13  -2 55.2487 12.1816   4
  -1 -13  -2 63.2784 11.1627  12
  -1  13   2 63.7692 10.6682   3
  -1 -13   2 94.4337 10.2444  12
   1  13   2 70.5174 10.9106  11
  -1  13  -2 60.9871 9.57529   3
   1  13   2 64.9766 9.77785   3
  -1  13  -2 45.7806 9.70038  11
   1  13   2 79.0279 18.2444   4
  -2 -13  -2 95.3342 13.8060  12
   2  13  -2 83.3308 16.4844   4
  -2  13   2 108.289 13.5806   3
   2 -13   2 104.240 9.48347   4
   2  13  -2 97.5358 12.6752  11
   2  13   2 122.634 10.6566  11
  -2  13  -2 109.700 13.9923  11
  -2  13  -2 111.741 12.4470   3
  -2 -13   2 99.4978 11.7778  12
   3 -13   2 9.51915 5.01435   6
   3  13  -2 6.14429 5.57202   4
   3  13  -2 7.55502 4.28771  11
  -3  13   2 10.9840 5.24558   3
  -3 -13  -2 19.3280 6.88384  12
   3 -13  -2 14.9603 6.47803   6
  -3  13  -2 25.4685 7.12924  11
  -3 -13   2 20.3872 5.52852  12
   3  13   2 13.8850 6.54571   4
  -3  13  -2 13.7566 4.78012   3
   3 -13  -2 23.7271 6.46023   2
   4 -13   2 45.9390 9.16405   6
   4  13  -2 60.5099 8.63923   4
  -4  13   2 59.4071 8.27438   3
  -4 -13  -2 54.7469 8.92540  12
  -4  13   2 55.2969 8.42281  11
  -4  13  -2 45.8517 7.22373  11
  -4  13  -2 46.1258 6.31022   3
   4  13   2 57.2154 10.1311   4
  -4 -13   2 63.8911 7.94027  12
  -4 -13   2 56.0869 10.0425   4
   5  13  -2 8.58478 2.46783   2
  -5 -13  -2 9.97274 3.14017  12
   5  13  -2 15.0653 2.72562   4
   5  13   2 19.1720 3.30626   4
  -5 -13   2 15.2969 3.33572  12
   5  13   2 6.65762 2.66776   2
   0  14  -2 8.24356 3.22023  11
   0  14   2 5.66793 4.18495  11
   0  14   2 17.0631 4.91817   3
   0  14  -2 15.0210 4.04821   3
   1  14  -2 40.1386 6.65105  11
  -1  14   2 39.2753 7.57048   3
   1  14  -2 41.6451 10.6345   4
   1  14   2 54.4613 16.6433   4
  -1  14  -2 47.9502 10.2622  11
  -1  14  -2 43.5938 6.87241   3
   1  14   2 24.2743 6.29679  11
   2  14  -2 21.2063 4.48062  11
  -2  14   2 27.8771 7.63721  11
  -2 -14  -2 16.9135 8.23832  12
   2 -14   2 33.5458 4.10505   4
   2  14  -2 48.2416 11.0220   4
  -2  14   2 33.2658 7.07687   3
   2 -14   2 32.3767 8.57299   6
   2  14   2 31.7629 8.92764   4
   2 -14  -2 23.9346 6.99252   6
  -2  14  -2 39.0976 6.58361   3
   2  14   2 25.3183 5.81773  11
  -2  14  -2 24.0289 5.52082  11
   3 -14   2 0.18483 4.13544   6
  -3 -14  -2 4.90164 3.36559  12
  -3  14   2 3.23214 3.83088  11
   3  14  -2 5.57453 4.38526   4
  -3  14  -2 3.47906 2.67672   3
  -3  14  -2 6.72574 4.49317  11
   3  14   2 -1.0618 3.85540   4
  -3 -14   2 7.91997 3.35952  12
  -4  14   2 8.35843 4.97959   3
  -4 -14  -2 2.54104 4.05700  12
   4  14  -2 7.25892 3.24113   4
  -4  14  -2 9.61187 2.90730   3
  -4 -14   2 5.55016 3.32672  12
   4  14   2 5.97867 3.41220   4
   0  15   2 4.55284 3.74210  11
   0  15  -2 -0.8816 2.95577   3
   0  15   2 0.50734 3.99269   3
   1  15  -2 64.9639 7.49423  11
   1 -15   2 76.4034 7.54152   4
  -1  15   2 69.9152 9.62055  11
   1  15  -2 98.8276 12.8941   4
  -1  15   2 59.5036 7.84952   3
   1  15   2 51.7602 11.6496   4
  -1  15  -2 64.4328 6.96924   3
  -1  15  -2 72.2107 9.40951  11
   1  15   2 63.5995 7.28838  11
  -2  15   2 10.2715 3.55840   3
   2  15  -2 14.7856 4.83508   4
   2 -15   2 7.62828 4.62418   6
  -2  15   2 12.7017 5.73797  11
   2  15  -2 12.0637 3.74211  11
   2  15   2 22.3480 5.94923   4
  -2  15  -2 4.58787 2.64638   3
  -2  15  -2 6.95020 3.88121  11
   2 -15  -2 18.1687 7.22840   6
   3 -15   2 8.33739 4.18021   6
  -3  15   2 10.7535 4.29979  11
  -3  15   2 13.4367 3.60129   3
   3  15  -2 11.0673 4.47576   4
  -3 -15   2 9.66949 3.32784   4
  -3  15  -2 10.3621 3.46009  11
   0  16   2 8.06223 3.73647  11
   0 -16   2 6.94364 2.59582   4
   0  16  -2 3.78903 2.89939  11
   1 -16   2 14.4957 4.54228   6
  -1  16   2 13.6948 3.65501  11
   1  16  -2 15.1311 3.48358  11
  -1  16  -2 18.6194 3.51731  11
  -1 -16   2 26.1798 4.52008   4
   2  16  -2 -3.3074 2.95152   4
  -2  16   2 -1.1652 3.95678  11
   2 -16   2 1.34281 4.12905   6
  -2 -16   2 5.03561 2.28879   4
   2  16   2 -3.5516 4.60231   4
   0   0  -3 -0.2541 0.40891   1
   0   0  -3 -0.5996 0.43689   5
   0   0  -3 0.25349 0.60307  10
   0   0   3 -0.1788 0.36312   1
   0   0   3 1.44192 0.63084   5
  -1   0   3 352.906 12.8739   1
   1   0   3 347.821 14.8445   1
   1   0   3 331.681 15.3555   7
   1   0  -3 350.717 13.6712  10
  -1   0   3 361.518 11.8654  10
   1   0  -3 367.478 14.8124   1
  -1   0  -3 353.479 12.7656   1
  -1   0   3 371.044 14.3467   5
  -1   0  -3 373.705 14.6295   5
   1   0  -3 349.632 15.3757   5
  -2   0  -3 1268.21 39.4316   1
  -2   0   3 1238.29 45.6023   5
   2   0  -3 1281.93 50.0199   7
   2   0   3 1191.92 47.3052   7
   2   0   3 1253.80 44.8763   1
  -2   0   3 1253.87 39.6061   1
  -2   0   3 1300.69 45.8168   1
  -3   0   3 7.73502 2.69255   1
  -3   0   3 4.12020 1.25513   1
   3   0   3 2.09673 3.16316   1
  -3   0  -3 5.70071 2.61256   5
  -3   0  -3 4.14528 1.83535  10
  -3   0  -3 4.82444 1.23221   1
  -3   0   3 3.46486 3.62775   5
   3   0   3 7.77764 3.15201   7
   3   0  -3 4.90343 4.62365   7
   4   0   3 48.8791 15.8190   6
   4   0  -3 40.8621 10.8113   8
  -4   0  -3 54.6759 7.98810   5
   4   0  -3 52.5510 9.15673   2
   4   0  -3 43.6685 10.3986   7
   4   0   3 49.8141 12.1893   8
   4   0   3 48.4360 10.6787   7
   5   0   3 565.976 47.2476   6
   5   0  -3 614.840 42.7499   7
   5   0   3 530.948 41.8981   8
   5   0  -3 563.355 38.6963   8
   5   0  -3 595.910 43.9379   6
   5   0   3 591.198 31.3363   2
   5   0   3 579.237 39.1724   7
   5   0  -3 586.857 31.9237   2
   6   0  -3 645.410 47.1731   6
   6   0  -3 753.095 44.3083   8
   6   0   3 783.677 58.1117   6
   6   0   3 760.760 37.6415   2
   6   0   3 764.387 46.5595   7
   6   0  -3 799.082 40.9984   2
   6   0  -3 818.490 51.1568   7
   6   0   3 769.775 50.7197   8
   7   0  -3 30.0046 6.78532   8
   7   0   3 44.6033 10.8698   8
   7   0  -3 56.6604 9.68015   2
   7   0   3 39.7665 7.13947   2
   7   0   3 23.2866 9.77132   6
   8   0  -3 15.4127 3.50423   8
   8   0   3 5.63581 5.88364   6
   8   0  -3 7.61548 2.88052   2
   8   0   3 16.4712 3.88899   8
   0   1  -3 32.8260 3.59911   1
   0  -1   3 32.4831 2.70188   5
   0  -1   3 38.4224 3.16023   1
   0  -1  -3 32.3090 2.28681   5
   0  -1  -3 33.3214 2.98559   1
   0   1   3 34.1828 3.72603   1
   0   1  -3 36.4189 3.22426   5
   0   1   3 35.8138 2.92564  10
   1   1  -3 7152.36 234.917   5
  -1  -1  -3 8227.03 233.074   1
   1   1   3 7657.83 233.948   7
   1  -1  -3 7495.17 234.031   7
   1  -1  -3 7778.41 234.353  10
  -1   1  -3 7872.32 231.130   1
   1   1   3 8078.83 236.419   1
  -1  -1   3 7881.52 233.730   5
   2  -1   3 538.214 24.6896   7
   2   1  -3 521.885 27.2014   7
  -2   1   3 503.435 20.1265  10
  -2  -1  -3 528.385 20.4699  10
   2  -1   3 525.486 20.4898   1
  -2  -1  -3 520.620 20.7082   1
  -2   1   3 511.883 19.1172   1
  -2   1   3 454.442 25.9333   5
   2  -1  -3 510.253 25.7103   7
  -2   1  -3 527.620 21.6655   5
   2  -1  -3 517.939 20.5842   1
  -2  -1   3 551.070 25.9192   1
   2   1   3 530.159 25.5989   7
   2   1   3 516.960 24.9555   1
  -2  -1   3 530.045 20.6474   1
  -2   1  -3 537.640 18.8756   1
  -2  -1   3 508.141 24.6456   5
  -3   1   3 17.9038 2.92227  10
  -3  -1  -3 21.5255 3.00772   1
   3  -1   3 32.2804 7.42928   7
  -3  -1  -3 20.8319 4.00384  10
  -3   1   3 24.4085 5.43863   5
   3   1  -3 23.0913 7.23455   7
   3  -1  -3 31.4841 8.53218   7
  -3  -1   3 25.6772 3.05619   1
  -3   1  -3 28.2042 4.58083   5
   3   1   3 39.5167 6.51907   1
   3   1   3 37.7659 8.31350   7
  -3  -1   3 13.9853 4.75310   1
   4   1  -3 17.3245 5.20168   2
   4  -1   3 15.3066 9.26254   6
  -4  -1  -3 23.9578 5.62147   5
   4   1  -3 16.9288 8.66885   8
   4  -1   3 15.7526 7.28341   7
   4   1  -3 12.2783 6.44784   7
   4  -1  -3 19.5057 5.90007   2
   4  -1  -3 15.6487 6.37644   8
   4   1   3 11.9962 8.42937   7
   4   1   3 5.09077 8.03290   6
   4   1   3 3.80661 8.29404   8
  -4   1  -3 19.2844 4.63476   5
   4  -1  -3 12.0396 7.33134   7
  -4   1  -3 10.7918 5.99260  10
   5   1  -3 94.3954 11.9938   2
   5  -1   3 52.4662 13.0045   8
   5  -1   3 72.3029 11.8865   2
  -5  -1  -3 78.5444 12.7796   3
   5  -1   3 95.2457 14.3799   7
   5  -1   3 75.4612 16.4349   6
   5   1  -3 54.5340 12.4501   7
   5   1  -3 75.5024 15.6547   6
   5  -1  -3 103.893 12.5232   2
   5   1   3 85.2734 17.2756   6
   5   1   3 78.3130 14.3740   7
   5   1   3 64.7178 15.1773   8
   5  -1  -3 65.7600 13.8294   7
  -5  -1   3 93.4619 13.8645   3
   5  -1  -3 103.435 17.7488   6
   5  -1  -3 119.002 15.9020   8
   5   1   3 108.991 12.6350   2
   6   1  -3 174.977 25.7719   6
   6  -1   3 215.910 18.6646   2
   6   1  -3 226.206 23.5771   8
   6   1  -3 232.204 28.1147   7
   6   1  -3 232.573 19.5498   2
   6  -1   3 209.596 28.9851   6
   6  -1   3 211.955 21.9335   7
   6  -1   3 222.546 24.2168   8
  -6  -1  -3 210.604 20.4742   3
   6   1   3 230.842 27.5541   8
   6  -1  -3 176.489 24.3766   6
  -6  -1   3 193.086 16.7623   3
   6   1   3 213.891 21.9830   7
   6   1   3 183.091 27.7291   6
   6  -1  -3 219.872 21.7000   8
   6  -1  -3 211.805 19.4611   2
   6   1   3 221.794 18.1432   2
   6  -1  -3 232.642 25.6183   7
   7  -1   3 67.8884 10.5539   8
   7   1  -3 81.5775 10.7167   8
   7   1  -3 76.2525 10.3403   2
  -7  -1  -3 50.3466 9.97304   3
   7  -1   3 75.8468 14.6589   6
   7  -1   3 69.9556 9.73316   2
   7   1   3 42.9690 11.6403   6
   7   1   3 83.5482 12.5947   8
   7  -1  -3 61.1018 9.55903   8
   7  -1  -3 67.2321 10.2584   2
   7   1   3 65.0456 9.46945   2
  -7  -1   3 72.2746 9.05030   3
   8   1  -3 12.6806 3.21853   8
   8   1  -3 10.1783 3.56826   2
   8  -1  -3 7.92014 3.73853   2
   8   1   3 10.8574 3.20918   8
   8   1   3 0.85549 5.20166   6
   8  -1  -3 16.6038 4.18930   8
   0  -2  -3 2196.12 66.9672   7
   0  -2  -3 2231.25 73.2195  10
   0  -2   3 2255.37 71.4996   1
   0   2  -3 2176.19 70.3717   5
   0   2   3 2191.69 70.3565  10
   0   2   3 2172.69 73.9581   1
   0  -2  -3 2288.19 71.8630   1
   0  -2   3 2233.88 69.2487   5
  -1   2   3 4709.54 143.437   1
   1   2  -3 4135.37 145.105   5
  -1  -2  -3 4720.44 144.888   1
   1  -2   3 4520.24 138.588   1
   1   2  -3 4735.08 140.412  10
  -1  -2  -3 4740.73 143.442  10
   1  -2   3 4634.70 140.532   5
  -1   2   3 4542.89 142.972  10
   1  -2  -3 4544.02 146.185  10
  -1   2  -3 4915.80 143.451   1
   1  -2  -3 4481.55 138.623   1
   1   2   3 4623.21 147.910   1
  -1   2  -3 4362.76 139.374   5
   1  -2  -3 4730.10 140.876   7
  -1  -2   3 4754.12 148.693   1
   1   2   3 4756.94 142.966   7
  -1  -2   3 4727.39 144.098   5
  -1  -2   3 4663.88 144.472   1
  -2   2   3 1809.44 61.4549  10
   2  -2   3 1794.26 55.9603   1
   2  -2   3 1836.98 58.3140   1
  -2  -2  -3 1789.16 62.2164   1
   2   2  -3 1683.23 67.5579   7
  -2  -2  -3 1790.90 60.5818  10
  -2   2   3 1819.72 56.3816   5
  -2   2   3 1793.20 58.7834   1
  -2   2   3 1738.66 54.4501   5
   2  -2   3 1757.10 61.8719   7
  -2   2  -3 1833.58 57.8424   5
  -2  -2   3 1876.02 68.6824   1
   2  -2  -3 1817.30 56.1850   1
   2  -2  -3 1697.41 63.0610   7
   2   2   3 1749.43 64.4098   7
   2   2   3 1869.53 67.9622   1
  -2  -2   3 1749.01 61.9555   1
  -2  -2   3 1667.03 64.8245   5
  -3   2   3 9.77756 2.16987   5
   3  -2   3 4.81791 2.96087   7
   3   2  -3 -2.1434 2.94160   7
  -3  -2  -3 10.3992 3.44686  10
  -3   2   3 9.78683 3.07514  10
  -3   2   3 4.83876 3.40660   5
  -3   2  -3 9.96464 3.20767   5
   3  -2  -3 1.37263 3.41640   7
   3   2   3 9.89768 4.89303   7
   3   2   3 3.28312 7.13404   9
  -3  -2   3 3.02006 2.25864   1
   3   2   3 5.04305 3.86290   1
   4   2  -3 243.045 25.6340   8
   4   2  -3 287.922 27.8668   7
   4  -2   3 301.218 29.6771   6
  -4   2   3 251.093 12.9144  10
  -4   2   3 273.174 14.0107   5
   4  -2   3 319.235 32.5677   7
  -4  -2  -3 276.973 18.5878   3
   4   2   3 291.738 30.5257   6
   4  -2  -3 284.609 23.5124   7
   4  -2  -3 276.601 19.2116   2
  -4   2  -3 269.839 15.9688   5
  -4   2  -3 268.292 24.4841  10
   4  -2  -3 271.066 22.3002   8
  -4  -2   3 234.150 19.0123   3
   4   2   3 301.758 25.2730   7
   5  -2   3 322.270 28.7312   8
   5   2  -3 316.357 31.7305   6
  -5  -2  -3 270.823 22.1664   3
   5  -2   3 323.876 25.9420   7
   5   2  -3 341.380 44.1224   8
   5  -2   3 328.268 22.1264   2
   5   2  -3 357.369 33.1142   7
   5  -2   3 300.279 32.7143   6
   5  -2  -3 352.222 27.0853   2
   5   2   3 334.957 23.3502   2
  -5  -2   3 306.911 21.7307   3
   5  -2  -3 315.610 30.8918   6
   5  -2  -3 362.869 28.8199   7
   5   2   3 282.341 39.2371   6
   5  -2  -3 308.904 32.8873   8
   5   2   3 322.034 29.0458   7
   6  -2   3 898.281 51.2315   8
   6   2  -3 912.263 51.5973   8
  -6  -2  -3 963.680 46.5637   3
   6   2  -3 905.741 59.3916   7
   6   2  -3 944.139 45.4103   2
   6  -2   3 946.456 42.9800   2
   6  -2   3 872.871 62.2170   6
   6  -2   3 883.766 50.2513   7
   6   2   3 1017.31 61.2922   8
   6   2   3 921.349 43.5469   2
   6  -2  -3 954.173 48.5218   8
   6  -2  -3 887.841 45.6116   2
   6  -2  -3 1049.50 63.9165   7
   6   2   3 979.907 55.7795   7
   6   2   3 907.829 64.4110   6
  -6  -2   3 909.180 42.4026   3
   7   2  -3 65.3788 9.14077   2
   7   2  -3 65.0841 10.0551   8
   7  -2   3 58.9712 11.9891   8
   7  -2   3 68.4466 10.6659   2
   7   2   3 71.6677 11.5758   8
  -7  -2   3 58.2021 10.3022   3
   7   2   3 56.0166 8.75936   2
   7  -2  -3 54.6164 8.59917   2
   7  -2  -3 52.7661 9.30448   8
   8   2  -3 22.1852 4.22155   2
   8   2  -3 15.5973 3.40728   8
   8  -2  -3 17.3217 3.41190   8
   8   2   3 30.9940 5.34424   8
   0   3   3 1350.95 48.0460  10
   0  -3  -3 1270.31 51.0684  10
   0  -3   3 1398.52 52.9506   1
   0   3   3 1386.77 52.7340   1
   0  -3   3 1436.04 50.0125   1
   0  -3   3 1426.26 45.9566   5
   0   3  -3 1319.98 47.7851   5
  -1   3   3 867.685 35.8005   1
   1  -3   3 894.171 35.9392   1
   1   3  -3 902.412 33.0147  10
  -1  -3  -3 937.159 37.7477   1
  -1  -3  -3 870.787 35.9241  10
  -1   3   3 865.571 35.1933  10
   1  -3   3 859.441 30.5528   5
   1   3  -3 922.965 38.0457   5
   1  -3   3 857.765 31.2725   1
  -1  -3   3 870.812 35.0870   5
   1   3   3 892.430 31.1675  10
   1  -3  -3 790.328 37.2662  10
   1   3   3 865.187 32.8145   7
   1  -3  -3 876.032 31.6724   1
   1  -3  -3 887.830 28.4158   7
  -1  -3   3 892.105 40.2671   1
   1   3   3 846.525 39.2296   1
  -1   3  -3 859.793 31.1931   5
   2  -3   3 1716.07 58.3328   1
   2  -3   3 1738.91 52.7506   1
  -2  -3  -3 1769.90 64.6949   1
  -2   3   3 1732.18 59.2626   1
  -2  -3  -3 1649.09 61.7178  10
  -2   3   3 1591.48 75.6419  10
   2   3  -3 1744.73 67.5795   7
   2  -3  -3 1682.45 59.4658   7
  -2   3  -3 1706.90 56.2549   5
   2  -3  -3 1750.10 53.1509   1
  -2  -3   3 1729.72 63.9847   1
  -2  -3   3 1724.30 69.8090   1
   2   3   3 1693.00 68.6443   1
   2   3   3 1698.77 63.6248   7
  -3  -3  -3 349.846 21.9567  10
  -3   3   3 377.604 13.1863   5
   3  -3   3 344.434 21.1321   7
   3   3  -3 377.139 28.2386   7
  -3   3   3 363.775 15.5929   5
  -3   3   3 344.567 21.2317  10
  -3   3  -3 371.460 17.3643   5
   3  -3  -3 371.484 22.6516   7
   3   3   3 351.265 28.2955   9
   3   3   3 373.004 25.0204   7
  -3  -3   3 365.341 21.5372   1
  -3  -3   3 378.110 24.0909   3
  -3   3  -3 384.605 27.0392  10
  -4   3   3 116.995 11.8861  10
   4   3  -3 121.843 18.2924   7
  -4  -3  -3 84.8522 12.3021   3
   4  -3   3 72.3835 26.6363   6
   4   3  -3 124.549 12.8908  11
   4   3  -3 97.1575 12.1313   4
   4   3  -3 123.216 17.2746   6
   4  -3   3 114.491 13.6874   7
   4   3   3 121.095 19.0924   6
   4  -3  -3 85.7307 19.5056   8
  -4   3  -3 97.6588 16.8462  10
   4  -3  -3 93.1734 19.7269   2
   4   3   3 87.7291 17.1197   4
  -4   3  -3 102.893 9.42671   5
   4  -3  -3 111.665 14.2821   7
  -4  -3   3 82.4059 11.1102   3
   4   3   3 122.733 16.3439   7
   5   3  -3 471.569 39.3249   7
   5   3  -3 379.420 19.0781   4
   5  -3   3 460.071 40.2254   6
  -5  -3  -3 447.911 29.4525   3
   5   3  -3 464.119 40.9045   6
   5   3  -3 465.419 36.5437   8
   5  -3   3 441.852 26.5152   2
   5  -3   3 420.935 34.9059   8
   5   3  -3 489.460 28.5025   2
   5  -3   3 447.272 30.3163   7
   5   3   3 484.201 43.8892   6
   5   3   3 475.756 36.7085   7
   5  -3  -3 472.617 37.7752   6
   5  -3  -3 455.103 31.8355   8
   5  -3  -3 453.382 29.0114   2
   5   3   3 503.621 42.5862   8
  -5  -3   3 430.893 27.1195   3
   5  -3  -3 435.550 31.9186   7
   6   3  -3 51.5996 21.1983   6
   6   3  -3 50.9386 15.6107   7
   6   3  -3 81.6868 15.2281   8
   6  -3   3 51.8972 9.68639   2
   6  -3   3 54.6870 16.0852   6
  -6  -3  -3 63.3800 10.9021   3
   6   3  -3 83.5455 11.8106   2
   6   3   3 39.8155 13.5310   6
   6   3   3 72.5416 17.1857   8
   6   3   3 46.9303 9.87499   2
   6  -3  -3 38.8759 13.7647   7
   6  -3  -3 85.3431 14.8686   2
   6  -3  -3 66.4127 11.8203   8
   7   3  -3 205.425 16.3522   2
   7   3  -3 213.627 18.1076   8
  -7  -3  -3 197.959 17.1507   3
   7  -3   3 181.434 14.5258   8
   7  -3  -3 194.062 15.6057   8
   7   3   3 197.076 20.1257   8
  -7  -3   3 187.093 12.7673   3
   7   3   3 176.284 23.6556   6
   7   3   3 193.234 14.5853   2
   7  -3  -3 216.635 17.2881   2
   0   4   3 2898.31 101.674   1
   0   4  -3 2768.55 97.6629   5
   0  -4  -3 2797.75 106.451  10
   0  -4   3 2883.24 97.5516   1
   0  -4   3 2718.56 90.8646   5
   0  -4  -3 2804.25 91.7758   5
   0  -4  -3 3042.50 98.3797   1
   0   4  -3 2888.54 98.2445  10
   0  -4   3 2892.69 101.823   1
   0   4   3 2945.72 95.5228  10
  -1  -4  -3 27.6354 6.69456   1
   1  -4   3 43.7920 5.29384   1
  -1   4   3 40.5515 6.86738  10
   1  -4   3 42.2520 6.77963   1
   1  -4   3 32.2045 3.66774   5
   1   4  -3 24.5058 5.85227   5
  -1   4   3 36.3539 6.65535   1
   1   4  -3 36.0598 5.51544  10
   1   4   3 27.3342 6.49554   1
   1   4   3 36.8814 4.84528   7
   1  -4  -3 42.9967 5.18622   1
  -1   4  -3 42.9437 6.91501   5
  -1   4  -3 21.5843 5.49954  10
  -1  -4   3 28.3694 6.14235   1
  -1  -4   3 41.3492 6.60076   5
  -1  -4   3 36.4204 7.92153   1
   1   4   3 34.3694 4.63967  10
  -2   4   3 245.745 15.8750   1
   2   4  -3 225.524 18.6628   7
   2  -4   3 252.443 15.4911   1
   2   4  -3 233.310 9.69916  10
  -2  -4  -3 255.760 19.0551   1
  -2  -4  -3 209.142 17.5106  10
  -2   4   3 244.942 18.0108  10
  -2   4  -3 250.566 20.7613  10
   2  -4  -3 249.575 12.8785   7
   2   4   3 250.663 21.2774   1
   2  -4  -3 247.371 10.5342   1
   2   4   3 257.595 12.7700  10
  -2   4  -3 231.617 13.1279   5
  -2  -4   3 238.472 18.4956   1
   2   4   3 255.956 17.7679   7
  -2  -4   3 250.762 21.7878   1
  -3  -4  -3 539.099 29.1515   3
  -3   4   3 583.888 31.5005  10
   3   4  -3 552.407 36.7913   7
   3  -4   3 608.211 29.3290   7
   3   4  -3 569.086 25.1065  11
  -3  -4   3 523.886 31.2847   1
  -3   4  -3 577.329 37.7263  10
  -3   4  -3 563.946 25.2606   5
   3  -4  -3 593.729 28.7090   7
  -3  -4   3 575.240 29.1547   3
   3   4   3 614.619 40.1661   9
   3   4   3 601.722 34.1765   7
   4   4  -3 491.384 40.4063   6
   4   4  -3 454.095 28.3873   4
  -4   4   3 449.446 27.3219  10
   4   4  -3 504.936 35.8265   8
   4  -4   3 497.666 29.0222   7
   4   4  -3 463.371 37.0980   7
   4   4  -3 484.642 25.6675  11
   4  -4   3 504.367 36.6429   6
  -4  -4  -3 429.177 39.5174   3
   4  -4  -3 437.847 27.4771   8
  -4   4  -3 464.516 37.4575  10
   4  -4  -3 497.469 29.3962   7
   4   4   3 472.803 40.2865   6
   4   4   3 479.777 33.4734   7
  -4   4  -3 417.689 23.5037   5
   4   4   3 484.286 35.7757   4
   4  -4  -3 447.928 27.5511   2
  -4  -4   3 488.071 33.4108   3
   5   4  -3 205.813 26.8117   6
  -5  -4  -3 197.086 30.9798  12
   5  -4   3 189.383 19.3509   7
   5   4  -3 269.376 38.1798   7
   5   4  -3 216.570 14.2389   4
   5  -4   3 233.856 28.0355   6
   5   4  -3 172.944 22.5602   8
   5   4  -3 217.892 18.3735   2
   5  -4   3 211.999 21.5779   8
  -5  -4  -3 228.018 21.3981   3
   5   4   3 260.451 21.2460   4
  -5  -4   3 164.915 21.9298  12
   5   4   3 213.598 29.5292   6
  -5  -4   3 205.003 18.5848   3
   5  -4  -3 237.553 20.4722   2
   5  -4  -3 215.760 19.4753   8
   5  -4  -3 217.722 19.4736   7
   5   4   3 145.365 24.3809   7
   5   4   3 230.176 28.8869   8
   6  -4   3 99.7387 13.6345   8
   6  -4   3 94.2557 18.0885   6
   6   4  -3 106.838 13.5414   2
   6   4  -3 75.4355 17.1070   6
  -6  -4  -3 78.9139 12.9010   3
   6   4  -3 99.8546 15.3521   8
   6   4   3 95.1358 20.3962   6
   6   4   3 99.4979 12.0123   2
   6   4   3 116.222 20.8556   8
  -6  -4   3 100.998 11.9992   3
   6  -4  -3 91.5370 12.3393   8
   6  -4  -3 97.9610 13.1544   2
   6   4   3 98.5884 17.5191   7
   7  -4   3 67.3719 9.04483   8
  -7  -4  -3 58.6484 12.3719   3
   7   4  -3 70.5355 9.80503   2
   7   4   3 45.4900 12.7873   6
   7   4   3 69.3898 12.1865   8
   7  -4  -3 58.4610 8.90790   2
   7   4   3 64.5571 8.35239   2
   7  -4  -3 57.5270 8.24574   8
  -7  -4   3 64.6082 7.75313   3
   0  -5   3 737.845 36.7111   1
   0  -5   3 856.058 31.9360   5
   0   5   3 800.031 35.5376  10
   0   5  -3 766.783 37.7654  10
   0   5  -3 761.880 35.3646   5
   0  -5  -3 805.826 31.7902   5
   0  -5   3 780.244 40.8820   1
   0   5   3 761.755 40.5168   1
   0  -5  -3 787.366 37.7157   1
   1  -5   3 300.046 14.6299   5
  -1  -5  -3 279.993 20.5690   5
  -1   5   3 293.915 21.6210   1
   1  -5   3 319.683 18.7659   1
  -1   5   3 318.208 20.9094  10
   1   5  -3 318.591 19.4390  10
   1  -5   3 282.511 21.3650   1
  -1  -5  -3 294.551 25.2315   1
  -1  -5   3 272.060 37.7083   1
   1   5   3 301.002 16.0121   7
  -1   5  -3 303.083 22.8254  10
  -1  -5   3 300.533 21.6510   1
   1   5   3 311.221 24.9999   1
   1  -5  -3 318.715 10.1701   5
   1  -5  -3 308.970 18.6773   1
  -1   5  -3 304.852 17.7157   5
   1   5   3 298.586 16.7054  10
   2   5  -3 1175.20 39.7666  10
  -2   5   3 1135.01 48.0924   1
  -2  -5  -3 1133.98 54.0231   1
  -2  -5  -3 1014.30 48.6078   3
  -2   5   3 1084.57 50.4433  10
   2   5  -3 1131.82 52.6276   7
   2  -5   3 1116.21 39.2372   1
   2  -5   3 1149.69 47.3311   1
   2   5  -3 1111.68 41.4928  11
  -2  -5   3 1079.64 48.1887   3
   2   5   3 1198.17 48.7066   7
  -2   5  -3 1123.80 43.3416   5
   2   5   3 1126.97 58.6087   9
   2   5   3 1183.44 41.0514  10
  -2  -5   3 1202.17 60.9663   1
  -2   5  -3 1190.53 56.5063  10
   2  -5  -3 1148.35 39.4245   1
  -2  -5   3 1218.83 91.7762   1
   3   5  -3 2126.41 72.7292  11
   3   5  -3 2106.66 91.3903   7
  -3   5   3 2167.91 84.9211  10
  -3  -5  -3 2161.59 81.5900   3
  -3   5  -3 2151.97 75.1998   5
  -3   5  -3 2286.23 95.0744  10
   3   5   3 2103.90 84.8812   7
   3  -5  -3 2121.64 73.7337   7
   3   5   3 2240.61 95.9706   9
  -3  -5   3 2122.17 78.8575   3
   4   5  -3 222.585 25.5725   7
   4   5  -3 216.323 20.7466   4
   4   5  -3 232.330 24.8877   8
   4   5  -3 216.992 25.1334   6
  -4  -5  -3 150.990 26.9862  12
   4  -5   3 199.649 23.1984   6
  -4  -5  -3 197.730 19.0579   3
   4   5  -3 219.839 16.0530  11
  -4   5   3 194.259 19.9615  10
   4  -5   3 222.261 19.8918   2
   4  -5  -3 216.342 24.2661   6
   4   5   3 245.328 28.8904   6
   4  -5  -3 223.120 17.2906   7
   4   5   3 228.036 23.0404   7
  -4   5  -3 211.162 16.7647   5
   4  -5  -3 213.058 17.3014   8
  -4  -5   3 231.210 18.8357   3
   4   5   3 245.429 25.9376   4
  -4  -5   3 228.316 24.7538  12
   4  -5  -3 226.857 18.9183   2
  -5  -5  -3 93.6172 21.3596  12
   5   5  -3 95.5771 10.5949   4
   5  -5   3 90.5492 13.4461   2
   5   5  -3 95.0121 18.4662   6
   5  -5   3 95.6912 18.2066   6
  -5  -5  -3 107.447 15.3887   3
   5   5  -3 95.4363 21.2429   7
   5   5  -3 102.336 17.4280   8
   5   5   3 65.6181 16.2405   8
   5  -5  -3 96.0204 12.5032   8
   5  -5  -3 91.3704 13.9295   2
  -5  -5   3 115.031 13.9741   3
   5   5   3 124.533 15.4958   4
   5   5   3 124.527 23.1881   6
  -5  -5   3 94.2225 16.4432  12
   5   5   3 112.672 18.2277   7
   6   5  -3 0.20005 7.34771   6
   6   5  -3 7.14624 5.98421   8
   6  -5   3 8.94793 7.40803   6
  -6  -5  -3 -8.8082 10.8480  12
   6  -5   3 1.29767 4.89136   8
   6   5  -3 17.3423 5.54334   2
  -6  -5  -3 15.1148 6.76434   3
   6  -5   3 3.33756 6.74312   2
   6  -5  -3 10.2156 4.90322   8
   6   5   3 6.53366 9.80307   6
  -6  -5   3 2.08544 3.78147   3
   6  -5  -3 7.19331 5.10246   2
   6   5   3 3.06100 3.97560   2
   6   5   3 7.78344 6.37275   8
  -6  -5   3 19.5397 7.52796  12
  -7  -5  -3 112.259 11.5096   3
   7   5  -3 101.714 10.2082   8
   7  -5   3 67.5169 13.0146   6
   7   5  -3 98.0427 10.4140   2
   7   5   3 104.303 9.69005   2
   7   5   3 88.7015 15.4334   6
   7   5   3 95.4635 12.9041   8
   7  -5  -3 81.0625 10.3103   2
  -7  -5   3 75.5791 8.24726   3
   7  -5  -3 79.9046 9.03952   8
   0  -6   3 33.6607 8.84275   1
   0   6   3 21.2387 6.83043   3
   0  -6  -3 39.4509 6.61714   5
   0  -6  -3 36.4649 7.91771   1
   0  -6   3 24.8392 6.68074   1
   0   6  -3 30.0284 5.52082   3
   0   6   3 31.9231 7.36088  10
   0   6  -3 28.3419 7.20821   5
   0   6   3 21.5575 6.84706   1
   0   6  -3 24.5653 6.93504  10
  -1   6   3 250.711 21.9265   1
  -1  -6  -3 205.523 16.1425   3
   1  -6   3 251.329 17.8864   1
  -1  -6  -3 238.293 22.7174   1
   1   6  -3 252.591 18.3181  10
  -1   6   3 236.242 19.4713  10
   1  -6   3 224.019 20.4383   1
   1   6  -3 206.742 13.4741   3
   1   6  -3 204.341 15.1967  11
   1   6   3 253.066 17.0195   3
   1   6   3 216.905 22.6775   9
  -1   6  -3 226.880 16.8599   5
   1   6   3 218.363 23.3489   1
   1  -6  -3 215.118 17.3071   1
   1   6   3 235.124 13.9815   7
  -1  -6   3 219.648 13.7305   3
  -1  -6   3 230.689 24.5254   1
  -1   6  -3 224.618 21.1912  10
  -1  -6   3 219.704 20.3798   1
   1  -6  -3 234.826 8.81154   5
   1   6   3 248.205 16.0700  10
   2  -6   3 1047.24 49.1026   1
  -2  -6  -3 872.006 41.4713   3
  -2   6   3 856.085 53.2055   1
  -2  -6  -3 833.984 61.5812   1
   2   6  -3 912.551 46.8025   7
   2   6  -3 886.162 36.5163  10
   2   6  -3 952.495 36.5060  11
  -2   6   3 916.746 46.8095  10
  -2   6  -3 925.471 51.5495  10
  -2  -6   3 898.130 39.1545   3
   2   6   3 859.333 50.5900   9
  -2  -6   3 924.923 50.2412   1
   2   6   3 956.188 35.6343  10
  -2   6  -3 896.512 39.5270   5
   2  -6  -3 909.636 35.3355   1
   2   6   3 894.517 54.4657   1
  -2  -6   3 874.868 57.1038   1
   2   6   3 874.402 41.0928   7
  -3   6   3 863.908 46.2379  10
  -3  -6  -3 754.482 49.4601  12
   3   6  -3 733.416 48.2868   7
   3   6  -3 886.345 53.8593   6
   3  -6   3 839.711 45.3537   6
   3   6  -3 794.449 32.6900  11
   3  -6  -3 811.030 39.8905   2
  -3   6  -3 819.166 51.9236  10
   3   6   3 710.436 65.6873   6
  -3  -6   3 798.093 46.2455  12
   3   6   3 804.347 43.1181   7
  -3   6  -3 796.155 37.2241   5
   4   6  -3 26.9524 10.4512   7
   4   6  -3 34.4247 7.07446  11
  -4  -6  -3 17.2972 7.02960   3
  -4   6   3 12.7145 10.4481  10
   4  -6   3 21.1352 8.98174   6
  -4  -6  -3 14.1299 12.0160  12
   4   6  -3 15.5448 8.29103   4
   4  -6   3 41.0881 9.44560   2
   4   6  -3 33.2132 10.9937   6
  -4  -6   3 39.0019 11.3291  12
   4   6   3 30.9754 12.6949   6
  -4  -6   3 21.6824 7.08332   3
   4  -6  -3 10.8363 11.1407   6
   4   6   3 27.7813 12.2305   4
   4  -6  -3 18.3606 6.16372   2
   4   6   3 42.3561 11.8675   7
   4  -6  -3 19.1697 5.39227   8
  -5  -6  -3 7.90076 6.15403   3
   5   6  -3 2.54621 4.51235   4
   5   6  -3 9.09056 7.84502   8
  -5  -6  -3 18.5435 10.0895  12
   5   6  -3 12.5503 8.67420   6
   5   6  -3 -7.3665 8.02453   7
   5  -6   3 13.0481 7.04752   6
   5   6   3 17.2389 11.3446   8
   5  -6  -3 8.40233 10.4475   6
   5   6   3 -5.1201 6.04515   7
  -5  -6   3 11.5271 5.62150   3
  -5  -6   3 11.6376 6.34541  12
   5   6   3 11.8647 7.87682   4
   5  -6  -3 2.51256 5.08216   8
   5  -6  -3 2.08240 5.18895   2
   5   6   3 3.75775 8.26007   6
   6   6  -3 102.647 14.8194   8
   6   6  -3 88.4544 16.2888   6
  -6  -6  -3 86.2948 15.2281  12
  -6  -6  -3 101.151 15.7731   3
   6  -6   3 83.4469 17.1451   6
   6   6  -3 103.352 12.2485   2
   6   6   3 95.5784 19.9097   6
  -6  -6   3 105.921 12.3397  12
   6  -6  -3 101.510 13.1882   2
   6   6   3 102.918 11.7520   2
   6   6   3 95.4701 18.0029   8
  -6  -6   3 72.7724 14.2111   3
   6  -6  -3 103.121 12.3253   8
   7   6  -3 94.6541 9.66307   2
  -7  -6  -3 90.2227 9.34698   3
   7   6  -3 75.7196 8.30480   8
   7   6   3 79.0452 10.6444   8
   7   6   3 93.8247 8.66765   2
   7  -6  -3 79.7921 9.35633   8
  -7  -6   3 91.5209 7.86516   3
   7  -6  -3 95.4871 9.71882   2
   0  -7   3 321.730 26.1792   1
   0   7   3 352.569 23.0879   3
   0  -7  -3 367.009 27.7353   1
   0   7  -3 370.254 26.1379   5
   0   7  -3 341.437 26.1846  10
   0   7   3 360.717 24.5089  10
   0   7  -3 344.561 20.8115   3
   0  -7  -3 336.920 19.3152   5
   0  -7   3 343.097 31.3980   1
   0   7   3 386.209 32.6022   1
  -1   7   3 1398.16 68.2234   1
  -1   7   3 1490.98 63.6437  10
   1   7  -3 1391.12 60.0573  10
   1   7  -3 1327.31 55.4929  11
  -1   7   3 1434.48 57.4444   3
  -1  -7  -3 1397.37 68.4962   1
  -1  -7  -3 1434.01 55.7617   3
   1   7  -3 1322.23 51.2820   3
  -1   7  -3 1440.67 56.2364   3
   1   7   3 1409.64 56.1365  10
  -1   7  -3 1501.69 69.8639  10
   1   7   3 1527.84 76.6100   1
  -1  -7   3 1388.17 74.7451   1
   1   7   3 1315.70 65.0588   9
   1   7   3 1412.27 56.4285   3
   1   7   3 1437.00 51.0902   7
  -1  -7   3 1392.84 51.7472   3
  -1  -7   3 1396.33 67.4784   1
  -1   7  -3 1463.14 59.9579   5
   2   7  -3 361.936 28.1707   7
  -2  -7  -3 361.709 23.9050   3
  -2  -7  -3 304.939 28.6950  12
   2   7  -3 329.509 18.3009  11
   2   7  -3 342.234 19.2104  10
  -2   7   3 292.945 28.9300   3
  -2   7   3 344.891 27.4877  10
   2   7  -3 336.183 32.5376   6
   2   7  -3 419.017 45.0315   4
  -2   7  -3 332.303 23.0132   5
   2   7   3 312.026 21.7738   7
  -2  -7   3 336.162 20.4775   3
   2   7   3 335.532 40.2143   4
   2   7   3 351.510 30.0824   9
   2   7   3 333.711 20.9231  11
  -2  -7   3 328.191 28.3351  12
   2   7   3 346.639 26.8392  10
  -2   7  -3 336.799 21.7049   3
  -2   7  -3 334.911 31.0929  10
  -3   7   3 54.3980 9.66499   3
   3   7  -3 58.7350 13.3670   4
  -3  -7  -3 50.8360 10.6397   3
   3  -7   3 50.2112 12.7874   6
  -3  -7  -3 50.8635 12.2545  12
  -3   7   3 43.3664 10.3409  10
   3   7  -3 66.1597 15.7523   7
   3   7  -3 62.3539 17.2558   6
   3  -7  -3 48.0181 9.00699   2
  -3  -7   3 51.3376 8.94591   3
   3   7   3 62.2401 17.1040   6
   3   7   3 42.3181 13.4508   9
  -3  -7   3 47.6370 12.2484  12
   3   7   3 44.0754 14.5048   4
   3  -7  -3 64.5837 11.1281   8
  -3   7  -3 74.5865 18.2693  10
  -3   7  -3 56.9990 10.3754   3
   3   7   3 55.9167 12.7013   7
  -3   7  -3 35.4607 8.05936   5
   4   7  -3 310.340 33.5710   6
   4   7  -3 324.264 30.1745   8
   4   7  -3 324.000 27.1442   4
   4  -7   3 307.792 29.9569   6
  -4  -7  -3 325.288 26.7502   3
  -4  -7  -3 314.716 35.3624  12
   4   7  -3 298.112 32.2411   7
  -4  -7   3 356.793 31.1809  12
  -4  -7   3 341.243 23.5548   3
   4  -7  -3 294.978 22.0890   8
   4  -7  -3 359.727 25.2257   2
   4   7   3 301.617 32.3385   4
   4   7   3 333.984 36.2109   6
   4   7   3 262.930 25.9585   7
   5  -7   3 93.8814 18.3619   6
   5   7  -3 106.346 21.7022   7
  -5  -7  -3 119.102 15.6459   3
   5   7  -3 105.285 12.6445   4
   5   7  -3 91.9413 18.3755   6
  -5  -7  -3 99.1903 20.4615  12
   5   7  -3 100.376 18.0087   8
   5   7   3 85.0885 17.0492   7
   5  -7  -3 94.9700 13.0819   8
  -5  -7   3 120.519 16.0567  12
   5   7   3 72.7694 19.0467   6
   5  -7  -3 112.677 14.5600   2
   5   7   3 96.3618 16.7330   4
  -5  -7   3 123.668 13.5074   3
   5   7   3 84.4739 18.4857   8
  -6  -7  -3 30.1695 8.85998  12
  -6  -7  -3 36.4767 8.46658   3
   6   7  -3 56.2158 10.3556   8
   6  -7   3 33.5403 11.7341   6
   6   7  -3 50.7129 8.03277   2
   6   7   3 32.0327 7.42720   2
   6  -7  -3 50.6678 12.3593   8
  -6  -7   3 51.3071 8.42692  12
   6   7   3 31.1370 11.8526   6
  -6  -7   3 43.4921 7.21694   3
   6   7   3 40.4895 11.1157   8
  -7  -7  -3 35.5084 6.20413   3
   7   7  -3 38.6863 5.51849   8
   7   7  -3 45.3289 5.90172   2
   7  -7  -3 38.8335 6.46460   2
   7   7   3 30.2932 8.77065   6
   7   7   3 40.1128 7.44265   8
   7   7   3 38.9296 6.00294   2
  -7  -7   3 34.1079 4.89538   3
   0   8   3 29.4640 7.80686  10
   0   8  -3 12.5949 6.02831  10
   0   8  -3 21.7598 5.90692   3
   0   8   3 14.9334 5.64969   3
  -1  -8  -3 153.244 21.1700  12
  -1   8   3 176.937 18.7605  10
   1   8  -3 169.314 18.0891  10
  -1   8   3 161.765 16.0899   3
  -1  -8  -3 161.006 14.7109   3
   1   8  -3 154.694 12.2969   3
   1   8  -3 169.800 14.7694  11
  -1  -8   3 148.588 10.7475   3
  -1   8  -3 182.565 27.1854   5
   1   8   3 167.451 15.0237  10
  -1   8  -3 173.601 21.0669  10
  -1   8  -3 144.540 14.5280   3
   1   8   3 155.199 20.6540   9
   1  -8  -3 137.118 15.5895   2
  -1  -8   3 172.683 18.4783  12
   1   8   3 149.089 15.1121   3
  -2   8   3 160.452 16.3537   3
  -2  -8  -3 198.148 17.2372   3
  -2   8   3 161.607 19.9428  10
   2   8  -3 162.153 24.1020   4
  -2  -8  -3 151.672 22.1982  12
   2   8  -3 161.164 12.8262  11
   2   8   3 171.637 22.3071   9
   2   8   3 170.044 22.8322   6
  -2   8  -3 176.753 16.0454   3
   2  -8  -3 143.873 16.6810   2
  -2   8  -3 166.801 16.7982   5
  -2  -8   3 185.705 14.0780   3
   2   8   3 174.064 15.8549   7
   2   8   3 167.671 14.4940  11
  -2   8  -3 147.633 23.5393  10
   2   8   3 169.807 13.1963  10
  -2  -8   3 156.112 19.2788  12
   2   8   3 134.271 26.4473   4
  -3  -8  -3 241.732 21.0251   3
   3  -8   3 243.236 21.3575   2
  -3   8   3 237.677 19.3788   3
   3   8  -3 263.170 30.0204   6
   3   8  -3 253.592 15.7354  11
   3   8  -3 259.173 27.6288   7
  -3  -8  -3 265.339 30.3666  12
   3  -8   3 226.850 11.8534   4
   3   8  -3 229.567 25.6740   4
   3   8   3 234.007 22.2504   7
  -3  -8   3 278.105 25.1437  12
  -3   8  -3 258.901 20.1937   3
   3  -8  -3 227.135 21.5610   6
   3  -8  -3 243.908 21.4439   2
   3   8   3 279.008 33.2328   4
   3  -8  -3 241.147 21.1206   8
   3   8   3 287.821 31.7201   6
  -3  -8   3 242.562 18.6223   3
   3   8   3 229.920 27.7052   9
  -4  -8  -3 399.739 29.2154   3
   4  -8   3 425.838 35.4740   6
   4   8  -3 457.601 41.0815   6
   4   8  -3 370.995 30.3599   4
  -4   8   3 374.883 26.8856   3
   4   8  -3 412.428 37.9037   7
   4   8  -3 349.284 31.5739   8
  -4  -8  -3 366.905 35.5748  12
   4   8   3 465.204 43.8954   6
  -4  -8   3 430.927 31.6004  12
   4   8   3 353.255 29.5335   7
  -4   8  -3 364.819 24.9262   3
   4  -8  -3 416.423 29.7232   2
  -4  -8   3 387.474 25.4487   3
   4   8   3 401.563 38.0085   4
  -5  -8  -3 118.791 19.5180  12
   5  -8   3 127.612 20.6600   6
  -5  -8  -3 141.967 16.1365   3
   5   8  -3 128.365 14.3100   4
   5   8  -3 141.033 18.9897   8
   5   8   3 165.829 27.5453   6
   5   8   3 131.760 18.2464   4
   5   8   3 146.809 22.2796   8
   5  -8  -3 158.318 16.3013   2
  -5  -8   3 156.095 16.7699  12
  -5  -8   3 121.998 13.3478   3
   6  -8   3 -1.1920 4.92639   6
  -6  -8  -3 6.42950 4.08093   3
   6   8  -3 5.94102 3.05715   2
  -6  -8  -3 -0.4422 4.58376  12
   6   8  -3 -0.6838 4.46835   8
  -6  -8   3 7.23087 3.16952  12
  -6  -8   3 2.43244 2.45525   3
   6   8   3 -6.0729 4.41650   8
   6  -8  -3 3.18960 6.41255   2
   6   8   3 2.01265 4.03053   6
   6   8   3 2.01143 3.14896   2
   7   8  -3 127.820 9.05549   2
   7   8   3 114.370 8.04903   2
   7   8   3 113.466 9.36376   8
   0  -9   3 223.368 17.5084  12
   0   9   3 217.559 21.6213  10
   0   9  -3 231.223 17.4558   3
   0  -9  -3 238.658 21.0241   2
   0  -9  -3 251.589 23.4414  12
   0   9   3 215.356 19.3818   3
   0   9  -3 205.310 23.8496  10
   0   9   3 178.358 24.6477   9
   1   9  -3 222.164 15.6670   3
   1   9  -3 246.781 19.4010  11
   1   9  -3 219.773 22.3438  10
   1  -9   3 192.662 19.0074   2
  -1  -9  -3 230.921 26.1951  12
  -1   9   3 191.247 22.4992  10
  -1  -9  -3 248.183 16.7362   3
   1   9  -3 222.389 21.3071   7
  -1   9   3 229.623 20.5681   3
  -1   9  -3 220.286 27.1337  10
   1   9   3 248.154 27.1339   9
   1   9   3 228.992 19.3940  10
  -1  -9   3 202.911 13.4229   3
   1  -9  -3 232.151 21.0141   2
   1   9   3 220.745 18.1007   3
   1   9   3 244.189 46.7172   4
  -1   9  -3 217.342 18.1170   3
  -1  -9   3 242.042 21.8004  12
   2  -9   3 1612.75 67.9991   2
  -2  -9  -3 1736.38 82.5654  12
  -2   9   3 1719.25 71.9849   3
  -2  -9  -3 1782.04 69.0765   3
   2   9  -3 1613.99 82.3876   4
   2   9  -3 1617.42 63.0576  11
   2   9  -3 1722.19 79.3843   7
  -2  -9   3 1728.99 63.1333   3
  -2  -9   3 1744.79 76.2442  12
   2   9   3 1694.24 84.6595   9
   2   9   3 1743.20 93.6995   4
   2  -9  -3 1781.37 73.1963   2
   2   9   3 1730.35 67.5052  11
   2   9   3 1694.09 65.3905  10
  -2   9  -3 1644.04 68.3338   3
   3  -9   3 287.994 26.9911   6
   3   9  -3 267.890 28.4584   4
   3   9  -3 317.296 31.0462   7
   3   9  -3 258.289 16.7916  11
  -3  -9  -3 257.432 29.5966  12
  -3  -9  -3 273.894 22.7034   3
  -3   9   3 261.244 22.4619   3
   3  -9  -3 266.994 23.3051   6
   3   9   3 267.792 33.8091   4
  -3  -9   3 270.206 25.0218  12
   3   9   3 340.942 36.5969   6
  -3  -9   3 259.211 19.1829   3
  -3   9  -3 282.841 21.4718   3
   3  -9  -3 282.451 23.9933   2
   4  -9   3 -8.8254 7.37435   2
  -4  -9  -3 2.73025 5.63076   3
   4   9  -3 2.09143 5.08814  11
  -4   9   3 14.5480 6.62340   3
  -4  -9  -3 5.12390 9.07613  12
   4   9  -3 -14.337 9.48849   8
   4   9  -3 -14.290 10.5712   7
   4  -9   3 4.41741 6.16455   6
   4   9  -3 -0.6649 5.87392   4
  -4  -9   3 4.83130 7.37136  12
  -4   9  -3 2.13659 5.08162   3
   4   9   3 8.33672 9.31912   6
  -4  -9   3 5.69163 3.78257   3
   4   9   3 2.53141 7.37993   4
   4   9   3 23.3365 9.90288   8
   4  -9  -3 6.86953 8.47934   6
   4  -9  -3 2.88977 4.63961   2
   5   9  -3 -3.6322 7.00340   8
   5  -9   3 10.3889 7.08666   6
  -5   9   3 4.85182 7.89993   3
  -5  -9  -3 -1.0729 6.83078  12
   5   9  -3 3.18893 4.07933   4
  -5  -9  -3 11.3758 5.44613   3
  -5   9  -3 12.7452 5.64713   3
   5   9   3 -5.9095 7.97344   6
   5   9   3 8.80796 7.06136   8
  -5  -9   3 1.73656 5.70671  12
  -5  -9   3 7.68026 3.83685   3
   5   9   3 1.67775 4.86202   4
   5  -9  -3 0.90287 5.19760   2
  -6  -9  -3 64.9375 8.25723   3
   6  -9   3 38.6909 9.33533   6
   6   9  -3 53.7163 7.04632   2
  -6  -9  -3 54.7704 9.12839  12
  -6  -9   3 53.5229 7.06792  12
   6   9   3 51.0373 9.31564   8
   6   9   3 40.7033 6.83211   2
  -6  -9   3 55.8696 6.88823   3
   6  -9  -3 57.4810 8.41282   2
   0 -10   3 64.0460 10.6233  12
   0  10   3 19.9973 20.4523   9
   0 -10  -3 37.9263 9.04110   2
   0  10  -3 34.1358 7.47699   3
   0  10  -3 61.1926 18.3153   4
   0  10   3 41.8140 24.0371   4
   0  10  -3 33.2370 8.95675  11
   0  10   3 56.4557 11.4073   3
   0 -10  -3 46.6828 12.3654  12
   1  10  -3 163.790 21.0779   7
   1  10  -3 117.525 22.7569   4
   1  10  -3 127.872 21.1473  10
  -1  10   3 153.594 17.5636   3
   1  10  -3 133.999 14.3226  11
  -1 -10  -3 111.258 18.9776  12
   1  10  -3 154.671 12.4764   3
   1 -10  -3 151.516 17.2524   2
   1  10   3 123.900 24.9712   4
   1  10   3 133.404 14.5108   3
  -1  10  -3 149.469 14.7680   3
  -1 -10   3 129.459 16.0385  12
   1  10   3 133.826 19.8226   9
  -2  10   3 541.697 35.0281   3
   2  10  -3 542.735 28.1217  11
   2  10  -3 529.659 39.7447   7
  -2 -10  -3 569.598 42.7694  12
  -2 -10  -3 548.900 30.0207   3
   2  10  -3 542.255 41.8105   4
   2 -10   3 560.309 32.3562   2
  -2  10  -3 547.463 32.2828   3
  -2 -10   3 526.770 25.8068   3
   2  10   3 606.645 31.6251  11
   2  10   3 532.294 43.9725   9
  -2 -10   3 580.229 36.8655  12
   2 -10  -3 588.755 36.2458   2
   2  10   3 559.693 49.2647   4
   3  10  -3 179.522 24.5080   4
  -3 -10  -3 198.077 26.8514  12
  -3  10   3 162.977 18.8081   3
  -3 -10  -3 179.493 17.2975   3
   3  10  -3 191.239 13.8854  11
   3 -10   3 178.797 21.7314   6
   3  10  -3 190.865 25.2769   7
  -3  10  -3 178.228 17.2979   3
   3  10   3 168.485 29.2135   4
  -3 -10   3 177.235 20.6615  12
   3 -10  -3 175.490 19.1620   2
  -3 -10   3 171.614 14.3841   3
   3 -10  -3 152.184 17.7502   6
  -4  10   3 469.055 30.7947   3
  -4 -10  -3 485.629 39.1098  12
   4 -10   3 425.023 36.2268   6
  -4 -10  -3 478.563 29.5200   3
   4  10  -3 549.679 39.5639   4
   4  10   3 488.457 42.1880   4
   4  10   3 505.187 39.6850   8
  -4 -10   3 502.397 26.5928   3
  -4 -10   3 498.793 36.0536  12
   4 -10  -3 490.080 32.3884   2
  -4  10  -3 490.368 27.4143   3
  -5 -10  -3 152.852 14.0228   3
   5 -10   3 107.060 17.1836   6
  -5  10   3 156.952 16.5596   3
  -5 -10  -3 147.144 16.3938  12
   5  10  -3 155.953 14.0594   4
  -5 -10   3 148.901 13.9853  12
   5  10   3 150.226 16.7150   4
   5 -10  -3 148.624 15.7010   2
   5  10   3 146.517 20.7747   8
  -5  10  -3 125.307 12.4625   3
  -5 -10   3 153.088 11.9949   3
  -6 -10  -3 170.792 12.6985  12
   6  10  -3 154.286 11.5099   2
  -6 -10  -3 173.193 11.0544   3
   6 -10  -3 156.726 12.0057   2
  -6 -10   3 169.655 9.90970   3
   6  10   3 138.879 11.0399   2
   6  10   3 154.924 12.5078   8
  -6 -10   3 166.528 10.9583  12
   0  11   3 237.103 43.1343   4
   0  11  -3 222.453 31.5973   4
   0  11  -3 257.084 19.1086   3
   0  11  -3 273.102 23.1165  11
   0  11   3 289.628 23.5842   3
   1  11  -3 -15.893 8.42645   4
   1  11  -3 2.41249 3.96893  11
   1  11  -3 3.87674 2.91869   3
  -1 -11  -3 12.6452 7.18128  12
   1  11   3 -8.7291 4.80920   3
   1  11   3 27.9369 14.4981   4
   1  11   3 2.62446 4.78291  11
   1  11   3 -14.821 8.42184   9
  -1 -11   3 4.99351 5.03346  12
  -2  11   3 69.9876 14.3523   3
   2  11  -3 94.8715 20.4905   4
   2  11  -3 90.7188 10.1045  11
  -2 -11  -3 65.6214 15.7016  12
  -2 -11   3 82.5502 14.9087  12
   2 -11  -3 74.2358 13.0910   2
   2  11   3 73.4838 11.1945  11
  -2  11  -3 89.3236 12.1377   3
   2  11   3 101.962 23.6440   4
   3  11  -3 202.461 23.8369   4
  -3 -11  -3 220.445 24.5396  12
  -3  11   3 202.588 20.7122   3
  -3 -11  -3 199.411 15.9867   3
   3  11  -3 191.622 13.9795  11
   3 -11   3 190.116 21.8235   6
  -3 -11   3 203.078 20.4081  12
   3 -11  -3 211.362 20.7881   2
   3  11   3 159.850 33.4269   8
  -3  11  -3 188.303 17.4942   3
  -3 -11   3 193.059 14.0057   3
   3  11   3 177.144 28.9139   4
  -4 -11  -3 0.05089 5.24337  12
  -4 -11  -3 9.45700 4.38732   3
   4 -11   3 0.68118 4.68275   6
  -4  11   3 -3.4049 4.95765   3
   4  11  -3 -3.4390 3.65628   4
  -4 -11   3 3.15280 4.92557  12
  -4 -11   3 9.29768 3.80770   3
   4  11   3 11.7325 6.94361   4
   4  11   3 0.12114 9.15176   8
  -4  11  -3 6.55366 4.44289   3
   4 -11  -3 2.19442 5.17988   2
  -4  11  -3 3.74702 4.69749  11
   5  11  -3 68.6536 8.24496   4
   5  11  -3 54.5914 8.06504   2
   5 -11   3 46.2763 10.1842   6
  -5  11   3 76.2079 11.1027   3
  -5 -11  -3 63.6675 10.8829   3
  -5 -11  -3 76.8681 11.4536  12
  -5 -11   3 70.2415 8.42513   3
   5  11   3 75.4053 13.8737   8
   5 -11  -3 58.5007 9.83298   2
  -5 -11   3 73.4125 9.88479  12
  -5  11  -3 58.9711 6.78466   3
   5  11   3 62.5887 9.94645   4
  -6 -11  -3 32.8944 5.16765  12
   6  11  -3 25.8615 4.45494   2
   6  11   3 29.6349 4.42796   2
  -6 -11   3 39.9288 4.14983  12
   0  12   3 26.2024 8.31332   3
   0  12  -3 35.5684 8.29921   3
   0 -12  -3 5.32528 9.03724  12
   0  12   3 64.8909 21.4878   4
   0  12  -3 27.7102 8.43142  11
   0  12  -3 58.6258 13.5256   4
  -1 -12  -3 15.1710 8.14506  12
   1  12  -3 16.3450 4.83812   3
   1  12  -3 19.3914 5.63671  11
  -1  12   3 19.2292 6.97079   3
   1  12  -3 22.7142 11.0601   4
  -1  12  -3 24.7728 6.64495   3
   1 -12  -3 29.2146 9.68254   2
  -1 -12   3 19.1999 6.43037  12
   1  12   3 48.6395 16.7705   4
  -1  12  -3 23.5223 7.60029  11
   1  12   3 12.4184 5.90992  11
   1  12   3 18.5545 6.41983   3
  -2  12   3 122.665 16.3352   3
   2  12  -3 122.108 11.3250  11
   2  12  -3 102.442 19.9983   4
  -2 -12  -3 124.299 18.3036  12
   2 -12   3 125.235 13.5018   4
   2  12   3 98.9952 10.8796  11
  -2 -12   3 124.065 14.9797  12
  -2  12  -3 120.162 15.3568  11
  -2  12  -3 109.978 13.4758   3
   2 -12  -3 126.188 16.7149   2
   2  12   3 87.9265 21.7943   4
  -3  12   3 40.3732 9.41542   3
  -3 -12  -3 35.1189 9.74935  12
   3 -12   3 38.3113 11.1458   6
   3  12  -3 39.5507 6.71570  11
   3  12  -3 44.7339 12.7231   4
  -3  12  -3 32.3956 8.02899  11
   3  12   3 34.5001 11.9437   4
  -3  12  -3 43.6649 7.77001   3
  -3 -12   3 48.0022 9.58699  12
   3 -12  -3 59.7342 11.7944   2
  -4 -12  -3 73.5867 11.4732  12
  -4  12   3 65.1463 10.1804   3
  -4 -12  -3 64.0511 11.3065   3
   4  12  -3 70.6838 11.3820   4
  -4 -12   3 51.0083 9.55797   3
  -4  12  -3 73.8572 8.46967   3
  -4 -12   3 43.8745 9.72274   4
   4 -12  -3 65.0766 11.5564   2
  -4 -12   3 61.7846 9.18591  12
   4  12   3 66.0269 13.8993   4
   5  12  -3 61.5262 6.43097   4
   5  12  -3 50.8464 6.83651   2
  -5  12   3 77.9900 10.5802   3
  -5 -12  -3 57.4367 8.31197  12
   5  12   3 61.8496 7.58334   4
   5 -12  -3 52.0238 8.19760   2
  -5 -12   3 56.9003 6.59933  12
   0  13   3 -1.2329 2.85535  11
   0  13  -3 11.8009 11.8376   4
   0  13   3 -7.3862 15.9199   4
   0  13  -3 8.35752 4.34638  11
   0  13   3 -2.3770 4.32004   3
   0  13  -3 0.19333 3.03554   3
   1  13  -3 293.050 21.2473   3
  -1 -13  -3 323.323 22.6997  12
   1  13  -3 276.140 27.4386   4
  -1  13   3 318.772 23.8050   3
   1  13  -3 284.522 19.7988  11
   1  13   3 316.720 22.5178  11
  -1 -13   3 313.884 18.5433  12
  -1  13  -3 326.630 21.1145   3
   1  13   3 305.328 33.6799   4
   2 -13   3 98.4765 8.51801   4
   2  13  -3 92.1535 16.5226   4
  -2  13   3 100.290 13.5312   3
   2  13  -3 103.714 10.4210  11
  -2 -13  -3 94.6492 13.0962  12
   2  13   3 86.0196 20.4244   4
   2  13   3 95.9663 9.14323  11
  -2  13  -3 100.798 11.4228   3
  -2  13  -3 116.759 14.8503  11
  -2 -13   3 87.7818 10.4365  12
   2 -13  -3 81.1820 13.4008   2
   3 -13   3 3.69595 4.59788   6
  -3  13   3 3.79017 4.38901   3
   3  13  -3 11.0869 5.34014   4
   3  13  -3 11.1927 4.18967  11
  -3 -13  -3 11.3401 6.26038  12
  -3 -13   3 9.79589 4.46069  12
  -3  13  -3 7.24171 3.62197   3
   3 -13  -3 15.7836 6.11754   2
   3  13   3 4.26665 5.21654   4
  -3  13  -3 17.4666 5.45609  11
   4  13  -3 8.57341 3.57872   4
   4 -13   3 3.98756 3.59245   6
  -4  13   3 4.15941 3.60122   3
  -4 -13  -3 8.73039 4.32294  12
  -4 -13   3 6.08889 3.68698  12
  -4  13  -3 12.3230 7.54288  11
   4  13   3 2.07066 4.44317   4
   4 -13  -3 4.96658 5.31465   2
  -4  13  -3 5.83687 2.87175   3
   5  13  -3 2.80959 2.67388   2
  -5 -13  -3 -1.2677 2.69813  12
   5  13  -3 2.00360 1.80506   4
   5  13   3 -2.1296 2.23457   4
   5  13   3 -1.2370 2.07922   2
   0  14  -3 136.158 9.97732   3
   0  14   3 128.334 11.9573   3
   0  14   3 120.570 13.6064  11
   0  14  -3 139.602 12.9631  11
  -1  14   3 6.36610 4.62606   3
  -1  14   3 3.90176 4.15664  11
   1 -14   3 4.83564 3.10756   4
   1  14  -3 2.60444 8.40767   4
   1  14  -3 2.17445 2.66184  11
  -1  14  -3 7.65242 3.27806  11
   1  14   3 6.36736 3.59637  11
  -1  14  -3 4.72614 3.08704   3
   1  14   3 10.9877 10.1791   4
   2 -14   3 56.7646 4.90493   4
   2  14  -3 39.4761 11.2305   4
  -2  14   3 55.6815 9.38219   3
  -2 -14  -3 54.1821 9.76725  12
   2 -14   3 59.5174 10.8776   6
   2  14  -3 58.8678 6.71723  11
  -2 -14   3 49.1026 7.52888  12
  -2  14  -3 70.2437 8.16400   3
   2  14   3 51.0880 9.88673  11
  -2  14  -3 51.1722 8.14292  11
   3  14  -3 10.8161 3.94044   4
  -3  14   3 9.34399 3.94458   3
  -3 -14  -3 6.40367 4.67066  12
  -3  14   3 -1.8782 3.91325  11
   3 -14   3 5.77772 4.25103   6
   3  14  -3 0.50330 8.28320  11
  -3  14  -3 11.1474 3.65509   3
  -3  14  -3 8.94108 4.26210  11
  -3 -14   3 14.6365 3.68101  12
  -3 -14   3 7.20018 4.18870   4
   3  14   3 7.81505 4.64420   4
  -4  14   3 57.8653 7.09908   3
   4  14  -3 73.3769 7.35941   4
  -4 -14  -3 82.6083 8.54880  12
   4  14  -3 81.4227 6.92415   2
  -4  14  -3 77.2096 5.95445   3
   4  14   3 73.0243 8.65513   4
  -4 -14   3 87.9720 6.90829  12
   0  15  -3 2.65327 2.80099  11
   0  15  -3 2.05211 2.94288   3
   0  15   3 2.91323 3.62886  11
   0  15   3 -1.7324 4.07779   3
   1  15  -3 121.025 9.94448  11
   1 -15   3 119.304 8.67323   4
  -1  15   3 137.762 13.8033   3
  -1  15   3 104.288 12.3422  11
   1  15  -3 100.027 14.4435   4
  -1  15  -3 138.512 12.0820   3
  -1  15  -3 110.951 9.94450  11
   1  15   3 98.0271 8.81459  11
   1  15   3 95.8107 17.5806   4
   2 -15   3 26.0291 7.24463   6
   2  15  -3 31.4088 6.62455   4
  -2  15   3 15.2885 4.25139   3
   2  15  -3 22.4796 4.20386  11
  -2  15   3 23.5820 6.59574  11
  -2  15  -3 28.4543 4.47289   3
  -2  15  -3 35.4639 6.03550  11
   2  15   3 30.4622 8.49360   4
   3 -15   3 13.5293 5.17027   6
  -3  15   3 21.9257 5.87408   3
  -3  15   3 23.2942 5.83014  11
   3  15  -3 30.5772 4.92514   4
  -3  15  -3 23.0474 4.53407   3
  -3 -15   3 37.2196 5.54944   4
   3  15   3 36.8629 6.75297   4
   0 -16   3 30.8255 4.12169   4
   0  16   3 27.1186 5.35157  11
   0  16  -3 34.5013 4.58608  11
  -1  16   3 20.3854 6.01231  11
   1  16  -3 17.1489 3.89863  11
  -1  16  -3 23.3806 4.43108  11
  -1 -16   3 24.3932 4.30744   4
   2 -16   3 3.85176 4.07980   6
   2  16   3 13.1560 7.87632   4
  -2 -16   3 3.37160 2.07770   4
   0   0  -4 7360.15 209.947   1
   0   0  -4 7047.24 209.089   5
   0   0   4 6742.89 209.016   5
  -1   0  -4 3016.19 103.773  10
  -1   0  -4 3557.85 103.062   1
   1   0   4 3287.83 105.581   7
  -1   0  -4 3561.06 104.449   5
  -1   0   4 3588.64 102.022  10
   1   0  -4 3522.20 104.582  10
   1   0  -4 3346.15 105.909   5
  -1   0   4 3348.67 102.962   1
   1   0   4 3484.11 106.063   1
  -1   0   4 3340.85 103.323   5
   2   0   4 32.3104 5.70028   7
   2   0   4 43.4385 5.57941   1
  -2   0  -4 38.4644 3.17882   1
   2   0  -4 42.2520 6.65186   7
  -2   0   4 35.4642 3.15592   1
  -2   0   4 38.8930 4.98369   5
  -2   0  -4 39.8223 4.24395  10
  -2   0  -4 43.5553 5.00619   5
  -3   0  -4 933.287 37.0961   5
  -3   0  -4 811.996 30.2745   1
  -3   0   4 918.643 40.0074   5
  -3   0   4 859.490 48.6201   1
  -3   0   4 912.369 31.0340   1
   3   0  -4 929.664 45.7499   7
   3   0   4 914.556 41.1322   7
   3   0   4 960.993 36.9811   1
  -4   0  -4 310.792 20.0024   5
   4   0  -4 303.129 19.6188   2
   4   0   4 352.963 31.5279   6
   4   0   4 305.311 24.6394   7
   4   0  -4 297.233 26.8073   7
   4   0   4 268.068 28.5962   8
   4   0  -4 297.889 25.4955   8
   5   0   4 38.8617 13.5206   6
   5   0  -4 33.1688 8.84384   2
   5   0   4 30.3561 7.02313   2
   5   0  -4 14.1393 13.0056   6
   5   0   4 26.2734 13.2144   8
   5   0   4 21.3832 7.55620   7
   5   0  -4 71.5112 16.9545   7
   5   0  -4 34.9566 12.5770   8
   6   0   4 -2.2777 5.83436   7
  -6   0  -4 33.3534 14.0583   3
   6   0  -4 -5.7138 10.2373   6
   6   0  -4 4.51525 8.90092   7
  -6   0   4 4.33920 4.94269   3
   6   0   4 -2.9128 5.55116   8
   6   0   4 7.63540 5.68915   2
   6   0  -4 11.1680 5.33704   2
   6   0  -4 18.1066 7.28614   8
   6   0   4 8.91052 9.20376   6
   7   0   4 109.307 11.3462   2
   7   0  -4 115.444 13.0259   2
   7   0  -4 129.434 13.4573   8
   7   0   4 119.397 15.3447   8
   8   0  -4 47.2911 5.77622   8
   8   0  -4 47.0730 6.34558   2
   8   0   4 38.2509 7.12380   8
   0  -1  -4 2824.67 86.7608   5
   0  -1   4 2862.25 87.7420   5
   0  -1  -4 2864.91 88.2294   1
   0   1  -4 2938.24 89.0429   5
   0  -1  -4 2770.36 90.1046  10
   0   1   4 3056.81 88.2855  10
   0   1  -4 2919.40 91.0222   1
   0   1   4 2825.49 90.9567   1
   0  -1   4 2943.88 88.2846   1
   1  -1   4 2439.76 76.6260   7
  -1  -1  -4 2487.29 75.5189   1
   1   1  -4 2510.88 79.9240   1
  -1   1   4 2292.93 73.9156  10
   1   1  -4 2448.84 72.5327  10
   1   1  -4 2446.09 78.8730   5
   1  -1   4 2318.23 76.6663   5
  -1   1   4 2313.89 75.2559   1
   1  -1   4 2327.90 73.6702   1
  -1  -1  -4 2400.45 75.6352  10
  -1   1   4 2346.59 71.8408   5
   1   1   4 2365.71 76.5722   7
  -1   1  -4 2463.64 75.3459   1
   1  -1  -4 2447.40 74.5052   5
  -1  -1   4 2432.73 75.4410   1
  -1   1  -4 2457.02 74.4827   5
   1   1   4 2363.16 79.7368   1
  -1  -1   4 2449.53 76.1620   5
   1  -1  -4 2316.81 73.8851   1
  -2  -1  -4 57.1253 4.80524   1
  -2   1   4 59.5429 5.05352   1
   2  -1   4 62.1066 6.99103   7
  -2   1   4 68.0535 5.28457   5
  -2   1   4 77.7422 4.93191  10
   2  -1   4 65.7574 5.95079   1
   2   1  -4 77.2505 9.36382   7
  -2  -1  -4 62.4944 5.69071  10
  -2  -1   4 60.5527 7.22214   5
   2  -1  -4 54.0413 7.57929   7
   2   1   4 57.9774 7.25921   1
   2  -1  -4 64.6620 5.87929   1
  -2  -1   4 66.8025 8.15235   1
  -2  -1   4 59.4410 5.10281   1
  -2   1  -4 67.2961 5.73749   5
  -2   1  -4 61.1519 4.88154   1
   2   1   4 67.1983 7.66949   7
  -3   1   4 1770.86 56.4393  10
  -3   1   4 1766.86 61.5593   1
   3   1  -4 1899.87 77.0004   7
   3  -1   4 1926.16 70.4289   7
  -3   1   4 1848.01 59.9151   1
  -3   1   4 1805.67 65.0805   5
   3  -1   4 1824.34 58.5477   1
  -3   1  -4 1820.77 63.1390   5
   3   1   4 1848.32 69.5511   1
   3  -1  -4 1878.17 74.4381   7
   3   1   4 1889.42 71.7754   7
  -3  -1   4 1848.72 59.3005   1
   4   1  -4 704.891 34.1967   2
   4  -1   4 768.781 53.2835   8
  -4  -1  -4 669.402 34.2347   5
   4   1  -4 607.129 54.7723   7
   4  -1   4 709.604 38.0996   7
   4  -1   4 736.834 47.0845   6
   4   1  -4 700.951 41.7510   8
  -4   1  -4 758.412 32.5302   5
   4   1   4 745.539 49.6773   6
   4   1   4 735.180 40.8730   7
   4  -1  -4 693.459 39.3667   8
   4  -1  -4 706.653 42.4006   7
   4  -1  -4 732.195 34.4947   2
  -4  -1   4 586.129 36.3399   3
   5  -1   4 338.490 36.0672   6
   5   1  -4 253.120 27.9531   6
   5   1  -4 269.513 29.2395   7
  -5  -1  -4 266.018 19.7283   3
   5   1  -4 308.904 32.1688   2
   5  -1   4 285.080 19.7482   2
   5  -1   4 290.529 28.8019   8
   5  -1   4 282.200 24.6061   7
   5   1   4 302.428 25.8986   7
   5  -1  -4 232.915 28.5348   2
   5  -1  -4 248.826 26.6524   7
   5  -1  -4 259.473 29.9906   6
   5  -1  -4 252.648 33.7678   8
  -5  -1   4 272.372 19.9905   3
   5   1   4 257.433 19.6529   2
   5   1   4 379.307 47.9335   8
   6   1  -4 235.445 23.2789   8
   6   1  -4 303.190 32.3805   7
   6  -1   4 228.012 23.9609   7
   6  -1   4 226.528 25.4020   8
   6  -1   4 192.355 28.5726   6
  -6  -1  -4 274.457 22.4423   3
   6  -1   4 226.807 19.1359   2
   6   1  -4 228.118 19.8318   2
   6   1   4 261.638 32.2930   6
   6  -1  -4 224.451 19.9889   2
   6   1   4 244.220 25.2297   7
   6   1   4 252.767 19.0660   2
   6   1   4 200.189 26.6935   8
   6  -1  -4 238.220 21.3876   8
   6  -1  -4 226.685 30.3538   7
  -6  -1   4 227.911 16.9710   3
  -7  -1  -4 151.896 14.7629   3
   7   1  -4 134.451 13.4053   2
   7   1  -4 149.811 14.6604   8
   7  -1   4 103.233 17.7743   6
   7  -1   4 136.097 14.4728   8
   7   1   4 128.797 11.9118   2
  -7  -1   4 128.526 10.4856   3
   7   1   4 130.829 16.9934   8
   7  -1  -4 132.897 13.9676   2
   7  -1  -4 153.995 14.3789   8
   8   1  -4 4.84163 2.42012   8
   8   1  -4 6.06836 2.48631   2
   8   1   4 1.59720 2.53778   6
   8  -1  -4 10.6481 3.46125   8
   8   1   4 2.01435 1.44579   8
   8  -1  -4 0.83865 3.50088   2
   0  -2   4 0.03786 1.07966   1
   0  -2  -4 1.22009 0.91838   5
   0  -2   4 0.16609 1.02317   5
   0   2   4 0.92844 1.24054  10
   0  -2  -4 0.98633 1.70148  10
   0   2  -4 -0.2570 1.21918   5
   0  -2  -4 1.35728 1.32302   1
   0   2  -4 1.95803 2.26155   1
   1  -2   4 2491.94 77.9941   5
  -1  -2  -4 2491.08 80.4483   1
  -1   2   4 2392.94 78.6539  10
  -1  -2  -4 2471.52 80.6784  10
   1  -2   4 2465.23 75.3294   1
  -1   2   4 2416.88 80.5798   1
   1   2  -4 2494.66 82.8586   5
  -1  -2   4 2290.17 84.8758   1
   1  -2  -4 2421.01 77.7597   7
  -1   2  -4 2502.55 80.4161   1
  -1  -2   4 2479.15 79.6113   5
   1   2   4 2439.49 84.8783   1
   1  -2  -4 2465.69 83.3896  10
   1   2   4 2496.08 76.8105  10
   1   2   4 2411.47 78.2795   7
   1  -2  -4 2421.80 75.4646   1
  -1  -2   4 2476.88 80.1106   1
  -1   2  -4 2447.98 76.7219   5
   2   2  -4 353.368 22.7750   7
  -2   2   4 368.913 17.6681  10
  -2  -2  -4 371.120 19.0023  10
  -2   2   4 373.228 12.3865   5
   2  -2   4 385.303 15.6107   1
  -2  -2  -4 382.408 18.7145   1
  -2   2   4 388.991 18.0623   1
   2  -2   4 339.896 18.4886   7
   2  -2  -4 367.840 20.7421  10
   2   2   4 370.230 20.6991   7
  -2  -2   4 341.260 20.5752   5
   2  -2  -4 377.234 15.5180   1
  -2  -2   4 372.866 23.4098   1
   2   2   4 357.535 23.0373   1
  -2   2  -4 361.527 17.3653   1
   2  -2  -4 361.899 20.1800   7
  -2  -2   4 374.895 18.3666   1
  -2   2  -4 378.699 16.1331   5
  -3   2   4 79.8148 7.06701   5
  -3   2   4 73.5779 6.82017  10
   3  -2   4 82.0939 9.76156   7
   3   2  -4 72.1565 12.1664   7
  -3   2   4 82.3691 5.43627   5
   3   2   4 68.4854 10.3950   7
  -3   2  -4 87.2226 7.25447   5
   3  -2  -4 79.9625 10.6362   7
  -3  -2   4 66.0717 6.76104   1
   3   2   4 87.4923 15.8107   9
   4   2  -4 89.3162 12.5808  11
   4   2  -4 82.2516 15.2398   7
   4   2  -4 111.286 25.5338   8
  -4  -2  -4 75.1272 11.0539   3
  -4   2   4 97.2754 7.03265   5
   4  -2   4 74.5387 11.0014   7
  -4   2  -4 99.3788 15.4359  10
   4   2   4 90.7820 13.5341   7
  -4  -2   4 91.2902 11.9114   3
  -4   2  -4 85.2300 8.87053   5
   4  -2  -4 89.9320 13.6543   7
  -5  -2  -4 167.328 17.3747   3
   5   2  -4 181.694 17.2335   2
   5  -2   4 163.056 24.6307   6
   5  -2   4 176.504 14.6928   2
   5   2  -4 141.594 21.9175   7
   5   2  -4 150.420 22.8036   8
   5  -2   4 120.125 21.5047   8
   5  -2   4 167.044 17.7854   7
   5   2  -4 128.766 22.4261   6
   5   2   4 140.835 18.8011   7
   5   2   4 164.564 24.8943   6
   5  -2  -4 150.228 16.3301   2
   5  -2  -4 160.731 19.4982   7
   5   2   4 165.207 15.5035   2
   5   2   4 155.665 24.7188   8
  -5  -2   4 172.894 15.6060   3
   5  -2  -4 186.571 20.4968   8
   6   2  -4 23.5660 8.69785   8
   6   2  -4 21.9560 6.19292   2
   6  -2   4 5.36151 7.61517   7
   6  -2   4 34.5946 13.7373   6
  -6  -2  -4 29.9052 10.1563   3
   6   2  -4 7.44205 12.2354   7
   6  -2   4 18.5764 8.04737   8
   6  -2  -4 16.0712 5.42379   8
   6   2   4 30.9918 8.47587   2
   6   2   4 -1.3035 10.3746   7
   6   2   4 20.3496 11.6706   6
   6   2   4 27.5652 11.6732   8
   6  -2  -4 29.4198 8.43373   2
   6  -2  -4 23.8939 13.7474   7
  -6  -2   4 36.7189 7.62076   3
   7   2  -4 121.459 12.9573   2
   7  -2   4 81.0030 16.1037   6
   7  -2   4 111.889 12.0734   8
   7   2  -4 101.791 12.2427   8
   7  -2  -4 117.808 11.8565   8
   7  -2  -4 116.993 12.4928   2
   7   2   4 125.243 15.3983   8
   7   2   4 122.042 11.0403   2
   7   2   4 85.6864 16.8953   6
   0  -3  -4 842.838 36.8516  10
   0  -3   4 856.533 37.7120   1
   0  -3   4 813.509 32.7408   1
   0  -3   4 833.348 30.2723   5
   0   3  -4 850.741 33.0974   5
   0   3   4 882.408 37.9037   1
   0   3   4 803.504 31.4628  10
   0  -3  -4 844.301 33.5356   1
  -1   3   4 2608.36 87.6513   1
   1   3  -4 2540.18 83.2090  10
   1  -3   4 2522.33 80.7507   5
  -1   3   4 2557.19 84.6792  10
  -1  -3  -4 2671.10 87.1298   1
   1   3  -4 2576.67 88.2843   5
   1  -3   4 2558.60 80.2659   1
  -1  -3  -4 2525.88 87.3298  10
   1  -3   4 2666.98 88.0114   1
   1  -3  -4 2641.75 77.5233   7
  -1  -3   4 2581.40 89.6886   5
   1   3   4 2553.65 81.6493   7
   1   3   4 2547.02 91.7528   1
  -1  -3   4 2574.71 92.3589   1
   1   3   4 2226.27 80.5020  10
  -1  -3   4 2625.71 86.6687   1
   1  -3  -4 2375.04 80.0789   1
   1  -3  -4 2697.82 91.1961  10
  -1   3  -4 2353.24 84.5546   5
   2  -3   4 658.211 28.1465   1
  -2   3   4 637.424 28.4361   1
   2  -3   4 673.140 28.0197   7
  -2   3   4 617.700 28.4179  10
  -2  -3  -4 577.875 29.6355  10
  -2  -3  -4 662.319 30.6576   1
   2   3  -4 619.366 33.4348   7
   2  -3   4 647.519 22.1007   1
  -2  -3   4 642.022 35.8091   1
  -2  -3   4 642.701 29.8649   1
   2   3   4 616.269 29.4661   7
   2  -3  -4 624.070 22.3473   1
  -2   3  -4 625.438 24.9170   5
   2   3   4 600.486 34.3366   1
   2  -3  -4 602.367 26.6939   7
   3   3  -4 203.817 13.0697  11
   3  -3   4 192.697 14.8966   7
  -3  -3  -4 195.871 14.9904   3
   3   3  -4 198.264 20.4288   7
  -3   3   4 197.981 14.1763  10
   3   3   4 216.294 17.8928   7
  -3  -3   4 202.438 14.9567   1
  -3  -3   4 183.397 14.8467   3
   3  -3  -4 200.991 16.0954   7
  -3   3  -4 203.067 12.1698   5
   3   3   4 208.990 21.5746   9
   4  -3   4 215.763 23.6449   6
   4   3  -4 176.292 14.3169   4
  -4   3   4 162.363 12.4465  10
  -4  -3  -4 193.004 15.8929   3
   4   3  -4 182.127 22.7392   7
   4   3  -4 213.766 27.1931   8
   4   3  -4 182.420 24.6517   6
   4   3  -4 193.340 17.4058  11
   4  -3   4 189.182 17.0310   7
   4  -3  -4 198.064 19.5050   7
   4   3   4 216.518 23.3307   4
  -4   3  -4 185.654 13.3719   5
  -4  -3   4 201.550 16.0478   3
   4   3   4 169.849 19.2931   7
  -4   3  -4 153.199 21.6429  10
   4  -3  -4 201.850 18.3661   8
   4  -3  -4 179.802 16.8694   2
   4   3   4 219.525 27.3519   6
   5  -3   4 109.867 13.0821   2
   5   3  -4 111.953 19.4514   7
   5   3  -4 108.555 16.5870   8
  -5  -3  -4 77.4990 13.3499   3
   5   3  -4 60.5675 22.5060   6
   5   3  -4 101.677 8.74852   4
   5  -3   4 118.348 20.6773   6
   5   3  -4 107.434 12.9904   2
   5  -3   4 110.216 14.1076   7
   5  -3  -4 71.7395 14.9074   7
   5  -3  -4 104.314 13.2562   2
   5   3   4 98.5228 15.6746   7
  -5  -3   4 86.5301 12.6477   3
   5   3   4 94.7686 20.4376   6
   5   3   4 85.9919 21.4557   8
   5  -3  -4 95.1093 13.7275   8
   6  -3   4 56.5475 11.9474   8
   6   3  -4 83.3454 14.3045   2
   6   3  -4 52.0768 15.3888   6
   6   3  -4 115.946 23.5553   7
   6   3  -4 38.1175 14.1357   8
  -6  -3  -4 86.5032 13.1816   3
  -6  -3   4 75.1430 9.52000   3
   6   3   4 72.2545 22.1651   8
   6   3   4 125.112 21.2135   7
   6   3   4 57.6903 22.2710   6
   6  -3  -4 20.7136 20.5733   7
   6   3   4 87.7196 12.4958   2
   7   3  -4 183.321 15.6638   8
   7  -3   4 182.515 14.2515   8
   7   3  -4 186.033 15.0812   2
  -7  -3   4 169.359 13.3097   3
   7  -3  -4 199.427 17.6556   2
   7  -3  -4 180.841 16.9845   8
   7   3   4 189.761 13.4890   2
   7   3   4 189.570 19.8320   8
   7   3   4 182.516 23.6808   6
   0  -4  -4 838.163 31.6669   5
   0  -4   4 792.190 34.1980   1
   0  -4  -4 729.551 37.6307  10
   0  -4   4 816.380 39.3122   1
   0   4   4 814.330 39.2613   1
   0  -4  -4 802.897 34.6466   1
   0  -4   4 779.025 30.2745   5
   0   4  -4 673.594 44.7145  10
   0   4   4 784.664 32.6873  10
   0   4  -4 811.455 33.9855   5
  -1  -4  -4 1567.35 59.3091   1
  -1   4   4 1593.82 57.0054  10
   1   4  -4 1434.91 59.1519   5
   1  -4   4 1513.25 59.5282   1
  -1  -4  -4 1460.69 59.9910  10
   1  -4   4 1506.03 50.5720   5
  -1   4   4 1478.90 59.3087   1
   1  -4   4 1486.10 52.1517   1
   1   4  -4 1468.92 54.5784  10
   1  -4  -4 1423.28 61.8090  10
  -1   4  -4 1345.12 51.8100   5
   1   4   4 1513.98 63.9827   1
  -1  -4   4 1519.53 58.4048   1
  -1  -4   4 1593.09 65.3257   1
   1   4   4 1479.63 50.9447   7
   1  -4  -4 1497.66 52.3626   1
   1   4   4 1429.55 50.8128  10
   2  -4   4 697.978 24.5577   1
   2  -4   4 696.167 32.7370   1
   2   4  -4 709.891 37.6911   7
  -2   4   4 731.475 33.8565  10
  -2  -4  -4 618.464 38.2085   3
  -2   4   4 696.037 33.1276   1
   2   4  -4 708.507 23.2055  10
  -2  -4  -4 712.306 35.7274   1
   2   4   4 708.955 41.0170   1
  -2  -4   4 725.523 35.6169   1
   2  -4  -4 738.564 25.0790   1
  -2  -4   4 670.145 40.9189   1
   2   4   4 720.576 27.5840  10
   2  -4  -4 744.074 27.5549   7
  -2   4  -4 692.247 28.8909   5
   2   4   4 651.748 34.6789   7
  -2  -4   4 756.492 33.5079   3
  -3  -4  -4 1011.04 44.7708   3
   3   4  -4 1083.50 55.3198   7
  -3   4   4 1004.63 44.1894  10
   3   4  -4 1011.03 38.9617  11
  -3   4  -4 1001.60 39.7045   5
  -3   4  -4 1051.72 55.5244  10
  -3  -4   4 999.941 43.0853   3
   3   4   4 1040.29 56.4463   9
   3  -4  -4 1040.09 42.3631   7
   3   4   4 1003.69 47.7444   7
  -3  -4   4 812.320 53.3492   1
   4  -4   4 68.3277 10.5802   7
  -4  -4  -4 27.4967 15.7064  12
   4   4  -4 65.7744 16.1054   6
   4   4  -4 54.7657 12.4870   8
   4   4  -4 62.2775 10.8633   4
   4  -4   4 60.4193 13.2745   6
   4   4  -4 104.320 21.5651   7
   4   4  -4 62.6916 9.77008  11
  -4   4   4 51.2202 8.54399  10
   4  -4   4 82.1016 20.2630   8
  -4  -4  -4 59.6041 10.6262   3
  -4   4  -4 48.5269 8.38869   5
  -4  -4   4 72.9107 14.1601  12
  -4   4  -4 39.0630 11.7689  10
   4  -4  -4 71.3264 11.9178   7
   4   4   4 99.3885 17.4774   6
   4  -4  -4 67.5862 10.6586   8
   4  -4  -4 68.4210 10.9926   2
   4   4   4 37.8030 9.94369   7
  -4  -4   4 62.6366 10.4483   3
   4   4   4 88.3146 17.8549   4
   5  -4   4 82.5316 17.2266   6
   5   4  -4 87.5201 8.91760   4
   5   4  -4 92.7368 12.2717   2
  -5  -4  -4 67.8342 12.4149   3
   5   4  -4 58.4052 13.3701   7
   5   4  -4 97.8527 18.8728   8
   5   4  -4 61.7156 15.6356   6
  -5  -4   4 79.3142 11.5745   3
   5   4   4 90.6163 14.6925   4
   5  -4  -4 85.9159 12.7338   2
   5   4   4 56.3829 16.2207   8
   5  -4  -4 62.3666 11.3494   8
   5   4   4 61.9495 16.8929   6
   5  -4  -4 116.381 15.6315   7
   5   4   4 88.9790 13.8783   7
  -6  -4  -4 27.6005 9.28598   3
   6   4  -4 13.8921 5.87379   8
   6  -4   4 21.1611 11.8032   2
   6   4  -4 16.7125 5.13719   2
   6   4  -4 25.2214 10.7971   6
   6  -4   4 27.9596 8.21471   8
   6  -4   4 24.1582 12.5002   6
   6   4   4 39.3492 15.1567   6
   6   4   4 40.2571 14.3109   8
   6   4   4 33.6425 7.95124   2
   6  -4  -4 38.3771 8.60957   8
   6  -4  -4 22.4978 5.98078   2
   7   4  -4 60.0897 10.0433   2
   7   4  -4 83.3688 10.3519   8
   7   4   4 58.6428 14.7663   8
   7  -4  -4 82.3582 9.31346   8
   7  -4  -4 87.5597 10.3802   2
   7   4   4 73.2785 8.38653   2
   7   4   4 75.0459 14.5378   6
   0  -5  -4 3.39125 2.12001   5
   0  -5  -4 4.99186 4.06823   1
   0   5   4 0.75899 1.92655  10
   0   5  -4 -4.4880 2.60809  10
   0  -5   4 4.84066 4.41036   1
   0   5   4 2.86842 4.02191   1
   0   5  -4 -2.4191 2.09131   5
   0  -5   4 0.26294 2.33244   1
   1   5  -4 229.954 19.2144   5
   1  -5   4 255.439 15.6558   1
  -1   5   4 239.287 17.3336  10
  -1  -5  -4 258.992 19.6969   1
  -1   5   4 224.533 20.0707   1
   1  -5   4 233.386 19.8789   1
  -1  -5   4 221.578 22.0525   1
   1   5   4 231.537 14.0743  10
  -1   5  -4 254.063 16.2322   5
  -1   5  -4 246.209 20.5470  10
  -1  -5   4 236.657 18.2219   1
   1  -5  -4 251.956 15.8451   1
   1   5   4 216.484 25.9427   1
   1   5   4 240.017 12.7874   7
  -2  -5  -4 476.407 26.6706   3
   2   5  -4 459.673 20.8720  11
   2  -5   4 482.101 27.2050   1
  -2  -5  -4 425.581 29.3411   1
  -2   5   4 483.851 27.8768  10
  -2   5   4 503.937 28.3525   1
   2   5  -4 475.661 19.6919  10
   2   5  -4 447.564 29.7943   7
  -2  -5   4 424.081 34.8750   1
  -2  -5   4 451.895 29.9760   1
   2  -5  -4 482.511 19.2836   1
   2   5   4 443.939 33.4839   9
   2   5   4 471.761 25.5759   7
  -2   5  -4 484.465 23.5522   5
  -2  -5   4 467.650 23.9344   3
  -2   5  -4 451.672 32.2062  10
   2   5   4 430.872 34.1471   1
   2   5   4 488.814 21.2990  10
   3   5  -4 417.920 33.2770   7
   3   5  -4 422.357 30.3010   4
  -3   5   4 465.257 31.0186  10
  -3  -5  -4 480.861 28.4444   3
   3  -5   4 496.739 31.7686   6
   3   5  -4 476.866 22.1672  11
   3   5   4 471.229 36.3514   9
  -3   5  -4 466.545 24.2472   5
   3   5   4 431.830 37.8998   4
  -3  -5   4 484.342 26.5307   3
   3   5   4 447.880 29.3329   7
   3   5   4 479.592 38.8755   6
  -3   5  -4 456.735 35.7295  10
   3  -5  -4 426.674 26.3002   2
   4   5  -4 5.62554 6.74178   7
   4  -5   4 12.2028 7.46235   6
  -4  -5  -4 -3.7281 11.2920  12
   4   5  -4 15.6618 8.16752   8
  -4  -5  -4 2.66670 4.22555   3
   4   5  -4 11.1698 5.94838   4
   4   5  -4 4.84305 8.67390   6
   4   5  -4 20.4171 5.38892  11
  -4   5   4 21.4136 6.51383  10
  -4  -5   4 25.5966 8.58628  12
   4  -5  -4 -6.7368 5.34767   7
   4   5   4 14.5894 7.75677   7
  -4   5  -4 5.08388 6.25034   5
   4  -5  -4 7.06743 5.42871   2
   4   5   4 9.96614 7.75494   4
  -4   5  -4 31.0226 12.2337  10
   4   5   4 6.37054 7.90902   6
  -4  -5   4 5.61641 5.69356   3
   4  -5  -4 4.88008 3.79928   8
   5   5  -4 47.8397 7.79972   4
   5   5  -4 66.6005 10.4752   2
   5   5  -4 55.7493 17.3091   7
  -5  -5  -4 73.1484 15.2935  12
   5   5  -4 52.0997 13.4129   8
  -5  -5  -4 44.8839 10.4370   3
   5  -5   4 67.7134 17.2164   6
   5   5  -4 45.7086 13.9247   6
   5  -5  -4 65.9825 12.4314   2
  -5  -5   4 54.5716 9.27924   3
   5   5   4 34.0375 15.1077   6
   5  -5  -4 37.2403 8.31776   8
   5   5   4 58.0606 13.2148   4
   5   5   4 46.2460 12.6996   7
   5   5   4 61.3172 16.0162   8
  -5  -5   4 44.7532 10.9679  12
  -6  -5  -4 142.608 22.6507  12
   6  -5   4 151.627 22.8221   6
  -6  -5  -4 163.852 17.3542   3
   6   5  -4 142.949 14.5727   2
   6   5  -4 113.920 16.3338   8
   6  -5  -4 124.522 15.2835   2
  -6  -5   4 130.065 12.8769   3
   6  -5  -4 131.779 13.8230   8
   6   5   4 146.008 14.3148   2
   6   5   4 140.212 20.8552   8
  -6  -5   4 138.107 13.7569  12
   6   5   4 111.041 22.1487   6
   7   5  -4 179.650 13.6218   8
  -7  -5  -4 187.737 14.7215   3
   7   5  -4 193.615 14.8913   2
   7   5   4 190.614 12.8547   2
   7   5   4 134.180 18.8789   6
   7   5   4 185.505 18.5664   8
   7  -5  -4 188.976 13.2588   8
   7  -5  -4 164.122 13.7827   2
  -7  -5   4 182.288 11.3306   3
   0  -6   4 6041.50 195.705   1
   0  -6   4 5993.59 205.419   1
   0   6   4 5520.87 202.906   1
   0   6  -4 5754.84 185.492   3
   0  -6  -4 6000.18 185.346   5
   0   6   4 5708.75 189.534   3
   0   6  -4 6063.40 197.888  10
   0  -6  -4 6023.04 196.550   1
   0   6   4 6176.72 191.998  10
   0   6  -4 6051.79 194.665   5
   1  -6   4 209.474 21.1553   1
   1  -6   4 224.833 16.6448   1
  -1   6   4 262.685 19.6992  10
   1   6  -4 226.244 18.1959  10
  -1   6   4 233.559 16.4642   3
  -1  -6  -4 231.535 17.2555   3
  -1  -6  -4 239.451 20.6031   1
  -1   6   4 214.115 21.2053   1
   1   6  -4 215.103 12.8180   3
  -1  -6   4 274.250 25.8838   1
   1   6   4 237.837 25.6427   1
   1   6   4 221.725 20.6612   9
  -1  -6   4 232.150 20.3144   1
   1   6   4 226.412 12.7131   7
   1   6   4 234.055 15.5878  10
  -1  -6   4 201.877 13.1674   3
   1  -6  -4 250.898 17.2675   1
   1   6   4 209.364 16.9480   3
  -1   6  -4 251.552 22.7385  10
  -1   6  -4 236.633 16.1607   3
  -1   6  -4 246.460 18.1953   5
   2   6  -4 870.216 34.4065  10
   2   6  -4 901.771 47.3007   7
  -2  -6  -4 891.039 41.7259   3
  -2   6   4 834.783 45.1961  10
  -2   6   4 764.703 35.8534   3
   2   6  -4 928.711 35.5195  11
   2  -6   4 908.525 44.9517   1
  -2   6   4 846.872 48.4683   1
  -2   6  -4 889.476 39.9845   5
   2   6   4 885.417 34.7257  10
  -2   6  -4 889.605 51.4639  10
   2   6   4 862.143 38.8727   7
  -2   6  -4 854.427 38.0320   3
  -2  -6   4 873.353 37.4151   3
  -2  -6   4 855.829 48.0162   1
   2   6   4 898.031 51.9526   9
   3   6  -4 365.507 18.8208  11
  -3  -6  -4 321.504 31.2583  12
   3   6  -4 405.350 34.0316   6
  -3   6   4 333.946 19.9675   3
   3  -6   4 353.366 27.6350   6
   3   6  -4 334.056 28.1461   4
  -3  -6  -4 348.857 24.7694   3
  -3   6   4 375.711 27.0549  10
   3   6  -4 352.624 31.2150   7
  -3  -6   4 318.999 27.2364  12
  -3  -6   4 356.032 22.3372   3
   3   6   4 382.629 33.4950   9
   3  -6  -4 354.195 26.1406   2
   3  -6  -4 336.897 21.3292   8
  -3   6  -4 338.968 22.4908   5
  -3   6  -4 341.461 33.7736  10
   3   6   4 344.616 25.1749   7
   3   6   4 396.460 37.3734   6
   3   6   4 292.401 32.9258   4
   4   6  -4 32.6150 8.42502   4
  -4  -6  -4 51.9669 13.2941  12
   4   6  -4 32.8688 12.4163   8
   4   6  -4 74.4754 19.1682   6
  -4  -6  -4 50.7954 11.3706   3
   4  -6   4 40.9696 12.2643   6
  -4   6   4 35.4630 16.8309  10
   4   6  -4 62.6475 14.9285   7
   4   6  -4 49.0714 8.40851  11
  -4  -6   4 48.6297 12.2327  12
   4  -6  -4 34.4316 7.03082   8
   4   6   4 45.0275 15.0774   6
  -4  -6   4 69.5174 10.3291   3
   4  -6  -4 52.1080 11.3986   2
   4   6   4 71.7646 17.6040   4
   4   6   4 59.6458 13.6177   7
  -5  -6  -4 164.386 24.0891  12
   5   6  -4 153.207 22.3381   6
   5   6  -4 166.481 20.4537   8
   5   6  -4 128.872 13.4970   4
   5  -6   4 162.299 23.9666   6
  -5  -6  -4 183.429 20.1467   3
   5  -6  -4 163.810 16.0713   8
   5   6   4 146.919 19.3629   7
   5   6   4 159.385 27.2618   6
  -5  -6   4 152.391 15.3666   3
   5   6   4 156.182 20.4747   4
   5  -6  -4 194.798 19.6141   2
   5   6   4 150.542 24.6139   8
  -5  -6   4 136.175 17.2515  12
  -6  -6  -4 76.4621 11.4286   3
  -6  -6  -4 72.9684 15.4138  12
   6   6  -4 81.2003 12.1492   8
   6   6  -4 39.3180 13.2136   6
   6  -6   4 65.3892 14.9297   6
   6   6  -4 72.7401 11.1645   2
   6   6   4 77.7361 10.0216   2
  -6  -6   4 59.5684 9.76753  12
   6  -6  -4 58.3162 9.35430   8
   6   6   4 55.4578 16.7718   6
   6  -6  -4 66.0845 11.3181   2
   6   6   4 50.1169 12.4164   8
  -6  -6   4 71.3268 8.93064   3
   7   6  -4 87.6834 9.32827   2
  -7  -6  -4 95.8332 9.59179   3
   7   6  -4 90.1345 8.69094   8
   7   6   4 81.9139 13.5331   6
   7   6   4 73.1022 9.07427   2
   7   6   4 93.6558 11.7514   8
   7  -6  -4 81.0078 9.06240   8
  -7  -6   4 88.5434 7.46569   3
   7  -6  -4 73.3869 9.03258   2
   0   7   4 1235.17 66.5361   1
   0   7  -4 1184.89 47.1900   3
   0  -7  -4 1208.71 46.6590   5
   0   7   4 1151.35 57.5290   9
   0  -7   4 1183.17 56.3097   1
   0   7  -4 1215.53 58.5437  10
   0   7   4 1141.31 50.5133   3
   0   7   4 1259.25 53.8619  10
   0  -7  -4 1038.36 54.9807   1
   0   7  -4 1288.81 57.8932   5
   1   7  -4 303.736 16.4357   3
  -1  -7  -4 297.258 28.4991   1
  -1   7   4 226.341 25.7742   9
   1   7  -4 316.655 19.5639  11
  -1   7   4 323.780 29.2075   1
  -1  -7  -4 288.225 19.7186   3
  -1   7   4 296.697 20.3549   3
   1   7  -4 295.706 22.3290  10
  -1   7   4 285.730 22.6888  10
  -1   7  -4 290.871 18.9041   3
   1   7   4 308.358 19.5854  10
  -1  -7   4 290.750 26.6530   1
  -1  -7   4 275.040 15.3874   3
   1   7   4 320.312 33.4226   1
  -1   7  -4 302.418 22.5885   5
  -1   7  -4 334.601 28.2840  10
  -1  -7   4 343.429 34.5608   1
   1   7   4 280.121 20.1891   3
   1   7   4 294.608 27.4721   9
  -2  -7  -4 16.8093 6.43084   3
  -2   7   4 17.1881 8.91921   9
  -2   7   4 31.8475 8.19354  10
  -2   7   4 16.0521 5.43520   3
   2   7  -4 5.01790 4.56437   3
   2   7  -4 3.06139 8.39432   4
   2   7  -4 13.8726 6.71974   7
  -2  -7  -4 15.2196 9.57826  12
   2   7  -4 13.5830 4.36071  11
  -2  -7   4 15.3825 7.31457  12
  -2   7  -4 2.21197 4.65568   3
   2   7   4 -1.9194 9.50163   4
   2   7   4 21.2260 6.81352   7
   2  -7  -4 23.0066 6.59542   2
  -2   7  -4 10.3600 6.36501  10
   2   7   4 12.2297 3.51681  10
   2   7   4 13.8712 6.10984  11
   2   7   4 17.2040 8.93301   9
   2   7   4 10.2946 8.96774   6
  -2  -7   4 21.9748 5.99658   3
   3   7  -4 961.553 57.4872   7
   3  -7   4 1043.10 35.9295   4
   3   7  -4 1052.05 40.3140  11
   3   7  -4 1109.43 63.7552   6
  -3   7   4 993.278 43.3579   3
   3  -7   4 1112.97 55.8481   6
   3   7  -4 968.839 54.6856   4
  -3   7   4 1007.81 68.0980  10
  -3  -7  -4 1014.53 60.5229  12
  -3  -7  -4 972.063 49.1758   3
  -3  -7   4 968.136 51.7021  12
   3  -7  -4 916.316 43.6627   8
  -3   7  -4 967.031 47.9411   5
  -3   7  -4 907.038 42.7509   3
   3  -7  -4 1011.00 47.7502   2
   3   7   4 980.307 62.8538   6
   3   7   4 966.755 50.5422   7
  -3  -7   4 998.046 44.2983   3
   3   7   4 1016.16 61.8444   9
  -3   7  -4 1017.66 63.6943  10
   3   7   4 953.529 62.5423   4
   4   7  -4 659.037 56.8425   8
  -4  -7  -4 635.185 38.2942   3
  -4  -7  -4 613.072 46.0358  12
   4   7  -4 604.969 30.7094  11
   4  -7   4 591.359 43.5487   6
   4   7  -4 634.454 47.9175   6
  -4   7   4 605.820 32.6940   3
   4   7  -4 675.781 40.1943   4
   4   7  -4 633.648 49.2844   7
   4  -7  -4 593.767 35.7532   8
   4   7   4 666.986 49.1423   4
   4   7   4 594.269 38.6611   7
   4  -7  -4 647.248 36.9083   2
  -4   7  -4 643.886 32.0679   3
  -4  -7   4 588.393 38.6603  12
  -4  -7   4 616.654 33.7993   3
   4   7   4 657.620 52.4846   6
   5   7  -4 32.6521 9.51730   8
   5   7  -4 11.2215 12.6349   7
  -5  -7  -4 44.5077 12.5976  12
   5   7  -4 44.4617 9.04654   4
   5   7  -4 28.1333 10.8750   6
  -5  -7  -4 44.0194 11.2406   3
   5  -7   4 44.9260 14.2190   6
  -5  -7   4 40.4228 10.2300  12
   5   7   4 38.9685 14.0612   6
   5   7   4 46.1383 11.5471   4
  -5  -7   4 38.0542 7.75939   3
   5   7   4 42.7610 11.9850   7
   5  -7  -4 30.9132 7.47886   2
   5   7   4 45.1946 15.5973   8
   5  -7  -4 60.2282 11.6330   8
  -6  -7  -4 129.349 14.4531   3
   6   7  -4 139.426 13.7416   8
   6  -7   4 134.477 20.4646   6
   6   7   4 125.900 21.7144   6
   6  -7  -4 139.773 21.9848   8
   6   7   4 151.037 13.7526   2
  -6  -7   4 148.160 16.4109  12
  -6  -7   4 146.291 12.5831   3
   6  -7  -4 145.948 15.0193   2
   6   7   4 128.508 18.0270   8
   7   7  -4 46.2870 9.36670   8
   7   7  -4 48.6327 6.30283   2
  -7  -7  -4 38.5787 6.92428   3
  -7  -7   4 56.6333 5.59732   3
   7   7   4 53.3670 8.17267   8
   7   7   4 41.9710 5.93558   2
   7  -7  -4 46.5823 7.40550   2
   0   8  -4 110.575 11.1244   3
   0   8  -4 90.2292 11.3717  11
   0  -8  -4 92.9109 13.7424   2
   0   8   4 96.5264 13.3218  10
   0   8  -4 118.542 17.1052  10
   0   8   4 114.111 13.1150   3
   0   8   4 101.130 16.9728   9
  -1  -8  -4 118.746 12.9161   3
   1   8  -4 93.7302 8.91203   3
  -1   8   4 107.187 13.4349   3
   1   8  -4 114.613 12.0578  11
  -1   8   4 81.6390 16.7647   9
   1   8  -4 99.1348 13.9649  10
  -1   8   4 77.6823 13.7402  10
  -1  -8  -4 102.719 18.5854  12
  -1  -8   4 111.574 14.7238  12
   1   8   4 101.120 16.4188   9
  -1   8  -4 105.588 12.2061   3
  -1  -8   4 116.174 9.21856   3
  -1   8  -4 126.415 15.6292   5
  -1   8  -4 105.027 19.7705  10
   1   8   4 119.468 12.5451  10
   1   8   4 89.5841 12.3125   3
   1  -8  -4 127.394 14.3552   2
  -2  -8  -4 369.266 32.8320  12
  -2   8   4 376.413 26.8314   3
   2   8  -4 384.486 33.3139   4
  -2  -8  -4 392.959 25.7864   3
   2   8  -4 360.378 20.4901  11
   2   8  -4 365.528 31.0557   7
  -2  -8   4 384.842 21.1200   3
   2   8   4 319.959 32.3130   9
  -2   8  -4 386.716 28.3287   5
   2   8   4 375.325 23.6562  11
   2   8   4 375.291 22.3029   7
  -2   8  -4 371.187 31.4181   3
  -2  -8   4 374.016 27.8695  12
   2  -8  -4 349.925 25.7663   2
   2   8   4 379.000 36.4473   6
   2   8   4 402.253 39.2029   4
  -2   8  -4 381.008 37.0567  10
   2   8   4 354.501 20.9314  10
   3   8  -4 83.2444 9.14372  11
   3   8  -4 98.4421 19.4541   4
  -3   8   4 74.8143 12.2416   3
   3  -8   4 85.9821 6.68505   4
  -3  -8  -4 97.7339 20.9916  12
   3  -8   4 64.9286 13.4006   6
  -3  -8  -4 89.2002 14.1648   3
  -3  -8   4 77.8005 10.7672   3
  -3  -8   4 68.1195 13.4997  12
   3  -8  -4 76.5845 12.8261   2
   3  -8  -4 63.4575 11.2147   8
   3   8   4 62.4193 12.2915   7
   3   8   4 100.399 22.9168   4
  -3   8  -4 100.075 11.2529   3
   3   8   4 78.4956 17.6981   6
   3   8   4 95.4776 21.3796   9
  -4  -8  -4 288.954 24.3317   3
   4   8  -4 243.031 18.1623  11
   4   8  -4 227.478 25.2131   8
   4   8  -4 240.336 29.5327   7
  -4  -8  -4 235.835 28.8255  12
   4   8  -4 248.329 23.4890   4
   4  -8   4 295.465 29.4952   6
  -4  -8   4 259.081 24.2594  12
   4   8   4 251.217 32.4541   6
   4   8   4 263.414 30.0815   4
  -4  -8   4 245.714 19.3976   3
   4  -8  -4 268.193 23.4759   2
   4   8   4 235.482 23.8448   7
   4  -8  -4 252.548 20.3263   8
  -5   8   4 90.3498 15.7680   3
   5   8  -4 95.4445 11.5853   4
  -5  -8  -4 86.1544 13.1479   3
  -5  -8  -4 72.6516 14.9552  12
  -5  -8   4 75.4319 9.98517   3
   5  -8  -4 66.3443 12.0415   8
  -5  -8   4 76.8271 12.7671  12
   5   8   4 88.6174 16.0990   4
   5   8   4 70.1633 17.8057   8
   5   8   4 106.611 20.6629   6
   5  -8  -4 67.9401 12.4036   2
   6   8  -4 146.932 12.7364   8
  -6  -8  -4 172.928 16.5644  12
   6   8  -4 160.022 13.6612   2
   6  -8   4 121.605 17.8868   6
  -6  -8  -4 149.450 14.3819   3
  -6  -8   4 163.297 12.0619   3
   6  -8  -4 153.055 19.6347   8
  -6  -8   4 152.874 12.3343  12
   6  -8  -4 157.796 15.7565   2
   6   8   4 93.4797 21.2371   8
   6   8   4 149.324 19.9131   2
   7   8  -4 10.6287 3.09892   2
   7   8   4 15.5929 4.63133   8
   0   9  -4 113.714 13.4102  11
   0   9   4 101.739 14.0125   3
   0   9   4 109.431 18.0489   9
   0   9  -4 125.572 12.5859   3
   0   9  -4 104.011 18.8840  10
   0  -9   4 154.975 21.7869  12
   0  -9  -4 88.0890 14.5323   2
   0   9   4 120.689 18.4141  10
  -1  -9  -4 302.826 29.8071  12
   1   9  -4 301.942 26.6369  10
  -1  -9  -4 263.486 20.0292   3
   1   9  -4 331.245 18.3129   3
   1   9  -4 357.452 22.7778  11
  -1   9   4 315.506 24.8726   3
  -1   9   4 255.006 27.8533   9
  -1   9   4 369.173 30.0725  10
   1   9  -4 321.481 30.2267   4
   1  -9  -4 337.272 25.7472   2
   1   9   4 321.917 22.8021   3
   1   9   4 319.762 31.0248   9
  -1  -9   4 319.974 23.5714  12
  -1   9  -4 336.772 29.4717   5
  -1   9  -4 325.998 21.8738   3
   1   9   4 334.641 39.6229   4
  -1   9  -4 361.624 34.6927  10
   1   9   4 361.955 27.2507  10
  -2  -9  -4 546.947 32.2131   3
  -2   9   4 556.481 34.3905   3
   2   9  -4 601.402 28.8214  11
  -2  -9  -4 564.588 43.3947  12
   2   9  -4 575.071 42.0872   4
   2   9  -4 554.518 39.3965   7
   2   9   4 530.088 30.0606  11
  -2   9  -4 537.309 30.9646   3
   2  -9  -4 546.439 35.0326   8
   2  -9  -4 573.652 35.4225   2
   2   9   4 533.126 28.7728  10
  -2   9  -4 538.421 39.1225   5
  -2  -9   4 554.928 35.5532  12
   2   9   4 587.607 43.9899   9
  -2  -9   4 551.130 26.5042   3
   2   9   4 513.594 46.3421   4
  -3  -9  -4 637.431 47.0737  12
   3  -9   4 679.381 43.7522   6
  -3   9   4 606.380 36.6490   3
   3   9  -4 593.025 45.8352   7
  -3  -9  -4 637.277 37.3831   3
   3   9  -4 621.456 29.3804  11
   3   9  -4 652.678 43.9873   4
  -3  -9   4 620.917 39.6076  12
   3   9   4 674.502 52.7609   6
   3   9   4 634.321 54.0941   4
  -3  -9   4 630.396 31.4245   3
  -3   9  -4 617.877 33.4560   3
   3   9   4 625.148 49.1608   9
   3  -9  -4 606.173 37.4949   2
  -4   9   4 91.5764 14.7900   3
  -4  -9  -4 127.761 16.0124   3
   4   9  -4 109.820 11.6673  11
   4   9  -4 114.596 15.9580   4
   4  -9   4 118.236 19.4548   6
   4   9  -4 104.826 21.8279   7
  -4  -9  -4 87.5554 20.7535  12
   4   9   4 118.590 21.8305   4
  -4  -9   4 117.219 15.6002  12
  -4   9  -4 138.871 15.8326  11
   4   9   4 115.244 22.4699   6
   4  -9  -4 120.151 15.5597   2
  -4  -9   4 106.551 11.9862   3
  -4   9  -4 119.288 13.2961   3
  -5  -9  -4 58.3081 13.5210  12
  -5   9   4 52.1192 11.5244   3
  -5  -9  -4 59.4499 14.8449   3
   5  -9   4 64.7989 14.3961   6
   5   9  -4 57.9166 9.06775   4
   5   9   4 31.5052 11.1762   8
   5  -9  -4 48.7963 10.5284   2
   5   9   4 67.0078 12.9931   4
   5   9   4 38.3589 12.0477   6
  -5  -9   4 61.0160 10.1777  12
  -5  -9   4 46.9976 10.9323   3
  -5   9  -4 69.3201 8.30193   3
   6   9  -4 10.6114 3.83175   2
  -6  -9  -4 30.5007 9.98890   3
   6  -9   4 5.70080 5.40050   6
  -6  -9   4 22.7196 5.51779   3
   6   9   4 15.4748 4.19590   2
   6   9   4 12.3703 5.57684   8
   6  -9  -4 10.4367 4.75176   2
   0 -10  -4 4.52014 6.62884   2
   0  10   4 6.86326 5.30352   3
   0  10  -4 4.94290 4.21289  11
   0  10  -4 8.58938 3.93077   3
   0  10   4 -30.940 20.8129   4
   0 -10   4 8.27967 5.03226  12
   0  10   4 7.52511 9.33965   9
   0 -10  -4 11.8877 9.36916  12
  -1  10   4 72.4441 13.0167   3
  -1 -10  -4 78.9172 15.9665  12
   1  10  -4 112.106 19.9180   7
   1  10  -4 88.7028 9.26795   3
   1  10  -4 91.2373 18.5858   4
   1  10  -4 88.9993 10.9535  11
   1  10   4 83.0406 12.4316   3
  -1 -10   4 78.5424 12.2427  12
   1 -10  -4 87.0198 13.6615   2
  -1  10  -4 74.5259 12.5057  11
   1  10   4 75.9717 19.5158   4
  -1  10  -4 72.7100 11.3630   3
   1  10   4 51.1732 12.8945   9
   2  10  -4 91.0292 10.2448  11
  -2 -10  -4 116.004 19.6887  12
   2  10  -4 110.172 17.5376   4
  -2 -10  -4 95.7415 13.2557   3
  -2  10   4 98.4901 14.7047   3
   2  10  -4 96.2335 17.1130   7
  -2 -10   4 107.497 10.0247   3
  -2 -10   4 115.250 16.0488  12
   2  10   4 105.496 13.1352  11
   2 -10  -4 119.117 15.9968   2
  -2  10  -4 79.2711 11.4562   3
   2  10   4 84.9178 18.9866   4
   2  10   4 96.6477 20.1147   9
  -3 -10  -4 480.572 40.1536  12
  -3 -10  -4 483.726 30.2072   3
   3  10  -4 478.317 24.7325  11
   3  10  -4 450.987 36.7202   4
   3 -10   4 475.121 37.0496   6
   3  10  -4 427.246 39.4932   7
  -3  10   4 457.876 32.0511   3
  -3 -10   4 450.609 24.5063   3
   3  10   4 485.017 45.9197   4
  -3 -10   4 493.608 33.3642  12
   3 -10  -4 462.452 32.5582   2
  -3  10  -4 462.642 28.1616   3
  -4 -10  -4 574.492 33.2962   3
   4 -10   4 592.774 43.2712   6
  -4 -10  -4 598.987 43.1965  12
   4  10  -4 524.679 28.1540  11
  -4  10   4 557.285 34.2829   3
   4  10  -4 591.075 37.1392   4
   4  10   4 574.982 43.7153   8
  -4 -10   4 540.290 34.0170  12
   4  10   4 609.559 46.4930   4
  -4  10  -4 599.732 33.9448  11
   4 -10  -4 588.555 36.0344   2
  -4  10  -4 561.888 29.3933   3
  -4 -10   4 597.062 28.4124   3
  -5  10   4 34.9969 10.0612   3
   5  10  -4 28.0412 6.24815   2
  -5 -10  -4 45.2662 7.90900   3
   5  10  -4 49.2645 7.57243   4
   5 -10   4 39.2959 11.7736   6
  -5 -10  -4 38.2478 9.02139  12
   5 -10  -4 29.1820 7.36740   2
   5  10   4 45.2529 9.94942   4
   5  10   4 57.8049 17.7645   8
  -5 -10   4 37.8891 6.58688   3
  -5 -10   4 56.6611 9.15728  12
   6 -10   4 39.7459 7.99448   6
  -6 -10  -4 46.9052 6.37857   3
   6  10  -4 50.6398 6.41935   2
  -6 -10   4 47.2994 5.71634   3
   6  10   4 33.4449 6.74186   8
   6 -10  -4 51.1954 8.14419   2
   6  10   4 48.9876 5.79717   2
  -6 -10   4 57.3041 8.05855  12
   0  11  -4 139.558 17.4693  11
   0  11  -4 85.5821 24.6213   4
   0  11  -4 119.215 13.0490   3
   0 -11  -4 96.3422 16.5542  12
   0  11   4 107.518 15.5805   3
   0 -11   4 91.8604 10.7168  12
   0  11   4 72.3513 17.3325   9
   1  11  -4 21.5777 11.6317   4
  -1 -11  -4 40.8512 9.87418  12
   1  11  -4 43.2574 8.97305   3
  -1  11   4 41.1740 10.5288   3
   1  11  -4 34.1323 14.3269   7
   1  11  -4 41.1102 10.6974  11
   1 -11  -4 23.5104 8.22124   2
  -1  11  -4 35.2036 8.15617   3
  -1 -11   4 24.4748 6.27380  12
   1  11   4 18.1796 10.2235   9
   1  11   4 44.6306 17.6904   4
  -1  11  -4 31.3210 9.08978  11
   1  11   4 41.7248 9.41297   3
   2  11  -4 513.628 27.3284  11
   2  11  -4 556.669 41.2918   4
  -2  11   4 581.810 36.7723   3
   2  11  -4 541.448 43.8681   7
   2 -11   4 554.695 28.7394   4
  -2 -11  -4 532.875 40.1836  12
  -2  11  -4 559.990 35.7174  11
  -2  11  -4 558.259 31.9124   3
   2 -11  -4 578.694 37.1798   2
   2  11   4 529.857 50.8243   4
  -2 -11   4 521.801 32.3707  12
   3  11  -4 25.6571 10.0310   4
  -3 -11  -4 8.04312 4.94430   3
   3 -11   4 9.75094 8.03710   6
  -3 -11  -4 29.9674 11.1519  12
   3  11  -4 19.6373 5.42846  11
  -3  11   4 26.0735 8.54564   3
  -3  11  -4 9.52739 4.67981  11
   3  11   4 12.4636 8.27853   4
  -3 -11   4 22.9909 5.35979   3
  -3  11  -4 21.7278 6.20892   3
  -3 -11   4 13.2585 6.05734  12
   3 -11  -4 36.6356 11.4913   2
  -4  11   4 31.8038 8.50641   3
   4  11  -4 12.4498 5.98032   4
   4 -11   4 14.0738 6.95083   6
  -4 -11  -4 17.0161 9.38909  12
  -4 -11  -4 18.9016 5.56901   3
   4  11  -4 -0.2728 6.00481  11
   4 -11  -4 18.8726 5.83046   2
  -4 -11   4 24.6864 5.09742   3
  -4  11  -4 14.9905 4.45716   3
  -4  11  -4 21.3324 7.03922  11
   4  11   4 6.20522 9.06392   8
   4  11   4 13.5556 7.29562   4
  -4 -11   4 16.6539 5.53494  12
  -4 -11   4 20.5992 10.5246   4
  -5 -11  -4 212.094 18.0231  12
   5 -11   4 138.295 17.9935   6
  -5 -11  -4 196.933 13.1833   3
  -5  11   4 154.674 15.0580   3
   5  11  -4 179.768 12.7573   4
   5  11  -4 175.751 13.4065   2
   5  11   4 187.075 16.3702   4
   5 -11  -4 177.970 15.4742   2
  -5 -11   4 183.675 13.5850  12
  -5 -11   4 187.452 11.1258   3
  -5  11  -4 192.433 10.5685   3
   5  11   4 137.464 18.1241   8
  -6 -11  -4 60.1923 6.39228  12
   6  11  -4 80.4141 5.95770   2
   6  11   4 67.0831 5.99141   2
  -6 -11   4 64.0612 4.77156  12
   0  12  -4 24.6118 8.56484  11
   0  12  -4 37.0150 7.69091   3
   0  12   4 32.3161 8.32634   3
   0  12  -4 2.69583 11.6148   4
   0  12   4 12.8862 19.4462   4
   1  12  -4 196.796 12.4755   3
   1  12  -4 175.615 15.6008  11
  -1 -12  -4 179.701 20.4849  12
   1  12  -4 169.997 22.8448   4
  -1  12   4 176.561 18.8527   3
  -1 -12   4 180.870 15.3907  12
   1  12   4 177.219 18.4440  11
  -1  12  -4 181.750 19.6209  11
   1  12   4 181.512 30.9149   4
  -1  12  -4 200.256 16.9393   3
   1 -12  -4 215.443 22.3459   2
   1  12   4 190.771 16.0680   3
  -2  12   4 87.9549 14.4253   3
   2  12  -4 180.709 41.7948   4
   2 -12   4 90.6752 13.3518   4
   2  12  -4 100.350 10.2834  11
   2  12   4 113.220 31.3717   4
  -2  12  -4 100.251 13.5273  11
   2 -12  -4 97.8549 17.4217   2
  -2  12  -4 116.522 12.2562   3
  -3  12   4 288.946 30.1913   3
   3 -12   4 281.443 27.1786   6
   3  12  -4 308.628 26.4669   4
   3  12  -4 288.840 17.7184  11
  -3 -12  -4 286.228 26.9214  12
   3 -12  -4 295.780 24.2986   2
  -3  12  -4 354.361 26.2870   3
  -3 -12   4 272.638 20.5336  12
   3  12   4 285.881 31.7321   4
  -3  12  -4 365.065 29.3483  11
  -4  12   4 56.9485 9.50353   3
   4  12  -4 72.6838 10.3576   4
   4 -12   4 50.3197 11.2047   6
  -4 -12  -4 65.6191 11.3679  12
  -4  12  -4 52.6974 8.54004  11
  -4 -12   4 73.6515 9.17450  12
   4 -12  -4 47.6443 9.71650   2
   4  12   4 63.1694 12.2579   4
  -4  12  -4 74.8998 7.40673   3
  -4 -12   4 60.0291 10.9991   4
   5  12  -4 21.2949 3.99912   2
   5  12  -4 30.2587 4.82099   4
   5 -12   4 10.4116 6.04802   6
  -5 -12  -4 16.1506 5.05715  12
   5 -12  -4 17.8145 5.05718   2
   5  12   4 31.4394 5.93268   4
   0  13  -4 59.5314 9.43695  11
   0  13   4 43.4335 9.02842   3
   0  13  -4 49.4096 7.18276   3
   0  13  -4 25.7604 18.9559   4
  -1  13   4 1.91436 4.52249   3
   1  13  -4 -4.5919 6.73096   4
  -1 -13  -4 7.87839 8.08500  12
   1  13  -4 7.96339 4.07467  11
   1  13  -4 5.84497 3.68336   3
  -1  13  -4 7.03666 3.35836   3
   1  13   4 -5.6956 10.1980   4
   1  13   4 3.64043 4.29592  11
  -1  13  -4 8.75234 4.28275  11
  -1 -13   4 2.44960 3.87707  12
   1  13   4 10.3691 5.68772   3
   2  13  -4 70.6796 13.6190   4
   2  13  -4 81.0961 8.89942  11
  -2 -13  -4 70.5069 13.2954  12
   2 -13   4 85.6473 7.49239   4
  -2 -13   4 83.9640 9.92290  12
   2 -13  -4 102.357 13.7429   2
   2  13   4 82.8077 20.2490   4
  -2  13  -4 79.4939 13.3960  11
  -2  13  -4 87.9229 18.5474   3
  -3  13   4 45.8124 9.89943   3
   3 -13   4 43.0221 11.0033   6
   3  13  -4 60.6793 10.5314   4
   3  13  -4 46.9744 6.98297  11
  -3 -13  -4 62.2914 10.8960  12
  -3  13  -4 62.9003 7.70472   3
  -3  13  -4 45.9578 7.30868  11
  -3 -13   4 40.8907 8.70202   4
  -3 -13   4 47.3805 7.98070  12
   3 -13  -4 52.0138 9.42836   2
   4  13  -4 85.5899 9.24449   4
   4 -13   4 57.9123 10.0681   6
  -4 -13  -4 79.4592 10.4174  12
  -4  13   4 73.4897 9.25230   3
   4  13   4 85.5153 11.8666   4
  -4 -13   4 57.7047 9.13172   4
  -4  13  -4 71.1285 6.55417   3
   4 -13  -4 58.8676 9.40782   2
  -4 -13   4 79.9819 7.97001  12
   0  14   4 152.928 12.8141   3
   0  14   4 126.606 13.7300  11
   0  14  -4 149.244 10.1918   3
   0  14  -4 146.732 12.8240  11
  -1  14   4 45.0319 8.92946   3
  -1  14   4 27.9791 8.04909  11
   1  14  -4 46.1244 6.90963  11
   1 -14   4 31.8697 6.28781   4
   1  14  -4 47.4200 10.7942   4
  -1  14  -4 44.8408 6.56391   3
   1  14   4 42.5018 14.3359   4
   1  14   4 47.3030 7.96858  11
  -2  14   4 70.5538 10.1053   3
   2  14  -4 65.9718 10.5995   4
  -2 -14  -4 50.6270 8.64448  12
   2  14  -4 60.1030 7.11820  11
   2 -14   4 54.9580 10.6635   6
   2 -14   4 67.2498 4.82405   4
  -2  14  -4 47.1697 7.91254  11
  -2  14  -4 68.3913 7.22145   3
  -2 -14   4 71.9790 6.92586  12
   2  14   4 50.8017 11.3625   4
   3  14  -4 71.6119 10.0046  11
  -3  14   4 66.3081 14.8204   3
   3  14  -4 96.7868 10.2179   4
   3 -14   4 68.5391 10.9771   6
  -3 -14  -4 91.7782 10.0959  12
  -3  14  -4 102.354 8.42554  11
  -3  14  -4 99.7368 11.3058   3
  -3 -14   4 95.0329 9.78303   4
   3  14   4 112.307 14.2667   4
  -3 -14   4 82.0629 7.08011  12
  -4  14   4 30.6083 6.65348   3
   4 -14   4 16.5195 5.74365   6
  -4 -14  -4 23.9636 4.30021  12
   4  14  -4 27.3633 5.04855   4
   4  14   4 26.9141 5.90808   4
  -4 -14   4 33.3562 4.02171  12
  -4  14  -4 36.8821 5.92672   3
   0  15   4 182.112 17.9043  11
   0  15   4 152.481 14.7495   3
   0 -15   4 195.948 13.4670   4
   0  15  -4 189.582 11.3775   3
   0  15  -4 191.979 12.9196  11
   1 -15   4 8.95695 2.48072   4
  -1  15   4 7.22403 4.69205  11
   1  15  -4 6.31905 3.11125  11
  -1  15   4 6.65955 4.60205   3
  -1 -15   4 1.36278 3.36355   4
  -1  15  -4 7.06914 2.75415  11
   1  15   4 8.93643 3.50543  11
  -1  15  -4 6.44082 2.76161   3
  -2  15   4 -0.8339 2.95973  11
   2  15  -4 6.75388 2.71836  11
   2 -15   4 2.66256 2.67013   6
  -2  15   4 7.16388 3.25705   3
   2  15  -4 2.90513 3.51578   4
   2  15   4 5.13965 5.32199   4
  -2  15  -4 -1.2217 1.71339   3
  -2 -15   4 4.87200 2.81656   4
  -2  15  -4 11.4740 3.19497  11
   3  15  -4 67.5781 7.00178   4
  -3  15   4 53.2080 7.77580   3
  -3  15   4 75.7038 9.25567  11
  -3  15  -4 71.7153 5.71951   3
   3  15   4 60.1413 8.41926   4
  -3 -15   4 66.7336 6.48090   4
   0 -16   4 0.39324 1.44663   4
   0  16  -4 -1.0834 1.77986  11
  -1  16   4 16.9964 5.12217  11
   1 -16   4 26.4420 5.98733   6
   1  16  -4 28.6039 4.35207  11
  -1  16  -4 30.6231 5.10585  11
  -1 -16   4 30.4058 4.24282   4
   2 -16   4 78.8638 9.35848   6
  -2 -16   4 105.205 6.99985   4
   0   0   5 0.04760 0.82778   5
   0   0  -5 0.81068 1.04278  10
   0   0   5 -0.6164 0.76673   1
   0   0  -5 0.02122 0.96507   5
   0   0  -5 0.15301 0.84883   1
   1   0   5 1607.02 53.6292   7
  -1   0  -5 1604.07 51.2536   1
  -1   0  -5 1664.42 52.2183   5
  -1   0  -5 1622.03 52.6563  10
   1   0   5 1541.01 54.3037   1
   1   0  -5 1597.87 54.2016  10
  -1   0   5 1529.90 51.1404   1
   1   0  -5 1682.49 54.5296   5
  -1   0   5 1661.78 51.1485   5
   1   0  -5 1625.69 54.6137   1
  -2   0  -5 3.10671 2.06332   5
   2   0  -5 1.12502 2.43602   7
  -2   0   5 1.47983 1.52049   5
   2   0  -5 -0.0081 1.19745  10
   2   0   5 5.11705 2.43785   1
   2   0  -5 -0.3704 1.69369   1
   2   0   5 3.02610 2.12230   7
  -2   0  -5 0.66879 0.74438   1
  -2   0  -5 0.45816 1.15926  10
  -2   0   5 2.73862 1.20469   1
  -3   0  -5 871.837 35.7039   5
  -3   0   5 866.561 31.0366   1
  -3   0   5 836.637 36.7897   5
   3   0   5 889.101 40.1440   7
   3   0  -5 819.762 38.5733  11
   3   0  -5 837.858 44.5929   7
   4   0   5 251.938 20.8657   7
  -4   0  -5 264.496 17.7294   5
   4   0   5 236.546 39.5215   6
  -4   0   5 231.772 18.1908   3
   5   0  -5 1221.95 67.0320   7
  -5   0   5 1124.70 47.4345   3
   5   0  -5 1176.17 53.0209   2
   5   0   5 1219.05 59.9540   7
   5   0   5 1196.10 49.6834   2
  -5   0  -5 1193.18 48.6048   3
   5   0  -5 1221.11 59.6717   8
   5   0   5 1271.32 76.0346   6
   6   0  -5 641.062 35.7585   2
  -6   0   5 616.551 28.8162   3
  -6   0  -5 628.439 34.9050   3
   6   0   5 650.568 46.8616   8
   6   0  -5 605.168 36.7333   8
   6   0   5 669.633 53.7414   6
   6   0  -5 783.157 61.2716   7
   7   0   5 6.65591 5.38973   6
   7   0  -5 -0.9360 3.13024   2
   7   0  -5 7.84171 3.95742   8
   7   0   5 6.18273 5.15691   8
   0   1   5 1066.04 38.8154   1
   0   1  -5 1079.92 36.6344   5
   0  -1   5 1042.43 35.2471   1
   0  -1   5 1030.21 35.1401   5
   0  -1  -5 1087.63 35.4239   1
   0   1  -5 1138.35 39.0736   1
   0  -1  -5 1072.41 34.2394   5
   0  -1  -5 1034.66 37.8496  10
   0   1   5 1109.90 35.8196  10
  -1  -1  -5 3025.12 92.7523   5
  -1   1   5 2894.63 93.2305   1
  -1  -1  -5 2991.73 91.7994   1
   1  -1   5 2972.70 91.5329   1
   1   1  -5 2932.47 96.1777   5
   1   1  -5 2960.63 90.1304  10
   1   1  -5 2991.87 97.8424   1
  -1   1   5 2968.86 88.8627   5
   1  -1   5 2891.33 94.4409   5
  -1   1   5 2963.83 90.6406  10
  -1  -1  -5 2888.96 93.2505  10
  -1   1  -5 3114.81 91.8679   5
  -1   1  -5 2884.40 92.9595   1
   1   1   5 3012.80 93.2324   7
   1   1   5 2929.00 98.0105   1
  -1  -1   5 2939.36 91.8445   1
   1  -1  -5 2953.38 96.0072  10
   1  -1  -5 3058.70 92.0877   5
  -1  -1   5 2972.21 92.5559   5
  -2  -1  -5 180.666 9.59644   1
  -2  -1  -5 176.758 11.1240  10
   2  -1   5 173.795 11.4969   1
  -2   1   5 176.665 10.3777   1
  -2   1   5 175.942 8.25223  10
   2  -1   5 193.040 12.9100   7
  -2  -1  -5 204.497 12.5751   5
   2  -1  -5 176.596 14.3251   7
   2  -1  -5 188.821 12.3817  10
   2   1   5 191.848 14.6446   1
   2  -1  -5 194.513 11.8155   1
  -2  -1   5 180.447 12.4344   5
  -2  -1   5 195.828 15.4294   1
   2   1   5 166.391 14.9107   7
  -2   1  -5 185.484 10.4525   1
  -2   1  -5 203.369 10.8826   5
  -2  -1   5 191.818 10.0217   1
  -3   1   5 82.5406 8.31547   5
   3  -1   5 105.758 10.9530   7
   3   1  -5 92.0060 10.3953  11
   3   1  -5 88.0177 13.1005   7
  -3   1   5 96.7429 7.85189   1
  -3  -1  -5 96.9584 9.91894   5
   3  -1  -5 95.7409 12.0367   7
  -3   1  -5 91.0770 8.47513   5
  -3  -1   5 94.0225 6.66256   1
   3   1   5 116.992 16.0742   9
   3   1   5 101.223 11.4601   7
   4   1  -5 170.144 21.1101   7
  -4  -1  -5 121.837 12.9983   5
   4  -1   5 157.341 15.9402   7
   4  -1   5 170.123 20.7506   6
   4   1  -5 179.522 18.9260   2
   4  -1   5 116.347 20.2879   8
   4  -1  -5 168.286 15.7221   2
   4   1   5 155.127 16.6547   7
   4  -1  -5 140.483 18.3741   7
   4   1   5 158.868 21.4219   6
  -4   1  -5 134.567 12.1494   5
  -4  -1   5 134.205 13.2883   3
   4  -1  -5 156.234 18.7227   8
  -5  -1  -5 15.7153 6.59733   3
   5  -1   5 13.2337 9.54010   6
   5   1  -5 42.6700 8.68042   2
   5   1  -5 43.8126 11.4041   8
   5  -1   5 18.8986 7.00115   7
   5  -1   5 23.9374 7.55156   2
   5   1  -5 31.5642 10.7873   7
   5  -1  -5 30.9846 8.95762   8
   5   1   5 23.9585 8.94620   7
   5   1   5 37.5895 8.17458   2
   5  -1  -5 20.5628 10.8144   7
  -5  -1   5 24.4931 6.68050   3
   5   1   5 29.8790 11.4955   6
   5   1   5 19.1987 9.71852   8
   5  -1  -5 26.0046 7.69294   2
   6   1  -5 56.8994 11.0975   2
  -6  -1  -5 24.5329 9.09962   3
   6  -1   5 59.6353 15.7109   8
   6  -1   5 23.2229 9.37055   7
   6   1  -5 63.6857 18.4340   7
   6  -1   5 47.1208 15.3184   6
   6   1  -5 40.8209 10.4481   8
   6  -1  -5 30.6783 7.91333   2
   6   1   5 42.1732 10.7712   2
   6   1   5 38.0999 14.6157   6
   6   1   5 50.5835 14.2286   8
   6  -1  -5 56.1529 10.2956   8
  -6  -1   5 50.9335 8.08146   3
   6  -1  -5 76.8515 20.3427   7
   6   1   5 26.9587 11.3431   7
   7  -1   5 129.881 17.4417   8
   7  -1   5 99.8405 17.6693   6
  -7  -1  -5 96.2285 15.0768   3
   7   1  -5 137.429 13.2285   8
   7   1  -5 115.841 12.3106   2
   7  -1  -5 121.588 12.2394   2
   7   1   5 107.998 14.6474   8
  -7  -1   5 124.921 8.94275   3
   7   1   5 110.899 18.1738   6
   7  -1  -5 94.9918 11.1103   8
   0  -2  -5 5546.18 177.656  10
   0  -2  -5 5836.31 172.869   1
   0   2  -5 5836.04 178.724   1
   0   2   5 5613.86 178.706   1
   0  -2  -5 5802.28 169.605   5
   0  -2   5 5706.71 172.703   1
   0  -2   5 5639.05 171.591   5
   0   2  -5 5559.13 173.909   5
  -1   2   5 3451.51 110.198  10
   1   2  -5 3757.33 116.766   5
  -1  -2  -5 3814.76 112.812   1
  -1  -2  -5 3433.67 114.009  10
  -1   2   5 3387.56 114.208   1
   1  -2   5 3612.47 111.606   5
   1  -2   5 3089.49 112.064   1
   1   2   5 3536.14 119.187   1
  -1  -2   5 3614.48 111.921   5
   1  -2  -5 3734.86 118.041  10
  -1   2  -5 3532.89 110.454   5
  -1  -2   5 3565.09 111.912   1
  -1   2  -5 3640.75 114.448   1
   1   2   5 3581.12 110.444   7
  -2  -2  -5 1216.54 44.3449   1
   2  -2   5 1048.58 44.8520   7
   2   2  -5 1298.07 53.5627   7
  -2  -2  -5 1190.76 46.4873  10
  -2   2   5 1237.85 46.3312   1
  -2   2   5 1218.43 42.7154  10
  -2  -2   5 1262.80 53.9484   1
   2  -2  -5 1271.81 48.8380   7
   2  -2  -5 1216.16 42.4468   1
  -2   2  -5 1234.94 45.4920   1
  -2   2  -5 1302.09 42.9623   5
   2   2   5 1219.05 48.0420   7
   2  -2  -5 1253.36 49.5293  10
  -2  -2   5 1233.99 48.1213   5
   2   2   5 1229.72 53.1215   1
  -2  -2   5 1207.04 44.0943   1
   3   2  -5 303.710 18.7198  11
   3   2  -5 342.975 27.2380   7
  -3   2   5 343.565 12.8655   5
  -3   2   5 345.293 17.4249   1
  -3   2   5 333.335 13.0927   5
   3  -2   5 329.193 20.5926   7
  -3   2   5 314.434 14.5828  10
   3  -2  -5 352.518 23.8427   7
  -3   2  -5 335.768 17.0984   5
  -3  -2   5 318.463 16.3135   1
  -3  -2   5 328.838 19.8587   3
   3   2   5 328.570 22.4143   7
   3   2   5 305.568 29.1239   9
  -4  -2  -5 100.159 12.5045   3
   4   2  -5 117.856 13.7691  11
  -4  -2  -5 123.454 13.5474   5
   4   2  -5 105.931 15.4716   8
   4  -2   5 125.144 14.0291   7
   4   2  -5 105.923 9.86911   4
   4  -2   5 143.991 20.1626   6
   4   2  -5 119.458 18.0842   7
   4  -2   5 130.903 19.8777   8
   4   2  -5 87.8086 11.1807   2
   4  -2  -5 120.309 14.6421   8
  -4   2  -5 118.725 10.8936   5
  -4  -2   5 98.6463 12.2613   3
   4   2   5 153.514 20.6135   6
   4   2   5 122.350 15.3694   7
   4  -2  -5 117.357 12.3703   2
   4   2   5 146.715 21.4424   4
   4  -2  -5 102.837 15.2151   7
   5   2  -5 427.927 26.8194   2
  -5  -2  -5 418.142 27.6108   3
   5  -2   5 427.433 40.0718   6
   5   2  -5 418.444 37.8653   7
   5   2  -5 367.797 36.2011   6
   5  -2   5 401.059 29.2763   7
   5   2  -5 433.430 31.9301   8
   5   2   5 448.225 41.3120   6
   5  -2  -5 456.681 34.8259   7
   5   2   5 412.471 31.8503   7
   5  -2  -5 447.663 28.3028   2
   5   2   5 452.791 41.5000   8
  -5  -2   5 444.834 25.1466   3
   5   2   5 477.107 30.0500   2
   5  -2  -5 386.848 27.8359   8
   6  -2   5 136.231 28.0601   8
   6   2  -5 104.265 23.3711   7
   6   2  -5 124.556 17.7442   8
  -6  -2  -5 97.7017 14.6837   3
   6  -2   5 109.992 22.4741   6
   6   2  -5 123.372 15.7232   2
   6  -2  -5 109.189 16.3093   8
   6  -2  -5 107.949 15.7063   2
   6  -2  -5 71.4010 17.8256   7
   6   2   5 118.015 17.3596   7
   6   2   5 92.9926 11.7942   2
  -6  -2   5 100.330 10.7026   3
   6   2   5 141.530 25.6154   8
   6   2   5 120.391 24.2279   6
   7  -2   5 125.596 12.9703   8
   7   2  -5 149.301 13.7861   2
   7   2  -5 143.611 13.5823   8
   7  -2   5 131.348 19.6634   6
  -7  -2  -5 137.544 14.6622   3
   7   2   5 138.219 21.5697   6
   7   2   5 141.696 11.8804   2
   7  -2  -5 156.254 13.6797   8
   7  -2  -5 165.161 14.6006   2
  -7  -2   5 146.779 11.5047   3
   7   2   5 144.908 16.7384   8
   0   3  -5 3506.35 116.525   5
   0  -3   5 3693.12 115.768   1
   0  -3  -5 3869.36 137.354  10
   0  -3  -5 3410.41 115.400   1
   0  -3  -5 3612.12 110.365   5
   0  -3   5 3716.80 124.243   1
   0   3   5 3576.08 122.565   1
   0   3   5 3755.89 114.380  10
  -1   3   5 1582.51 60.4744   1
  -1   3   5 1570.92 55.6691  10
  -1  -3  -5 1619.33 57.8734   1
   1  -3   5 1562.23 53.7636   5
  -1  -3  -5 1538.78 60.2161  10
   1   3  -5 1613.05 60.8148   5
   1  -3   5 1561.72 52.1324   1
   1  -3  -5 1738.97 72.0814  10
   1   3   5 1574.80 52.6879   7
  -1   3  -5 1621.02 54.5943   5
   1   3   5 1525.78 52.5900  10
  -1  -3   5 1581.67 56.0384   5
  -1  -3   5 1616.15 65.2778   1
  -1  -3   5 1579.97 57.2536   1
   1  -3  -5 1597.13 50.2568   7
   1   3   5 1614.42 64.8635   1
  -2   3   5 149.988 11.2506  10
   2  -3   5 151.056 12.2402   1
  -2   3   5 142.499 12.6547   1
  -2  -3  -5 144.643 11.7027   1
   2  -3  -5 136.652 11.0314   7
  -2  -3   5 150.108 16.4184   1
  -2   3  -5 176.013 10.5681   5
  -2  -3   5 155.081 12.2597   1
   2  -3  -5 146.512 8.29685   1
   2  -3  -5 160.148 15.3846  10
   2   3   5 136.520 16.2892   1
   2   3   5 144.600 14.1198   7
   3   3  -5 262.220 23.7688   7
  -3  -3  -5 235.697 16.6215   3
  -3   3   5 239.708 13.5109   1
  -3   3   5 257.051 15.0658  10
   3   3  -5 257.154 15.3026  11
   3  -3   5 237.359 17.2504   7
   3   3   5 245.538 19.1139   7
   3  -3  -5 249.098 18.4371   7
   3   3   5 253.358 25.6222   9
  -3  -3   5 240.310 15.9271   1
  -3  -3   5 225.177 16.2853   3
  -3   3  -5 250.996 14.6111   5
   4   3  -5 17.8963 5.16492   4
   4  -3   5 30.5935 11.9025   8
   4  -3   5 11.1267 4.68156   7
   4  -3   5 26.9741 10.2809   6
   4   3  -5 28.5251 7.80360   2
   4   3  -5 35.8421 10.5922   8
  -4  -3  -5 22.5633 7.50488   3
   4   3  -5 31.5613 7.94780  11
   4   3  -5 43.0452 13.4083   6
   4   3  -5 19.9334 8.68969   7
   4   3   5 17.9217 6.99138   7
   4  -3  -5 23.8345 6.52090   8
  -4   3  -5 13.5830 9.47196  10
   4   3   5 8.68989 8.30112   6
   4   3   5 12.5621 11.4105   4
   4  -3  -5 27.3234 8.45459   7
   4  -3  -5 31.3247 8.11748   2
  -4   3  -5 41.7027 7.00417   5
   5   3  -5 64.1960 12.1272   8
  -5  -3  -5 79.9095 13.3276   3
   5   3  -5 52.1713 10.4532   2
   5  -3   5 64.3981 18.4858   6
   5   3  -5 48.4709 16.1498   7
   5  -3   5 44.7727 11.6571   8
   5   3  -5 41.2921 15.0462   6
   5   3   5 65.8361 20.0121   8
   5  -3  -5 78.7409 14.7346   8
   5  -3  -5 43.9128 9.54280   2
   5   3   5 64.1004 17.5325   6
   5  -3  -5 94.4517 15.3948   7
   5   3   5 54.2121 13.6086   4
   5   3   5 69.6166 11.0307   2
  -5  -3   5 61.0141 10.6640   3
   6   3  -5 26.8190 8.13906   8
   6   3  -5 49.8207 10.3693   2
   6   3  -5 30.3229 12.5152   7
   6  -3   5 25.5358 12.5550   6
  -6  -3  -5 40.7714 9.20859   3
   6  -3   5 43.7304 11.2698   8
   6  -3  -5 22.8113 6.63500   8
   6   3   5 41.8093 8.20337   2
   6   3   5 26.5460 12.5262   6
   6   3   5 27.0590 10.0657   7
  -6  -3   5 45.7364 7.45577   3
   6   3   5 28.7250 9.72257   8
   6  -3  -5 41.0526 8.95897   2
   7  -3   5 13.7426 5.70905   8
   7   3  -5 14.2919 4.93976   2
  -7  -3  -5 2.31779 5.47940   3
   7  -3   5 13.3293 7.65639   6
   7  -3  -5 2.85922 6.07014   2
   7  -3  -5 25.2790 7.71493   8
   7   3   5 8.26604 6.72105   6
   7   3   5 6.38848 5.32316   8
   0   4   5 199.357 17.5863   1
   0   4   5 190.305 12.4623  10
   0  -4  -5 183.379 13.3043   1
   0   4  -5 185.770 13.8577   5
   0  -4   5 211.593 18.0375   1
   0  -4   5 166.608 17.0142   1
   1  -4   5 1165.00 50.3491   1
   1   4  -5 1106.91 44.8195  10
   1   4  -5 1193.09 49.9941   5
   1  -4   5 1166.71 41.2503   1
  -1   4   5 1141.67 50.1192   1
  -1  -4  -5 1192.41 47.9710   1
  -1   4   5 1145.81 45.1048  10
   1   4   5 1134.91 40.8038  10
   1   4   5 1167.41 54.5514   1
  -1  -4   5 1155.12 54.5464   1
   1  -4  -5 953.502 41.8058   1
   1   4   5 1123.05 39.3173   7
  -1  -4   5 1193.00 47.2780   1
  -1   4  -5 1124.60 43.1782   5
   2   4  -5 1128.98 41.6012  11
   2  -4   5 1212.23 49.8776   1
  -2  -4  -5 1123.71 49.7293   1
  -2  -4  -5 1165.39 47.9735   3
  -2   4   5 1213.69 47.8256  10
  -2   4   5 1162.40 50.1479   1
   2  -4   5 1167.43 39.0651   1
  -2   4  -5 1161.56 44.1133   5
  -2  -4   5 1143.70 44.7922   3
   2   4   5 1166.99 58.5275   1
   2  -4  -5 1192.19 40.9605   7
   2   4   5 1234.64 42.8088  10
   2  -4  -5 1206.18 39.8936   1
   2   4   5 1125.99 50.0267   7
  -2  -4   5 1145.83 55.1366   1
   2   4   5 1182.35 58.7434   9
  -2  -4   5 1182.12 59.7515   1
   3   4  -5 514.177 24.2576  11
  -3   4   5 531.095 27.3410  10
   3   4  -5 570.254 38.1539   7
  -3  -4  -5 518.907 28.9338   3
  -3   4  -5 464.657 30.9923   5
  -3  -4   5 504.655 26.6765   3
   3   4   5 544.084 31.3811   7
   3  -4  -5 540.843 27.1999   7
   3   4   5 553.808 39.7737   9
   4   4  -5 101.635 19.7554   6
  -4  -4  -5 110.526 13.1169   3
  -4  -4  -5 104.114 27.2996  12
   4  -4   5 103.149 17.1198   6
   4   4  -5 124.342 18.1052   8
   4  -4   5 90.4347 21.7167   8
   4   4  -5 109.577 11.7305   4
   4   4  -5 107.755 12.3314  11
   4   4  -5 140.745 20.9780   7
  -4  -4   5 97.7081 11.7896   3
   4   4   5 108.255 14.8974   7
   4   4   5 104.192 19.1088   9
   4   4   5 104.073 19.2295   6
   4   4   5 89.3021 17.2407   4
   4  -4  -5 122.223 13.6194   2
   4  -4  -5 100.710 13.7920   7
  -4   4  -5 113.377 12.2910   5
  -4   4  -5 127.657 24.8730  10
   4  -4  -5 120.521 12.8755   8
   5   4  -5 700.469 52.6150   7
   5   4  -5 757.018 52.0134   6
   5  -4   5 764.829 54.9952   6
  -5  -4  -5 748.157 51.8068  12
   5   4  -5 813.938 46.5804   8
   5   4  -5 815.542 40.2464   2
   5   4  -5 754.623 31.9916   4
   5   4   5 846.269 61.3928   6
   5   4   5 751.813 46.3467   7
   5   4   5 701.613 41.3095   4
   5   4   5 812.074 58.2824   8
  -5  -4   5 726.690 38.6639  12
   5  -4  -5 819.361 40.8452   8
   5  -4  -5 755.581 40.4366   2
   6   4  -5 5.07577 7.68749   6
  -6  -4  -5 -0.2821 4.91130   3
   6   4  -5 4.60965 4.95269   8
   6   4  -5 7.83113 4.41323   2
   6  -4   5 3.00320 5.55450   8
   6  -4   5 4.72483 7.37020   6
   6   4   5 11.6408 5.28636   2
   6   4   5 7.01892 7.49444   6
   6  -4  -5 9.75557 4.60869   2
  -6  -4   5 18.2577 8.09021  12
   6  -4  -5 -0.6750 4.10554   8
   6   4   5 14.9561 7.03676   8
   7   4  -5 27.1824 6.14705   2
   7   4  -5 35.8173 6.92479   8
   7  -4   5 28.9593 10.1364   6
  -7  -4  -5 27.7734 7.33021   3
   7  -4  -5 38.2179 6.69823   8
   7  -4  -5 32.8637 6.79631   2
  -7  -4   5 24.3211 4.67890   3
   7   4   5 14.9831 6.45505   6
   7   4   5 20.8185 6.53197   2
   7   4   5 32.0828 8.42622   8
   0  -5  -5 5988.28 185.494   5
   0  -5  -5 6111.54 191.660   1
   0   5  -5 5603.54 194.373  10
   0   5   5 5872.44 201.298   1
   0   5   5 6046.21 187.604  10
   0  -5   5 5965.21 190.736   1
   0   5  -5 6138.62 192.538   5
   0  -5   5 5916.79 201.623   1
  -1   5   5 686.637 32.4523  10
   1   5  -5 631.624 27.5979  11
   1   5  -5 655.964 32.3779  10
   1  -5   5 656.764 37.2604   1
   1  -5   5 620.787 38.1191   1
  -1   5   5 632.667 37.0237   1
  -1  -5  -5 621.694 33.4991   1
  -1  -5  -5 683.005 35.4712   3
   1   5  -5 686.886 37.1110   5
   1   5   5 651.932 24.2277   7
  -1   5  -5 644.303 30.9846   5
   1   5   5 652.666 27.5907  10
  -1  -5   5 671.583 34.1733   1
  -1   5  -5 612.171 36.6828  10
   1   5   5 652.262 39.2049   9
   1   5   5 641.617 39.8980   1
  -1  -5   5 646.569 41.0127   1
  -2   5   5 2.66897 4.34698   1
  -2   5   5 9.81976 4.03533  10
  -2  -5  -5 6.46509 5.25191   1
  -2  -5  -5 4.08251 4.54618   3
   2   5  -5 5.40471 2.64665  11
   2  -5   5 -7.4301 5.34382   1
   2   5  -5 1.40147 2.16357  10
  -2  -5   5 11.9188 6.51114   1
  -2  -5   5 -0.2970 2.97585   3
   2   5   5 -6.4341 5.65463   9
  -2   5  -5 4.91408 2.74362   5
   2   5   5 3.76170 1.66731  10
   2   5   5 7.39381 3.21501   7
   2   5   5 11.1829 8.05363   1
  -2   5  -5 10.7220 6.20782  10
   2  -5  -5 8.07352 2.51117   1
  -2  -5   5 8.74615 8.53483   1
  -3  -5  -5 422.296 27.0386   3
   3   5  -5 428.607 21.2380  11
   3   5  -5 412.236 28.5645   4
   3  -5   5 452.942 30.5824   6
  -3   5   5 386.905 18.7227   3
  -3   5   5 409.199 25.3784  10
   3   5  -5 395.637 40.8586   7
  -3  -5   5 413.942 23.7739   3
   3  -5  -5 409.837 25.5257   2
  -3   5  -5 453.302 35.9693  10
   3   5   5 412.182 26.9708   7
   3   5   5 388.668 37.0709   4
   3   5   5 436.089 37.1305   6
   3  -5  -5 330.118 24.4122   8
   3   5   5 439.804 35.8820   9
  -3   5  -5 380.319 22.7167   5
   4   5  -5 234.443 26.5020   6
   4  -5   5 289.929 28.2526   6
   4   5  -5 271.279 25.4023   8
   4   5  -5 228.721 17.5736  11
  -4  -5  -5 245.509 21.5805   3
   4   5  -5 215.479 26.2058   7
   4   5  -5 262.128 20.4265   4
  -4  -5  -5 186.011 28.5303  12
   4  -5  -5 274.028 19.9415   8
   4   5   5 263.308 31.9935   6
  -4   5  -5 252.255 42.8959  10
  -4  -5   5 269.799 19.4176   3
  -4  -5   5 256.508 22.4257  12
   4   5   5 263.534 23.8392   7
   4   5   5 291.209 29.6006   9
   4   5   5 254.745 28.6050   4
   4  -5  -5 270.836 21.2003   2
  -4   5  -5 254.928 21.9658   5
   5   5  -5 88.5476 20.9734   7
   5   5  -5 77.4680 17.0686   6
   5  -5   5 85.4925 18.0040   6
  -5  -5  -5 93.2672 14.1204   3
   5   5  -5 74.4175 11.3962   2
   5   5  -5 73.2922 8.83396   4
  -5  -5  -5 106.129 20.8017  12
   5   5  -5 64.0949 13.1198   8
   5  -5  -5 77.6840 11.2667   8
   5   5   5 82.9568 15.7368   4
  -5  -5   5 73.8860 10.4601   3
   5   5   5 55.5626 13.2603   7
   5  -5  -5 77.9755 12.7127   2
  -5  -5   5 73.6211 12.5599  12
   5   5   5 86.5643 19.6517   6
   5   5   5 54.0017 13.8128   8
  -6  -5  -5 191.499 25.5840  12
   6   5  -5 200.570 17.1346   2
   6   5  -5 199.754 19.5689   8
  -6  -5  -5 198.958 21.7433   3
   6  -5   5 180.884 25.0878   6
   6  -5  -5 209.711 16.5737   8
  -6  -5   5 182.196 14.9042  12
   6   5   5 204.715 16.2497   2
  -6  -5   5 183.531 16.5569   3
   6   5   5 244.576 31.8753   6
   6   5   5 250.583 27.9411   8
   6  -5  -5 182.510 18.3756   2
   7  -5   5 30.2309 9.64018   6
  -7  -5  -5 58.1136 9.22442   3
   7   5  -5 56.6361 7.65331   2
   7   5  -5 46.8035 6.72565   8
   7   5   5 46.9700 7.69898   2
   7   5   5 49.6330 11.3363   6
   7  -5  -5 44.8262 6.91141   8
  -7  -5   5 57.7384 6.07824   3
   7  -5  -5 55.7210 8.18100   2
   7   5   5 55.0506 11.7741   8
   0   6   5 360.623 27.0561   9
   0  -6  -5 424.877 21.2675   5
   0   6   5 364.268 28.5524   3
   0   6  -5 377.872 24.2702   3
   0  -6   5 422.133 33.4304   1
   0   6  -5 409.477 28.2947  10
   0  -6  -5 413.576 26.0547   1
   0   6   5 424.574 33.2479   1
   0  -6   5 416.858 26.0083   1
   0   6   5 425.455 24.0083  10
   0   6  -5 420.720 27.2109   5
   1   6  -5 29.7979 7.20994  10
   1   6  -5 41.6309 10.1344   5
  -1  -6  -5 16.0170 5.03995   1
   1   6  -5 20.1516 4.96866  11
  -1   6   5 14.4033 8.55856   1
  -1   6   5 34.6356 7.42210  10
  -1  -6   5 29.0768 5.07613   3
  -1  -6   5 41.0798 9.56770   1
   1   6   5 26.5605 5.51488  10
   1   6   5 23.5895 6.82184   3
  -1   6  -5 40.7531 8.67686   5
   1   6   5 42.4966 10.1884   9
   1   6   5 26.4788 9.73234   1
  -1  -6   5 41.3331 10.1894   1
  -1   6  -5 20.2290 6.38008  10
   2   6  -5 287.101 24.4630   7
  -2   6   5 272.336 17.5700   3
  -2   6   5 227.687 28.6514   1
   2   6  -5 274.329 15.4704  11
  -2   6   5 271.972 20.7642   9
  -2   6   5 287.202 21.4777  10
  -2  -6  -5 282.877 21.1838   3
  -2   6  -5 301.398 28.3402  10
  -2   6  -5 297.409 20.4622   5
   2   6   5 274.908 17.6715   7
  -2  -6   5 268.521 24.9858   1
  -2  -6   5 273.198 17.1136   3
   2   6   5 233.093 19.1865  10
   2   6   5 298.673 27.8560   9
  -3   6   5 311.037 19.7339   3
  -3   6   5 344.178 24.7101  10
   3   6  -5 362.834 28.9341   4
  -3  -6  -5 373.127 34.8089  12
   3   6  -5 363.394 32.0943   7
  -3  -6  -5 365.266 26.7343   3
   3   6  -5 324.871 40.2086   6
   3  -6   5 353.023 28.4849   6
   3   6   5 418.669 36.2506   6
  -3   6  -5 377.007 35.0266  10
   3   6   5 359.356 25.2471   7
   3  -6  -5 403.351 32.4741   8
  -3   6  -5 361.929 21.4272   3
  -3  -6   5 344.209 26.9366  12
   3   6   5 357.842 33.3647   9
  -3   6  -5 357.140 24.0180   5
   3  -6  -5 376.102 25.4382   2
  -3  -6   5 356.169 22.1243   3
   3   6   5 364.124 37.9302   4
   4   6  -5 139.333 22.3152   7
   4   6  -5 131.921 18.8032   8
  -4  -6  -5 121.021 17.8683   3
  -4  -6  -5 103.581 19.7250  12
  -4   6   5 150.718 13.4568   3
   4   6  -5 131.778 21.4170   6
   4   6  -5 120.468 12.9481  11
   4  -6  -5 156.965 14.7307   8
  -4  -6   5 146.014 14.1829   3
   4   6   5 155.226 17.6750   7
  -4  -6   5 153.871 17.5883  12
  -5  -6  -5 160.789 24.5898  12
   5   6  -5 185.903 17.1561   2
   5   6  -5 154.098 22.7165   6
  -5  -6  -5 196.065 21.0175   3
   5   6  -5 188.778 14.4604   4
   5   6  -5 182.341 26.3766   7
   5  -6   5 181.681 25.7095   6
   5   6  -5 187.383 20.0477   8
  -5  -6   5 189.822 16.6124   3
  -5  -6   5 176.306 18.2070  12
   5   6   5 195.082 28.2335   8
   5  -6  -5 188.183 19.1360   2
   5   6   5 199.860 29.8881   6
   5   6   5 178.326 22.2264   4
   5  -6  -5 167.325 16.2911   8
   5   6   5 192.507 21.0397   7
  -6  -6  -5 121.668 18.3661  12
   6   6  -5 112.899 12.6351   8
   6  -6   5 76.7127 16.4501   6
   6   6  -5 91.5312 10.9542   2
  -6  -6  -5 90.9495 13.4236   3
   6   6   5 93.8359 16.1662   8
   6   6   5 90.7124 19.5674   6
   6  -6  -5 86.0975 11.1124   8
  -6  -6   5 74.6891 9.91680  12
   6  -6  -5 82.5628 11.8357   2
   6   6   5 97.6519 10.6675   2
  -6  -6   5 101.148 10.4575   3
   7   6  -5 47.4116 6.61362   8
   7   6  -5 57.9861 7.27845   2
  -7  -6  -5 33.7520 7.05700   3
   7  -6  -5 50.3497 7.93717   8
   7   6   5 46.0555 9.84935   6
   7   6   5 43.8362 6.46976   2
  -7  -6   5 53.9234 5.43493   3
   7   6   5 43.4772 9.70913   8
   0   7  -5 156.073 12.6201   3
   0   7   5 124.830 22.8431   1
   0   7   5 158.499 15.3281   3
   0   7  -5 156.565 18.7151  10
   0   7   5 181.853 16.0686  10
   0   7  -5 183.241 18.0044   5
   0   7  -5 176.282 14.9988  11
   0   7   5 161.211 19.3627   9
   1   7  -5 200.935 14.5422  11
  -1  -7  -5 193.787 21.7577   1
  -1   7   5 194.589 18.2588  10
  -1   7   5 200.691 16.7001   3
   1   7  -5 195.184 12.0222   3
   1   7  -5 201.241 18.6037  10
  -1  -7  -5 203.073 17.1930   3
  -1  -7   5 184.152 11.6815   3
  -1  -7   5 204.806 30.7136   1
  -1   7  -5 220.204 19.0806   5
  -1   7  -5 202.560 14.7200   3
   1   7   5 192.038 22.0802   9
   1   7   5 152.370 26.7197   1
  -1   7  -5 147.786 20.4522  10
   1   7   5 157.986 16.1098   3
   1   7   5 206.231 15.3048  10
  -2   7   5 311.574 24.2520   9
   2   7  -5 307.608 31.6234   7
  -2   7   5 302.084 20.7515   3
   2   7  -5 315.946 17.6311  11
   2  -7   5 293.762 18.1311   4
   2   7  -5 279.477 26.2898   4
  -2  -7  -5 376.418 36.3877  12
  -2  -7  -5 321.036 23.8157   3
  -2   7   5 332.335 24.8754  10
   2   7   5 314.511 18.3817  10
   2   7   5 335.757 35.2185   4
  -2   7  -5 290.928 19.7924   3
  -2  -7   5 301.308 18.3169   3
  -2   7  -5 318.236 24.4094   5
   2   7   5 290.844 18.4063   7
   2   7   5 310.947 31.7088   9
   2  -7  -5 300.812 23.9677   2
  -2  -7   5 281.816 28.8049  12
  -2   7  -5 332.320 31.3177  10
   2  -7  -5 296.356 29.9861   4
   2   7   5 376.814 34.0453   6
   2   7   5 282.295 21.6610  11
   3   7  -5 718.672 30.7066  11
   3  -7   5 804.961 44.9088   6
   3   7  -5 622.427 45.4561   7
  -3   7   5 675.622 40.5221  10
   3   7  -5 693.937 42.0717   4
  -3   7   5 605.617 37.8225   9
  -3  -7  -5 664.751 48.6466  12
  -3   7   5 614.412 33.8926   3
   3   7   5 656.190 48.5130   9
  -3   7  -5 630.323 39.8029   5
   3   7   5 563.762 48.8972   4
  -3   7  -5 812.232 67.4309  10
  -3  -7   5 673.685 33.2048   3
   3  -7  -5 660.495 34.3032   8
   3   7   5 662.356 45.1545   7
   3  -7  -5 656.393 36.9213   2
  -3  -7   5 653.210 39.0480  12
   3   7   5 796.365 54.4133   6
   4   7  -5 54.5151 14.6250   6
   4  -7   5 43.3100 11.8564   6
   4   7  -5 50.7094 13.8384   7
  -4  -7  -5 74.9799 15.3554  12
  -4  -7  -5 42.2068 12.2289   3
  -4   7   5 57.2158 9.95935   3
   4   7  -5 58.7415 16.4417   8
   4   7  -5 54.3469 10.1336  11
   4   7  -5 35.0023 8.59044   4
   4   7   5 44.6123 10.0168   7
  -4   7  -5 22.3276 14.1903  11
   4  -7  -5 34.9207 8.65784   2
  -4  -7   5 42.7870 9.11826   3
  -4   7  -5 64.4504 9.97847   3
  -4  -7   5 44.4902 10.6379  12
   4   7   5 54.0212 16.9786   4
   4   7   5 49.2030 17.4605   6
   4  -7  -5 51.5213 10.1503   8
   5  -7   5 177.042 24.6313   6
   5   7  -5 148.353 24.9923   8
   5   7  -5 205.259 27.8828   7
  -5   7   5 132.520 19.2426   3
   5   7  -5 128.611 15.2604   4
   5   7  -5 144.303 15.2177   2
  -5  -7  -5 135.323 17.0287   3
   5   7   5 108.458 19.0881   7
   5   7   5 130.311 30.7321   4
   5   7   5 141.821 26.0756   6
   5   7   5 164.060 25.8554   8
   5  -7  -5 168.877 17.5524   2
  -5  -7   5 161.416 14.7136   3
   6   7  -5 63.4625 8.99109   2
   6   7  -5 63.8531 10.4263   8
  -6  -7  -5 98.8371 15.1503  12
  -6  -7  -5 71.1012 10.7986   3
   6  -7   5 75.9784 18.2964   6
   6  -7  -5 82.2914 14.3443   8
  -6  -7   5 66.3385 11.2060  12
   6  -7  -5 80.3660 11.6946   2
   6   7   5 73.5479 13.7354   8
   6   7   5 85.6196 16.9201   6
   6   7   5 84.1141 9.35499   2
  -6  -7   5 60.9808 7.96255   3
   7   7  -5 51.5483 7.04883   2
  -7  -7  -5 48.2787 10.1297   3
   7   7   5 49.6119 12.0254   8
   7  -7  -5 53.9022 8.20961   2
  -7  -7   5 56.7126 7.50910   3
   0   8   5 13.3434 6.95520   9
   0   8   5 -1.0823 5.00226   3
   0   8  -5 6.74074 3.84366   3
   0   8  -5 3.67904 3.67190  11
   0  -8  -5 6.79311 6.79585   4
   0   8  -5 7.67257 5.84373   5
   0  -8  -5 12.7684 5.67551   2
   0   8   5 -0.8549 4.18243  10
  -1  -8  -5 379.421 24.1043   3
   1   8  -5 370.019 32.2335   4
   1   8  -5 369.764 19.3312   3
   1   8  -5 407.978 23.8552  11
  -1   8   5 400.387 29.7257   9
  -1   8   5 411.409 28.8023  10
   1   8  -5 410.486 30.0802  10
   1  -8  -5 478.786 32.3905   2
  -1   8  -5 368.195 29.3587   5
   1   8   5 390.155 23.7557  10
  -1   8  -5 375.241 35.4091  10
   1   8   5 348.397 43.3684   4
  -1  -8   5 392.979 18.8166   3
   1   8   5 375.190 25.2886   3
   1   8   5 389.597 33.2960   9
  -2  -8  -5 181.319 17.7098   3
  -2   8   5 178.418 16.8236   3
  -2  -8  -5 196.584 24.7992  12
   2   8  -5 143.163 20.2050   4
   2   8  -5 184.681 13.4474  11
   2   8  -5 165.471 21.3771   7
  -2   8   5 189.374 20.1752  10
  -2   8   5 171.705 22.2421   9
   2  -8  -5 178.418 18.3079   2
   2   8   5 181.485 24.6703   9
  -2  -8   5 177.918 13.1127   3
  -2   8  -5 174.156 27.6573  10
   2   8   5 173.480 13.6647  10
   2   8   5 208.666 26.0244   6
  -2  -8   5 179.102 18.6696  12
   2   8   5 178.425 27.1424   4
   2  -8  -5 142.700 17.9266   8
  -2   8  -5 182.153 15.8509   3
  -2   8  -5 181.951 21.2607   5
   3  -8   5 2563.38 123.668   6
   3   8  -5 2984.87 126.621   7
  -3  -8  -5 2992.90 113.344   3
   3   8  -5 2956.98 147.072   4
  -3  -8  -5 3355.25 143.066  12
  -3   8   5 2908.44 108.319   3
   3  -8   5 2943.37 93.8540   4
   3   8  -5 3037.76 100.289  11
  -3   8  -5 2946.85 104.096   3
   3  -8  -5 3219.75 121.756   2
   3   8   5 3185.71 136.387   6
   3   8   5 2805.53 109.603   7
   3   8   5 3007.52 131.848   9
  -3  -8   5 2806.61 117.398  12
   3  -8  -5 2781.24 106.093   8
   3   8   5 3351.32 189.130   4
  -3  -8   5 2945.44 102.646   3
   4   8  -5 350.960 29.3930   8
  -4   8   5 336.649 24.8811   3
  -4  -8  -5 326.864 35.1537  12
   4  -8   5 330.013 31.0413   6
   4   8  -5 312.329 34.4369   7
   4   8  -5 302.858 20.4648  11
  -4  -8  -5 345.786 27.9028   3
   4   8  -5 330.461 26.1083   4
  -4   8  -5 315.392 22.5034  11
   4  -8  -5 318.218 23.4220   8
   4   8   5 338.363 36.2194   4
   4   8   5 381.467 39.2745   6
   4  -8  -5 336.225 26.3608   2
  -4  -8   5 300.623 21.4011   3
  -4   8  -5 316.440 21.0871   3
  -4  -8   5 318.167 25.6851  12
  -5   8   5 90.5948 15.1403   3
   5  -8   5 75.4079 16.0075   6
   5   8  -5 81.7808 10.3670   4
   5   8  -5 77.6713 13.8111   8
  -5  -8  -5 70.8755 18.7193  12
   5   8  -5 77.9080 11.3606   2
  -5  -8  -5 113.136 14.6717   3
   5  -8  -5 99.4768 13.9918   2
   5  -8  -5 85.8925 12.9030   8
  -5  -8   5 107.758 11.2270   3
   5   8   5 94.2979 16.1152   4
   5   8   5 93.5948 19.8487   6
  -5  -8   5 100.612 12.6172  12
   5   8   5 90.7929 19.6266   8
  -5   8  -5 84.3206 9.06703   3
   6   8  -5 28.5420 9.66737   8
  -6  -8  -5 19.9640 5.93560   3
   6  -8   5 17.7380 7.61298   6
   6   8  -5 15.4695 6.33087   2
  -6  -8  -5 21.8423 7.22800  12
  -6  -8   5 20.3533 4.24046   3
   6  -8  -5 35.7062 8.14744   2
   6   8   5 18.1717 7.82028   6
   6   8   5 18.3899 5.00585   2
   6  -8  -5 37.8711 8.42579   8
  -6  -8   5 22.3933 5.52334  12
   6   8   5 37.7159 10.7584   8
   0  -9  -5 212.817 20.5887   2
   0  -9   5 226.869 15.7180  12
   0  -9  -5 185.253 24.2161  12
   0   9   5 207.436 19.8540  10
   0   9  -5 235.524 27.2130  10
   0   9  -5 203.201 15.5861   3
   0   9  -5 182.994 31.0606   4
   0   9   5 201.872 37.1579   4
   0   9   5 189.237 24.4361   9
   0   9   5 193.999 18.7404   3
   0   9  -5 204.812 18.1799  11
   1   9  -5 331.794 21.5101  11
  -1   9   5 263.698 27.4755   9
   1   9  -5 291.043 29.6646   4
  -1   9   5 301.425 28.5030  10
   1   9  -5 308.096 16.9444   3
   1   9  -5 300.353 27.1832  10
  -1   9   5 303.550 24.3984   3
  -1  -9  -5 324.400 31.1893  12
   1  -9  -5 302.738 24.1248   2
  -1   9  -5 274.589 22.8686  11
  -1   9  -5 240.742 30.8759  10
   1   9   5 240.875 37.7149   4
   1   9   5 305.363 22.7762   3
   1   9   5 287.944 30.0234   9
  -1   9  -5 291.316 31.4856   5
  -1  -9   5 306.694 21.5854  12
  -1   9  -5 278.829 20.2536   3
   1   9   5 288.963 21.7610  10
   2   9  -5 76.3756 15.9944   4
  -2  -9  -5 99.0161 20.8501  12
  -2  -9  -5 112.037 14.3186   3
  -2   9   5 107.206 15.1330   3
   2   9  -5 114.289 10.8467  11
   2   9  -5 118.505 19.8553   7
   2  -9   5 115.951 11.8570   4
  -2   9  -5 129.700 13.7348   3
   2   9   5 105.770 23.0071   9
   2  -9  -5 124.919 16.1951   2
   2   9   5 122.022 23.0190   4
   2  -9  -5 98.1716 16.5517   8
  -2  -9   5 121.362 15.8761  12
  -2  -9   5 99.1569 9.78463   3
  -2   9  -5 90.9439 19.5532   5
   3   9  -5 734.553 32.6354  11
   3  -9   5 726.928 45.7181   6
   3  -9   5 605.343 25.5401   4
  -3  -9  -5 734.113 55.0289   3
   3   9  -5 699.154 44.4570   4
  -3   9   5 660.780 39.0270   3
  -3  -9  -5 692.635 50.6221  12
   3   9  -5 676.400 50.8041   7
   3  -9  -5 617.684 36.2250   8
  -3  -9   5 665.240 39.9252  12
   3   9   5 663.647 55.3036   4
  -3  -9   5 640.413 39.0122   3
   3  -9  -5 679.191 40.3950   2
  -3   9  -5 696.749 35.0234   3
   3   9   5 707.971 54.3325   6
   4   9  -5 357.592 28.1305   4
  -4  -9  -5 402.144 28.8380   3
  -4  -9  -5 365.890 35.5900  12
  -4   9   5 366.264 27.3043   3
   4   9  -5 361.876 41.7441   7
   4  -9   5 354.096 33.4134   6
   4   9  -5 362.096 22.3059  11
  -4  -9   5 389.902 27.2929  12
   4  -9  -5 420.933 29.9468   2
   4   9   5 405.897 38.8583   4
  -4   9  -5 425.257 25.9287  11
  -4   9  -5 362.579 22.0030   3
  -4  -9   5 403.624 23.2822   3
   4   9   5 418.008 41.7648   6
  -5  -9  -5 21.8168 9.56360  12
  -5   9   5 29.0180 8.97906   3
  -5  -9  -5 14.1204 7.08615   3
   5   9  -5 24.5376 5.99952   4
   5   9  -5 20.5520 6.10684   2
   5  -9   5 22.0969 10.5013   6
  -5  -9   5 21.8302 5.33888   3
   5   9   5 8.65249 8.20602   8
   5  -9  -5 25.3140 7.02827   2
   5   9   5 15.3894 9.68054   6
   5   9   5 19.4315 7.85622   4
   5  -9  -5 -0.4800 12.0069   8
  -5  -9   5 24.3677 6.32479  12
   6  -9   5 17.0258 6.05960   6
  -6  -9  -5 26.8163 6.98545  12
  -6  -9  -5 23.6026 4.90279   3
  -6  -9   5 18.8276 4.00213  12
   6  -9  -5 20.7557 5.44552   2
   6   9   5 33.8045 8.53332   8
  -6  -9   5 25.3220 4.52794   3
   0 -10   5 138.927 12.4831  12
   0  10  -5 149.495 15.5583  11
   0  10   5 138.264 27.3386   4
   0 -10  -5 155.127 18.0052   2
   0 -10  -5 112.079 20.2177  12
   0  10  -5 158.954 25.9032   4
   0  10   5 156.038 21.7292   9
   0  10   5 162.320 17.9973   3
   0  10  -5 148.287 13.7992   3
   1  10  -5 67.7958 14.5952   7
   1  10  -5 44.3817 13.2306   4
   1  10  -5 43.5968 6.58107   3
   1  10  -5 47.2554 8.87190  11
  -1  10   5 60.5271 14.2123   9
  -1 -10  -5 80.2084 24.7499  12
  -1  10   5 51.8363 11.7044   3
   1 -10  -5 50.2449 13.2957   2
   1  10   5 67.9705 15.7732   9
  -1  10  -5 43.0137 9.78423  11
  -1 -10   5 69.8449 15.5007  12
   1  10   5 66.0882 11.1593   3
  -1  10  -5 44.1192 8.97351   3
   1  10   5 56.2912 18.0455   4
  -2 -10  -5 148.742 15.9190   3
   2  10  -5 180.156 21.7035   4
  -2 -10  -5 155.651 23.0161  12
   2  10  -5 147.012 23.0535   7
   2  10  -5 173.419 14.0253  11
  -2  10   5 163.333 19.2029   3
   2 -10   5 162.506 13.6326   4
   2  10   5 143.521 24.4430   9
  -2 -10   5 154.320 12.0806   3
  -2 -10   5 168.799 17.2352  12
  -2  10  -5 175.877 17.9560  11
   2 -10  -5 160.161 18.6984   2
  -2  10  -5 170.941 16.0620   3
   2  10   5 160.829 28.9035   4
   3  10  -5 451.035 23.7920  11
   3  10  -5 408.657 32.8813   4
  -3 -10  -5 418.737 28.3381   3
  -3  10   5 427.930 31.2929   3
   3  10  -5 345.250 35.5719   7
   3 -10   5 463.996 35.9136   6
  -3 -10  -5 488.965 40.2117  12
   3 -10  -5 439.834 32.0215   2
  -3  10  -5 419.368 25.9360   3
  -3  10  -5 408.184 28.6757  11
   3  10   5 436.248 43.7566   4
  -3 -10   5 419.907 22.6092   3
  -3 -10   5 440.116 29.8575  12
  -4 -10  -5 52.9988 14.5122  12
   4  10  -5 62.5688 11.0925  11
  -4  10   5 59.2515 11.0407   3
   4  10  -5 47.8204 10.5058   4
   4 -10   5 33.5689 10.9022   6
  -4 -10  -5 55.0435 11.4328   3
  -4 -10   5 36.6798 6.71683   3
   4  10   5 54.3482 14.4134   8
   4 -10  -5 56.7673 12.2958   2
  -4  10  -5 40.4611 7.33248   3
   4  10   5 67.5130 17.5003   4
  -4  10  -5 49.9658 12.1965  11
  -4 -10   5 54.3424 11.2227  12
  -5  10   5 120.396 17.7382   3
   5  10  -5 88.5559 9.51371   4
   5 -10   5 83.0594 14.9444   6
  -5 -10  -5 75.4161 13.1176  12
   5  10  -5 65.9850 8.48953   2
  -5 -10  -5 62.3399 10.6563   3
  -5  10  -5 68.5561 9.56428   3
   5  10   5 49.1313 18.4716   8
  -5 -10   5 87.5654 8.56923   3
   5 -10  -5 104.158 12.3836   2
   5  10   5 87.4332 12.8050   4
  -5 -10   5 86.8588 9.98633  12
  -6 -10  -5 58.8570 7.33367   3
  -6 -10  -5 80.9889 9.01879  12
   6  10  -5 61.5763 6.69873   2
  -6 -10   5 61.4641 5.89154   3
  -6 -10   5 63.3886 6.04837  12
   6  10   5 63.6589 9.15666   8
   6  10   5 67.8326 6.92271   2
   6 -10  -5 60.9069 8.11308   2
   0  11   5 9.72262 21.3056   4
   0  11  -5 0.75789 4.08589   3
   0  11   5 26.0623 13.2802   9
   0  11  -5 8.55893 5.16548  11
   0  11   5 8.47039 6.54454   3
   0  11  -5 16.4714 12.1425   4
   0 -11   5 10.5318 4.18885  12
   0 -11  -5 -5.6769 7.61077  12
   1  11  -5 93.5780 11.3908  11
  -1 -11  -5 64.7707 14.1550  12
   1  11  -5 67.2739 19.4536   7
  -1  11   5 108.042 15.2143   3
   1  11  -5 87.2129 8.59712   3
   1  11  -5 106.063 18.9186   4
  -1  11  -5 90.4211 13.5353  11
  -1  11  -5 77.4064 10.6648   3
   1 -11  -5 87.5336 16.5225   2
  -1 -11   5 84.6930 11.3966  12
   1  11   5 95.2814 14.0105   3
   2  11  -5 533.613 39.2656   4
   2  11  -5 486.373 43.1673   7
   2  11  -5 553.508 27.9403  11
  -2 -11  -5 524.801 41.2840  12
  -2  11   5 548.549 36.0694   3
   2 -11   5 520.248 26.5219   4
   2  11   5 510.053 43.0096   9
   2 -11  -5 555.289 36.1813   2
  -2  11  -5 529.728 29.8736   3
   2  11   5 524.199 50.1320   4
  -2  11  -5 567.089 34.9380  11
  -2 -11   5 506.983 30.4481  12
  -3 -11  -5 100.229 12.5421   3
  -3  11   5 113.001 15.2819   3
   3 -11   5 115.073 20.3013   6
  -3 -11  -5 110.858 30.7698  12
   3  11  -5 125.183 20.8647   4
   3  11  -5 93.9898 10.3900  11
   3 -11  -5 136.979 20.5379   2
  -3  11  -5 99.0812 12.2839  11
   3  11   5 91.5318 30.5345   4
  -3 -11   5 98.0242 9.40011   3
  -3  11  -5 111.759 11.7222   3
  -4 -11  -5 28.3952 6.89459   3
   4  11  -5 42.1889 7.19743  11
   4  11  -5 32.4507 8.11733   4
  -4 -11  -5 31.8590 10.2254  12
   4 -11   5 30.2415 10.2073   6
  -4  11   5 37.5920 9.88910   3
   4  11   5 28.8647 9.79498   4
  -4  11  -5 28.4977 5.55301   3
  -4 -11   5 35.5325 8.20152  12
   4  11   5 49.1503 13.5684   8
  -4  11  -5 25.8401 6.65072  11
  -4 -11   5 27.3763 8.77046   4
  -4 -11   5 24.0631 4.76150   3
   4 -11  -5 20.2103 6.89483   2
   5  11  -5 29.8321 5.86948   2
  -5  11   5 28.4562 6.98120   3
   5  11  -5 48.3568 5.89594   4
  -5 -11  -5 22.7649 5.59193   3
  -5 -11  -5 32.5348 8.24800  12
   5 -11   5 35.0179 8.79544   6
  -5 -11   5 38.5487 5.46509   3
   5  11   5 45.9860 10.8230   8
  -5  11  -5 39.6290 5.12323   3
  -5 -11   5 46.5423 6.50633  12
   5  11   5 35.6753 7.55295   4
   5 -11  -5 20.5543 5.86124   2
   0  12  -5 290.301 21.0736  11
   0  12   5 264.726 22.2089   3
   0  12  -5 290.387 27.8207   4
   0  12   5 237.696 43.0131   4
   0  12  -5 285.731 17.9546   3
  -1  12   5 115.793 16.3061   3
   1  12  -5 118.800 12.6831  11
   1  12  -5 139.058 19.2515   4
   1  12  -5 124.425 9.41804   3
  -1 -12  -5 102.837 17.4618  12
   1  12   5 116.098 14.5955  11
   1  12   5 122.597 21.8512   9
   1 -12  -5 141.963 18.5432   2
  -1  12  -5 125.465 14.8714  11
  -1 -12   5 134.890 12.1164  12
   1  12   5 131.139 13.8870   3
  -1  12  -5 131.436 12.8570   3
   2  12  -5 137.079 11.6849  11
  -2 -12  -5 137.364 19.7192  12
  -2  12   5 127.173 16.9461   3
   2  12  -5 138.197 19.0942   4
   2 -12   5 132.384 10.7242   4
  -2  12  -5 137.151 13.0799   3
   2 -12  -5 129.551 17.0403   2
  -2 -12   5 131.686 13.0303  12
  -2  12  -5 132.936 14.9868  11
   2  12   5 145.816 27.9171   4
  -3  12   5 291.335 27.9204   3
   3  12  -5 287.740 17.5211  11
   3  12  -5 282.432 24.6044   4
  -3 -12  -5 318.857 28.4706  12
   3 -12   5 330.111 28.6995   6
  -3  12  -5 315.961 21.7016   3
  -3 -12   5 322.923 20.9312  12
   3  12   5 319.352 33.2934   4
   3 -12  -5 321.637 25.3694   2
  -3  12  -5 291.926 20.4252  11
   3  12   5 294.997 35.0222   8
   4 -12   5 10.1902 7.13358   6
  -4 -12  -5 6.82341 5.18759  12
   4  12  -5 12.7973 4.59168   4
  -4  12   5 13.8040 6.32634   3
   4  12  -5 -3.3467 11.1757  11
  -4  12  -5 13.2702 5.09664  11
   4 -12  -5 15.4837 7.49681   2
   4  12   5 16.2754 11.0480   8
   4  12   5 12.0137 8.51690   4
  -4  12  -5 10.8373 3.27415   3
  -4 -12   5 8.97069 4.04997  12
   5 -12   5 24.0941 7.11233   6
   5  12  -5 29.4694 5.35673   2
  -5 -12  -5 32.3190 6.91158  12
   5  12  -5 32.4419 4.41907   4
   5 -12  -5 42.7117 6.97344   2
  -5 -12   5 37.0405 4.60343  12
   5  12   5 22.9680 5.39275   4
   0  13  -5 47.4787 17.2722   4
   0  13  -5 64.6652 7.52408   3
   0  13   5 67.6868 10.5591   3
   0  13  -5 71.9761 9.72768  11
   1  13  -5 72.8641 8.48813  11
   1 -13   5 83.3723 10.4166   4
  -1  13   5 71.6902 12.7979   3
  -1 -13  -5 80.6304 12.8033  12
   1  13  -5 78.5755 14.9390   4
  -1  13  -5 65.0574 8.32689   3
  -1  13  -5 85.1361 10.7260  11
   1  13   5 84.4391 13.4284  11
  -1 -13   5 83.7023 8.78027  12
   1  13   5 108.899 23.7768   4
  -2  13   5 52.8018 11.0355   3
   2  13  -5 41.3217 10.5402   4
   2  13  -5 44.3861 6.43159  11
   2 -13   5 45.0434 5.32455   4
  -2 -13  -5 33.3646 9.08914  12
  -2  13  -5 43.6473 7.07762   3
   2  13   5 35.6756 14.2536   4
  -2 -13   5 51.4450 7.26879  12
   2 -13  -5 38.5344 9.80426   2
  -2  13  -5 44.4610 6.73416  11
  -3 -13  -5 12.4990 6.12248  12
   3  13  -5 13.8209 4.28103  11
   3  13  -5 1.06352 4.10311   4
   3 -13   5 4.62492 4.33007   6
  -3  13   5 7.80450 4.70702   3
  -3 -13   5 11.2772 4.99971   4
  -3 -13   5 13.6860 4.29776  12
  -3  13  -5 4.70393 2.97702  11
   3 -13  -5 9.41481 4.73892   2
  -3  13  -5 6.49979 2.88879   3
   4  13  -5 55.6623 7.06211   4
   4 -13   5 48.0788 9.14303   6
  -4 -13  -5 54.2744 9.27388  12
  -4  13   5 50.4292 7.80349   3
   4  13  -5 44.6857 6.12314   2
   4  13   5 42.5993 9.20065   4
  -4 -13   5 55.2576 6.15630  12
  -4 -13   5 59.4449 8.30705   4
  -4  13  -5 51.9430 5.20040   3
   4 -13  -5 54.0008 8.29428   2
   0  14  -5 6.91263 2.98312  11
   0 -14   5 11.0778 4.21019   4
   0  14   5 14.5767 5.07911   3
   0  14   5 9.42757 5.08414  11
   0  14  -5 9.71687 3.08340   3
   1  14  -5 56.7827 10.7786   4
  -1  14   5 72.7453 10.4210   3
   1 -14   5 67.3711 7.51006   4
   1  14  -5 69.0244 7.90023  11
  -1 -14   5 58.6689 9.71587   4
  -1  14  -5 60.0012 8.08048  11
   1  14   5 64.1930 8.70886  11
   1  14   5 82.4039 17.5012   4
  -1  14  -5 71.5791 7.20173   3
   2 -14   5 13.4688 2.49623   4
  -2  14   5 18.5516 4.86342   3
  -2 -14  -5 12.8219 5.65361  12
   2 -14   5 15.5652 4.94144   6
   2  14  -5 19.2113 6.53352   4
   2  14  -5 19.6841 4.46742  11
  -2  14  -5 14.6449 3.42375   3
   2  14   5 28.3665 9.52331   4
  -2  14  -5 26.5519 5.15294  11
  -2 -14   5 15.4204 3.52489  12
  -2 -14   5 9.00548 5.77706   4
  -3  14   5 191.269 15.0305   3
   3  14  -5 211.855 15.2091   4
   3 -14   5 200.198 18.0290   6
   3  14  -5 167.120 12.4613  11
  -3 -14  -5 204.606 14.3695  12
   3  14   5 218.856 19.7640   4
  -3 -14   5 196.537 11.2332  12
  -3  14  -5 199.881 11.6633  11
  -3  14  -5 208.119 11.4853   3
  -3 -14   5 198.323 13.7026   4
  -4 -14  -5 31.9866 5.31389  12
   4  14  -5 29.7948 4.72334   4
  -4 -14   5 27.0577 3.49746  12
   0  15   5 -3.5103 3.02339  11
   0 -15   5 -0.3356 1.68027   4
   0  15  -5 9.03730 3.44419  11
  -1  15   5 1.73749 2.80482  11
  -1  15   5 13.6953 4.45460   3
   1  15  -5 2.93757 2.92788  11
   1 -15   5 2.77466 1.85254   4
   1  15  -5 10.2164 6.27699   4
   1  15   5 -2.5763 8.84538   4
  -1  15  -5 7.17472 2.44805   3
  -1 -15   5 7.83868 3.54211   4
  -1  15  -5 0.01653 2.73781  11
   2  15  -5 3.89637 4.11180   4
  -2  15   5 12.7297 4.56886   3
   2  15  -5 13.6886 3.33188  11
  -2  15   5 10.8995 3.84022  11
  -2  15  -5 12.1191 2.76667   3
  -2 -15   5 11.9765 3.92389   4
   2  15   5 11.5755 9.59085   4
  -2  15  -5 11.0031 3.19248  11
  -3  15   5 21.5600 7.66527  11
   3  15  -5 12.3063 2.78645   4
   3 -15   5 11.3318 4.15450   6
  -3  15   5 10.7120 4.65407   3
  -3  15  -5 9.92543 2.97857   3
   3  15   5 16.1401 5.00966   4
   0  16  -5 40.1698 5.81064  11
   0 -16   5 54.7716 5.68102   4
  -1  16  -5 31.0385 4.22564  11
   0   0  -6 169.103 9.52331   1
   0   0  -6 173.819 8.99532   5
   0   0   6 160.382 8.71665   5
   0   0   6 190.947 9.82377   1
   0   0  -6 165.781 9.22858  10
   1   0  -6 1651.25 57.3631   1
  -1   0  -6 1691.10 54.0421   5
  -1   0   6 1733.13 54.2584   1
   1   0  -6 1657.91 56.2193  10
  -1   0   6 1629.99 52.4900   5
   1   0  -6 1646.55 56.8412   5
  -1   0  -6 1635.60 53.9609   1
   1   0   6 1633.97 57.4041   1
  -2   0   6 45.0983 4.46239   1
  -2   0  -6 43.9021 5.22237   5
   2   0  -6 38.3722 6.22764   1
  -2   0   6 47.8037 4.72898   5
  -2   0  -6 42.9588 4.45249   1
   2   0  -6 48.8336 5.30632  10
   2   0  -6 38.7628 9.02154   7
   2   0   6 52.0608 6.30765   7
   2   0   6 32.6242 6.33051   1
   3   0  -6 69.5185 10.6849  11
   3   0   6 82.0430 9.89835   7
   3   0  -6 86.5337 13.2452   7
  -3   0   6 79.3645 9.33155   5
  -3   0  -6 65.6808 9.90403   5
   4   0   6 54.0615 14.1476   6
   4   0  -6 80.3520 12.5254   8
   4   0  -6 68.6959 9.93463   2
  -4   0  -6 45.2408 6.55600   3
  -4   0   6 57.0611 8.55512   3
   4   0   6 69.5712 11.0596   7
   4   0  -6 44.7487 11.7047   7
  -4   0  -6 52.8977 7.84575   5
  -5   0   6 984.352 40.8247   3
   5   0   6 1001.94 62.2796   8
   5   0   6 1066.40 53.1944   7
   5   0   6 1017.69 67.6830   6
   5   0  -6 1019.37 46.7067   2
   5   0  -6 975.609 59.5543   7
  -5   0  -6 948.776 42.4668   3
   5   0  -6 999.766 50.8847   8
   6   0  -6 37.6539 11.2423   8
   6   0   6 39.0761 10.8195   7
   6   0   6 23.8224 14.0531   6
  -6   0  -6 25.4609 9.29091   3
   6   0  -6 54.9067 14.6176   7
  -6   0   6 27.8141 5.33312   3
   6   0  -6 24.8447 9.08979   2
   7   0   6 15.1969 6.36811   8
   7   0  -6 10.2509 4.75049   2
   7   0  -6 15.5659 4.89510   8
  -7   0   6 21.3004 4.22188   3
  -7   0  -6 6.65214 8.54079   3
   7   0   6 15.9486 9.62431   6
   0  -1  -6 369.675 14.9641   1
   0   1  -6 338.458 14.6215  10
   0  -1  -6 362.372 13.7707   5
   0   1   6 366.773 18.1298   1
   0   1   6 367.892 14.9310  10
   0  -1   6 332.393 14.3775   5
   0  -1  -6 339.573 16.8797  10
   0   1  -6 345.043 15.7605   5
   0   1  -6 338.147 17.3609   1
   0  -1   6 351.311 14.5534   1
   1   1  -6 108.201 6.50471  10
   1  -1   6 100.298 8.35371   5
  -1   1   6 105.410 5.38532   5
  -1  -1  -6 101.290 6.69978   1
  -1   1   6 106.307 6.20360  10
  -1  -1  -6 94.8992 10.1824   5
   1   1  -6 103.361 9.13409   5
   1  -1   6 109.368 7.50699   1
  -1   1   6 110.095 8.28139   1
   1   1  -6 93.6127 10.5220   1
  -1  -1  -6 103.344 8.02116  10
  -1   1  -6 109.232 8.04490   1
  -1  -1   6 102.988 6.72650   1
   1  -1  -6 107.535 7.26388   5
   1  -1  -6 114.496 9.43537  10
  -1  -1   6 100.177 6.90983   5
   1   1   6 112.201 10.0333   1
   1  -1  -6 111.647 7.48454   1
  -1   1  -6 102.683 6.79532   5
   2  -1   6 77.0478 7.87317   7
  -2   1   6 71.1251 6.82183   1
  -2  -1  -6 76.3106 7.26196   5
  -2   1   6 75.3880 4.82225  10
   2   1  -6 77.2689 9.95852   7
  -2  -1  -6 80.8737 5.90665   1
  -2   1   6 72.8134 4.72881   5
   2  -1  -6 70.9422 8.06870  10
   2   1   6 82.6695 8.17838   7
   2  -1  -6 63.1119 8.16505   1
   2  -1  -6 75.2405 9.53560   7
  -2  -1   6 78.8860 5.94571   1
   2   1   6 83.8038 10.5662   1
  -2   1  -6 72.4715 6.63920   1
  -2  -1   6 81.5282 7.60836   5
  -2   1  -6 76.5682 6.55498   5
  -3   1   6 427.024 22.6447   1
  -3  -1  -6 483.460 24.5797   5
  -3   1   6 476.695 20.1815   5
   3   1  -6 510.529 33.6893   7
   3   1  -6 454.782 25.5344  11
   3  -1   6 474.131 26.1671   7
  -3  -1   6 487.988 20.0764   1
  -3  -1   6 460.841 27.3980   3
   3   1   6 504.014 34.9143   9
  -3   1  -6 457.805 25.3999   5
   3   1   6 464.000 26.5247   7
   3  -1  -6 508.178 31.9634   7
   4   1  -6 38.4840 7.11107   2
  -4   1   6 45.4000 7.61319   3
  -4  -1  -6 52.0798 8.53166   5
   4   1  -6 71.6316 16.8376   7
   4   1  -6 65.2106 12.6529   8
   4   1  -6 58.2655 8.10662   4
   4  -1   6 61.2091 14.7900   8
   4  -1   6 54.1367 9.75965   7
   4  -1   6 71.7118 12.9020   6
   4   1   6 79.6670 18.8525   6
   4  -1  -6 51.6297 9.04117   2
  -4  -1   6 60.1667 8.77192   3
   4  -1  -6 63.9016 10.9421   8
   4  -1  -6 66.6512 20.7241   7
  -4   1  -6 57.9572 8.21862   5
   4   1   6 59.3887 10.3708   7
   5   1  -6 151.653 15.0993   2
   5   1  -6 174.609 19.2608   8
   5  -1   6 169.231 24.2220   6
  -5  -1  -6 167.649 16.3458   3
   5  -1   6 186.690 19.8548   7
   5   1  -6 160.456 23.1428   7
   5  -1   6 174.050 23.3458   8
  -5   1   6 145.133 12.5470   3
   5  -1  -6 180.412 17.5520   8
   5   1   6 165.182 24.1173   6
   5   1   6 184.047 20.6344   7
  -5   1  -6 134.531 16.8861   3
   5  -1  -6 154.552 15.9110   2
   5   1   6 150.540 24.8751   8
   5   1   6 151.581 15.5149   2
   5  -1  -6 147.382 22.0674   7
  -5  -1   6 143.330 13.4562   3
  -6   1   6 137.882 11.8267   3
   6   1  -6 111.419 21.5513   7
   6  -1   6 154.393 21.1652   8
  -6  -1  -6 175.039 18.2569   3
  -6   1  -6 155.188 17.1596   3
   6  -1  -6 199.082 29.8994   7
  -6  -1   6 137.106 11.5465   3
   6   1   6 125.108 26.8598   8
   6   1   6 191.830 21.6241   7
  -7  -1  -6 11.9693 7.22584   3
   7  -1   6 11.9694 5.45745   8
   7   1  -6 4.27926 3.82914   8
   7  -1   6 7.51014 5.17155   6
   7   1  -6 0.96280 3.56332   2
   7   1   6 4.97496 6.81871   8
   7   1   6 -1.5876 3.61239   6
   7  -1  -6 11.2161 4.45075   2
   7  -1  -6 4.16819 3.60993   8
  -7  -1   6 6.96774 3.09240   3
   0   2  -6 3605.05 116.472   5
   0   2   6 3638.22 121.684   1
   0  -2   6 3698.97 113.962   1
   0  -2  -6 3908.38 121.597  10
   0  -2   6 3553.96 113.227   5
   0   2   6 3639.63 114.059  10
   0  -2  -6 3763.45 111.152   5
   0   2  -6 3719.56 121.470   1
   0  -2  -6 3632.89 113.907   1
  -1   2   6 2883.86 93.2668  10
  -1   2   6 2909.75 99.7802   1
   1  -2   6 2996.48 96.6436   5
  -1  -2  -6 3054.61 94.8627   5
   1   2  -6 3084.57 91.7288  10
   1   2  -6 3023.01 104.558   1
   1  -2   6 2899.89 92.5351   1
   1   2  -6 3034.72 100.898   5
  -1  -2  -6 2945.38 95.0179   1
  -1  -2  -6 3038.15 100.055  10
   1  -2  -6 3005.00 91.6407   5
   1   2   6 2936.57 104.592   1
   1   2   6 3066.38 94.3556   7
  -1  -2   6 2816.80 97.7441   5
  -1  -2   6 2943.49 95.1960   1
  -1   2  -6 3092.00 95.1984   5
   1  -2  -6 2990.24 93.0841   1
  -1   2  -6 3042.08 99.8148   1
   1  -2  -6 3126.66 103.488  10
  -2   2   6 382.189 21.4432   1
  -2   2   6 402.390 17.2092  10
  -2  -2  -6 391.602 18.5831   1
  -2  -2  -6 393.547 20.6712   5
  -2  -2   6 418.961 27.6045   1
  -2  -2   6 399.346 18.9591   1
   2   2   6 428.522 21.6294   7
   2  -2  -6 427.196 23.3621   7
  -2   2  -6 408.684 21.6190   1
   2  -2  -6 412.920 24.1820  10
   2  -2  -6 413.389 19.2323   1
   2   2   6 438.894 27.5684   1
  -2   2  -6 411.873 18.4519   5
   3   2  -6 117.148 10.4247  11
   3  -2   6 111.299 11.3118   7
  -3   2   6 100.566 10.5470   1
   3   2  -6 121.058 15.9101   7
  -3  -2  -6 123.327 11.5848   5
  -3   2   6 103.957 6.64219  10
   3   2   6 116.189 15.5605   9
   3   2   6 113.804 12.5889   7
   3  -2  -6 108.620 13.8247   7
  -3   2  -6 109.666 11.8871   5
  -3  -2   6 108.560 8.45454   1
   4   2  -6 182.111 23.2702   7
   4   2  -6 185.870 15.5655   2
   4   2  -6 165.615 18.4160   8
   4  -2   6 145.060 22.1282   8
   4  -2   6 201.369 24.6404   6
  -4  -2  -6 200.808 16.5131   3
   4  -2   6 195.138 17.9209   7
  -4  -2  -6 176.408 18.0492   5
   4   2  -6 204.410 22.2947  11
   4   2   6 193.795 18.3928   7
  -4   2  -6 201.911 14.3973   5
   4  -2  -6 195.330 16.4099   2
   4   2   6 181.485 24.2160   4
   4  -2  -6 192.135 18.2126   8
   4   2   6 226.763 26.6118   6
  -4  -2   6 205.091 15.0014   3
   4  -2  -6 216.190 22.4963   7
   5  -2   6 243.215 24.1479   7
   5   2  -6 278.504 20.9296   2
   5  -2   6 266.380 28.3803   8
  -5  -2  -6 271.003 21.2600   3
   5  -2   6 286.148 33.4475   6
   5   2  -6 297.741 25.9014   8
   5   2   6 190.158 29.5755   7
   5  -2  -6 283.388 28.0509   7
   5  -2  -6 295.142 23.2946   8
   5   2   6 281.555 33.5588   8
   5  -2  -6 271.039 21.7059   2
   5   2   6 218.521 23.9713   2
   5   2   6 317.267 35.4457   6
  -5  -2   6 267.505 18.4781   3
   6   2  -6 8.39281 6.25952   8
  -6  -2  -6 12.7257 6.76116   3
   6   2  -6 8.88168 5.00111   2
   6   2  -6 10.6748 15.2050   7
   6  -2   6 2.82509 5.09705   6
   6  -2   6 12.9005 8.66616   8
  -6  -2   6 15.7062 3.99856   3
   6  -2  -6 7.29659 5.10704   8
   6   2   6 8.50011 4.94772   2
   6   2   6 26.8898 9.08910   7
   6  -2  -6 16.1058 7.48856   2
   6   2   6 7.97487 7.82274   8
   6   2   6 15.5570 8.72803   6
   7   2  -6 13.1768 5.34642   8
   7   2  -6 15.4656 4.97216   2
  -7  -2  -6 13.9802 7.22876   3
   7  -2   6 10.1598 5.17693   8
   7  -2  -6 6.37775 5.71751   2
   7   2   6 26.6892 12.5092   6
   7  -2  -6 31.4103 7.87897   8
   7   2   6 19.3629 10.4280   8
  -7  -2   6 19.7971 3.94830   3
   0   3   6 1014.57 36.4463  10
   0   3   6 1039.09 45.8759   1
   0  -3  -6 1049.54 33.2812   5
   0   3  -6 1024.22 40.2122   5
   0  -3  -6 890.503 43.4036  10
   0  -3   6 938.656 35.9080   5
   0  -3  -6 1057.12 38.0064   1
   0  -3   6 1068.09 37.9544   1
   1   3  -6 2978.75 103.058   5
   1  -3   6 3074.14 93.2292   1
  -1   3   6 3043.13 104.617   1
  -1  -3  -6 2916.12 97.7520   1
  -1   3   6 3049.10 95.8208  10
   1  -3  -6 3042.11 92.1770   7
   1   3   6 2714.47 113.748   1
  -1   3  -6 3022.02 96.3950   5
  -1  -3   6 2968.04 97.5639   1
   1   3   6 3014.66 94.4373  10
   1  -3  -6 2923.30 106.596  10
   1  -3  -6 2780.28 93.3157   1
  -1   3  -6 3096.04 104.048   1
  -1  -3   6 2883.73 108.349   1
   1   3   6 3010.28 93.0694   7
  -2  -3  -6 962.477 40.6954   3
  -2   3   6 1021.04 44.7113   1
  -2   3   6 1031.90 38.5399  10
   2   3  -6 978.912 37.1553  11
  -2  -3  -6 985.245 40.2406   1
  -2   3  -6 1014.17 38.4065   5
  -2  -3   6 1054.18 40.8194   1
   2   3   6 1033.44 51.7247   1
   2  -3  -6 1041.47 36.5738   1
   2   3   6 1010.11 40.7084   7
   2   3   6 929.726 51.0211   9
  -2  -3   6 983.357 51.4466   1
   2  -3  -6 980.112 47.7786  10
   2  -3  -6 1085.85 40.9556   7
  -2  -3   6 1004.96 38.7609   3
   3   3  -6 611.048 39.7413   7
   3  -3   6 614.915 30.0045   1
   3   3  -6 590.508 27.5909  11
  -3   3   6 617.561 38.9273   1
  -3  -3  -6 602.807 30.5823   3
  -3   3   6 585.666 25.2812  10
  -3  -3   6 590.747 28.3155   3
   3   3   6 635.258 41.7409   9
   3  -3  -6 600.029 31.8704   7
  -3   3  -6 580.054 27.1362   5
   3   3   6 603.805 32.6677   7
  -4  -3  -6 59.2685 10.1880   5
  -4  -3  -6 23.8418 18.0579  12
  -4  -3  -6 54.1672 11.2070   3
   4  -3   6 62.0541 15.1256   8
   4   3  -6 39.7824 16.7939   6
   4   3  -6 44.7136 7.47066   4
   4   3  -6 48.6148 9.25557   2
   4   3  -6 72.2902 11.4201  11
   4  -3   6 68.5493 14.1033   6
   4   3  -6 37.5997 12.5048   7
   4   3  -6 53.5866 11.0589   8
   4   3   6 50.3410 13.7807   9
   4  -3  -6 57.3842 9.89750   2
  -4   3  -6 45.6093 14.1468  10
  -4  -3   6 43.6911 7.98721   3
   4   3   6 41.9484 13.5795   6
   4  -3  -6 51.8386 9.60074   8
   4  -3  -6 56.2355 12.2249   7
  -4   3  -6 46.0970 9.22354   5
   4   3   6 39.0875 9.25961   7
   4   3   6 51.9077 14.7956   4
  -4  -3   6 39.8543 9.12360  12
  -5  -3  -6 111.013 15.9408   3
   5   3  -6 113.129 15.9063   8
   5  -3   6 76.0381 14.4322   8
   5   3  -6 108.334 24.1141   7
   5   3  -6 103.491 9.78498   4
   5  -3   6 115.453 21.3678   6
   5   3  -6 125.245 14.2179   2
   5   3   6 143.970 24.9039   6
   5   3   6 100.887 15.9989   4
   5   3   6 140.011 14.2025   2
  -5  -3   6 98.8083 16.4868  12
   5   3   6 118.967 22.2762   8
   5  -3  -6 140.531 15.1501   8
  -5  -3   6 116.859 12.4433   3
   5   3   6 122.727 16.6715   7
   5  -3  -6 115.727 18.7423   7
   5  -3  -6 150.935 15.9205   2
  -6  -3  -6 25.9988 8.93927   3
   6  -3   6 30.0430 9.41783   8
   6   3  -6 27.0842 7.29425   2
   6  -3   6 13.5904 9.72075   6
   6   3  -6 5.22730 15.4832   6
   6   3  -6 28.8126 8.55240   8
   6   3   6 32.7612 7.75166   2
   6  -3  -6 30.3589 7.97826   8
   6  -3  -6 38.9467 10.1501   2
   6   3   6 25.6463 13.0724   6
  -6  -3   6 33.8162 6.55737   3
   6   3   6 14.9295 9.42870   8
   7   3  -6 17.4599 5.64010   2
   7  -3   6 10.2954 7.72051   8
  -7  -3  -6 15.3804 5.58136   3
   7  -3   6 6.99146 5.65965   6
   7   3  -6 17.9392 4.97643   8
  -7  -3   6 9.63510 3.44775   3
   7  -3  -6 21.9871 6.00545   8
   7   3   6 8.90555 4.93590   8
   7  -3  -6 5.89312 4.28581   2
   7   3   6 3.25642 4.34831   6
   0   4   6 4040.32 143.064   1
   0   4   6 3910.79 129.049  10
   0   4  -6 4081.24 134.665   5
   0  -4  -6 4160.79 124.366   5
   0  -4   6 4203.74 131.979   1
   0  -4   6 3942.94 142.990   1
   0  -4  -6 4296.77 132.600   1
   1   4  -6 178.445 14.0050  10
  -1   4   6 195.388 18.1254   1
   1  -4   6 178.140 10.9531   1
  -1   4   6 187.217 13.1281  10
  -1  -4  -6 188.814 14.5255   1
   1   4  -6 194.998 16.9455   5
   1   4   6 190.027 18.6994   1
  -1  -4   6 195.059 14.3791   1
   1   4   6 195.966 11.6922  10
  -1  -4   6 178.516 19.2570   1
   1   4   6 196.285 9.85978   7
  -1   4  -6 186.510 13.2661   5
   2  -4   6 1476.04 62.1063   1
  -2  -4  -6 1526.50 59.0337   3
  -2  -4  -6 1569.70 60.2885   1
  -2   4   6 1508.05 56.5669  10
  -2   4   6 1420.97 62.5082   1
   2   4  -6 1534.50 62.0811  11
   2   4   6 1513.46 71.4915   9
  -2  -4   6 1675.10 61.4779   1
   2  -4  -6 1505.39 50.6641   7
   2   4   6 1528.63 56.2703   7
   2   4   6 1534.40 72.0754   1
  -2   4  -6 1423.57 55.0944   5
  -2  -4   6 1452.76 54.3618   3
  -2  -4   6 1469.71 71.5047   1
   2  -4  -6 1512.37 50.8890   1
  -3  -4  -6 9.24760 4.40378   3
   3   4  -6 -2.9091 4.25487   7
  -3   4   6 7.36717 3.54763  10
  -3   4   6 9.26180 3.37769   3
   3   4  -6 3.15046 2.70014  11
   3   4  -6 -0.1471 3.72004   4
   3   4   6 -1.3720 6.57403   9
   3   4   6 5.47299 3.47710   7
   3  -4  -6 -2.8289 3.87524   1
   3   4   6 11.3592 12.0549   4
   3  -4  -6 -2.0096 4.67918   2
   3  -4  -6 9.75106 5.10095   7
  -3   4  -6 0.98349 2.84043   5
   3  -4  -6 6.67593 6.12163   8
   4   4  -6 464.644 35.6791   6
  -4  -4  -6 494.160 41.4188  12
   4   4  -6 496.487 41.2516   7
   4   4  -6 451.904 32.2222   8
   4  -4   6 478.617 37.3735   6
  -4  -4  -6 463.760 29.7814   3
   4   4  -6 411.022 24.4560   4
   4   4  -6 431.647 26.3247  11
  -4   4  -6 399.869 40.4612  10
   4   4   6 425.760 36.2430   4
  -4   4  -6 423.076 26.7756   5
   4   4   6 439.908 30.5850   7
   4   4   6 431.593 40.9529   6
   4  -4  -6 463.960 28.0840   8
  -4  -4   6 423.242 25.0200   3
   4  -4  -6 453.267 27.9030   2
   4   4   6 482.402 40.1917   9
  -4  -4   6 453.414 28.7747  12
   5   4  -6 444.386 28.3353   2
   5   4  -6 453.330 22.5893   4
  -5  -4  -6 492.252 32.8973   3
   5   4  -6 531.237 44.5804   7
  -5  -4  -6 406.359 40.8453  12
   5  -4   6 513.115 43.5594   6
   5   4  -6 397.819 36.5374   6
   5   4  -6 487.545 33.2534   8
   5   4   6 463.893 34.3040   7
   5  -4  -6 491.879 29.5594   8
   5  -4  -6 475.442 30.4836   2
  -5  -4   6 462.623 26.6624  12
   5   4   6 439.627 32.8161   4
  -5  -4   6 506.228 27.6186   3
   5   4   6 520.810 47.0030   8
   5   4   6 537.533 47.0197   6
   6   4  -6 -0.8662 2.71856   2
  -6  -4  -6 -4.6086 5.58492   3
   6  -4   6 -3.3135 6.64116   8
   6   4  -6 -1.8202 3.93867   8
   6  -4   6 0.35895 5.37272   6
   6   4   6 0.67297 6.71023   8
   6   4   6 4.08135 4.39391   2
  -6  -4   6 -4.1788 5.29974  12
   6   4   6 7.07149 8.56816   6
   6  -4  -6 2.60347 4.34782   8
  -6  -4   6 0.75839 2.77954   3
   6  -4  -6 1.06002 3.93389   2
  -7  -4  -6 19.8584 5.79111   3
   7   4  -6 13.8267 4.55696   2
   7   4  -6 8.88415 4.31468   8
   7  -4   6 28.9700 9.05089   6
   7   4   6 9.04368 5.68331   8
  -7  -4   6 15.8070 3.55466   3
   7  -4  -6 11.5225 3.92985   2
   7  -4  -6 15.7160 4.99603   8
   0   5  -6 1936.83 72.1761  11
   0   5   6 2050.85 87.2028   1
   0  -5   6 2043.79 87.4962   1
   0   5  -6 2182.80 79.8155   5
   0  -5  -6 2127.66 76.3683   1
   0  -5  -6 2092.54 66.6919   5
   0   5   6 2127.51 73.3912  10
   0   5  -6 2147.73 82.4257  10
   0  -5  -6 2066.81 72.8046   5
   0  -5   6 2095.28 75.7632   1
  -1   5   6 1667.52 63.2411   3
  -1   5   6 1719.13 76.9445   1
   1   5  -6 1762.11 61.9407  11
   1  -5   6 1779.78 62.5928   1
  -1  -5  -6 1773.99 67.4014   3
  -1  -5  -6 1832.86 69.9936   1
   1   5  -6 1889.38 74.9660   5
   1   5  -6 1825.27 68.9054  10
  -1   5   6 1834.01 66.4775  10
   1   5  -6 1694.78 57.4334   3
   1   5   6 1718.57 70.7780   3
   1   5   6 1784.21 80.9441   1
   1   5   6 1701.07 75.9931   9
   1   5   6 1816.02 62.1674  10
  -1   5  -6 1866.67 67.8642   5
  -1   5  -6 1751.37 62.2012   3
  -1  -5   6 1737.75 59.6787   3
  -1  -5   6 1818.65 82.2383   1
  -1  -5   6 1779.87 69.1759   1
  -2   5   6 623.796 31.0689  10
  -2  -5  -6 570.486 31.4871   3
   2   5  -6 595.310 25.1661  11
  -2   5   6 568.382 36.0443   1
  -2   5   6 559.549 25.7599   3
   2   5   6 585.491 40.2578   9
   2   5   6 585.426 27.3034   7
  -2  -5   6 610.242 33.9170   1
  -2   5  -6 554.705 28.8140   5
  -2   5  -6 563.210 26.7479   3
   2   5   6 626.118 26.7724  10
  -2  -5   6 580.884 27.0510   3
   3   5  -6 156.186 12.3450  11
   3   5  -6 169.374 25.0905   4
  -3   5   6 154.335 10.9654   3
  -3   5   6 146.490 14.3962  10
   3  -5   6 159.892 20.6371   6
   3   5  -6 126.949 19.0649   7
  -3  -5  -6 148.868 23.1852  12
  -3   5  -6 145.178 13.6855   5
  -3   5  -6 146.541 13.0574   3
  -3   5  -6 145.900 13.4857  11
   3   5   6 156.798 22.7066   6
  -3   5  -6 141.702 21.4385  10
  -3  -5   6 153.697 19.7136   3
  -3  -5   6 133.799 15.1712  12
   3   5   6 162.908 15.0711   7
   3  -5  -6 159.166 14.2283   8
   3   5   6 168.299 25.0771   9
   4   5  -6 69.8578 11.1256   4
   4  -5   6 70.8736 14.9044   6
   4   5  -6 61.4786 15.8135   7
  -4   5   6 76.4702 12.4076   3
  -4  -5  -6 71.5053 13.1242   3
   4   5  -6 46.5404 13.7008   6
   4   5  -6 74.3746 13.3567   8
  -4  -5  -6 70.0017 15.7312  12
   4   5   6 48.3435 14.4857   4
  -4   5  -6 50.6183 15.3905   5
  -4  -5   6 64.3867 9.60902   3
   4   5   6 75.9667 14.5846   7
   4   5   6 70.9977 18.5266   9
   4   5   6 54.5757 17.1674   6
  -4  -5   6 74.4631 12.3842  12
   4  -5  -6 97.0157 12.1606   2
   4  -5  -6 78.7509 10.7662   8
   5   5  -6 331.604 23.4893   2
  -5  -5  -6 350.251 28.1309   3
   5   5  -6 346.115 19.7373   4
   5   5  -6 357.885 38.3493   7
  -5  -5  -6 329.843 33.5572  12
   5   5  -6 313.147 33.2145   6
   5   5  -6 334.170 27.3688   8
   5  -5   6 378.605 37.3444   6
   5  -5  -6 338.587 23.8291   8
   5   5   6 327.027 27.4559   7
  -5  -5   6 360.442 23.6287  12
  -5  -5   6 362.262 22.9078   3
   5  -5  -6 340.939 26.2084   2
   5   5   6 354.209 39.8652   6
   5   5   6 355.819 39.2079   8
   5   5   6 346.978 30.1623   4
   6  -5   6 35.9590 12.9370   6
   6   5  -6 19.8232 6.31127   8
  -6  -5  -6 26.8951 7.47021   3
   6   5  -6 18.6298 6.35251   2
   6   5   6 32.5160 11.4965   8
   6  -5  -6 21.9243 6.83865   8
   6  -5  -6 25.1037 8.07873   2
  -6  -5   6 35.5432 6.64327  12
   6   5   6 33.3594 14.9592   6
   6   5   6 16.1990 5.42842   2
  -6  -5   6 20.2731 5.21525   3
  -7  -5  -6 28.9143 5.92343   3
   7   5  -6 26.7190 5.32175   2
   7  -5   6 29.6928 9.33828   6
   7   5  -6 36.6955 6.10975   8
  -7  -5   6 35.3268 4.65219   3
   7  -5  -6 35.1476 6.10448   8
   7   5   6 35.7590 11.7119   6
   7  -5  -6 36.4598 7.09479   2
   7   5   6 35.0779 8.71671   8
   0  -6   6 65.8077 9.73613   1
   0  -6   6 65.7967 14.7068   1
   0  -6  -6 60.4515 10.2310   1
   0   6   6 77.5833 9.19048  10
   0   6  -6 76.3236 11.8210  10
   0   6  -6 68.5280 10.6727   5
   0   6  -6 72.0125 8.88107  11
   0   6  -6 73.1450 7.55063   3
   0  -6  -6 68.5034 8.96847   5
   0   6   6 90.3830 10.9531   3
   1   6  -6 643.804 35.3023  10
  -1  -6  -6 633.924 36.2960   1
  -1   6   6 631.698 39.5008   9
   1   6  -6 654.592 28.5027  11
  -1   6   6 645.422 43.6367   1
   1   6  -6 594.579 24.7208   3
  -1   6   6 627.502 31.3579   3
   1   6  -6 680.148 40.7873   5
  -1  -6  -6 617.925 32.7364   3
  -1   6   6 698.872 35.7942  10
  -1   6  -6 650.440 34.8873   5
  -1  -6   6 689.448 37.1494   1
  -1  -6   6 605.780 26.0430   3
  -1   6  -6 630.521 29.1036   3
  -1  -6   6 669.746 46.3626   1
   1   6   6 685.464 47.9212   1
  -1   6  -6 669.048 32.7686  11
   1   6   6 633.178 41.3097   9
   1   6   6 592.158 32.1644   3
  -1   6  -6 695.236 47.5525  10
   2   6  -6 527.166 23.9232  11
  -2   6   6 469.242 29.8527   9
  -2  -6  -6 555.948 31.7403   3
  -2   6   6 537.270 30.7238  10
  -2   6   6 495.795 26.3077   3
  -2  -6   6 526.736 25.3934   3
   2  -6  -6 465.371 30.1526   2
   2   6   6 540.829 25.6361   7
  -2   6  -6 569.727 40.4471  10
  -2   6  -6 545.467 30.9313   5
   2   6   6 528.002 25.2648  10
   2   6   6 548.505 40.6219   9
   2   6   6 587.913 68.5928   4
  -2   6  -6 503.508 25.7423   3
  -2  -6   6 533.768 38.8884  12
   3   6  -6 15.5531 6.13149   4
  -3  -6  -6 7.95143 5.71457   3
  -3   6   6 5.37061 4.42331   3
   3  -6   6 10.7048 4.86946   6
  -3   6   6 15.4065 6.45585  10
   3   6  -6 7.80171 6.08286   7
  -3  -6  -6 6.38630 12.0796  12
   3   6  -6 15.0011 3.94139  11
   3  -6   6 -2.6924 4.20858   4
   3   6   6 26.1523 11.0859   9
  -3   6  -6 8.08181 5.32433  11
  -3   6  -6 14.3398 6.78742   5
   3   6   6 1.46004 8.37985   6
   3   6   6 6.68607 4.85746   7
   3  -6  -6 7.97709 4.39751   8
  -3  -6   6 2.54485 4.61189  12
   3   6   6 -4.7338 8.99402   4
  -3  -6   6 4.92849 4.35928   3
   3  -6  -6 16.0084 5.56505   2
  -4   6   6 185.349 15.3601   3
   4  -6   6 265.176 27.2917   6
   4   6  -6 217.928 17.0926  11
  -4  -6  -6 230.450 22.7285   3
   4   6  -6 210.086 18.5677   4
   4   6  -6 206.570 21.0705   8
   4   6  -6 228.936 28.9113   7
   4   6  -6 206.232 29.0923   6
   4   6   6 201.696 28.5332   9
   4  -6  -6 191.755 19.6199   8
   4   6   6 248.229 31.7864   6
  -4  -6   6 223.884 17.7677   3
   4  -6  -6 212.411 19.3579   2
   4   6   6 179.110 27.9095   4
  -4   6  -6 194.259 15.2953   3
   4   6   6 225.475 21.0980   7
   5   6  -6 39.1798 10.6215   8
  -5   6   6 28.9769 9.14030   3
   5  -6   6 29.2009 12.8053   6
  -5  -6  -6 10.5266 11.7592  12
  -5  -6  -6 37.5778 9.46312   3
   5   6  -6 40.8332 7.49071   4
   5   6  -6 68.2048 16.2861   7
   5   6  -6 53.6266 9.09065   2
   5   6   6 38.7053 15.2212   8
   5   6   6 54.2427 18.8235   6
   5   6   6 24.1539 10.3221   7
   5   6   6 24.0648 11.6311   4
  -5  -6   6 55.6465 8.97910   3
   5  -6  -6 51.4428 10.9646   2
   6   6  -6 10.4378 4.74223   8
  -6  -6  -6 13.2441 6.28227   3
   6   6  -6 9.32736 4.11722   2
   6  -6   6 3.07180 5.58163   6
  -6  -6   6 11.2373 4.32432   3
   6   6   6 5.45032 6.60942   6
  -6  -6   6 17.3386 6.54698  12
   6  -6  -6 3.44736 3.73790   8
   6  -6  -6 10.6234 5.55199   2
   6   6   6 7.97278 6.42220   8
   6   6   6 19.4325 4.94932   2
   7   6  -6 11.6064 3.91797   8
   7  -6   6 4.14629 4.69864   6
   7   6  -6 11.8399 4.10563   2
  -7  -6  -6 15.1075 4.61484   3
   7   6   6 13.7342 6.15995   6
   7   6   6 16.6547 5.97531   8
   7  -6  -6 16.3779 4.94520   8
  -7  -6   6 6.12563 2.65055   3
   7  -6  -6 6.28788 2.95211   2
   0   7  -6 43.8788 11.1058   5
   0   7   6 60.0927 13.2786   9
   0   7   6 51.7896 8.78418  10
   0   7  -6 39.2828 7.73858  11
   0   7   6 38.6349 8.74951   3
   0   7  -6 39.5920 6.27527   3
   0   7  -6 35.5115 10.5265  10
  -1  -7  -6 141.153 24.9575  12
  -1  -7  -6 188.964 24.5140   1
  -1   7   6 160.494 15.9349  10
   1   7  -6 171.169 13.0026  11
   1   7  -6 167.144 10.5916   3
  -1  -7  -6 177.372 15.9585   3
  -1   7   6 154.393 18.1966   9
   1   7  -6 175.596 18.3597  10
  -1   7   6 154.383 15.6467   3
  -1   7  -6 205.197 23.7523  10
  -1  -7   6 125.598 27.6464   1
   1  -7  -6 123.330 21.6230   4
   1   7   6 184.759 16.8166   3
   1   7   6 199.953 21.7931   9
  -1   7  -6 163.449 13.5995   3
   1  -7  -6 153.969 17.2066   2
  -1  -7   6 197.247 21.4104   1
  -1  -7   6 166.505 11.0939   3
  -1   7  -6 192.749 19.6120   5
  -1   7  -6 147.470 13.7557  11
  -1  -7   6 153.850 16.1754  12
   1   7   6 168.437 13.5319  10
   1   7   6 151.226 28.0844   1
   2   7  -6 82.9617 8.46265  11
   2  -7   6 72.0919 8.30503   4
  -2   7   6 83.4872 14.4639   9
  -2   7   6 75.3931 12.5465  10
   2   7  -6 85.7153 13.9171   7
  -2  -7  -6 93.6183 20.3076  12
   2   7  -6 74.2055 14.5324   4
  -2  -7  -6 79.4997 12.6096   3
  -2   7   6 79.6296 10.8631   3
   2  -7  -6 45.3397 15.1704   4
  -2   7  -6 66.0713 9.64417   3
   2   7   6 82.2452 9.19996  10
   2   7   6 113.055 23.1325   4
  -2  -7   6 90.2406 12.7230  12
  -2  -7   6 91.9790 9.13512   3
  -2   7  -6 80.7028 17.6892  10
  -2   7  -6 78.8539 13.5146   5
   2   7   6 57.5696 14.4878   9
   2  -7  -6 75.5988 12.5534   2
   2  -7  -6 74.7446 11.9761   8
   2   7   6 85.8987 17.0299   6
   3   7  -6 18.3620 4.82550  11
  -3  -7  -6 22.4504 10.1166  12
   3  -7   6 26.5948 9.14093   6
  -3   7   6 5.62695 7.79163  10
   3  -7   6 9.80656 4.04249   4
  -3   7   6 11.1948 6.16899   3
   3   7  -6 13.8321 6.04593   4
   3   7  -6 13.1404 6.78757   7
  -3  -7  -6 5.33139 5.41624   3
  -3   7  -6 22.6427 10.5778   5
  -3  -7   6 9.52319 6.25723  12
  -3  -7   6 14.4330 5.27311   3
   3  -7  -6 17.8661 7.23811   8
   3   7   6 -7.2117 9.30926   4
  -3   7  -6 17.2599 6.67849  11
   3   7   6 13.9915 10.7028   9
   3   7   6 25.1528 12.8033   6
  -3   7  -6 17.8944 5.66328   3
   3  -7  -6 15.8341 7.48229   2
   4   7  -6 935.805 47.0106   4
   4  -7   6 1077.95 60.8847   6
  -4  -7  -6 919.266 60.4060  12
  -4   7   6 879.948 43.4457   3
  -4  -7  -6 972.750 51.8457   3
   4   7  -6 926.493 62.6360   7
   4   7  -6 892.912 46.9510   8
   4   7  -6 929.938 45.4642  11
   4  -7  -6 968.882 48.8777   2
  -4  -7   6 996.702 49.0092  12
   4  -7  -6 945.266 44.8110   8
   4   7   6 1047.98 67.9766   6
  -4  -7   6 986.443 43.7826   3
  -4   7  -6 969.903 40.3168   3
   4   7   6 936.465 63.4298   9
   4   7   6 982.520 64.0374   4
   5   7  -6 212.459 18.5778   8
  -5  -7  -6 174.272 24.8989  12
   5   7  -6 206.963 19.5201   2
   5   7  -6 205.975 31.1224   7
  -5   7   6 228.783 20.1494   3
   5  -7   6 249.891 31.5389   6
   5   7  -6 182.411 14.9471   4
  -5  -7  -6 212.473 21.8908   3
   5  -7  -6 232.992 23.8115   2
   5   7   6 153.702 29.5014   6
   5  -7  -6 200.045 17.3347   8
   5   7   6 202.650 23.5894   4
   5   7   6 241.346 40.6059   8
  -5   7  -6 203.627 12.4980   3
  -5  -7   6 218.318 16.7480   3
  -5  -7   6 218.260 18.1193  12
   6  -7   6 83.5517 16.0208   6
   6   7  -6 69.0471 9.44387   8
   6   7  -6 82.5285 9.68758   2
  -6  -7  -6 53.1872 13.0850  12
  -6  -7  -6 76.9567 11.0197   3
   6  -7  -6 53.5017 10.0580   8
  -6  -7   6 70.6687 8.25203   3
   6  -7  -6 86.8248 11.4275   2
  -6  -7   6 63.3242 7.60088  12
   6   7   6 74.5615 9.20058   2
   6   7   6 80.1360 15.6432   6
   6   7   6 70.1680 15.4710   8
  -7  -7  -6 3.46459 3.63154   3
   7   7  -6 5.05681 3.30836   2
   7  -7   6 4.39990 4.59706   6
   7  -7  -6 0.09449 2.48525   2
   7   7   6 3.98525 2.61368   6
  -7  -7   6 4.56592 2.03911   3
   0   8   6 205.492 23.2269   9
   0   8  -6 216.882 24.0253   5
   0  -8   6 211.116 15.2439  12
   0   8  -6 215.447 15.3085   3
   0   8  -6 234.070 24.9832  10
   0   8   6 210.539 19.3544   3
   0   8  -6 230.135 17.7351  11
   0  -8  -6 176.012 23.7640  12
   0  -8  -6 213.868 30.0536   4
   0   8   6 218.077 18.7990  10
   0  -8  -6 185.676 20.4793   2
   1   8  -6 1126.10 55.7617  10
  -1   8   6 987.416 55.3576   9
  -1   8   6 1036.72 50.7403   3
  -1  -8  -6 1076.29 60.4598  12
  -1   8   6 1093.61 53.0652  10
  -1  -8  -6 1037.66 46.6332   3
   1   8  -6 1125.53 45.0742  11
   1   8  -6 1068.27 57.1060   4
  -1  -8   6 1068.70 47.4678  12
  -1  -8   6 1046.76 39.0088   3
   1   8   6 1082.75 46.4690  10
  -1   8  -6 1069.05 56.5259   5
  -1   8  -6 1051.20 48.8502  11
   1   8   6 1084.98 64.9150   3
  -1   8  -6 1093.94 44.9415   3
   1   8   6 1112.99 70.5300   9
   1   8   6 980.663 71.0497   4
   1  -8  -6 1155.39 68.3306   4
  -1   8  -6 1191.02 66.2648  10
   1  -8  -6 1079.93 51.4094   2
   1  -8  -6 995.385 51.3627   8
  -2   8   6 300.071 23.6021   3
  -2  -8  -6 332.846 33.2827  12
  -2   8   6 314.087 27.3543  10
   2   8  -6 291.917 17.7339  11
   2  -8   6 278.248 17.7085   4
  -2   8   6 290.813 25.6382   9
   2   8  -6 291.583 26.2154   4
   2   8  -6 288.936 29.2077   7
  -2  -8  -6 297.027 23.4399   3
   2   8   6 320.393 32.0210   9
  -2   8  -6 328.740 46.3161  10
   2   8   6 299.620 19.5764  10
  -2   8  -6 304.545 20.2560   3
   2  -8  -6 263.087 22.7909   8
  -2   8  -6 314.867 30.4078   5
  -2  -8   6 284.804 22.5817  12
  -2  -8   6 307.024 17.4943   3
  -2   8  -6 294.769 22.4122  11
   2  -8  -6 319.204 24.2934   2
   2   8   6 323.423 32.3383   6
   2   8   6 348.415 38.5959   4
   3  -8   6 481.167 35.0480   6
  -3  -8  -6 449.806 31.8975   3
   3  -8   6 424.221 19.5123   4
   3   8  -6 427.792 23.2639  11
  -3   8   6 426.650 28.9019   3
   3   8  -6 438.708 32.4691   4
   3   8  -6 439.060 39.8507   7
  -3  -8  -6 473.112 40.2777  12
   3   8   6 423.801 43.4400   6
  -3  -8   6 436.670 29.8095  12
  -3  -8   6 461.371 24.7533   3
  -3   8  -6 429.965 25.1319   3
   3  -8  -6 428.421 29.9151   2
   3   8   6 420.940 42.7391   4
   3   8   6 435.971 41.1745   9
  -3   8  -6 407.615 26.9909  11
   3  -8  -6 432.167 28.2169   8
   4  -8   6 14.9503 8.25609   6
  -4   8   6 22.2399 8.43907   3
  -4  -8  -6 30.7740 9.96758   3
   4   8  -6 25.5165 8.54838   4
   4   8  -6 23.7882 7.04286  11
  -4  -8  -6 24.3825 12.8245  12
   4   8  -6 22.8152 9.45161   7
  -4  -8   6 21.4795 7.59761  12
   4   8   6 30.3385 13.5200   6
   4   8   6 19.6871 10.6173   4
   4  -8  -6 19.1128 7.30184   2
  -4  -8   6 22.5674 6.35046   3
   4  -8  -6 21.9488 7.71974   8
  -4   8  -6 24.2623 6.56518   3
  -5   8   6 64.9173 12.5972   3
  -5  -8  -6 85.1337 12.6184   3
  -5  -8  -6 98.7333 20.2787  12
   5   8  -6 87.1414 10.0909   4
   5  -8   6 119.875 20.5823   6
   5   8  -6 80.6276 12.6979   8
   5   8  -6 81.0189 10.5675   2
  -5  -8   6 80.8518 9.69118   3
   5   8   6 98.1325 15.6813   4
   5  -8  -6 94.1711 12.5604   8
   5   8   6 61.9932 14.9204   8
   5  -8  -6 102.956 14.3263   2
  -5   8  -6 89.3409 8.16260   3
  -5  -8   6 93.1107 11.5714  12
   5   8   6 87.8208 18.6986   6
   6  -8   6 64.6005 12.8177   6
   6   8  -6 87.5221 8.48220   2
  -6  -8  -6 97.2843 13.9690  12
  -6  -8  -6 89.8518 11.1642   3
   6   8   6 97.0479 13.6352   8
   6  -8  -6 90.7027 11.3032   8
  -6  -8   6 94.3602 8.21853   3
   6  -8  -6 85.3875 10.7520   2
   6   8   6 86.7882 8.82551   2
   6   8   6 60.1586 13.2409   6
  -6  -8   6 89.9147 8.01956  12
   0   9   6 14.0089 22.6787   4
   0   9   6 0.33636 6.88085  10
   0   9  -6 2.11934 3.60941  11
   0   9  -6 2.97985 11.6804   4
   0  -9  -6 -7.3086 11.0044  12
   0   9   6 -2.5600 4.07974   3
   0  -9  -6 7.57188 6.00506   2
   0   9  -6 -2.3878 2.90294   3
   0  -9   6 5.92311 3.77600  12
   0   9   6 3.73894 9.48886   9
   1   9  -6 225.483 24.8223   4
   1   9  -6 234.557 14.1868   3
  -1  -9  -6 286.579 30.8901  12
  -1   9   6 259.746 23.2199   3
   1   9  -6 258.072 17.8217  11
  -1   9   6 236.913 26.2414   9
   1   9  -6 219.926 26.8551  10
  -1  -9   6 246.762 19.7334  12
   1   9   6 233.687 35.2337   4
  -1   9  -6 270.725 18.4578   3
  -1   9  -6 233.093 20.0044  11
   1   9   6 243.401 20.4014   3
   1   9   6 267.525 28.0997   9
   1  -9  -6 251.035 22.1580   2
  -1   9  -6 269.269 30.2940   5
   2  -9   6 445.595 23.3745   4
  -2   9   6 424.229 30.3493   3
   2   9  -6 396.431 32.7286   4
   2   9  -6 393.783 35.6070   7
  -2  -9  -6 462.307 29.1379   3
   2   9  -6 433.483 23.3440  11
  -2   9   6 403.411 34.7763   9
   2   9   6 538.884 49.1367   4
  -2   9  -6 422.236 25.3471   3
  -2   9  -6 405.663 27.8909  11
  -2  -9   6 408.475 21.3661   3
   2   9   6 409.033 39.0804   9
   2  -9  -6 417.975 29.7999   8
   3   9  -6 1161.65 58.8926   4
   3   9  -6 1105.68 67.1650   7
  -3   9   6 979.689 57.0211   3
  -3  -9  -6 1059.14 66.6431  12
   3  -9   6 1047.63 38.4489   4
  -3  -9  -6 1065.51 52.9158   3
   3  -9   6 1106.70 59.7821   6
   3   9  -6 1027.51 43.9589  11
   3   9   6 1086.96 68.8677   9
  -3   9  -6 1094.99 51.9920   3
   3  -9  -6 1045.80 50.6321   8
   3   9   6 1032.72 68.6480   6
  -3  -9   6 1060.33 43.7823   3
  -3  -9   6 1094.83 52.1321  12
   3   9   6 1064.41 71.9275   4
   3  -9  -6 1121.04 54.8695   2
   4   9  -6 184.521 18.5736   4
   4  -9   6 201.598 24.2225   6
  -4   9   6 181.303 19.1662   3
   4   9  -6 162.895 29.3927   7
  -4  -9  -6 190.112 19.5856   3
   4   9  -6 185.052 15.3015  11
  -4  -9  -6 180.648 25.1419  12
  -4   9  -6 191.576 13.9943   3
  -4  -9   6 185.830 18.4643  12
   4   9   6 197.430 27.1799   6
  -4   9  -6 149.025 15.2581  11
   4   9   6 180.106 27.3692   4
  -4  -9   6 196.152 14.8250   3
   4  -9  -6 193.774 19.7066   2
   5  -9   6 65.8958 14.1805   6
  -5  -9  -6 88.1805 15.3662  12
  -5   9   6 81.3552 13.8883   3
  -5  -9  -6 74.1286 11.5335   3
   5   9  -6 63.7664 8.98033   2
   5   9  -6 68.2395 8.35519   4
  -5   9  -6 76.4818 6.79116   3
   5  -9  -6 79.6935 17.4588   8
   5   9   6 66.1823 14.0213   4
  -5  -9   6 71.4315 8.11902   3
   5   9   6 53.0899 13.9004   8
   5   9   6 78.1700 16.3137   6
  -5  -9   6 70.4749 9.06122  12
   5  -9  -6 61.3780 11.2017   2
  -6  -9  -6 52.1051 9.23148  12
  -6  -9  -6 51.3694 7.76253   3
   6   9  -6 48.2270 5.80877   2
   6  -9   6 53.9937 10.6278   6
   6  -9  -6 40.9532 7.42055   2
  -6  -9   6 54.6961 5.83626  12
  -6  -9   6 65.0464 6.32350   3
   6   9   6 53.9360 6.33124   2
   6   9   6 41.4269 8.15793   8
   0  10  -6 78.3722 9.61748   3
   0  10  -6 56.7898 14.6051   4
   0 -10  -6 85.5557 17.1934  12
   0  10   6 76.6902 16.1234   9
   0 -10  -6 74.1073 15.9500   2
   0 -10   6 83.6258 9.29053  12
   0  10   6 91.4256 14.1636   3
   0  10  -6 101.316 12.0285  11
   0  10   6 66.9175 29.5351   4
   1  10  -6 579.822 25.3089   3
  -1  10   6 549.175 42.1146   9
   1  10  -6 656.663 43.2039   7
  -1 -10  -6 594.590 44.2069  12
   1  10  -6 628.544 31.3898  11
   1  10  -6 442.355 45.8331   4
  -1  10  -6 606.898 31.0747   3
  -1 -10   6 595.533 30.7325  12
   1 -10  -6 618.033 37.8658   2
   1  10   6 646.427 87.0261   4
  -1  10  -6 573.154 33.8580  11
   1  10   6 541.971 32.8022   3
   1  10   6 546.409 45.5969   9
  -2  10   6 694.138 43.6987   3
   2  10  -6 706.429 33.6918  11
   2 -10   6 734.759 32.8117   4
   2  10  -6 623.363 47.3382   7
   2  10  -6 740.004 45.2396   4
  -2 -10  -6 722.964 50.7529  12
  -2 -10  -6 733.020 36.3086   3
   2  10   6 818.550 68.2420   9
  -2 -10   6 735.317 38.3009  12
   2  10   6 724.245 58.6116   4
  -2  10  -6 731.767 37.3983   3
   2 -10  -6 738.432 43.2875   2
  -3 -10  -6 33.9102 11.0360  12
  -3  10   6 44.0140 10.6399   3
  -3 -10  -6 40.9885 8.93865   3
   3  10  -6 31.7780 6.81755  11
   3  10  -6 11.4252 13.0439   7
   3  10  -6 27.5916 9.65508   4
   3 -10   6 43.1990 12.2316   6
  -3 -10   6 27.0586 8.06066  12
  -3  10  -6 38.1191 7.50737   3
   3 -10  -6 11.8865 9.38273   8
   3  10   6 41.6627 13.5739   4
  -3  10  -6 24.8939 7.21640  11
   3  10   6 39.8440 14.3823   9
  -3 -10   6 31.6555 5.82877   3
   3 -10  -6 18.5582 7.12852   2
  -4 -10  -6 119.275 20.6464  12
  -4 -10  -6 81.4979 12.3487   3
   4  10  -6 91.4273 13.1754  11
  -4  10   6 92.7333 15.0467   3
   4  10  -6 78.8898 12.2582   4
   4 -10   6 76.0507 15.1112   6
  -4 -10   6 83.3419 12.1387  12
  -4  10  -6 90.8656 10.9356  11
  -4  10  -6 99.3375 12.9306   3
   4  10   6 113.542 19.5181   4
   4 -10  -6 81.3454 14.4291   2
  -4 -10   6 87.8522 9.11783   3
   5  10  -6 12.2290 4.08929   4
  -5 -10  -6 12.4807 5.54569   3
   5 -10   6 14.0596 8.39991   6
   5  10  -6 12.6450 6.86809   2
  -5  10   6 4.81280 9.04342   3
  -5 -10  -6 28.1857 9.33552  12
  -5 -10   6 11.5414 3.62789   3
   5  10   6 30.2549 9.15779   8
   5 -10  -6 9.67352 4.90125   2
  -5  10  -6 17.0829 3.46533   3
   5  10   6 9.04672 6.49949   4
  -5 -10   6 14.5902 4.42020  12
   6  10  -6 50.8715 5.91675   2
  -6 -10  -6 60.9484 7.92785  12
   6 -10  -6 56.5438 7.43480   2
  -6 -10   6 51.2992 5.00898  12
   6  10   6 48.1095 8.19084   8
   6  10   6 42.0231 5.12814   2
   0  11  -6 5.05787 3.39282   3
   0 -11  -6 -5.2544 8.21126  12
   0  11  -6 3.48108 3.96221  11
   0 -11   6 3.13073 3.29253  12
   0  11   6 8.95442 5.44098   3
   0  11   6 16.7199 18.1247   4
   0  11  -6 0.65552 10.6926   4
   1  11  -6 526.689 42.4098   7
   1  11  -6 527.611 23.0812   3
   1  11  -6 461.611 35.9663   4
  -1  11   6 491.403 34.8890   3
  -1 -11  -6 530.225 39.7361  12
   1  11  -6 517.473 28.4053  11
  -1  11  -6 537.658 28.3278   3
   1 -11  -6 528.073 36.3657   2
  -1 -11   6 532.249 28.2214  12
   1  11   6 502.795 42.4098   9
   1  11   6 504.481 50.7136   4
   1  11   6 507.846 29.8842   3
  -1  11  -6 520.597 31.9144  11
   2  11  -6 72.9876 9.11690  11
  -2 -11  -6 59.6630 16.2432  12
   2 -11   6 69.6406 8.17487   4
   2  11  -6 57.0163 13.8430   4
  -2  11   6 55.9202 12.3106   3
  -2  11  -6 65.2334 10.1270   3
   2  11   6 56.2794 17.0774   4
   2 -11  -6 51.4492 11.1786   2
  -2  11  -6 67.5330 11.4816  11
  -2 -11   6 64.3723 10.9593  12
   2  11   6 62.4686 14.4733   9
  -3 -11  -6 319.283 22.2735   3
  -3  11   6 328.153 27.1928   3
   3 -11   6 336.370 30.6869   6
   3  11  -6 356.333 27.6851   4
   3  11  -6 377.305 21.0810  11
  -3 -11  -6 349.232 34.4755  12
   3  11   6 313.661 36.6883   4
   3 -11  -6 410.966 29.6918   2
  -3 -11   6 349.123 23.8099  12
  -3 -11   6 373.199 26.6283   4
  -3  11  -6 361.742 21.4485   3
  -3  11  -6 364.276 22.9958  11
  -4  11   6 68.4166 12.0098   3
   4  11  -6 77.7697 9.39268  11
   4 -11   6 73.6183 13.4802   6
   4  11  -6 79.8899 11.1490   4
  -4 -11  -6 71.1791 10.2948   3
  -4 -11  -6 67.5523 14.7699  12
   4  11   6 61.8593 13.4531   8
  -4 -11   6 76.0733 7.69296   3
  -4 -11   6 82.7153 12.0572   4
  -4  11  -6 80.4227 7.90165   3
  -4 -11   6 73.5847 9.82201  12
   4 -11  -6 70.2814 11.2673   2
   4  11   6 77.7785 17.8097   4
   5  11  -6 50.7073 6.12964   4
   5  11  -6 56.4130 6.75924   2
  -5  11   6 80.7371 10.9290   3
  -5 -11  -6 45.9569 7.92459   3
  -5 -11  -6 38.6181 8.72856  12
   5 -11   6 43.9348 9.90500   6
  -5 -11   6 62.0351 7.14960  12
   5  11   6 57.9263 10.5702   8
  -5  11  -6 51.0356 4.93123   3
   5  11   6 51.3843 8.56382   4
  -5 -11   6 45.3294 5.94346   3
   5 -11  -6 53.5663 8.46025   2
   0  12  -6 22.0082 11.3487   4
   0  12  -6 12.0727 5.13728  11
   0  12   6 21.5879 6.23877   3
   0  12   6 35.6357 24.8808   4
   0  12  -6 8.36563 3.18842   3
   0  12   6 -5.9802 11.1748   9
   1 -12   6 35.6547 8.31294   4
   1  12  -6 31.3465 5.56259   3
  -1 -12  -6 40.7681 16.4968  12
   1  12  -6 30.5695 7.34976  11
  -1  12   6 46.4956 11.7951   3
  -1  12  -6 17.4297 5.96669  11
   1  12   6 31.3104 22.2297   4
  -1  12  -6 22.8991 5.53582   3
   1 -12  -6 25.3216 8.67170   2
   1  12   6 19.9754 12.2851   9
   1  12   6 28.8052 7.42345   3
   2  12  -6 422.434 22.9596  11
  -2 -12  -6 406.508 33.2429  12
   2 -12   6 419.938 20.4486   4
  -2  12   6 455.009 31.8463   3
   2  12  -6 393.279 30.1661   4
  -2 -12   6 451.572 25.7005  12
   2 -12  -6 420.905 31.3987   2
  -2  12  -6 428.904 26.5920  11
   2  12   6 420.360 44.5816   4
  -2  12  -6 407.686 23.2213   3
   3  12  -6 4.94405 3.48005  11
   3 -12   6 -1.8643 4.49675   6
  -3  12   6 13.4345 6.80984   3
  -3 -12  -6 -4.6906 5.58399  12
   3  12  -6 4.42270 4.12838   4
   3  12   6 7.66582 8.69283   4
  -3  12  -6 1.52581 3.65221  11
  -3 -12   6 3.56308 3.28981  12
  -3 -12   6 0.02058 4.01830   4
   3 -12  -6 9.38264 6.28174   2
  -3  12  -6 5.50704 3.12287   3
  -4 -12  -6 140.984 18.5358  12
  -4  12   6 113.251 12.7707   3
   4  12  -6 124.839 12.6295   4
   4  12  -6 97.0853 9.78349   2
   4  12  -6 103.756 11.8307  11
  -4 -12   6 112.403 11.2651  12
  -4  12  -6 115.971 8.41596   3
   4  12   6 104.190 15.7762   8
   4 -12  -6 125.388 14.9834   2
  -4 -12   6 92.3534 13.2380   4
   4  12   6 98.1379 16.6568   4
  -5 -12  -6 20.3410 6.31625  12
   5  12  -6 14.2837 3.43382   4
   5  12  -6 13.2906 3.09363   2
   5 -12   6 17.9284 5.13395   6
   5  12   6 17.8777 4.03816   4
  -5 -12   6 17.5578 3.53189  12
   5 -12  -6 15.0832 4.40483   2
   0 -13   6 84.2201 11.2955   4
   0  13  -6 56.1489 16.5097   4
   0  13  -6 78.4554 7.89522   3
   0  13  -6 76.5660 9.52017  11
   0  13   6 94.6698 13.9856   3
  -1  13   6 207.686 19.9694   3
   1  13  -6 191.341 20.3112   4
  -1 -13  -6 218.255 18.9724  12
   1 -13   6 231.832 16.3690   4
   1  13  -6 219.978 15.4243  11
   1  13   6 233.242 28.9551   4
  -1  13  -6 224.745 17.0013  11
  -1  13  -6 228.289 14.5670   3
   1  13   6 198.231 17.0674  11
  -1 -13   6 219.877 13.2697  12
   2 -13   6 65.2517 6.20301   4
   2  13  -6 66.3496 7.78317  11
  -2 -13  -6 56.7141 12.8279  12
  -2  13   6 84.5262 12.4676   3
  -2  13  -6 62.4746 8.58101  11
  -2 -13   6 69.4114 7.63878  12
  -2 -13   6 74.3609 11.4810   4
   2 -13  -6 63.5455 12.0965   2
  -2  13  -6 59.5937 7.81609   3
   2  13   6 34.9681 12.5591   4
  -3  13   6 9.38567 5.84369   3
  -3 -13  -6 10.3689 6.46800  12
   3  13  -6 15.8391 4.62079   4
   3  13   6 14.3325 8.35180   4
  -3  13  -6 15.8439 3.69073   3
  -3 -13   6 12.1463 3.80904   4
  -3 -13   6 18.2286 5.45558  12
  -3  13  -6 10.5402 5.25701  11
   3 -13  -6 14.1203 5.26056   2
  -4  13   6 9.26547 5.31099   3
  -4 -13  -6 18.3411 5.90055  12
   4  13  -6 26.5285 4.96123   4
  -4  13  -6 22.6073 3.57154   3
  -4 -13   6 17.8516 3.57060  12
   4  13   6 11.0938 5.79618   4
   4 -13  -6 19.7600 5.94505   2
  -4 -13   6 10.4707 6.55379   4
   0  14  -6 244.866 12.3364   3
   0  14  -6 247.269 15.7566  11
   0  14   6 234.135 18.9639  11
   0  14   6 237.193 16.1620   3
   0 -14   6 240.875 16.9164   4
   1  14  -6 4.54863 2.61464  11
   1  14  -6 12.0654 6.88427   4
   1 -14   6 3.63770 2.51880   4
   1  14   6 9.16752 10.5259   4
  -1  14  -6 8.42629 2.85817   3
   1  14   6 6.49088 5.67459  11
  -1  14  -6 1.53106 2.78510  11
  -1 -14   6 1.59808 2.99938   4
  -2 -14  -6 36.6750 6.81372  12
   2  14  -6 22.1800 5.63019   4
  -2  14   6 23.1014 5.58968   3
  -2 -14   6 25.4133 5.41533   4
   2  14   6 24.3393 8.80155   4
  -2 -14   6 32.7282 5.00874  12
  -2  14  -6 35.8153 6.45096  11
  -3  14   6 24.0847 5.69676   3
   3 -14   6 19.0011 6.11491   6
  -3 -14  -6 31.8667 5.96126  12
   3  14  -6 34.2001 6.32995  11
   3  14  -6 41.7604 7.78480   4
  -3 -14   6 30.1978 4.20728  12
   3  14   6 19.7072 8.06658   4
  -3 -14   6 33.7682 5.76600   4
  -3  14  -6 31.5659 5.51193  11
  -3  14  -6 28.1530 4.18375   3
   4  14  -6 77.1351 6.23992   4
  -4 -14  -6 72.4248 6.71211  12
   4 -14   6 60.3994 8.01520   6
  -4 -14   6 67.3715 6.57827  12
   4  14   6 78.2381 8.15575   4
   0  15  -6 234.711 17.3504  11
   0  15   6 249.767 14.9056  11
   0 -15   6 243.039 13.7058   4
  -1  15   6 82.2442 8.38422   3
   1 -15   6 84.9982 6.11702   4
   1  15  -6 59.3851 10.3267   4
   1  15  -6 82.8506 7.32639  11
  -1  15   6 96.7278 10.5368  11
   1  15   6 75.6058 13.4096   4
  -1  15  -6 81.5993 6.06063   3
  -1 -15   6 86.4476 8.13211   4
  -1  15  -6 91.5026 7.83665  11
  -2  15   6 8.65223 4.45788   3
   2 -15   6 18.4146 5.59637   6
  -2  15   6 11.0522 4.45693  11
   2  15  -6 15.1268 4.73551  11
   2  15  -6 12.1352 4.05568   4
  -2 -15   6 10.2912 3.02823   4
  -2  15  -6 7.41219 2.88384  11
  -2  15  -6 10.5370 2.59502   3
   2  15   6 16.7468 7.22955   4
   3 -15   6 10.9823 4.44780   6
   3  15  -6 10.7816 2.70227   4
  -3 -15   6 10.9947 3.07542   4
   3  15   6 9.42732 3.49841   4
   0 -16   6 23.4734 2.97123   4
   0  16  -6 14.6802 3.20880  11
   1 -16   6 34.9196 6.11334   6
   0   0   7 2.96883 1.57180   5
   0   0  -7 3.62309 1.51213  10
   0   0  -7 1.40106 1.48487   5
   0   0   7 -0.0408 1.11387   1
   1   0  -7 1242.73 46.1924  10
   1   0   7 1270.02 47.6712   1
  -1   0   7 1213.76 41.4164   5
  -1   0   7 1298.05 44.0203   1
  -1   0  -7 1254.33 42.9762   5
   1   0  -7 1288.19 46.7276   5
  -1   0  -7 1349.13 46.4659  10
  -1   0  -7 1261.10 43.7864   1
   2   0   7 514.279 24.8593   7
  -2   0   7 539.305 22.1809   1
   2   0  -7 534.816 27.8953  11
  -2   0  -7 509.114 21.7184   1
   2   0  -7 542.455 28.5816   1
  -2   0   7 532.994 21.2388   5
   2   0  -7 547.399 24.1431  10
   2   0   7 430.994 30.8636   1
   2   0  -7 526.026 29.9506   7
  -2   0  -7 528.876 22.7163   5
  -3   0   7 796.260 32.4472   1
  -3   0  -7 736.929 28.3842   3
   3   0   7 730.602 35.8132   7
  -3   0   7 749.462 30.9220   3
   3   0   7 784.691 45.8854   9
  -3   0   7 861.401 40.0351   5
  -3   0  -7 774.439 33.0369   5
   3   0  -7 732.213 37.6349  11
   3   0  -7 789.489 44.5068   7
   4   0   7 108.780 13.1691   7
   4   0   7 70.1050 15.2388   4
   4   0  -7 102.065 20.8516   7
   4   0  -7 90.0221 14.1220   8
  -4   0  -7 92.0951 8.26129   3
   4   0  -7 98.2560 12.1935   2
  -4   0   7 103.825 10.1114   3
   4   0  -7 67.2147 11.3202   4
  -4   0  -7 83.6265 10.6468   5
   5   0   7 65.3968 17.4608   6
  -5   0  -7 68.3737 11.3921   3
   5   0  -7 68.9611 14.0345   8
   5   0   7 51.3965 13.3797   8
  -5   0   7 74.1759 9.00534   3
   5   0  -7 39.2413 8.64130   2
   5   0  -7 43.0663 17.5107   7
   5   0   7 49.6180 11.5533   7
  -6   0  -7 440.237 28.0199   3
   6   0  -7 439.779 28.8065   8
   6   0   7 431.598 43.0292   6
   6   0  -7 447.608 28.4485   2
  -6   0   7 433.037 21.9206   3
   6   0   7 422.744 36.4886   8
   7   0  -7 11.3900 5.59233   2
  -7   0   7 15.9483 4.03992   3
   7   0   7 13.1721 5.12286   8
   7   0   7 4.94678 6.25055   6
  -7   0  -7 -14.305 8.36983   3
   7   0  -7 5.91029 6.07362   8
   0  -1  -7 1788.12 57.2871   5
   0   1  -7 1768.55 60.1874   5
   0  -1   7 1702.32 58.1333   1
   0  -1  -7 1775.20 63.9323  10
   0  -1   7 1838.72 59.3054   5
   0   1  -7 1794.32 58.7085  10
   0  -1  -7 1864.88 58.8991   1
   0   1  -7 1802.77 63.3920   1
   0   1   7 1832.65 63.7971   1
  -1  -1  -7 36.2549 3.86866   1
  -1  -1  -7 30.7046 3.85658   5
   1   1  -7 27.7844 5.77907   1
   1   1  -7 30.7704 3.80257  10
  -1   1   7 34.2416 3.60200  10
  -1   1   7 34.5071 3.21638   5
   1  -1   7 32.5982 4.41988   1
  -1  -1   7 36.6731 4.03626   1
  -1   1  -7 36.6325 4.96983   1
   1   1   7 24.5208 5.50045   1
  -1   1  -7 39.7167 4.47124   5
  -1  -1   7 29.7500 3.83845   5
   1  -1  -7 32.4468 4.49135   1
   1  -1  -7 31.5583 6.18542  10
   1  -1  -7 31.9829 4.59874   5
  -2   1   7 919.722 30.3850   5
   2  -1   7 911.259 39.1909   1
  -2  -1  -7 876.385 33.1317   1
   2   1  -7 939.163 36.7187  11
  -2  -1  -7 942.969 35.8485   5
  -2   1   7 766.713 42.9388   1
   2   1  -7 903.404 32.6017  10
  -2   1   7 924.066 31.1574  10
  -2  -1   7 949.309 33.7572   1
  -2   1  -7 935.480 34.6248   5
   2  -1  -7 937.945 42.3845   7
   2  -1  -7 960.721 40.2194  10
   2   1   7 988.362 37.6215   7
   2   1   7 903.824 49.0444   1
  -2  -1   7 901.892 35.0468   5
   2  -1  -7 899.494 38.4209   1
  -2   1  -7 916.984 36.7909   1
  -3   1   7 771.193 31.6662   3
   3  -1   7 757.352 37.5213   7
  -3  -1  -7 923.710 37.3722   5
  -3   1   7 833.116 29.8880   5
   3   1  -7 886.604 48.4028   7
  -3   1   7 769.068 36.4610   1
   3   1  -7 872.441 39.2077  11
  -3   1  -7 847.512 34.4150   5
   3   1   7 836.204 38.7322   7
  -3  -1   7 817.236 34.5024   3
   3  -1  -7 910.886 46.3097   7
   3   1   7 860.012 49.4592   9
  -3  -1   7 819.249 32.4738   1
  -4  -1  -7 36.8953 8.56668   5
  -4   1   7 39.4715 6.40841   3
   4   1  -7 29.0864 5.87161   2
   4   1  -7 22.5112 6.06167   8
   4  -1   7 33.1068 14.8867   8
   4   1  -7 22.5683 9.81938   7
   4  -1   7 24.1374 11.0032   6
   4  -1   7 40.3095 9.65722   7
   4  -1  -7 12.2931 4.93050   8
  -4  -1   7 28.6857 6.60151   3
   4   1   7 32.0109 12.9130   6
   4  -1  -7 19.9109 6.44815   2
  -4   1  -7 33.9152 5.56765   3
  -4   1  -7 15.0973 4.19856   5
   4   1   7 35.2589 13.4163   4
   4  -1  -7 14.7694 7.20217   7
   4   1   7 22.6060 7.16837   7
   5  -1   7 171.198 18.2209   7
  -5   1   7 178.180 12.8568   3
  -5  -1  -7 165.955 16.8206   3
   5   1  -7 155.604 18.0350   8
   5   1  -7 240.316 30.9691   7
   5   1  -7 209.563 17.8026   2
   5  -1   7 191.868 26.9151   6
   5  -1   7 175.361 25.4869   8
   5   1   7 222.428 28.6352   6
   5  -1  -7 179.841 18.3142   8
   5   1   7 169.320 19.2550   7
  -5   1  -7 161.262 13.5739   3
   5  -1  -7 178.681 17.6543   2
   5  -1  -7 203.764 26.6857   7
   5   1   7 183.381 27.3066   8
  -5  -1   7 173.309 13.9029   3
  -6   1   7 324.705 17.9186   3
   6   1  -7 324.485 24.7231   8
   6  -1   7 341.109 37.8373   6
  -6  -1  -7 349.696 25.1471   3
   6  -1   7 261.967 27.2639   8
   6   1  -7 309.154 23.1158   2
   6   1   7 291.870 30.4023   8
   6  -1  -7 349.769 24.5090   2
   6  -1  -7 349.497 24.3330   8
  -6  -1   7 326.783 18.1335   3
   6   1   7 407.072 43.4952   6
   7   1  -7 8.70013 5.46417   8
   7  -1   7 4.82229 6.55990   6
  -7  -1  -7 -0.7905 7.03046   3
   7  -1   7 7.20637 4.20982   8
   7   1   7 10.5595 8.06583   6
  -7  -1   7 14.2734 3.22008   3
   7   1   7 6.24293 4.17169   8
   0   2   7 1214.44 49.8562   1
   0   2  -7 1243.01 44.7411   5
   0  -2  -7 1176.60 41.1303   1
   0  -2  -7 1201.05 48.8821  10
   0  -2  -7 1232.86 39.0017   5
   0  -2   7 1166.07 41.3293   5
   0  -2   7 1194.26 41.2530   1
   0   2  -7 1183.63 49.0269   1
   0   2   7 1157.78 41.2457  10
   1   2  -7 1915.35 60.9734  10
  -1  -2  -7 1844.72 63.4291   1
   1  -2   7 1963.93 62.7866   1
   1   2  -7 1940.32 70.5732   5
  -1   2   7 1893.58 62.1684  10
  -1   2   7 1913.06 70.2827   1
   1   2  -7 1961.38 74.5788   1
  -1  -2  -7 1936.79 63.0838   5
   1  -2  -7 1836.06 72.5371  10
  -1  -2   7 1985.76 64.6589   5
   1  -2  -7 1927.39 61.7843   5
  -1  -2   7 1895.94 63.8161   1
   1  -2  -7 1918.07 63.0100   1
   1   2   7 1907.17 74.6369   1
  -1   2  -7 1872.74 69.4810   1
  -1   2  -7 1991.92 64.8877   5
  -2  -2  -7 992.880 37.2681   5
  -2  -2  -7 887.681 34.0083   1
  -2   2   7 922.046 31.9751  10
  -2   2   7 843.226 39.2159   1
   2  -2   7 896.934 36.1760   1
   2   2  -7 923.641 34.9974  11
  -2  -2   7 857.156 34.2455   3
  -2   2  -7 908.446 34.7391   5
   2  -2  -7 975.738 41.1822   7
   2   2   7 899.482 49.3420   1
  -2  -2   7 924.338 34.6837   1
  -2  -2   7 845.570 45.9369   1
  -2   2  -7 863.183 38.7889   1
   2  -2  -7 811.752 41.4586   1
   2   2   7 892.835 36.7351   7
  -3   2   7 1116.13 51.2253   1
  -3   2   7 1144.79 43.6128   3
  -3  -2  -7 1328.23 51.0555   5
   3   2  -7 1287.21 50.0062  11
  -3   2   7 1239.44 41.3308  10
   3   2  -7 1306.73 63.7076   7
  -3  -2  -7 1236.29 48.4588   3
   3   2   7 1286.55 65.6344   9
  -3   2  -7 1306.07 47.4278   5
   3  -2  -7 1307.27 57.6780   7
   3   2   7 1217.86 51.5785   7
  -3  -2   7 1222.30 47.1248   3
   4  -2   7 228.830 25.4368   6
   4  -2   7 173.835 16.6938   7
  -4  -2  -7 174.816 16.0190   5
   4   2  -7 173.336 12.4713   4
   4   2  -7 166.818 15.1319   2
   4   2  -7 156.544 18.4970   8
  -4  -2  -7 188.864 15.9469   3
   4   2  -7 161.919 17.7279  11
  -4   2   7 165.889 11.0917   3
   4   2  -7 166.516 23.4350   7
   4   2   7 198.298 24.6205   9
   4  -2  -7 193.538 16.1484   2
   4   2   7 171.017 17.2081   7
   4  -2  -7 164.644 20.4805   7
   4   2   7 199.453 25.9515   6
  -4  -2   7 129.304 15.8835  12
   4  -2  -7 206.628 18.1071   8
  -4   2  -7 163.207 10.0630   3
  -4   2  -7 169.751 14.2818   5
  -4  -2   7 182.546 14.4278   3
   4   2   7 174.036 25.0893   4
   5   2  -7 76.0971 12.7249   8
  -5  -2  -7 85.5876 13.0339   3
  -5   2   7 80.7770 9.00759   3
   5  -2   7 109.866 19.8000   6
   5  -2   7 64.1685 14.6052   8
   5   2  -7 108.956 24.7436   7
   5   2  -7 99.2058 12.4320   2
   5  -2  -7 133.595 30.8211   7
   5   2   7 78.4404 21.7536   8
   5  -2  -7 84.6674 12.6170   2
   5  -2  -7 92.0376 12.5754   8
   5   2   7 82.0191 13.0535   7
  -5   2  -7 89.6336 9.45859   3
  -5  -2   7 100.695 11.4771   3
   5   2   7 81.6951 20.7498   6
   6   2  -7 224.915 18.9798   2
   6   2  -7 217.010 19.7211   8
  -6   2   7 263.202 14.8248   3
   6  -2   7 217.317 23.0584   8
  -6  -2  -7 197.606 20.6445   3
   6  -2   7 268.117 32.7546   6
   6   2   7 270.017 29.7795   8
   6   2   7 278.254 33.8948   6
  -6   2  -7 199.825 20.5794   3
   6  -2  -7 236.096 20.2760   2
   6  -2  -7 230.233 19.2749   8
  -6  -2   7 236.162 15.1259   3
   7   2  -7 200.948 15.1074   8
  -7  -2  -7 239.861 17.1349   3
   7  -2   7 174.717 21.7066   6
   7   2  -7 205.876 15.5614   2
   7  -2   7 176.756 20.7154   8
   7   2   7 160.024 21.6514   6
   7  -2  -7 186.672 13.9651   8
   7   2   7 188.008 18.6177   8
  -7  -2   7 191.415 10.7982   3
   7  -2  -7 189.430 16.1519   2
   0  -3  -7 567.430 23.6101   1
   0  -3   7 558.611 23.3356   1
   0   3   7 568.147 22.9686  10
   0   3  -7 539.142 26.6429   5
   0  -3  -7 546.125 19.6583   5
   0   3   7 517.725 31.0534   1
   0   3  -7 535.866 31.0467   1
  -1   3   7 61.0782 5.98473  10
  -1   3   7 50.6368 9.14369   1
   1   3  -7 69.3382 9.47054   5
  -1  -3  -7 60.4923 6.47750   1
  -1  -3  -7 62.6827 6.21835   5
   1  -3   7 68.1703 5.78388   1
   1   3   7 52.9608 9.85158   1
  -1  -3   7 63.3283 6.78340   1
   1  -3  -7 77.6170 6.18958   1
  -1  -3   7 60.3892 10.8448   1
   1   3   7 63.5935 6.25115  10
  -1   3  -7 74.6429 7.64736   5
  -1   3  -7 78.3957 10.5402   1
   1  -3  -7 65.6102 6.21467   7
  -2  -3  -7 56.1823 12.9102   3
  -2  -3  -7 46.7725 6.17159   1
  -2   3   7 54.8994 5.90834  10
   2   3  -7 68.2896 10.5151  11
  -2   3   7 39.4983 9.05033   1
  -2  -3  -7 47.2691 6.78835   5
   2   3   7 63.9829 13.0951   1
  -2   3  -7 59.1399 6.96764   5
  -2  -3   7 59.2591 6.99062   1
   2  -3  -7 48.7660 6.00054   1
   2  -3  -7 45.7926 7.46953   7
   2   3   7 37.8249 5.78367   7
   2   3   7 69.5194 19.3210   9
  -3   3   7 182.478 18.7749   1
   3   3  -7 192.900 13.7501  11
   3  -3   7 186.385 22.1035   6
  -3   3   7 177.457 10.6855  10
  -3   3   7 160.732 10.0558   3
   3   3  -7 205.553 22.3944   7
  -3  -3  -7 179.628 14.7535   5
  -3  -3  -7 174.797 15.6916   3
  -3   3  -7 178.543 10.8635   3
   3  -3  -7 155.896 18.4577   8
  -3   3  -7 185.259 13.2925   5
   3  -3  -7 182.684 16.6022   7
   3   3   7 168.019 15.1094   7
   3   3   7 199.572 23.6711   9
  -3  -3   7 170.258 13.0056   3
   3  -3  -7 184.836 18.3898   1
   4   3  -7 11.7889 8.61010   7
   4  -3   7 11.6594 7.13217   6
   4   3  -7 1.35133 5.50087   8
   4   3  -7 1.88507 2.89193   4
   4   3  -7 0.83031 3.11653   2
   4  -3   7 -9.5524 13.3613   8
  -4  -3  -7 -1.1657 4.62720   3
   4  -3  -7 -1.3287 3.38014   8
   4   3   7 11.5490 9.58570   4
   4   3   7 6.67146 4.37120   7
  -4  -3   7 1.43042 3.57967   3
   4   3   7 -1.6394 7.04980   6
  -4  -3   7 -4.5663 5.14284  12
  -4   3  -7 1.53617 2.66458   3
  -4   3  -7 3.14615 4.26214   5
   4  -3  -7 10.8056 12.2543   7
   4  -3  -7 10.5618 5.49158   2
   4   3   7 9.89523 8.26584   9
   5   3  -7 33.0913 6.28848   4
   5  -3   7 8.92623 8.92522   6
  -5   3   7 22.9327 4.64796   3
   5   3  -7 24.9761 13.2121   7
  -5  -3  -7 7.53777 6.67465   3
   5  -3   7 41.4333 11.2211   8
  -5  -3  -7 15.1262 14.1876  12
   5   3  -7 13.9298 5.11893   2
  -5  -3   7 28.1964 6.92881  12
   5   3   7 24.5813 7.85759   7
  -5  -3   7 25.6756 6.12875   3
   5  -3  -7 22.7883 6.66468   8
   5  -3  -7 13.9532 6.49421   2
   5   3   7 32.6250 14.0810   6
   5  -3  -7 -2.1656 11.8406   7
   5   3   7 18.4845 6.32554   2
   5   3   7 21.6058 11.4084   8
   5   3   7 21.8522 9.51521   4
   6   3  -7 29.3398 6.93801   2
   6   3  -7 35.5520 9.08234   8
  -6   3   7 56.0344 7.18479   3
  -6  -3  -7 39.0577 8.96817   3
   6  -3   7 36.0072 15.6013   6
   6   3   7 18.9147 10.1223   6
   6  -3  -7 39.1073 8.80429   8
  -6  -3   7 43.9297 6.60043   3
   6   3   7 38.9342 13.2661   8
  -7  -3  -7 7.57273 4.81423   3
   7  -3   7 13.1298 7.01640   6
   7   3  -7 2.02287 2.81650   2
   7   3  -7 5.49072 3.35099   8
   7   3   7 12.2627 7.78490   6
   7  -3  -7 17.4146 5.44168   2
   7   3   7 0.52585 3.55749   8
  -7  -3   7 13.9935 3.08892   3
   7  -3  -7 8.14872 3.88543   8
   0  -4   7 738.195 31.3341   1
   0   4  -7 732.101 35.3334   5
   0   4   7 715.786 41.2920   1
   0  -4  -7 741.048 25.4478   5
   0  -4   7 706.036 41.1806   1
   0  -4  -7 753.291 31.4532   1
  -1  -4  -7 1196.38 49.4353   3
   1  -4   7 1171.16 56.4598   1
   1  -4   7 1081.99 44.9836   1
  -1  -4  -7 1278.61 48.7488   1
  -1  -4  -7 1260.59 44.6531   5
  -1   4   7 1196.35 56.4384   1
  -1   4   7 1068.87 44.6145   3
   1   4  -7 1224.43 43.1687  11
   1   4  -7 1271.34 54.7390   5
   1   4  -7 1186.98 49.6644  10
  -1   4   7 1265.17 45.8588  10
  -1  -4   7 1140.61 42.1563   3
   1   4   7 1211.17 44.0782  10
   1   4   7 1240.11 59.9237   1
  -1  -4   7 1225.17 47.8263   1
  -1   4  -7 1293.59 48.6385   5
   1   4   7 1202.40 61.4774   9
  -1  -4   7 1253.77 61.1801   1
   1  -4  -7 1185.43 43.1011   1
   2   4  -7 1330.53 47.8064  11
  -2  -4  -7 1381.88 54.9813   3
   2  -4   7 1206.67 58.4842   1
  -2   4   7 1264.04 46.3847   3
  -2   4   7 1282.83 60.3665   1
  -2   4   7 1396.95 50.6791  10
  -2  -4   7 1377.84 54.1406   1
  -2   4  -7 1353.00 51.9791   5
  -2  -4   7 1329.72 49.0464   3
   2   4   7 1327.74 66.3854   9
  -2   4  -7 1254.18 47.4385   3
   2   4   7 1330.46 49.7200   7
   2   4   7 1567.22 79.6541   1
   3  -4   7 1023.64 51.2296   6
   3   4  -7 877.832 52.9393   7
  -3   4   7 847.031 33.3750   3
  -3  -4  -7 926.090 43.5272   3
  -3   4   7 924.072 36.7349  10
   3   4  -7 873.600 41.1281   4
   3   4  -7 963.453 38.1620  11
   3   4   7 1021.22 60.2800   6
   3   4   7 890.466 58.8493   4
   3  -4  -7 860.594 41.0776   2
  -3   4  -7 861.192 34.6485   3
   3   4   7 889.892 55.7624   9
  -3   4  -7 894.713 40.4151   5
   3  -4  -7 890.735 40.3663   8
  -3  -4   7 881.756 38.2684   3
   3   4   7 871.527 41.2556   7
   4   4  -7 210.303 17.9912  11
  -4  -4  -7 252.906 29.9455  12
   4   4  -7 214.075 17.8876   2
  -4   4   7 174.353 15.5591   3
   4  -4   7 219.696 24.9935   6
   4   4  -7 191.836 25.9941   6
   4   4  -7 185.528 26.1158   7
  -4  -4  -7 215.155 20.6833   3
   4   4  -7 194.603 19.4045   8
   4   4  -7 193.725 15.4817   4
  -4  -4   7 230.526 18.7389  12
   4   4   7 215.441 19.5144   7
   4   4   7 274.822 31.5788   6
   4  -4  -7 211.794 18.7997   2
   4   4   7 242.063 29.4362   9
  -4   4  -7 218.295 14.8499   3
  -4  -4   7 203.840 16.0527   3
   4   4   7 219.172 27.1274   4
   4  -4  -7 199.960 17.7869   8
  -5   4   7 32.4414 5.46650   3
  -5  -4  -7 39.1904 10.3613   3
   5   4  -7 21.0825 5.32042   4
   5   4  -7 27.2782 7.41903   8
   5   4  -7 41.2068 14.4889   7
  -5  -4  -7 25.8199 13.4747  12
   5  -4   7 29.8098 11.0296   6
   5   4  -7 15.3519 5.42775   2
  -5  -4   7 24.6325 5.93892   3
   5   4   7 36.6342 10.9636   4
   5   4   7 34.6370 13.5354   6
   5  -4  -7 11.6358 5.38262   2
   5   4   7 23.5222 8.84669   7
   5  -4  -7 30.0162 7.81049   8
  -5  -4   7 24.7966 6.42856  12
   6  -4   7 290.266 33.0461   6
  -6  -4  -7 375.922 32.6572   3
  -6  -4  -7 299.280 31.8973  12
   6   4  -7 325.663 22.3569   2
   6   4  -7 339.099 23.4696   8
   6  -4  -7 320.472 22.4980   8
  -6  -4   7 330.802 18.8552  12
   6   4   7 375.830 36.0604   8
   6   4   7 357.731 38.4599   6
   6  -4  -7 356.819 24.5870   2
   6   4   7 332.055 19.8377   2
  -6  -4   7 299.784 24.4256   3
   7   4  -7 121.473 9.74954   8
  -7  -4  -7 98.1604 11.7969   3
   7   4  -7 115.794 10.5397   2
   7  -4  -7 114.681 10.3252   8
  -7  -4   7 111.212 7.88521   3
   7   4   7 119.273 14.1480   8
   7   4   7 94.5816 15.4185   6
   7  -4  -7 108.531 10.6688   2
   0  -5  -7 1599.10 59.0435   1
   0   5  -7 1530.09 63.6491   5
   0  -5  -7 1568.92 57.7387   5
   0   5   7 1358.83 64.5393   9
   0  -5  -7 1531.97 49.2717   5
   0   5  -7 1541.09 55.3896  11
   0   5   7 1496.62 71.7009   1
   0  -5   7 1458.03 71.2682   1
   0   5   7 1521.70 55.7657  10
   0  -5   7 1500.95 57.7930   1
   0   5  -7 1677.65 62.4070   3
  -1   5   7 2263.95 95.6037   9
   1   5  -7 2522.01 91.5564  10
   1   5  -7 2460.15 81.9308  11
  -1  -5  -7 2480.68 89.8556   3
   1   5  -7 2425.53 78.0844   3
  -1   5   7 2557.17 103.690   1
  -1  -5  -7 2466.16 90.2579   1
  -1   5   7 2443.28 85.8377   3
   1   5  -7 2637.46 98.4516   5
  -1   5   7 2451.82 86.0820  10
  -1  -5   7 2631.82 91.0263   1
   1   5   7 2455.01 88.5057   3
  -1  -5   7 2506.15 106.843   1
   1   5   7 2582.27 83.4247  10
  -1   5  -7 2507.23 86.6272   3
  -1   5  -7 2373.43 84.7472  11
  -1   5  -7 2544.83 90.5847   5
   1   5   7 2415.10 99.8466   9
   1   5   7 2503.68 106.645   1
  -2  -5  -7 469.547 28.0945   3
  -2   5   7 525.744 33.5762  10
   2   5  -7 480.983 22.1833  11
  -2   5   7 468.167 23.0609   3
  -2   5  -7 445.896 22.3735   3
   2   5   7 498.883 23.2831   7
  -2  -5   7 446.124 35.2103   1
  -2   5  -7 470.844 24.4710  11
   2   5   7 513.733 38.4649   9
  -2  -5   7 479.225 23.1914   3
  -2   5  -7 486.057 27.0708   5
  -3   5   7 137.279 10.8959   3
   3   5  -7 162.625 20.8915   7
   3   5  -7 145.682 12.1804  11
  -3   5   7 146.743 13.3014  10
  -3  -5  -7 152.755 16.2949   3
   3   5  -7 166.764 16.0588   4
   3  -5   7 150.537 17.5513   6
   3  -5  -7 139.628 15.0894   2
  -3  -5   7 144.510 12.4440   3
  -3   5  -7 144.834 14.7996   5
   3   5   7 195.789 28.8156   4
  -3   5  -7 140.262 23.5905  10
   3   5   7 150.577 14.1556   7
  -3  -5   7 161.948 19.6258  12
   3  -5  -7 144.961 14.5167   8
  -3   5  -7 119.959 11.5599   3
   3   5   7 155.984 22.3644   9
   3   5   7 169.121 23.3837   6
   3  -5  -7 125.551 19.8775   4
  -4  -5  -7 158.110 18.3077   3
  -4  -5  -7 113.284 22.1025  12
   4   5  -7 119.270 19.5538   6
   4  -5   7 121.286 25.4023   6
   4   5  -7 145.840 23.1561   7
   4   5  -7 161.457 19.9699   4
   4   5  -7 146.271 14.7458   2
   4   5  -7 122.744 16.2438   8
  -4   5   7 132.518 11.2700   3
   4   5  -7 134.995 14.3278  11
  -4   5  -7 136.738 10.6874   3
   4   5   7 174.044 30.0589   6
  -4  -5   7 150.444 13.8393   3
   4   5   7 163.398 25.1961   9
   4   5   7 131.368 24.2142   4
  -4  -5   7 156.664 15.6377  12
   4   5   7 146.703 15.6159   7
   5   5  -7 115.612 10.4896   4
  -5  -5  -7 138.426 17.7016   3
   5   5  -7 109.967 14.8573   8
   5   5  -7 104.919 12.5234   2
  -5   5   7 92.1801 11.4242   3
   5   5  -7 76.6880 22.1042   7
   5  -5   7 119.830 20.6682   6
  -5  -5  -7 84.4474 18.6871  12
   5   5   7 95.8081 18.7897   4
  -5  -5   7 114.946 12.8755  12
   5  -5  -7 109.861 13.6545   8
   5   5   7 109.238 23.0538   6
   5   5   7 96.0325 14.7527   7
   5  -5  -7 100.901 14.0168   2
  -5  -5   7 107.012 11.6372   3
  -5   5  -7 95.3529 10.5727   3
   6  -5   7 37.8606 11.5335   6
   6   5  -7 62.5297 9.40742   2
  -6  -5  -7 58.1075 11.4633   3
   6   5  -7 74.5553 9.92971   8
   6  -5  -7 49.5196 9.35844   8
  -6  -5   7 52.0101 7.92486  12
   6  -5  -7 72.0995 11.3731   2
  -6  -5   7 66.5270 7.89989   3
   6   5   7 60.5548 17.1640   8
   6   5   7 67.5021 9.57667   2
   7   5  -7 46.2967 6.79445   8
   7   5  -7 43.8981 6.42410   2
  -7  -5  -7 54.2175 8.18187   3
   7  -5  -7 43.8219 6.55812   8
  -7  -5   7 53.1955 5.10682   3
   7   5   7 29.2989 6.30264   8
   7  -5  -7 47.8494 7.78052   2
   7   5   7 38.9809 8.40028   6
   0   6   7 3228.24 125.777   9
   0   6  -7 3520.71 112.611  11
   0  -6   7 2977.61 133.235   1
   0  -6  -7 3502.37 117.675   1
   0  -6   7 3517.99 117.491   1
   0   6   7 3520.91 114.112  10
   0  -6  -7 3474.56 104.196   5
   0   6   7 3293.88 116.570   3
   0  -6  -7 3345.63 111.293   5
   0   6  -7 3438.11 126.917  10
   0   6   7 3299.10 137.568   1
   0   6  -7 3203.45 107.674   3
   0   6  -7 3488.10 124.209   5
  -1   6   7 1429.74 55.8953  10
  -1   6   7 1321.45 60.5995   9
   1   6  -7 1351.74 60.1947  10
  -1  -6  -7 1355.80 59.6897   1
   1   6  -7 1386.56 66.9111   5
   1   6  -7 1314.86 45.9910   3
  -1   6   7 1314.61 54.7832   3
   1   6  -7 1378.03 50.4525  11
  -1  -6  -7 1385.18 56.9301   3
  -1   6  -7 1377.84 68.2860  10
  -1   6  -7 1404.91 60.5224   5
  -1  -6   7 1357.76 59.7408   1
   1   6   7 1358.95 75.8030   1
  -1  -6   7 1384.56 76.5450   1
  -1  -6   7 1353.26 47.9893   3
  -1   6  -7 1410.94 54.6072  11
   1   6   7 1395.03 69.1499   9
   1   6   7 1319.24 56.2785   3
  -1   6  -7 1379.20 50.7319   3
   1   6   7 1326.09 51.4046  10
   2   6  -7 114.454 9.59258  11
  -2   6   7 104.805 11.1908   3
  -2   6   7 94.2958 12.6494   9
  -2   6   7 110.762 12.0416  10
  -2  -6  -7 113.817 13.6668   3
  -2  -6  -7 81.7412 16.5381  12
   2  -6   7 95.6605 8.53994   4
   2   6  -7 90.2229 15.1184   4
  -2  -6   7 107.317 12.6425  12
   2  -6  -7 87.1259 12.2971   8
  -2   6  -7 114.199 10.4214   3
  -2   6  -7 87.6748 12.9648   5
   2   6   7 103.321 9.13928   7
   2  -6  -7 126.314 19.8327   4
   2  -6  -7 97.6598 13.4549   2
  -2  -6   7 108.933 9.82914   3
  -2   6  -7 103.428 10.7743  11
   2   6   7 110.118 22.6170   4
   2   6   7 114.237 10.3028  10
  -2   6  -7 105.729 18.8564  10
   2   6   7 133.962 20.4720   9
  -3  -6  -7 64.3447 11.9606   3
   3  -6   7 54.5658 11.8258   6
   3  -6   7 57.7795 9.75494   4
  -3  -6  -7 57.7089 15.8976  12
  -3   6   7 49.3354 8.49361   3
   3   6  -7 59.3688 8.04192  11
   3   6  -7 55.5700 10.5988   4
   3   6  -7 39.8397 11.9111   7
   3   6   7 57.1971 10.1460   7
   3  -6  -7 53.5772 10.9050   8
   3   6   7 69.9984 18.7246   4
   3  -6  -7 51.9585 13.0188   4
   3   6   7 56.0717 17.0908   6
  -3   6  -7 69.2478 20.5889   5
   3   6   7 101.260 21.2080   9
   3  -6  -7 44.8845 9.03280   2
  -3  -6   7 73.9678 10.6209  12
  -3  -6   7 75.4369 8.90121   3
  -3   6  -7 74.7359 18.7300  10
  -3   6  -7 46.5058 8.49365  11
   4  -6   7 501.479 38.9008   6
   4   6  -7 458.491 27.7997   4
  -4  -6  -7 483.110 33.8272   3
  -4  -6  -7 426.790 41.2008  12
  -4   6   7 420.001 25.0892   3
   4   6  -7 343.839 40.7332   7
   4   6  -7 465.286 26.9654  11
   4   6   7 468.452 43.0411   9
   4   6   7 421.609 28.8369   7
  -4   6  -7 443.986 22.2559   3
  -4  -6   7 445.276 25.7143   3
  -4  -6   7 454.099 28.4985  12
   4  -6  -7 419.603 26.9360   8
   4   6   7 445.586 41.2433   4
   4   6   7 499.309 43.2850   6
   4  -6  -7 451.124 29.8125   2
   5  -6   7 104.314 20.4539   6
  -5  -6  -7 91.4297 25.3105  12
   5   6  -7 79.5939 9.35949   4
  -5   6   7 88.3887 12.2834   3
   5   6  -7 60.4680 10.0495   2
  -5  -6  -7 90.2746 15.0638   3
   5   6   7 69.2870 19.0985   6
   5  -6  -7 62.0174 10.8689   8
   5  -6  -7 50.3725 10.2914   2
   5   6   7 52.3415 12.2826   7
   5   6   7 53.7693 14.1827   4
  -5   6  -7 70.9941 7.24539   3
  -5  -6   7 71.6412 9.68426   3
  -5  -6   7 91.3004 12.3431  12
  -6  -6  -7 2.46661 8.46274  12
   6   6  -7 -1.9758 2.71059   2
   6  -6   7 -0.1764 4.72783   6
  -6  -6  -7 4.57639 4.06066   3
  -6  -6   7 5.46688 3.36563  12
   6   6   7 1.06224 4.08160   2
   6   6   7 2.60127 5.87801   8
   6  -6  -7 9.29909 5.02472   8
   6  -6  -7 3.14117 4.10122   2
  -6  -6   7 -0.3625 2.46909   3
   6   6   7 8.38647 6.74235   6
   7  -6   7 11.1463 6.26019   6
   7   6  -7 22.7919 4.33948   2
  -7  -6  -7 31.8782 6.57311   3
  -7  -6   7 23.8804 3.88156   3
   7  -6  -7 20.9951 5.31855   8
   7   6   7 34.3263 8.60421   8
   7  -6  -7 20.9914 5.24836   2
   0   7   7 228.764 19.8189   3
   0   7  -7 256.577 17.2050  11
   0   7   7 262.001 25.8141   9
   0  -7  -7 256.868 21.7234   2
   0   7  -7 249.006 23.9276   5
   0  -7  -7 264.013 32.9396   4
   0   7  -7 253.545 15.1694   3
   0   7   7 230.906 17.4856  10
   0   7  -7 275.849 26.1455  10
  -1   7   7 415.283 31.5838   9
  -1   7   7 459.446 28.4674   3
  -1  -7  -7 451.216 36.8789  12
  -1  -7  -7 484.388 28.3070   3
  -1   7   7 481.471 28.5078  10
   1   7  -7 457.157 23.2922  11
  -1  -7  -7 413.548 43.3100   4
   1   7  -7 449.469 19.4934   3
   1   7  -7 428.792 30.0740  10
  -1  -7  -7 418.492 29.5083   2
   1  -7  -7 431.974 28.6399   2
  -1   7  -7 470.590 23.7243   3
  -1   7  -7 474.524 26.1679  11
   1   7   7 481.186 25.1971  10
  -1   7  -7 449.654 32.5210   5
  -1   7  -7 459.531 37.5392  10
   1   7   7 465.463 27.7597   3
  -1  -7   7 450.834 25.5503  12
   1  -7  -7 418.769 37.9395   4
   1   7   7 442.970 36.2597   9
  -1  -7   7 462.216 20.3949   3
  -2   7   7 59.4245 12.5741   9
  -2  -7  -7 87.6938 18.6318  12
  -2  -7  -7 71.8725 12.0412   3
  -2   7   7 73.2572 10.9622   3
   2   7  -7 57.1177 12.8155   4
   2   7  -7 84.5917 8.41520  11
  -2  -7  -7 51.4515 20.2205   4
   2  -7   7 84.1232 8.45447   4
  -2   7   7 87.9761 12.3753  10
   2   7   7 85.4557 9.49037  10
   2  -7  -7 77.9314 12.3959   8
   2   7   7 85.6032 21.6772   4
  -2   7  -7 79.9944 9.83685  11
   2   7   7 89.2959 24.2304   6
   2   7   7 63.7070 15.5138   9
  -2   7  -7 89.7563 10.0885   3
  -2   7  -7 108.342 15.4672   5
  -2  -7   7 82.1209 8.43742   3
  -2  -7   7 87.6352 11.6305  12
  -2   7  -7 121.190 23.6232  10
   2  -7  -7 59.6687 15.7626   4
   3  -7   7 401.949 20.2893   4
  -3   7   7 389.906 25.5174   3
  -3  -7  -7 410.986 38.5360  12
   3   7  -7 395.355 22.4158  11
   3   7  -7 432.093 29.9092   4
   3  -7   7 427.586 32.5644   6
  -3   7   7 372.809 28.4451   9
  -3  -7  -7 436.374 30.8238   3
   3   7  -7 418.311 37.7914   7
  -3  -7   7 366.132 27.7057   4
   3   7   7 457.439 40.2424   6
   3  -7  -7 428.651 29.0808   2
   3  -7  -7 410.414 27.0037   8
  -3   7  -7 411.603 22.6871   3
   3   7   7 378.279 41.0293   4
   3   7   7 428.446 39.7420   9
  -3   7  -7 442.962 25.1605  11
   3   7   7 431.894 24.9035   7
  -3  -7   7 418.425 23.1841   3
  -3  -7   7 394.929 27.0291  12
  -4   7   7 491.106 31.7299   3
   4   7  -7 489.355 30.3233   4
   4   7  -7 476.096 28.8100   8
  -4  -7  -7 497.851 34.4087   3
  -4  -7  -7 488.915 43.0168  12
   4   7  -7 492.884 27.7789  11
   4  -7   7 534.788 41.5752   6
   4   7  -7 505.791 46.2731   7
  -4   7   7 465.083 40.4081   9
   4   7   7 473.320 31.2972   7
  -4  -7   7 466.099 29.8203  12
  -4  -7   7 517.070 27.4376   3
   4  -7  -7 516.128 32.9382   2
  -4   7  -7 512.738 29.4820   3
   4   7   7 544.715 46.5305   6
   4   7   7 511.464 44.9815   4
   4   7   7 490.437 44.4779   9
   4  -7  -7 469.727 29.2476   8
   5   7  -7 32.2202 7.42796   2
   5   7  -7 38.4167 13.7602  11
   5   7  -7 37.6258 6.99591   4
  -5  -7  -7 37.0261 9.77083   3
   5  -7   7 22.6031 10.3448   6
  -5  -7  -7 33.1942 13.3200  12
   5   7  -7 40.1427 9.27538   8
  -5   7   7 39.7500 12.6950   3
   5  -7  -7 17.6209 6.82463   8
   5   7   7 38.9211 13.8416   8
   5   7   7 38.9247 11.9949   4
   5  -7  -7 33.2008 8.74047   2
  -5  -7   7 46.1990 7.49804   3
  -5  -7   7 30.1295 6.57000  12
   5   7   7 38.5528 15.2106   6
   6   7  -7 -0.3146 4.33062   8
   6   7  -7 2.69318 3.38119   2
  -6  -7  -7 9.27172 7.88861  12
   6  -7   7 1.54499 4.60717   6
  -6  -7  -7 5.14341 4.37845   3
   6   7   7 -1.4198 4.64599   8
   6  -7  -7 -0.9598 3.55726   8
   6   7   7 12.8048 4.21957   2
   6   7   7 2.80429 3.53151   6
  -6  -7   7 11.7720 3.58434   3
   6  -7  -7 8.42229 4.62567   2
  -6  -7   7 5.15354 3.13157  12
   7   7  -7 3.85557 2.26621   2
   7  -7   7 9.56972 3.89663   6
   7   7   7 7.63455 3.75919   8
   7  -7  -7 0.22245 3.53781   2
   0   8  -7 736.520 48.4186  10
   0   8   7 705.594 39.2200   3
   0   8  -7 748.967 48.4357   5
   0   8  -7 701.005 34.0112  11
   0  -8  -7 744.747 57.2309   4
   0  -8  -7 731.725 40.0623   2
   0  -8   7 626.397 35.4539  12
   0   8  -7 739.834 31.4985   3
  -1   8   7 424.238 29.0030   3
  -1  -8  -7 437.930 36.6048  12
   1   8  -7 421.748 19.1340   3
  -1  -8  -7 422.363 26.8309   3
   1   8  -7 399.836 32.3994  10
   1   8  -7 406.601 22.7313  11
  -1  -8  -7 436.840 46.0629   4
  -1   8   7 426.075 28.7161  10
   1   8  -7 416.242 32.0893   4
  -1   8   7 420.959 36.4668   9
   1   8   7 357.202 42.0551   4
   1  -8  -7 455.772 31.0495   8
  -1   8  -7 434.264 23.5483   3
   1  -8  -7 423.347 40.1790   4
   1  -8  -7 442.846 29.0197   2
   1   8   7 400.310 27.4199   3
  -1   8  -7 428.435 42.7499  10
  -1  -8   7 398.132 18.6642   3
  -1   8  -7 422.458 25.9388  11
  -1   8  -7 447.903 34.9791   5
   1   8   7 438.643 37.8208   9
   1   8   7 453.496 26.4222  10
  -1  -8   7 410.564 24.3445  12
   2  -8   7 135.214 10.7931   4
   2   8  -7 137.326 19.9595   7
   2   8  -7 138.379 17.8709   4
  -2  -8  -7 155.699 16.9399   3
  -2  -8  -7 102.573 22.4459  12
  -2   8   7 106.518 17.2086   9
   2   8  -7 143.267 11.4611  11
  -2   8   7 129.295 15.7841   3
   2  -8  -7 125.403 15.3387   8
   2   8   7 123.089 14.6665  10
  -2   8  -7 125.898 13.3654  11
  -2  -8   7 129.884 14.6208  12
   2   8   7 116.154 23.7189   4
  -2  -8   7 119.747 10.4871   3
   2  -8  -7 126.870 15.9390   2
   2   8   7 153.619 23.0209   6
  -2   8  -7 121.386 21.3528   5
   2   8   7 113.868 20.3838   9
  -2   8  -7 140.416 12.7376   3
   3   8  -7 723.630 59.8174   7
  -3  -8  -7 598.548 46.8696  12
   3   8  -7 559.734 27.9707  11
  -3   8   7 566.426 34.1002   3
   3  -8   7 593.083 39.9477   6
  -3   8   7 485.377 37.5749   9
  -3  -8  -7 552.470 35.9028   3
   3   8  -7 561.344 35.8924   4
   3  -8  -7 545.800 34.5095   2
  -3  -8   7 528.139 35.2052   4
   3  -8  -7 519.474 32.0387   8
   3   8   7 564.502 46.1098   6
  -3  -8   7 563.723 28.0128   3
  -3   8  -7 544.184 28.4481   3
  -3  -8   7 553.106 33.0543  12
  -3   8  -7 575.005 31.0120  11
   3   8   7 524.798 50.1277   4
   3   8   7 509.784 45.9669   9
  -4  -8  -7 227.756 28.8527  12
   4   8  -7 200.123 28.8814   7
  -4  -8  -7 222.958 23.0106   3
   4  -8   7 242.753 27.3247   6
   4   8  -7 215.149 17.1027  11
   4   8  -7 229.596 19.7419   4
  -4   8   7 205.124 20.1679   3
  -4   8  -7 225.562 15.0594   3
   4  -8  -7 213.426 19.7961   8
   4   8   7 196.120 29.9181   4
  -4  -8   7 216.773 18.8563  12
   4   8   7 214.613 30.0209   6
   4  -8  -7 217.532 21.0647   2
  -4  -8   7 216.688 16.3467   3
  -5   8   7 70.8189 12.4425   3
   5   8  -7 70.8653 10.0397   2
  -5  -8  -7 61.0849 15.0173  12
   5  -8   7 71.3837 18.0458   6
  -5  -8  -7 76.8061 17.1484   3
   5   8  -7 64.9136 8.70986   4
  -5  -8   7 74.3026 10.5316   3
   5   8   7 53.9243 16.5850   8
   5  -8  -7 61.2418 10.8425   8
   5  -8  -7 74.6970 12.1839   2
   5   8   7 96.3793 16.1271   4
  -5   8  -7 74.6752 7.00931   3
  -5  -8   7 69.1627 9.54964  12
   6  -8   7 15.9148 7.40276   6
  -6  -8  -7 9.27624 4.98018   3
   6   8  -7 7.71902 3.04827   2
  -6  -8  -7 21.0384 7.47530  12
   6   8   7 8.08118 4.43326   8
   6  -8  -7 18.4519 6.48219   8
  -6  -8   7 14.5072 3.58164   3
  -6  -8   7 9.98169 2.61066  12
   6   8   7 2.53597 3.49619   2
   6  -8  -7 1.17713 3.44700   2
   6   8   7 7.44922 5.35742   6
   0  -9   7 127.784 11.1921  12
   0  -9  -7 131.164 16.9962   2
   0   9   7 192.037 34.9060   4
   0   9  -7 140.245 14.0013  11
   0   9  -7 134.550 22.2687   4
   0   9  -7 133.517 22.6292  10
   0   9   7 157.149 21.6773   9
   0   9  -7 145.384 11.6778   3
   0  -9  -7 170.760 23.9398  12
   0   9   7 132.087 16.8513   3
  -1   9   7 171.175 18.9761   3
   1   9  -7 156.222 22.2744   4
  -1   9   7 132.938 21.2569   9
   1   9  -7 181.236 14.6322  11
   1   9  -7 172.629 11.1178   3
  -1  -9  -7 165.724 23.1660  12
   1   9   7 182.812 18.1824   3
   1  -9  -7 155.404 18.2357   2
   1   9   7 147.632 23.2230   9
  -1  -9   7 153.956 14.9245  12
  -1   9  -7 183.499 14.6520   3
   1   9   7 184.314 36.5868   4
  -1   9  -7 187.438 17.0707  11
   2   9  -7 20.6455 8.69068   4
   2   9  -7 29.5195 11.2054   7
  -2  -9  -7 20.0831 7.73712   3
  -2  -9  -7 37.2524 12.7739  12
  -2   9   7 13.3111 5.93523   3
  -2   9   7 26.3326 10.1030   9
   2  -9   7 28.9890 5.42151   4
   2   9  -7 21.2719 5.52412  11
   2   9   7 32.2609 13.8238   4
  -2  -9   7 20.1819 6.79743  12
   2  -9  -7 19.2405 7.33575   2
  -2   9  -7 32.0345 7.10716   3
   2  -9  -7 4.01602 7.56359   8
   2   9   7 28.4700 11.6901   9
  -2   9  -7 14.1902 5.60016  11
  -2  -9   7 21.6342 5.24126   3
   3   9  -7 239.320 23.1028   4
   3  -9   7 224.656 13.8789   4
   3  -9   7 226.368 24.7037   6
  -3  -9  -7 270.585 23.3895   3
   3   9  -7 270.458 31.1954   7
   3   9  -7 256.948 17.1807  11
  -3  -9  -7 284.429 31.8993  12
  -3   9   7 229.972 22.6488   3
   3   9   7 270.674 34.0035   9
  -3  -9   7 248.162 20.6928  12
  -3   9  -7 244.634 18.8426  11
  -3  -9   7 223.945 22.1060   4
  -3   9  -7 232.200 17.2963   3
   3   9   7 233.994 34.1520   4
   3  -9  -7 249.359 22.9921   2
   3  -9  -7 214.273 21.3234   8
  -3  -9   7 237.940 16.0583   3
   3   9   7 257.112 31.4171   6
  -4   9   7 41.7457 9.74607   3
   4  -9   7 41.9800 14.9679   6
  -4  -9  -7 41.5437 11.3189   3
   4   9  -7 51.6996 16.9370   7
   4   9  -7 57.4667 16.8608   4
  -4  -9  -7 35.1194 16.2139  12
   4   9  -7 37.0366 7.35604  11
  -4  -9   7 49.0213 12.5335  12
  -4   9  -7 46.3085 6.75649   3
   4   9   7 30.1932 17.7827   4
   4   9   7 30.2719 10.8922   6
   4  -9  -7 53.2109 15.1194   2
   4  -9  -7 41.4670 9.81791   8
  -4  -9   7 52.4363 7.72097   3
   5   9  -7 57.0545 8.35830   2
  -5   9   7 75.8735 12.4260   3
   5  -9   7 79.3419 14.9544   6
  -5  -9  -7 58.0289 13.6706  12
   5   9  -7 79.8714 8.65278   4
  -5  -9  -7 72.2022 11.5994   3
   5  -9  -7 62.3397 11.3316   8
  -5  -9   7 66.4200 7.80062   3
   5   9   7 54.3221 12.8586   4
  -5  -9   7 72.5488 8.99515  12
   5   9   7 41.5811 12.3180   6
  -5   9  -7 77.1921 6.25762   3
   5  -9  -7 78.3002 11.8513   2
  -6  -9  -7 19.0983 6.88713  12
  -6  -9  -7 22.3382 5.03391   3
   6  -9   7 9.87838 6.16961   6
   6   9  -7 21.2383 4.34043   2
   6  -9  -7 25.6688 5.76631   2
   6   9   7 22.3644 7.49382   8
  -6  -9   7 26.0309 4.65418  12
   6   9   7 21.5870 4.09737   2
  -6  -9   7 30.5029 4.15759   3
   0 -10  -7 250.864 22.7813   2
   0  10   7 208.628 35.3421   4
   0  10   7 251.167 23.1522   3
   0  10   7 218.680 27.3031   9
   0  10  -7 256.148 19.1229  11
   0  10  -7 260.153 16.3202   3
   0  10  -7 253.264 25.3405   4
   0 -10   7 256.914 18.6896  12
  -1  10   7 52.4260 16.1337   9
   1 -10   7 67.5014 10.6084   4
  -1  10   7 75.1163 14.9871   3
   1  10  -7 65.9822 8.96900  11
   1  10  -7 75.9584 15.4913   4
  -1 -10  -7 40.2289 13.0378  12
   1  10  -7 76.0704 7.16147   3
   1  10   7 48.5012 14.7186   9
   1  10   7 79.9647 13.9045   3
   1  10   7 84.9593 22.2654   4
   1 -10  -7 93.4714 13.9340   2
  -1  10  -7 82.4706 11.6161  11
  -1 -10   7 72.7514 10.5836  12
  -1  10  -7 82.0698 9.92647   3
   2  10  -7 77.8994 14.9908   4
   2 -10   7 69.9569 7.83476   4
   2  10  -7 53.9259 15.0563   7
  -2  10   7 76.4783 15.6228   3
  -2 -10  -7 75.4018 19.5024  12
   2  10  -7 61.6203 8.44812  11
   2 -10  -7 83.8539 14.5299   2
   2  10   7 73.9336 18.9165   9
  -2  10  -7 71.8353 11.2215  11
  -2  10  -7 64.9990 9.77151   3
   2  10   7 85.1549 23.0541   4
  -2 -10   7 64.6168 10.2859  12
   3 -10   7 115.878 17.8253   6
  -3  10   7 79.3693 15.3243   3
  -3 -10  -7 109.900 19.5676  12
   3  10  -7 94.1121 10.0611  11
   3  10  -7 78.4644 14.5344   4
  -3 -10  -7 95.2788 13.6590   3
   3 -10  -7 114.199 16.0430   2
   3 -10  -7 118.752 18.5045   8
  -3  10  -7 104.812 11.2400  11
  -3 -10   7 124.078 15.3303   4
   3  10   7 70.1034 19.0403   4
  -3 -10   7 96.3090 9.65799   3
  -3 -10   7 104.815 12.9195  12
  -3  10  -7 111.805 11.0253   3
   3  10   7 105.621 23.6366   9
   4  10  -7 23.4654 6.23325   4
  -4 -10  -7 53.3723 15.1747  12
  -4 -10  -7 39.2076 10.6114   3
   4 -10   7 39.4324 11.6685   6
  -4  10   7 46.8371 10.2079   3
   4  10  -7 28.8028 6.50469  11
   4 -10  -7 28.4161 8.54097   2
  -4 -10   7 36.8250 7.98549   3
   4  10   7 19.2706 10.4542   4
  -4 -10   7 34.0031 7.30634  12
   4 -10  -7 58.9198 11.6935   8
  -5 -10  -7 60.9575 13.6097  12
  -5  10   7 67.9136 11.2652   3
   5  10  -7 68.0490 7.72065   2
   5  10   7 98.5452 15.4885   8
  -5  10  -7 62.8780 5.61627   3
   5  10   7 77.4255 15.2293   4
  -5 -10   7 61.1064 9.23980  12
  -5 -10   7 74.6097 6.86855   3
   5 -10  -7 47.6890 14.1014   2
  -6 -10  -7 40.3216 7.11527  12
   6 -10   7 27.6299 7.52975   6
   6  10  -7 39.2255 5.66855   2
   6  10   7 50.6043 9.59338   8
   6 -10  -7 43.9867 6.71009   2
  -6 -10   7 50.7856 4.70281  12
   0  11   7 28.8549 18.5738   4
   0  11   7 8.39245 8.99172   9
   0  11   7 20.3970 7.07070   3
   0  11  -7 10.8024 8.78193   4
   0 -11  -7 7.22693 9.84782  12
   0  11  -7 19.4879 4.85248   3
   0  11  -7 26.9109 6.89090  11
   1  11  -7 138.949 9.77303   3
   1  11  -7 109.594 20.2311   7
  -1 -11  -7 146.527 23.1722  12
  -1  11   7 171.315 24.9866   9
  -1  11   7 148.274 18.3811   3
   1  11  -7 115.061 18.0635   4
   1  11  -7 142.557 12.9641  11
   1 -11   7 160.196 14.9850   4
   1  11   7 144.876 28.5088   4
   1  11   7 133.844 23.6322   9
   1 -11  -7 140.349 18.3841   2
  -1  11  -7 164.451 13.6856   3
   1  11   7 146.481 16.0534   3
  -1 -11   7 162.819 13.6108  12
  -1  11  -7 168.012 15.9492  11
   2 -11   7 12.0048 3.72193   4
   2  11  -7 11.2160 24.6350   7
  -2  11   7 19.6726 8.55056   3
   2  11  -7 10.1262 3.65466  11
   2  11  -7 15.1500 7.08327   4
  -2 -11  -7 30.8418 11.0135  12
   2  11   7 9.68170 11.1175   4
  -2 -11   7 16.8061 5.65114  12
  -2  11  -7 20.0791 6.13022   3
   2 -11  -7 12.5096 6.77290   2
   2  11   7 20.4557 10.4785   9
  -2  11  -7 15.0658 5.65081  11
   3  11  -7 24.9462 6.40303  11
  -3  11   7 5.92380 5.87069   3
   3  11  -7 22.2168 7.34055   4
  -3 -11  -7 8.84212 8.74988  12
   3 -11   7 20.2440 9.08182   6
   3  11   7 28.4734 13.7687   4
  -3  11  -7 11.3514 6.24034  11
   3 -11  -7 22.6519 7.09746   2
  -3 -11   7 29.9537 6.87035   4
  -3 -11   7 16.2928 5.57946  12
  -3  11  -7 14.9391 3.61093   3
  -4 -11  -7 2.93375 5.28399   3
   4  11  -7 -2.8501 4.21759  11
   4 -11   7 2.37753 2.87776   6
   4  11  -7 -1.5240 2.65975   4
   4  11  -7 -0.1688 2.58811   2
  -4  11   7 6.75862 4.94905   3
  -4 -11  -7 7.86914 5.70930  12
  -4 -11   7 0.72077 2.69796  12
   4  11   7 -1.9428 6.11704   4
  -4 -11   7 1.15011 5.83419   4
   4  11   7 -1.2506 7.70059   8
   4 -11  -7 -4.2001 3.04510   2
  -4  11  -7 0.57789 2.32877   3
   5 -11   7 26.4273 8.59155   6
   5  11  -7 20.4996 4.79861   4
  -5 -11  -7 15.2561 6.14055  12
  -5  11   7 7.58019 6.39270   3
   5  11  -7 6.94094 3.57842   2
  -5 -11  -7 8.23427 6.85807   3
   5 -11  -7 12.9767 4.99923   2
   5  11   7 23.6026 5.94267   4
  -5 -11   7 16.1834 3.91148  12
   0  12  -7 397.097 19.8531   3
   0  12   7 386.418 35.2432   9
   0  12   7 341.050 48.9030   4
   0 -12   7 416.841 27.0894   4
   0  12  -7 416.432 29.1676   4
   0  12  -7 395.111 23.8738  11
   0  12   7 355.914 26.3977   3
  -1 -12  -7 208.847 23.4819  12
   1 -12   7 232.875 22.5153   4
  -1  12   7 223.847 21.4984   3
   1  12  -7 229.296 16.7444  11
   1  12  -7 226.196 21.9693   4
   1  12  -7 200.455 11.6659   3
  -1 -12   7 223.979 14.9301  12
   1  12   7 212.333 34.4546   4
   1  12   7 203.663 18.4768  11
  -1  12  -7 208.527 17.2829  11
   1 -12  -7 237.034 38.2059   2
   1  12   7 183.858 25.7573   9
  -1  12  -7 223.972 15.0414   3
   2 -12   7 41.2035 5.79652   4
  -2  12   7 56.1100 12.0312   3
   2  12  -7 46.1795 7.22982  11
  -2 -12  -7 41.4223 12.1990  12
   2  12  -7 29.4151 7.77133   4
  -2  12  -7 32.2268 6.79611  11
   2 -12  -7 20.3793 8.07238   2
  -2 -12   7 42.7544 7.49977  12
   2  12   7 59.4609 16.3774   9
  -2 -12   7 47.1627 11.0779   4
  -2  12  -7 44.7981 7.19850   3
   3 -12   7 73.7866 13.7695   6
  -3  12   7 62.5932 11.7415   3
   3  12  -7 86.9500 11.5064   4
   3  12  -7 79.5626 8.52935  11
  -3 -12  -7 89.1064 14.8025  12
  -3 -12   7 68.0734 8.54010  12
   3  12   7 52.7773 14.1385   4
  -3 -12   7 73.1386 9.39632   4
   3 -12  -7 46.4920 9.61621   2
  -3  12  -7 66.0991 7.93183  11
  -3  12  -7 81.0895 7.97702   3
   4  12  -7 7.15410 3.53119   4
   4  12  -7 11.8649 3.24042   2
  -4  12   7 4.35780 5.13819   3
  -4 -12  -7 12.7208 5.35216  12
   4 -12   7 7.35401 3.94883   6
   4  12  -7 7.49740 6.52864  11
  -4 -12   7 8.01346 2.87287  12
   4  12   7 -2.4012 9.45095   8
  -4 -12   7 -1.5393 4.96112   4
   4  12   7 3.82246 4.69320   4
  -4  12  -7 8.65795 3.24402   3
  -5 -12  -7 46.9761 7.65005  12
   5  12  -7 33.8719 3.71976   4
   5  12   7 27.3117 4.98279   4
  -5 -12   7 34.7564 4.60087  12
   5 -12  -7 32.0341 5.59274   2
   0  13  -7 206.574 12.1624   3
   0  13   7 234.038 18.1145   3
   0  13  -7 229.117 16.3091  11
   0  13   7 201.539 34.6605   4
   0 -13   7 215.113 17.2004   4
   1  13  -7 90.0122 13.0556   4
   1 -13   7 94.6507 9.43368   4
   1  13  -7 102.326 11.4030  11
  -1 -13  -7 74.5439 13.6224  12
  -1  13   7 104.359 14.1011   3
  -1 -13   7 93.5098 8.32531  12
   1  13   7 70.9743 11.1114  11
  -1  13  -7 92.2113 10.5408  11
   1  13   7 100.479 19.6811   4
  -1  13  -7 97.5159 8.66044   3
  -1 -13   7 102.764 12.1279   4
  -2 -13  -7 235.585 21.2124  12
   2  13  -7 239.495 15.6385  11
   2 -13   7 263.830 13.2110   4
   2 -13   7 223.195 22.8710   6
  -2  13   7 279.377 21.9369   3
   2  13  -7 223.710 18.5733   4
   2 -13  -7 259.722 22.6817   2
  -2 -13   7 253.140 14.6008  12
  -2  13  -7 235.639 15.9191  11
  -2  13  -7 256.992 14.7295   3
   2  13   7 226.481 29.9330   4
  -2 -13   7 258.298 18.6866   4
  -3 -13  -7 35.7155 8.62009  12
   3  13  -7 26.4926 6.01122   4
  -3  13   7 42.0840 8.45001   3
   3  13  -7 29.0534 7.24572   2
  -3 -13   7 29.5726 5.28774  12
  -3 -13   7 37.7652 6.28466   4
  -3  13  -7 31.2789 5.30046  11
  -3  13  -7 42.8054 5.10369   3
   3 -13  -7 32.3357 8.63553   2
   3  13   7 65.3250 14.6020   4
  -4 -13  -7 63.5716 8.85173  12
   4 -13   7 43.0554 8.27379   6
  -4  13   7 58.5137 8.07171   3
   4  13  -7 51.7909 6.28872   4
   4 -13  -7 48.0351 7.99400   2
  -4 -13   7 55.4564 5.28303  12
   4  13   7 47.8550 8.50526   4
  -4  13  -7 51.1682 4.55264   3
   0  14  -7 167.383 11.8670   3
   0  14  -7 186.208 13.1702  11
   0 -14   7 185.901 13.4599   4
   0  14   7 199.275 20.8562   3
   0  14   7 185.564 15.9098  11
   1  14  -7 377.831 22.9967   4
   1  14  -7 347.387 18.7085  11
   1 -14   7 364.385 18.5682   4
  -1  14   7 348.034 21.7922   3
  -1  14  -7 354.610 19.2646  11
  -1 -14   7 361.230 20.8291   4
  -1  14  -7 346.396 16.1384   3
   1  14   7 323.624 31.1399   4
   2  14  -7 81.0976 9.65639   4
   2 -14   7 86.3642 12.0137   6
  -2  14   7 87.5240 10.8104   3
  -2 -14  -7 82.7106 9.51318  12
   2  14  -7 88.7475 9.59536  11
  -2  14  -7 81.2763 6.86227   3
  -2 -14   7 81.1850 7.47551  12
  -2  14  -7 93.5959 9.75662  11
   2  14   7 53.7393 12.4654   4
  -2 -14   7 72.7548 8.22091   4
  -3 -14  -7 33.3390 8.53981  12
  -3  14   7 31.0162 6.05785   3
   3  14  -7 25.7924 4.75852   4
   3 -14   7 33.4343 7.12309   6
   3  14  -7 39.2396 8.86781  11
  -3 -14   7 30.3578 5.14300   4
  -3  14  -7 32.6332 3.92078   3
  -3 -14   7 33.0695 5.41130  12
   3  14   7 26.4069 7.53903   4
   0 -15   7 277.081 14.2179   4
   0  15   7 255.107 16.1059  11
   0  15  -7 286.851 14.9815  11
  -1  15   7 158.120 14.7779   3
  -1  15   7 116.828 10.2001  11
   1  15  -7 125.512 9.22651  11
   1 -15   7 136.915 8.02937   4
   1  15  -7 141.862 12.1923   4
   1  15   7 146.553 20.7976   4
  -1  15  -7 141.238 9.40613  11
  -1  15  -7 141.409 9.79360   3
  -1 -15   7 135.240 9.69757   4
  -2  15   7 116.103 12.4781  11
  -2  15   7 80.8270 9.33226   3
   2 -15   7 69.3346 9.53400   6
   2  15  -7 76.8524 6.99582  11
   2  15  -7 78.9338 7.79013   4
  -2  15  -7 86.3226 6.95371   3
  -2 -15   7 92.3296 8.41580   4
  -2  15  -7 81.2280 7.65326  11
   2  15   7 67.9004 10.9240   4
   0 -16   7 19.5706 4.16983   6
   0 -16   7 29.3416 3.23373   4
   0   0  -8 3.18149 1.92697   5
   0   0  -8 3.73397 2.20330   1
   0   0   8 8.34716 2.45915   5
   0   0  -8 2.59889 1.84135  10
   0   0   8 5.31490 2.16321   1
   1   0  -8 6516.33 206.428   1
  -1   0   8 6294.21 198.086   5
  -1   0  -8 6718.86 202.154   1
  -1   0  -8 6833.99 200.152   5
   1   0  -8 6662.64 204.959   5
   1   0   8 6505.99 206.487   1
   1   0  -8 6674.69 205.380  10
  -1   0   8 6512.15 201.651   1
  -2   0   8 315.902 16.6830   1
  -2   0  -8 311.790 15.9828   5
  -2   0   8 286.428 14.6911   3
   2   0  -8 279.887 21.2636   1
   2   0  -8 301.185 22.4264   7
  -2   0   8 320.716 15.0798   5
   2   0  -8 291.419 18.0242  10
   2   0  -8 318.772 21.4748  11
   2   0   8 293.373 21.2456   1
  -3   0  -8 312.025 15.2313   3
   3   0  -8 329.138 27.4539   7
   3   0  -8 319.688 23.1524  11
   3   0   8 308.809 28.4504   9
   3   0   8 328.862 21.3448   7
  -3   0  -8 312.921 18.2865   5
  -3   0   8 318.250 16.4513   3
   4   0  -8 6.94647 7.21026   7
   4   0   8 4.09707 3.59624   7
   4   0  -8 6.23775 4.89940   2
   4   0   8 8.97727 7.27331   6
  -4   0  -8 9.82917 5.41012   3
   4   0  -8 11.3187 5.27248   4
  -4   0  -8 2.19429 4.22958   5
   4   0   8 -7.4631 11.7179   4
   4   0  -8 10.2042 5.47064   8
   5   0  -8 513.130 30.5262   2
  -5   0   8 549.223 33.9419   3
   5   0   8 465.925 32.7585   7
   5   0  -8 486.760 41.2077   7
  -5   0  -8 468.273 29.7296   3
   5   0   8 503.168 43.5617   8
   5   0   8 607.666 49.2761   6
   5   0  -8 547.878 33.7610   8
   6   0  -8 300.210 22.6431   8
   6   0   8 251.399 28.2360   8
   6   0  -8 291.941 22.4938   2
   6   0   8 308.528 36.6333   6
   7   0  -8 149.222 12.2830   8
   7   0  -8 146.784 12.6854   2
   7   0   8 123.689 13.1092   8
  -7   0   8 126.771 9.16466   3
   7   0   8 137.044 19.1448   6
   0  -1  -8 2425.77 79.0303   1
   0   1  -8 2421.67 78.6166  10
   0  -1   8 2334.51 78.4909   5
   0   1  -8 2533.06 80.8896   5
   0   1   8 2458.18 84.6696   1
   0   1  -8 2410.52 84.1695   1
   0  -1   8 2435.21 78.6681   1
   0  -1  -8 2429.75 77.5298   5
  -1  -1  -8 962.475 35.2000   1
   1   1  -8 919.512 40.3832   5
  -1  -1  -8 996.390 34.7959   5
  -1   1   8 1060.75 40.9478   1
   1   1  -8 979.355 36.2382  10
   1  -1   8 980.760 37.6567   1
   1   1  -8 975.820 43.3629   1
  -1   1   8 1018.46 34.0557   5
   1  -1  -8 948.288 37.6238   1
   1   1   8 986.741 43.6215   1
  -1  -1   8 927.782 35.0191   1
  -1   1  -8 975.894 35.9307   5
   1  -1  -8 940.094 41.7659  10
  -1   1  -8 965.289 39.4426   1
  -1  -1   8 887.854 34.0400   5
   1  -1  -8 976.652 37.2036   5
  -2   1   8 528.458 26.6967   1
   2  -1   8 483.595 27.5224   1
  -2  -1  -8 530.197 22.5766   3
  -2  -1  -8 543.961 23.8592   5
  -2   1   8 483.183 22.4204   3
   2   1  -8 490.052 32.0520   1
  -2  -1  -8 523.670 27.7448   1
  -2   1   8 538.237 19.3369   5
  -2  -1   8 510.872 22.0268   3
  -2   1  -8 550.980 23.3393   5
   2   1   8 508.884 31.7576   1
   2  -1  -8 541.058 30.8417   7
   2  -1  -8 525.151 27.9625   1
  -2  -1   8 543.085 23.0389   1
   2  -1  -8 558.758 29.3366  10
  -3  -1  -8 17.0878 4.72522   5
  -3  -1  -8 16.8588 3.69841   3
  -3   1   8 20.4617 4.27986   3
   3   1  -8 36.3054 8.34002  11
   3   1  -8 13.1204 7.15147   7
  -3  -1   8 17.3927 4.17624   3
   3   1   8 11.8205 9.73981   9
  -3   1  -8 18.0799 4.17950   5
   3  -1  -8 38.0792 10.8636   7
  -3   1  -8 13.4630 3.21739   3
   3   1   8 22.8255 6.17722   7
   4   1  -8 37.8474 8.16937   8
  -4   1   8 36.4966 6.93106   3
   4  -1   8 51.3122 10.8778   7
   4   1  -8 41.4282 7.17605   2
   4  -1   8 27.7675 13.6279   8
   4  -1   8 40.2573 14.4909   6
   4   1  -8 36.4224 7.27738   4
   4  -1   8 7.14640 13.7979   4
   4   1  -8 27.1259 9.74626   7
  -4  -1  -8 11.9929 10.0475   5
   4   1   8 65.1955 17.7967   6
   4   1   8 27.8825 6.70727   7
   4  -1  -8 56.6914 13.5455   7
  -4   1  -8 47.1280 9.15090   3
   4  -1  -8 52.6719 9.07349   2
  -4  -1   8 25.5437 6.80181  12
  -4  -1   8 36.9199 6.26946   3
  -4   1  -8 53.4325 8.45638   5
   4  -1  -8 21.8327 6.29257   8
   4  -1  -8 57.2845 11.2944   4
   4   1   8 15.5258 12.1842   4
   5   1  -8 1214.92 71.9471   7
   5   1  -8 1285.43 57.7715   8
   5  -1   8 1122.00 67.3692   8
   5  -1   8 1416.79 80.2448   6
  -5   1   8 1178.37 51.3733   3
   5   1  -8 1148.74 52.6991   2
   5   1   8 1101.53 57.3906   7
   5  -1  -8 1190.65 54.0774   2
   5  -1  -8 1328.95 56.8563   8
   5   1   8 1179.89 73.3895   8
   5  -1  -8 1133.23 67.2313   7
   5   1   8 1309.18 77.5887   6
   6   1  -8 170.055 16.1089   2
  -6   1   8 191.164 13.3032   3
   6   1  -8 178.687 17.5732   8
   6  -1   8 197.825 28.5302   6
   6  -1   8 198.999 22.2976   8
   6   1   8 170.031 22.4950   8
   6  -1  -8 195.980 17.8739   2
  -6  -1   8 188.185 14.5062   3
   6   1   8 222.664 31.2315   6
  -6   1  -8 220.411 17.7779   3
   6  -1  -8 177.968 16.7299   8
   7   1  -8 3.61948 3.31333   8
   7  -1   8 15.7343 5.95621   8
   7  -1   8 4.63932 5.15371   6
  -7   1   8 2.27627 5.63673   3
   7   1  -8 9.10576 4.50077   2
  -7  -1  -8 20.0906 7.67808   3
   7  -1  -8 11.9751 4.47741   2
   7   1   8 8.48046 4.63554   8
   7  -1  -8 9.73824 3.97811   8
   7   1   8 9.04798 5.62962   6
  -7  -1   8 7.09486 2.81448   3
   0   2   8 7943.44 235.446  10
   0  -2   8 7234.70 239.392   1
   0  -2  -8 8194.18 235.683   1
   0   2   8 7702.92 246.799   1
   0   2  -8 7842.45 239.689   5
   0   2  -8 7267.93 237.636  10
   0   2  -8 7942.69 246.678   1
   0  -2  -8 8075.69 232.979   5
   1  -2   8 5383.63 165.871   1
   1   2  -8 5291.71 179.702   1
  -1   2   8 5415.03 175.517   1
   1   2  -8 5544.79 164.362  10
  -1  -2  -8 5664.97 165.089   5
   1   2  -8 5300.51 174.579   5
  -1  -2  -8 5331.69 165.596   1
  -1   2   8 5377.26 164.695  10
  -1   2  -8 5494.26 168.296   5
  -1  -2   8 5408.84 165.828   1
   1  -2  -8 5334.52 166.590   1
   1   2   8 5212.23 179.621   1
  -1   2  -8 5286.83 174.496   1
   1  -2  -8 5332.82 164.902   5
   2   2  -8 338.123 18.1454  11
  -2  -2  -8 354.810 18.8335   5
  -2   2   8 388.009 25.8715   1
  -2   2   8 360.959 15.9739  10
   2   2  -8 351.459 15.7457  10
  -2   2   8 343.227 15.7861   3
   2  -2  -8 392.917 21.1852   1
   2   2   8 368.703 29.1259   9
  -2  -2   8 348.262 18.3408   3
   2   2   8 373.648 19.7758   7
  -2   2  -8 350.125 18.4610   5
  -2  -2   8 354.758 17.8747   1
   2   2   8 334.411 27.3709   1
   2  -2  -8 364.580 23.1091   7
   2  -2  -8 339.084 25.1975  10
  -3   2   8 42.2009 5.49247   3
  -3  -2  -8 46.1159 6.92627   5
   3   2  -8 46.3015 9.09902  11
  -3  -2  -8 33.6870 7.66985   3
   3  -2   8 45.3947 12.8731   6
   3   2  -8 39.7225 10.9442   7
  -3   2  -8 38.9864 6.33650   5
   3  -2  -8 33.2741 9.21621   7
   3   2   8 46.7117 11.9848   9
   3   2   8 40.3917 8.58726   7
  -3   2  -8 36.3210 4.56847   3
  -3  -2   8 34.9968 6.30539   3
   4   2  -8 80.5655 11.2217   2
   4   2  -8 65.1217 11.2287   8
  -4   2   8 68.1205 7.66646   3
   4  -2   8 53.9360 16.9639   8
  -4  -2  -8 66.6048 10.9030   3
   4   2  -8 77.1021 13.0396  11
   4  -2   8 80.5688 15.5520   6
   4   2  -8 68.4357 8.39346   4
  -4  -2   8 71.0177 11.2623  12
   4  -2  -8 80.9781 12.2706   2
   4   2   8 85.6666 11.7358   7
   4  -2  -8 65.8582 10.7285   8
   4  -2  -8 87.5833 15.7630   7
   4   2   8 83.7898 19.5188   9
  -4  -2   8 71.9735 8.74942   3
   4   2   8 116.532 20.2359   4
   4   2   8 70.9076 15.2334   6
   5  -2   8 71.1784 18.0618   6
  -5  -2  -8 68.9547 12.9852   3
   5   2  -8 81.3409 12.2763   8
   5  -2   8 86.4203 18.7205   8
   5   2  -8 82.7543 11.9248   2
   5   2  -8 84.4444 24.1066   7
   5  -2  -8 84.8878 12.1920   2
  -5  -2   8 74.5456 9.87449  12
   5  -2  -8 78.3228 11.8968   8
   5  -2  -8 85.1942 17.4529   7
   5   2   8 64.6945 19.1139   8
   5   2   8 84.6058 12.8892   7
  -5  -2   8 107.679 10.2385   3
   5   2   8 70.0201 18.8678   6
   6   2  -8 78.8969 11.0499   2
   6   2  -8 32.6970 7.65341   8
   6  -2   8 32.8059 10.1230   8
  -6   2   8 49.1610 6.81691   3
   6  -2   8 41.7553 13.3463   6
   6   2   8 63.3202 14.7999   8
   6  -2  -8 65.8381 10.6074   2
  -6   2  -8 55.2847 9.51614   3
   6  -2  -8 52.1358 9.51747   8
   6   2   8 62.3027 18.7748   6
  -6  -2   8 57.3854 10.8996   3
   7  -2   8 50.0287 13.1134   6
   7   2  -8 45.5192 7.03475   2
   7   2  -8 51.9833 7.06659   8
  -7  -2  -8 31.6318 6.83181   3
   7   2   8 37.0372 8.96958   8
  -7  -2   8 42.4909 5.07845   3
   7  -2  -8 45.4085 7.66563   2
   7  -2  -8 48.7331 7.61395   8
   7   2   8 48.1187 13.4027   6
   0   3   8 2282.90 74.8679  10
   0   3   8 2148.38 88.3156   1
   0  -3   8 2271.80 75.2154   1
   0   3  -8 2318.15 89.1682   1
   0   3  -8 2286.56 81.0813   5
   0  -3  -8 2302.68 75.3760   1
   0  -3  -8 2287.75 70.9613   5
   1   3  -8 654.901 25.9480  10
  -1  -3  -8 664.300 31.1188   3
   1   3  -8 662.668 34.9637   5
   1   3  -8 675.476 26.5345  11
  -1  -3  -8 691.564 26.5949   5
  -1   3   8 654.863 27.0972   3
  -1  -3  -8 687.706 28.3923   1
  -1   3   8 680.684 26.9063  10
  -1   3   8 671.748 37.0040   1
   1  -3   8 645.317 26.2174   1
   1   3   8 671.135 39.6738   1
   1  -3  -8 691.342 27.0080   1
   1   3   8 666.261 38.3584   9
   1  -3  -8 679.955 27.6758   7
  -1  -3   8 630.915 25.7362   3
  -1   3  -8 656.509 35.9830   1
  -1   3  -8 674.708 30.0827   5
   1  -3  -8 668.428 22.8278   5
  -1   3  -8 625.745 24.6080   3
  -1  -3   8 632.785 27.8800   1
   2   3  -8 123.523 9.66308  11
  -2   3   8 109.954 8.21341  10
  -2   3   8 123.730 15.5278   1
  -2   3   8 111.284 8.33008   3
  -2  -3  -8 119.371 10.4075   5
  -2  -3  -8 102.171 11.0918   3
  -2   3  -8 102.265 7.72197   3
  -2  -3   8 98.9978 8.78052   3
   2   3   8 123.500 17.3726   9
   2   3   8 109.292 9.51459   7
  -2  -3   8 111.502 10.2128   1
   2  -3  -8 117.285 11.5676   7
  -3   3   8 49.5441 5.33382   3
  -3  -3  -8 48.7797 8.01094   5
  -3  -3  -8 35.0425 7.75942   3
   3  -3   8 52.4316 10.0546   6
   3   3  -8 50.3448 13.7809   7
  -3   3   8 45.2879 5.28872  10
   3   3  -8 43.0697 7.05993  11
   3   3  -8 40.5741 7.72613   4
   3  -3  -8 46.3988 10.5519   7
   3  -3  -8 35.5922 7.21846   2
   3   3   8 46.4654 14.0447   6
  -3   3  -8 38.6700 7.43217   5
   3   3   8 56.1598 16.1942   4
   3   3   8 44.9869 7.50113   7
  -3  -3   8 39.8711 6.39850   3
   3  -3  -8 51.8930 9.81253   8
   3   3   8 38.9096 11.7198   9
  -3   3  -8 41.7367 5.24384   3
   4  -3   8 177.521 23.4442   6
   4   3  -8 157.141 23.1121   7
   4   3  -8 152.494 16.6722  11
  -4  -3  -8 149.464 16.4120   3
  -4   3   8 141.811 9.95522   3
   4   3  -8 167.217 13.2150   4
  -4  -3  -8 229.466 29.3400  12
   4   3  -8 168.825 15.2762   2
   4   3  -8 148.124 15.7691   8
   4  -3  -8 151.763 15.5921   2
   4  -3  -8 167.010 15.9806   8
   4   3   8 171.020 23.7574   6
   4   3   8 174.629 25.8095   4
   4   3   8 165.576 24.5721   9
  -4  -3   8 156.938 13.2893   3
   4   3   8 157.281 16.3152   7
  -4  -3   8 141.313 14.3940  12
  -4   3  -8 164.464 9.65993   3
  -5  -3  -8 206.012 30.3794  12
   5  -3   8 164.270 25.6778   6
   5   3  -8 168.205 12.8226   4
  -5  -3  -8 160.615 18.8176   3
   5   3  -8 169.298 17.6340   8
  -5   3   8 153.399 11.0745   3
   5   3  -8 168.399 15.2266   2
   5   3  -8 166.609 30.1277   7
  -5  -3   8 167.698 13.7564   3
  -5   3  -8 160.351 11.5318   3
   5   3   8 135.490 19.0626   4
   5  -3  -8 152.116 16.7954   2
   5   3   8 165.794 18.5253   7
   5  -3  -8 162.777 16.5275   8
   5   3   8 173.306 27.3333   6
   6   3  -8 133.945 14.4109   8
  -6   3   8 142.316 10.8685   3
   6  -3   8 171.669 26.4359   6
  -6  -3  -8 127.892 17.2643   3
   6   3  -8 145.266 14.9609   2
  -6  -3   8 160.868 14.2062   3
   6  -3  -8 126.927 14.3725   2
   6   3   8 167.410 25.3773   6
   6   3   8 128.416 21.4001   8
   6  -3  -8 157.616 15.1224   8
  -6   3  -8 150.380 14.6854   3
   7   3  -8 37.5677 5.70245   8
  -7  -3  -8 58.5147 10.0479   3
   7   3  -8 37.5305 6.79548   2
   7  -3   8 28.3375 8.90398   6
   7   3   8 26.1364 9.33469   6
   7  -3  -8 53.1191 7.57796   8
   7   3   8 32.8199 7.71073   8
   0   4   8 14.5508 6.85694   1
   0   4  -8 10.0735 4.48365   5
   0   4  -8 4.04875 1.93884   3
   0   4  -8 10.0425 3.23890  11
   0  -4   8 6.46070 2.50283   1
   0   4   8 7.20609 2.33416  10
   0  -4  -8 9.96771 2.45805   1
   0  -4  -8 8.17069 1.91258   5
   0  -4   8 7.90701 5.14417   1
   0   4   8 13.2826 5.47716   9
   0   4   8 9.96857 4.34156   3
  -1   4   8 1742.70 78.5146   1
  -1  -4  -8 1779.31 65.0953   1
  -1  -4  -8 1860.41 61.9163   5
   1   4  -8 1769.70 58.1639   3
   1  -4   8 1791.20 61.2550   1
  -1  -4  -8 1800.31 72.4191   3
   1  -4   8 1848.77 79.7061   1
   1   4  -8 1916.93 75.4669   5
  -1   4   8 1786.90 62.6121  10
   1   4  -8 1784.40 60.7674  11
   1  -4  -8 1845.17 61.6785   1
   1   4   8 1827.16 78.5292   9
  -1  -4   8 1840.78 66.7745   1
   1   4   8 1736.26 80.9386   1
  -1  -4   8 1751.65 82.2697   1
   1   4   8 1690.05 61.8688  10
  -1   4  -8 1853.08 67.8135   5
  -2  -4  -8 612.664 30.1274   5
  -2  -4  -8 565.142 31.1703   3
  -2   4   8 525.707 24.5819   3
  -2   4   8 587.561 26.2881  10
   2   4  -8 579.813 25.6522  11
  -2   4   8 536.546 38.9129   1
  -2   4  -8 576.915 24.2244   3
   2   4   8 583.195 40.5714   9
   2   4   8 577.642 26.4254   7
  -2  -4   8 580.237 25.7060   3
  -2  -4   8 652.843 30.5219   1
  -2   4  -8 609.755 29.7266   5
   3   4  -8 51.0519 7.49238  11
  -3   4   8 55.9757 6.43948   3
  -3  -4  -8 59.2878 17.7023  12
   3   4  -8 82.5015 15.0490   7
   3  -4   8 66.0756 11.5206   6
  -3   4   8 44.2393 6.27592  10
   3   4  -8 46.2082 8.58090   4
  -3  -4  -8 33.9914 7.34860   5
  -3  -4  -8 47.8625 9.48007   3
   3   4  -8 50.7909 8.70622   2
   3  -4  -8 48.3723 13.2586   4
  -3  -4   8 56.7481 7.61047   3
   3   4   8 64.2528 15.5979   9
   3   4   8 44.9000 13.4948   6
  -3   4  -8 56.7949 10.9183   5
   3  -4  -8 55.7079 10.1793   2
   3   4   8 56.3925 8.52083   7
  -3  -4   8 35.6160 7.46035  12
  -3   4  -8 45.0843 6.01775   3
   3   4   8 48.7867 13.9630   4
   3  -4  -8 62.4314 9.45743   8
   4   4  -8 238.022 19.7070  11
   4  -4   8 224.068 26.2559   6
   4   4  -8 185.477 18.0955   8
  -4   4   8 215.186 13.4413   3
   4   4  -8 201.031 27.7606   7
   4   4  -8 218.825 16.3443   4
   4   4  -8 210.030 17.2179   2
  -4  -4  -8 187.485 29.6490  12
  -4  -4  -8 244.137 22.5066   3
   4  -4  -8 233.231 19.6480   8
   4   4   8 217.377 19.0830   7
   4   4   8 221.689 28.8444   9
   4  -4  -8 208.617 19.3408   2
  -4  -4   8 211.996 17.0348  12
   4   4   8 216.326 27.9705   4
  -4  -4   8 217.928 15.9827   3
   4   4   8 224.754 29.4433   6
  -4   4  -8 243.202 12.1630   3
   5  -4   8 449.113 42.0769   6
   5   4  -8 433.059 22.4825   4
  -5  -4  -8 481.253 32.6165   3
   5   4  -8 432.532 45.1504   7
   5   4  -8 435.524 28.9930   8
  -5   4   8 403.288 20.9981   3
   5   4  -8 426.672 26.3408   2
  -5  -4  -8 467.167 41.1352  12
   5   4   8 450.136 43.7529   6
   5   4   8 450.435 25.8583   2
   5  -4  -8 429.836 27.6530   8
  -5  -4   8 418.913 23.6660   3
   5   4   8 432.746 33.4517   4
   5   4   8 456.848 30.5623   7
   5  -4  -8 442.768 29.0169   2
  -5  -4   8 439.662 24.9937  12
  -5   4  -8 420.379 20.0266   3
   6  -4   8 38.9051 14.2579   6
  -6  -4  -8 60.6476 23.0886  12
  -6   4   8 34.0664 7.44398   3
  -6  -4  -8 25.9116 8.37797   3
   6   4  -8 27.5421 6.82085   2
   6   4  -8 43.8512 8.53394   8
   6  -4  -8 21.0316 5.68455   8
   6   4   8 29.0561 12.4494   8
   6  -4  -8 21.8797 6.87551   2
  -6  -4   8 32.6951 6.19184   3
   6   4   8 11.9805 8.43844   6
  -7  -4  -8 81.2915 9.86076   3
   7   4  -8 75.0450 7.57404   8
   7   4  -8 80.6692 8.15055   2
   7  -4   8 73.5762 12.7633   6
   7   4   8 93.0050 11.6454   8
   7   4   8 64.1962 12.7616   6
  -7  -4   8 80.8950 6.25187   3
   7  -4  -8 81.2613 8.49050   8
   7  -4  -8 74.4521 9.18896   2
   0   5   8 60.3700 12.8808   1
   0  -5  -8 73.0586 8.23635   1
   0   5   8 81.1230 10.6863   3
   0   5  -8 76.6396 7.29394  11
   0   5  -8 59.0925 5.90203   3
   0  -5   8 54.5804 13.6074   1
   0  -5   8 74.2003 8.65288   1
   0   5   8 78.8610 13.4577   9
   0  -5  -8 72.7433 5.03735   5
   1   5  -8 199.993 12.3601  11
  -1   5   8 168.059 23.2821   1
  -1   5   8 198.590 15.0025   3
  -1  -5  -8 164.882 16.4083   3
  -1  -5  -8 238.078 17.0121   1
  -1  -5  -8 207.165 12.8706   5
  -1   5   8 150.863 17.0542  10
   1   5  -8 189.704 19.7578   5
  -1   5   8 198.500 18.2550   9
   1   5  -8 192.870 10.1997   3
   1   5  -8 203.370 17.9651  10
   1   5   8 199.687 13.6245  10
  -1  -5   8 221.180 16.5157   1
  -1  -5   8 224.104 26.3832   1
   1   5   8 150.439 25.2769   1
  -1  -5   8 193.886 11.5826   3
   1   5   8 199.023 16.7148   3
  -1   5  -8 200.353 11.9886   3
   1   5   8 209.028 22.4913   9
  -1   5  -8 194.257 17.6295   5
  -2  -5  -8 560.789 29.3110   5
   2   5  -8 576.221 32.9384   4
  -2   5   8 613.853 28.6658  10
   2   5  -8 591.357 26.2086  11
  -2  -5  -8 526.644 43.1866  12
  -2  -5  -8 578.716 33.0168   3
  -2   5   8 559.510 27.1667   3
  -2  -5   8 607.820 26.4398   3
   2  -5  -8 620.154 32.6632   8
   2   5   8 621.608 43.1821   9
   2  -5  -8 598.591 37.9280   2
   2   5   8 554.844 47.2137   4
  -2   5  -8 595.566 25.3479   3
  -2  -5   8 561.277 30.3285  12
  -2   5  -8 593.468 32.0720   5
  -3   5   8 17.3670 5.28703  10
   3  -5   8 11.8505 7.78245   6
  -3  -5  -8 13.5908 11.8757  12
   3   5  -8 27.6892 10.6929   7
  -3  -5  -8 15.0875 5.30417   5
  -3  -5  -8 17.6590 5.99619   3
   3   5  -8 7.90647 4.82823   4
   3   5  -8 17.2123 4.42643  11
   3   5   8 46.6804 15.9550   4
   3  -5  -8 10.7875 10.9171   4
   3   5   8 24.7971 10.3188   6
  -3   5  -8 57.5293 14.5004  10
  -3   5  -8 21.3569 4.51290   3
   3  -5  -8 20.4095 6.38169   8
   3   5   8 21.3743 5.16707   7
  -3  -5   8 12.4197 5.24934  12
   3  -5  -8 19.2783 6.33036   2
   3   5   8 27.2175 10.4956   9
  -3  -5   8 18.4649 4.84046   3
   4   5  -8 210.462 28.9490   7
   4   5  -8 189.958 16.6659   2
   4   5  -8 195.837 18.4111  11
  -4  -5  -8 208.621 21.1801   3
   4  -5   8 202.645 24.6892   6
   4   5  -8 206.940 16.5336   4
   4   5  -8 189.800 18.0768   8
  -4   5   8 195.772 14.3057   3
   4   5   8 209.709 28.0905   6
   4   5   8 206.456 18.3063   7
   4   5   8 219.046 28.9558   4
  -4   5  -8 189.875 12.0003   3
  -4  -5   8 188.509 15.2398   3
   4  -5  -8 206.457 18.3254   8
  -4  -5   8 224.221 24.9925  12
   4   5   8 245.441 30.3340   9
   4  -5  -8 201.307 19.1697   2
  -5  -5  -8 15.6770 10.8092  12
  -5  -5  -8 -0.9343 5.31807   3
   5  -5   8 7.72248 7.82091   6
   5   5  -8 2.71291 3.44083   2
   5   5  -8 -6.5135 4.36617   8
  -5   5   8 3.46456 4.51861   3
   5   5  -8 -2.9181 10.8210   7
   5   5  -8 1.18732 2.99342   4
   5  -5  -8 -0.1496 4.25005   8
   5   5   8 2.12273 9.10026   7
   5   5   8 -3.0145 5.15260   6
  -5  -5   8 2.90046 3.71368   3
   5  -5  -8 2.41346 5.12115   2
   5   5   8 -9.4642 6.40303   4
  -5   5  -8 7.47904 3.54818   3
  -5  -5   8 -0.7649 3.71167  12
  -6  -5  -8 307.740 23.5504   3
   6   5  -8 273.078 18.3316   8
   6   5  -8 275.483 18.7862   2
   6  -5   8 293.881 31.3410   6
  -6  -5  -8 282.015 27.4719  12
   6   5   8 231.713 26.9597   8
   6   5   8 285.196 33.2968   6
  -6  -5   8 278.829 17.5365  12
  -6  -5   8 297.614 17.0515   3
   6  -5  -8 258.529 19.2226   8
   6  -5  -8 278.769 21.8252   2
  -7  -5  -8 8.14269 5.30240   3
   7   5  -8 3.93500 3.40164   8
   7   5  -8 5.48169 2.78261   2
   7  -5   8 5.39120 4.47302   6
  -7  -5   8 7.24475 2.06612   3
   7   5   8 2.15700 3.69180   6
   7  -5  -8 10.0137 4.73928   8
   7  -5  -8 12.6998 4.24916   2
   7   5   8 9.33780 3.93935   8
   0   6   8 124.166 11.2476  10
   0   6  -8 119.996 9.82568  11
   0   6   8 122.389 13.2347   3
   0   6   8 102.683 16.0817   9
   0   6  -8 114.424 8.42572   3
   0   6   8 94.2632 27.8391   1
   0   6  -8 97.2671 14.1687   5
   1   6  -8 599.173 39.7696   5
  -1  -6  -8 523.324 30.5514   3
  -1  -6  -8 500.313 41.1906  12
   1   6  -8 574.911 34.4223  10
  -1   6   8 568.535 35.0781   9
  -1   6   8 535.297 29.4766   3
   1   6  -8 545.968 21.4853   3
   1  -6   8 495.080 28.0348   4
   1   6  -8 533.303 24.9887  11
  -1  -6  -8 548.947 32.3290   1
  -1   6   8 551.016 28.2266  10
  -1  -6  -8 556.982 25.4624   5
  -1  -6   8 515.485 22.6451   3
  -1   6  -8 527.489 24.3723   3
  -1  -6   8 528.024 32.2332   1
   1   6   8 558.593 26.7141  10
  -1   6  -8 553.423 34.1758   5
  -1   6  -8 577.376 27.2328  11
   1   6   8 520.725 30.5098   3
  -1  -6   8 565.315 47.2898   1
  -1   6  -8 526.668 39.7897  10
  -1  -6   8 492.006 29.2428  12
   1   6   8 516.289 38.1925   9
   1   6   8 600.270 55.3296   1
   1  -6  -8 534.163 43.4668   4
  -2  -6  -8 201.871 26.5545  12
  -2   6   8 232.953 17.9395   3
   2   6  -8 223.472 14.2613  11
  -2   6   8 212.238 20.2467   9
   2   6  -8 214.688 19.1689   4
  -2   6   8 211.826 16.2499  10
   2  -6   8 186.131 14.3706   4
  -2  -6  -8 212.270 17.0638   5
  -2  -6  -8 227.740 20.1381   3
   2   6   8 219.152 30.4924   6
  -2   6  -8 206.397 15.0230  11
   2   6   8 224.278 27.1185   9
   2  -6  -8 211.622 18.8387   2
  -2   6  -8 216.527 20.0638   5
  -2   6  -8 216.022 14.1255   3
  -2  -6   8 220.887 14.0848   3
  -2  -6   8 181.509 15.9903  12
   2   6   8 188.754 29.2410   4
  -2   6  -8 226.451 28.5665  10
   3   6  -8 234.998 20.1473   4
   3  -6   8 234.879 23.6100   6
   3   6  -8 233.729 16.2950  11
   3   6  -8 234.488 27.2070   7
  -3   6   8 253.527 21.0208  10
  -3   6   8 230.788 16.8636   3
  -3  -6  -8 226.205 22.0381   3
  -3  -6  -8 240.490 29.4094  12
   3  -6   8 206.066 15.5883   4
  -3   6  -8 215.123 14.0015   3
  -3   6  -8 201.157 22.7136   5
   3   6   8 268.736 30.2829   6
   3   6   8 233.331 21.5233   7
  -3  -6   8 238.696 16.1665   3
  -3  -6   8 242.945 19.3212  12
   3  -6  -8 236.214 19.2106   8
   3   6   8 218.708 28.4238   9
   3  -6  -8 253.318 25.7266   4
   3   6   8 213.870 32.6330   4
   3  -6  -8 229.402 20.0393   2
   4   6  -8 171.874 27.1954   7
  -4  -6  -8 181.892 22.0275   3
  -4   6   8 143.642 15.0053   3
   4   6  -8 188.633 16.6719   8
  -4  -6  -8 161.049 26.0986  12
   4   6  -8 180.974 16.7619   2
   4   6  -8 182.352 15.6375   4
   4  -6   8 205.398 24.9774   6
   4   6   8 160.175 27.1528   9
  -4  -6   8 172.519 14.7091   3
   4   6   8 162.737 24.9445   4
   4  -6  -8 172.908 17.9523   2
  -4   6  -8 170.513 11.6612   3
   4  -6  -8 182.122 17.1091   8
  -4  -6   8 179.780 16.2826  12
   4   6   8 183.713 27.5456   6
   5   6  -8 82.2304 11.8084   2
   5   6  -8 80.5053 12.4049   8
   5  -6   8 69.0455 20.0043   6
  -5  -6  -8 78.4969 17.2891  12
  -5  -6  -8 78.1151 15.1579   3
   5   6  -8 85.8015 9.53259   4
   5   6  -8 121.493 29.3876   7
  -5   6   8 68.0323 11.8684   3
  -5   6   8 55.6158 11.2284   9
   5  -6  -8 97.9733 20.7138   2
   5   6   8 95.0287 25.0675   6
  -5  -6   8 84.5714 10.7555  12
  -5  -6   8 97.7160 10.2804   3
   5   6   8 64.0134 15.6135   4
  -5   6  -8 81.6488 7.44823   3
  -6   6   8 42.9733 10.7384   3
  -6  -6  -8 38.5187 8.27071   3
   6   6  -8 39.7011 6.42640   2
   6  -6   8 47.2816 14.4195   6
   6   6  -8 35.3229 6.28742   8
  -6  -6  -8 43.3274 12.6743  12
  -6  -6   8 51.5359 6.64066  12
   6  -6  -8 53.2582 9.19522   2
   6   6   8 43.9146 14.1637   6
   6  -6  -8 47.3290 8.11592   8
   6   6   8 56.5169 8.30103   2
   6   6   8 39.1032 12.6242   8
  -6  -6   8 51.7491 6.65921   3
  -7  -6  -8 -1.3381 3.41322   3
   7  -6   8 1.52662 3.23988   6
   7   6  -8 0.62275 2.51005   2
  -7  -6   8 2.93423 1.89959   3
   7   6   8 5.76723 3.88457   8
   7  -6  -8 0.82334 4.04212   8
   7  -6  -8 1.69964 3.09196   2
   0   7  -8 164.260 14.1895  11
   0  -7  -8 166.138 24.8023  12
   0   7   8 151.527 20.6666   9
   0   7  -8 162.122 21.5965  10
   0   7   8 174.250 15.2121  10
   0  -7  -8 164.960 17.0192   2
   0  -7   8 179.070 12.5650  12
   0  -7  -8 138.992 27.4083   4
   0   7  -8 190.226 21.4298   5
   1   7  -8 59.0585 7.46423  11
  -1  -7  -8 34.2089 14.9542   4
  -1   7   8 55.7192 9.24493  10
   1   7  -8 50.6975 5.36607   3
  -1  -7  -8 63.9709 12.6257   2
  -1   7   8 62.3898 11.8367   3
   1   7  -8 76.0939 14.3780   4
  -1   7   8 40.9541 10.0533   9
  -1  -7  -8 58.8789 16.1226  12
   1   7  -8 56.1391 12.6134  10
  -1  -7  -8 44.2777 7.42102   5
   1  -7   8 57.7933 8.32633   4
   1   7  -8 40.9405 11.8472   5
  -1  -7  -8 81.4365 12.3268   3
  -1   7  -8 67.2981 14.9194  10
  -1   7  -8 66.1861 8.36304  11
  -1   7  -8 48.7412 10.8680   5
   1   7   8 83.3816 22.3305   4
   1  -7  -8 62.9412 12.6572   8
  -1   7  -8 55.0773 7.54882   3
   1  -7  -8 39.4793 13.0451   4
  -1  -7   8 50.0501 5.98515   3
  -1  -7   8 60.5264 8.76714  12
   1   7   8 60.2234 9.96943   3
   1  -7  -8 71.0276 11.6806   2
   1   7   8 38.6075 13.7006   9
  -2   7   8 279.941 21.1104   3
   2   7  -8 273.109 22.8884   4
  -2   7   8 283.596 20.7958  10
   2  -7   8 263.817 15.7937   4
  -2  -7  -8 275.011 23.2257   3
  -2  -7  -8 279.427 20.8917   5
  -2  -7  -8 267.483 38.2999   4
  -2  -7  -8 232.187 30.7387  12
   2   7  -8 266.613 16.3733  11
  -2   7   8 263.735 24.3095   9
   2   7   8 286.228 36.6884   4
  -2  -7   8 267.732 19.9943  12
  -2   7  -8 270.682 18.3127  11
   2  -7  -8 293.976 22.3540   8
   2  -7  -8 279.378 21.8449   2
   2   7   8 285.238 29.7584   6
   2   7   8 278.494 18.6996  10
  -2  -7   8 295.653 16.6700   3
   2  -7  -8 300.099 31.3040   4
  -2   7  -8 238.402 25.9974   5
   2   7   8 284.537 32.5294   9
  -2   7  -8 276.544 17.2395   3
  -2   7  -8 243.438 30.9030  10
   3  -7   8 11.4545 4.40062   4
  -3  -7  -8 0.39471 6.19688   3
  -3   7   8 7.00203 6.15493   9
  -3   7   8 22.7069 6.79875   3
   3   7  -8 7.31115 8.06762   7
   3   7  -8 23.9580 5.93653  11
   3   7  -8 4.64475 5.08288   4
   3  -7   8 5.21934 6.55927   6
   3   7   8 32.7954 12.8274   9
  -3   7  -8 9.51225 3.75969   3
   3  -7  -8 6.68691 6.65719   2
   3   7   8 0.82008 7.97631   6
  -3  -7   8 -7.3222 7.31562   4
   3  -7  -8 -2.3856 5.60915   8
  -3  -7   8 7.84022 3.95593   3
   3   7   8 9.80871 10.5347   4
  -3   7  -8 5.68842 3.85699  11
  -4  -7  -8 81.2459 16.8911  12
   4   7  -8 134.930 14.3471   4
   4  -7   8 162.192 24.3087   6
   4   7  -8 120.015 25.4517   7
   4   7  -8 125.531 13.7918   2
  -4   7   8 132.268 18.9913   9
  -4  -7  -8 108.505 16.9277   3
  -4   7   8 115.647 14.3891   3
   4   7  -8 109.597 13.3611  11
  -4  -7   8 122.949 13.6853  12
   4  -7  -8 137.537 16.4575   2
  -4  -7   8 135.178 12.3820   3
   4  -7  -8 123.443 15.0580   8
   4   7   8 94.3528 21.4979   4
   4   7   8 138.369 23.3732   6
   4   7   8 76.5583 17.8900   9
  -4   7  -8 118.344 9.77147   3
   5   7  -8 106.947 11.9566   2
   5   7  -8 91.1961 14.9823  11
  -5  -7  -8 123.954 15.6525   3
  -5   7   8 118.812 15.7587   3
  -5  -7  -8 97.7618 19.3222  12
   5   7  -8 107.736 10.6144   4
   5  -7   8 126.568 21.6636   6
   5  -7  -8 117.290 15.2973   2
   5   7   8 93.4028 19.5725   6
  -5  -7   8 118.118 11.1543   3
  -5  -7   8 113.316 11.9151  12
   5  -7  -8 113.669 13.7139   8
   5   7   8 98.3277 17.8442   4
  -5   7  -8 118.433 8.62391   3
  -6  -7  -8 72.1672 10.8858   3
   6  -7   8 45.2693 13.6138   6
   6   7  -8 69.1762 8.29571   2
  -6  -7  -8 48.3125 11.9560  12
   6  -7  -8 71.5597 17.4038   2
   6   7   8 69.8901 8.37896   2
  -6  -7   8 65.5064 6.71446   3
   6  -7  -8 64.1222 9.00916   8
  -6  -7   8 59.9017 6.80183  12
   6   7   8 70.4762 15.4669   6
   0  -8   8 78.9769 9.15262  12
   0   8   8 42.3195 27.7706   4
   0   8   8 115.835 18.8141   9
   0   8  -8 89.5083 8.51055   3
   0  -8  -8 82.6544 12.8297   2
   0   8  -8 56.2099 12.5293   5
   0  -8  -8 68.7392 18.2240   4
   0   8  -8 94.2126 10.2573  11
   0   8   8 86.3050 12.9047   3
   0   8   8 120.693 13.0601  10
   0  -8  -8 108.594 20.4577  12
   0   8  -8 87.1259 18.5653  10
   0   8  -8 100.190 17.8464   4
  -1  -8  -8 453.169 47.4040   4
   1   8  -8 386.113 22.0051  11
  -1   8   8 415.898 33.9202   9
  -1   8   8 426.317 29.1039   3
  -1   8   8 414.987 28.9916  10
   1   8  -8 379.881 34.4658  10
   1   8  -8 418.776 18.5148   3
  -1  -8  -8 431.454 38.3288  12
   1  -8   8 434.447 25.1277   4
  -1  -8  -8 401.303 26.6242   3
   1   8  -8 427.318 30.8661   4
   1   8   8 399.717 36.3114   9
   1   8   8 378.285 45.0031   4
   1   8   8 410.595 27.7786   3
  -1  -8   8 450.862 24.9929  12
  -1   8  -8 417.518 22.2355   3
   1   8   8 416.942 25.2077  10
  -1   8  -8 427.251 36.5530   5
  -1   8  -8 390.622 40.2472  10
   1  -8  -8 423.934 30.7942   8
  -1   8  -8 438.161 24.7765  11
   1  -8  -8 410.796 28.4356   2
   1  -8  -8 410.355 40.1561   4
   2   8  -8 36.5580 7.07500  11
  -2  -8  -8 24.2594 13.2700   4
   2   8  -8 14.9488 6.59379   4
  -2  -8  -8 28.2440 11.0974   5
  -2  -8  -8 57.1110 11.6472   3
  -2   8   8 45.1880 11.6657   9
  -2   8   8 21.1769 6.76246   3
   2   8  -8 28.1960 9.42554   7
  -2  -8  -8 33.5164 14.2944  12
   2  -8   8 33.3612 5.66489   4
  -2   8  -8 32.6551 6.03974   3
   2  -8  -8 24.7318 10.8145   4
  -2  -8   8 24.9397 6.81227  12
   2  -8  -8 36.2964 9.48604   2
   2   8   8 22.0231 12.7176   6
   2  -8  -8 28.3038 7.81654   8
   2   8   8 26.5597 13.4948   9
  -2  -8   8 39.7839 6.60778   3
   2   8   8 56.1635 16.6181   4
  -3  -8  -8 391.733 38.5474  12
   3   8  -8 423.444 30.1955  11
   3   8  -8 403.238 29.2617   4
   3  -8   8 386.411 20.7769   4
  -3   8   8 384.530 32.3730   9
  -3   8   8 394.882 31.4612   3
   3  -8   8 487.089 36.5319   6
   3   8  -8 395.771 37.5205   7
  -3   8  -8 385.691 22.3447  11
  -3   8  -8 420.835 23.2226   3
   3   8   8 447.763 39.7030   6
  -3  -8   8 397.524 26.9299  12
   3  -8  -8 404.509 29.4424   2
   3   8   8 419.104 44.0872   4
  -3  -8   8 402.903 26.9061   4
   3   8   8 439.195 67.8919   9
   3  -8  -8 391.813 27.7788   8
   4   8  -8 28.9465 7.43196  11
  -4  -8  -8 28.9107 10.6778   3
   4   8  -8 19.8821 5.64270   2
  -4  -8  -8 29.7591 11.6697  12
   4  -8   8 43.9533 14.9267   6
   4   8  -8 21.8405 6.72127   4
   4   8  -8 41.9251 15.0039   7
  -4   8   8 34.6861 9.44903   3
  -4  -8   8 31.2731 6.66464   3
   4  -8  -8 21.8850 7.92711   8
   4   8   8 33.7519 11.6489   9
   4   8   8 23.8149 11.1044   4
   4   8   8 33.8312 13.4403   6
  -4   8  -8 31.0128 5.47838   3
  -4  -8   8 27.0667 7.24804  12
   4  -8  -8 31.5570 8.45473   2
   5  -8   8 12.7473 7.46717   6
  -5  -8  -8 5.50137 4.71785   3
  -5   8   8 12.8368 6.43149   3
   5   8  -8 1.52364 2.68002   4
  -5  -8  -8 -0.9641 8.74845  12
   5   8  -8 6.29071 3.72117   2
   5   8  -8 4.24244 7.55026  11
   5   8   8 1.06936 3.45998   6
   5  -8  -8 6.63361 4.06732   2
  -5  -8   8 -0.3389 2.80843  12
   5   8   8 -7.6530 5.81663   8
   5   8   8 -2.7563 6.30482   4
  -5   8  -8 5.82109 2.72644   3
  -5  -8   8 0.52900 2.34279   3
   5  -8  -8 2.95932 4.39436   8
  -6  -8  -8 5.83337 4.49940   3
  -6  -8  -8 14.6042 8.19812  12
   6   8  -8 11.0569 3.85627   2
   6  -8   8 10.8731 5.71830   6
  -6  -8   8 8.92484 2.79395  12
   6  -8  -8 15.3136 5.89251   2
   6   8   8 0.91950 4.56631   8
  -6  -8   8 10.3088 3.10992   3
   6  -8  -8 -0.6646 5.30291   8
   6   8   8 9.08076 4.80001   6
   6   8   8 13.3323 4.12937   2
   0   9   8 -3.2782 4.84672   3
   0   9   8 1.47584 6.71451   9
   0  -9  -8 10.2221 10.0881  12
   0  -9   8 -0.7638 3.00176  12
   0  -9  -8 8.33113 8.27420   4
   0   9  -8 -2.7264 8.68781   4
   0   9  -8 5.37858 3.76497  11
   0   9  -8 2.32685 2.18949   3
   0   9   8 -38.334 20.6583   4
   0  -9  -8 -6.1302 5.47069   2
  -1   9   8 95.4758 14.4232   3
   1   9  -8 84.9347 7.32223   3
   1   9  -8 87.8153 9.97037  11
  -1  -9  -8 91.4042 21.5998  12
  -1  -9  -8 94.3397 22.9629   4
   1   9  -8 105.207 17.0000   4
  -1   9   8 63.2980 16.9021   9
   1   9   8 79.7057 18.4183   9
   1   9   8 60.1941 25.1704   4
  -1  -9   8 82.3068 10.6495  12
  -1   9  -8 89.7518 9.93594   3
  -1   9  -8 76.6456 10.4731  11
   1   9   8 81.1695 13.7828   3
  -2  -9  -8 427.669 28.9787   3
  -2   9   8 407.770 35.1444   9
  -2  -9  -8 449.482 41.9899  12
   2  -9   8 433.846 21.9574   4
   2   9  -8 449.532 23.7239  11
  -2   9   8 444.804 31.9641   3
   2   9  -8 440.098 31.0235   4
   2   9   8 425.998 41.0746   9
   2  -9  -8 437.879 31.7252   2
  -2   9  -8 440.927 25.8620  11
  -2   9  -8 439.289 23.6910   3
   2   9   8 425.297 45.6371   4
  -2  -9   8 446.769 26.8138  12
  -2  -9   8 437.736 21.1833   3
   2  -9  -8 428.437 31.6208   8
   3   9  -8 246.877 30.0758   7
   3  -9   8 251.718 15.5619   4
  -3   9   8 249.936 23.2396   3
  -3  -9  -8 256.315 30.5855  12
  -3  -9  -8 252.980 22.8958   3
   3   9  -8 244.324 22.1916   4
   3   9  -8 278.031 18.5061  11
   3  -9   8 278.209 27.4622   6
  -3   9  -8 247.090 17.0371   3
  -3  -9   8 255.104 21.2610   4
  -3   9  -8 245.099 17.3206  11
  -3  -9   8 264.148 20.4485  12
   3  -9  -8 241.945 22.6531   2
   3  -9  -8 225.708 22.3565   8
   3   9   8 267.704 35.2082   4
   3   9   8 241.075 30.9883   9
   3   9   8 314.934 32.6445   6
  -3  -9   8 249.964 16.3489   3
   4   9  -8 163.267 16.0961   4
   4  -9   8 166.607 22.6559   6
  -4  -9  -8 177.789 18.4623   3
   4   9  -8 156.104 14.1370  11
  -4   9   8 143.515 17.1717   3
   4   9  -8 158.246 14.4241   2
  -4  -9  -8 171.917 25.5568  12
   4  -9  -8 154.928 17.3570   8
   4   9   8 144.991 23.1507   6
  -4  -9   8 162.046 14.8930  12
   4   9   8 157.443 25.4340   4
  -4   9  -8 148.394 10.8967   3
   4  -9  -8 150.239 18.3160   2
  -4  -9   8 156.252 12.5016   3
   5  -9   8 77.2576 15.2291   6
  -5  -9  -8 51.0650 11.9493  12
  -5   9   8 66.2581 11.1011   3
  -5  -9  -8 63.6818 10.9193   3
   5   9  -8 78.6806 8.07070   4
   5   9  -8 75.5333 9.17681   2
  -5  -9   8 82.8248 8.25182   3
  -5   9  -8 77.6804 6.58909   3
   5  -9  -8 81.8619 11.7989   8
   5   9   8 77.2382 13.1707   4
   5   9   8 63.6330 14.5480   8
   5  -9  -8 74.7714 11.2806   2
  -5  -9   8 66.5212 8.30863  12
   5   9   8 52.6793 11.6747   6
   6  -9   8 13.8429 6.41434   6
  -6  -9  -8 9.46279 5.00340   3
  -6  -9  -8 32.4901 7.92815  12
   6   9  -8 17.9703 4.06443   2
  -6  -9   8 20.4898 3.56840  12
   6   9   8 25.2761 6.34092   8
  -6  -9   8 18.1292 3.38826   3
   6  -9  -8 14.9134 4.32493   2
   0 -10   8 6.78136 3.49283  12
   0  10  -8 26.5349 13.1309   4
   0  10   8 17.3559 8.64832   3
   0 -10  -8 -3.6955 10.0858  12
   0 -10  -8 -1.8620 5.86503   2
   0  10   8 1.77750 19.4253   4
   0 -10   8 16.6246 7.00611   4
   0  10   8 -4.6084 6.81471   9
   0  10  -8 10.2900 6.04085  11
   0  10  -8 12.8570 4.48793   3
   1  10  -8 356.728 21.3450  11
   1 -10   8 358.637 22.7201   4
  -1  10   8 328.340 32.8538   9
  -1 -10  -8 392.790 36.1208  12
   1  10  -8 301.008 20.4961   3
  -1  10   8 346.086 28.6526   3
   1  10  -8 334.957 27.9484   4
   1  10   8 334.145 43.0310   4
  -1 -10   8 362.740 21.4103  12
  -1  10  -8 352.572 20.4867   3
  -1  10  -8 343.447 25.3711  11
   1  10   8 335.418 26.5836   3
   1 -10  -8 342.296 27.5528   2
   2  10  -8 40.4017 13.7308   7
   2  10  -8 73.0105 9.44959  11
  -2  10   8 86.3286 16.7502   9
  -2  10   8 76.7624 15.2140   3
   2 -10   8 66.8707 8.14432   4
  -2 -10  -8 72.6849 16.0690  12
   2  10  -8 97.4092 15.3955   4
   2  10   8 80.0538 24.4172   4
   2 -10  -8 80.2412 13.9240   2
  -2 -10   8 69.9720 10.4094  12
   2  10   8 78.1012 20.3730   9
  -2  10  -8 75.9330 9.67357   3
  -2  10  -8 66.1819 10.0091  11
  -2 -10   8 65.7279 12.5257   4
   3  10  -8 233.110 16.7777  11
  -3  10   8 218.882 21.6836   3
   3  10  -8 215.167 23.3538   4
   3  10  -8 229.351 31.3401   7
  -3 -10  -8 214.850 19.3333   3
   3 -10   8 267.986 28.6687   6
  -3 -10   8 226.316 19.7023   4
  -3 -10   8 225.390 13.8454   3
   3  10   8 211.982 33.9017   4
   3 -10  -8 212.080 27.0234   8
   3  10   8 206.068 29.0361   9
  -3  10  -8 222.580 15.1689   3
   3 -10  -8 218.406 22.4906   2
  -3 -10   8 220.291 20.2066  12
  -3  10  -8 232.794 16.5726  11
   4  10  -8 10.4677 4.51642   4
   4  10  -8 12.4650 4.87194   2
  -4 -10  -8 26.0004 6.83217   3
   4 -10   8 32.6502 10.4739   6
   4  10  -8 21.9570 5.84573  11
  -4  10   8 34.6277 9.08962   3
  -4 -10  -8 11.7897 7.32066  12
   4  10   8 21.0456 10.5422   4
  -4 -10   8 17.6216 4.61512   3
  -4  10  -8 22.6070 4.22928   3
   4 -10  -8 20.8896 8.41441   8
   4 -10  -8 19.5472 6.25232   2
  -4 -10   8 10.8755 4.42814  12
  -5 -10  -8 33.4622 9.24332  12
   5 -10   8 32.3149 9.66288   6
  -5  10   8 32.5605 7.99347   3
   5  10  -8 32.4341 5.42699   4
  -5 -10  -8 29.1840 7.00159   3
  -5 -10   8 37.7298 5.50666  12
   5  10   8 30.2930 7.78837   4
   5  10   8 34.9331 10.8682   8
   5 -10  -8 35.4217 8.19133   2
  -5  10  -8 38.6620 4.35008   3
  -5 -10   8 29.8430 4.78624   3
   6 -10   8 3.89782 3.43869   6
   6 -10  -8 6.98130 3.51487   2
   0  11   8 4.84156 10.1412   9
   0  11  -8 0.65240 8.34083   4
   0  11   8 0.51985 5.62942   3
   0 -11   8 4.35581 4.36717   4
   0 -11  -8 13.8549 11.6263  12
   0 -11   8 9.02650 4.91445  12
   0  11   8 13.3062 18.5914   4
   0  11  -8 10.8633 3.82179   3
   0  11  -8 1.62883 2.60022  11
   1 -11   8 175.326 14.8570   4
  -1 -11  -8 179.678 24.3682  12
   1  11  -8 188.134 14.8543  11
  -1  11   8 165.073 20.0202   3
   1  11  -8 148.330 19.1727   4
   1  11  -8 186.791 11.2753   3
   1  11  -8 159.563 26.7034   7
  -1  11   8 156.544 23.7691   9
   1  11   8 180.524 17.9268   3
   1  11   8 168.108 32.4311   4
   1 -11  -8 159.572 20.0696   2
  -1 -11   8 168.655 13.7606  12
  -1  11  -8 166.641 14.6955  11
   1  11   8 147.623 24.8600   9
  -1  11  -8 180.958 13.4642   3
  -1 -11   8 192.710 18.4841   4
   2  11  -8 19.3676 14.6321   7
   2  11  -8 17.0067 8.03020   4
  -2 -11  -8 25.9626 15.0242  12
  -2  11   8 23.0948 7.28768   3
   2  11  -8 8.55436 4.35180  11
   2  11   8 20.5145 9.30403   9
  -2 -11   8 4.45885 5.65846   4
   2 -11  -8 25.6059 8.50694   2
  -2  11  -8 18.9049 4.75251   3
  -2 -11   8 17.1614 7.22694  12
   2  11   8 27.0559 21.8164   4
  -2  11  -8 15.5342 4.46842  11
  -3 -11  -8 187.111 25.2534  12
   3 -11   8 205.706 24.7130   6
  -3  11   8 191.445 20.6511   3
   3  11  -8 213.917 18.5448  11
   3  11  -8 204.330 18.9070   4
   3  11   8 224.854 29.8511   4
  -3  11  -8 204.349 14.2270  11
  -3 -11   8 180.096 15.9740   4
  -3 -11   8 182.845 15.4790  12
  -3  11  -8 216.895 13.7125   3
   3 -11  -8 205.789 20.7777   2
   4  11  -8 17.1402 4.25809   2
   4  11  -8 21.8731 6.15288  11
  -4 -11  -8 10.5154 7.32904  12
   4  11  -8 13.0049 4.79069   4
  -4 -11  -8 20.6726 6.93009   3
  -4  11   8 18.9760 6.26443   3
   4  11   8 15.5278 14.3399   8
  -4  11  -8 17.0968 3.71530   3
  -4 -11   8 12.7448 4.23539  12
   4 -11  -8 23.0859 6.14229   2
  -4 -11   8 21.7404 5.98004   4
   4  11   8 15.4932 7.83997   4
  -4 -11   8 14.1060 4.43794   3
   5 -11   8 1.53221 2.90369   6
   5  11  -8 5.09378 2.37796   4
   5  11  -8 1.70593 3.58257   2
  -5  11   8 2.86514 9.17098   3
  -5 -11  -8 6.27113 5.08928  12
   5  11   8 -2.8801 3.69696   4
  -5 -11   8 3.82893 2.00458  12
   5  11   8 5.15665 5.15868   8
  -5  11  -8 11.9458 2.74372   3
   5 -11  -8 11.8646 4.64103   2
   0  12   8 -20.281 10.6466   9
   0  12  -8 6.61797 2.87259  11
   0  12  -8 5.03719 2.85496   3
   0  12  -8 2.61271 7.52739   4
   0  12   8 -12.863 18.8314   4
   0  12   8 1.56419 6.01143   3
   0 -12   8 2.52401 4.49087   4
   1  12  -8 202.451 15.0779  11
  -1  12   8 216.371 20.6374   3
   1 -12   8 214.518 15.2413   4
   1  12  -8 184.646 18.3454   4
  -1 -12  -8 181.552 22.9402  12
  -1  12  -8 203.217 13.3832   3
   1 -12  -8 205.096 21.4941   2
   1  12   8 159.902 20.1919  11
  -1 -12   8 209.619 18.3270   4
  -1 -12   8 200.973 13.4723  12
   1  12   8 211.335 26.4613   9
  -1  12  -8 226.540 16.4942  11
   1  12   8 175.229 32.3975   4
   2  12  -8 92.9821 10.3328  11
   2  12  -8 93.3115 12.7007   4
[truncated: 393,003 more chars]
