# Supplementary material for: Allylic hydroxylation of enones useful for the functionalization of relevant drugs and natural products
Source: Nat Commun. 2023 Apr 26;14:2399. doi: 10.1038/s41467-023-38154-9 (PMC10133259; doi:10.1038/s41467-023-38154-9)
Supplement: Supplementary file 3 — Supplementary Data 1 [file 41467_2023_38154_MOESM3_ESM.zip › Crystal data of compound 2aj-2(with structure factor).cif]

 
data_cu_20211565_0m
 
_audit_creation_method            'SHELXL-2018/3'
_shelx_SHELXL_version_number      '2018/3'
_chemical_name_systematic         ?
_chemical_name_common             ?
_chemical_melting_point           ?
_chemical_formula_moiety          ?
_chemical_formula_sum
 'C24 H34 O5' 
_chemical_formula_weight          402.51

loop_
 _atom_type_symbol
 _atom_type_description
 _atom_type_scat_dispersion_real
 _atom_type_scat_dispersion_imag
 _atom_type_scat_source
 'C'  'C'   0.0181   0.0091
 'International Tables Vol C Tables 4.2.6.8 and 6.1.1.4'
 'H'  'H'   0.0000   0.0000
 'International Tables Vol C Tables 4.2.6.8 and 6.1.1.4'
 'O'  'O'   0.0492   0.0322
 'International Tables Vol C Tables 4.2.6.8 and 6.1.1.4'
 
_space_group_crystal_system       monoclinic
_space_group_IT_number            4
_space_group_name_H-M_alt         'P 21'
_space_group_name_Hall            'P 2yb'
 
_shelx_space_group_comment
;
The symmetry employed for this shelxl refinement is uniquely defined
by the following loop, which should always be used as a source of
symmetry information in preference to the above space-group names.
They are only intended as comments.
;
 
loop_
 _space_group_symop_operation_xyz
 'x, y, z'
 '-x, y+1/2, -z'
 
_cell_length_a                    6.41550(10)
_cell_length_b                    11.2173(2)
_cell_length_c                    15.4042(3)
_cell_angle_alpha                 90
_cell_angle_beta                  101.5380(10)
_cell_angle_gamma                 90
_cell_volume                      1086.16(3)
_cell_formula_units_Z             2
_cell_measurement_temperature     150(2)
_cell_measurement_reflns_used      7621
_cell_measurement_theta_max        74.552
_cell_measurement_theta_min        2.928
 
_exptl_crystal_description         block
_exptl_crystal_colour             colourless
_exptl_crystal_density_meas       ?
_exptl_crystal_density_method     ?
_exptl_crystal_density_diffrn     1.231          
_exptl_crystal_F_000              436
_exptl_transmission_factor_min    ?
_exptl_transmission_factor_max    ?
_exptl_crystal_size_max           0.150
_exptl_crystal_size_mid           0.080
_exptl_crystal_size_min           0.050
_exptl_absorpt_coefficient_mu     0.681
_shelx_estimated_absorpt_T_min    0.905
_shelx_estimated_absorpt_T_max    0.967
_exptl_absorpt_correction_type   multi-scan
_exptl_absorpt_correction_T_min  0.6596
_exptl_absorpt_correction_T_max  0.7538
_exptl_absorpt_process_details
;
 SADABS 2016/2: Krause, L., Herbst-Irmer, R., Sheldrick G.M. & Stalke D.,
 J. Appl. Cryst. 48 (2015) 3-10
;
_exptl_absorpt_special_details    ?
_diffrn_ambient_temperature       150(2)
_diffrn_radiation_wavelength      1.54178
_diffrn_radiation_type            CuK\a
_diffrn_source                    ?
_diffrn_measurement_device_type   'Bruker D8 VENTURE'
_diffrn_measurement_method        ?
_diffrn_detector_area_resol_mean  ?
_diffrn_reflns_number             10794
_diffrn_reflns_av_unetI/netI      0.0340
_diffrn_reflns_av_R_equivalents   0.0315
_diffrn_reflns_limit_h_min        -7
_diffrn_reflns_limit_h_max        8
_diffrn_reflns_limit_k_min        -14
_diffrn_reflns_limit_k_max        13
_diffrn_reflns_limit_l_min        -18
_diffrn_reflns_limit_l_max        18
_diffrn_reflns_theta_min          2.928
_diffrn_reflns_theta_max          74.539
_diffrn_reflns_theta_full         67.679
_diffrn_measured_fraction_theta_max   0.989
_diffrn_measured_fraction_theta_full  0.996
_diffrn_reflns_Laue_measured_fraction_max    0.989
_diffrn_reflns_Laue_measured_fraction_full   0.996
_diffrn_reflns_point_group_measured_fraction_max   0.953
_diffrn_reflns_point_group_measured_fraction_full  0.980
_reflns_number_total              4216
_reflns_number_gt                 4043
_reflns_threshold_expression      'I > 2\s(I)'
_reflns_Friedel_coverage          0.829
_reflns_Friedel_fraction_max      0.913
_reflns_Friedel_fraction_full     0.961
 
_reflns_special_details
;
 Reflections were merged by SHELXL according to the crystal
 class for the calculation of statistics and refinement.
 
 _reflns_Friedel_fraction is defined as the number of unique
 Friedel pairs measured divided by the number that would be
 possible theoretically, ignoring centric projections and
 systematic absences.
;
 
_computing_data_collection        ?
_computing_cell_refinement        ?
_computing_data_reduction         ?
_computing_structure_solution     ?
_computing_structure_refinement 'SHELXL-2018/3 (Sheldrick, 2018)'
_computing_molecular_graphics     ?
_computing_publication_material   ?
_refine_special_details           ?
_refine_ls_structure_factor_coef  Fsqd
_refine_ls_matrix_type            full
_refine_ls_weighting_scheme       calc
_refine_ls_weighting_details
'w=1/[\s^2^(Fo^2^)+(0.0335P)^2^+0.1680P] where P=(Fo^2^+2Fc^2^)/3'
_atom_sites_solution_primary      ?
_atom_sites_solution_secondary    ?
_atom_sites_solution_hydrogens    geom
_refine_ls_hydrogen_treatment     constr
_refine_ls_extinction_method      none
_refine_ls_extinction_coef        .
_refine_ls_abs_structure_details
;
 Flack x determined using 1746 quotients [(I+)-(I-)]/[(I+)+(I-)]
 (Parsons, Flack and Wagner, Acta Cryst. B69 (2013) 249-259).
;
_refine_ls_abs_structure_Flack    0.05(8)
_chemical_absolute_configuration  ramd
_refine_ls_number_reflns          4216
_refine_ls_number_parameters      268
_refine_ls_number_restraints      1
_refine_ls_R_factor_all           0.0322
_refine_ls_R_factor_gt            0.0302
_refine_ls_wR_factor_ref          0.0750
_refine_ls_wR_factor_gt           0.0734
_refine_ls_goodness_of_fit_ref    1.044
_refine_ls_restrained_S_all       1.044
_refine_ls_shift/su_max           0.000
_refine_ls_shift/su_mean          0.000
 
loop_
 _atom_site_label
 _atom_site_type_symbol
 _atom_site_fract_x
 _atom_site_fract_y
 _atom_site_fract_z
 _atom_site_U_iso_or_equiv
 _atom_site_adp_type
 _atom_site_occupancy
 _atom_site_site_symmetry_order  
 _atom_site_calc_flag
 _atom_site_refinement_flags_posn
 _atom_site_refinement_flags_adp
 _atom_site_refinement_flags_occupancy
 _atom_site_disorder_assembly
 _atom_site_disorder_group
O4 O 0.6754(2) 0.75602(12) 0.87035(9) 0.0238(3) Uani 1 1 d . . . . .
O2 O 0.3523(2) 0.42146(13) 0.45154(9) 0.0237(3) Uani 1 1 d . . . . .
H2 H 0.246433 0.460518 0.459989 0.036 Uiso 1 1 calc R U . . .
O1 O -0.0269(2) 0.07263(13) 0.52013(11) 0.0297(3) Uani 1 1 d . . . . .
O3 O 1.2103(2) 0.70149(17) 0.96972(11) 0.0382(4) Uani 1 1 d . . . . .
O5 O 0.8633(3) 0.91576(15) 0.92814(11) 0.0378(4) Uani 1 1 d . . . . .
C4 C 0.2050(3) 0.23512(17) 0.53581(13) 0.0205(4) Uani 1 1 d . . . . .
H4 H 0.151221 0.259418 0.476479 0.025 Uiso 1 1 calc R U . . .
C5 C 0.3687(3) 0.29719(16) 0.58330(13) 0.0175(4) Uani 1 1 d . . . . .
C12 C 0.6485(3) 0.49915(18) 0.88139(13) 0.0214(4) Uani 1 1 d . . . . .
H12A H 0.524243 0.551543 0.881242 0.026 Uiso 1 1 calc R U . . .
H12B H 0.713974 0.480833 0.943749 0.026 Uiso 1 1 calc R U . . .
C6 C 0.4812(3) 0.38912(16) 0.53497(13) 0.0183(4) Uani 1 1 d . . . . .
C8 C 0.6491(3) 0.47321(16) 0.68674(13) 0.0171(4) Uani 1 1 d . . . . .
H8 H 0.781734 0.426819 0.685708 0.020 Uiso 1 1 calc R U . . .
C11 C 0.5745(3) 0.38259(17) 0.83172(13) 0.0213(4) Uani 1 1 d . . . . .
H11A H 0.693460 0.324799 0.842864 0.026 Uiso 1 1 calc R U . . .
H11B H 0.456655 0.348487 0.856588 0.026 Uiso 1 1 calc R U . . .
C7 C 0.5384(3) 0.50107(17) 0.59173(13) 0.0189(4) Uani 1 1 d . . . . .
H7A H 0.632774 0.552105 0.563988 0.023 Uiso 1 1 calc R U . . .
H7B H 0.406855 0.546686 0.592783 0.023 Uiso 1 1 calc R U . . .
C14 C 0.7080(3) 0.58763(16) 0.73963(12) 0.0180(4) Uani 1 1 d . . . . .
H14 H 0.572502 0.631931 0.739165 0.022 Uiso 1 1 calc R U . . .
C15 C 0.8614(3) 0.67497(18) 0.70777(13) 0.0246(4) Uani 1 1 d . . . . .
H15A H 0.782651 0.730889 0.663262 0.029 Uiso 1 1 calc R U . . .
H15B H 0.967304 0.631441 0.681129 0.029 Uiso 1 1 calc R U . . .
C10 C 0.4475(3) 0.27462(16) 0.68269(13) 0.0181(4) Uani 1 1 d . . . . .
C3 C 0.1053(3) 0.13313(18) 0.56961(15) 0.0220(4) Uani 1 1 d . . . . .
C9 C 0.4988(3) 0.39672(16) 0.73094(13) 0.0170(4) Uani 1 1 d . . . . .
H9 H 0.361064 0.441149 0.722311 0.020 Uiso 1 1 calc R U . . .
C2 C 0.1800(3) 0.10269(18) 0.66570(15) 0.0254(4) Uani 1 1 d . . . . .
H2A H 0.292345 0.041018 0.671651 0.031 Uiso 1 1 calc R U . . .
H2B H 0.059901 0.069576 0.689573 0.031 Uiso 1 1 calc R U . . .
C16 C 0.9718(3) 0.74292(19) 0.79245(14) 0.0266(4) Uani 1 1 d . . . . .
H16A H 1.127379 0.729235 0.804130 0.032 Uiso 1 1 calc R U . . .
H16B H 0.944804 0.829622 0.785482 0.032 Uiso 1 1 calc R U . . .
C1 C 0.2675(3) 0.21283(18) 0.71909(14) 0.0231(4) Uani 1 1 d . . . . .
H1A H 0.322280 0.189145 0.781388 0.028 Uiso 1 1 calc R U . . .
H1B H 0.150240 0.270386 0.718506 0.028 Uiso 1 1 calc R U . . .
C24 C 0.6787(3) 0.33220(19) 0.51020(15) 0.0245(4) Uani 1 1 d . . . . .
H24A H 0.636851 0.260481 0.474645 0.037 Uiso 1 1 calc R U . . .
H24B H 0.780249 0.310607 0.564286 0.037 Uiso 1 1 calc R U . . .
H24C H 0.745120 0.389155 0.475827 0.037 Uiso 1 1 calc R U . . .
C20 C 1.0194(3) 0.69684(19) 0.96120(14) 0.0270(4) Uani 1 1 d . . . . .
C22 C 0.6939(4) 0.86956(19) 0.89865(14) 0.0290(5) Uani 1 1 d . . . . .
C17 C 0.8751(3) 0.69315(18) 0.86890(13) 0.0219(4) Uani 1 1 d . . . . .
C18 C 1.0153(3) 0.48934(19) 0.84700(14) 0.0242(4) Uani 1 1 d . . . . .
H18A H 1.077968 0.478834 0.909969 0.036 Uiso 1 1 calc R U . . .
H18B H 1.116859 0.530741 0.817750 0.036 Uiso 1 1 calc R U . . .
H18C H 0.981673 0.411149 0.819367 0.036 Uiso 1 1 calc R U . . .
C13 C 0.8100(3) 0.56374(17) 0.83742(13) 0.0188(4) Uani 1 1 d . . . . .
C19 C 0.6434(3) 0.19037(18) 0.69799(14) 0.0230(4) Uani 1 1 d . . . . .
H19A H 0.618860 0.125545 0.654492 0.034 Uiso 1 1 calc R U . . .
H19B H 0.665004 0.156968 0.757909 0.034 Uiso 1 1 calc R U . . .
H19C H 0.770095 0.235421 0.691229 0.034 Uiso 1 1 calc R U . . .
C21 C 0.9149(4) 0.6824(2) 1.04037(14) 0.0297(5) Uani 1 1 d . . . . .
H21A H 0.952245 0.604449 1.067782 0.045 Uiso 1 1 calc R U . . .
H21B H 0.760168 0.688025 1.021028 0.045 Uiso 1 1 calc R U . . .
H21C H 0.964784 0.745497 1.083570 0.045 Uiso 1 1 calc R U . . .
C23 C 0.4823(4) 0.9288(2) 0.88927(18) 0.0403(6) Uani 1 1 d . . . . .
H23A H 0.418939 0.938200 0.826279 0.060 Uiso 1 1 calc R U . . .
H23B H 0.500340 1.007308 0.917660 0.060 Uiso 1 1 calc R U . . .
H23C H 0.388795 0.879708 0.917723 0.060 Uiso 1 1 calc R U . . .
 
loop_
 _atom_site_aniso_label
 _atom_site_aniso_U_11
 _atom_site_aniso_U_22
 _atom_site_aniso_U_33
 _atom_site_aniso_U_23
 _atom_site_aniso_U_13
 _atom_site_aniso_U_12
O4 0.0296(7) 0.0179(7) 0.0241(7) -0.0035(6) 0.0055(6) -0.0024(5)
O2 0.0275(7) 0.0254(7) 0.0167(7) -0.0014(6) 0.0005(6) 0.0019(6)
O1 0.0228(7) 0.0275(8) 0.0367(9) -0.0080(7) 0.0006(6) -0.0061(6)
O3 0.0299(8) 0.0473(10) 0.0340(9) -0.0046(8) -0.0013(7) -0.0137(7)
O5 0.0529(10) 0.0244(8) 0.0333(9) -0.0072(7) 0.0021(8) -0.0093(7)
C4 0.0187(8) 0.0218(10) 0.0204(10) -0.0043(8) 0.0023(7) 0.0021(7)
C5 0.0154(8) 0.0170(9) 0.0205(10) -0.0030(7) 0.0047(7) 0.0034(7)
C12 0.0258(9) 0.0224(10) 0.0163(9) -0.0022(8) 0.0053(8) -0.0045(8)
C6 0.0199(8) 0.0173(9) 0.0169(9) -0.0004(7) 0.0021(7) 0.0003(7)
C8 0.0177(8) 0.0158(9) 0.0172(9) -0.0016(7) 0.0027(7) -0.0008(7)
C11 0.0250(9) 0.0201(10) 0.0185(10) 0.0006(8) 0.0032(8) -0.0046(7)
C7 0.0230(9) 0.0160(9) 0.0173(9) 0.0001(7) 0.0032(7) 0.0007(7)
C14 0.0210(9) 0.0174(9) 0.0152(9) -0.0004(7) 0.0026(7) -0.0021(7)
C15 0.0311(10) 0.0231(10) 0.0199(10) -0.0006(8) 0.0060(8) -0.0084(8)
C10 0.0183(9) 0.0166(9) 0.0194(9) -0.0003(7) 0.0036(7) -0.0011(7)
C3 0.0150(8) 0.0200(9) 0.0314(12) -0.0078(8) 0.0054(8) 0.0007(7)
C9 0.0169(8) 0.0155(9) 0.0186(9) -0.0004(7) 0.0032(7) 0.0002(7)
C2 0.0251(10) 0.0202(10) 0.0316(12) -0.0026(9) 0.0071(8) -0.0057(8)
C16 0.0319(10) 0.0251(11) 0.0232(11) -0.0018(8) 0.0067(8) -0.0096(8)
C1 0.0242(9) 0.0231(10) 0.0225(10) -0.0025(8) 0.0056(8) -0.0073(8)
C24 0.0247(9) 0.0235(10) 0.0277(11) -0.0027(8) 0.0107(8) -0.0006(8)
C20 0.0336(11) 0.0213(10) 0.0241(10) -0.0045(9) 0.0009(8) -0.0079(8)
C22 0.0475(13) 0.0192(10) 0.0202(10) -0.0008(8) 0.0060(10) -0.0027(9)
C17 0.0241(9) 0.0208(9) 0.0204(10) -0.0021(8) 0.0039(8) -0.0035(8)
C18 0.0220(9) 0.0274(11) 0.0218(10) 0.0000(8) 0.0012(8) -0.0004(8)
C13 0.0205(9) 0.0184(9) 0.0173(9) -0.0010(7) 0.0030(7) -0.0030(7)
C19 0.0218(9) 0.0178(9) 0.0275(10) 0.0004(8) 0.0006(8) 0.0028(7)
C21 0.0426(12) 0.0253(10) 0.0195(10) -0.0037(9) 0.0021(9) -0.0040(9)
C23 0.0548(15) 0.0247(12) 0.0447(15) -0.0020(11) 0.0181(13) 0.0059(11)
 
_geom_special_details
;
 All esds (except the esd in the dihedral angle between two l.s. planes)
 are estimated using the full covariance matrix.  The cell esds are taken
 into account individually in the estimation of esds in distances, angles
 and torsion angles; correlations between esds in cell parameters are only
 used when they are defined by crystal symmetry.  An approximate (isotropic)
 treatment of cell esds is used for estimating esds involving l.s. planes.
;
 
loop_
 _geom_bond_atom_site_label_1
 _geom_bond_atom_site_label_2
 _geom_bond_distance
 _geom_bond_site_symmetry_2
 _geom_bond_publ_flag
O4 C22 1.344(2) . ?
O4 C17 1.466(2) . ?
O2 C6 1.429(2) . ?
O2 H2 0.8400 . ?
O1 C3 1.226(2) . ?
O3 C20 1.207(3) . ?
O5 C22 1.208(3) . ?
C4 C5 1.347(3) . ?
C4 C3 1.457(3) . ?
C4 H4 0.9500 . ?
C5 C6 1.534(3) . ?
C5 C10 1.534(3) . ?
C12 C13 1.529(2) . ?
C12 C11 1.541(3) . ?
C12 H12A 0.9900 . ?
C12 H12B 0.9900 . ?
C6 C7 1.532(3) . ?
C6 C24 1.534(3) . ?
C8 C7 1.526(3) . ?
C8 C14 1.527(2) . ?
C8 C9 1.547(2) . ?
C8 H8 1.0000 . ?
C11 C9 1.539(3) . ?
C11 H11A 0.9900 . ?
C11 H11B 0.9900 . ?
C7 H7A 0.9900 . ?
C7 H7B 0.9900 . ?
C14 C15 1.537(2) . ?
C14 C13 1.541(3) . ?
C14 H14 1.0000 . ?
C15 C16 1.554(3) . ?
C15 H15A 0.9900 . ?
C15 H15B 0.9900 . ?
C10 C1 1.545(2) . ?
C10 C19 1.552(3) . ?
C10 C9 1.562(2) . ?
C3 C2 1.501(3) . ?
C9 H9 1.0000 . ?
C2 C1 1.527(3) . ?
C2 H2A 0.9900 . ?
C2 H2B 0.9900 . ?
C16 C17 1.541(3) . ?
C16 H16A 0.9900 . ?
C16 H16B 0.9900 . ?
C1 H1A 0.9900 . ?
C1 H1B 0.9900 . ?
C24 H24A 0.9800 . ?
C24 H24B 0.9800 . ?
C24 H24C 0.9800 . ?
C20 C21 1.513(3) . ?
C20 C17 1.534(3) . ?
C22 C23 1.492(3) . ?
C17 C13 1.561(3) . ?
C18 C13 1.541(3) . ?
C18 H18A 0.9800 . ?
C18 H18B 0.9800 . ?
C18 H18C 0.9800 . ?
C19 H19A 0.9800 . ?
C19 H19B 0.9800 . ?
C19 H19C 0.9800 . ?
C21 H21A 0.9800 . ?
C21 H21B 0.9800 . ?
C21 H21C 0.9800 . ?
C23 H23A 0.9800 . ?
C23 H23B 0.9800 . ?
C23 H23C 0.9800 . ?
 
loop_
 _geom_angle_atom_site_label_1
 _geom_angle_atom_site_label_2
 _geom_angle_atom_site_label_3
 _geom_angle
 _geom_angle_site_symmetry_1
 _geom_angle_site_symmetry_3
 _geom_angle_publ_flag
C22 O4 C17 116.11(17) . . ?
C6 O2 H2 109.5 . . ?
C5 C4 C3 124.19(19) . . ?
C5 C4 H4 117.9 . . ?
C3 C4 H4 117.9 . . ?
C4 C5 C6 118.36(17) . . ?
C4 C5 C10 121.48(17) . . ?
C6 C5 C10 120.13(16) . . ?
C13 C12 C11 110.55(15) . . ?
C13 C12 H12A 109.5 . . ?
C11 C12 H12A 109.5 . . ?
C13 C12 H12B 109.5 . . ?
C11 C12 H12B 109.5 . . ?
H12A C12 H12B 108.1 . . ?
O2 C6 C7 109.56(15) . . ?
O2 C6 C24 103.89(15) . . ?
C7 C6 C24 111.56(15) . . ?
O2 C6 C5 111.31(15) . . ?
C7 C6 C5 110.87(15) . . ?
C24 C6 C5 109.46(15) . . ?
C7 C8 C14 110.95(15) . . ?
C7 C8 C9 108.92(14) . . ?
C14 C8 C9 109.92(14) . . ?
C7 C8 H8 109.0 . . ?
C14 C8 H8 109.0 . . ?
C9 C8 H8 109.0 . . ?
C9 C11 C12 114.64(16) . . ?
C9 C11 H11A 108.6 . . ?
C12 C11 H11A 108.6 . . ?
C9 C11 H11B 108.6 . . ?
C12 C11 H11B 108.6 . . ?
H11A C11 H11B 107.6 . . ?
C8 C7 C6 113.07(15) . . ?
C8 C7 H7A 109.0 . . ?
C6 C7 H7A 109.0 . . ?
C8 C7 H7B 109.0 . . ?
C6 C7 H7B 109.0 . . ?
H7A C7 H7B 107.8 . . ?
C8 C14 C15 118.11(15) . . ?
C8 C14 C13 112.76(15) . . ?
C15 C14 C13 104.42(15) . . ?
C8 C14 H14 107.0 . . ?
C15 C14 H14 107.0 . . ?
C13 C14 H14 107.0 . . ?
C14 C15 C16 104.96(15) . . ?
C14 C15 H15A 110.8 . . ?
C16 C15 H15A 110.8 . . ?
C14 C15 H15B 110.8 . . ?
C16 C15 H15B 110.8 . . ?
H15A C15 H15B 108.8 . . ?
C5 C10 C1 108.36(15) . . ?
C5 C10 C19 110.32(15) . . ?
C1 C10 C19 108.24(16) . . ?
C5 C10 C9 109.04(15) . . ?
C1 C10 C9 108.80(15) . . ?
C19 C10 C9 112.00(15) . . ?
O1 C3 C4 120.7(2) . . ?
O1 C3 C2 122.14(19) . . ?
C4 C3 C2 117.05(17) . . ?
C11 C9 C8 113.74(15) . . ?
C11 C9 C10 112.55(15) . . ?
C8 C9 C10 111.56(14) . . ?
C11 C9 H9 106.1 . . ?
C8 C9 H9 106.1 . . ?
C10 C9 H9 106.1 . . ?
C3 C2 C1 110.94(17) . . ?
C3 C2 H2A 109.5 . . ?
C1 C2 H2A 109.5 . . ?
C3 C2 H2B 109.5 . . ?
C1 C2 H2B 109.5 . . ?
H2A C2 H2B 108.0 . . ?
C17 C16 C15 106.15(16) . . ?
C17 C16 H16A 110.5 . . ?
C15 C16 H16A 110.5 . . ?
C17 C16 H16B 110.5 . . ?
C15 C16 H16B 110.5 . . ?
H16A C16 H16B 108.7 . . ?
C2 C1 C10 112.85(16) . . ?
C2 C1 H1A 109.0 . . ?
C10 C1 H1A 109.0 . . ?
C2 C1 H1B 109.0 . . ?
C10 C1 H1B 109.0 . . ?
H1A C1 H1B 107.8 . . ?
C6 C24 H24A 109.5 . . ?
C6 C24 H24B 109.5 . . ?
H24A C24 H24B 109.5 . . ?
C6 C24 H24C 109.5 . . ?
H24A C24 H24C 109.5 . . ?
H24B C24 H24C 109.5 . . ?
O3 C20 C21 121.4(2) . . ?
O3 C20 C17 120.87(19) . . ?
C21 C20 C17 117.50(17) . . ?
O5 C22 O4 122.9(2) . . ?
O5 C22 C23 125.3(2) . . ?
O4 C22 C23 111.8(2) . . ?
O4 C17 C20 109.87(16) . . ?
O4 C17 C16 108.89(16) . . ?
C20 C17 C16 115.97(16) . . ?
O4 C17 C13 105.77(14) . . ?
C20 C17 C13 112.79(17) . . ?
C16 C17 C13 102.89(15) . . ?
C13 C18 H18A 109.5 . . ?
C13 C18 H18B 109.5 . . ?
H18A C18 H18B 109.5 . . ?
C13 C18 H18C 109.5 . . ?
H18A C18 H18C 109.5 . . ?
H18B C18 H18C 109.5 . . ?
C12 C13 C18 110.06(16) . . ?
C12 C13 C14 108.80(15) . . ?
C18 C13 C14 112.06(15) . . ?
C12 C13 C17 117.77(16) . . ?
C18 C13 C17 107.67(15) . . ?
C14 C13 C17 100.19(15) . . ?
C10 C19 H19A 109.5 . . ?
C10 C19 H19B 109.5 . . ?
H19A C19 H19B 109.5 . . ?
C10 C19 H19C 109.5 . . ?
H19A C19 H19C 109.5 . . ?
H19B C19 H19C 109.5 . . ?
C20 C21 H21A 109.5 . . ?
C20 C21 H21B 109.5 . . ?
H21A C21 H21B 109.5 . . ?
C20 C21 H21C 109.5 . . ?
H21A C21 H21C 109.5 . . ?
H21B C21 H21C 109.5 . . ?
C22 C23 H23A 109.5 . . ?
C22 C23 H23B 109.5 . . ?
H23A C23 H23B 109.5 . . ?
C22 C23 H23C 109.5 . . ?
H23A C23 H23C 109.5 . . ?
H23B C23 H23C 109.5 . . ?
 
_refine_diff_density_max    0.195
_refine_diff_density_min   -0.138
_refine_diff_density_rms    0.033

_shelx_res_file
;
TITL cu_20211565_0m_a.res in P2(1)
    cu_20211565_0m.res
    created by SHELXL-2018/3 at 11:29:56 on 06-Aug-2022
REM Old TITL cu_20211565_0m in P2(1)
REM SHELXT solution in P2(1)
REM R1 0.094, Rweak 0.023, Alpha 0.007, Orientation as input
REM Flack x = 0.074 ( 0.103 ) from Parsons' quotients
REM Formula found by SHELXT: C24 O5
CELL 1.54178 6.4155 11.2173 15.4042 90 101.538 90
ZERR 2 0.0001 0.0002 0.0003 0 0.001 0
LATT -1
SYMM -X,0.5+Y,-Z
SFAC C H O
UNIT 48 68 10

L.S. 4 0 0
PLAN  20
SIZE 0.15 0.08 0.05
TEMP -123.15
BOND $H
list 4
fmap 2 53
ACTA
REM <olex2.extras>
REM <HklSrc "%.\\cu_20211565_0m.hkl">
REM </olex2.extras>

WGHT    0.033500    0.168000
FVAR       1.42296
O4    3    0.675436    0.756016    0.870345    11.00000    0.02962    0.01787 =
         0.02409   -0.00349    0.00547   -0.00239
O2    3    0.352303    0.421461    0.451537    11.00000    0.02751    0.02535 =
         0.01667   -0.00145    0.00052    0.00194
AFIX 147
H2    2    0.246433    0.460518    0.459989    11.00000   -1.50000
AFIX   0
O1    3   -0.026898    0.072632    0.520127    11.00000    0.02275    0.02747 =
         0.03672   -0.00797    0.00063   -0.00615
O3    3    1.210336    0.701493    0.969716    11.00000    0.02991    0.04732 =
         0.03400   -0.00464   -0.00133   -0.01368
O5    3    0.863315    0.915763    0.928140    11.00000    0.05289    0.02442 =
         0.03328   -0.00722    0.00211   -0.00926
C4    1    0.205047    0.235124    0.535808    11.00000    0.01866    0.02178 =
         0.02039   -0.00433    0.00233    0.00212
AFIX  43
H4    2    0.151221    0.259418    0.476479    11.00000   -1.20000
AFIX   0
C5    1    0.368698    0.297189    0.583299    11.00000    0.01542    0.01697 =
         0.02055   -0.00301    0.00472    0.00341
C12   1    0.648494    0.499151    0.881387    11.00000    0.02579    0.02244 =
         0.01630   -0.00218    0.00529   -0.00451
AFIX  23
H12A  2    0.524243    0.551543    0.881242    11.00000   -1.20000
H12B  2    0.713974    0.480833    0.943749    11.00000   -1.20000
AFIX   0
C6    1    0.481175    0.389122    0.534967    11.00000    0.01987    0.01732 =
         0.01694   -0.00041    0.00211    0.00032
C8    1    0.649144    0.473207    0.686738    11.00000    0.01774    0.01583 =
         0.01723   -0.00158    0.00266   -0.00085
AFIX  13
H8    2    0.781734    0.426819    0.685708    11.00000   -1.20000
AFIX   0
C11   1    0.574458    0.382587    0.831718    11.00000    0.02496    0.02012 =
         0.01849    0.00062    0.00322   -0.00461
AFIX  23
H11A  2    0.693460    0.324799    0.842864    11.00000   -1.20000
H11B  2    0.456655    0.348487    0.856588    11.00000   -1.20000
AFIX   0
C7    1    0.538434    0.501074    0.591731    11.00000    0.02297    0.01604 =
         0.01734    0.00005    0.00322    0.00074
AFIX  23
H7A   2    0.632774    0.552105    0.563988    11.00000   -1.20000
H7B   2    0.406855    0.546686    0.592783    11.00000   -1.20000
AFIX   0
C14   1    0.707989    0.587633    0.739632    11.00000    0.02104    0.01741 =
         0.01521   -0.00040    0.00260   -0.00209
AFIX  13
H14   2    0.572502    0.631931    0.739165    11.00000   -1.20000
AFIX   0
C15   1    0.861387    0.674971    0.707769    11.00000    0.03111    0.02308 =
         0.01995   -0.00060    0.00604   -0.00842
AFIX  23
H15A  2    0.782651    0.730889    0.663262    11.00000   -1.20000
H15B  2    0.967304    0.631441    0.681129    11.00000   -1.20000
AFIX   0
C10   1    0.447531    0.274622    0.682690    11.00000    0.01825    0.01661 =
         0.01936   -0.00030    0.00361   -0.00113
C3    1    0.105328    0.133126    0.569613    11.00000    0.01504    0.01999 =
         0.03138   -0.00776    0.00544    0.00074
C9    1    0.498814    0.396724    0.730939    11.00000    0.01692    0.01546 =
         0.01863   -0.00045    0.00324    0.00023
AFIX  13
H9    2    0.361064    0.441149    0.722311    11.00000   -1.20000
AFIX   0
C2    1    0.179994    0.102691    0.665704    11.00000    0.02514    0.02021 =
         0.03155   -0.00262    0.00712   -0.00572
AFIX  23
H2A   2    0.292345    0.041018    0.671651    11.00000   -1.20000
H2B   2    0.059901    0.069576    0.689573    11.00000   -1.20000
AFIX   0
C16   1    0.971818    0.742916    0.792454    11.00000    0.03187    0.02509 =
         0.02319   -0.00177    0.00666   -0.00964
AFIX  23
H16A  2    1.127379    0.729235    0.804130    11.00000   -1.20000
H16B  2    0.944804    0.829622    0.785482    11.00000   -1.20000
AFIX   0
C1    1    0.267492    0.212827    0.719091    11.00000    0.02419    0.02310 =
         0.02245   -0.00254    0.00562   -0.00734
AFIX  23
H1A   2    0.322280    0.189145    0.781388    11.00000   -1.20000
H1B   2    0.150240    0.270386    0.718506    11.00000   -1.20000
AFIX   0
C24   1    0.678673    0.332204    0.510196    11.00000    0.02466    0.02349 =
         0.02775   -0.00274    0.01075   -0.00060
AFIX 137
H24A  2    0.636851    0.260481    0.474645    11.00000   -1.50000
H24B  2    0.780249    0.310607    0.564286    11.00000   -1.50000
H24C  2    0.745120    0.389155    0.475827    11.00000   -1.50000
AFIX   0
C20   1    1.019395    0.696839    0.961202    11.00000    0.03362    0.02130 =
         0.02408   -0.00449    0.00091   -0.00793
C22   1    0.693909    0.869558    0.898652    11.00000    0.04749    0.01918 =
         0.02018   -0.00077    0.00605   -0.00267
C17   1    0.875113    0.693147    0.868899    11.00000    0.02406    0.02081 =
         0.02044   -0.00214    0.00386   -0.00351
C18   1    1.015319    0.489344    0.846999    11.00000    0.02198    0.02742 =
         0.02179   -0.00005    0.00123   -0.00038
AFIX 137
H18A  2    1.077968    0.478834    0.909969    11.00000   -1.50000
H18B  2    1.116859    0.530741    0.817750    11.00000   -1.50000
H18C  2    0.981673    0.411149    0.819367    11.00000   -1.50000
AFIX   0
C13   1    0.810033    0.563741    0.837423    11.00000    0.02054    0.01838 =
         0.01729   -0.00101    0.00297   -0.00303
C19   1    0.643428    0.190374    0.697990    11.00000    0.02184    0.01780 =
         0.02750    0.00038    0.00060    0.00276
AFIX 137
H19A  2    0.618860    0.125545    0.654492    11.00000   -1.50000
H19B  2    0.665004    0.156968    0.757909    11.00000   -1.50000
H19C  2    0.770095    0.235421    0.691229    11.00000   -1.50000
AFIX   0
C21   1    0.914950    0.682434    1.040367    11.00000    0.04260    0.02531 =
         0.01947   -0.00372    0.00206   -0.00404
AFIX 137
H21A  2    0.952245    0.604449    1.067782    11.00000   -1.50000
H21B  2    0.760168    0.688025    1.021028    11.00000   -1.50000
H21C  2    0.964784    0.745497    1.083570    11.00000   -1.50000
AFIX   0
C23   1    0.482347    0.928773    0.889274    11.00000    0.05483    0.02473 =
         0.04470   -0.00205    0.01811    0.00589
AFIX 137
H23A  2    0.418939    0.938200    0.826279    11.00000   -1.50000
H23B  2    0.500340    1.007308    0.917660    11.00000   -1.50000
H23C  2    0.388795    0.879708    0.917723    11.00000   -1.50000
AFIX   0
HKLF 4


REM  cu_20211565_0m_a.res in P2(1)
REM wR2 = 0.0750, GooF = S = 1.044, Restrained GooF = 1.044 for all data
REM R1 = 0.0302 for 4043 Fo > 4sig(Fo) and 0.0322 for all 4216 data
REM 268 parameters refined using 1 restraints

END

WGHT      0.0334      0.1690

REM Highest difference peak  0.195,  deepest hole -0.138,  1-sigma level  0.033
Q1    1   0.5130  0.8897  0.7043  11.00000  0.05    0.20
Q2    1   0.5614  0.4397  0.7055  11.00000  0.05    0.19
Q3    1   0.5196  0.4428  0.5670  11.00000  0.05    0.17
Q4    1   0.7672  0.5836  0.7906  11.00000  0.05    0.16
Q5    1   0.4209  0.3522  0.5641  11.00000  0.05    0.16
Q6    1   0.3994  0.2902  0.6326  11.00000  0.05    0.16
Q7    1   0.5913  0.4930  0.6414  11.00000  0.05    0.16
Q8    1   0.7295  0.5390  0.8578  11.00000  0.05    0.15
Q9    1   0.8394  0.6280  0.8589  11.00000  0.05    0.15
Q10   1   0.1712  0.1851  0.5524  11.00000  0.05    0.15
Q11   1   0.2319  0.1552  0.6964  11.00000  0.05    0.15
Q12   1   0.5576  0.3970  0.7813  11.00000  0.05    0.14
Q13   1   0.4779  0.3372  0.7072  11.00000  0.05    0.14
Q14   1   0.6657  0.5304  0.7075  11.00000  0.05    0.13
Q15   1   0.3591  0.2401  0.7051  11.00000  0.05    0.13
Q16   1   0.7736  0.6383  0.7233  11.00000  0.05    0.13
Q17   1   0.9387  0.6825  0.9966  11.00000  0.05    0.13
Q18   1   0.9211  0.7222  0.8327  11.00000  0.05    0.13
Q19   1   0.2870  0.2658  0.5619  11.00000  0.05    0.13
Q20   1   0.1307  0.1231  0.6202  11.00000  0.05    0.12
;
_shelx_res_checksum   31336

_shelx_hkl_file
;
  -1   0   0 409.631 13.6922   5
  -1   0   0 415.447 14.5728   1
  -1   0   0 436.303 14.8910   1
  -2   0   0 60.7119 5.56821   5
  -2   0   0 65.1275 6.40188   1
   2   0   0 55.7881 4.14882   7
  -2   0   0 55.5733 5.61579   1
  -3   0   0 478.706 24.6096   1
   3   0   0 475.003 18.4168   7
  -3   0   0 490.895 23.6082   1
  -4   0   0 8.84787 2.78956   3
   4   0   0 4.12580 4.01097   4
  -5   0   0 11.2293 3.78525   3
   5   0   0 10.5830 4.59828   6
   5   0   0 12.1747 3.11442   7
   5   0   0 12.8556 4.75426   2
   5   0   0 8.93010 4.63589   4
   5   0   0 23.5253 7.17054   8
   6   0   0 949.331 42.0120   2
   6   0   0 809.069 43.5875   7
   6   0   0 1045.67 37.6761   4
  -6   0   0 1008.35 35.8157   3
   7   0   0 66.2569 7.47387   2
  -7   0   0 61.8435 5.77916   3
   0  -1   0 0.92119 0.26555   7
  -2  -1   0 1120.58 35.6775   5
  -2  -1   0 1104.61 37.1766   1
   2  -1   0 1155.74 31.8086   7
   2   1   0 1130.52 34.5398   5
  -2   1   0 992.746 35.0695   5
  -2   1   0 1153.91 34.2568   1
  -3  -1   0 387.004 22.4170   1
   3  -1   0 431.659 16.7500   7
  -3  -1   0 420.055 22.4691   1
  -3   1   0 382.199 18.7555   1
  -3   1   0 392.596 22.2279   1
   3   1   0 393.031 16.4192   7
  -4  -1   0 219.616 12.3771   3
   4  -1   0 207.093 16.2944   4
   4  -1   0 239.005 14.8428   7
  -4   1   0 227.945 12.7755   3
   4   1   0 209.545 16.8994   7
   4   1   0 204.127 15.7478   4
   5  -1   0 48.9259 10.4308   4
   5  -1   0 73.9016 11.7212   8
   5  -1   0 62.5178 7.30669   7
   5  -1   0 45.1655 6.62893   6
  -5  -1   0 64.5084 7.34408   3
   5   1   0 56.2433 10.2514   8
   5   1   0 58.2025 10.0950   2
  -5   1   0 61.3314 7.36173   3
   5   1   0 57.9135 7.72573   7
   6  -1   0 330.778 22.3898   7
   6  -1   0 371.333 25.3195   2
   6  -1   0 328.122 23.9102   4
  -6  -1   0 359.900 18.0357   3
   6   1   0 309.650 20.1022   8
   6   1   0 352.159 20.5258   4
  -6   1   0 371.724 19.1747   3
   6   1   0 330.504 21.0226   7
   6   1   0 374.150 33.8857   2
   7  -1   0 -3.7829 2.96608   2
  -7  -1   0 2.69758 1.88101   3
  -7   1   0 4.34345 2.08479   3
   7   1   0 -0.7690 2.51156   2
   7   1   0 0.31530 1.11564   4
   0  -2   0 1265.83 32.4438   1
   0  -2   0 1300.62 31.6656   7
   0   2   0 1213.53 32.7596   5
   0   2   0 1192.78 33.4999   1
  -2  -2   0 2509.85 69.6149   5
  -2  -2   0 2642.05 72.3716   1
   2  -2   0 2494.73 64.9161   7
   2  -2   0 2341.05 70.1433   1
   2   2   0 2514.78 68.9930   5
  -2   2   0 2448.51 65.3907   1
  -3  -2   0 17.7058 4.92357   1
   3  -2   0 7.79070 2.05613   7
  -3  -2   0 10.9956 5.02538   1
  -3  -2   0 10.4470 2.63878   3
  -3   2   0 16.9940 5.84643   1
   4  -2   0 23.0959 7.88976   4
   4  -2   0 28.3605 4.29543   7
   4  -2   0 34.1658 10.1675   8
   4  -2   0 33.9029 4.86597   6
   4   2   0 18.9224 4.52195   7
  -4   2   0 24.8032 4.79704   3
   5  -2   0 172.417 16.4537   4
  -5  -2   0 184.539 12.0094   3
   5  -2   0 169.860 12.6117   7
   5   2   0 172.007 13.4439   7
   5   2   0 169.228 14.4331   4
  -5   2   0 173.108 12.6956   3
   5   2   0 159.714 15.2165   2
   5   2   0 144.585 13.0713   8
   6  -2   0 188.661 16.6038   8
  -6  -2   0 152.270 10.4613   3
   6  -2   0 167.568 12.0981   4
   6  -2   0 144.273 12.8162   7
   6   2   0 141.369 13.7464   7
   6   2   0 154.150 16.3256   4
  -6   2   0 163.641 12.3536   3
   6   2   0 165.990 10.5319   8
   6   2   0 150.361 13.1469   2
   7  -2   0 46.5410 7.00106   2
  -7  -2   0 38.6768 4.16227   3
   7  -2   0 41.5671 7.26287   8
   7   2   0 31.1788 7.20733   2
  -7   2   0 39.6434 5.23630   3
   7   2   0 35.8621 3.14440   4
   0  -3   0 0.42431 0.57890   1
   0   3   0 1.36109 0.88530   5
   0   3   0 0.49404 0.99587   1
  -1  -3   0 289.227 12.7605   1
  -1  -3   0 269.545 11.4530   5
   1  -3   0 291.153 11.5884   1
   1  -3   0 291.204 10.0481   7
   1   3   0 302.657 13.1917   5
  -1   3   0 286.999 12.7951   1
   1   3   0 286.524 15.2117   1
  -2  -3   0 4173.28 115.275   5
   2  -3   0 4500.10 111.015   7
   2  -3   0 4383.62 117.708   1
  -2  -3   0 4545.58 118.896   1
  -2   3   0 4370.99 110.703   1
   2   3   0 4455.36 124.877   1
   2   3   0 4377.52 116.733   5
  -3  -3   0 280.187 18.2206   1
  -3  -3   0 274.378 12.4232   3
   3  -3   0 269.683 12.8861   7
  -3   3   0 259.082 11.9772   3
   3   3   0 284.102 17.0008   5
   4  -3   0 112.890 12.6203   4
   4  -3   0 117.211 8.85421   6
  -4  -3   0 109.658 8.27315   3
   4  -3   0 118.055 15.0485   8
   4  -3   0 115.522 9.21567   7
   4   3   0 99.6544 10.7288   4
   4   3   0 93.1858 8.78983   7
  -5  -3   0 293.803 14.9647   3
   5  -3   0 310.089 25.5611   8
   5  -3   0 295.481 16.2410   6
   5  -3   0 256.852 18.0841   7
   5  -3   0 272.453 19.3522   4
  -5   3   0 302.871 17.3179   3
   5   3   0 295.052 18.4751   4
   6  -3   0 165.659 16.9267   2
   6  -3   0 156.333 16.0246   8
   6  -3   0 158.032 11.7086   6
  -6  -3   0 161.837 9.97416   3
   6  -3   0 157.262 11.1629   4
   6   3   0 156.387 11.3022   4
   6   3   0 154.136 11.7539   2
  -6   3   0 168.875 12.5585   3
  -7  -3   0 81.7639 5.62143   3
   7  -3   0 71.9073 8.37386   2
   7  -3   0 96.5812 12.2740   8
  -7   3   0 75.0213 6.76178   3
   7   3   0 79.0963 4.53934   4
   0  -4   0 5406.10 133.863   1
   0   4   0 5196.77 135.982   5
   0   4   0 5524.38 139.663   1
   1  -4   0 125.640 7.57288   1
  -1  -4   0 126.704 7.95842   1
   1  -4   0 124.666 6.15433   7
   1   4   0 128.421 8.86908   5
  -1   4   0 134.975 7.72024   1
   1   4   0 126.504 10.8122   1
   2  -4   0 115.815 6.74195   7
  -2  -4   0 114.738 6.27349   3
   2  -4   0 115.359 9.77501   1
  -2  -4   0 119.681 9.47074   1
   2   4   0 117.445 13.2245   1
   2   4   0 119.495 9.75900   5
  -2   4   0 120.537 7.16587   1
  -3  -4   0 941.383 48.4635   1
  -3  -4   0 1040.62 31.5218   3
   3  -4   0 1111.50 33.9107   7
   3   4   0 1101.95 41.0603   5
  -3   4   0 1003.36 31.8350   3
   4  -4   0 132.832 10.1062   7
   4  -4   0 130.700 16.6228   8
   4  -4   0 133.663 9.46078   6
  -4  -4   0 134.382 8.67430   3
   4  -4   0 147.223 13.8147   4
   4   4   0 139.234 11.8803   4
   4   4   0 109.056 9.77374   8
  -4   4   0 123.621 9.56631   3
   5  -4   0 446.366 24.1475   4
   5  -4   0 401.714 20.2571   7
   5  -4   0 402.538 19.5354   6
  -5  -4   0 416.997 17.5766   3
   5  -4   0 390.076 30.5756   8
   5   4   0 375.671 17.9878   8
   5   4   0 428.834 22.5131   7
   5   4   0 393.475 21.2812   4
  -5   4   0 404.633 20.7944   3
   6  -4   0 26.4804 8.04542   2
   6  -4   0 29.4053 9.02513   8
   6  -4   0 32.7594 5.20272   6
   6  -4   0 25.0675 3.96101   4
  -6  -4   0 33.2951 3.89119   3
  -6   4   0 28.3419 5.41136   3
   6   4   0 26.9750 4.38557   4
  -7  -4   0 43.4156 3.28933   3
   7  -4   0 43.9813 6.04630   2
   7  -4   0 35.5963 5.73983   8
   7   4   0 42.9541 3.17816   4
  -7   4   0 46.0642 4.97419   3
   0  -5   0 -0.2779 1.04272   1
   0   5   0 5.79793 3.20706   1
   0   5   0 -0.1844 1.05098   5
   1  -5   0 1226.15 35.7865   7
   1  -5   0 1324.67 40.2208   1
  -1  -5   0 1267.60 39.6509   1
  -1   5   0 1236.14 41.4890   1
   1   5   0 1305.83 43.2172   5
   1   5   0 1337.07 49.8172   1
  -1   5   0 1325.73 40.0213   5
  -2  -5   0 606.487 18.4227   3
  -2  -5   0 586.007 25.4707   1
   2  -5   0 572.764 20.1918   7
   2   5   0 626.378 27.6059   5
   2   5   0 577.875 34.1776   1
   3  -5   0 216.385 16.9485   4
  -3  -5   0 244.667 10.4045   3
   3  -5   0 229.381 12.3162   6
   3  -5   0 232.029 12.0583   7
   3   5   0 216.067 14.0368   4
  -3   5   0 245.913 11.6552   3
   3   5   0 223.973 16.8637   5
   4  -5   0 284.932 26.0696   8
   4  -5   0 279.833 20.1348   4
  -4  -5   0 241.891 18.4534   4
   4  -5   0 282.745 14.6424   6
   4  -5   0 291.266 15.3833   7
  -4  -5   0 283.258 12.7466   3
   4   5   0 288.807 16.9576   4
   4   5   0 275.331 15.1136   8
  -4   5   0 295.592 15.5886   3
   5  -5   0 89.8190 8.79423   7
   5  -5   0 76.9172 7.73568   6
   5  -5   0 72.9870 9.54002   4
  -5  -5   0 73.9490 6.11124   3
   5   5   0 62.1337 9.55977   7
   5   5   0 70.9800 8.29741   4
  -5   5   0 68.5724 8.32446   3
   6  -5   0 190.142 17.4304   8
   6  -5   0 190.863 17.4050   2
   6  -5   0 197.140 12.5319   6
  -6  -5   0 188.698 9.20021   3
  -6   5   0 211.589 13.5505   3
   6   5   0 193.476 11.3277   4
   7  -5   0 71.1578 6.68735   8
   7  -5   0 69.7872 7.60414   2
  -7   5   0 78.3422 6.07950   3
   7   5   0 72.3295 4.06345   4
   0  -6   0 2969.19 83.7109   1
   0   6   0 3092.43 95.6348   1
   0   6   0 3222.80 89.2449   5
  -1  -6   0 137.802 6.79911   3
  -1  -6   0 128.812 9.55061   1
   1  -6   0 128.644 7.51668   7
   1   6   0 136.169 16.1968   1
  -1   6   0 135.415 6.84792   3
   1   6   0 141.619 11.9228   5
  -1   6   0 140.908 11.2717   5
   2  -6   0 5.55667 1.94680   7
  -2  -6   0 4.12541 1.33769   3
  -2   6   0 8.53461 2.00962   3
   2   6   0 -0.3681 3.44744   5
   2   6   0 18.9283 12.1809   1
   3  -6   0 263.283 19.1769   4
  -3  -6   0 265.768 17.3308   4
   3  -6   0 256.431 13.2037   7
   3  -6   0 258.853 13.6423   6
  -3  -6   0 262.829 10.9086   3
  -3   6   0 275.797 13.2689   3
   3   6   0 262.951 20.0147   5
   3   6   0 274.447 15.9169   4
   3   6   0 273.200 14.9114   8
  -4  -6   0 630.035 21.7021   3
   4  -6   0 665.271 33.4825   4
   4  -6   0 691.548 26.2367   6
   4  -6   0 640.236 26.1982   7
  -4  -6   0 709.068 34.5186   4
   4   6   0 704.709 28.7558   4
  -4   6   0 668.594 26.7330   3
   4   6   0 609.014 25.3408   8
  -5  -6   0 25.4521 3.29979   3
   5  -6   0 23.6781 8.42582   8
   5  -6   0 35.3865 6.43920   6
  -5   6   0 23.5473 4.68910   3
   5   6   0 30.5692 6.73533   7
   5   6   0 27.8655 5.84027   4
   6  -6   0 51.9597 5.83509   6
   6  -6   0 32.6565 7.49908   8
  -6  -6   0 51.6509 3.88489   3
   6  -6   0 49.2352 8.33289   2
   6   6   0 45.4375 4.97227   4
  -6   6   0 52.8654 6.29512   3
   7  -6   0 4.17622 1.85246   2
  -7   6   0 1.59458 2.31536   3
   0  -7   0 0.51164 1.74781   4
   0   7   0 0.76414 1.22460   3
   0   7   0 -1.7096 2.28648   5
   1  -7   0 1295.11 41.1698   4
  -1  -7   0 1256.83 39.4487   4
  -1  -7   0 1277.77 35.9879   3
  -1   7   0 1267.61 36.5758   3
   1   7   0 1366.87 36.8919   3
   1   7   0 1208.41 48.6864   5
  -1   7   0 1301.56 46.6577   5
   2  -7   0 603.795 22.6084   6
   2  -7   0 602.884 22.4314   7
  -2  -7   0 603.160 19.0037   3
  -2  -7   0 557.414 23.7398   4
   2  -7   0 619.475 27.9091   4
   2   7   0 625.743 32.5827   5
  -2   7   0 606.714 21.2683   3
  -2   7   0 655.267 33.3378   5
   2   7   0 610.731 24.6466   4
  -3  -7   0 984.339 28.8703   3
   3  -7   0 972.103 33.2481   6
  -3  -7   0 956.347 35.2708   4
   3  -7   0 992.915 42.2661   4
   3  -7   0 989.681 33.3570   7
   3   7   0 945.300 45.5498   5
   3   7   0 977.947 35.9603   8
   3   7   0 1003.28 35.7141   4
  -3   7   0 1016.06 33.3185   3
   4  -7   0 113.633 12.6370   4
  -4  -7   0 100.334 6.29637   3
  -4  -7   0 97.0719 9.37841   4
   4  -7   0 110.429 9.20712   6
   4  -7   0 95.8595 9.02599   7
   4   7   0 101.268 9.72639   4
  -4   7   0 109.097 9.31797   3
   5  -7   0 122.737 16.5844   8
   5  -7   0 130.655 10.3274   4
   5  -7   0 133.392 10.2349   6
  -5  -7   0 143.658 10.6332   4
  -5   7   0 146.197 11.3190   3
   5   7   0 126.461 9.55156   4
   6  -7   0 52.0249 7.64074   8
   6  -7   0 45.2556 5.36725   6
   6  -7   0 41.4242 6.74187   2
   6   7   0 43.1893 4.56177   4
  -6   7   0 53.2230 5.79206   3
   0  -8   0 31.3777 4.89774   4
   0   8   0 32.1928 8.70188   5
   0   8   0 35.9324 4.00319   3
   1  -8   0 917.724 31.7975   6
  -1  -8   0 922.578 31.7242   4
   1  -8   0 913.025 33.9520   4
   1   8   0 938.939 47.8600   5
   1   8   0 934.123 28.7714   3
  -1   8   0 914.948 41.1029   5
   1   8   0 924.906 34.2976   4
  -1   8   0 959.840 29.5984   3
  -2  -8   0 615.242 24.9262   4
   2  -8   0 636.206 23.8438   6
   2  -8   0 635.776 29.8902   4
   2   8   0 644.833 40.3589   5
   2   8   0 654.193 26.5149   4
   2   8   0 639.949 21.5726   3
  -2   8   0 645.636 23.4994   3
   3  -8   0 326.458 16.2255   6
   3  -8   0 341.058 17.2626   7
  -3  -8   0 337.653 17.1931   4
   3  -8   0 329.109 22.3389   4
  -3  -8   0 327.835 12.8883   3
   3   8   0 339.313 18.0370   4
  -3   8   0 335.637 18.6563   3
   4  -8   0 250.615 14.2169   6
  -4  -8   0 262.773 20.3869   4
   4  -8   0 223.966 19.4322   4
  -4  -8   0 241.208 10.1832   3
   4  -8   0 226.419 14.9058   7
   4  -8   0 249.120 26.0405   8
  -4   8   0 243.485 14.5842   3
   4   8   0 260.280 17.5259   7
   4   8   0 261.180 15.0300   4
  -5  -8   0 165.961 11.4646   4
   5  -8   0 140.323 16.6210   8
   5  -8   0 134.322 13.5553   2
   5  -8   0 133.111 9.88302   6
   5   8   0 152.284 9.95788   4
  -5   8   0 152.740 10.9698   3
   6  -8   0 11.6682 3.59786   8
   6  -8   0 14.7250 2.91013   6
   6  -8   0 12.4863 3.95738   2
   6   8   0 15.8639 2.71700   4
  -6   8   0 21.0574 3.74510   3
   0  -9   0 0.12400 2.93097   4
   0   9   0 -1.4414 1.68065   3
   0   9   0 -7.4482 4.43562   4
  -1  -9   0 38.5923 5.56052   4
   1  -9   0 44.9005 6.87030   4
   1  -9   0 48.4254 5.57583   6
  -1   9   0 48.7526 5.25968   3
   1   9   0 45.4282 7.24004   4
   1   9   0 45.3934 5.10311   3
   2  -9   0 18.3701 3.35412   6
   2  -9   0 20.1602 5.46431   4
  -2  -9   0 22.3557 4.36981   4
  -2   9   0 11.3528 2.83472   3
   2   9   0 17.6163 3.55984   3
   2   9   0 11.7051 3.00584   4
   3  -9   0 19.3006 4.10543   6
   3  -9   0 24.7302 6.34620   4
  -3  -9   0 17.6422 3.56710   4
   3   9   0 17.9337 4.63316   4
  -3   9   0 15.6099 3.97461   3
   4  -9   0 25.8098 4.13346   6
  -4  -9   0 29.7562 5.41208   4
   4  -9   0 16.8243 5.44093   2
   4  -9   0 29.4675 5.78662   4
   4  -9   0 18.8959 7.96962   8
   4   9   0 32.8065 4.91234   4
  -4   9   0 36.1195 5.29222   3
  -5  -9   0 246.807 11.7510   4
   5  -9   0 167.112 19.6859   8
   5  -9   0 219.450 13.6046   2
   5   9   0 162.966 13.7551   4
  -5   9   0 233.061 12.7051   3
   6  -9   0 75.3498 6.65356   8
   6   9   0 62.6561 4.22477   4
   0 -10   0 1129.68 40.5590   4
   0  10   0 1059.53 44.7765   4
   0  10   0 1189.76 36.8459   3
   1 -10   0 60.4280 6.73329   6
   1 -10   0 72.6772 9.25058   4
  -1 -10   0 72.7990 7.74609   4
   1  10   0 57.2263 9.56656   4
  -1  10   0 67.1011 6.70219   3
   1  10   0 68.0380 6.18621   3
   2 -10   0 149.349 13.6615   4
  -2 -10   0 147.108 10.7813   4
   2 -10   0 159.915 10.1092   6
   2  10   0 132.793 11.8659   4
  -2  10   0 149.678 10.5569   3
   3 -10   0 99.0951 7.83655   6
   3 -10   0 91.7334 10.8510   4
  -3 -10   0 80.6599 7.61136   4
  -3  10   0 91.7248 8.22453   3
   3  10   0 85.1173 8.45842   4
   4 -10   0 4.49591 2.14889   6
  -4  10   0 3.72095 2.06496   3
   4  10   0 5.51173 2.16723   4
   5 -10   0 3.20983 1.47589   6
   5 -10   0 0.25768 2.50065   8
  -5 -10   0 5.82170 2.10598   4
  -5  10   0 0.89681 2.29807   3
   5  10   0 1.35501 1.20688   4
   0  11   0 14.6711 6.33876   4
   0  11   0 0.10364 1.80700   3
   1 -11   0 87.6513 10.3557   4
  -1 -11   0 91.7294 8.66080   4
   1  11   0 91.3965 7.48668   3
   1  11   0 97.4356 11.0097   4
  -1  11   0 106.351 8.45722   3
  -2 -11   0 51.5271 6.29043   4
   2 -11   0 49.2119 5.60192   6
   2 -11   0 60.3787 8.27054   4
  -2  11   0 60.2621 6.86445   3
   2  11   0 65.7963 8.02569   4
   3 -11   0 5.71381 3.41121   4
  -3 -11   0 7.12974 2.37036   4
   3 -11   0 1.62479 2.28077   6
  -3  11   0 8.64792 2.82317   3
   3  11   0 2.58014 1.70120   4
  -4 -11   0 5.83642 2.36606   4
   4 -11   0 3.42842 3.81411   8
   4 -11   0 1.85647 1.47536   6
  -4  11   0 2.24478 2.27333   3
   4  11   0 1.14951 1.18449   4
   0 -12   0 163.964 12.6017   4
   0  12   0 159.446 9.92697   3
   1 -12   0 7.72415 3.37675   4
  -1 -12   0 11.6426 3.55206   4
  -1  12   0 10.5569 3.02144   3
   1  12   0 3.16540 4.97092   4
   2 -12   0 37.0205 7.63324   4
  -2 -12   0 39.8733 5.45508   4
  -2  12   0 27.8981 4.42583   3
   2  12   0 34.8694 6.23872   4
  -3 -12   0 22.1571 3.82641   4
   3 -12   0 34.4643 8.23166   8
  -3  12   0 17.9307 3.41798   3
   3  12   0 15.9238 3.54627   4
   4 -12   0 94.2431 8.56879   8
   4  12   0 92.5268 6.69388   4
   0 -13   0 0.95657 1.83770   4
  -1 -13   0 4.40144 2.34154   4
   1 -13   0 -1.4308 2.13729   4
  -1  13   0 -1.0128 4.56997   3
  -2 -13   0 159.577 9.82667   4
  -2  13   0 136.058 10.8234   3
   2  13   0 164.290 13.7097   4
   0 -14   0 107.284 8.43189   4
   7   0  -1 219.853 11.5908   8
   7   0  -1 258.121 18.5925   2
  -7   0   1 229.459 12.0888   3
   6   0  -1 16.2211 3.93717   4
   6   0  -1 14.7845 5.63860   2
  -6   0   1 24.2176 5.05239   3
   6   0  -1 24.6335 6.69410   7
   6   0  -1 22.8034 6.70075   8
  -5   0   1 504.984 22.6621   3
   5   0  -1 469.426 28.6870   2
   5   0  -1 531.928 24.3460   7
   5   0  -1 481.563 28.5394   8
   5   0  -1 491.667 24.9295   4
  -4   0   1 497.796 20.5866   3
   4   0  -1 530.590 21.8203   7
  -3   0   1 5.30075 2.69936   1
  -3   0   1 4.98946 2.55476   1
   2   0  -1 1097.91 31.8135   7
  -2   0   1 1108.41 34.5324   5
  -2   0   1 1150.30 35.5270   1
  -2   0   1 1179.78 35.7283   1
   0   0   1 10.3500 0.97085   5
   0   0   1 10.7959 1.04935   1
   0   0  -1 11.6858 0.94340   5
  -1   0  -1 77.6206 5.60184   1
  -1   0  -1 72.0679 6.05007   5
   1   0   1 67.2144 4.57425   5
  -2   0  -1 815.821 29.4795   5
  -2   0  -1 891.967 30.8436   1
  -2   0  -1 773.779 30.9976   1
  -3   0  -1 390.745 16.1933   3
  -3   0  -1 419.009 24.1761   1
   3   0   1 376.621 16.1459   7
  -3   0  -1 404.040 21.9137   1
   4   0   1 179.931 11.7773   7
  -4   0  -1 172.550 11.1464   3
   4   0   1 155.443 15.1622   4
  -5   0  -1 399.717 19.9327   3
   5   0   1 384.286 24.1732   4
   5   0   1 379.111 24.9298   8
   5   0   1 407.386 21.1686   7
   6   0   1 15.0058 7.41601   4
   6   0   1 16.4972 5.65673   8
  -6   0  -1 11.8967 3.55077   3
   6   0   1 9.36026 4.54816   7
   6   0   1 12.9267 5.93831   2
  -7   0  -1 12.2566 2.70051   3
   7   0   1 6.82351 3.48053   2
   7   0   1 11.2439 1.86627   4
  -7  -1   1 13.9086 2.75853   3
   7  -1  -1 17.5187 4.77482   2
   7  -1  -1 10.0723 4.18755   8
  -7   1   1 13.9755 3.04075   3
   7   1  -1 16.0742 3.97160   2
   6  -1  -1 327.085 21.6923   7
  -6  -1   1 292.718 16.2235   3
   6  -1  -1 260.396 20.8048   2
   6  -1  -1 276.890 14.9020   4
   6  -1  -1 275.166 20.3723   8
   6   1  -1 281.451 15.3082   4
   6   1  -1 284.147 17.6918   8
   6   1  -1 287.718 20.0758   2
   6   1  -1 305.298 20.9029   7
  -6   1   1 275.409 16.4430   3
   5  -1  -1 8.79623 3.10751   6
   5  -1  -1 8.01759 3.41248   7
   5  -1  -1 -0.5432 5.28710   8
   5  -1  -1 3.42691 3.62857   2
   5  -1  -1 1.96048 3.12490   4
  -5  -1   1 12.0450 3.10379   3
   5   1  -1 7.17500 3.13992   7
   5   1  -1 3.21573 4.80357   8
  -5   1   1 9.86604 3.18477   3
   5   1  -1 11.6119 3.98373   4
   5   1  -1 10.8216 4.98437   2
   4  -1  -1 1431.32 48.0604   7
  -4  -1   1 1326.20 42.0672   3
   4   1  -1 1286.70 46.9510   4
  -4   1   1 1356.21 41.8574   3
   4   1  -1 1375.81 43.8814   7
  -3  -1   1 86.5809 9.32020   1
  -3  -1   1 84.8763 8.93948   1
   3  -1  -1 78.0058 6.05059   7
   3   1  -1 86.3817 6.41407   7
  -3   1   1 83.0760 8.55745   1
  -3   1   1 77.8773 7.00029   1
   2  -1  -1 2645.56 68.2522   7
  -2  -1   1 2572.00 70.9261   5
  -2  -1   1 2668.03 72.6935   1
  -2   1   1 2619.29 71.9315   1
  -2   1   1 2784.83 69.4845   1
   2   1  -1 2551.63 74.1642   1
  -1  -1   1 3956.99 103.233   1
   1  -1  -1 4347.84 102.043   1
   0   1  -1 3665.09 87.8086   7
  -1  -1  -1 2653.60 74.7352   5
  -1  -1  -1 3091.63 78.0064   1
   1  -1   1 3068.97 76.2273   1
   1  -1   1 2877.11 71.8944   7
   1   1   1 2881.31 74.8733   5
   1   1   1 2797.34 79.5154   1
  -1   1  -1 2909.79 74.1654   1
  -2  -1  -1 322.336 22.4105   1
   2  -1   1 317.568 17.2222   1
   2  -1   1 351.197 12.8474   7
  -2  -1  -1 357.652 18.3429   1
  -2  -1  -1 329.764 16.6572   5
   2   1   1 321.311 15.1477   5
  -2   1  -1 352.572 16.6272   5
  -2   1  -1 373.812 16.0425   1
  -3  -1  -1 364.984 15.6211   3
  -3  -1  -1 423.181 24.3252   1
   3  -1   1 359.790 15.5577   7
  -3  -1  -1 373.387 22.4432   1
  -3   1  -1 374.795 19.7588   1
  -3   1  -1 382.061 23.7343   1
  -3   1  -1 360.569 15.6052   3
   4  -1   1 834.879 31.9247   6
   4  -1   1 796.429 39.9375   4
   4  -1   1 849.397 31.0110   7
  -4   1  -1 847.405 30.5359   3
   4   1   1 884.221 32.0861   7
   5  -1   1 124.356 15.0697   8
   5  -1   1 129.641 13.7197   4
   5  -1   1 148.522 11.8641   7
   5  -1   1 127.796 11.7839   6
  -5  -1  -1 137.074 10.6650   3
  -5   1  -1 130.028 11.2449   3
   5   1   1 143.537 14.1503   8
   5   1   1 127.173 13.3359   4
   5   1   1 153.929 12.3744   7
  -6  -1  -1 256.869 14.6758   3
   6  -1   1 270.321 18.4505   8
   6  -1   1 238.818 20.9956   2
   6  -1   1 257.593 18.1282   4
   6  -1   1 249.638 17.0020   7
   6   1   1 226.149 17.1515   2
  -6   1  -1 267.825 15.8197   3
   6   1   1 262.511 19.0919   4
   6   1   1 265.853 17.9608   7
  -7  -1  -1 79.5900 5.82939   3
   7  -1   1 66.1800 7.78521   2
   7   1   1 74.8908 4.75492   4
  -7   1  -1 70.1020 6.20063   3
   7   1   1 83.0866 7.06255   2
   7  -2  -1 96.8300 9.84649   2
  -7  -2   1 99.2760 6.59426   3
   7  -2  -1 74.3905 7.88977   8
  -7   2   1 92.4943 7.94178   3
   7   2  -1 88.0221 4.14138   4
   7   2  -1 105.390 7.53370   2
  -6  -2   1 27.5996 4.45021   3
   6  -2  -1 13.7939 4.25701   4
   6  -2  -1 17.4214 6.06013   7
   6  -2  -1 27.8962 11.9460   8
   6  -2  -1 24.1077 6.60954   6
   6  -2  -1 20.8531 6.66282   2
   6   2  -1 23.1828 6.06723   8
  -6   2   1 20.7253 4.93710   3
   6   2  -1 22.7982 6.23534   7
   6   2  -1 10.1228 5.77284   2
   6   2  -1 18.8489 4.08154   4
   5  -2  -1 52.6540 7.10439   7
   5  -2  -1 62.5923 16.4640   8
  -5  -2   1 54.5929 6.54769   3
   5  -2  -1 56.8350 7.63653   4
   5  -2  -1 60.6296 6.60108   6
   5   2  -1 44.1258 8.28739   8
   5   2  -1 54.4909 8.76487   2
  -5   2   1 52.6193 7.33964   3
   5   2  -1 55.1584 7.09332   7
   5   2  -1 43.1341 10.3336   4
   4  -2  -1 523.413 21.2995   7
   4  -2  -1 499.903 27.1519   4
   4  -2  -1 470.205 30.6157   8
  -4  -2   1 491.727 19.9862   3
   4  -2  -1 421.720 19.7385   6
  -4   2   1 481.268 19.7000   3
   4   2  -1 486.517 23.6540   4
  -3  -2   1 520.890 20.2408   3
   3  -2  -1 605.444 21.3888   7
  -3  -2   1 602.123 27.3273   1
  -3   2   1 651.510 27.5557   1
   2  -2  -1 1945.58 53.8761   1
   2  -2  -1 1789.02 49.7812   7
  -2  -2   1 1921.97 54.8124   1
  -2  -2   1 1837.23 52.7875   5
  -2   2   1 1863.55 48.9385   1
   2   2  -1 1915.00 52.5668   5
   2   2  -1 1845.61 58.2373   1
   1  -2  -1 1061.30 28.4907   1
   1  -2  -1 1004.93 28.2560   7
  -1  -2   1 998.699 28.7140   5
  -1  -2   1 1061.33 30.3702   1
   1   2  -1 1113.08 33.0366   1
   1   2  -1 1099.00 29.9577   5
  -1   2   1 1076.08 27.5889   1
   0  -2  -1 293.321 10.2633   1
   0  -2  -1 311.836 9.41922   7
   0  -2   1 297.108 8.36454   7
   0  -2  -1 297.950 10.0841   5
   0   2  -1 279.701 9.82229   1
   0   2   1 285.725 10.6596   5
   0   2   1 298.496 11.5328   1
   1  -2   1 2162.98 58.9563   1
   1  -2   1 2094.04 54.8770   7
  -1  -2  -1 2024.67 60.3703   1
  -1  -2  -1 2229.83 59.2604   5
   1   2   1 2281.71 59.8749   5
  -1   2  -1 2224.63 56.2755   1
   1   2   1 2265.52 63.1166   1
   2  -2   1 76.7005 7.67216   1
  -2  -2  -1 76.8554 7.19668   5
   2  -2   1 76.8444 5.14175   7
  -2  -2  -1 71.7019 7.73576   1
  -2   2  -1 77.8848 5.81456   1
   2   2   1 89.3957 9.40568   1
   2   2   1 80.5578 7.05092   5
  -2   2  -1 76.4208 8.23400   5
   3  -2   1 118.945 7.85236   7
  -3  -2  -1 92.1999 11.6166   1
  -3  -2  -1 114.845 7.88860   3
  -3  -2  -1 126.267 13.2010   1
  -3   2  -1 108.715 7.59902   3
   4  -2   1 29.7686 4.71602   7
  -4  -2  -1 36.2374 4.90345   3
   4  -2   1 21.9315 5.63049   4
   4  -2   1 49.1044 8.54024   6
   4  -2   1 27.6644 9.38708   8
   4   2   1 26.9580 7.05511   4
   4   2   1 33.5185 5.38385   7
   5  -2   1 4.95214 3.83598   7
   5  -2   1 12.7170 4.26998   4
   5  -2   1 13.0198 5.49526   8
   5  -2   1 12.4548 4.15498   6
  -5  -2  -1 7.48603 2.90093   3
  -5   2  -1 6.81969 2.75863   3
   5   2   1 5.24567 4.40386   4
   5   2   1 1.89816 3.05837   7
   5   2   1 22.5953 6.45136   8
  -6  -2  -1 41.6438 5.25558   3
   6  -2   1 37.7039 6.79283   4
   6  -2   1 21.2503 5.87101   2
   6  -2   1 34.7680 7.71108   8
   6   2   1 35.5257 6.10750   4
  -6   2  -1 29.8377 5.62095   3
   6   2   1 33.2609 6.86900   2
   6   2   1 29.6442 10.8582   7
  -7  -2  -1 152.688 8.34931   3
   7  -2   1 141.523 11.6081   2
  -7   2  -1 148.026 9.23378   3
   7   2   1 135.198 6.88153   4
   7  -3  -1 112.252 12.3179   2
   7  -3  -1 74.4265 8.04128   8
  -7  -3   1 96.0952 5.88654   3
  -7   3   1 85.9395 7.14879   3
   7   3  -1 91.5239 4.52379   4
   6  -3  -1 358.372 25.4767   8
   6  -3  -1 330.768 20.0247   7
  -6  -3   1 362.336 16.5127   3
   6  -3  -1 341.667 17.3098   6
   6  -3  -1 376.676 26.0277   2
   6   3  -1 380.484 17.3147   4
  -6   3   1 376.204 19.6835   3
   6   3  -1 386.306 24.7760   7
   6   3  -1 365.726 16.5966   8
   6   3  -1 339.378 18.6583   2
   5  -3  -1 121.380 11.5701   7
   5  -3  -1 104.330 9.12857   6
   5  -3  -1 113.165 16.1763   8
   5  -3  -1 135.509 11.6948   4
  -5  -3   1 125.654 9.32275   3
  -5   3   1 121.726 10.5126   3
   5   3  -1 125.845 11.0086   4
   5   3  -1 122.313 11.2481   7
   4  -3  -1 218.824 20.6766   8
   4  -3  -1 191.074 15.4867   4
   4  -3  -1 203.140 12.2660   7
  -4  -3   1 213.449 11.6783   3
  -4   3   1 191.854 11.5011   3
   4   3  -1 173.447 14.2491   8
   4   3  -1 222.945 14.5380   4
   4   3  -1 211.498 13.1361   7
  -3  -3   1 3355.19 89.4113   3
   3  -3  -1 3615.08 91.1635   7
  -3  -3   1 3373.19 99.3306   1
   3   3  -1 3384.38 96.0628   5
   2  -3  -1 5132.81 128.256   7
  -2  -3   1 5128.37 131.016   5
  -2  -3   1 5160.18 133.692   1
   2   3  -1 5101.84 132.383   5
   2   3  -1 5088.65 140.639   1
  -2   3   1 5157.16 126.814   1
   1  -3  -1 2188.51 55.9732   7
   1  -3  -1 2252.87 56.5752   1
  -1  -3   1 2146.86 58.0019   1
  -1  -3   1 2224.63 56.5562   5
   1   3  -1 2232.52 63.1870   1
   1   3  -1 2084.36 58.5320   5
  -1   3   1 2136.50 56.5053   1
   0  -3   1 614.050 17.5502   7
   0  -3   1 616.724 19.1147   1
   0  -3  -1 627.511 19.4419   1
   0   3  -1 658.377 20.5651   1
   0   3  -1 627.331 19.1848   5
   0   3   1 672.982 22.8134   1
   0   3   1 648.229 21.1509   5
   1  -3   1 710.022 24.2150   1
  -1  -3  -1 729.758 25.7558   1
   1  -3   1 704.310 20.4535   7
  -1  -3  -1 712.742 24.1328   5
  -1   3  -1 727.185 21.9149   1
   1   3   1 749.698 28.9259   1
   1   3   1 723.893 25.5853   5
  -2  -3  -1 224.751 14.5213   1
   2  -3   1 202.984 9.54334   7
   2  -3   1 217.815 14.0593   1
   2   3   1 207.163 15.9133   1
  -2   3  -1 214.201 10.0546   1
   2   3   1 225.118 13.3755   5
   3  -3   1 236.691 11.8204   7
  -3  -3  -1 226.818 17.8550   1
  -3  -3  -1 237.436 11.5862   3
  -3   3  -1 236.998 11.8346   3
   3   3   1 260.440 16.6838   5
  -4  -3  -1 185.964 11.0351   3
   4  -3   1 184.758 11.9338   7
   4  -3   1 192.214 11.7155   6
   4  -3   1 166.926 18.5286   8
   4  -3   1 179.074 16.1507   4
   4   3   1 175.445 14.8110   4
  -4   3  -1 183.632 12.1601   3
   5  -3   1 40.2717 6.01379   7
   5  -3   1 47.2723 11.6008   8
   5  -3   1 29.3943 6.90612   4
   5  -3   1 33.3390 5.55269   6
   5   3   1 45.8971 7.50514   4
   5   3   1 22.5680 6.55499   2
   5   3   1 56.1990 9.51395   7
   6  -3   1 78.3182 9.17932   4
  -6  -3  -1 90.7222 7.14302   3
   6  -3   1 110.085 13.6810   2
   6  -3   1 90.5598 11.7970   8
  -6   3  -1 92.5818 9.42047   3
   6   3   1 95.0584 9.10363   4
   6   3   1 108.285 10.7813   2
   7  -3   1 50.9035 6.63673   2
  -7  -3  -1 42.3326 3.54575   3
   7   3   1 38.5970 3.36524   4
   7  -4  -1 14.1429 4.09484   8
  -7  -4   1 10.8049 2.06642   3
   7  -4  -1 11.7879 4.38363   2
  -7   4   1 14.2035 4.58004   3
   7   4  -1 9.80201 1.60108   4
   6  -4  -1 271.251 21.9129   2
   6  -4  -1 268.536 14.8455   6
  -6  -4   1 288.543 12.9831   3
   6  -4  -1 257.574 21.4822   8
   6   4  -1 273.665 13.4220   8
   6   4  -1 287.076 14.5618   4
  -6   4   1 262.061 15.9991   3
   5  -4  -1 435.152 22.3246   4
   5  -4  -1 452.359 20.5398   6
  -5  -4   1 461.140 18.9209   3
   5  -4  -1 452.895 21.8779   7
   5  -4  -1 438.114 32.0716   8
   5   4  -1 433.250 19.9391   8
   5   4  -1 432.337 21.4108   2
   5   4  -1 443.430 22.7818   7
   5   4  -1 447.658 21.7925   4
  -4  -4   1 44.6385 5.21335   3
   4  -4  -1 63.9986 11.5179   8
   4  -4  -1 46.1837 5.61130   6
   4  -4  -1 55.0180 8.98559   4
   4  -4  -1 42.6530 5.56062   7
  -4   4   1 42.6509 5.53221   3
   4   4  -1 42.4343 6.87640   4
   4   4  -1 51.2014 6.52366   7
  -3  -4   1 1108.30 32.2461   3
   3  -4  -1 1117.19 34.2322   7
  -3  -4   1 1017.35 46.8620   1
   3   4  -1 1020.95 38.3413   5
  -3   4   1 1052.81 35.9744   3
   2  -4  -1 485.860 17.2746   7
  -2  -4   1 491.600 19.3427   5
  -2  -4   1 510.392 21.0840   1
  -2   4   1 497.816 17.6851   1
   2   4  -1 503.603 27.5912   1
   2   4  -1 490.206 21.0050   5
  -1  -4   1 2879.60 74.1748   1
   1  -4  -1 2721.18 71.2466   7
   1  -4  -1 2804.28 72.7290   1
  -1   4   1 2768.73 74.7523   1
  -1   4   1 2924.22 74.7888   5
   1   4  -1 2765.70 81.5040   1
   1   4  -1 2676.11 75.3827   5
   0  -4  -1 4591.14 115.439   1
   0  -4   1 4461.21 115.483   1
   0   4  -1 4822.63 116.674   5
   0   4   1 4490.23 118.770   5
   0   4  -1 4534.15 119.203   1
   0   4   1 4656.26 122.140   1
   1  -4   1 1263.59 34.4289   7
  -1  -4  -1 1261.59 38.7448   5
   1  -4   1 1292.77 39.4541   1
  -1  -4  -1 1314.28 40.2940   1
   1   4   1 1210.35 41.1450   5
  -1   4  -1 1309.33 37.3356   1
   1   4   1 1300.90 46.2696   1
  -2  -4  -1 567.600 25.9690   1
  -2  -4  -1 571.271 17.9472   3
   2  -4   1 513.296 25.2350   1
   2  -4   1 553.502 18.6696   7
  -2   4  -1 583.772 20.1675   1
   2   4   1 550.749 31.0093   1
  -2   4  -1 557.255 24.1711   3
   2   4   1 556.398 25.1100   5
  -3  -4  -1 773.828 24.6525   3
   3  -4   1 772.990 26.1573   7
  -3   4  -1 727.401 25.5526   3
   3   4   1 732.670 33.6067   5
   4  -4   1 192.322 12.2215   7
  -4  -4  -1 207.479 11.0944   3
   4  -4   1 205.556 17.6425   4
   4  -4   1 217.389 21.9113   8
   4  -4   1 216.560 12.6527   6
   4   4   1 199.552 16.2124   4
  -4   4  -1 209.165 13.1628   3
  -5  -4  -1 460.498 18.9419   3
   5  -4   1 491.864 27.3112   4
   5  -4   1 482.541 22.1069   6
   5  -4   1 451.824 22.0652   7
   5  -4   1 472.678 33.2039   8
   5   4   1 458.612 24.6864   7
   5   4   1 450.803 24.0237   4
  -5   4  -1 495.603 23.7952   3
   6  -4   1 18.2087 5.87670   2
   6  -4   1 12.8129 3.76232   4
   6  -4   1 16.8385 5.95644   8
   6  -4   1 12.2704 3.33011   6
  -6   4  -1 18.9242 5.18650   3
   6   4   1 17.5136 3.90851   4
  -7  -4  -1 97.3315 5.45623   3
   7  -4   1 103.243 9.31706   2
  -7   4  -1 109.809 7.29805   3
   7   4   1 105.088 5.36614   4
   7  -5  -1 232.752 17.2332   8
   7  -5  -1 239.984 14.2498   2
  -7  -5   1 217.833 8.84418   3
   7   5  -1 245.189 8.11710   4
  -7   5   1 234.916 11.5480   3
  -6  -5   1 217.853 10.3803   3
   6  -5  -1 216.731 19.3856   8
   6  -5  -1 200.080 18.1080   2
   6  -5  -1 205.320 12.7342   6
   6   5  -1 214.144 11.6743   4
  -6   5   1 212.676 13.5065   3
  -5  -5   1 639.372 22.7771   3
   5  -5  -1 746.000 43.9805   8
   5  -5  -1 629.878 27.3097   4
   5  -5  -1 584.586 26.7506   7
   5  -5  -1 680.392 26.7522   6
   5   5  -1 639.458 29.0134   7
   5   5  -1 674.531 27.2358   4
  -5   5   1 658.714 28.0134   3
   5   5  -1 646.761 25.1067   8
   4  -5  -1 614.075 23.8935   6
   4  -5  -1 630.835 29.8092   4
   4  -5  -1 593.717 24.6361   7
   4  -5  -1 563.955 38.4122   8
  -4  -5   1 604.780 21.5309   3
   4   5  -1 635.192 26.4467   7
   4   5  -1 634.834 24.8971   8
   4   5  -1 595.898 26.2414   4
  -4   5   1 621.943 24.1663   3
  -3  -5   1 231.520 10.1580   3
   3  -5  -1 227.018 11.9160   6
   3  -5  -1 237.165 12.8221   7
  -3   5   1 224.101 10.6205   3
   3   5  -1 232.550 16.0863   5
   3   5  -1 216.953 13.7474   4
   2  -5  -1 224.906 10.3412   7
  -2  -5   1 206.114 8.58317   3
  -2  -5   1 214.526 13.0771   1
  -2   5   1 208.371 8.68223   3
   2   5  -1 191.666 21.2767   1
   2   5  -1 221.865 14.2777   5
  -1  -5   1 713.943 26.5672   1
   1  -5  -1 643.884 21.6056   7
   1   5  -1 693.211 26.6408   5
   1   5  -1 720.586 32.5303   1
  -1   5   1 705.072 25.8256   5
  -1   5   1 678.853 27.1733   1
   0  -5  -1 1088.51 33.2742   1
   0  -5   1 1109.52 34.2138   1
   0   5  -1 1033.77 38.5112   1
   0   5  -1 1161.08 35.6990   5
   0   5   1 1136.47 41.4138   1
   0   5   1 1095.06 37.4619   5
  -1  -5  -1 588.262 22.5371   1
   1  -5   1 563.629 22.9275   1
   1   5   1 580.998 25.5080   5
  -1   5  -1 572.426 29.0105   1
  -1   5  -1 551.665 17.7423   3
   1   5   1 538.518 28.8690   1
   1   5   1 558.217 18.2407   3
   2  -5   1 759.370 24.7225   7
  -2  -5  -1 779.203 32.6523   1
  -2  -5  -1 755.444 22.6539   3
   2   5   1 785.125 23.8430   3
   2   5   1 804.056 33.9286   5
  -2   5  -1 798.512 24.5834   3
   2   5   1 787.093 41.9401   1
  -3  -5  -1 149.725 8.53715   3
   3  -5   1 147.938 9.37635   7
   3  -5   1 154.547 12.4441   6
   3   5   1 151.581 14.4247   5
   3   5   1 146.510 16.7483   4
  -3   5  -1 147.661 10.2023   3
  -4  -5  -1 70.9724 10.0389   4
  -4  -5  -1 74.9931 6.00396   3
   4  -5   1 70.1613 7.78983   6
   4  -5   1 81.3191 13.7362   8
   4  -5   1 94.6332 12.6001   4
   4  -5   1 73.5605 7.41596   7
  -4   5  -1 86.6461 8.24678   3
   4   5   1 87.4309 9.94944   4
   5  -5   1 54.1304 7.05474   6
  -5  -5  -1 45.9857 7.02408   4
  -5  -5  -1 62.4530 5.29754   3
   5  -5   1 56.8994 7.63433   7
   5  -5   1 57.5459 9.83376   4
   5  -5   1 32.3913 9.07286   8
   5   5   1 61.4684 7.82129   4
   5   5   1 79.1398 9.61020   7
  -5   5  -1 51.1297 7.43147   3
   6  -5   1 12.5346 3.34168   6
   6  -5   1 5.99920 3.34888   2
   6  -5   1 12.5776 5.49508   8
  -6  -5  -1 13.9748 2.36963   3
   6   5   1 14.5680 3.26639   4
  -6   5  -1 10.3368 3.24641   3
   7  -5   1 121.950 9.50725   2
   7   5   1 124.743 5.45556   4
  -7   5  -1 126.589 7.37218   3
   7  -6  -1 63.9707 5.62827   8
   7  -6  -1 63.5954 6.52279   2
  -7   6   1 57.1099 5.26893   3
  -6  -6   1 42.3611 3.74765   3
   6  -6  -1 48.9668 5.81942   6
   6  -6  -1 45.8733 10.6536   8
   6  -6  -1 35.7598 8.08733   2
   6   6  -1 46.3331 4.75371   4
  -6   6   1 46.6820 6.16341   3
  -5  -6   1 17.7149 2.96770   3
   5  -6  -1 20.0919 4.34679   6
   5  -6  -1 23.0105 8.50470   8
  -5   6   1 12.8284 3.95865   3
   5   6  -1 34.0955 8.81845   7
   5   6  -1 18.4180 4.13977   4
   4  -6  -1 657.353 34.3624   4
   4  -6  -1 661.292 26.3455   7
  -4  -6   1 638.788 27.5416   4
  -4  -6   1 686.997 22.4174   3
   4  -6  -1 673.504 25.7771   6
   4  -6  -1 730.070 44.6396   8
   4   6  -1 661.558 27.1874   4
  -4   6   1 639.924 25.6836   3
   4   6  -1 680.438 26.0665   8
   4   6  -1 641.123 27.7291   7
   3  -6  -1 763.757 27.3017   7
  -3  -6   1 707.591 29.0161   4
  -3  -6   1 722.603 23.1785   3
   3  -6  -1 726.604 32.7006   4
   3  -6  -1 754.379 26.7611   6
   3   6  -1 871.282 38.5821   8
   3   6  -1 711.744 28.1417   4
  -3   6   1 780.176 25.3789   3
   3   6  -1 735.629 34.3756   5
  -2  -6   1 14.3756 5.86373   1
  -2  -6   1 19.1146 2.58124   3
   2  -6  -1 18.2283 2.81235   7
   2   6  -1 19.8730 5.48701   5
  -2   6   1 24.5930 4.34729   5
   2   6  -1 12.3622 14.7334   1
  -2   6   1 21.9579 3.05151   3
   2   6  -1 18.0244 2.83762   3
  -1  -6   1 621.994 18.7961   3
  -1  -6   1 614.387 23.6816   1
   1  -6  -1 563.013 20.6509   7
   1   6  -1 600.711 33.4095   1
  -1   6   1 612.771 19.6235   3
  -1   6   1 574.526 29.9372   5
   1   6  -1 604.394 19.0922   3
   1   6  -1 634.634 27.0471   5
   0  -6  -1 1332.46 41.0935   1
   0   6   1 1377.53 37.5857   3
   0   6  -1 1360.65 37.0319   3
   0   6  -1 1352.64 44.5824   5
   0   6   1 1344.12 46.6475   5
   0   6  -1 1260.19 49.5218   1
  -1  -6  -1 346.654 16.8423   1
   1  -6   1 355.712 13.6025   7
   1   6   1 335.364 20.3273   5
   1   6   1 314.877 24.4753   1
   1   6   1 332.475 13.0060   3
  -1   6  -1 361.213 17.4915   5
  -1   6  -1 343.251 12.9344   3
  -2  -6  -1 269.396 10.0874   3
  -2  -6  -1 274.355 17.1626   1
   2  -6   1 263.705 17.2132   4
   2  -6   1 279.714 12.2978   7
  -2   6  -1 265.971 12.0296   3
   2   6   1 276.243 19.6109   5
  -3  -6  -1 217.036 9.46417   3
   3  -6   1 211.597 11.6727   7
  -3  -6  -1 237.500 15.3734   4
   3  -6   1 216.355 12.3858   6
   3  -6   1 225.114 17.8058   4
  -3   6  -1 221.845 12.2620   3
   3   6   1 213.497 14.3470   4
   3   6   1 225.258 19.0034   5
   4  -6   1 450.226 20.5213   6
  -4  -6  -1 442.107 22.6635   4
   4  -6   1 459.822 28.0643   4
   4  -6   1 393.214 24.6110   7
  -4  -6  -1 435.950 16.0427   3
  -4   6  -1 460.975 21.6559   3
   4   6   1 467.955 22.8776   4
   5  -6   1 309.206 21.4951   4
  -5  -6  -1 317.794 18.0392   4
   5  -6   1 379.657 42.7151   8
  -5  -6  -1 324.766 12.8381   3
   5  -6   1 384.186 22.2951   7
  -5   6  -1 325.183 18.1167   3
   5   6   1 271.932 21.5989   4
   5   6   1 332.409 20.1710   7
   6  -6   1 6.64845 3.54868   2
   6  -6   1 9.52959 4.59395   8
  -6  -6  -1 15.4560 2.66054   3
   6  -6   1 10.9898 3.40693   6
   6   6   1 17.6061 3.43019   4
  -6   6  -1 16.3344 4.20595   3
   7  -6   1 5.23067 2.33362   2
   6  -7  -1 3.99663 2.18659   6
  -6  -7   1 7.88120 1.88187   3
   6  -7  -1 -0.4718 2.42922   2
   6  -7  -1 6.60123 3.35958   8
   6   7  -1 1.15373 1.51393   4
  -6   7   1 1.00938 2.31628   3
   5  -7  -1 -0.6908 3.36003   2
  -5  -7   1 6.85536 3.72547   4
   5  -7  -1 2.73708 3.10613   8
   5  -7  -1 4.07603 1.80787   6
  -5  -7   1 5.12930 1.63803   3
   5   7  -1 3.44649 1.79112   4
  -5   7   1 7.99017 3.09076   3
   4  -7  -1 182.029 15.4878   4
   4  -7  -1 186.223 22.2445   8
  -4  -7   1 203.828 13.5050   4
   4  -7  -1 199.982 12.3455   6
  -4  -7   1 208.307 9.57960   3
   4  -7  -1 208.486 13.2496   7
   4   7  -1 206.752 13.0511   4
  -4   7   1 199.720 12.6398   3
   4   7  -1 200.642 14.2385   7
   4   7  -1 195.027 13.1822   8
   3  -7  -1 2913.85 80.4494   6
  -3  -7   1 2923.15 75.6132   3
  -3  -7   1 2848.59 82.3111   4
   3  -7  -1 2876.51 89.5467   4
   3  -7  -1 2941.45 81.0658   7
  -3   7   1 2931.37 79.1016   3
   3   7  -1 2929.68 82.6211   4
   3   7  -1 2978.11 83.9137   8
   2  -7  -1 164.660 9.83980   6
  -2  -7   1 162.177 10.9360   4
   2  -7  -1 161.621 12.4307   4
   2  -7  -1 163.858 9.92212   7
   2   7  -1 153.796 12.6092   8
  -2   7   1 161.067 16.9657   5
   2   7  -1 153.007 14.3055   5
   2   7  -1 143.420 8.01839   3
   2   7  -1 155.504 10.7842   4
  -2   7   1 155.797 8.48938   3
   1  -7  -1 7.83592 2.63970   4
  -1  -7   1 14.3992 2.75007   3
  -1   7   1 13.2394 2.56785   3
   1   7  -1 12.6692 2.31140   3
   1   7  -1 17.2603 5.40046   5
  -1   7   1 11.0454 4.31014   5
   0  -7  -1 92.4042 7.00969   4
   0  -7   1 88.9558 7.55783   4
   0   7   1 103.328 10.9060   5
   0   7  -1 98.7878 9.83115   5
   0   7  -1 91.8252 6.05372   3
  -1  -7  -1 233.695 12.5767   4
   1  -7   1 225.503 13.8175   4
  -1   7  -1 252.565 12.2833   3
  -1   7  -1 236.068 15.9829   5
   1   7   1 250.789 11.1470   3
   1   7   1 229.159 17.8400   5
  -2  -7  -1 472.879 15.7902   3
   2  -7   1 513.233 23.7863   7
  -2  -7  -1 485.123 21.5172   4
   2  -7   1 498.906 25.3151   4
   2  -7   1 495.806 19.6133   6
  -2   7  -1 469.665 24.7203   5
  -2   7  -1 467.989 18.7900   3
   2   7   1 491.566 21.9278   4
   2   7   1 486.619 29.4163   5
   3  -7   1 986.578 34.0363   7
  -3  -7  -1 1005.39 29.7782   3
   3  -7   1 1006.01 52.3799   4
  -3  -7  -1 1043.39 38.0145   4
   3  -7   1 1151.48 39.3359   6
   3   7   1 1061.21 38.2303   4
  -3   7  -1 1069.32 35.8933   3
   4  -7   1 115.685 13.8527   4
  -4  -7  -1 109.491 6.58103   3
   4  -7   1 120.437 9.53613   6
  -4  -7  -1 110.151 10.1876   4
   4  -7   1 103.982 9.22591   7
   4   7   1 107.713 9.75201   4
  -4   7  -1 120.401 10.0786   3
   5  -7   1 2.55336 1.97077   6
   5  -7   1 7.17900 3.45933   4
  -5  -7  -1 5.61443 3.22757   4
  -5  -7  -1 3.24744 1.78569   3
   5  -7   1 -1.6391 3.66820   8
   5   7   1 3.04578 1.74049   4
  -5   7  -1 8.93899 3.29691   3
   6  -7   1 59.9264 7.98182   2
   6  -7   1 62.2060 8.70093   8
   6   7   1 69.5691 5.56796   4
  -6   7  -1 62.5509 6.56929   3
   6  -8  -1 45.8214 9.45631   2
   6  -8  -1 50.0110 7.34365   8
   6  -8  -1 46.7452 4.75416   6
  -6   8   1 43.0277 5.09911   3
   6   8  -1 50.1042 4.47278   4
   5  -8  -1 142.964 9.86296   6
  -5  -8   1 146.167 10.1496   4
  -5  -8   1 144.352 7.06110   3
   5  -8  -1 152.024 17.7889   8
   5  -8  -1 137.451 13.0429   2
  -5   8   1 141.650 10.6045   3
   5   8  -1 143.348 9.77648   4
  -4  -8   1 37.2737 3.83832   3
   4  -8  -1 37.4683 5.37152   6
  -4  -8   1 26.7820 5.04996   4
   4  -8  -1 41.6300 8.15248   4
   4  -8  -1 47.2346 9.07460   7
   4   8  -1 29.1338 5.12607   4
  -4   8   1 26.4138 5.07757   3
  -3  -8   1 1722.67 52.8919   4
   3  -8  -1 1700.00 59.8758   4
   3  -8  -1 1701.91 51.0629   6
  -3  -8   1 1659.63 46.0388   3
   3  -8  -1 1574.11 54.0560   7
   3   8  -1 1713.66 53.5250   4
   2  -8  -1 891.744 35.8505   4
   2  -8  -1 920.609 30.5609   6
  -2  -8   1 878.861 31.4015   4
  -2  -8   1 892.805 26.8679   3
   2   8  -1 856.406 42.1589   5
  -2   8   1 881.413 28.8993   3
   2   8  -1 874.857 27.8937   3
   2   8  -1 871.729 32.6646   4
   1  -8  -1 256.593 12.8494   6
  -1  -8   1 267.609 13.9667   4
   1  -8  -1 225.525 13.5622   4
  -1   8   1 268.210 20.3494   5
   1   8  -1 245.903 19.7999   5
   1   8  -1 243.711 11.5768   3
   1   8  -1 264.411 15.3090   4
  -1   8   1 251.765 11.5279   3
   0  -8   1 23.9671 4.65323   4
   0  -8  -1 15.4911 3.31638   4
   0   8  -1 25.2740 3.51551   3
   0   8   1 22.0322 3.34315   3
   0   8  -1 28.2439 8.05155   5
   0   8   1 11.9884 6.07707   5
   0   8  -1 11.1386 4.58967   4
   1  -8   1 134.817 11.4901   6
   1  -8   1 121.487 10.4598   4
  -1  -8  -1 128.465 9.10574   4
  -1   8  -1 123.206 8.13441   3
   1   8   1 128.070 7.54812   3
  -1   8  -1 124.614 13.2703   5
   1   8   1 121.648 11.1687   4
   1   8   1 102.512 14.3718   5
   2  -8   1 624.991 23.2829   6
  -2  -8  -1 597.183 24.2748   4
   2  -8   1 614.560 30.4850   4
   2   8   1 589.570 25.1786   4
  -2   8  -1 590.796 23.2310   3
   2   8   1 598.270 20.5184   3
  -3  -8  -1 1469.07 47.2390   4
   3  -8   1 1381.24 44.9564   7
   3  -8   1 1473.39 57.2702   4
   3  -8   1 1405.79 45.4959   6
   3   8   1 1485.95 48.0003   4
  -3   8  -1 1413.79 45.9834   3
  -4  -8  -1 251.085 15.9509   4
   4  -8   1 246.907 27.8179   4
   4  -8   1 272.905 21.9388   6
  -4   8  -1 241.897 14.7931   3
   5  -8   1 19.2066 5.83788   2
   5  -8   1 15.7034 3.27272   6
  -5  -8  -1 25.0581 4.37953   4
   5  -8   1 16.4378 3.79110   4
   5  -8   1 8.81799 4.50418   8
   5   8   1 11.3118 2.89515   4
  -5   8  -1 17.9954 4.15795   3
   6  -8   1 46.7129 11.3743   8
   6  -8   1 40.8014 5.55834   2
  -6   8  -1 41.3226 4.57606   3
   6   8   1 42.7514 3.86139   4
   6  -9  -1 86.2978 7.69251   8
   6   9  -1 75.9645 4.85325   4
   5  -9  -1 12.1801 2.74146   6
   5  -9  -1 14.1475 4.49902   8
   5  -9  -1 16.4145 4.73338   2
  -5   9   1 21.7812 4.19573   3
   5   9  -1 23.2135 3.68290   4
  -4  -9   1 9.16250 2.83487   4
   4  -9  -1 5.75179 4.39951   8
   4  -9  -1 11.4452 4.05112   4
   4  -9  -1 4.09671 4.80305   2
   4  -9  -1 13.1403 3.56735   6
   4   9  -1 16.6558 3.65198   4
  -4   9   1 16.5583 3.84062   3
   3  -9  -1 308.278 15.5142   6
   3  -9  -1 316.380 20.4393   4
  -3  -9   1 300.084 16.0572   4
  -3   9   1 305.767 15.7336   3
   3   9  -1 303.063 17.1625   4
   2  -9  -1 2196.09 62.9317   6
  -2  -9   1 2263.66 65.2302   4
   2  -9  -1 2116.33 70.3471   4
  -2   9   1 2229.75 63.3727   3
   2   9  -1 2176.51 67.5409   4
  -1  -9   1 183.963 12.1526   4
   1  -9  -1 168.218 10.1228   6
   1  -9  -1 175.746 12.7274   4
   1   9  -1 180.863 10.0224   3
  -1   9   1 176.041 9.97859   3
   1   9  -1 171.448 14.1249   4
   0  -9  -1 109.125 9.49491   4
   0  -9   1 138.995 10.9981   4
   0   9  -1 119.795 13.0040   4
   0   9   1 138.777 8.32771   3
   0   9  -1 129.466 8.69666   3
   1  -9   1 483.017 19.2972   6
  -1  -9  -1 484.809 20.7814   4
   1  -9   1 493.964 24.7555   4
   1   9   1 490.542 18.4330   3
  -1   9  -1 504.310 20.3895   3
   1   9   1 463.733 23.4209   4
   2  -9   1 749.342 27.8757   6
  -2  -9  -1 789.930 29.4058   4
   2  -9   1 760.000 36.0273   4
  -2   9  -1 772.820 29.0064   3
   2   9   1 820.885 28.7246   3
   2   9   1 805.342 31.3074   4
   3  -9   1 42.4150 5.59372   6
  -3  -9  -1 49.7913 6.19749   4
   3  -9   1 59.6632 10.0380   4
  -3   9  -1 40.6154 5.96690   3
   3   9   1 40.9583 6.30958   4
   4  -9   1 165.228 11.0124   6
  -4  -9  -1 154.675 10.6320   4
   4  -9   1 166.878 13.6181   4
   4  -9   1 172.287 19.9146   8
   4   9   1 167.319 11.3723   4
  -4   9  -1 167.838 16.0921   3
   5  -9   1 17.6337 6.53185   8
   5  -9   1 17.3794 3.42060   6
   5  -9   1 11.4940 3.84116   2
  -5  -9  -1 14.7310 2.74161   4
   5   9   1 16.8691 2.94766   4
  -5   9  -1 21.8410 4.54308   3
   5 -10  -1 72.5630 9.67649   8
  -5 -10   1 87.3417 8.43025   4
   5 -10  -1 81.8256 6.03149   6
   5  10  -1 85.0766 6.51933   4
  -5  10   1 87.2287 6.60672   3
   4 -10  -1 13.4810 2.78695   6
  -4 -10   1 24.1087 5.89829   4
   4  10  -1 20.2133 4.26776   4
  -4  10   1 23.7567 3.92554   3
   3 -10  -1 65.0071 8.69961   4
  -3 -10   1 86.0167 7.94424   4
   3 -10  -1 76.3409 6.75987   6
  -3  10   1 81.9209 7.54370   3
   3  10  -1 84.5190 8.51864   4
  -2 -10   1 282.372 16.0191   4
   2 -10  -1 264.142 13.4236   6
   2 -10  -1 288.368 19.0629   4
  -2  10   1 283.273 14.5717   3
   2  10  -1 295.276 18.2448   4
  -1 -10   1 593.347 25.5568   4
   1 -10  -1 559.891 26.3048   4
   1 -10  -1 552.178 20.7623   6
  -1  10   1 569.883 22.3075   3
   1  10  -1 568.109 27.7567   4
   1  10  -1 571.947 21.7876   3
   0 -10   1 88.1970 9.62955   4
   0 -10  -1 84.3382 8.40239   4
   0  10  -1 86.4910 12.5101   4
   0  10   1 94.8589 7.33256   3
   0  10  -1 92.8787 7.55002   3
   1 -10   1 795.061 34.7619   4
  -1 -10  -1 772.899 29.2557   4
   1  10   1 755.649 26.0927   3
  -1  10  -1 735.686 28.0275   3
   1  10   1 739.468 32.2621   4
  -2 -10  -1 137.567 9.85452   4
   2 -10   1 125.085 13.1976   4
   2  10   1 127.261 11.9622   4
   2  10   1 129.424 8.12990   3
  -2  10  -1 119.989 9.50773   3
   3 -10   1 132.047 9.45750   6
   3 -10   1 140.034 13.6000   4
  -3 -10  -1 128.563 9.24938   4
  -3  10  -1 135.423 10.5648   3
   3  10   1 126.968 10.4676   4
   4 -10   1 90.8478 7.39803   6
  -4 -10  -1 64.6697 8.69634   4
   4 -10   1 92.4903 7.93274   4
   4 -10   1 85.1493 12.1561   8
   4  10   1 95.5706 7.93089   4
  -4  10  -1 83.8398 7.85662   3
   5 -10   1 60.9158 8.26729   8
  -5 -10  -1 55.8188 4.96427   4
   5  10   1 59.4297 4.95855   4
  -5  10  -1 61.1341 5.78600   3
  -4 -11   1 23.0884 3.64377   4
   4 -11  -1 18.9816 5.44265   8
   4 -11  -1 25.5108 3.36904   6
  -4  11   1 20.7716 4.79304   3
   3 -11  -1 -3.4869 1.84247   8
  -3 -11   1 2.56953 1.82168   4
   3 -11  -1 0.19341 3.15655   4
   3 -11  -1 2.73947 1.81838   6
  -3  11   1 3.80560 1.97442   3
   3  11  -1 -0.6123 1.52976   4
   2 -11  -1 3.11423 2.82512   4
  -2 -11   1 1.13195 2.45443   4
   2 -11  -1 3.20714 2.57368   6
  -2  11   1 8.43218 2.53154   3
   2  11  -1 8.44969 3.81008   4
   1 -11  -1 369.269 20.5274   4
  -1 -11   1 348.525 19.0469   4
   1  11  -1 273.010 18.3193   3
   1  11  -1 357.108 21.6069   4
  -1  11   1 355.683 16.3286   3
   0 -11   1 904.920 36.6413   4
   0 -11  -1 919.277 34.9255   4
   0  11  -1 908.296 31.0478   3
   0  11  -1 869.971 39.4333   4
   0  11   1 894.987 30.4435   3
  -1 -11  -1 61.4305 7.06912   4
   1 -11   1 69.8038 9.46209   4
   1  11   1 64.3377 10.1111   4
  -1  11  -1 64.6721 6.68994   3
   1  11   1 61.8073 5.98733   3
  -2 -11  -1 43.3017 5.33416   4
   2 -11   1 28.3357 6.37276   4
   2 -11   1 37.4971 5.16666   6
   2  11   1 25.2944 5.25650   4
  -2  11  -1 33.9733 6.96265   3
   3 -11   1 25.5554 5.26819   4
  -3 -11  -1 31.3458 4.48535   4
   3 -11   1 40.7431 4.55954   6
  -3  11  -1 32.7023 4.89755   3
   3  11   1 22.6468 5.47013   4
   4 -11   1 185.862 9.52517   6
   4 -11   1 172.980 15.6193   8
  -4 -11  -1 190.064 10.1933   4
   4  11   1 185.239 10.5789   4
  -4  11  -1 200.353 10.3779   3
  -4 -12   1 145.542 8.90883   4
   4 -12  -1 123.662 10.2799   8
   4  12  -1 134.681 8.22388   4
   3 -12  -1 4.46404 2.89924   8
  -3 -12   1 5.19724 2.62528   4
   3 -12  -1 2.32088 2.33099   6
  -3  12   1 6.95400 2.59825   3
   2 -12  -1 23.7450 4.43212   4
  -2  12   1 12.5786 2.97856   3
   2  12  -1 9.89413 3.89521   4
   1 -12  -1 144.129 11.7685   4
  -1 -12   1 139.827 11.1882   4
  -1  12   1 149.436 9.43042   3
   1  12  -1 135.614 13.2917   4
   0 -12   1 176.069 13.7242   4
   0 -12  -1 180.605 12.9159   4
   0  12  -1 179.417 10.2137   3
   0  12   1 174.311 10.0588   3
   0  12  -1 181.299 17.1290   4
  -1 -12  -1 126.446 9.99911   4
   1 -12   1 110.502 11.3358   4
   1  12   1 138.195 14.2060   3
  -1  12  -1 116.009 8.38873   3
   1  12   1 129.899 13.1219   4
   2 -12   1 27.5058 8.27763   4
  -2 -12  -1 35.2796 4.88068   4
  -2  12  -1 29.9002 4.95467   3
   3 -12   1 3.59743 3.20031   8
  -3 -12  -1 1.83456 1.43921   4
  -3  12  -1 3.49514 2.81292   3
   3  12   1 19.5036 7.44217   4
  -3 -13   1 70.6425 5.88593   4
   3 -13  -1 56.2351 6.29683   8
   3  13  -1 59.5473 6.12979   4
  -2 -13   1 1.44618 2.07634   4
   2 -13  -1 0.79502 3.72819   8
  -2  13   1 4.61395 3.57238   3
   2  13  -1 3.15400 3.31341   4
   1 -13  -1 11.0021 6.61340   8
  -1 -13   1 23.5601 4.18598   4
   1 -13  -1 23.6173 4.26698   4
  -1  13   1 23.1642 3.71222   3
   0 -13  -1 5.77750 2.24860   4
   0 -13   1 1.24127 2.39074   4
   0  13   1 -10.805 5.89114   3
  -1 -13  -1 50.0491 5.68051   4
   1 -13   1 54.7213 6.56224   4
   2 -13   1 29.2689 6.93020   8
   2 -13   1 35.7509 4.54987   4
  -2 -13  -1 34.1297 4.44232   4
   0 -14   1 36.5890 4.32735   4
   7   0  -2 148.202 11.6870   2
   7   0  -2 136.645 9.96039   8
  -7   0   2 141.784 9.34494   3
  -6   0   2 36.2002 6.05231   3
   6   0  -2 39.8294 8.84611   8
   6   0  -2 36.4327 7.41063   7
   6   0  -2 32.6005 4.93625   4
   6   0  -2 22.7119 6.24906   2
   5   0  -2 48.7861 6.42374   7
   5   0  -2 43.9595 9.37926   2
   5   0  -2 57.9951 10.4508   8
  -5   0   2 42.1268 6.49497   3
   5   0  -2 44.0769 6.98814   4
   4   0  -2 26.9357 3.93139   7
   4   0  -2 10.4536 5.69775   2
  -4   0   2 22.8024 4.03865   3
  -3   0   2 22.1730 4.19799   1
   3   0  -2 25.8177 3.20185   7
  -3   0   2 21.3036 4.05241   1
  -2   0   2 126.059 7.55918   5
  -2   0   2 142.632 7.44981   1
   2   0  -2 135.179 6.68045   7
  -2   0   2 136.260 7.85713   1
   0   0  -2 913.683 24.3420   5
   0   0   2 874.841 24.1680   5
   0   0   2 926.569 25.3687   1
   1   0   2 707.618 24.2053   1
  -1   0  -2 640.980 21.3587   5
  -1   0  -2 596.000 22.0727   1
   1   0   2 605.658 20.6480   5
  -2   0  -2 3.48324 1.92729   1
  -2   0  -2 2.42814 1.67968   1
  -3   0  -2 4.74384 4.19214   1
  -3   0  -2 3.04030 2.05488   3
   3   0   2 1.81937 1.23226   7
  -3   0  -2 -3.7018 4.05864   1
  -4   0  -2 21.7720 4.50971   3
   4   0   2 14.6596 3.53184   7
   4   0   2 12.9565 5.39626   4
   5   0   2 262.142 19.3757   8
   5   0   2 281.101 21.0252   4
  -5   0  -2 284.782 16.2036   3
   5   0   2 202.074 19.9315   7
   6   0   2 111.416 11.2396   4
  -6   0  -2 108.743 9.56163   3
   6   0   2 100.617 12.1733   2
   7   0   2 84.1909 7.39288   2
  -7   0  -2 84.0701 7.59656   3
   7   0   2 88.0864 5.26493   4
  -7  -1   2 59.5052 5.60601   3
   7  -1  -2 71.4763 8.33528   2
   7  -1  -2 62.4438 7.10107   8
   7   1  -2 48.1018 10.0842   2
  -7   1   2 53.9263 6.16381   3
   7   1  -2 61.1403 5.90230   8
  -6  -1   2 100.596 8.93787   3
   6  -1  -2 113.585 13.2557   8
   6  -1  -2 102.324 7.37965   4
   6  -1  -2 96.8392 12.4102   2
   6  -1  -2 90.8070 10.0556   7
  -6   1   2 99.6132 9.19699   3
   6   1  -2 106.259 10.7514   8
   6   1  -2 94.7567 7.50182   4
   6   1  -2 93.9704 11.3177   2
   6   1  -2 102.668 11.3742   7
  -5  -1   2 370.761 18.1173   3
   5  -1  -2 382.347 19.7671   7
   5  -1  -2 352.685 16.9133   6
   5  -1  -2 337.579 18.3493   4
   5  -1  -2 365.465 25.0259   2
   5  -1  -2 325.712 24.5825   8
  -5   1   2 355.950 18.1089   3
   5   1  -2 361.095 23.6947   2
   5   1  -2 357.720 18.7695   4
   5   1  -2 360.903 19.1846   7
   5   1  -2 386.854 24.2136   8
  -4  -1   2 19.0767 3.82512   3
   4  -1  -2 14.0056 9.32426   8
   4  -1  -2 24.4094 4.11075   7
  -4   1   2 15.6757 3.74623   3
   4   1  -2 18.6839 3.80853   7
   3  -1  -2 775.463 25.8648   7
  -3  -1   2 815.524 29.5311   1
  -3  -1   2 761.342 29.7165   5
  -3  -1   2 786.058 31.9528   1
  -3   1   2 791.670 25.9175   1
   3   1  -2 796.800 25.9821   7
  -3   1   2 770.762 28.3283   1
   2  -1  -2 315.013 11.8505   7
  -2  -1   2 325.775 12.9869   5
  -2  -1   2 332.192 13.3551   1
  -2   1   2 330.022 11.0040   1
  -2   1   2 321.036 12.4946   1
   2   1  -2 313.987 11.6707   7
   2   1  -2 316.671 15.0936   1
  -1  -1  -2 523.997 20.9982   1
   1  -1   2 538.549 20.1420   1
  -1  -1  -2 541.803 19.2811   5
  -1  -1  -2 514.588 20.8745   1
   1   1   2 514.042 18.6343   5
  -1   1  -2 528.570 18.9547   5
  -1   1  -2 536.677 18.3874   1
  -2  -1  -2 723.663 29.2840   5
   2  -1   2 764.264 31.6834   1
   2  -1   2 773.858 23.9702   7
  -2  -1  -2 795.344 32.4525   1
  -2   1  -2 756.788 29.4481   5
  -2   1  -2 800.784 28.8161   1
   2   1   2 835.128 28.6938   5
  -3  -1  -2 676.447 33.5482   1
   3  -1   2 657.761 23.6323   7
  -3  -1  -2 687.382 35.2654   1
  -3  -1  -2 663.779 23.7842   3
  -3   1  -2 611.350 23.2560   3
  -3   1  -2 634.344 34.4368   1
  -3   1  -2 718.682 41.6011   1
   4  -1   2 44.1694 6.24796   6
  -4  -1  -2 53.1202 6.18967   3
   4  -1   2 39.8606 5.57262   7
   4  -1   2 40.9219 8.48299   4
  -4   1  -2 52.9713 6.54682   3
   4   1   2 52.2081 6.31477   7
   4   1   2 55.9323 10.4245   4
   5  -1   2 598.903 32.3513   4
   5  -1   2 604.533 32.0231   7
  -5  -1  -2 654.119 26.2123   3
   5   1   2 608.377 32.8553   2
   5   1   2 611.262 32.1755   4
  -5   1  -2 609.696 27.0758   3
   5   1   2 617.992 35.6428   7
  -6  -1  -2 185.310 11.8749   3
   6  -1   2 199.817 15.1887   4
   6  -1   2 197.470 17.5470   2
   6   1   2 191.564 14.5591   4
  -6   1  -2 165.929 12.3920   3
   6   1   2 192.768 15.0903   2
  -7  -1  -2 169.082 8.97657   3
   7  -1   2 151.785 7.82572   4
   7  -1   2 187.112 12.7451   2
   7   1   2 165.997 9.46334   2
  -7   1  -2 182.187 11.0924   3
   7   1   2 169.117 7.99477   4
   7  -2  -2 21.7448 5.18062   2
   7  -2  -2 23.7513 5.36937   8
  -7  -2   2 30.2130 3.65871   3
  -7   2   2 23.5426 4.52823   3
   7   2  -2 33.8093 4.57579   8
   7   2  -2 28.9135 4.88123   2
   6  -2  -2 69.6519 12.0059   8
   6  -2  -2 79.3782 11.0334   2
  -6  -2   2 69.0927 6.96098   3
   6   2  -2 74.8715 11.9466   7
   6   2  -2 61.2051 6.28025   4
   6   2  -2 74.6550 11.8135   8
  -6   2   2 61.9656 7.58611   3
   6   2  -2 76.6779 10.2830   2
   5  -2  -2 214.665 14.2927   7
  -5  -2   2 208.733 12.9947   3
   5  -2  -2 202.725 13.6531   4
   5  -2  -2 224.637 12.7055   6
   5  -2  -2 236.334 27.8452   8
   5  -2  -2 196.129 27.1078   2
   5   2  -2 249.177 17.0520   8
   5   2  -2 222.392 17.7037   4
  -5   2   2 232.569 14.2395   3
   5   2  -2 236.218 15.4506   7
   5   2  -2 214.762 17.4685   2
   4  -2  -2 250.892 21.2406   8
  -4  -2   2 238.491 12.8440   3
   4  -2  -2 255.468 13.9967   7
   4   2  -2 248.717 22.4253   8
   4   2  -2 257.561 14.1546   7
   4   2  -2 252.686 15.1729   4
  -4   2   2 253.651 12.8426   3
   3  -2  -2 377.676 15.6181   7
  -3  -2   2 366.815 18.2194   1
  -3  -2   2 376.104 18.3237   5
   3   2  -2 385.453 15.7224   7
  -3   2   2 402.282 23.8538   1
   2  -2  -2 8484.56 206.286   1
  -2  -2   2 8518.79 207.577   1
  -2  -2   2 8106.87 205.793   5
  -1  -2   2 1641.66 43.7769   1
   1  -2  -2 1638.53 43.2592   7
  -1  -2   2 1687.68 41.9123   5
   1  -2  -2 1676.05 41.9356   1
   1   2  -2 1677.25 43.2036   5
   1   2  -2 1674.37 46.8057   1
  -1   2   2 1719.97 42.9389   1
   0  -2  -2 856.327 24.9528   5
   0  -2   2 871.488 21.4821   7
   0  -2   2 906.513 24.8137   1
   0  -2  -2 869.435 25.7291   1
   0   2   2 861.015 27.1290   1
   0   2   2 809.597 25.7314   5
   0   2  -2 874.278 23.9768   1
   1  -2   2 1653.06 43.2137   7
  -1  -2  -2 1682.52 48.7430   5
  -1  -2  -2 1658.14 50.5858   1
   1  -2   2 1804.32 49.6529   1
   1   2   2 1628.14 51.7911   1
  -1   2  -2 1709.46 45.6685   1
   1   2   2 1674.09 48.7631   5
   2  -2   2 831.610 34.7106   1
  -2  -2  -2 828.120 39.1102   1
  -2  -2  -2 944.247 36.3568   1
   2  -2   2 934.302 27.1637   7
   2   2   2 994.069 33.4699   5
  -2   2  -2 913.659 30.2925   1
   3  -2   2 414.161 17.2196   7
  -3  -2  -2 452.499 27.5723   1
  -3  -2  -2 408.292 17.1562   3
  -3  -2  -2 436.953 27.5834   1
   3   2   2 438.915 23.1573   5
  -3   2  -2 408.620 17.4949   3
   4  -2   2 547.918 22.7801   6
   4  -2   2 510.174 32.4740   8
   4  -2   2 529.069 30.4368   4
  -4  -2  -2 533.154 21.9242   3
   4  -2   2 537.131 22.6883   7
  -4   2  -2 542.072 23.2718   3
   4   2   2 544.549 29.3555   4
   4   2   2 548.833 24.5404   7
   5  -2   2 202.851 18.4318   4
   5  -2   2 230.264 14.9665   7
   5  -2   2 199.569 19.4421   8
   5  -2   2 221.935 14.2119   6
   5   2   2 217.609 15.5885   7
   5   2   2 230.542 18.3141   2
   5   2   2 239.649 18.3917   4
  -6  -2  -2 172.713 10.7526   3
   6  -2   2 151.819 14.5854   8
   6  -2   2 194.115 18.0051   2
   6  -2   2 179.506 14.5179   4
   6   2   2 183.085 13.5654   4
  -6   2  -2 173.878 12.5366   3
   6   2   2 165.667 13.9049   2
   7  -2   2 164.811 11.0162   2
  -7  -2  -2 170.078 7.55731   3
  -7   2  -2 158.801 9.52329   3
   7   2   2 176.794 8.12933   4
   7  -3  -2 2.77445 2.79591   8
  -7  -3   2 0.84234 1.07546   3
   7  -3  -2 -3.6871 2.24341   2
   7   3  -2 -1.1182 2.84808   2
  -7   3   2 2.19419 2.16905   3
  -6  -3   2 181.124 10.9915   3
   6  -3  -2 192.661 12.1228   6
   6  -3  -2 169.649 17.4597   8
   6  -3  -2 172.900 13.6769   7
   6   3  -2 179.380 14.7019   7
   6   3  -2 182.066 10.7575   4
  -6   3   2 194.563 13.3030   3
   6   3  -2 184.975 11.7980   8
   6   3  -2 180.278 12.7701   2
   5  -3  -2 62.8489 11.1888   2
   5  -3  -2 69.9018 7.18741   6
   5  -3  -2 89.4344 9.06482   7
  -5  -3   2 67.2929 6.87357   3
   5  -3  -2 95.0338 13.5919   8
   5  -3  -2 71.6247 8.87109   4
   5   3  -2 78.1591 8.39739   7
   5   3  -2 64.1696 10.9032   8
  -5   3   2 77.3531 8.45140   3
   5   3  -2 80.4436 8.49596   4
   4  -3  -2 322.912 20.2145   4
  -4  -3   2 333.522 15.3882   3
   4  -3  -2 344.820 26.3110   8
   4  -3  -2 345.762 16.9421   7
   4   3  -2 362.467 17.6845   7
   4   3  -2 329.592 18.9672   8
  -4   3   2 334.416 15.2499   3
   4   3  -2 358.452 18.2040   4
  -3  -3   2 4260.35 112.413   1
   3  -3  -2 4183.08 106.249   7
  -3  -3   2 3819.80 103.954   3
  -3   3   2 4017.38 110.636   1
  -2  -3   2 429.915 17.2213   1
  -2  -3   2 446.650 15.8882   5
   2  -3  -2 427.890 15.4703   7
   2  -3  -2 444.776 16.9278   1
  -2   3   2 432.184 14.0021   1
   2   3  -2 447.725 16.8647   5
   2   3  -2 426.274 22.0795   1
   1  -3  -2 212.050 7.83890   1
  -1  -3   2 206.004 9.01348   1
   1  -3  -2 201.293 8.28721   7
  -1   3   2 206.802 9.30535   1
   1   3  -2 213.614 11.7839   1
   1   3  -2 203.627 8.98333   5
   0  -3  -2 62.7175 4.51878   1
   0  -3   2 56.3051 4.16809   1
   0  -3  -2 52.1094 4.16175   5
   0   3   2 55.1992 5.47211   1
   0   3  -2 56.1141 4.19850   1
   0   3   2 55.3235 4.99258   5
  -1  -3  -2 1052.37 35.5937   1
  -1  -3  -2 1057.92 33.8287   5
   1  -3   2 1047.63 28.2447   7
   1  -3   2 1008.75 34.0254   1
   1   3   2 1098.22 39.0828   1
  -1   3  -2 1048.13 30.4394   1
   1   3   2 1023.23 34.7398   5
   2  -3   2 84.0565 9.02985   1
   2  -3   2 72.2970 5.03365   7
  -2  -3  -2 77.6347 8.76809   1
   2   3   2 80.0952 8.06499   5
  -2   3  -2 83.1032 6.25753   1
   2   3   2 74.7561 9.64237   1
  -3  -3  -2 687.118 23.9460   3
  -3  -3  -2 703.813 37.3360   1
   3  -3   2 719.221 24.8603   7
  -3   3  -2 704.299 25.2855   3
   3   3   2 738.669 32.7191   5
  -4  -3  -2 129.712 17.5059   4
  -4  -3  -2 136.341 9.24012   3
   4  -3   2 162.253 17.4787   8
   4  -3   2 139.214 10.3385   6
   4  -3   2 135.465 14.9951   4
   4  -3   2 135.487 9.97166   7
   4   3   2 148.463 14.6148   4
  -4   3  -2 137.815 10.4275   3
   5  -3   2 116.004 16.4147   8
  -5  -3  -2 147.626 9.90831   3
   5  -3   2 149.014 11.6561   7
   5  -3   2 138.278 15.5569   4
  -5  -3  -2 152.017 17.8164   4
   5  -3   2 127.127 11.0742   6
  -5   3  -2 137.187 11.9259   3
   5   3   2 148.261 13.3132   7
   5   3   2 165.824 15.0085   4
   5   3   2 153.625 15.8721   2
  -6  -3  -2 27.5288 4.21181   3
   6  -3   2 24.1906 5.48947   4
   6  -3   2 28.6906 7.08850   8
   6   3   2 24.9579 5.37384   4
  -6   3  -2 25.3512 4.78913   3
   7  -3   2 21.5349 4.83961   2
  -7  -3  -2 26.7561 3.67410   3
   7   3   2 20.6656 2.76752   4
  -7   3  -2 20.8849 3.61618   3
   7  -4  -2 91.2778 9.17782   8
  -7  -4   2 84.5531 5.69784   3
   7  -4  -2 76.3068 8.57873   2
   6  -4  -2 386.374 26.9681   8
   6  -4  -2 381.204 18.2859   6
   6  -4  -2 402.897 26.8020   2
  -6  -4   2 394.383 16.2518   3
   6   4  -2 380.717 17.0393   2
  -6   4   2 398.514 19.9588   3
   6   4  -2 387.656 16.7776   4
   6   4  -2 392.999 17.6392   8
  -5  -4   2 55.4272 6.27293   3
   5  -4  -2 48.4996 11.0894   2
   5  -4  -2 39.3362 10.9032   8
   5  -4  -2 48.8606 6.64141   7
   5  -4  -2 50.1404 6.08997   6
   5   4  -2 47.4685 6.51230   8
   5   4  -2 48.0816 6.16960   4
   5   4  -2 61.8798 7.09104   7
   5   4  -2 49.3954 7.68389   2
  -5   4   2 50.4693 8.68452   3
   4  -4  -2 344.477 15.8726   6
   4  -4  -2 363.031 27.8586   8
  -4  -4   2 337.507 14.8768   3
   4  -4  -2 361.714 17.4782   7
   4   4  -2 343.310 18.0994   8
   4   4  -2 337.563 17.1329   7
  -4   4   2 340.533 17.6805   3
   4   4  -2 340.675 17.5302   4
   4   4  -2 303.598 17.8453   2
  -3  -4   2 1457.00 42.5033   3
   3  -4  -2 1554.53 45.4620   7
   3   4  -2 1535.73 48.7368   5
  -2  -4   2 1514.62 41.7995   3
  -2  -4   2 1543.09 43.8068   5
  -2  -4   2 1518.39 46.4007   1
   2  -4  -2 1566.68 43.9869   7
   2   4  -2 1596.61 56.6799   1
   2   4  -2 1604.70 47.0689   5
  -2   4   2 1607.22 44.7555   1
   1  -4  -2 395.193 14.1027   7
   1  -4  -2 398.400 14.0885   1
  -1  -4   2 417.808 15.5538   1
   1   4  -2 413.089 20.1181   1
   1   4  -2 413.147 16.3074   5
  -1   4   2 407.290 16.8237   5
  -1   4   2 398.680 17.1175   1
   0  -4   2 279.784 12.2560   1
   0  -4  -2 284.527 11.9475   1
   0   4  -2 304.859 11.8823   5
   0   4  -2 300.613 13.3429   1
   0   4   2 291.044 14.3996   5
   0   4   2 277.411 15.5672   1
   1  -4   2 2014.32 59.9528   1
   1  -4   2 2075.16 52.0940   7
  -1  -4  -2 2031.22 60.2410   1
   1   4   2 2092.81 61.9459   5
  -1   4  -2 2076.20 55.6127   1
   1   4   2 1842.34 65.0600   1
  -2  -4  -2 1431.97 52.6712   1
   2  -4   2 1566.73 42.8559   7
  -2  -4  -2 1484.13 41.2011   3
   2  -4   2 1572.16 55.3249   1
  -2   4  -2 1558.37 45.1728   1
   2   4   2 1502.63 42.4835   3
  -2   4  -2 1589.90 44.6808   3
   2   4   2 1484.26 51.6493   5
   2   4   2 1637.80 61.3358   1
   3  -4   2 520.039 19.8273   7
   3  -4   2 508.895 28.7073   4
  -3  -4  -2 508.701 18.1669   3
   3  -4   2 476.784 19.7581   6
   3   4   2 478.909 26.8429   5
  -3   4  -2 478.197 19.9257   3
   3   4   2 531.745 29.8760   4
   3   4   2 475.730 18.1726   3
  -4  -4  -2 54.4802 5.45330   3
   4  -4   2 75.9373 10.6571   4
   4  -4   2 66.4945 6.74366   7
   4  -4   2 82.6988 7.80899   6
  -4  -4  -2 56.9479 10.1137   4
   4  -4   2 76.1697 13.5761   8
  -4   4  -2 59.0347 7.45459   3
   4   4   2 68.0941 9.72622   4
   5  -4   2 196.816 13.5041   7
   5  -4   2 187.126 21.1053   8
  -5  -4  -2 196.726 17.1783   4
   5  -4   2 200.421 13.3223   6
   5  -4   2 208.765 18.1587   4
  -5  -4  -2 191.944 10.7425   3
  -5   4  -2 200.621 14.4693   3
   5   4   2 192.297 15.1460   4
   5   4   2 171.777 14.4330   7
   6  -4   2 84.3655 11.6334   2
   6  -4   2 76.6181 11.0041   8
  -6  -4  -2 80.5871 5.54393   3
   6  -4   2 91.4218 9.35145   4
  -6   4  -2 80.3515 8.59841   3
   6   4   2 93.6403 8.54369   4
   7  -4   2 21.8850 4.83562   2
  -7   4  -2 14.6649 2.81045   3
   7   4   2 20.7663 2.48905   4
  -7  -5   2 69.6381 4.10905   3
   7  -5  -2 65.9655 6.99536   8
   7  -5  -2 89.2256 8.60964   2
  -7   5   2 68.8985 6.30025   3
   6  -5  -2 116.093 13.2007   2
   6  -5  -2 102.299 13.4494   8
   6  -5  -2 107.892 8.86058   6
   6   5  -2 108.125 7.61097   4
  -6   5   2 106.537 9.88932   3
   6   5  -2 107.568 7.91262   8
   5  -5  -2 465.501 22.4117   7
   5  -5  -2 471.902 34.2098   8
   5  -5  -2 445.853 29.7845   2
   5  -5  -2 489.149 21.3052   6
  -5  -5   2 463.137 18.1320   3
   5   5  -2 461.022 20.8007   4
   5   5  -2 448.542 22.7397   7
  -5   5   2 472.726 21.9146   3
   5   5  -2 468.000 20.9506   8
   4  -5  -2 109.946 16.2267   8
   4  -5  -2 113.382 9.03874   6
  -4  -5   2 126.539 7.93151   3
   4  -5  -2 122.997 9.82778   7
   4  -5  -2 132.277 11.8243   4
   4   5  -2 114.761 9.35977   4
   4   5  -2 125.657 10.1456   8
   4   5  -2 126.105 9.96448   7
  -4   5   2 123.421 8.67370   3
   3  -5  -2 112.322 8.08584   6
  -3  -5   2 119.915 6.93953   3
   3   5  -2 125.389 10.3255   5
  -3   5   2 105.390 6.62900   3
   3   5  -2 124.903 9.52572   4
   2  -5  -2 104.134 6.80987   7
  -2  -5   2 100.249 5.46982   3
  -2  -5   2 95.8970 8.48715   1
   2   5  -2 93.4248 13.2917   1
   2   5  -2 110.271 9.10209   5
   1  -5  -2 183.209 8.93121   7
  -1  -5   2 165.934 7.13931   3
  -1  -5   2 174.807 9.81980   1
   1  -5  -2 180.652 9.22622   1
   1   5  -2 175.837 10.8801   5
  -1   5   2 179.957 11.5823   5
  -1   5   2 186.479 12.7601   1
   0  -5  -2 1517.53 43.8809   1
   0  -5   2 1410.78 44.7685   1
   0   5  -2 1562.99 45.1056   5
   0   5  -2 1450.38 46.3313   3
   0   5   2 1610.95 54.6112   1
   0   5  -2 1546.86 49.1152   1
   0   5   2 1554.63 49.6741   5
  -1  -5  -2 1411.38 46.0144   1
   1  -5   2 1492.03 48.5527   1
   1  -5   2 1447.59 39.1868   7
   1   5   2 1400.79 40.6852   3
  -1   5  -2 1359.63 39.9988   3
   1   5   2 1484.09 56.5636   1
  -1   5  -2 1531.50 45.6284   1
   1   5   2 1535.41 50.9287   5
  -2  -5  -2 111.409 12.2252   1
   2  -5   2 140.627 7.62028   7
  -2  -5  -2 133.729 6.40947   3
  -2   5  -2 138.755 8.28399   3
   2   5   2 137.077 7.50903   3
   2   5   2 148.099 15.3015   5
   3  -5   2 585.681 23.0661   7
  -3  -5  -2 596.208 29.0891   4
   3  -5   2 597.473 23.2520   6
   3  -5   2 596.981 31.8276   4
   3   5   2 604.092 32.1983   5
   3   5   2 575.371 19.1681   3
   3   5   2 549.897 27.8659   4
  -3   5  -2 614.486 23.3642   3
   4  -5   2 138.394 10.3832   6
   4  -5   2 129.711 15.6885   4
  -4  -5  -2 147.179 13.8203   4
   4  -5   2 140.657 10.3895   7
  -4  -5  -2 137.362 8.06858   3
   4   5   2 151.976 13.4169   4
  -4   5  -2 132.971 11.0700   3
  -5  -5  -2 109.942 6.82468   3
   5  -5   2 109.295 9.71315   6
   5  -5   2 98.6680 13.1260   4
  -5  -5  -2 100.963 11.8789   4
   5  -5   2 104.699 16.0284   8
   5  -5   2 71.6921 11.2511   7
  -5   5  -2 110.625 10.6806   3
   5   5   2 113.503 10.8198   4
   5   5   2 109.449 11.8108   7
  -6  -5  -2 39.9473 3.80958   3
   6  -5   2 57.8227 16.2808   8
   6  -5   2 40.6310 9.03802   2
  -6   5  -2 52.4568 6.30439   3
   6   5   2 45.7104 5.38632   4
   7  -5   2 151.386 10.3231   2
   7   5   2 140.708 5.75638   4
   7  -6  -2 53.7804 6.08707   8
   7  -6  -2 35.3033 4.90539   2
  -7   6   2 50.6288 5.65499   3
   6  -6  -2 15.4848 3.32680   6
  -6  -6   2 23.1830 2.71157   3
   6  -6  -2 8.63422 4.22055   8
   6  -6  -2 18.4569 5.29224   2
  -6   6   2 18.6004 4.13959   3
   6   6  -2 14.6665 3.04630   4
  -5  -6   2 322.585 13.4540   3
   5  -6  -2 306.383 23.5740   2
   5  -6  -2 341.144 17.1543   6
   5  -6  -2 376.514 22.7652   7
   5  -6  -2 361.356 29.9441   8
   5   6  -2 322.884 23.3307   7
   5   6  -2 320.059 16.2803   4
   5   6  -2 304.644 16.1007   8
  -5   6   2 305.171 17.0281   3
  -4  -6   2 553.167 19.6536   3
   4  -6  -2 569.492 24.3361   7
   4  -6  -2 624.377 40.2243   8
   4  -6  -2 565.014 23.4194   6
  -4  -6   2 535.615 24.3606   4
   4  -6  -2 561.733 26.6385   4
   4   6  -2 568.201 24.1336   4
   4   6  -2 655.615 32.2927   8
  -4   6   2 562.882 22.7520   3
   4   6  -2 569.963 24.4908   7
  -3  -6   2 69.4640 8.10635   4
   3  -6  -2 62.1547 6.13224   6
   3  -6  -2 70.6045 9.42355   4
  -3  -6   2 64.6647 4.80237   3
   3  -6  -2 63.2366 6.15184   7
  -3   6   2 65.6874 8.80542   5
   3   6  -2 64.7405 7.31870   8
   3   6  -2 61.1227 6.71959   4
   2  -6  -2 164.562 9.48669   7
  -2  -6   2 172.113 7.68471   3
   2   6  -2 162.645 12.5567   5
  -2   6   2 167.688 12.7914   5
   2   6  -2 165.789 8.57576   3
  -1  -6   2 1056.36 29.9665   3
   1  -6  -2 1050.82 33.1957   7
  -1  -6   2 1091.68 36.5874   1
   1   6  -2 1065.60 30.8478   3
  -1   6   2 1080.23 39.7264   5
   1   6  -2 1099.67 38.3956   5
   1   6  -2 1065.96 46.9640   1
  -1   6   2 1039.33 30.7019   3
   0  -6   2 133.427 10.1375   1
   0   6  -2 147.381 13.4236   1
   0   6  -2 137.178 9.99453   5
   0   6  -2 123.836 7.02913   3
   0   6   2 134.779 11.6992   5
   0   6   2 122.929 7.12911   3
   1  -6   2 209.411 9.30764   7
  -1   6  -2 200.377 12.6414   5
  -1   6  -2 199.703 9.64834   3
   1   6   2 196.422 16.0234   5
   1   6   2 198.066 9.62557   3
   2  -6   2 148.281 13.5482   4
   2  -6   2 130.377 9.32087   6
  -2  -6  -2 138.006 6.52021   3
   2  -6   2 139.358 7.93690   7
  -2  -6  -2 127.680 11.1200   4
   2   6   2 148.432 7.98058   3
  -2   6  -2 145.154 8.88303   3
   2   6   2 150.586 14.2345   5
   3  -6   2 18.6390 4.07805   7
   3  -6   2 18.9575 3.91256   6
  -3  -6  -2 10.6561 4.59449   4
   3  -6   2 2.74900 4.16157   4
   3   6   2 12.4400 4.96661   4
   3   6   2 14.1155 7.29824   5
  -3   6  -2 7.29916 2.64816   3
   4  -6   2 98.5973 9.12753   6
  -4  -6  -2 112.389 12.1716   4
   4  -6   2 125.809 15.1495   4
   4  -6   2 109.021 8.99246   7
  -4   6  -2 96.5060 9.66327   3
   4   6   2 98.7807 10.0672   4
  -5  -6  -2 43.0553 7.37131   4
  -5  -6  -2 39.1089 3.79536   3
   5  -6   2 46.1213 8.96492   4
   5  -6   2 41.7566 6.19301   6
   5   6   2 35.3806 5.87366   4
  -5   6  -2 38.6410 6.05918   3
   6  -6   2 87.8825 13.1486   2
   6  -6   2 90.3782 9.99809   8
   6   6   2 90.2405 7.79954   4
  -6   6  -2 92.7158 7.94011   3
   6  -7  -2 148.151 21.7358   8
   6  -7  -2 90.3564 10.6180   6
   6  -7  -2 130.368 11.1723   2
  -6   7   2 131.346 9.45214   3
   6   7  -2 101.085 8.69976   4
   5  -7  -2 54.6723 13.0421   8
   5  -7  -2 68.3222 7.04859   6
   5  -7  -2 57.7883 9.20328   2
  -5  -7   2 68.2094 5.09223   3
  -5   7   2 66.6222 7.42340   3
   5   7  -2 70.5772 6.72122   4
   5   7  -2 53.8741 6.61766   8
   4  -7  -2 480.514 23.7533   4
   4  -7  -2 524.682 22.9511   7
   4  -7  -2 545.322 38.7464   8
   4  -7  -2 528.366 22.0307   6
  -4  -7   2 532.739 18.2792   3
  -4  -7   2 463.535 22.2282   4
   4   7  -2 531.927 23.5553   8
   4   7  -2 495.954 23.1781   7
   4   7  -2 518.503 22.5327   4
  -4   7   2 545.794 22.1724   3
   3  -7  -2 14.4675 4.72726   4
   3  -7  -2 9.08149 2.83876   6
  -3  -7   2 9.69728 2.22855   3
   3  -7  -2 6.31460 2.13772   7
  -3   7   2 7.60127 2.37002   3
   3   7  -2 10.5396 3.33630   4
   3   7  -2 10.2828 4.35950   8
   2  -7  -2 133.341 9.17836   7
  -2  -7   2 135.999 7.04273   3
   2  -7  -2 141.679 9.03506   6
   2  -7  -2 139.886 10.7588   4
   2   7  -2 145.576 10.3278   4
  -2   7   2 141.225 7.65906   3
   2   7  -2 145.278 8.23838   3
   2   7  -2 140.579 11.3955   8
   2   7  -2 134.324 13.1782   5
  -2   7   2 141.903 13.9825   5
  -1  -7   2 997.697 29.4680   3
  -1  -7   2 1016.35 33.3243   4
   1  -7  -2 989.537 32.1236   4
   1   7  -2 1035.91 30.3605   3
  -1   7   2 1077.29 42.6994   5
  -1   7   2 1036.71 30.4517   3
   1   7  -2 832.527 46.7841   5
   0  -7  -2 224.993 11.7546   4
   0  -7   2 229.020 13.1149   4
   0   7  -2 225.105 15.2339   5
   0   7   2 235.413 18.4340   5
   0   7  -2 247.590 10.9712   3
   0   7   2 236.472 10.7623   3
   1  -7   2 516.430 34.7630   4
  -1   7  -2 517.792 24.4874   5
  -1   7  -2 544.986 20.2192   3
   1   7   2 531.083 30.3281   5
   1   7   2 541.341 19.4317   3
  -2  -7  -2 313.666 17.2378   4
   2  -7   2 329.065 14.2522   7
   2  -7   2 319.425 15.1048   6
   2  -7   2 321.876 20.8625   4
  -2   7  -2 319.911 19.1289   5
   2   7   2 322.639 13.5263   3
  -2   7  -2 321.218 15.1588   3
   2   7   2 331.867 17.6106   4
   2   7   2 316.062 25.5315   5
   3  -7   2 88.2208 11.9846   4
   3  -7   2 71.0998 6.74075   7
   3  -7   2 81.6541 7.91800   6
  -3  -7  -2 62.3309 13.2707   4
  -3   7  -2 84.6113 7.91986   3
   3   7   2 79.4517 13.2446   4
  -4  -7  -2 7.08126 3.51336   4
   4  -7   2 3.87175 4.30930   4
   4  -7   2 9.74649 3.23676   6
  -4  -7  -2 0.61814 1.97275   3
   4  -7   2 1.10944 3.94882   7
   4   7   2 5.61918 2.58543   4
  -4   7  -2 9.55375 3.77435   3
   5  -7   2 23.6944 4.57318   6
  -5  -7  -2 23.0873 4.17746   4
   5  -7   2 31.7251 6.47909   4
   5  -7   2 40.9576 10.4734   8
   5   7   2 38.8997 5.29884   4
   6  -7   2 -0.9286 2.92715   8
  -6  -7  -2 2.70925 3.43050   4
   6  -7   2 -0.1317 2.03819   2
   6   7   2 0.33194 0.74928   4
  -6   7  -2 3.19171 2.22963   3
   6  -8  -2 4.13021 2.95651   8
   6  -8  -2 4.44071 1.95187   6
   6  -8  -2 6.15642 4.43874   2
  -6   8   2 8.00461 2.65602   3
   6   8  -2 4.07956 1.70366   4
   5  -8  -2 132.818 9.31183   6
   5  -8  -2 111.801 11.6852   2
  -5  -8   2 131.834 6.75265   3
  -5  -8   2 129.291 10.5965   4
   5  -8  -2 125.028 16.2796   8
  -5   8   2 132.471 9.89882   3
   5   8  -2 122.921 9.17605   4
   4  -8  -2 49.5260 6.22451   6
  -4  -8   2 61.1219 4.86429   3
  -4  -8   2 52.2271 7.50839   4
   4  -8  -2 60.2408 11.9290   2
  -4   8   2 65.4060 6.77469   3
   4   8  -2 62.7903 7.28768   4
   3  -8  -2 506.797 21.2344   6
   3  -8  -2 518.773 26.0925   4
  -3  -8   2 518.996 18.1309   3
  -3  -8   2 517.899 22.4371   4
   3  -8  -2 537.391 23.3382   7
  -3   8   2 495.812 25.8390   3
   3   8  -2 521.475 23.0947   4
  -2  -8   2 1177.62 40.0712   4
  -2  -8   2 1183.49 35.3076   3
   2  -8  -2 1247.92 43.7713   4
   2  -8  -2 1264.93 38.7515   6
  -2   8   2 1249.76 36.9103   3
   2   8  -2 1226.23 41.9997   4
   1  -8  -2 26.4640 4.74250   4
  -1  -8   2 38.4169 5.57402   4
  -1  -8   2 32.1601 5.08930   3
   1  -8  -2 50.7723 5.53903   6
   1   8  -2 42.8641 7.24114   4
   1   8  -2 47.8621 10.1415   5
  -1   8   2 33.7116 8.21967   5
  -1   8   2 41.0829 4.06297   3
   1   8  -2 37.4304 4.62501   3
   0  -8  -2 244.697 12.6679   6
   0  -8  -2 253.463 12.8078   4
   0  -8   2 239.676 14.2050   4
   0   8   2 243.137 21.5278   5
   0   8  -2 234.012 17.9885   5
   0   8  -2 253.293 12.2360   3
  -1  -8  -2 834.691 29.1092   4
   1  -8   2 813.065 33.9251   4
   1  -8   2 819.444 28.3770   6
   1   8   2 836.491 43.5738   5
  -1   8  -2 928.013 50.5753   4
  -1   8  -2 849.812 28.5400   3
  -1   8  -2 842.511 37.2538   5
   1   8   2 746.467 32.3954   4
   2  -8   2 1.28359 5.29360   4
   2  -8   2 3.44635 2.21401   6
   2   8   2 6.32027 3.17302   4
  -2   8  -2 5.54466 2.37888   3
   2   8   2 5.86607 2.15066   3
   3  -8   2 278.997 15.1899   6
   3  -8   2 281.094 15.8264   7
  -3  -8  -2 281.202 15.9645   4
   3  -8   2 254.590 20.9577   4
   3   8   2 273.523 16.0889   4
  -3   8  -2 269.499 15.4833   3
   4  -8   2 346.994 17.9406   6
  -4  -8  -2 353.081 17.9886   4
   4  -8   2 340.877 23.8296   4
  -4   8  -2 351.579 18.6316   3
   4   8   2 368.003 18.2156   4
   5  -8   2 67.5591 10.8169   8
   5  -8   2 60.5367 6.33496   6
  -5  -8  -2 74.8224 6.41007   4
   5  -8   2 57.8287 7.71661   4
  -5   8  -2 56.8501 6.86800   3
   5   8   2 56.0027 5.83288   4
   6  -8   2 6.26415 2.31272   2
   6  -8   2 0.47175 3.24821   8
  -6   8  -2 -1.0816 2.68537   3
   6   8   2 2.34629 1.18284   4
   6  -9  -2 4.35427 1.66085   6
   6  -9  -2 7.42798 2.98348   8
   6   9  -2 3.94119 1.28224   4
   5  -9  -2 255.989 12.8180   6
   5  -9  -2 237.441 20.2174   8
   5  -9  -2 244.497 16.9411   2
  -5   9   2 266.143 13.8148   3
   5   9  -2 238.683 12.9260   4
   4  -9  -2 4.95557 6.12284   2
  -4  -9   2 11.8339 2.79845   3
   4  -9  -2 14.7862 3.70447   6
  -4  -9   2 19.2595 3.93349   4
   4  -9  -2 9.34555 5.78455   8
  -4   9   2 19.2471 4.02286   3
   4   9  -2 12.8266 3.57803   4
  -3  -9   2 539.661 23.7923   4
   3  -9  -2 594.946 28.3694   4
   3  -9  -2 573.495 22.9632   6
   3   9  -2 587.295 25.8807   4
  -3   9   2 601.875 23.4294   3
  -2  -9   2 334.755 17.4208   4
   2  -9  -2 345.142 19.8500   4
   2  -9  -2 349.845 16.0126   6
  -2   9   2 322.954 15.0542   3
   2   9  -2 344.443 19.1869   4
  -1  -9   2 531.772 23.6074   4
   1  -9  -2 510.987 22.8088   4
   1  -9  -2 512.675 20.5152   6
  -1   9   2 507.490 19.1866   3
   1   9  -2 585.031 33.1025   4
   1   9  -2 483.332 19.7790   3
   0  -9  -2 42.6059 5.50739   4
   0  -9   2 39.2603 6.47362   4
   0   9   2 42.5335 4.66803   3
   0   9  -2 51.6138 8.74512   4
   0   9  -2 39.7681 5.14747   3
   1  -9   2 71.1567 9.75193   4
  -1  -9  -2 83.1379 7.22835   4
   1  -9   2 57.5977 6.82249   6
  -1   9  -2 61.7928 6.67866   3
   1   9   2 77.7103 6.16426   3
  -1   9  -2 84.3921 13.8298   4
   1   9   2 54.5316 9.10561   4
   2  -9   2 34.4149 8.50147   4
  -2  -9  -2 38.0843 5.05066   4
   2  -9   2 22.0705 4.23548   6
   2   9   2 30.4793 5.66470   4
  -2   9  -2 32.0375 5.22186   3
   2   9   2 36.4404 4.17878   3
   3  -9   2 44.7182 9.97580   4
  -3  -9  -2 43.2866 5.51934   4
   3  -9   2 33.8972 5.57028   6
  -3   9  -2 36.0206 5.50610   3
   3   9   2 40.4015 6.85172   4
   4  -9   2 104.933 8.36767   6
   4  -9   2 115.672 15.5725   8
  -4  -9  -2 95.0913 8.06801   4
   4  -9   2 104.193 11.7715   4
  -4   9  -2 80.2505 8.24457   3
   4   9   2 91.6767 8.11315   4
   5  -9   2 26.3797 3.97247   6
   5  -9   2 28.9977 5.89702   2
  -5  -9  -2 33.8089 3.74762   4
   5   9   2 26.1450 3.61277   4
   5 -10  -2 18.5085 2.92262   6
   5 -10  -2 15.8226 4.62417   8
  -5 -10   2 23.2263 6.42642   4
   5  10  -2 27.1547 3.82737   4
  -5  10   2 18.1398 3.40756   3
   4 -10  -2 90.1578 6.97373   6
   4 -10  -2 83.3392 12.2398   8
  -4 -10   2 74.4323 7.29078   4
   4  10  -2 82.0199 7.81235   4
  -4  10   2 93.2076 7.56242   3
   3 -10  -2 25.4101 5.26312   4
  -3 -10   2 16.8904 4.23432   4
   3 -10  -2 13.1721 3.14842   6
  -3  10   2 12.7904 3.18327   3
   3  10  -2 10.3028 3.31708   4
   2 -10  -2 118.208 8.61901   6
  -2 -10   2 129.135 10.4944   4
   2 -10  -2 115.846 11.1323   4
  -2  10   2 119.135 8.74098   3
   2  10  -2 122.779 11.6270   4
  -1 -10   2 208.838 14.1600   4
   1 -10  -2 210.482 14.1947   4
   1 -10  -2 181.600 10.5510   6
   1  10  -2 209.800 16.0448   4
   1  10  -2 217.434 11.7365   3
  -1  10   2 206.502 11.4505   3
   0 -10   2 230.158 16.0784   4
   0 -10  -2 234.043 14.0294   4
   0  10  -2 225.608 12.8392   3
   0  10  -2 219.244 18.5592   4
   0  10   2 221.723 11.8349   3
  -1 -10  -2 138.312 10.0815   4
   1 -10   2 138.339 13.8582   4
  -1  10  -2 156.459 10.6974   3
   1  10   2 146.515 8.89921   3
  -1  10  -2 156.821 17.2939   4
   1  10   2 103.914 11.6646   4
  -2 -10  -2 634.693 26.9871   4
   2 -10   2 628.238 24.6729   6
   2 -10   2 590.882 34.9109   4
   2  10   2 630.919 21.7468   3
   2  10   2 638.074 27.6611   4
  -2  10  -2 639.581 25.8337   3
   3 -10   2 17.3906 5.49964   4
   3 -10   2 31.6080 5.02365   6
  -3 -10  -2 27.6201 4.57582   4
  -3  10  -2 40.1985 6.53724   3
  -4 -10  -2 362.871 15.8685   4
   4 -10   2 352.929 18.6537   2
   4 -10   2 376.242 18.5889   4
   4 -10   2 373.812 16.5627   6
   4 -10   2 364.002 26.3540   8
  -4  10  -2 368.827 17.0848   3
   4  10   2 406.460 17.7708   4
  -5 -10  -2 139.999 7.35317   4
   5 -10   2 145.519 11.5718   8
   5  10   2 152.531 8.43238   4
  -5  10  -2 143.832 8.28195   3
   4 -11  -2 253.677 11.4786   6
  -4 -11   2 241.001 12.9619   4
   4 -11  -2 251.774 19.1723   8
   4  11  -2 249.332 13.6713   4
  -4  11   2 277.828 15.0614   3
   3 -11  -2 281.595 13.4194   6
   3 -11  -2 272.718 23.1934   8
  -3 -11   2 274.746 15.3521   4
  -3  11   2 301.917 14.5704   3
   3  11  -2 327.011 17.7673   4
  -2 -11   2 14.2055 4.10672   4
   2 -11  -2 6.41015 2.94640   4
   2 -11  -2 14.8597 3.25341   6
  -2  11   2 7.87781 2.63913   3
   2  11  -2 14.9408 4.62249   4
   1 -11  -2 16.8357 4.24476   4
  -1 -11   2 11.2856 3.18837   4
  -1  11   2 10.3899 2.63242   3
   1  11  -2 5.43283 4.26685   4
   0 -11   2 10.5884 3.41378   4
   0 -11  -2 7.06710 2.57625   4
   0  11  -2 5.98781 4.33078   4
   0  11   2 14.9290 3.07668   3
   0  11  -2 10.7049 3.03825   3
   1 -11   2 150.582 14.0239   4
  -1 -11  -2 134.526 10.1894   4
   1  11   2 99.3885 11.9930   4
  -1  11  -2 124.632 9.42777   3
   1  11   2 146.571 8.83087   3
   2 -11   2 225.118 15.8967   6
  -2 -11  -2 244.607 13.4083   4
   2 -11   2 216.658 17.2806   4
  -2  11  -2 244.795 13.6962   3
   2  11   2 249.518 16.0790   4
  -3 -11  -2 332.795 15.0689   4
   3 -11   2 309.543 13.8765   6
   3 -11   2 336.006 21.5862   4
  -3  11  -2 342.096 16.0066   3
   3  11   2 297.321 16.0255   4
   4 -11   2 6.45053 3.75530   8
  -4 -11  -2 6.28175 1.96264   4
   4  11   2 5.78146 1.67319   4
  -4  11  -2 13.9327 2.93151   3
  -4 -12   2 58.3189 9.61471   4
   4 -12  -2 39.5097 5.39265   8
   4  12  -2 43.6413 4.70372   4
  -3 -12   2 27.2899 4.93849   4
   3 -12  -2 28.6453 6.62222   8
   3 -12  -2 29.6911 4.04465   6
  -3  12   2 37.9892 4.61136   3
   3  12  -2 35.5572 5.33857   4
  -2 -12   2 3.46835 3.06685   4
   2 -12  -2 -0.7180 3.41801   8
   2 -12  -2 2.02469 2.54096   4
   2  12  -2 3.53896 2.32370   4
  -2  12   2 7.10375 2.48476   3
   1 -12  -2 69.2303 7.74502   4
  -1 -12   2 70.1380 8.45099   4
   1  12  -2 61.8299 9.14585   4
  -1  12   2 75.5411 6.58895   3
   0 -12  -2 6.60205 2.64451   4
   0 -12   2 7.20181 3.08549   4
   0  12  -2 6.55271 5.01653   3
   0  12   2 12.5684 2.88773   3
   0  12  -2 10.5855 6.31452   4
   1 -12   2 12.4710 3.60598   4
  -1 -12  -2 18.6581 3.86967   4
   1  12   2 11.6154 3.12406   3
  -1  12  -2 24.1327 4.21095   3
   2 -12   2 33.5939 6.86817   4
  -2  12  -2 29.5214 6.01157   3
   2  12   2 37.9298 7.09867   4
   3 -12   2 101.372 6.90651   4
   3 -12   2 109.378 11.7671   8
  -3 -12  -2 104.913 7.09935   4
  -3  12  -2 127.934 12.3936   3
   3  12   2 100.179 7.72267   4
   3  13  -2 93.1901 9.81110   4
   2 -13  -2 11.0874 4.54752   8
  -2 -13   2 8.29755 2.48361   4
  -2  13   2 10.2356 2.66639   3
   2  13  -2 7.63577 2.49933   4
  -1 -13   2 7.85205 2.46900   4
   1 -13  -2 11.3064 2.69962   4
   1 -13  -2 -12.193 10.4601   8
  -1  13   2 14.1247 2.75056   3
   1  13  -2 9.11586 4.30714   4
   0 -13  -2 61.2651 6.17483   4
   0 -13   2 59.2397 7.28679   4
  -1 -13  -2 31.0592 4.46794   4
   1 -13   2 29.9064 5.28375   4
   2 -13   2 61.1465 5.56688   4
  -2 -13  -2 63.9626 5.43873   4
   2 -13   2 61.9773 10.3074   8
   7   0  -3 7.17235 4.04331   8
   7   0  -3 4.46840 2.61255   2
  -7   0   3 4.28296 2.47433   3
   6   0  -3 556.473 30.3482   2
   6   0  -3 589.071 31.4902   8
   6   0  -3 560.231 26.6941   7
  -6   0   3 604.783 25.2430   3
   5   0  -3 59.8405 11.4523   8
  -5   0   3 50.5445 6.57063   3
   5   0  -3 58.7624 6.88246   7
   5   0  -3 55.7846 9.30009   2
   5   0  -3 64.0800 6.55885   4
  -4   0   3 4.95904 2.76030   3
   4   0  -3 1.94404 5.03255   8
   4   0  -3 -7.3782 3.64822   2
   4   0  -3 1.51806 1.84528   7
  -3   0   3 1814.28 55.9222   5
   3   0  -3 1827.42 51.6635   7
  -3   0   3 1844.18 53.4410   1
  -3   0   3 1918.37 51.7728   1
  -2   0   3 3011.09 73.0788   1
  -2   0   3 2779.64 75.9667   5
  -2   0   3 3051.06 75.8710   1
   2   0  -3 2926.56 74.8743   7
  -1   0   3 134.209 4.54151   1
   1   0  -3 123.905 4.87908   7
   1   0  -3 128.740 4.56094   1
  -1   0   3 122.221 4.50410   5
   0   0  -3 2562.32 64.4227   5
   0   0   3 2453.26 63.9586   5
   0   0   3 2553.70 66.2239   1
  -1   0  -3 77.2423 6.48456   1
  -1   0  -3 72.5729 6.10230   5
   1   0   3 76.3523 7.16851   1
   1   0   3 80.3823 6.03648   5
  -2   0  -3 7.69114 3.03756   1
  -2   0  -3 5.56199 2.92011   1
  -3   0  -3 504.692 31.4501   1
   3   0   3 500.798 20.1178   7
  -3   0  -3 508.695 27.7299   1
  -3   0  -3 510.840 20.3016   3
   4   0   3 84.5602 12.2429   4
  -4   0  -3 108.420 8.99705   3
   4   0   3 100.526 9.16971   7
   5   0   3 47.6042 7.52318   7
  -5   0  -3 47.4181 7.22915   3
   5   0   3 62.0399 10.6351   4
  -6   0  -3 -2.4829 1.48828   3
   6   0   3 0.12807 2.39841   4
   6   0   3 -3.1010 2.70851   2
   7   0   3 44.7202 3.89616   4
  -7   0  -3 41.3357 3.71908   3
   7   0   3 45.4879 6.04178   2
   7  -1  -3 62.0949 7.64034   2
   7  -1  -3 70.3858 8.90733   8
  -7  -1   3 68.8016 5.85657   3
   7   1  -3 45.2485 5.76339   8
   7   1  -3 57.0956 6.82980   2
  -7   1   3 59.8956 6.08365   3
   6  -1  -3 466.873 28.7371   8
  -6  -1   3 496.046 21.7814   3
   6  -1  -3 461.847 23.8719   7
   6  -1  -3 484.619 28.4286   2
   6   1  -3 473.893 17.0860   4
   6   1  -3 490.881 26.9787   2
  -6   1   3 489.689 22.2584   3
   6   1  -3 465.734 25.1312   8
   6   1  -3 479.501 24.6044   7
   5  -1  -3 343.785 25.2217   8
   5  -1  -3 342.820 18.4556   7
   5  -1  -3 328.687 15.4449   4
   5  -1  -3 323.439 23.3087   2
  -5  -1   3 338.633 16.9421   3
   5  -1  -3 337.263 16.0640   6
   5   1  -3 333.439 18.1532   7
   5   1  -3 314.023 21.6652   2
   5   1  -3 329.569 22.6941   8
  -5   1   3 335.543 16.9431   3
   5   1  -3 334.499 15.9555   4
   4  -1  -3 189.693 11.4836   7
   4  -1  -3 163.844 15.0386   2
   4  -1  -3 185.170 17.2969   8
  -4  -1   3 177.397 11.0115   3
  -4   1   3 151.023 12.4105   3
   4   1  -3 197.382 16.2761   2
   4   1  -3 206.647 17.0646   8
  -4   1   3 167.081 12.3402   1
   4   1  -3 175.216 10.9705   7
  -3  -1   3 91.1850 8.76348   1
  -3  -1   3 107.813 7.32166   1
   3  -1  -3 97.1914 6.71954   7
  -3  -1   3 82.3776 7.83680   5
  -3   1   3 102.133 6.24731   1
  -3   1   3 103.152 5.44181   1
   3   1  -3 95.0972 6.48846   7
  -2  -1   3 556.110 17.6407   5
   2  -1  -3 549.268 17.7388   7
  -2  -1   3 551.375 16.9786   1
   2   1  -3 528.434 17.0972   7
   2   1  -3 541.542 20.5725   1
  -1  -1   3 683.274 18.8244   1
   1  -1  -3 658.934 18.9944   7
   1   1  -3 683.735 17.9646   7
   1   1  -3 706.325 19.9458   1
  -1   1   3 665.167 19.4027   5
   0  -1  -3 3074.21 76.2943   1
   0  -1   3 2863.16 75.2780   1
   0  -1  -3 2909.25 76.2842   1
   0  -1  -3 2808.15 74.3719   5
   0   1   3 2965.54 75.2804   5
   0   1  -3 2894.24 73.3511   5
   0   1  -3 2901.61 73.1496   1
  -1  -1  -3 2671.01 75.7617   1
   1  -1   3 2903.08 75.3986   1
  -1  -1  -3 2444.73 74.1251   1
  -1  -1  -3 2572.25 72.3977   5
  -1   1  -3 2558.76 71.6958   5
  -1   1  -3 2712.05 71.4194   1
   1   1   3 2654.13 71.7819   5
   2  -1   3 489.403 17.2874   7
   2  -1   3 489.071 25.4512   1
  -2  -1  -3 489.512 25.5050   1
   2   1   3 511.104 22.1444   5
  -2   1  -3 524.561 22.4637   1
   3  -1   3 304.632 14.3983   7
  -3  -1  -3 308.723 14.4600   3
  -3  -1  -3 346.305 24.5209   1
  -3  -1  -3 314.548 22.6685   1
  -3   1  -3 320.433 15.3417   3
  -3   1  -3 291.936 23.0200   1
   4  -1   3 463.504 28.9751   4
   4  -1   3 446.447 21.1452   6
  -4  -1  -3 452.070 20.1027   3
   4  -1   3 460.670 21.1345   7
   4   1   3 453.997 27.3140   4
   4   1   3 439.410 21.4200   7
  -4   1  -3 447.112 20.8014   3
   5  -1   3 219.922 19.3345   4
   5  -1   3 223.585 15.2379   7
  -5  -1  -3 218.039 13.8714   3
   5  -1   3 218.566 24.8974   8
   5   1   3 221.863 18.5635   2
   5   1   3 222.287 18.8714   4
  -5   1  -3 217.727 14.5308   3
   5   1   3 216.944 15.8965   7
   6  -1   3 44.9446 10.2473   2
  -6  -1  -3 51.5237 5.82224   3
   6  -1   3 54.9048 8.19286   4
   6   1   3 51.6534 7.89888   4
  -6   1  -3 43.9253 6.19254   3
   6   1   3 55.0877 8.32278   2
  -7  -1  -3 10.3784 2.15707   3
   7  -1   3 5.32777 3.62568   2
   7  -1   3 12.6707 2.70793   4
  -7   1  -3 10.4273 2.51608   3
   7   1   3 10.5987 2.10339   4
   7  -2  -3 1.71489 2.32320   2
   7  -2  -3 2.50920 3.49473   8
  -7  -2   3 0.42734 1.32376   3
   7   2  -3 -2.4729 2.00491   2
  -7   2   3 0.41860 2.18148   3
   7   2  -3 -0.5564 2.05222   8
   6  -2  -3 335.499 24.9547   8
  -6  -2   3 368.375 17.2917   3
   6  -2  -3 387.308 25.6805   2
   6   2  -3 347.575 25.5145   7
  -6   2   3 391.117 19.4166   3
   6   2  -3 368.374 22.1185   2
   6   2  -3 352.136 15.6394   4
   6   2  -3 341.857 19.7715   8
   5  -2  -3 413.325 18.3448   6
   5  -2  -3 476.621 41.7152   2
   5  -2  -3 403.226 20.5958   7
  -5  -2   3 408.531 18.9741   3
   5   2  -3 404.620 18.4272   4
  -5   2   3 397.444 19.2475   3
   5   2  -3 413.822 23.6166   8
   5   2  -3 434.703 24.6176   2
   5   2  -3 428.564 20.8436   7
   4  -2  -3 678.221 34.7813   2
  -4  -2   3 719.694 25.7260   3
   4  -2  -3 714.825 27.2527   7
   4  -2  -3 708.652 38.4108   8
   4   2  -3 735.906 27.0325   4
   4   2  -3 787.633 27.6893   7
   4   2  -3 747.005 33.1670   8
   4   2  -3 736.367 32.9641   2
  -3  -2   3 836.076 27.9873   1
  -3  -2   3 783.177 28.1679   5
   3  -2  -3 799.352 26.7913   7
  -3   2   3 816.240 24.6500   1
   3   2  -3 821.892 34.9729   1
  -3   2   3 794.626 21.5958   1
   3   2  -3 825.204 26.5155   7
   2  -2  -3 1100.88 35.6269   7
  -2  -2   3 1096.95 30.0533   5
  -2  -2   3 1108.65 31.6442   1
   2   2  -3 1097.48 37.0805   1
   2   2  -3 1070.07 30.4839   7
  -1   2   3 7906.40 185.318   1
   1   2  -3 7336.89 183.181   7
   0  -2   3 6055.71 155.937   1
   0  -2  -3 6257.78 157.221   1
   0   2   3 6303.43 158.834   1
   0   2  -3 6538.97 154.621   1
  -1  -2  -3 1821.80 56.4744   1
   1  -2   3 1977.31 56.3675   1
   1  -2   3 1814.18 47.4247   7
  -1  -2  -3 1843.76 54.4050   5
  -1   2  -3 1816.76 53.3774   5
   1   2   3 1885.82 54.7824   5
  -1   2  -3 1837.20 50.8119   1
   2  -2   3 913.905 28.6007   7
   2  -2   3 773.357 35.1829   1
  -2  -2  -3 859.600 36.5355   1
  -2   2  -3 806.870 29.5630   1
   2   2   3 891.473 32.8366   5
  -3  -2  -3 321.572 14.4612   3
   3  -2   3 322.026 14.3583   7
  -3  -2  -3 270.326 29.6909   1
  -3  -2  -3 278.009 22.4115   1
  -3   2  -3 313.937 15.0832   3
   3   2   3 332.955 20.5023   5
  -4  -2  -3 123.517 19.9135   4
   4  -2   3 125.661 9.76757   7
   4  -2   3 147.512 10.6613   6
  -4  -2  -3 128.386 9.53359   3
   4  -2   3 154.182 16.8852   4
   4  -2   3 125.695 18.5220   8
   4   2   3 126.077 10.8358   7
   4   2   3 128.706 14.1096   4
  -4   2  -3 129.905 10.5306   3
   5  -2   3 213.766 14.2287   7
   5  -2   3 188.301 18.7608   8
  -5  -2  -3 202.686 20.6049   4
   5  -2   3 213.984 19.0694   4
  -5  -2  -3 206.472 12.5405   3
   5   2   3 204.220 17.7867   4
   5   2   3 193.199 15.0618   7
   5   2   3 196.757 17.0238   2
  -5   2  -3 227.756 14.9688   3
   6  -2   3 160.864 13.8689   4
   6  -2   3 175.777 16.5071   2
  -6   2  -3 160.220 12.2001   3
   6   2   3 160.569 13.2227   4
   6   2   3 142.658 11.8334   2
   7  -2   3 28.4891 4.84390   2
   7   2   3 30.9501 3.38748   4
  -7   2  -3 24.0542 3.59124   3
   7  -3  -3 233.057 16.3347   2
  -7  -3   3 242.575 10.6129   3
   7  -3  -3 252.930 16.5486   8
   7   3  -3 230.599 10.6009   2
  -7   3   3 246.484 12.9240   3
   7   3  -3 233.383 10.8344   8
   6  -3  -3 50.2474 14.2237   8
   6  -3  -3 42.8945 6.07226   6
   6  -3  -3 49.2872 7.75027   7
  -6  -3   3 48.4795 5.41825   3
   6  -3  -3 49.4657 13.4485   2
   6   3  -3 53.4489 4.88439   4
   6   3  -3 47.3842 9.99429   7
   6   3  -3 41.8971 5.85885   8
  -6   3   3 54.3790 6.92269   3
   6   3  -3 57.2326 7.28691   2
   5  -3  -3 159.383 18.0253   8
  -5  -3   3 144.584 9.95132   3
   5  -3  -3 158.979 16.5585   2
   5  -3  -3 146.657 11.6972   7
   5  -3  -3 149.343 10.0422   6
   5   3  -3 144.357 10.1476   4
   5   3  -3 136.615 10.8958   7
   5   3  -3 133.686 17.7306   2
   5   3  -3 141.093 12.5060   8
  -5   3   3 136.432 10.5179   3
   4  -3  -3 293.543 15.1298   7
  -4  -3   3 289.984 13.9490   3
   4  -3  -3 268.614 22.7351   8
   4   3  -3 252.431 17.1672   2
   4   3  -3 263.508 18.9609   7
   4   3  -3 280.391 14.5044   4
  -4   3   3 258.501 12.5219   3
  -3  -3   3 485.937 20.0330   1
   3  -3  -3 501.120 18.8380   7
  -3  -3   3 458.818 18.5606   5
  -3  -3   3 447.192 17.5094   3
   3   3  -3 512.278 18.4998   7
  -3   3   3 461.165 21.3219   1
   2  -3  -3 1150.55 32.5180   1
  -2  -3   3 1203.03 34.5745   1
   2  -3  -3 1150.31 33.3909   7
   2   3  -3 1171.38 32.6634   5
  -2   3   3 1203.12 31.7783   1
   2   3  -3 1036.72 40.3932   1
   1  -3  -3 1558.59 39.7167   1
   1  -3  -3 1430.27 41.2414   7
  -1  -3   3 1572.10 42.4628   1
   1   3  -3 1548.32 46.1321   1
   1   3  -3 1598.09 41.2247   5
  -1   3   3 1546.46 44.3745   5
  -1   3   3 1592.77 43.8463   1
   0  -3  -3 572.433 21.0851   1
   0  -3  -3 581.522 20.5929   5
   0  -3   3 598.744 20.6813   1
   0   3  -3 626.096 19.5080   1
   0   3   3 597.981 22.4564   5
   0   3   3 605.909 23.7646   1
   1  -3   3 731.371 28.5705   1
  -1  -3  -3 760.546 29.7621   1
   1  -3   3 745.108 20.7979   7
   1   3   3 731.469 28.0889   5
  -1   3  -3 719.891 23.5579   1
   1   3   3 754.260 31.7348   1
   2  -3   3 881.726 26.5372   7
  -2  -3  -3 925.704 41.2232   1
  -2  -3  -3 882.080 37.7062   1
   2  -3   3 871.329 38.0255   1
  -2   3  -3 849.608 27.9609   3
  -2   3  -3 845.095 29.4812   1
   2   3   3 897.999 35.2217   5
   2   3   3 860.706 27.2861   3
   3  -3   3 104.894 7.47949   7
  -3  -3  -3 81.1804 15.5127   1
  -3  -3  -3 94.4973 6.78686   3
  -3   3  -3 96.8756 7.99745   3
   3   3   3 98.2270 6.57397   3
   3   3   3 104.484 11.3017   5
  -4  -3  -3 40.6787 10.2061   4
  -4  -3  -3 52.3886 5.79216   3
   4  -3   3 26.0993 9.57061   8
   4  -3   3 51.4553 10.6084   4
   4  -3   3 42.5012 5.76469   7
   4  -3   3 52.2898 6.80265   6
  -4   3  -3 68.6946 7.68652   3
   4   3   3 37.8256 7.88038   4
   5  -3   3 139.753 12.0525   6
  -5  -3  -3 138.431 9.42068   3
  -5  -3  -3 125.982 15.4937   4
   5  -3   3 130.956 16.3875   8
   5  -3   3 143.020 11.9873   7
   5  -3   3 133.579 14.9375   4
  -5   3  -3 121.436 11.3329   3
   5   3   3 156.084 14.6469   4
   5   3   3 134.486 13.2692   7
   6  -3   3 214.587 15.7304   4
   6  -3   3 199.107 22.2138   8
  -6  -3  -3 212.979 10.1636   3
  -6   3  -3 218.787 13.7560   3
   6   3   3 225.898 14.6704   4
   7  -3   3 44.5028 5.09501   2
  -7   3  -3 48.4556 4.53560   3
   7   3   3 58.8090 4.14330   4
   7  -4  -3 142.738 11.8309   2
  -7  -4   3 146.837 6.93426   3
   7  -4  -3 124.394 11.0567   8
  -7   4   3 148.257 9.80329   3
  -6  -4   3 639.000 22.3967   3
   6  -4  -3 580.943 24.1376   6
   6  -4  -3 624.494 33.1577   2
   6  -4  -3 627.079 35.5824   8
   6   4  -3 599.981 23.9053   8
   6   4  -3 624.028 21.9474   4
  -6   4   3 610.646 26.0475   3
   6   4  -3 598.280 23.1455   2
   5  -4  -3 23.6668 6.50999   2
   5  -4  -3 15.1051 3.98199   6
   5  -4  -3 16.5501 6.77196   8
   5  -4  -3 22.8879 5.70242   7
  -5  -4   3 19.8312 4.69211   3
  -5   4   3 18.3876 4.63269   3
   5   4  -3 21.7448 6.05831   7
   5   4  -3 23.3272 5.76032   8
   5   4  -3 23.0058 4.08153   4
   4  -4  -3 100.092 14.3228   8
   4  -4  -3 85.7439 7.37391   6
   4  -4  -3 100.467 8.48436   7
  -4  -4   3 107.693 7.30597   3
   4   4  -3 95.3481 9.36010   8
   4   4  -3 98.2341 8.38742   7
  -4   4   3 90.0498 7.40171   3
   4   4  -3 110.738 8.46732   4
   3  -4  -3 152.582 9.29188   7
  -3  -4   3 119.747 10.4003   5
  -3  -4   3 143.078 7.82241   3
   3   4  -3 152.364 8.90844   7
  -3   4   3 161.628 10.2667   1
  -2  -4   3 868.352 25.6976   3
   2  -4  -3 954.853 28.3932   7
  -2  -4   3 885.229 29.4780   1
   2  -4  -3 869.287 28.4515   1
   2   4  -3 922.079 38.9438   1
  -2   4   3 917.510 31.0547   5
   2   4  -3 939.067 28.9480   5
  -2   4   3 894.637 28.8255   1
  -1  -4   3 2178.64 61.1476   1
   1  -4  -3 2198.76 59.9051   7
  -1   4   3 2343.69 65.1265   1
   1   4  -3 2285.27 67.6491   1
  -1   4   3 2348.39 64.8795   5
   1   4  -3 2298.78 61.2665   5
   0  -4  -3 1985.23 55.4184   1
   0  -4   3 2028.79 56.7795   1
   0   4   3 2002.50 59.9156   5
   0   4  -3 2000.77 56.1690   1
   0   4   3 2006.03 62.4845   1
   1  -4   3 2290.84 58.0841   7
  -1  -4  -3 2305.67 68.6938   1
   1  -4   3 2287.90 69.1475   1
   1   4   3 2347.02 75.5135   1
  -1   4  -3 2245.86 62.1183   1
   1   4   3 2234.55 69.0796   5
  -2  -4  -3 298.057 11.1318   3
   2  -4   3 299.721 21.8159   1
  -2  -4  -3 278.769 19.5869   1
   2  -4   3 308.386 12.2310   7
  -2   4  -3 332.475 15.2037   1
   2   4   3 312.689 19.2676   5
   2   4   3 301.296 12.9430   3
  -2   4  -3 304.615 13.5551   3
  -3  -4  -3 417.831 15.5573   3
  -3  -4  -3 421.601 28.0240   4
   3  -4   3 417.469 17.2668   7
   3  -4   3 413.776 23.5180   6
   3   4   3 418.959 25.6698   5
   3   4   3 402.499 23.7134   4
   3   4   3 380.494 14.8342   3
   4  -4   3 8.39450 4.39103   4
   4  -4   3 3.98370 7.47416   8
  -4  -4  -3 2.53272 1.64339   3
  -4  -4  -3 4.69207 5.24769   4
   4  -4   3 2.38090 2.82794   7
   4  -4   3 8.51959 2.80439   6
   4   4   3 4.88719 4.21223   4
  -4   4  -3 2.91017 2.86807   3
   5  -4   3 315.285 23.8934   4
   5  -4   3 303.756 17.6073   6
  -5  -4  -3 280.216 20.1464   4
   5  -4   3 294.352 24.6612   8
   5  -4   3 279.967 16.8770   7
  -5  -4  -3 309.456 13.3722   3
   5   4   3 320.204 20.9089   4
  -5   4  -3 305.246 17.9637   3
   5   4   3 290.826 19.5220   7
   6  -4   3 155.554 15.5490   2
   6  -4   3 142.552 12.5101   8
   6  -4   3 154.529 12.2590   4
  -6  -4  -3 159.282 7.75323   3
   6   4   3 139.719 10.6954   4
  -6   4  -3 176.560 11.7296   3
   7  -4   3 9.44665 3.23397   2
   7   4   3 3.72053 1.05394   4
   7  -5  -3 49.0971 6.17252   2
  -7  -5   3 50.8774 3.50614   3
   7  -5  -3 55.4463 6.79338   8
  -7   5   3 58.7871 5.64587   3
   6  -5  -3 242.110 20.9641   8
   6  -5  -3 217.629 12.9335   6
   6  -5  -3 236.266 18.6073   2
   6   5  -3 243.798 11.8449   4
  -6   5   3 231.783 14.2277   3
   6   5  -3 243.185 12.8829   8
   5  -5  -3 583.537 38.1958   8
   5  -5  -3 559.081 32.5805   2
   5  -5  -3 550.673 22.6892   6
  -5  -5   3 539.691 19.9647   3
   5  -5  -3 507.630 24.0781   7
   5   5  -3 528.270 23.0993   8
   5   5  -3 525.636 24.4001   7
   5   5  -3 554.230 22.1444   4
   5   5  -3 495.249 20.8669   2
  -5   5   3 546.694 23.2442   3
  -4  -5   3 165.416 9.01678   3
   4  -5  -3 192.562 20.7122   8
   4  -5  -3 167.407 10.7041   6
   4  -5  -3 157.035 11.0785   7
   4   5  -3 146.576 11.3704   2
   4   5  -3 162.189 11.4184   8
   4   5  -3 163.687 10.8057   4
  -4   5   3 162.484 9.90128   3
   4   5  -3 178.423 11.6338   7
  -3  -5   3 432.656 20.6720   3
   3  -5  -3 421.743 17.8601   6
   3  -5  -3 448.857 18.4628   7
   3   5  -3 431.441 20.4227   4
   3   5  -3 439.834 17.7579   7
  -3   5   3 442.461 22.1662   5
  -3   5   3 397.610 14.4352   3
   3   5  -3 434.482 19.4899   8
  -2  -5   3 97.8847 5.26660   3
  -2  -5   3 95.0313 7.71406   1
   2  -5  -3 94.0961 6.67660   7
  -2   5   3 96.7919 8.71058   5
   2   5  -3 92.2476 13.6810   1
  -1  -5   3 297.657 14.3191   1
   1  -5  -3 313.139 13.1575   7
   1  -5  -3 309.762 12.5212   1
  -1  -5   3 320.633 11.0095   3
  -1   5   3 322.531 17.1124   5
   1   5  -3 304.956 19.3138   1
   1   5  -3 293.212 16.4885   5
   0  -5  -3 7645.49 192.064   1
   0  -5   3 7729.82 195.595   1
   0   5  -3 7930.27 197.148   1
   0   5   3 7405.13 199.928   5
   0   5  -3 7729.57 191.864   5
   0   5  -3 7646.16 189.234   3
   0   5   3 7784.06 204.843   1
  -1  -5  -3 2826.39 82.5067   1
   1  -5   3 3008.70 86.7575   1
   1  -5   3 2817.62 72.2646   7
  -1   5  -3 2812.65 75.0428   3
  -1   5  -3 2926.61 83.5017   1
   1   5   3 2745.34 93.1951   1
   1   5   3 2878.45 86.9823   5
   1   5   3 2849.00 75.3844   3
  -2  -5  -3 27.0795 5.70810   1
  -2  -5  -3 19.4383 3.07480   3
   2  -5   3 18.4137 2.54106   7
   2   5   3 22.1472 3.32820   3
   2   5   3 19.8622 5.39988   5
  -2   5  -3 26.0533 3.85168   3
  -3  -5  -3 269.182 11.8002   3
   3  -5   3 248.238 13.8956   6
  -3  -5  -3 242.894 19.1931   4
   3  -5   3 273.273 21.2399   4
   3  -5   3 260.955 18.9670   7
   3   5   3 247.692 10.8830   3
  -3   5  -3 270.307 14.4532   3
   3   5   3 222.523 17.2257   4
   4  -5   3 249.111 24.3025   8
   4  -5   3 249.250 21.8937   4
   4  -5   3 235.201 14.5131   6
  -4  -5  -3 254.335 18.8511   4
   4  -5   3 249.912 14.0732   7
  -4  -5  -3 252.644 11.1883   3
  -4   5  -3 272.340 16.3170   3
   4   5   3 242.412 17.7881   4
   5  -5   3 19.0197 5.73199   7
   5  -5   3 26.1855 8.96893   8
  -5  -5  -3 14.9975 2.70590   3
   5  -5   3 23.9203 7.06383   6
  -5  -5  -3 12.1623 5.43358   4
  -5   5  -3 23.9971 5.64297   3
   5   5   3 16.8597 7.08030   7
   5   5   3 23.4109 9.76376   4
   6  -5   3 43.2111 9.48579   2
   6  -5   3 50.7968 8.43122   8
  -6  -5  -3 56.5171 7.27489   4
   6  -5   3 38.6245 6.08952   4
  -6   5  -3 55.7610 6.16722   3
   6   5   3 42.8301 5.26396   4
   7  -6  -3 103.066 12.2392   8
   7  -6  -3 121.183 8.80956   2
  -7   6   3 113.440 7.36893   3
   6  -6  -3 58.1850 8.49810   2
   6  -6  -3 59.4039 6.01345   6
  -6  -6   3 59.7712 4.49753   3
   6   6  -3 50.1299 5.74584   8
  -6   6   3 47.8332 6.43311   3
   6   6  -3 50.9621 5.03626   4
   5  -6  -3 440.421 27.8174   2
   5  -6  -3 442.981 32.5216   8
   5  -6  -3 405.100 22.7556   7
  -5  -6   3 416.777 15.8808   3
   5  -6  -3 407.623 19.0080   6
   5   6  -3 393.931 18.2845   4
   5   6  -3 380.795 18.5602   8
  -5   6   3 390.428 19.0651   3
   4  -6  -3 242.629 21.0474   2
  -4  -6   3 291.563 12.5631   3
   4  -6  -3 313.199 15.4966   6
   4  -6  -3 312.561 16.7689   7
   4  -6  -3 293.329 27.2200   8
   4   6  -3 303.965 15.6425   4
   4   6  -3 312.156 16.6047   8
   4   6  -3 292.967 15.6318   7
  -4   6   3 305.430 14.3886   3
  -3  -6   3 239.124 10.1815   3
   3  -6  -3 235.928 23.2236   4
   3  -6  -3 243.779 13.2070   7
   3  -6  -3 235.056 12.2663   6
   3   6  -3 226.219 12.6822   4
  -3   6   3 229.461 10.4549   3
   3   6  -3 216.332 13.2240   8
  -3   6   3 227.056 16.8563   5
   2  -6  -3 148.400 9.12997   7
   2  -6  -3 144.890 9.04479   6
  -2  -6   3 145.571 7.06027   3
   2   6  -3 134.575 9.19026   4
   2   6  -3 152.804 11.0636   5
  -2   6   3 146.221 7.43689   3
  -2   6   3 146.163 12.6630   5
   2   6  -3 110.673 10.6076   8
  -1  -6   3 511.732 22.3731   1
  -1  -6   3 486.471 16.2513   3
   1   6  -3 515.888 17.5816   3
  -1   6   3 504.483 17.2757   3
   1   6  -3 508.542 21.9753   5
  -1   6   3 475.971 24.6824   5
   1   6  -3 461.935 28.8611   1
   0  -6   3 924.208 35.8520   1
   0  -6   3 1066.15 31.7682   3
   0   6   3 949.579 40.1170   5
   0   6  -3 988.842 29.9867   3
   0   6  -3 1012.86 34.1178   5
   0   6   3 973.721 29.9927   3
   1   6   3 262.692 11.9229   3
  -1   6  -3 257.291 11.9776   3
  -1   6  -3 249.618 17.3859   5
   1   6   3 241.328 18.6039   5
   2  -6   3 237.334 18.7228   4
   2  -6   3 220.866 12.5484   6
   2  -6   3 236.758 10.8970   7
  -2   6  -3 231.574 12.2298   3
   2   6   3 247.261 16.3804   3
   2   6   3 234.917 19.6588   5
   3  -6   3 366.386 17.6076   6
  -3  -6  -3 355.424 12.6230   3
   3  -6   3 331.088 15.0706   7
  -3  -6  -3 339.804 20.7195   4
   3  -6   3 319.683 24.4088   4
   3   6   3 371.016 21.1241   4
  -3   6  -3 370.022 18.0087   3
   3   6   3 349.434 13.9201   3
  -4  -6  -3 75.3063 10.4434   4
   4  -6   3 94.6082 8.03497   7
  -4  -6  -3 84.1120 5.83854   3
   4  -6   3 90.1677 9.01416   6
   4  -6   3 93.1692 12.9580   4
   4   6   3 76.2952 9.41010   4
  -4   6  -3 82.7485 9.22479   3
  -5  -6  -3 31.7516 6.57670   4
   5  -6   3 29.3761 7.16573   4
   5  -6   3 34.1348 6.22202   6
   5  -6   3 45.5458 11.4356   8
  -5   6  -3 51.7179 6.85102   3
   5   6   3 36.6303 5.81252   4
  -6  -6  -3 52.6766 6.11344   4
   6  -6   3 79.5861 13.9190   8
   6  -6   3 72.6523 9.03953   2
  -6   6  -3 76.4869 6.79946   3
   6   6   3 68.2410 5.90240   4
  -6  -7   3 68.8292 4.56071   3
   6  -7  -3 49.0127 7.81281   6
   6  -7  -3 77.2359 9.09465   2
   6  -7  -3 78.0631 11.6847   8
   6   7  -3 82.2062 7.34327   4
  -6   7   3 77.6437 7.51812   3
   5  -7  -3 59.4886 6.46721   6
   5  -7  -3 52.6615 8.73652   2
  -5  -7   3 66.2442 5.01274   3
   5  -7  -3 42.3207 10.0521   8
   5   7  -3 52.8891 6.66173   8
  -5   7   3 50.4473 6.60725   3
   5   7  -3 65.6954 6.67672   4
   4  -7  -3 478.937 22.0922   7
   4  -7  -3 492.296 36.5944   8
   4  -7  -3 486.111 28.7550   2
  -4  -7   3 496.350 17.5044   3
  -4  -7   3 440.020 21.4591   4
   4  -7  -3 469.524 20.8045   6
  -4   7   3 467.646 19.9210   3
   4   7  -3 515.190 21.9861   4
   4   7  -3 493.745 22.4620   8
   3  -7  -3 77.5427 9.79555   4
   3  -7  -3 80.3374 7.37053   6
  -3  -7   3 73.0149 8.31446   4
   3  -7  -3 52.3956 11.0592   2
   3  -7  -3 83.6633 7.65678   7
  -3  -7   3 76.4550 5.39863   3
   3   7  -3 86.6434 8.16257   4
   3   7  -3 77.2889 8.49738   8
  -3   7   3 82.6395 6.14471   3
  -2  -7   3 2.21559 1.24925   3
   2  -7  -3 4.97324 1.99050   6
   2  -7  -3 3.72898 2.61122   4
   2  -7  -3 2.46467 1.37157   7
   2   7  -3 -0.7058 4.08793   5
  -2   7   3 8.10802 4.50502   5
   2   7  -3 0.71834 2.14017   4
   2   7  -3 1.17767 3.10921   8
   1  -7  -3 319.483 13.9467   4
  -1  -7   3 322.155 12.6664   3
  -1  -7   3 309.717 15.8032   4
   1  -7  -3 289.403 14.3909   6
  -1   7   3 308.723 21.2424   5
   1   7  -3 310.631 17.0787   4
   1   7  -3 321.082 13.2328   3
  -1   7   3 297.691 12.6852   3
   1   7  -3 333.241 19.1935   5
   0  -7  -3 222.479 11.4197   4
   0  -7   3 226.928 13.9400   4
   0  -7   3 236.643 11.8046   3
   0   7  -3 235.806 11.4170   3
   0   7  -3 240.830 15.5123   5
   0   7   3 235.833 19.0615   5
   0   7   3 240.070 11.1062   3
  -1  -7  -3 48.2519 5.92223   4
   1  -7   3 41.7955 7.77673   4
  -1   7  -3 45.0198 5.14649   3
   1   7   3 47.0557 4.59904   3
   1   7   3 36.6744 8.54093   5
   2  -7   3 480.764 20.0781   6
   2  -7   3 461.909 17.5551   7
  -2  -7  -3 464.127 22.1218   4
   2  -7   3 453.219 26.8042   4
   2   7   3 452.607 22.0171   4
   2   7   3 416.034 30.1935   5
   2   7   3 471.162 17.7874   3
  -2   7  -3 468.416 19.8198   3
  -2   7  -3 467.952 24.0570   5
  -3  -7  -3 14.6213 4.37170   4
   3  -7   3 28.8116 5.09915   6
   3  -7   3 18.9335 3.80514   7
   3  -7   3 22.1775 6.03116   4
  -3   7  -3 16.7454 4.20313   3
   3   7   3 28.1577 6.27382   4
   4  -7   3 431.884 29.2100   4
   4  -7   3 464.975 21.5764   6
  -4  -7  -3 466.597 23.2461   4
   4   7   3 454.851 22.7112   4
  -4   7  -3 444.609 22.4109   3
   5  -7   3 36.5386 5.44336   6
   5  -7   3 21.1159 7.42471   8
   5  -7   3 17.9322 5.17277   4
   5   7   3 22.1306 4.44178   4
  -5   7  -3 23.4638 4.78436   3
   6  -7   3 103.965 9.26921   2
   6  -7   3 106.496 9.18964   8
  -6  -7  -3 107.386 7.23537   4
   6   7   3 109.273 6.74555   4
  -6   7  -3 116.226 7.29123   3
   6  -8  -3 1.51316 2.60570   2
   6  -8  -3 1.63706 1.55222   6
   6  -8  -3 -2.5934 1.99949   8
   6   8  -3 2.48550 1.36802   4
  -6   8   3 4.51064 2.63263   3
   5  -8  -3 26.8610 5.27518   2
   5  -8  -3 19.4791 6.31298   8
  -5  -8   3 28.0017 3.21009   3
   5  -8  -3 31.9217 4.76050   6
   5   8  -3 28.5914 4.64016   4
  -5   8   3 32.5271 5.65161   3
   4  -8  -3 2.78142 4.05485   7
   4  -8  -3 1.45522 4.66429   8
  -4  -8   3 11.2716 4.75565   4
   4  -8  -3 8.36862 2.95962   6
  -4  -8   3 9.04456 2.01081   3
  -4   8   3 5.50366 2.13987   3
   4   8  -3 9.10836 2.92309   4
   4   8  -3 11.4964 4.03625   8
   3  -8  -3 152.070 11.3300   7
   3  -8  -3 157.777 10.3606   6
  -3  -8   3 147.916 11.1195   4
   3  -8  -3 159.998 12.9383   4
   3   8  -3 177.461 12.2075   4
   3   8  -3 145.531 12.2060   8
   2  -8  -3 443.741 21.5730   4
  -2  -8   3 462.785 21.0183   4
  -2  -8   3 457.632 16.9547   3
   2  -8  -3 480.833 19.6011   6
  -2   8   3 476.143 17.4753   3
   2   8  -3 472.972 22.1085   4
   1  -8  -3 304.522 14.5644   4
   1  -8  -3 317.535 14.4791   6
  -1  -8   3 280.989 16.0363   4
  -1  -8   3 290.798 13.1492   3
   1   8  -3 267.513 20.3374   5
   1   8  -3 313.766 18.0461   4
   1   8  -3 294.058 13.6890   3
   0  -8   3 339.034 18.4469   4
   0  -8  -3 330.745 14.9967   4
   0   8  -3 300.206 21.2510   5
   0   8  -3 340.830 21.0552   4
   0   8   3 393.103 33.6988   5
   0   8  -3 324.709 15.1801   3
   1  -8   3 61.6126 7.39077   6
  -1  -8  -3 81.6344 7.57025   4
   1  -8   3 90.5238 10.2790   4
  -1   8  -3 82.8471 11.5493   5
  -1   8  -3 83.0369 7.38672   3
   1   8   3 62.2416 9.31499   4
  -1   8  -3 72.9265 12.3949   4
   1   8   3 81.2643 6.28696   3
   2  -8   3 386.662 24.8799   4
  -2  -8  -3 387.384 18.9239   4
  -2   8  -3 385.696 18.4037   3
   2   8   3 384.519 19.3827   4
   3  -8   3 71.7799 12.3962   4
  -3  -8  -3 76.3640 8.01568   4
   3  -8   3 74.8237 7.78419   6
   3   8   3 64.7887 7.93991   4
  -3   8  -3 69.3530 7.72804   3
   4  -8   3 22.4799 6.42793   4
  -4  -8  -3 37.0671 6.43675   4
   4  -8   3 30.3415 4.84492   6
   4   8   3 28.1880 5.34442   4
  -4   8  -3 33.0670 6.14303   3
   5  -8   3 0.88853 3.95003   8
  -5  -8  -3 4.78689 1.88864   4
   5  -8   3 1.90164 3.21447   4
   5  -8   3 1.48612 1.61728   6
   5   8   3 2.82883 1.57791   4
  -5   8  -3 3.80260 2.39736   3
   6   8   3 18.1930 2.23968   4
   6  -9  -3 0.77913 1.02200   6
   6  -9  -3 1.15736 1.99150   8
   6   9  -3 2.36745 1.17091   4
   5  -9  -3 35.5331 4.27035   6
   5  -9  -3 32.7551 7.89745   8
  -5  -9   3 34.8207 5.31025   3
   5   9  -3 37.3485 4.72369   4
  -5   9   3 41.3838 5.43796   3
   4  -9  -3 89.8247 7.50017   6
   4  -9  -3 77.5859 13.5427   8
  -4  -9   3 85.1715 6.02450   3
  -4  -9   3 78.8649 8.67229   4
  -4   9   3 83.5795 7.51704   3
   4   9  -3 88.4031 8.47529   4
  -3  -9   3 304.300 16.5876   4
  -3  -9   3 281.728 12.4439   3
   3  -9  -3 284.715 14.5548   6
   3  -9  -3 261.979 16.7186   4
   3   9  -3 281.484 16.9479   4
  -3   9   3 284.229 14.1610   3
  -2  -9   3 65.4315 7.68201   4
   2  -9  -3 65.4432 6.26457   6
   2  -9  -3 73.3220 8.32159   4
  -2   9   3 66.6967 5.95682   3
   2   9  -3 72.9706 8.44851   4
  -1  -9   3 44.7668 6.43708   4
   1  -9  -3 44.1271 5.61681   6
   1  -9  -3 50.3670 6.20900   4
   1   9  -3 56.1349 6.41057   3
  -1   9   3 52.2093 5.23735   3
   1   9  -3 50.3971 8.26000   4
   0  -9  -3 209.112 11.3948   6
   0  -9   3 221.070 15.8805   4
   0  -9  -3 223.507 12.3333   4
   0   9  -3 238.463 12.7684   3
  -1  -9  -3 263.692 13.8895   4
   1  -9   3 229.452 17.7628   4
  -1   9  -3 270.634 19.5716   3
  -1   9  -3 222.159 20.5931   4
  -2  -9  -3 152.727 10.4247   4
   2  -9   3 149.757 10.5758   6
   2  -9   3 147.526 15.6306   4
   2   9   3 155.581 11.9200   4
  -2   9  -3 162.526 11.3826   3
   2   9   3 142.991 8.49240   3
   3  -9   3 220.330 13.4914   6
  -3  -9  -3 228.788 15.3357   4
   3  -9   3 246.466 30.0025   4
  -3   9  -3 218.283 14.0030   3
   3   9   3 235.497 14.1971   4
   4  -9   3 70.5877 12.0856   8
   4  -9   3 95.7283 8.19129   6
  -4  -9  -3 94.1574 7.46542   4
   4  -9   3 70.0886 10.5443   4
   4   9   3 92.5319 7.83291   4
  -4   9  -3 93.4451 8.28470   3
  -5  -9  -3 16.1288 2.90365   4
   5  -9   3 17.6356 5.48280   8
   5  -9   3 20.5338 4.46533   2
  -5   9  -3 20.5273 3.94906   3
   5   9   3 20.6777 3.25162   4
   5 -10  -3 44.2368 4.52356   6
   5 -10  -3 48.9719 8.18901   8
   5  10  -3 42.6259 4.83976   4
  -5  10   3 51.7613 4.98820   3
   4 -10  -3 129.712 8.60387   6
  -4 -10   3 135.931 10.3888   4
   4 -10  -3 148.194 16.0378   8
  -4  10   3 120.730 8.61466   3
   4  10  -3 133.815 10.2746   4
   3 -10  -3 28.7535 4.51267   6
   3 -10  -3 31.8595 9.96702   8
  -3 -10   3 32.0592 5.73647   4
  -3  10   3 26.1594 4.67595   3
   3  10  -3 33.8271 5.82547   4
   2 -10  -3 2.72661 1.57639   6
   2 -10  -3 1.30837 2.64282   4
  -2 -10   3 0.82054 2.28440   4
   2  10  -3 3.97451 2.99067   4
  -2  10   3 3.50663 1.96178   3
   1 -10  -3 215.228 11.5096   6
   1 -10  -3 227.558 14.1970   4
  -1 -10   3 226.774 15.5050   4
  -1  10   3 245.657 12.1873   3
   1  10  -3 207.642 16.2096   4
   0 -10   3 360.791 21.9115   4
   0 -10  -3 393.184 18.3145   4
   0  10   3 382.975 16.0588   3
   0  10  -3 384.303 17.4788   3
   0  10  -3 361.948 23.7521   4
   1 -10   3 69.8529 9.69341   4
  -1 -10  -3 52.0522 5.99851   4
  -1  10  -3 63.8443 11.5414   4
  -1  10  -3 47.6004 6.04571   3
   1  10   3 38.7927 11.4861   4
   1  10   3 48.6638 4.92594   3
  -2 -10  -3 367.437 17.4709   4
   2 -10   3 365.135 25.3903   4
   2 -10   3 355.171 16.4393   6
  -2  10  -3 379.572 18.4452   3
   2  10   3 368.676 19.5502   4
   2  10   3 372.499 14.8507   3
  -3 -10  -3 40.4721 5.08287   4
   3 -10   3 31.2675 4.88546   6
   3 -10   3 25.2728 6.55489   4
  -3  10  -3 42.6468 5.78364   3
   3  10   3 46.1556 5.75081   4
   4 -10   3 80.8103 8.52482   4
  -4 -10  -3 88.5120 6.51425   4
   4 -10   3 81.5376 10.9626   8
   4 -10   3 89.5691 9.90777   2
  -4  10  -3 85.4037 7.49487   3
   4  10   3 83.5463 6.96929   4
  -5 -10  -3 75.0590 5.67007   4
   5 -10   3 79.7857 7.44905   8
   5  10   3 87.1303 5.57409   4
   4 -11  -3 329.367 13.7235   6
   4 -11  -3 326.634 21.5826   8
  -4 -11   3 410.559 19.7397   4
  -4  11   3 335.700 15.2443   3
   4  11  -3 339.283 16.7964   4
   3 -11  -3 24.2759 7.05969   8
  -3 -11   3 35.3530 6.70373   4
   3 -11  -3 26.4064 3.94777   6
  -3  11   3 30.4181 4.24253   3
   3  11  -3 37.1175 5.79855   4
  -2 -11   3 25.8229 5.16688   4
   2 -11  -3 32.1365 4.10776   6
   2 -11  -3 26.7367 5.25143   4
   2  11  -3 28.8647 6.46162   4
   1 -11  -3 61.9751 7.56677   4
   1 -11  -3 50.5050 5.24931   6
  -1 -11   3 72.0465 8.75182   4
   1  11  -3 70.4607 9.53793   4
  -1  11   3 63.0187 6.06942   3
   0 -11   3 43.2226 7.76657   4
   0 -11  -3 33.3378 5.42635   4
   0  11   3 32.6466 4.37089   3
   0  11  -3 24.1828 6.32462   4
  -1 -11  -3 121.036 9.14974   4
   1 -11   3 123.564 13.2229   4
  -1  11  -3 104.387 15.1086   4
   1  11   3 107.339 8.68853   3
   2 -11   3 129.083 13.5732   4
  -2 -11  -3 141.075 9.45025   4
   2  11   3 164.045 14.5806   4
  -2  11  -3 142.611 9.73841   3
   2  11   3 116.671 8.27744   3
   3 -11   3 124.876 13.2499   4
  -3  11  -3 113.228 8.35361   3
   3  11   3 96.3874 8.21014   4
   4 -11   3 92.0329 10.3044   8
  -4 -11  -3 114.775 6.75547   4
   4  11   3 98.8753 6.87677   4
   4 -12  -3 51.9196 6.27915   8
   4  12  -3 56.5026 5.41770   4
   3 -12  -3 36.2292 6.44360   8
  -3 -12   3 36.4835 5.20452   4
   3 -12  -3 35.6689 3.64113   6
  -3  12   3 41.7208 4.52520   3
   3  12  -3 37.4827 5.49746   4
   2 -12  -3 4.34297 4.04614   8
   2 -12  -3 11.9578 4.40165   6
   2  12  -3 13.0603 3.77933   4
  -2  12   3 14.5574 3.26186   3
   1 -12  -3 107.477 8.83771   4
  -1 -12   3 103.773 9.99026   4
   1 -12  -3 91.2664 12.2954   8
   1  12  -3 111.758 11.5993   4
  -1  12   3 105.478 7.69788   3
   0 -12   3 509.032 25.9654   4
   0 -12  -3 514.987 22.0406   4
   0  12  -3 521.576 28.8461   4
   0  12   3 511.834 19.3931   3
  -1 -12  -3 58.9995 6.24991   4
   1 -12   3 53.3479 8.15317   4
  -1  12  -3 46.3768 7.58117   3
   1  12   3 54.5482 5.58118   3
   2 -12   3 120.287 11.0492   4
  -2 -12  -3 110.070 7.77174   4
   2  12   3 116.695 10.5228   4
  -2  12  -3 100.522 7.66857   3
   3 -12   3 648.486 30.9756   8
   3 -12   3 671.697 22.4717   4
  -3 -12  -3 714.776 22.7850   4
   3  12   3 594.069 27.9512   4
  -2 -13   3 40.5190 5.32653   4
  -2  13   3 34.6828 3.92075   3
   2  13  -3 31.3409 6.13906   4
  -1 -13   3 45.9156 6.13847   4
  -1  13   3 46.3375 4.75632   3
   1  13  -3 50.0069 7.31446   4
   0 -13  -3 146.926 8.88449   4
   0 -13   3 134.894 10.9379   4
   0  13   3 124.256 8.08997   3
  -1 -13  -3 8.72606 2.61866   4
   1 -13   3 5.54941 2.83057   4
   2 -13   3 204.695 10.4295   4
  -2 -13  -3 229.915 11.0597   4
   8   0  -4 10.5678 2.49780   2
   7   0  -4 245.418 15.0005   2
   7   0  -4 222.505 13.4058   8
  -7   0   4 238.727 12.0857   3
   6   0  -4 42.4288 8.79576   2
   6   0  -4 18.3455 5.67463   8
   6   0  -4 44.1827 8.42537   7
  -6   0   4 25.1544 5.20440   3
   5   0  -4 737.822 23.6973   4
   5   0  -4 762.746 38.0125   8
   5   0  -4 765.948 30.3823   7
   5   0  -4 771.385 36.7313   2
  -5   0   4 762.765 28.6279   3
   4   0  -4 1494.08 46.1320   7
  -4   0   4 1429.60 45.0246   3
   4   0  -4 1648.32 56.3694   2
   4   0  -4 1458.45 56.8153   8
  -3   0   4 50.5087 4.48654   1
  -3   0   4 47.0199 6.10203   5
   3   0  -4 53.4723 4.72019   7
  -3   0   4 53.6303 3.18227   1
  -2   0   4 32.1298 1.76708   1
   2   0  -4 29.8434 2.80810   7
  -1   0   4 965.673 26.1745   5
   1   0  -4 968.534 25.0260   1
   1   0  -4 1003.75 25.7557   7
  -1   0   4 957.640 26.7680   1
   0   0   4 97.5042 5.63874   5
   0   0  -4 87.8192 5.88378   5
   0   0  -4 88.9420 5.61039   1
   0   0   4 96.2322 6.89531   1
   1   0   4 1071.04 34.3407   5
  -1   0  -4 1048.98 35.7259   1
   1   0   4 1151.30 39.5686   1
  -1   0  -4 1055.58 35.5295   5
  -2   0  -4 30.5083 5.64245   1
  -3   0  -4 13.9408 9.21761   1
   4   0   4 229.307 19.7263   4
   4   0   4 233.568 14.5749   7
  -4   0  -4 212.972 13.5250   3
  -5   0  -4 599.619 25.4526   3
  -5   0  -4 534.078 39.7206   4
   5   0   4 593.907 27.9507   7
   5   0   4 658.605 35.0149   4
  -6   0  -4 6.96509 3.08648   3
   6   0   4 6.88143 3.26483   4
   6   0   4 1.59751 3.70071   2
   7   0   4 59.8946 5.34447   4
   8  -1  -4 2.97190 1.63119   2
   7  -1  -4 43.1777 6.56315   2
   7  -1  -4 52.9594 6.83368   8
  -7  -1   4 49.3520 5.03538   3
   7   1  -4 54.1137 6.61484   2
  -7   1   4 46.4751 5.47626   3
   7   1  -4 46.1180 6.58594   8
   6  -1  -4 66.5831 8.50789   7
  -6  -1   4 62.7646 6.82016   3
   6  -1  -4 72.6294 10.0870   2
   6  -1  -4 59.6725 10.9635   8
   6   1  -4 58.3009 8.60110   8
   6   1  -4 67.3982 9.44131   2
  -6   1   4 52.7588 6.96205   3
   6   1  -4 50.3830 8.20224   7
   5  -1  -4 127.495 15.8812   8
   5  -1  -4 120.877 9.27064   6
   5  -1  -4 108.936 9.71934   7
  -5  -1   4 118.995 9.44443   3
   5  -1  -4 157.330 16.9723   2
   5   1  -4 130.549 13.3303   8
   5   1  -4 128.978 10.1432   7
  -5   1   4 130.325 9.79847   3
   5   1  -4 104.476 7.28996   4
   5   1  -4 108.114 12.1358   2
   4  -1  -4 659.292 27.7216   7
   4  -1  -4 659.756 32.1687   2
   4  -1  -4 632.458 33.8196   8
  -4  -1   4 561.578 22.1231   3
   4   1  -4 627.403 23.8792   7
   4   1  -4 609.340 31.2874   8
   4   1  -4 575.979 28.7878   2
   3  -1  -4 2360.97 70.1539   7
  -3  -1   4 2790.61 68.7906   1
  -3  -1   4 2703.94 72.3730   5
   3   1  -4 2701.74 70.3067   7
  -2  -1   4 436.095 13.3237   1
  -2  -1   4 440.226 13.1127   5
   2  -1  -4 430.890 14.7632   7
   2   1  -4 445.662 17.1549   1
   2   1  -4 408.256 13.9092   7
  -1  -1   4 1956.64 53.3617   1
   1  -1  -4 2060.57 48.6062   1
   1  -1  -4 2060.63 51.2855   7
   1  -1  -4 2056.20 49.4586   1
   1   1  -4 2038.04 49.5927   7
  -1   1   4 1933.03 52.5436   5
   1   1  -4 1965.88 51.4124   1
   0  -1  -4 830.968 27.0881   1
   0  -1  -4 774.809 25.7937   1
   0  -1   4 822.193 26.6233   1
   0  -1  -4 770.140 24.7200   5
   0   1  -4 810.971 23.5842   1
   0   1  -4 775.805 23.8551   5
   0   1   4 795.932 25.4905   5
   1  -1   4 298.219 16.4100   1
  -1  -1  -4 275.860 15.3746   1
  -1  -1  -4 246.810 15.5352   1
   1   1   4 288.396 14.1538   5
  -1   1  -4 283.507 13.4246   1
  -1   1  -4 250.065 13.4178   5
   2  -1   4 87.2807 10.6125   1
  -2  -1  -4 86.3070 10.2870   1
  -2  -1  -4 89.0061 11.1524   1
  -2   1  -4 85.9429 8.62544   1
   2   1   4 91.6102 8.88421   5
  -3  -1  -4 315.718 14.7343   3
  -3  -1  -4 296.561 25.1343   1
   3  -1   4 319.148 14.8933   7
  -3   1  -4 328.379 15.7009   3
  -3   1  -4 270.727 27.2913   1
   3   1   4 297.798 13.1431   3
   4  -1   4 100.765 14.0938   4
  -4  -1  -4 95.6748 16.6107   4
  -4  -1  -4 97.8013 8.57345   3
   4  -1   4 96.1270 8.99699   7
   4   1   4 104.207 13.9426   4
  -4   1  -4 105.784 9.41350   3
   4   1   4 116.906 10.0961   7
   5  -1   4 248.711 16.6961   7
   5  -1   4 263.672 22.2469   4
  -5  -1  -4 266.661 24.6376   4
   5   1   4 261.203 20.1670   2
   5   1   4 256.049 17.2854   7
   5   1   4 290.041 21.7693   4
  -5   1  -4 264.087 16.0306   3
  -6  -1  -4 45.5407 5.27081   3
   6  -1   4 56.4326 9.03698   2
   6  -1   4 52.3861 8.37880   4
   6   1   4 48.4920 7.50580   2
  -6   1  -4 46.8110 6.02245   3
   6   1   4 50.4493 8.29348   4
   7  -1   4 116.391 5.59818   4
   7  -1   4 115.634 8.11709   2
   7   1   4 122.467 6.67714   4
   7  -2  -4 23.0369 5.14616   2
  -7  -2   4 24.9255 3.61661   3
   7  -2  -4 17.1521 5.02342   8
  -7   2   4 30.1804 4.78444   3
   7   2  -4 27.5020 4.82924   2
   7   2  -4 25.5348 3.81959   8
   6  -2  -4 246.135 18.4941   7
   6  -2  -4 254.099 19.7829   2
   6  -2  -4 234.246 20.3234   8
  -6  -2   4 251.392 13.6129   3
   6   2  -4 223.543 15.9999   2
   6   2  -4 243.359 16.3813   8
   6   2  -4 228.219 16.1465   7
  -6   2   4 230.173 14.3746   3
   5  -2  -4 1.69394 3.29797   2
   5  -2  -4 -0.7912 2.11379   7
   5  -2  -4 0.42800 1.99676   6
  -5  -2   4 1.11223 1.92931   3
   5  -2  -4 5.30664 4.96481   8
  -5   2   4 10.1164 3.29977   3
   5   2  -4 1.95148 2.68904   7
   5   2  -4 -1.4166 1.37820   4
   4  -2  -4 164.551 10.8999   7
  -4  -2   4 166.242 9.91654   3
   4   2  -4 163.532 13.8645   2
   4   2  -4 167.936 10.4656   7
   4   2  -4 171.630 15.4743   8
   4   2  -4 159.628 9.49196   4
  -3  -2   4 1875.23 51.2430   5
   3  -2  -4 1761.53 52.2086   7
  -3  -2   4 1815.43 51.2856   1
   3   2  -4 1924.09 61.5137   1
   3   2  -4 1919.09 51.7106   7
   2  -2  -4 1160.55 34.4263   7
  -2  -2   4 1234.72 33.9706   1
   2   2  -4 1281.36 33.4082   7
   2   2  -4 1210.02 39.8503   1
   1  -2  -4 75.6994 2.96058   1
   1  -2  -4 75.7742 4.40536   7
  -1  -2   4 73.9824 4.72459   1
   1  -2  -4 75.4316 4.00355   1
   1   2  -4 75.3495 5.03646   1
   1   2  -4 76.3015 2.46028   7
  -1   2   4 75.5546 5.51077   5
   0  -2  -4 3058.39 80.4231   5
   0  -2  -4 3135.69 83.5101   1
   0  -2  -4 3112.45 83.2658   1
   0  -2   4 3253.82 82.5143   1
   0   2   4 2875.83 81.6095   5
   0   2  -4 2936.63 80.6828   5
   0   2  -4 3071.51 78.4238   1
  -1  -2  -4 661.515 28.7376   1
  -1  -2  -4 700.302 26.9909   5
  -1  -2  -4 677.326 28.6873   1
   1  -2   4 691.908 19.7929   7
   1  -2   4 667.585 28.3018   1
  -1   2  -4 710.741 26.3122   5
  -1   2  -4 726.311 23.9066   1
   1   2   4 681.580 26.5707   5
   2  -2   4 774.819 36.8850   1
  -2  -2  -4 790.273 37.0169   1
   2  -2   4 830.086 25.5321   7
   2   2   4 795.049 26.5820   3
   2   2   4 839.811 33.2040   5
  -2   2  -4 843.331 30.5733   1
  -2   2  -4 824.934 27.4022   3
  -3  -2  -4 207.021 24.0076   1
   3  -2   4 211.925 11.4251   7
  -3  -2  -4 217.536 11.4011   3
  -3   2  -4 202.612 12.3494   3
   3   2   4 203.314 10.2823   3
   3   2   4 208.668 16.7979   5
  -4  -2  -4 289.292 25.2633   4
   4  -2   4 413.882 43.6679   8
   4  -2   4 325.381 17.0892   7
  -4  -2  -4 334.636 16.0817   3
   4  -2   4 317.307 18.0449   6
   4  -2   4 313.838 24.6620   4
   4   2   4 334.240 23.8986   4
  -4   2  -4 323.537 17.7764   3
   5  -2   4 567.457 25.4802   7
  -5  -2  -4 553.968 22.3322   3
   5  -2   4 547.527 33.1815   4
  -5  -2  -4 568.984 33.5094   4
   5   2   4 516.956 26.8574   7
   5   2   4 511.110 27.1660   2
  -5   2  -4 596.849 26.1104   3
   5   2   4 556.321 31.0142   4
   6  -2   4 6.92846 3.38067   2
   6  -2   4 6.12804 3.16035   4
  -6  -2  -4 12.2367 2.79051   3
   6   2   4 11.8000 4.79729   4
  -6   2  -4 7.98838 2.85183   3
   7  -2   4 173.421 9.96374   2
   7   2   4 160.427 8.28720   4
  -7  -3   4 258.369 10.8091   3
   7  -3  -4 270.050 17.6223   2
   7  -3  -4 247.718 18.1357   8
  -7   3   4 262.688 12.9639   3
   7   3  -4 222.217 10.8616   8
   7   3  -4 253.805 11.3523   2
  -6  -3   4 7.53737 2.42561   3
   6  -3  -4 6.58573 3.39063   7
   6  -3  -4 11.7749 7.04303   2
   6  -3  -4 10.6422 6.46261   8
   6  -3  -4 6.31012 3.07262   6
  -6   3   4 13.1432 3.52823   3
   6   3  -4 6.59748 3.14935   8
   6   3  -4 4.59533 2.91315   2
   6   3  -4 6.91957 1.91568   4
  -5  -3   4 144.651 9.64357   3
   5  -3  -4 128.429 17.3222   8
   5  -3  -4 145.829 9.76932   6
   5  -3  -4 130.740 15.2624   2
   5  -3  -4 138.880 15.1562   7
   5   3  -4 141.053 9.17383   4
   5   3  -4 144.362 12.5109   2
  -5   3   4 150.156 10.8758   3
   5   3  -4 161.637 13.0401   8
   5   3  -4 151.120 11.2847   7
   4  -3  -4 17.8908 3.89431   7
   4  -3  -4 21.6750 5.78520   2
   4  -3  -4 25.5589 4.49934   6
   4  -3  -4 15.6108 6.53227   8
   4   3  -4 13.4536 5.23070   8
   4   3  -4 19.7316 3.59973   4
  -3  -3   4 800.459 25.7016   3
  -3  -3   4 834.482 26.1405   5
   3  -3  -4 835.056 27.8524   7
  -3  -3   4 780.762 27.5756   1
   3   3  -4 860.922 26.6265   7
  -2  -3   4 9653.47 237.877   1
   2   3  -4 9972.65 235.482   7
   2   3  -4 9463.82 247.499   1
   1  -3  -4 58.4292 3.17659   1
   1  -3  -4 58.7940 6.20910   7
   1   3  -4 61.0361 5.60385   1
   1   3  -4 62.0071 3.13309   5
  -1   3   4 58.5949 5.59841   5
  -1   3   4 64.5757 5.26805   1
   0  -3  -4 271.902 12.8163   5
   0  -3  -4 272.265 13.1060   1
   0  -3   4 255.426 13.0149   1
   0   3   4 261.325 13.8273   5
   0   3  -4 263.509 11.1416   1
   0   3   4 260.373 14.9780   1
   1  -3   4 2934.04 71.6635   7
   1  -3   4 2892.00 84.6410   1
  -1  -3  -4 2696.94 83.4759   1
   1   3   4 2867.90 82.5534   5
  -1   3  -4 2966.39 76.9568   1
  -1   3  -4 2825.72 80.6087   5
  -2  -3  -4 156.381 14.6457   1
  -2  -3  -4 154.634 15.1277   1
   2  -3   4 158.187 15.8682   1
   2  -3   4 155.661 7.95928   7
  -2   3  -4 154.808 9.44127   3
   2   3   4 152.385 8.87887   3
  -2   3  -4 154.598 10.5286   1
   2   3   4 155.313 12.8398   5
  -3  -3  -4 636.628 22.4576   3
   3  -3   4 672.961 25.7078   6
   3  -3   4 690.097 35.3988   4
   3  -3   4 656.605 23.8460   7
  -3   3  -4 683.162 25.7931   3
   3   3   4 649.369 22.1910   3
   3   3   4 671.403 33.6549   5
   3   3   4 604.471 32.2979   4
   4  -3   4 583.121 24.8041   7
   4  -3   4 636.453 26.6378   6
  -4  -3  -4 633.769 23.0344   3
   4  -3   4 628.871 35.8608   4
   4  -3   4 602.936 36.8603   8
  -4  -3  -4 639.125 35.4126   4
  -4   3  -4 611.568 26.7420   3
   4   3   4 615.933 32.9278   4
  -5  -3  -4 447.311 17.7797   3
   5  -3   4 407.502 26.3746   8
   5  -3   4 468.758 29.9435   4
   5  -3   4 416.070 21.2720   7
  -5  -3  -4 445.618 27.1096   4
  -5   3  -4 452.052 22.3462   3
   5   3   4 428.257 25.7790   4
   5   3   4 440.360 24.3920   7
   6  -3   4 357.568 20.9378   4
   6  -3   4 373.064 24.6660   2
  -6  -3  -4 337.221 12.8720   3
  -6  -3  -4 357.680 20.3941   4
   6   3   4 345.199 18.8873   4
  -6   3  -4 350.669 17.2850   3
   7  -3   4 269.152 13.4896   2
   7   3   4 300.024 10.4160   4
   7  -4  -4 27.5628 6.09858   2
   7  -4  -4 33.7055 5.95324   8
  -7  -4   4 30.0850 2.95903   3
   7   4  -4 21.1900 3.83068   8
  -7   4   4 25.8454 4.19433   3
   6  -4  -4 47.6628 5.93095   6
   6  -4  -4 46.5939 10.8674   8
  -6  -4   4 47.7506 4.75759   3
   6   4  -4 42.8144 5.42160   2
   6   4  -4 39.3087 5.58498   8
   6   4  -4 40.0198 4.32570   4
  -5  -4   4 3.60538 1.94708   3
   5  -4  -4 8.25879 6.40178   8
   5  -4  -4 3.96801 4.10429   2
   5  -4  -4 8.40585 3.92238   7
   5  -4  -4 5.82284 2.26736   6
   5   4  -4 1.30372 3.87965   7
   5   4  -4 2.25650 2.07599   4
  -5   4   4 8.02565 3.11976   3
   5   4  -4 8.33051 3.18595   8
  -4  -4   4 160.974 9.21468   3
   4  -4  -4 150.805 15.3061   2
   4  -4  -4 169.931 11.2906   7
   4  -4  -4 143.660 17.3001   8
   4  -4  -4 161.315 10.2045   6
   4   4  -4 158.125 11.9040   8
   4   4  -4 168.016 10.2715   4
   4   4  -4 158.443 12.0181   2
  -4   4   4 167.282 9.65955   3
   4   4  -4 158.091 10.5376   7
  -3  -4   4 655.860 21.3251   3
   3  -4  -4 659.854 23.9828   7
  -3   4   4 640.823 26.7108   5
   3   4  -4 669.494 22.5555   7
  -2  -4   4 1223.27 36.5288   1
   2  -4  -4 1119.09 32.0333   1
   2  -4  -4 1156.14 34.5325   7
  -2  -4   4 1067.63 31.7677   3
   2   4  -4 1120.92 31.5558   7
  -2   4   4 1157.89 33.1172   1
  -2   4   4 1191.74 38.6818   5
   2   4  -4 1168.63 45.2947   1
  -1  -4   4 822.739 26.8102   1
   1  -4  -4 740.428 24.5536   7
   1   4  -4 825.706 24.0988   5
   1   4  -4 766.746 29.8324   1
  -1   4   4 774.506 28.6956   1
  -1   4   4 793.745 29.4301   5
   0  -4  -4 1165.00 37.1060   1
   0  -4   4 1222.37 39.4953   1
   0   4  -4 1151.68 36.6483   1
   0   4   4 1314.63 44.9939   1
   0   4   4 1185.03 41.5805   5
   1  -4   4 1225.57 31.4745   7
   1  -4   4 1184.10 44.6084   1
  -1  -4  -4 1149.92 42.4679   1
   1   4   4 1133.53 35.4743   3
   1   4   4 1261.39 44.1033   5
  -1   4  -4 1134.14 36.2666   1
  -1   4  -4 1208.49 35.4078   3
  -2  -4  -4 1085.89 46.0074   1
  -2  -4  -4 1109.51 51.3862   1
  -2  -4  -4 1053.82 30.6173   3
   2  -4   4 1125.44 32.0623   7
   2  -4   4 1118.98 49.6386   1
   2   4   4 1044.84 33.5757   3
  -2   4  -4 1119.88 35.1786   3
   2   4   4 1104.57 43.9360   5
   3  -4   4 203.340 11.0795   7
  -3  -4  -4 206.921 9.64017   3
   3  -4   4 214.401 12.9028   6
   3  -4   4 178.913 18.8368   4
   3   4   4 192.970 9.88530   3
   3   4   4 224.786 18.8884   5
   3   4   4 191.751 21.1173   4
  -3   4  -4 218.169 13.1648   3
   4  -4   4 84.3827 15.7109   8
  -4  -4  -4 82.4857 19.2689   4
  -4  -4  -4 98.3717 6.81897   3
   4  -4   4 99.3387 9.30996   6
   4  -4   4 92.3819 8.23975   7
   4  -4   4 98.2742 14.5638   4
   4   4   4 88.0748 12.2969   4
  -4   4  -4 100.727 9.88315   3
   5  -4   4 695.607 29.3836   7
  -5  -4  -4 715.487 23.6619   3
   5  -4   4 739.211 39.1479   4
   5   4   4 749.475 34.5440   4
  -5   4  -4 767.389 31.2226   3
   5   4   4 808.287 37.7249   7
  -6  -4  -4 758.162 28.8723   4
   6  -4   4 715.107 30.6347   4
   6  -4   4 679.339 34.8295   2
  -6   4  -4 731.641 27.1184   3
   6   4   4 770.551 28.9362   4
   7  -4   4 246.792 11.8544   2
   7   4   4 262.102 8.69566   4
   7  -5  -4 0.87891 2.17015   8
   7  -5  -4 2.86604 1.94153   2
  -7  -5   4 1.82107 1.06824   3
  -7   5   4 1.52194 2.46683   3
   6  -5  -4 13.6164 4.49156   2
   6  -5  -4 15.4108 3.16765   6
   6  -5  -4 22.8510 7.22063   8
  -6   5   4 13.7250 3.66245   3
   6   5  -4 12.2646 3.24927   8
   6   5  -4 14.5161 3.02205   4
   5  -5  -4 25.0816 5.22941   7
  -5  -5   4 39.2543 4.37228   3
   5  -5  -4 24.5463 9.27789   8
   5  -5  -4 24.9260 7.40088   2
   5  -5  -4 22.2564 4.09654   6
   5   5  -4 22.2559 7.18318   7
   5   5  -4 33.0951 4.56391   4
   5   5  -4 41.1368 6.12187   8
   5   5  -4 36.3631 5.36206   2
  -5   5   4 40.6284 6.18222   3
   4  -5  -4 57.3635 9.86338   2
   4  -5  -4 61.9357 6.63186   7
   4  -5  -4 52.8696 6.08218   6
   4  -5  -4 68.3300 15.7335   8
  -4  -5   4 55.7606 4.97659   3
   4   5  -4 53.2617 7.05641   8
  -4   5   4 69.4984 5.68089   3
   4   5  -4 59.8646 6.04179   4
   4   5  -4 49.9314 6.88633   2
   4   5  -4 52.1556 6.84868   7
  -3  -5   4 1410.94 40.9390   3
   3  -5  -4 1420.63 44.4576   7
   3  -5  -4 1473.62 46.5622   6
   3   5  -4 1629.11 54.7603   8
   3   5  -4 1397.95 42.0554   7
  -3   5   4 1399.17 50.2742   5
   3   5  -4 1438.64 44.6911   4
   2  -5  -4 83.3796 6.38729   7
  -2  -5   4 83.6072 4.94401   3
  -2  -5   4 92.8950 7.89370   1
  -2   5   4 71.5109 8.23098   5
   2   5  -4 79.2787 4.95694   7
  -1  -5   4 239.251 9.35822   3
  -1  -5   4 258.038 14.0232   1
   1  -5  -4 247.032 11.8610   7
   1   5  -4 247.630 11.9385   5
   1   5  -4 258.359 17.3135   1
  -1   5   4 237.215 15.3441   5
   0  -5  -4 1935.15 59.2296   1
   0  -5   4 1800.97 50.6753   3
   0  -5   4 1830.25 58.1229   1
   0   5   4 1933.25 62.3067   5
   0   5  -4 1911.36 51.7026   3
   0   5   4 1751.70 51.6818   3
   0   5  -4 1951.68 57.5848   1
   0   5  -4 1928.56 52.5734   5
   1  -5   4 287.188 19.9997   1
   1  -5   4 270.328 13.5796   3
   1  -5   4 312.225 10.3260   7
   1   5   4 284.930 13.1040   3
   1   5   4 296.315 19.4963   5
  -1   5  -4 290.633 13.0238   3
  -1   5  -4 309.845 18.0058   1
   2  -5   4 38.0345 3.58716   7
   2  -5   4 56.0121 8.03405   6
   2  -5   4 24.8192 7.50907   4
  -2  -5  -4 41.4307 7.32003   4
   2   5   4 26.0636 6.99579   5
   2   5   4 41.1597 4.47554   3
  -2   5  -4 31.5554 4.95962   3
  -3  -5  -4 570.526 30.3339   4
   3  -5   4 598.253 34.4238   4
   3  -5   4 638.831 25.1144   6
   3  -5   4 594.808 22.1033   7
  -3  -5  -4 582.237 19.7872   3
   3   5   4 572.211 20.2948   3
  -3   5  -4 599.443 24.8032   3
   3   5   4 579.327 35.8966   5
   3   5   4 543.498 29.1396   4
   4  -5   4 102.562 9.52804   6
  -4  -5  -4 105.526 6.46611   3
  -4  -5  -4 89.4430 11.7789   4
   4  -5   4 86.4304 13.3085   4
   4  -5   4 90.4409 9.61718   7
   4  -5   4 101.085 16.0836   8
  -4   5  -4 98.2559 9.79984   3
   4   5   4 111.123 12.1489   4
   5  -5   4 192.629 18.1442   4
   5  -5   4 166.483 17.8391   8
  -5  -5  -4 190.830 15.2987   4
  -5   5  -4 201.732 13.8330   3
   5   5   4 206.249 14.7931   4
   6  -5   4 33.8474 10.2661   2
  -6  -5  -4 40.3464 6.98780   4
   6  -5   4 48.1722 6.38007   4
   6   5   4 48.1016 6.55299   4
  -6   5  -4 48.7157 5.86020   3
  -7  -6   4 16.3335 2.11910   3
   7  -6  -4 15.2454 3.09346   2
   7  -6  -4 12.1253 3.78576   8
   6  -6  -4 63.0925 6.27726   6
   6  -6  -4 60.5530 10.4617   8
   6  -6  -4 66.0366 8.86295   2
  -6  -6   4 69.0724 4.91811   3
  -6   6   4 57.3563 6.70507   3
   6   6  -4 68.6861 5.59222   4
   6   6  -4 49.0382 6.66248   8
   5  -6  -4 150.069 18.6746   8
  -5  -6   4 130.538 7.82010   3
   5  -6  -4 91.7470 14.8672   7
   5  -6  -4 138.997 9.93442   6
   5  -6  -4 125.105 13.9166   2
   5   6  -4 141.360 10.5975   8
  -5   6   4 130.958 10.0376   3
   5   6  -4 148.839 9.84358   4
  -4  -6   4 79.6660 5.78127   3
   4  -6  -4 85.2957 11.8208   2
   4  -6  -4 69.8311 7.33584   6
   4   6  -4 75.0380 7.53755   2
  -4   6   4 75.9297 6.48439   3
   4   6  -4 74.2740 7.69981   8
   4   6  -4 77.0136 7.37429   4
   3  -6  -4 80.6382 13.3290   4
  -3  -6   4 68.7764 5.03666   3
   3  -6  -4 66.1023 6.50838   7
   3  -6  -4 59.9034 6.09924   6
   3   6  -4 71.7185 7.15869   8
   3   6  -4 60.6917 7.76428   2
  -3   6   4 43.0676 8.73981   5
  -3   6   4 47.1561 4.53785   3
   3   6  -4 63.6609 6.68454   4
  -2  -6   4 1081.99 30.7015   3
   2  -6  -4 1061.31 34.4400   7
   2  -6  -4 1068.27 34.0623   6
  -2   6   4 1054.99 42.2476   5
   2   6  -4 1010.67 34.5880   4
   2   6  -4 1038.28 35.6320   8
  -2   6   4 1004.28 30.3686   3
  -1  -6   4 155.814 7.49751   3
  -1  -6   4 148.885 11.5302   1
  -1   6   4 147.228 12.9984   5
   1   6  -4 152.294 16.7580   1
   1   6  -4 137.058 9.81951   5
  -1   6   4 143.640 8.03349   3
   1   6  -4 118.775 8.21828   3
   0  -6   4 787.213 33.5213   1
   0  -6   4 763.348 25.1374   3
   0   6   4 760.837 25.3496   3
   0   6  -4 798.446 28.2401   5
   0   6   4 790.798 36.1836   5
   0   6  -4 706.250 44.0117   1
   0   6  -4 755.167 25.2323   3
  -1  -6  -4 419.405 19.8561   4
   1  -6   4 372.933 22.3771   4
   1  -6   4 357.743 16.7950   3
   1   6   4 398.866 25.2684   5
  -1   6  -4 390.079 16.4284   3
   1   6   4 417.632 16.4319   3
   2  -6   4 108.783 12.4815   4
  -2  -6  -4 119.747 11.2775   4
   2  -6   4 97.9094 8.66929   6
   2  -6   4 118.495 6.82874   7
  -2   6  -4 116.470 8.91599   3
   2   6   4 108.834 12.0126   4
   2   6   4 72.9968 14.0572   5
   2   6   4 106.665 7.53106   3
   3  -6   4 231.108 11.7905   7
  -3  -6  -4 227.648 17.2073   4
   3   6   4 215.098 10.4557   3
  -3   6  -4 227.875 14.2784   3
   3   6   4 210.524 16.4574   4
   4  -6   4 515.664 23.8463   6
  -4  -6  -4 533.376 27.6573   4
   4  -6   4 539.364 33.9853   4
   4   6   4 522.543 26.5812   4
  -4   6  -4 556.107 25.0379   3
  -5  -6  -4 53.6448 7.37006   4
   5  -6   4 51.6147 9.02273   4
   5  -6   4 60.7010 10.5579   8
  -6  -6  -4 246.617 11.3875   4
   6  -6   4 237.097 16.3866   2
  -6   6  -4 246.568 11.8503   3
   6   6   4 237.131 11.4624   4
   6  -7  -4 128.018 10.1829   6
   6  -7  -4 125.199 16.2197   8
   6  -7  -4 99.3728 9.33780   2
  -6  -7   4 107.765 5.92353   3
   6   7  -4 117.899 7.22170   4
   5  -7  -4 221.244 22.4517   8
   5  -7  -4 225.273 12.7794   6
  -5  -7   4 226.413 10.3026   3
   5  -7  -4 211.412 16.3231   2
   5   7  -4 225.535 13.3776   8
   5   7  -4 237.463 13.2705   4
  -5   7   4 212.452 12.8183   3
   4  -7  -4 230.981 23.8753   8
   4  -7  -4 222.255 14.2809   7
  -4  -7   4 220.416 10.4703   3
   4  -7  -4 232.282 13.3428   6
   4  -7  -4 221.208 17.9744   2
   4   7  -4 226.293 14.2760   8
   4   7  -4 235.325 13.9557   4
  -4   7   4 226.621 12.2177   3
  -3  -7   4 72.0666 8.61369   4
  -3  -7   4 73.1892 5.36119   3
   3  -7  -4 61.5546 9.06449   4
   3  -7  -4 75.2910 7.69965   7
  -3   7   4 85.8527 5.80598   3
   3   7  -4 93.5362 9.41248   8
   2  -7  -4 617.070 23.3195   6
  -2  -7   4 566.880 30.1149   4
   2  -7  -4 625.215 23.9814   4
  -2  -7   4 597.566 20.1927   3
   2  -7  -4 641.212 25.0188   7
   2   7  -4 616.091 26.2477   8
  -2   7   4 617.554 20.7831   3
  -2   7   4 627.014 33.8624   5
   2   7  -4 631.273 25.4261   4
  -1  -7   4 329.745 17.2841   4
   1  -7  -4 383.535 20.3698   6
   1   7  -4 313.923 18.1271   4
  -1   7   4 331.445 15.7947   3
   1   7  -4 351.962 14.5788   3
  -1   7   4 303.387 22.5902   5
   0  -7  -4 76.4193 6.28481   4
   0  -7   4 68.8162 6.50804   3
   0   7  -4 83.1027 9.97883   4
   0   7  -4 61.7150 5.89624   3
   0   7   4 67.7008 5.84981   3
   0   7  -4 62.3890 7.53872   5
   0   7   4 72.5729 11.2797   5
   1  -7   4 162.290 11.4230   6
  -1  -7  -4 174.655 11.5857   4
   1  -7   4 166.840 14.2213   4
  -1   7  -4 162.571 12.6177   5
   1   7   4 160.678 9.57099   3
   1   7   4 186.364 17.9944   5
  -1   7  -4 195.159 18.0145   4
  -1   7  -4 187.470 10.9289   3
   2  -7   4 24.8699 6.43033   4
   2  -7   4 12.5424 3.50962   6
  -2  -7  -4 19.3592 5.10390   4
   2   7   4 13.2469 2.78654   3
   2   7   4 25.8654 6.00763   4
  -2   7  -4 8.37093 2.85159   3
   3  -7   4 26.0968 5.92545   6
  -3  -7  -4 17.3387 4.07640   4
   3  -7   4 18.8906 6.82137   4
   3   7   4 17.7535 4.30101   4
  -3   7  -4 19.3874 4.57700   3
   4  -7   4 420.806 28.2962   6
   4  -7   4 463.632 35.7080   4
  -4   7  -4 377.012 19.9584   3
   5  -7   4 46.8159 11.0309   8
   5  -7   4 31.1036 6.67816   4
  -5  -7  -4 30.7856 4.77635   4
   5   7   4 32.6035 5.00373   4
  -5   7  -4 31.6450 5.25057   3
   6  -7   4 13.3687 3.14135   2
   6   7   4 16.9063 2.49846   4
   6  -8  -4 0.23733 2.76611   2
   6  -8  -4 1.91809 1.42598   6
   6  -8  -4 0.39693 2.51905   8
  -6  -8   4 3.33860 1.85834   3
   6   8  -4 3.67222 1.50109   4
  -6   8   4 8.17318 2.85186   3
  -5  -8   4 21.2435 3.01627   3
   5  -8  -4 33.9607 9.71410   8
   5  -8  -4 33.2278 4.75647   6
   5  -8  -4 30.0383 7.76019   2
  -5   8   4 27.2152 4.34632   3
   5   8  -4 15.7463 3.71946   4
   4  -8  -4 136.836 17.7912   8
  -4  -8   4 113.195 11.0092   4
   4  -8  -4 138.330 9.83162   6
  -4  -8   4 135.731 7.59261   3
   4  -8  -4 101.079 10.2848   7
  -4   8   4 123.906 9.08785   3
   4   8  -4 120.269 12.1091   8
   4   8  -4 138.432 10.5434   4
  -3  -8   4 1458.39 49.0868   4
  -3  -8   4 1465.27 43.1684   3
   3  -8  -4 1526.30 47.1740   6
   3   8  -4 1621.64 52.6669   8
   3   8  -4 1512.66 50.1258   4
  -3   8   4 1545.49 47.4835   3
   2  -8  -4 1223.64 40.6956   4
  -2  -8   4 1179.55 41.3347   4
  -2  -8   4 1188.86 35.6528   3
  -1  -8   4 55.2346 5.61313   3
  -1  -8   4 54.7501 7.49471   4
   1  -8  -4 57.0683 6.04695   6
   1  -8  -4 54.7829 5.63941   4
  -1   8   4 52.9868 4.94851   3
   1   8  -4 64.1834 6.70510   3
   1   8  -4 47.7642 7.64097   4
   0  -8  -4 801.913 28.1029   6
   0  -8  -4 830.524 27.9879   4
   0  -8   4 790.246 33.7253   4
   0   8  -4 821.048 28.4753   3
   0   8  -4 777.071 35.7816   5
   0   8  -4 826.669 36.5432   4
   0   8   4 847.438 27.4366   3
   1  -8   4 128.434 13.5221   4
  -1  -8  -4 118.805 9.06322   4
   1  -8   4 119.893 9.52417   6
   1   8   4 120.403 8.13704   3
  -1   8  -4 122.581 9.22289   3
  -1   8  -4 99.2763 14.1185   4
   2  -8   4 127.396 9.60987   6
  -2  -8  -4 124.726 10.2219   4
   2  -8   4 125.075 14.1633   4
   2   8   4 118.859 10.8881   4
   2   8   4 120.243 8.02978   3
  -2   8  -4 122.937 9.96128   3
   3  -8   4 442.740 30.1363   4
   3  -8   4 467.213 21.6102   6
  -3  -8  -4 479.819 22.7607   4
   3   8   4 509.615 23.0203   4
  -3   8  -4 465.532 22.1309   3
   3   8   4 473.075 17.0818   3
   4  -8   4 63.3789 11.0181   4
   4  -8   4 60.5972 7.02364   6
  -4  -8  -4 65.5797 7.03117   4
   4   8   4 62.3766 7.21821   4
  -4   8  -4 72.5248 7.78720   3
  -5  -8  -4 9.74994 2.23609   4
   5  -8   4 5.35050 4.46729   8
   5  -8   4 13.4567 3.92673   4
   5   8   4 11.3006 2.80939   4
  -5   8  -4 12.4149 3.33900   3
   6  -9  -4 281.327 15.1806   8
   6  -9  -4 272.507 11.0965   6
   5  -9  -4 41.4276 11.0873   8
   5  -9  -4 38.6657 4.52164   6
  -5  -9   4 40.5108 4.34013   3
  -5   9   4 36.2975 5.14228   3
   5   9  -4 45.3544 5.67872   4
   4  -9  -4 75.9168 7.16996   6
  -4  -9   4 86.7922 9.38215   4
   4  -9  -4 109.075 14.8123   8
  -4  -9   4 77.2920 5.84775   3
  -4   9   4 85.6395 10.6855   3
   4   9  -4 82.3864 8.31132   4
  -3  -9   4 81.1394 6.22637   3
  -3  -9   4 68.8777 8.27654   4
   3  -9  -4 76.6490 7.13239   6
   3  -9  -4 50.5854 11.9864   8
  -3   9   4 75.7135 6.56783   3
   3   9  -4 79.1475 8.58012   4
   2  -9  -4 501.012 20.3829   6
   2  -9  -4 501.564 22.8950   4
  -2  -9   4 520.606 24.1054   4
  -2  -9   4 491.295 19.1723   3
   2   9  -4 479.939 24.3872   4
  -2   9   4 497.606 18.8541   3
  -1  -9   4 1.64127 3.49915   4
   1  -9  -4 12.5348 3.26975   4
   1  -9  -4 5.22221 2.44409   6
   1   9  -4 -3.3512 4.19476   3
   1   9  -4 9.80159 3.76039   4
   0  -9  -4 74.7416 6.82150   4
   0  -9  -4 77.2527 10.1960   6
   0  -9   4 88.0994 10.1338   4
   0   9   4 68.4196 6.82589   3
   0   9  -4 76.0770 11.0407   4
   0   9  -4 70.7032 7.21228   3
   1  -9   4 92.3762 11.5737   4
  -1  -9  -4 85.7738 7.62765   4
  -1   9  -4 91.7569 8.08574   3
   1   9   4 82.5566 6.85324   3
   2  -9   4 96.8569 8.54255   6
  -2  -9  -4 98.1793 8.33464   4
   2  -9   4 98.4174 13.4336   4
  -2   9  -4 98.5576 9.03755   3
   2   9   4 100.260 9.30606   4
   2   9   4 97.7142 6.84708   3
   3  -9   4 118.999 14.6850   4
   3  -9   4 112.687 9.39659   6
  -3  -9  -4 111.254 8.98690   4
  -3   9  -4 133.158 10.4783   3
   3   9   4 118.082 9.83224   4
   4  -9   4 188.408 18.8431   8
   4  -9   4 165.969 14.9949   4
  -4  -9  -4 174.739 10.4275   4
   4   9   4 183.338 11.0850   4
  -4   9  -4 190.998 11.8859   3
   5  -9   4 16.9739 6.11683   2
   5  -9   4 24.9918 5.22500   8
  -5  -9  -4 25.0044 4.28774   4
  -5   9  -4 17.6567 5.30886   3
   5   9   4 22.9042 3.13597   4
   5 -10  -4 437.083 23.8274   8
   5 -10  -4 492.709 17.6162   6
  -5  10   4 486.941 18.4327   3
   5  10  -4 480.779 18.9523   4
   4 -10  -4 447.264 29.4598   8
   4 -10  -4 464.361 18.5851   6
  -4 -10   4 498.137 21.9620   4
  -4  10   4 474.113 19.3729   3
   4  10  -4 470.192 21.5379   4
  -3 -10   4 231.344 15.1175   4
   3 -10  -4 231.677 22.0181   8
   3 -10  -4 226.322 12.2743   6
   3  10  -4 215.720 14.8932   4
  -3  10   4 237.143 12.2851   3
   2 -10  -4 116.773 11.8842   4
  -2 -10   4 124.181 14.1991   4
   2 -10  -4 135.047 10.7115   6
  -2  10   4 131.726 8.66580   3
  -1 -10   4 130.995 12.1628   4
   1 -10  -4 114.703 7.99629   6
   1 -10  -4 117.889 9.46660   4
  -1  10   4 121.537 7.94547   3
   1  10  -4 107.799 12.8839   4
   0 -10   4 17.4335 5.47740   4
   0 -10  -4 12.8703 3.22605   4
   0  10  -4 18.3449 4.47331   3
   0  10   4 9.44619 2.68757   3
   0  10  -4 19.5554 6.03699   4
   1 -10   4 31.2336 7.42345   4
  -1 -10  -4 29.5963 4.31225   4
  -1  10  -4 21.0274 4.68271   3
  -1  10  -4 14.0385 7.55443   4
   1  10   4 32.5461 4.17637   3
   2 -10   4 735.690 27.6806   6
  -2 -10  -4 739.333 27.4218   4
   2 -10   4 826.528 39.7724   4
   2  10   4 786.017 31.0966   4
  -2  10  -4 759.679 28.8694   3
   2  10   4 750.322 24.9053   3
  -3 -10  -4 10.9058 2.70510   4
   3 -10   4 14.5637 4.94381   4
   3  10   4 13.3026 2.98418   4
  -3  10  -4 14.5073 3.96621   3
   4 -10   4 42.5918 7.98143   8
  -4 -10  -4 53.5452 5.00302   4
   4 -10   4 70.2616 7.39052   4
   4  10   4 55.7842 5.44055   4
  -4  10  -4 51.9158 5.60383   3
  -4 -11   4 17.3127 4.49271   4
   4 -11  -4 11.0543 2.33367   6
   4 -11  -4 12.1195 4.64123   8
  -3 -11   4 156.036 11.5900   4
   3 -11  -4 168.944 11.1141   6
   3  11  -4 136.754 11.1362   4
  -3  11   4 153.793 9.52589   3
  -2 -11   4 330.007 18.9514   4
   2 -11  -4 294.081 13.2527   6
   2 -11  -4 284.726 23.0563   8
   2 -11  -4 302.324 14.6606   4
   2  11  -4 324.897 19.8969   4
  -2  11   4 302.914 14.2723   3
  -1 -11   4 34.7110 6.82149   4
   1 -11  -4 30.6532 4.47821   6
   1 -11  -4 41.8479 5.68659   4
   1  11  -4 31.2074 6.61483   4
  -1  11   4 30.4278 4.29180   3
   0 -11  -4 148.527 10.2709   4
   0 -11   4 165.217 14.5417   4
   0  11  -4 137.645 15.1530   4
   0  11   4 149.198 9.08834   3
   1 -11   4 29.5927 7.41520   4
  -1 -11  -4 50.1618 5.74642   4
   1  11   4 44.7977 4.85718   3
  -1  11  -4 39.3088 6.23984   3
   2 -11   4 -1.3223 2.25529   4
   2  11   4 0.44492 2.76317   3
   2  11   4 3.91800 4.21030   4
  -2  11  -4 -0.9014 2.58589   3
   3 -11   4 46.3648 7.13461   4
  -3 -11  -4 41.8559 4.58272   4
   3  11   4 32.3975 5.30332   4
  -3  11  -4 25.8396 4.91023   3
   4 -11   4 86.8119 8.43368   8
  -4 -11  -4 88.5728 5.52416   4
   4  11   4 84.6087 6.64929   4
   4  12  -4 153.668 8.83916   4
  -3 -12   4 2.17558 3.53004   4
   3 -12  -4 2.20375 3.96107   8
   3 -12  -4 3.69885 1.84031   6
   3  12  -4 3.27309 1.53436   4
  -3  12   4 3.85424 1.72879   3
  -2 -12   4 73.7631 7.88845   4
   2 -12  -4 76.3759 6.87275   6
   2 -12  -4 52.0095 9.47699   8
   2  12  -4 68.8570 8.02534   4
  -2  12   4 58.3643 5.66787   3
   1 -12  -4 6.09899 2.77664   4
  -1 -12   4 5.77843 3.72254   4
   1  12  -4 7.43166 3.04395   4
  -1  12   4 14.5652 3.29365   3
   0 -12  -4 62.2376 6.29100   4
   0 -12   4 54.9071 7.94021   4
   0  12  -4 63.5534 10.0715   4
   0  12   4 61.7008 5.37502   3
   1 -12   4 147.197 13.4447   4
  -1 -12  -4 141.842 9.77591   4
   1  12   4 127.138 11.0607   3
  -2 -12  -4 145.092 8.62863   4
   2 -12   4 149.764 12.2389   4
   3 -12   4 240.168 11.2103   4
   3 -12   4 240.264 20.4493   8
  -3 -12  -4 253.062 11.2191   4
  -2 -13   4 95.4985 8.18972   4
   2  13  -4 95.7611 8.50459   4
  -2  13   4 98.3915 7.55779   3
  -1 -13   4 205.602 13.2941   4
  -1  13   4 215.107 9.92943   3
   0 -13  -4 80.4001 6.37204   4
   0 -13   4 81.0614 8.17622   4
   0  13   4 73.9934 8.10283   3
  -1 -13  -4 26.6634 4.07692   4
   1 -13   4 33.6399 5.43166   4
   2 -13   4 10.4869 2.70177   4
  -2 -13  -4 14.4976 2.55015   4
   8   0  -5 72.2834 5.84299   2
   7   0  -5 73.2088 7.60581   2
  -7   0   5 58.3333 5.66170   3
   7   0  -5 68.2656 7.37157   8
   6   0  -5 648.929 33.4520   8
   6   0  -5 650.864 32.3955   2
  -6   0   5 666.806 26.3658   3
   6   0  -5 758.837 35.1339   7
  -5   0   5 434.814 19.4446   3
   5   0  -5 460.198 21.3164   7
   4   0  -5 151.526 15.8679   2
   4   0  -5 140.051 9.51026   7
  -3   0   5 121.884 8.67231   5
   3   0  -5 133.602 7.71580   7
   2   0  -5 205.617 8.35628   7
  -2   0   5 198.141 7.61648   5
  -1   0   5 4.97255 1.30483   5
   1   0  -5 2.59354 0.68349   1
  -1   0   5 2.18769 1.30969   1
   1   0  -5 1.10728 0.60737   7
   0   0   5 9999.99 247.189   1
   0   0  -5 9727.13 242.152   1
  -1   0  -5 3375.09 94.9936   1
   1   0   5 3644.67 93.8661   5
  -1   0  -5 3621.10 96.0766   5
   1   0   5 3183.98 99.2358   1
  -2   0  -5 755.794 32.6900   1
   2   0   5 726.489 25.7369   3
  -2   0  -5 738.256 36.8953   1
  -2   0  -5 747.210 25.1838   3
   3   0   5 145.445 9.37348   3
  -3   0  -5 148.756 9.98187   3
   3   0   5 154.785 16.8167   4
   4   0   5 -0.4757 4.16294   4
   4   0   5 6.61487 3.19101   7
  -4   0  -5 2.82877 2.32868   3
  -5   0  -5 311.780 26.9205   4
   5   0   5 302.035 23.2615   4
   5   0   5 277.189 18.1149   7
  -5   0  -5 308.054 16.2817   3
   6   0   5 149.010 12.9674   4
  -6   0  -5 139.706 8.63448   3
   7   0   5 19.9504 2.55137   4
   7  -1  -5 105.501 9.74056   2
   7  -1  -5 95.1644 9.13491   8
  -7  -1   5 99.4839 7.06184   3
   7   1  -5 100.077 8.48418   8
   7   1  -5 95.2374 8.18581   2
  -7   1   5 107.637 7.72338   3
   6  -1  -5 309.515 22.7317   8
   6  -1  -5 309.865 21.4494   2
  -6  -1   5 317.924 15.7511   3
   6   1  -5 317.484 20.0743   2
   6   1  -5 243.775 20.8953   7
   6   1  -5 337.533 20.7372   8
  -6   1   5 328.631 16.5386   3
   5  -1  -5 1183.29 41.0019   7
   5  -1  -5 1147.80 51.4073   2
   5  -1  -5 1324.26 60.6817   8
  -5  -1   5 1144.01 37.8623   3
   5   1  -5 1144.22 32.4129   4
   5   1  -5 1102.99 39.7234   7
  -5   1   5 1100.31 37.7822   3
   4  -1  -5 980.031 34.8279   7
  -4  -1   5 920.273 31.2023   3
   4   1  -5 1017.35 32.9229   7
   3  -1  -5 1176.34 35.2319   7
  -3  -1   5 1187.54 31.9248   1
  -3   1   5 1098.13 39.0860   5
   3   1  -5 1182.48 34.4315   7
  -2  -1   5 915.167 25.5516   1
   2  -1  -5 923.395 26.4167   7
   2   1  -5 856.210 28.3602   1
   2   1  -5 895.147 25.1778   7
  -2   1   5 899.954 26.7020   5
   1  -1  -5 1581.00 39.3495   1
  -1  -1   5 1588.95 44.2869   1
   1  -1  -5 1549.86 41.6581   1
   1  -1  -5 1575.76 41.2268   7
   1   1  -5 1582.49 39.3050   7
  -1   1   5 1598.07 43.9987   5
   1   1  -5 1555.26 41.4795   1
   0  -1  -5 1843.10 50.7467   5
   0  -1  -5 1711.86 50.8931   1
   0  -1   5 1749.93 53.4440   1
   0  -1  -5 1769.92 53.3274   1
   0   1   5 1865.59 51.5849   5
   0   1  -5 1793.84 49.1760   5
   0   1  -5 1793.44 48.5511   1
  -1  -1  -5 2701.19 80.6489   1
  -1  -1  -5 3037.25 102.907   5
   1  -1   5 2656.34 83.0706   1
  -1  -1  -5 2680.55 83.0856   1
  -1   1  -5 2830.71 79.4338   5
  -1   1  -5 2842.91 77.2700   1
   1   1   5 2663.31 77.7240   5
  -2  -1  -5 247.172 17.9310   1
   2  -1   5 233.953 19.1175   1
   2  -1   5 247.929 12.3981   3
  -2  -1  -5 226.598 19.3754   1
  -2   1  -5 243.479 12.2516   3
   2   1   5 228.917 12.1073   3
  -2   1  -5 240.414 15.4321   1
   2   1   5 252.928 15.9446   5
   3  -1   5 258.651 13.4524   7
   3  -1   5 256.674 21.3993   4
  -3  -1  -5 263.605 13.0424   3
   3  -1   5 246.545 12.8274   3
   3   1   5 233.638 12.0448   3
  -3   1  -5 248.554 14.0511   3
   3   1   5 252.623 21.2602   4
  -4  -1  -5 491.178 32.1300   4
   4  -1   5 457.984 29.8993   4
   4  -1   5 427.651 21.0274   7
  -4  -1  -5 459.260 20.3490   3
   4   1   5 442.493 28.8524   4
   4   1   5 454.589 22.5427   7
  -4   1  -5 451.694 21.2686   3
   5  -1   5 83.3794 10.0037   7
   5  -1   5 101.288 13.6444   4
  -5  -1  -5 109.860 16.0939   4
  -5  -1  -5 113.728 8.70784   3
   5   1   5 112.154 14.3000   4
   5   1   5 91.6736 10.2358   7
   5   1   5 125.283 14.0533   2
  -5   1  -5 112.215 9.95737   3
  -5   1  -5 100.599 16.7638   4
   6  -1   5 178.217 14.7416   2
   6  -1   5 176.526 14.4049   4
  -6  -1  -5 172.258 9.08877   3
   6   1   5 168.299 12.2915   2
   6   1   5 201.048 14.9646   4
  -6   1  -5 169.295 10.1199   3
   7  -1   5 28.9791 3.76909   4
   7   1   5 37.6612 3.23476   4
   7  -2  -5 107.018 10.4055   8
  -7  -2   5 104.156 6.66319   3
   7  -2  -5 101.153 9.42291   2
  -7   2   5 103.901 7.81340   3
   7   2  -5 120.643 8.75404   8
   7   2  -5 108.022 8.21603   2
   6  -2  -5 7.70050 5.25315   8
   6  -2  -5 4.42954 3.28466   6
   6  -2  -5 5.36666 3.45104   2
  -6  -2   5 10.9593 2.90099   3
   6   2  -5 15.0242 6.28183   7
  -6   2   5 13.8106 4.48758   3
   6   2  -5 21.2440 7.05309   2
   6   2  -5 21.0629 6.70252   8
  -5  -2   5 131.767 9.27761   3
   5  -2  -5 115.435 10.2733   7
   5  -2  -5 128.328 9.20599   6
   5  -2  -5 120.335 13.4091   2
   5  -2  -5 124.883 15.4627   8
   5   2  -5 127.705 12.0341   2
  -5   2   5 138.487 9.92750   3
   5   2  -5 132.296 7.75097   4
   5   2  -5 130.964 10.3792   7
   5   2  -5 131.738 12.9242   8
   4  -2  -5 101.549 7.79901   6
  -4  -2   5 93.8520 7.27740   3
   4  -2  -5 100.908 13.7434   8
   4  -2  -5 109.614 8.51389   7
   4  -2  -5 114.234 12.5163   2
   4   2  -5 95.0046 11.2867   8
   4   2  -5 106.353 7.86687   7
   4   2  -5 101.495 10.9294   2
   4   2  -5 104.111 6.78963   4
  -3  -2   5 805.714 25.6649   1
   3  -2  -5 835.684 27.3468   7
   3   2  -5 798.263 33.4762   1
   3   2  -5 826.431 25.7036   7
  -2  -2   5 1085.30 31.5081   1
   2  -2  -5 1091.98 31.6013   7
   2   2  -5 1060.45 36.1815   1
  -2   2   5 1089.61 33.2554   5
   2   2  -5 1110.41 29.4989   7
  -1  -2   5 3050.03 81.7440   1
   1  -2  -5 3147.81 77.2055   1
   1  -2  -5 2998.17 79.0797   7
   1  -2  -5 3169.70 77.8577   1
  -1   2   5 3133.99 83.0432   5
   1   2  -5 3231.21 80.7361   1
   0  -2   5 396.003 18.6475   1
   0  -2  -5 418.722 18.5789   1
   0  -2  -5 432.211 18.7472   1
   0  -2  -5 409.848 17.1148   5
   0   2  -5 435.817 15.2256   1
   0   2   5 439.300 18.4672   5
   0   2  -5 412.563 15.5370   5
  -1  -2  -5 4319.81 138.918   1
   1  -2   5 4788.88 116.875   7
  -1  -2  -5 4923.17 132.674   1
   1  -2   5 4565.03 131.592   1
   1   2   5 4901.34 127.349   5
  -1   2  -5 4656.92 126.778   5
  -1   2  -5 5005.75 123.288   1
  -2  -2  -5 862.837 41.3710   1
   2  -2   5 898.616 27.7514   7
  -2  -2  -5 872.286 43.3531   1
   2  -2   5 867.405 29.8288   3
   2  -2   5 949.384 43.6031   1
  -2   2  -5 868.316 29.7365   3
  -2   2  -5 889.392 33.6046   1
   2   2   5 894.620 29.5921   3
   2   2   5 936.930 37.0854   5
  -3  -2  -5 153.206 9.29533   3
   3  -2   5 146.004 15.3319   6
   3  -2   5 149.200 9.55794   7
   3  -2   5 164.425 17.9021   4
  -3   2  -5 154.737 12.0747   3
   3   2   5 127.759 15.4840   4
   3   2   5 155.835 9.20390   3
   3   2   5 151.055 15.2974   5
   4  -2   5 186.604 12.6756   7
  -4  -2  -5 197.796 11.2698   3
  -4  -2  -5 173.075 19.1874   4
   4  -2   5 148.978 26.0593   4
  -4   2  -5 189.544 13.1337   3
   4   2   5 210.303 19.2796   4
   5  -2   5 436.507 29.3036   4
   5  -2   5 379.499 20.7997   7
  -5  -2  -5 421.104 28.8271   4
  -5  -2  -5 438.534 17.9839   3
   5   2   5 448.727 24.1850   7
  -5   2  -5 436.043 21.0417   3
   5   2   5 448.214 27.3666   4
   6  -2   5 124.358 13.0317   2
   6  -2   5 122.045 11.6886   4
  -6  -2  -5 102.917 12.1608   4
  -6  -2  -5 103.277 7.06550   3
   6   2   5 122.423 11.4547   4
  -6   2  -5 125.661 8.59606   3
   7   2   5 130.128 5.93825   4
   7  -3  -5 21.0410 7.34103   2
   7  -3  -5 15.2684 4.66730   8
  -7  -3   5 12.2115 2.32218   3
  -7   3   5 21.0657 3.82435   3
   7   3  -5 20.1383 2.98383   2
   7   3  -5 11.6109 2.61197   8
   6  -3  -5 191.328 11.3368   6
   6  -3  -5 205.261 19.0778   8
   6  -3  -5 219.096 17.1051   7
   6  -3  -5 206.234 17.1779   2
  -6  -3   5 223.334 11.6046   3
   6   3  -5 209.650 13.8010   2
   6   3  -5 203.412 13.6216   8
   6   3  -5 201.965 8.90772   4
  -6   3   5 196.503 12.9462   3
   5  -3  -5 431.331 18.9326   6
   5  -3  -5 425.992 30.1066   8
   5  -3  -5 431.737 21.8396   7
   5  -3  -5 425.198 26.3291   2
  -5  -3   5 448.845 18.3882   3
  -5   3   5 421.188 19.2700   3
   5   3  -5 454.373 20.5741   7
   5   3  -5 387.337 21.5830   8
   5   3  -5 432.097 16.9957   4
   5   3  -5 459.264 23.5746   2
   4  -3  -5 449.985 26.9855   2
   4  -3  -5 501.142 21.1253   7
  -4  -3   5 464.774 18.2948   3
   4  -3  -5 478.123 31.0060   8
   4  -3  -5 458.042 18.6906   6
   4   3  -5 483.998 23.9957   8
   4   3  -5 450.245 17.6804   4
   4   3  -5 499.046 19.6624   7
  -4   3   5 466.726 22.7336   5
   4   3  -5 492.907 23.4151   2
  -3  -3   5 913.316 28.7549   3
  -3  -3   5 961.873 31.6886   1
   3  -3  -5 1011.88 32.0288   7
  -3   3   5 994.838 33.9685   5
   3   3  -5 978.555 29.2791   7
  -2  -3   5 3545.72 92.1943   1
   2  -3  -5 3523.76 91.4792   7
   2   3  -5 3543.47 87.4942   7
   2   3  -5 3464.34 100.092   1
  -2   3   5 3646.87 95.5400   5
   1  -3  -5 254.917 8.78815   1
   1  -3  -5 259.361 11.5948   1
   1  -3  -5 265.531 10.9611   7
  -1  -3   5 249.653 12.2871   1
  -1   3   5 270.164 13.9079   5
   1   3  -5 258.938 12.5098   1
   0  -3  -5 1350.81 45.1931   1
   0  -3   5 1300.64 43.9798   1
   0  -3  -5 1287.63 42.2870   1
   0   3  -5 1354.07 39.7192   5
   0   3  -5 1366.57 38.8955   1
   0   3   5 1417.50 44.8807   5
  -1  -3  -5 33.7924 7.49001   1
   1  -3   5 39.8552 4.87163   3
   1  -3   5 38.9944 7.30334   1
   1  -3   5 30.2371 2.44478   7
  -1  -3  -5 20.8322 6.55482   1
  -1   3  -5 31.9514 6.48906   1
   1   3   5 41.4354 6.08665   5
   1   3   5 28.2934 4.42488   3
   2  -3   5 1623.45 67.6731   1
   2  -3   5 1574.64 48.3729   3
  -2  -3  -5 1678.41 63.4471   1
  -2  -3  -5 1664.91 65.1064   1
   2  -3   5 1650.08 45.6723   7
  -2   3  -5 1658.35 52.1156   1
   2   3   5 1601.42 48.0230   3
  -2   3  -5 1691.28 49.1786   3
   2   3   5 1693.47 58.5584   5
  -3  -3  -5 508.629 18.3704   3
   3  -3   5 497.882 20.0123   7
  -3  -3  -5 550.125 47.5091   4
   3  -3   5 508.791 22.5060   6
   3  -3   5 504.351 31.4467   4
   3   3   5 542.400 31.2893   5
  -3   3  -5 501.696 22.1717   3
   3   3   5 495.765 19.2752   3
  -4  -3  -5 1023.86 31.7993   3
   4  -3   5 992.037 35.2069   7
   4  -3   5 997.548 48.8550   4
   4  -3   5 937.174 47.0703   8
   4  -3   5 1006.24 37.8693   6
  -4  -3  -5 908.165 62.7836   4
   4   3   5 1032.76 46.3958   4
  -4   3  -5 1018.84 37.3508   3
  -5  -3  -5 83.9782 6.35820   3
   5  -3   5 75.9306 12.4645   4
   5  -3   5 84.9674 9.79576   7
   5   3   5 62.6467 9.97508   4
  -5   3  -5 90.0012 9.15603   3
   5   3   5 88.2718 11.3628   7
  -6  -3  -5 365.284 19.7380   4
   6  -3   5 397.896 21.7836   4
   6  -3   5 378.032 23.5761   2
  -6   3  -5 387.697 16.8562   3
   6   3   5 366.123 19.0453   4
   7  -4  -5 33.3873 5.89279   8
   7  -4  -5 29.2336 4.66904   2
  -7  -4   5 34.1746 3.34839   3
  -7   4   5 34.3703 4.87248   3
   7   4  -5 33.1185 3.79568   8
   6  -4  -5 2.95160 3.90190   8
  -6  -4   5 0.66628 1.29610   3
   6  -4  -5 0.42494 2.16176   2
   6  -4  -5 0.48728 1.96344   6
   6   4  -5 0.29195 2.16694   2
  -6   4   5 1.24544 2.87222   3
   6   4  -5 3.90795 1.75046   4
   6   4  -5 -0.0933 2.23165   8
   5  -4  -5 359.479 17.1093   6
  -5  -4   5 360.303 15.3214   3
   5  -4  -5 368.794 28.5126   8
   5  -4  -5 312.519 17.8887   7
   5  -4  -5 357.258 23.7475   2
   5   4  -5 344.108 17.5458   7
   5   4  -5 346.252 18.3581   2
  -5   4   5 301.341 19.4039   3
   5   4  -5 348.833 18.7964   8
   5   4  -5 365.689 15.5612   4
   4  -4  -5 248.657 13.1334   6
  -4  -4   5 265.934 12.0464   3
   4  -4  -5 235.065 19.5903   2
   4  -4  -5 267.219 14.8100   7
   4  -4  -5 260.902 23.5037   8
   4   4  -5 253.651 12.6786   4
  -4   4   5 230.347 17.0380   5
   4   4  -5 265.886 15.6284   8
   4   4  -5 265.127 15.2150   2
   3  -4  -5 397.857 19.7097   7
   3  -4  -5 409.023 34.6148   8
  -3  -4   5 410.689 14.8366   3
   3  -4  -5 419.639 17.4074   6
   3   4  -5 406.193 16.6859   4
   3   4  -5 421.325 15.3451   7
   3   4  -5 410.084 19.2768   8
  -3   4   5 427.243 21.3170   5
  -2  -4   5 641.862 24.0117   1
  -2  -4   5 632.471 19.2021   3
   2  -4  -5 636.884 22.0819   7
  -2   4   5 646.511 26.3218   5
  -1  -4   5 650.303 33.6177   1
   1  -4  -5 731.039 23.8272   7
   1  -4  -5 704.571 20.9528   1
  -1  -4   5 689.286 20.7120   3
   1   4  -5 721.198 19.9136   5
  -1   4   5 745.136 29.1441   5
   1   4  -5 735.816 28.3529   1
   1   4  -5 709.963 20.0100   5
   0  -4  -5 463.072 19.7111   1
   0  -4   5 464.182 22.1776   1
   0  -4   5 450.021 15.9765   3
   0   4  -5 465.917 18.9601   5
   0   4  -5 458.935 18.6002   1
   0   4   5 440.580 22.3615   5
  -1  -4  -5 2298.17 96.5818   1
   1  -4   5 2710.59 64.3490   7
   1  -4   5 2681.13 84.4117   1
  -1  -4  -5 2645.72 80.7880   1
   1  -4   5 2493.11 70.1724   3
   1   4   5 2598.57 70.5638   3
   1   4   5 2649.20 80.7354   5
  -1   4  -5 2688.83 72.2739   3
  -1   4  -5 2466.21 71.5006   1
   2  -4   5 592.553 23.3087   3
   2  -4   5 625.450 20.4011   7
   2   4   5 613.991 22.7365   3
   2   4   5 635.563 32.4413   5
  -2   4  -5 618.106 23.6516   3
  -3  -4  -5 671.932 34.6094   4
   3  -4   5 693.210 27.2734   6
  -3  -4  -5 652.655 20.7236   3
   3  -4   5 680.233 37.7381   4
  -3   4  -5 654.453 26.5936   3
   3   4   5 661.839 23.2056   3
   3   4   5 675.760 34.4141   4
   3   4   5 589.510 35.3922   5
   4  -4   5 776.383 42.0986   8
   4  -4   5 762.799 31.6597   6
   4  -4   5 826.010 37.6533   7
  -4  -4  -5 740.325 38.6732   4
  -4  -4  -5 714.688 23.6968   3
   4  -4   5 735.920 41.5941   4
   4   4   5 761.304 37.1206   4
   5  -4   5 667.487 34.8809   8
   5  -4   5 707.493 37.9109   4
  -5  -4  -5 657.010 32.9823   4
   5   4   5 714.982 33.1580   4
  -5   4  -5 666.445 28.2844   3
   6  -4   5 238.558 19.6299   2
   6  -4   5 234.702 15.4065   4
  -6  -4  -5 245.307 13.8400   4
  -6   4  -5 227.502 12.3359   3
   7  -5  -5 25.1336 3.97192   2
  -7  -5   5 20.5460 2.35927   3
   7  -5  -5 16.1785 4.23619   8
   7   5  -5 21.3435 3.77938   8
  -7   5   5 19.6925 4.72073   3
   6  -5  -5 69.3387 11.5039   8
  -6  -5   5 65.2495 5.20917   3
   6  -5  -5 67.1452 9.25829   2
   6  -5  -5 60.7101 6.00297   6
   6   5  -5 64.3325 5.04959   4
   6   5  -5 53.7641 5.60454   2
   6   5  -5 66.0959 6.56724   8
  -6   5   5 71.1496 7.49034   3
   5  -5  -5 217.325 17.4860   2
  -5  -5   5 215.456 10.6054   3
   5  -5  -5 182.666 13.0582   7
   5  -5  -5 198.361 12.2198   6
   5  -5  -5 232.571 22.5995   8
  -5   5   5 191.929 12.0537   3
   5   5  -5 188.686 12.9643   8
   5   5  -5 182.866 11.4425   2
   5   5  -5 185.349 11.1036   4
   4  -5  -5 108.148 12.2061   2
  -4  -5   5 88.8037 6.22578   3
   4  -5  -5 88.4907 8.25322   7
   4  -5  -5 100.346 16.0039   8
   4  -5  -5 92.3758 8.35950   6
   4   5  -5 81.7067 7.60771   2
   4   5  -5 87.6351 7.41632   4
   4   5  -5 73.6099 8.04377   8
  -3  -5   5 170.226 8.12704   3
   3  -5  -5 155.377 20.7406   2
   3  -5  -5 155.074 18.3802   8
   3  -5  -5 176.131 10.9216   7
   3  -5  -5 173.245 10.6174   6
   3   5  -5 152.126 10.3995   2
  -3   5   5 177.783 14.5420   5
   3   5  -5 179.303 10.6873   4
   3   5  -5 159.344 11.4009   8
  -2  -5   5 14.7286 2.11600   3
   2  -5  -5 21.1096 3.33524   7
  -2   5   5 23.8286 5.83233   5
  -1  -5   5 1810.81 55.5027   1
  -1  -5   5 1702.36 46.1846   3
   1   5  -5 1787.28 47.9535   5
   1   5  -5 1761.78 59.2163   1
  -1   5   5 1607.67 61.5986   5
   0  -5   5 10.1759 3.76177   1
   0  -5   5 18.3965 3.43286   3
   0   5  -5 13.5377 3.72703   1
   0   5  -5 17.9977 3.61784   3
   0   5  -5 16.1860 2.85536   5
   0   5   5 16.4735 5.39212   5
   1  -5   5 246.177 27.1664   1
   1  -5   5 337.086 15.3516   3
   1   5   5 318.864 14.6746   3
  -1   5  -5 323.791 14.6453   3
   1   5   5 339.878 22.0725   5
  -1   5  -5 319.902 16.7392   1
  -2  -5  -5 229.552 16.9352   4
   2  -5   5 221.395 16.6841   6
   2  -5   5 212.894 21.7645   4
   2  -5   5 250.588 10.2142   7
   2   5   5 236.282 19.5284   5
  -2   5  -5 228.105 14.1506   3
   2   5   5 234.119 12.2230   3
  -3  -5  -5 107.659 12.1823   4
   3  -5   5 107.622 14.6119   4
   3  -5   5 94.8589 7.32787   7
   3  -5   5 118.929 10.1598   6
   3   5   5 98.7746 7.24865   3
   3   5   5 99.9619 12.1981   4
  -3   5  -5 97.1136 9.15382   3
   4  -5   5 341.628 27.1095   4
  -4  -5  -5 357.026 23.7703   4
   4  -5   5 319.706 16.0905   7
   4  -5   5 327.247 27.1759   8
   4  -5   5 361.512 19.7515   6
   4   5   5 334.760 22.2530   4
  -4   5  -5 350.556 19.1544   3
  -5  -5  -5 494.830 25.2009   4
   5  -5   5 487.500 28.1400   8
   5  -5   5 486.583 29.8499   4
   5   5   5 467.291 23.9671   4
  -5   5  -5 500.832 23.1968   3
  -6  -5  -5 78.6781 6.87390   4
   6  -5   5 75.3396 9.13156   2
   6  -5   5 80.8239 8.00257   4
  -6   5  -5 85.7302 6.14243   3
   6   5   5 77.1731 6.34845   4
  -7  -6   5 44.9170 3.08854   3
   7  -6  -5 50.0390 4.35274   2
   7  -6  -5 42.8489 5.39509   8
   6  -6  -5 6.22761 3.21699   2
   6  -6  -5 1.17778 1.79419   6
  -6  -6   5 1.86014 1.19119   3
   6  -6  -5 -0.5551 2.75323   8
   6   6  -5 -0.2897 1.88148   8
   6   6  -5 2.43218 1.64326   4
  -6   6   5 7.08671 3.11226   3
  -5  -6   5 9.73400 2.31732   3
   5  -6  -5 8.99190 7.20984   8
   5  -6  -5 8.33465 2.59076   6
   5  -6  -5 17.8092 4.95081   7
   5   6  -5 5.19542 2.77600   2
   5   6  -5 8.97679 2.99197   4
  -5   6   5 7.38901 3.52329   3
   5   6  -5 12.1830 5.26645   8
   4  -6  -5 401.171 18.3584   6
   4  -6  -5 407.340 24.2204   2
   4  -6  -5 384.874 19.6043   7
   4  -6  -5 445.465 32.7694   8
  -4  -6   5 444.889 18.7262   3
   4   6  -5 381.320 18.7114   2
   4   6  -5 403.711 18.7009   4
   4   6  -5 391.602 19.6413   8
  -4   6   5 402.510 15.9967   3
  -3  -6   5 956.011 28.2865   3
   3  -6  -5 937.229 48.5936   8
   3  -6  -5 933.453 33.2813   7
   3  -6  -5 935.386 31.8071   6
   3   6  -5 925.835 32.7714   4
   3   6  -5 963.936 34.2514   8
   3   6  -5 912.365 31.0673   2
   2  -6  -5 105.208 8.51262   6
   2  -6  -5 94.4850 7.81245   7
  -2  -6   5 95.4585 5.87152   3
  -2   6   5 96.4049 11.3383   5
   2   6  -5 102.339 8.43783   8
  -2   6   5 87.3892 6.51743   3
   2   6  -5 76.1113 7.49684   4
  -1  -6   5 765.826 23.3524   3
   1   6  -5 657.036 27.6484   4
  -1   6   5 699.521 24.4404   3
   1   6  -5 758.912 28.8306   8
  -1   6   5 786.284 36.1288   5
   0  -6   5 445.103 17.3574   3
   0  -6  -5 434.586 20.1351   4
   0   6   5 462.120 27.2925   5
   0   6   5 422.759 17.4019   3
   0   6  -5 454.490 17.6322   3
   0   6  -5 442.932 19.0152   5
   1  -6   5 466.633 26.5713   4
   1  -6   5 473.757 20.0115   3
  -1  -6  -5 536.906 29.8391   4
   1   6   5 502.285 30.6397   5
   1   6   5 498.816 20.2181   3
  -1   6  -5 505.366 20.2681   3
  -1   6  -5 526.626 30.1372   4
   2  -6   5 367.993 24.6149   4
  -2  -6  -5 291.450 23.7128   6
   2  -6   5 346.544 17.4781   6
  -2  -6  -5 372.116 21.3833   4
   2   6   5 355.075 27.2612   5
  -2   6  -5 376.624 17.8120   3
   2   6   5 370.037 16.0678   3
  -3  -6  -5 79.8869 10.2290   4
   3  -6   5 96.2638 14.2944   4
   3  -6   5 88.5596 8.31122   6
  -3   6  -5 84.2360 8.56654   3
   3   6   5 83.0747 6.55297   3
   3   6   5 77.8845 10.3996   4
   4  -6   5 718.504 42.3960   8
   4  -6   5 741.515 41.5809   4
  -4  -6  -5 744.713 34.2292   4
   4  -6   5 781.205 31.6740   6
   4   6   5 760.704 33.3981   4
  -4   6  -5 784.177 31.2331   3
   5  -6   5 337.724 22.8255   4
  -5  -6  -5 336.530 17.9546   4
  -5   6  -5 319.885 16.6325   3
   5   6   5 336.869 17.5669   4
   6  -6   5 9.02380 2.32356   4
  -6  -6  -5 9.32526 2.40326   4
   6  -6   5 9.04053 3.99514   2
   6   6   5 8.97815 2.16974   4
   6  -7  -5 82.1234 6.46498   6
  -6  -7   5 85.3886 5.15518   3
   6  -7  -5 54.7942 13.0255   8
   6  -7  -5 80.4111 7.87698   2
   6   7  -5 78.6889 6.49252   8
  -6   7   5 70.7352 7.19214   3
   6   7  -5 82.6346 5.69651   4
   5  -7  -5 89.8387 7.85057   6
   5  -7  -5 92.2944 10.7456   2
   5  -7  -5 92.7731 14.0781   8
  -5  -7   5 97.4161 6.14932   3
   5   7  -5 88.1931 7.86170   4
  -5   7   5 88.5173 8.72451   3
   5   7  -5 98.2921 8.69178   8
   4  -7  -5 143.379 18.2882   8
   4  -7  -5 133.016 9.85162   6
   4  -7  -5 140.736 14.3666   2
  -4  -7   5 131.901 7.79545   3
   4  -7  -5 127.867 10.7966   7
  -4   7   5 141.420 8.93105   3
   4   7  -5 146.922 11.5177   8
   4   7  -5 132.846 10.3228   4
   3  -7  -5 28.6289 11.4182   8
  -3  -7   5 29.4197 6.18808   4
  -3  -7   5 18.2420 3.24141   3
   3  -7  -5 19.4091 3.59406   6
   3  -7  -5 22.0791 5.28987   7
   3   7  -5 13.6194 4.97679   2
   3   7  -5 14.3796 3.65296   4
   3   7  -5 26.2087 5.58671   8
   2  -7  -5 1011.24 33.2638   6
   2  -7  -5 901.420 31.7952   4
  -2  -7   5 989.517 36.2663   4
  -2  -7   5 989.580 29.7987   3
   2   7  -5 1005.57 36.8031   8
  -2   7   5 978.701 29.8638   3
   2   7  -5 975.212 35.8277   4
  -1  -7   5 659.112 22.3342   3
   1  -7  -5 655.429 24.8248   6
   1  -7  -5 622.432 21.6294   4
  -1   7   5 667.383 36.5207   5
  -1   7   5 646.265 22.6420   3
   1   7  -5 611.401 26.5571   2
   1   7  -5 640.456 28.1120   4
   0  -7  -5 13.0168 2.84722   4
   0  -7   5 13.7608 5.27027   3
   0  -7   5 6.16497 3.45803   4
   0   7   5 3.81119 5.08076   5
   0   7  -5 11.9136 3.22525   3
   0   7   5 12.1525 2.77868   3
   0   7  -5 18.9911 5.58196   4
   1  -7   5 114.000 14.1816   6
  -1  -7  -5 122.192 9.69070   4
   1  -7   5 128.326 13.1608   4
  -1   7  -5 115.635 9.15697   3
  -1   7  -5 110.618 11.0423   5
  -1   7  -5 138.319 17.0262   4
   1   7   5 125.075 8.61937   3
  -2  -7  -5 372.354 27.8363   4
   2  -7   5 404.550 39.6314   4
   2  -7   5 351.407 17.9514   6
   2   7   5 321.721 19.7774   4
  -2   7  -5 353.687 17.7773   3
   2   7   5 352.587 15.5864   3
  -3  -7  -5 276.051 17.9695   4
   3  -7   5 273.941 15.8842   6
   3  -7   5 277.680 24.0020   4
   3   7   5 286.905 12.5768   3
   3   7   5 273.952 18.1108   4
  -3   7  -5 277.243 16.2209   3
   4  -7   5 344.557 27.5277   8
   4  -7   5 323.526 17.8427   6
  -4  -7  -5 331.333 18.6922   4
   4  -7   5 365.417 26.5500   4
  -4   7  -5 331.806 17.9730   3
   4   7   5 317.875 18.1320   4
   5  -7   5 104.546 11.0354   4
   5  -7   5 103.004 11.1841   8
  -5  -7  -5 109.397 8.55879   4
   5   7   5 110.065 8.93763   4
  -5   7  -5 106.538 8.37471   3
   6  -7   5 89.7392 7.38111   2
   6   7   5 96.8351 5.63794   4
   6  -8  -5 10.5660 2.21918   6
  -6  -8   5 13.2796 2.43013   3
   6  -8  -5 11.1640 3.85927   8
   6   8  -5 12.5733 3.49110   4
  -6   8   5 14.2062 4.50008   3
  -5  -8   5 16.0828 2.91887   3
   5  -8  -5 22.0063 7.48659   8
   5  -8  -5 5.83978 3.89751   2
   5  -8  -5 5.77408 2.04398   6
   5   8  -5 11.7431 3.60857   8
   5   8  -5 11.1956 2.96335   4
  -5   8   5 8.21635 2.94863   3
   4  -8  -5 118.108 10.3446   7
   4  -8  -5 74.9141 18.5543   8
  -4  -8   5 139.773 7.80011   3
   4   8  -5 143.325 16.8405   8
   4   8  -5 100.692 13.2961   4
  -4   8   5 132.457 8.77614   3
   3  -8  -5 401.856 31.3690   8
  -3  -8   5 381.553 20.9686   4
   3  -8  -5 400.048 17.9636   6
  -3  -8   5 394.716 15.5052   3
   3   8  -5 374.591 20.6933   8
  -3   8   5 361.674 15.0494   3
   3   8  -5 407.984 20.7978   4
   2  -8  -5 1327.04 53.6357   4
  -2  -8   5 1325.62 48.2880   4
   2  -8  -5 1371.03 42.5883   6
  -2  -8   5 1344.03 40.1026   3
  -2   8   5 1387.95 40.4386   3
   2   8  -5 1373.24 47.6769   4
  -1  -8   5 34.3395 4.42758   3
   1  -8  -5 33.3496 4.32494   4
   1  -8  -5 34.2077 5.25397   6
  -1  -8   5 20.6340 5.41769   4
   1   8  -5 27.6595 5.65221   4
  -1   8   5 34.6266 4.22403   3
   0  -8   5 53.4887 8.84925   4
   0  -8  -5 52.6031 5.56228   4
   0  -8  -5 52.4409 6.14716   6
   0   8  -5 50.3394 9.77167   4
   0   8   5 54.1363 5.42676   3
   0   8  -5 53.1817 6.47342   3
  -1  -8  -5 246.795 13.9219   4
   1  -8   5 229.811 18.8967   4
  -1  -8  -5 231.822 12.6450   6
   1  -8   5 220.496 13.9453   6
  -1   8  -5 234.607 20.8604   4
   1   8   5 244.079 12.2413   3
  -1   8  -5 248.750 13.8367   3
   2  -8   5 234.016 13.9140   6
   2  -8   5 233.863 20.2474   4
  -2  -8  -5 222.835 14.1220   4
   2   8   5 234.134 11.9330   3
   2   8   5 214.819 14.4914   4
  -2   8  -5 232.627 13.8618   3
   3  -8   5 311.743 25.0335   4
  -3  -8  -5 319.207 17.8055   4
   3  -8   5 317.756 17.2950   6
   3   8   5 296.008 12.5187   3
   3   8   5 297.994 19.7723   4
  -3   8  -5 319.538 17.2667   3
  -4  -8  -5 16.5481 3.66033   4
   4  -8   5 2.51303 4.50090   8
   4  -8   5 10.6787 5.17538   4
  -4   8  -5 12.0337 4.19083   3
   4   8   5 14.0193 3.54247   4
  -5  -8  -5 61.4978 4.99742   4
   5  -8   5 50.5922 9.66054   8
   5  -8   5 47.5569 6.47146   4
  -5   8  -5 71.0822 5.90046   3
   5   8   5 58.4558 5.23516   4
   6  -9  -5 546.435 17.8439   6
   6  -9  -5 546.607 22.2731   8
   5  -9  -5 70.5708 8.55574   6
  -5  -9   5 90.2649 5.69259   3
   5  -9  -5 76.2595 9.93688   8
  -5   9   5 91.9680 9.71646   3
   5   9  -5 92.9285 7.98126   4
   4  -9  -5 52.2185 5.77206   6
  -4  -9   5 60.6063 5.16897   3
   4  -9  -5 51.6414 12.8559   8
   4   9  -5 50.5334 6.71822   4
  -4   9   5 56.4786 6.12440   3
   3  -9  -5 412.582 35.0601   8
   3  -9  -5 337.837 16.3123   6
  -3  -9   5 399.269 27.0630   4
  -3  -9   5 334.416 14.6776   3
  -3   9   5 335.382 14.8626   3
   3   9  -5 340.296 19.5097   4
  -2  -9   5 20.7414 4.74450   4
   2  -9  -5 34.8862 4.88019   6
  -2  -9   5 25.4183 4.19533   3
   2  -9  -5 32.8656 5.91820   4
   2   9  -5 24.5025 5.95062   4
  -2   9   5 29.8486 4.10480   3
   1  -9  -5 3.94081 1.92778   6
   1  -9  -5 1.26809 1.95924   4
  -1  -9   5 -2.0364 3.22333   4
  -1  -9   5 9.58964 4.32945   3
   1   9  -5 7.80314 4.38994   4
  -1   9   5 1.04217 1.28956   3
   0  -9   5 135.465 13.3916   4
   0  -9  -5 132.253 9.01182   6
   0  -9  -5 130.423 8.84750   4
   0   9  -5 138.100 11.3638   3
   0   9  -5 127.146 13.8911   4
   0   9   5 146.266 9.23196   3
  -1  -9  -5 0.21791 1.90189   4
   1  -9   5 -4.8872 2.57419   4
   1   9   5 3.12234 1.62335   3
  -1   9  -5 2.06432 2.69069   3
  -1   9  -5 2.14941 4.42567   4
  -2  -9  -5 828.494 29.9097   4
   2  -9   5 830.367 31.3800   6
   2  -9   5 766.986 40.3453   4
   2   9   5 698.978 41.2381   4
  -2   9  -5 836.955 30.7605   3
  -3  -9  -5 16.4521 3.82962   4
   3  -9   5 15.5262 6.65638   4
  -3   9  -5 12.6951 5.14090   3
   3   9   5 17.1580 4.00096   4
   4  -9   5 3.37681 3.40761   8
   4  -9   5 1.62893 2.80525   4
  -4  -9  -5 -1.1010 1.72170   4
   4   9   5 2.17360 1.36201   4
  -4   9  -5 1.00560 2.69499   3
   5  -9   5 9.63696 2.92967   2
  -5  -9  -5 6.76739 1.43956   4
   5   9   5 3.51437 1.21646   4
   5 -10  -5 107.887 10.4065   8
   5 -10  -5 104.187 6.44487   6
   5  10  -5 101.325 7.40927   4
  -5  10   5 93.8206 8.23181   3
   4 -10  -5 7.80826 5.95327   8
   4 -10  -5 13.0987 2.66064   6
  -4 -10   5 22.1018 5.77526   4
  -4  10   5 18.6585 3.70322   3
   4  10  -5 21.2219 4.96203   4
   3 -10  -5 213.332 20.0392   8
   3 -10  -5 215.048 11.7698   6
  -3 -10   5 225.535 15.6837   4
  -3  10   5 221.707 12.8246   3
   3  10  -5 233.192 15.5662   4
   2 -10  -5 3.06193 3.38668   4
   2 -10  -5 11.2053 7.23432   8
   2 -10  -5 7.30477 2.22786   6
   2  10  -5 7.59853 3.76989   4
  -2  10   5 6.07515 1.93029   3
  -1 -10   5 75.8641 10.5913   4
   1 -10  -5 84.3175 7.53517   6
   1 -10  -5 81.5698 7.40433   4
   1  10  -5 87.5814 11.5132   4
  -1  10   5 79.7672 6.46506   3
   0 -10   5 90.8229 12.1613   4
   0 -10  -5 97.9826 7.76690   4
   0  10   5 94.2392 6.93209   3
   0  10  -5 100.308 12.7020   4
   1 -10   5 128.998 15.8707   4
  -1 -10  -5 115.794 9.59921   4
   1  10   5 109.568 7.43432   3
  -1  10  -5 112.735 14.2713   4
  -1  10  -5 98.1804 8.93658   3
   2 -10   5 143.652 15.0690   4
  -2 -10  -5 132.466 9.10998   4
   2  10   5 125.990 9.56527   3
  -2  10  -5 110.374 9.52139   3
   2  10   5 128.621 11.0943   4
   3 -10   5 69.1874 10.1876   4
  -3 -10  -5 63.2613 5.76073   4
   3  10   5 73.2201 6.92052   4
  -3  10  -5 47.5340 6.81781   3
  -4 -10  -5 23.7697 2.96445   4
   4 -10   5 21.9041 5.99188   8
   4 -10   5 19.8331 5.16697   4
   4  10   5 14.4519 3.38770   4
  -4 -11   5 147.161 12.4175   4
   4 -11  -5 126.572 7.20514   6
   4 -11  -5 119.532 11.2186   8
   4  11  -5 127.329 9.34084   4
  -4  11   5 137.158 8.14733   3
   3 -11  -5 59.8353 9.93914   8
  -3 -11   5 57.7899 8.62587   4
   3 -11  -5 88.9885 7.20855   6
   3  11  -5 83.3734 8.64337   4
  -3  11   5 77.4334 6.31003   3
  -2 -11   5 37.4293 7.80726   4
   2 -11  -5 32.7218 4.04491   6
   2 -11  -5 20.3478 10.9494   8
   2  11  -5 39.1081 7.04013   4
  -2  11   5 30.2708 3.98990   3
   1 -11  -5 48.5971 6.00351   4
   1 -11  -5 49.6551 5.10871   6
  -1 -11   5 57.7004 8.89106   4
   1  11  -5 52.5530 8.96638   4
   0 -11  -5 80.1702 7.13506   4
   0 -11   5 71.5445 9.80870   4
   0  11  -5 73.9743 10.6631   4
   1 -11   5 207.349 17.3562   4
  -1 -11  -5 216.310 11.8163   4
   1  11   5 230.335 10.9553   3
  -2 -11  -5 74.4528 6.24092   4
   2 -11   5 71.3059 9.94018   4
   2  11   5 65.9990 7.31778   3
   3 -11   5 102.574 9.84409   4
  -3 -11  -5 114.999 7.08876   4
   3  11   5 120.274 8.33850   4
   4 -11   5 87.7107 8.60521   8
  -4 -11  -5 87.5213 5.17803   4
   3 -12  -5 8.64197 2.09555   6
  -3 -12   5 1.87573 3.27049   4
  -3  12   5 16.1197 2.92265   3
   3  12  -5 10.0178 2.71218   4
   2 -12  -5 25.4196 3.58581   6
  -2 -12   5 20.1186 4.62237   4
  -2  12   5 20.1044 3.64854   3
   2  12  -5 16.4046 4.31663   4
  -1 -12   5 189.886 14.9750   4
   1  12  -5 171.619 14.6515   4
  -1  12   5 176.142 9.55990   3
   0 -12   5 144.234 13.6772   4
   0 -12  -5 129.513 8.79161   4
   0  12   5 115.934 7.42852   3
   0  12  -5 128.428 13.2666   4
  -1 -12  -5 211.841 10.8444   4
   1 -12   5 208.143 15.8118   4
   1  12   5 205.707 9.60817   3
   2 -12   5 34.4733 6.08598   4
  -2 -12  -5 26.5552 3.33943   4
  -3 -12  -5 55.4945 4.08763   4
   3 -12   5 46.3828 5.97827   4
   3 -12   5 64.9228 7.27603   8
  -2 -13   5 55.6124 6.29706   4
  -2  13   5 66.5902 4.97360   3
  -1 -13   5 48.9267 6.49908   4
  -1  13   5 49.5641 4.26663   3
   1  13  -5 48.0686 6.31712   4
   0 -13   5 156.843 11.6043   4
   0  13   5 146.440 8.30766   3
  -1 -13  -5 45.4255 3.79540   4
   1 -13   5 46.9377 7.92882   4
   7   0  -6 2.35091 2.38585   2
   7   0  -6 -1.2852 1.48758   8
   6   0  -6 2.61219 4.51624   7
   6   0  -6 6.58448 3.90019   8
   6   0  -6 5.83036 2.42047   2
  -6   0   6 0.62993 2.50370   3
  -5   0   6 3680.60 101.510   3
   5   0  -6 3829.63 117.000   8
   5   0  -6 3936.39 114.084   2
   5   0  -6 3771.82 104.370   7
   4   0  -6 439.407 26.7482   8
   4   0  -6 440.897 24.3121   2
   4   0  -6 487.851 24.8258   7
  -4   0   6 472.380 17.4369   5
  -3   0   6 2.98811 1.75263   5
   3   0  -6 0.99679 0.81776   7
  -3   0   6 2.93781 1.17811   5
   2   0  -6 342.076 12.0038   7
  -2   0   6 351.109 11.6029   5
   1   0  -6 1440.26 37.6843   1
  -1   0   6 1404.12 39.2794   5
  -1   0   6 1495.11 43.1771   1
   0   0   6 282.046 12.6190   5
   0   0  -6 264.530 12.2934   1
   0   0   6 252.811 15.3212   1
   0   0  -6 266.662 12.7828   5
  -1   0  -6 7730.17 188.956   1
   1   0   6 6769.15 185.091   5
  -2   0  -6 341.874 21.3254   1
   2   0   6 345.593 15.9469   3
  -2   0  -6 313.528 14.2338   3
  -2   0  -6 366.164 25.9331   1
   3   0   6 113.162 8.63083   3
  -3   0  -6 126.858 9.15361   3
  -4   0  -6 1025.33 35.2654   3
   4   0   6 1010.82 48.3713   4
   4   0   6 980.586 37.4054   7
  -5   0  -6 4.48388 2.31602   3
  -5   0  -6 2.52921 8.93336   4
   5   0   6 0.71321 4.19782   7
   5   0   6 1.44890 2.94191   4
   6   0   6 201.117 13.4215   2
   6   0   6 206.663 15.0266   4
  -6   0  -6 209.252 9.40067   3
  -7  -1   6 113.793 7.07083   3
   7  -1  -6 128.112 10.5572   8
   7  -1  -6 131.958 10.7000   2
  -7   1   6 129.312 7.87689   3
   7   1  -6 109.347 8.53733   2
   7   1  -6 120.603 9.40791   8
   6  -1  -6 128.030 13.6285   2
   6  -1  -6 141.793 14.8090   8
   6  -1  -6 133.986 10.8394   7
  -6  -1   6 126.363 9.06862   3
   6   1  -6 125.667 13.8873   8
  -6   1   6 134.292 10.5055   3
   6   1  -6 129.808 12.6311   2
   6   1  -6 127.715 12.0261   7
   5  -1  -6 874.262 42.7503   8
   5  -1  -6 908.876 39.7367   2
  -5  -1   6 864.228 30.2202   3
   5  -1  -6 870.594 32.5984   7
   5   1  -6 863.789 39.6722   8
   5   1  -6 805.993 36.2862   2
   5   1  -6 872.181 32.0206   7
  -5   1   6 774.670 29.4102   3
   4  -1  -6 2857.58 87.4314   2
   4  -1  -6 2767.96 92.5324   8
   4  -1  -6 2963.23 78.7081   7
  -4  -1   6 2711.90 75.8105   3
  -4   1   6 2779.94 77.7167   5
   4   1  -6 2799.85 88.8409   8
   4   1  -6 2994.18 77.9954   7
   4   1  -6 2720.00 84.4981   2
   3  -1  -6 292.080 12.7540   7
  -3   1   6 263.033 14.8094   5
  -3   1   6 283.410 12.4538   5
   3   1  -6 280.828 11.8099   7
   2  -1  -6 36.7694 3.29200   7
  -2  -1   6 45.6130 4.39293   1
   2   1  -6 36.2989 2.85294   7
   2   1  -6 35.8572 4.39431   1
  -2   1   6 41.0401 3.95524   5
   1  -1  -6 2331.35 57.6463   1
  -1  -1   6 2358.98 64.8304   1
   1  -1  -6 2320.28 61.4617   1
   1  -1  -6 2160.65 59.0650   7
  -1   1   6 2306.90 62.8564   5
   1   1  -6 2343.35 59.5063   1
   0  -1  -6 927.530 30.6252   1
   0  -1  -6 907.094 30.2256   5
   0  -1  -6 928.890 33.6264   1
   0  -1   6 832.944 33.3182   1
   0   1  -6 925.997 29.2648   5
   0   1   6 888.683 30.6332   5
  -1  -1  -6 1227.69 47.5350   1
  -1  -1  -6 1238.05 44.1879   1
   1  -1   6 1261.32 48.5521   1
   1   1   6 1194.69 41.5544   5
  -1   1  -6 1260.58 40.9123   1
  -2  -1  -6 668.544 33.0613   1
  -2  -1  -6 595.828 24.2318   3
   2  -1   6 663.168 24.5536   3
  -2   1  -6 633.276 25.0551   3
   2   1   6 647.730 24.2740   3
   2   1   6 655.862 30.1945   5
  -2   1  -6 672.350 30.0125   1
   3  -1   6 158.908 10.6824   3
   3  -1   6 159.047 19.0629   4
  -3  -1  -6 184.963 10.4992   3
  -3   1  -6 162.595 14.2281   3
   3   1   6 181.896 10.5353   3
  -4  -1  -6 147.975 29.1659   4
   4  -1   6 113.049 15.0282   4
  -4  -1  -6 109.486 8.44736   3
   4  -1   6 94.8379 9.39778   7
  -4   1  -6 101.133 9.27966   3
   4   1   6 118.113 15.0559   4
   4   1   6 109.790 10.3347   7
  -5  -1  -6 469.909 34.6976   4
   5  -1   6 477.337 24.2374   7
   5  -1   6 533.912 33.0258   4
  -5  -1  -6 523.720 20.0682   3
  -5   1  -6 467.077 32.3216   4
   5   1   6 513.862 25.7881   7
  -5   1  -6 532.122 22.3691   3
   5   1   6 492.460 27.3914   2
   5   1   6 552.462 32.1021   4
   6  -1   6 0.57624 2.33418   4
   6  -1   6 4.51779 3.68263   2
  -6  -1  -6 19.3941 6.57558   4
   6   1   6 1.54155 2.62878   4
  -6   1  -6 1.76220 2.46931   3
   7  -2  -6 150.072 11.3895   2
  -7  -2   6 157.668 8.01039   3
   7  -2  -6 161.098 13.3624   8
  -7   2   6 162.735 11.3752   3
   7   2  -6 142.857 10.4625   8
   7   2  -6 162.422 9.82206   2
  -6  -2   6 320.487 14.8820   3
   6  -2  -6 294.321 17.9345   7
   6   2  -6 393.436 25.2374   8
   6   2  -6 343.710 21.5588   2
  -6   2   6 304.088 16.2072   3
   5  -2  -6 66.0169 9.92540   7
  -5  -2   6 67.4946 6.50189   3
   5  -2  -6 60.6077 11.0193   8
   5  -2  -6 70.0823 10.6221   2
   5   2  -6 75.2406 9.78523   8
   5   2  -6 66.0125 7.38564   7
   5   2  -6 75.1411 9.22613   2
   5   2  -6 63.9990 6.55186   4
   4  -2  -6 128.786 8.94610   6
   4  -2  -6 135.370 9.57926   7
   4  -2  -6 104.267 12.3271   2
   4  -2  -6 129.795 14.6172   8
  -4  -2   6 134.200 8.21077   3
   4   2  -6 125.212 7.40654   4
  -4   2   6 129.643 10.3070   5
   4   2  -6 125.948 8.71165   7
   4   2  -6 123.018 10.9879   2
   4   2  -6 135.094 12.5638   8
   3  -2  -6 1655.91 48.9728   7
  -3  -2   6 1620.32 47.4737   1
   3   2  -6 1738.17 46.9014   7
  -3   2   6 1733.22 50.8266   5
   3   2  -6 1799.55 57.0378   1
   2  -2  -6 1447.88 40.7623   7
  -2  -2   6 1452.70 42.2989   1
   2   2  -6 1433.73 45.6182   1
  -2   2   6 1486.09 43.8486   5
   2   2  -6 1437.30 37.3551   7
   1  -2  -6 1400.01 37.6931   1
  -1  -2   6 1331.96 43.0045   1
   1  -2  -6 1455.89 38.9305   7
   1  -2  -6 1407.40 36.9810   1
   1   2  -6 1403.91 39.6693   1
  -1   2   6 1369.12 42.8312   5
   0  -2  -6 775.633 29.9870   1
   0  -2   6 828.702 32.2680   1
   0  -2  -6 795.860 29.4408   1
   0   2  -6 784.100 25.1417   1
   0   2   6 749.071 29.0899   5
   0   2  -6 765.531 25.9070   5
   1  -2   6 1164.20 37.2939   3
   1  -2   6 1264.15 33.4138   7
  -1  -2  -6 1218.85 45.9096   1
  -1  -2  -6 1211.68 47.4888   1
   1  -2   6 1189.03 48.2113   1
   1   2   6 1174.75 37.6263   3
  -1   2  -6 1261.78 39.7068   1
   1   2   6 1334.75 44.3126   5
   2  -2   6 798.990 25.5275   7
  -2  -2  -6 796.186 41.0272   1
   2  -2   6 814.380 43.9151   1
  -2  -2  -6 724.359 38.2105   1
   2  -2   6 755.642 27.9944   3
  -2   2  -6 837.063 33.0369   1
   2   2   6 776.981 27.7122   3
  -2   2  -6 780.455 27.6011   3
   2   2   6 812.047 35.3296   5
  -3  -2  -6 162.619 9.22659   3
   3  -2   6 151.847 14.6313   7
   3  -2   6 163.576 18.8879   4
   3   2   6 154.874 17.3448   4
   3   2   6 157.100 14.8774   3
  -3   2  -6 177.010 11.8317   3
   4  -2   6 50.0175 6.70114   7
  -4  -2  -6 43.6642 5.39320   3
   4  -2   6 39.4375 10.8040   4
   4   2   6 52.8878 11.5647   7
   4   2   6 36.5041 8.65059   4
  -4   2  -6 50.1264 6.88006   3
   5  -2   6 469.939 37.2082   4
  -5  -2  -6 460.562 17.3113   3
  -5  -2  -6 472.111 29.7275   4
  -5   2  -6 460.483 21.0386   3
   5   2   6 538.793 42.7858   4
   5   2   6 455.344 24.6124   7
   6  -2   6 178.550 14.0121   2
   6  -2   6 185.496 14.3870   4
  -6  -2  -6 160.804 12.5868   4
  -6   2  -6 168.099 9.12688   3
   6   2   6 176.135 12.8026   4
   7  -3  -6 149.396 11.8349   8
   7  -3  -6 163.463 11.8959   2
  -7  -3   6 163.578 7.67245   3
  -7   3   6 137.038 8.85008   3
   7   3  -6 156.959 9.20343   8
   7   3  -6 145.481 8.08958   2
   6  -3  -6 85.8974 10.6748   2
   6  -3  -6 97.0410 7.58273   6
   6  -3  -6 99.0033 13.1534   8
  -6  -3   6 105.092 7.32387   3
   6   3  -6 90.3597 8.70818   2
   6   3  -6 91.5922 8.78407   8
   5  -3  -6 302.641 24.7505   8
   5  -3  -6 324.291 23.1673   2
   5  -3  -6 314.486 17.4956   7
   5  -3  -6 314.619 15.1799   6
   5   3  -6 299.368 16.1836   7
   5   3  -6 309.957 13.3191   4
   5   3  -6 307.130 18.0724   2
   5   3  -6 327.624 19.6518   8
  -4  -3   6 3.64020 1.96390   3
   4  -3  -6 1.64972 2.19399   7
   4  -3  -6 2.51302 5.11381   8
   4  -3  -6 2.88431 2.23853   6
   4  -3  -6 9.29454 4.28634   2
   4   3  -6 3.75608 2.74898   7
  -4   3   6 1.85928 3.62380   5
   4   3  -6 2.94609 2.96782   2
   4   3  -6 4.71976 1.83438   4
   4   3  -6 5.24546 3.56264   8
  -3  -3   6 757.735 23.8751   3
   3  -3  -6 777.448 26.7722   7
   3   3  -6 784.976 36.1689   8
  -3   3   6 787.292 30.0122   5
  -2  -3   6 162.336 7.21803   3
  -2  -3   6 159.034 9.73163   1
   2  -3  -6 170.754 8.89435   7
   2   3  -6 167.123 5.06865   7
  -2   3   6 152.029 10.8088   5
   1  -3  -6 473.110 17.1017   7
  -1  -3   6 454.685 20.2010   1
   1  -3  -6 492.071 17.8836   1
   1  -3  -6 422.305 14.6576   1
  -1   3   6 459.238 20.9920   5
   0  -3   6 388.946 14.4702   3
   0  -3  -6 432.749 21.8857   1
   0  -3   6 373.493 20.7496   1
   0  -3  -6 384.476 18.8192   1
   0   3  -6 392.404 15.9341   1
   0   3  -6 414.238 16.6500   5
   0   3   6 407.657 20.3093   5
   1  -3   6 88.3919 4.16488   7
  -1  -3  -6 81.7297 10.8767   1
   1  -3   6 66.2505 10.3959   1
  -1  -3  -6 84.9893 10.3798   1
   1  -3   6 85.3069 7.01120   3
  -1   3  -6 81.5458 7.42296   1
   1   3   6 86.4073 9.41793   5
   1   3   6 69.0846 6.77385   3
   2  -3   6 1252.32 40.4969   3
   2  -3   6 1246.72 59.9865   1
   2  -3   6 1275.04 36.9794   7
  -2   3  -6 1310.21 45.0002   1
   2   3   6 1271.40 40.2507   3
   2   3   6 1265.54 49.9701   5
  -2   3  -6 1312.79 40.8734   3
  -3  -3  -6 1246.54 53.1102   4
  -3  -3  -6 1204.21 34.9741   3
   3  -3   6 1205.45 55.2616   4
   3  -3   6 1227.87 39.6783   7
   3   3   6 1191.25 51.5196   4
   3   3   6 1189.58 38.1499   3
  -3   3  -6 1236.67 41.5249   3
   3   3   6 1283.05 54.8321   5
   4  -3   6 309.457 26.0140   4
   4  -3   6 367.224 24.4583   7
  -4  -3  -6 260.894 12.1514   3
  -4  -3  -6 299.136 24.4283   4
   4   3   6 282.472 22.4280   4
   5  -3   6 538.518 32.9185   4
  -5  -3  -6 524.944 30.1719   4
   5   3   6 528.608 29.5238   4
  -5   3  -6 535.787 23.0527   3
   6  -3   6 206.253 15.4701   2
  -6  -3  -6 181.527 13.7290   4
   6  -3   6 184.627 13.7981   4
  -6   3  -6 208.515 9.82377   3
   6   3   6 204.063 13.0311   4
   7  -4  -6 2.36777 2.73781   8
  -7  -4   6 7.24705 1.88714   3
   7  -4  -6 8.62368 3.03450   2
  -7   4   6 14.1532 3.86107   3
   7   4  -6 2.14077 1.97361   2
   7   4  -6 6.98656 1.93530   8
   6  -4  -6 188.021 15.2979   2
   6  -4  -6 158.540 10.1028   6
   6  -4  -6 164.751 17.2270   8
  -6  -4   6 175.162 9.07955   3
   6   4  -6 166.601 11.3206   8
  -6   4   6 152.692 10.7684   3
   6   4  -6 188.312 11.4125   2
   5  -4  -6 271.440 20.6711   2
   5  -4  -6 268.333 14.3961   6
  -5  -4   6 294.581 13.0276   3
   5  -4  -6 299.850 25.0754   8
   5  -4  -6 252.988 15.8820   7
   5   4  -6 293.221 13.4010   4
   5   4  -6 277.569 16.7058   8
   5   4  -6 281.455 15.9227   2
  -4  -4   6 46.7431 4.41538   3
   4  -4  -6 42.5691 8.59633   2
   4  -4  -6 50.8053 5.46133   6
   4  -4  -6 41.2703 5.10392   7
   4  -4  -6 41.3980 10.7912   8
   4   4  -6 35.0700 6.06362   8
  -4   4   6 28.5457 7.82297   5
   4   4  -6 43.3639 6.58808   2
   4   4  -6 32.9864 4.69967   4
  -3  -4   6 4.57947 1.46457   3
   3  -4  -6 5.13830 5.69013   8
   3  -4  -6 0.49524 1.28446   7
   3  -4  -6 0.71430 2.02080   6
   3   4  -6 4.54464 2.08427   4
   3   4  -6 1.07122 2.51392   2
  -3   4   6 0.81964 2.71615   5
   3   4  -6 -2.2599 1.94434   7
  -2  -4   6 162.593 7.24316   3
   2  -4  -6 164.595 9.46093   7
  -2  -4   6 144.333 10.5392   1
  -2   4   6 162.430 12.2818   5
   1  -4  -6 1006.24 33.5271   1
  -1  -4   6 1010.43 36.4936   1
  -1  -4   6 975.546 27.6760   3
  -1   4   6 996.748 37.8434   5
   1   4  -6 925.064 35.7958   1
   0  -4  -6 553.334 27.0691   1
   0  -4   6 518.785 18.3618   3
   0  -4   6 492.293 26.3753   1
   0   4   6 511.135 25.6292   5
   0   4   6 485.844 19.7831   3
   0   4  -6 536.185 21.2902   1
   0   4  -6 544.265 21.5733   5
   1  -4   6 248.811 13.0975   3
   1  -4   6 248.691 21.6570   1
   1   4   6 244.819 18.1341   5
  -1   4  -6 249.289 12.7632   3
  -1   4  -6 257.123 14.2298   1
   1   4   6 252.587 13.0714   3
   2  -4   6 127.766 10.5224   6
   2  -4   6 134.196 7.21841   7
   2  -4   6 162.279 10.8841   3
   2  -4   6 108.123 16.3089   4
  -2   4  -6 148.810 10.1241   3
   2   4   6 128.294 14.5946   5
   3  -4   6 659.277 24.0091   7
  -3  -4  -6 650.202 35.0580   4
   3  -4   6 698.330 39.9202   4
   3  -4   6 712.239 29.1596   6
   3   4   6 695.469 35.8997   4
   3   4   6 673.826 24.4624   3
  -3   4  -6 696.413 28.0252   3
   4  -4   6 17.8512 6.53297   4
   4  -4   6 14.5317 4.58953   7
   4  -4   6 1.60251 10.5528   8
  -4  -4  -6 15.5420 5.19538   4
  -4   4  -6 20.8377 4.84578   3
   4   4   6 8.29777 4.60678   4
   5  -4   6 454.614 29.3732   4
  -5  -4  -6 474.164 26.2442   4
  -5   4  -6 510.757 31.9265   3
   5   4   6 459.517 25.0264   4
   6  -4   6 1.12942 2.77473   2
   6  -4   6 -2.5563 2.27286   4
  -6  -4  -6 0.32296 3.50009   4
  -6   4  -6 2.33407 3.66237   3
   6   4   6 0.10755 1.43843   4
   7  -5  -6 23.2203 5.37189   8
  -7  -5   6 21.7222 2.26709   3
   7  -5  -6 15.1853 3.24685   2
   7   5  -6 18.5086 3.15466   8
  -6  -5   6 3.31466 1.41503   3
   6  -5  -6 2.80329 3.09226   2
   6  -5  -6 2.56240 1.90089   6
   6  -5  -6 1.69608 2.91645   8
   6   5  -6 1.43523 1.91964   4
   6   5  -6 3.88554 2.49550   8
  -6   5   6 8.10367 3.88488   3
   6   5  -6 -0.2547 2.19832   2
   5  -5  -6 182.078 15.9351   2
   5  -5  -6 185.983 13.5735   7
   5  -5  -6 201.122 20.6571   8
  -5  -5   6 194.013 9.67495   3
   5  -5  -6 166.064 10.9689   6
   5   5  -6 183.022 12.7070   8
   5   5  -6 185.164 11.5087   2
  -5   5   6 170.035 11.5516   3
   5   5  -6 173.806 10.7134   4
   4  -5  -6 99.1861 12.7720   2
   4  -5  -6 107.858 15.0689   8
   4  -5  -6 105.227 8.38038   6
   4  -5  -6 104.464 9.51681   7
  -4  -5   6 108.528 6.79259   3
   4   5  -6 99.8423 8.18430   4
   4   5  -6 118.113 10.0983   8
   4   5  -6 109.952 8.90565   2
   3  -5  -6 164.822 10.3665   6
   3  -5  -6 179.113 18.6838   8
  -3  -5   6 174.417 8.22608   3
   3  -5  -6 143.084 15.3962   2
   3  -5  -6 162.555 10.8343   7
   3   5  -6 183.818 11.1856   2
   3   5  -6 160.233 10.4648   4
  -3   5   6 162.858 14.7912   5
   3   5  -6 173.992 11.7438   8
   2  -5  -6 95.8917 7.93762   6
  -2  -5   6 97.9902 5.59537   3
  -2   5   6 99.2122 10.9457   5
   2   5  -6 105.269 8.49267   4
   2   5  -6 84.9158 7.73449   8
  -1  -5   6 452.656 15.7314   3
   1  -5  -6 475.291 22.8374   1
  -1   5   6 458.066 25.2083   5
  -1   5   6 442.909 20.3208   3
   0  -5   6 103.157 7.11842   3
   0  -5   6 99.6062 12.1205   1
   0   5  -6 105.609 8.49423   3
   0   5   6 108.038 8.06262   3
   0   5   6 86.8425 10.8251   5
   0   5  -6 85.7338 10.0876   5
   0   5  -6 100.486 6.68020   5
   0   5  -6 103.808 9.90579   1
   1  -5   6 1650.37 49.7498   3
  -1  -5  -6 1665.51 55.4331   4
   1   5   6 1677.10 63.3039   5
  -1   5  -6 1679.86 49.2408   3
   1   5   6 1618.77 49.2198   3
   2  -5   6 140.537 10.9941   6
  -2  -5  -6 136.494 13.2428   4
   2  -5   6 141.932 16.7222   4
   2   5   6 140.739 9.58899   3
   2   5   6 120.097 15.6854   5
  -2   5  -6 139.388 10.1357   3
   2   5   6 123.060 15.3082   4
  -3  -5  -6 189.286 16.8578   4
   3  -5   6 217.111 21.2080   4
   3  -5   6 198.649 14.1331   6
  -3   5  -6 192.642 13.1101   3
   3   5   6 196.445 10.9558   3
   3   5   6 198.617 17.5101   4
  -4  -5  -6 1493.76 56.8557   4
   4  -5   6 1513.78 65.6217   4
   4  -5   6 1431.80 62.0490   8
   4   5   6 1508.56 55.4723   4
  -4   5  -6 1510.81 49.6038   3
   5  -5   6 128.937 13.9976   4
  -5  -5  -6 113.240 11.2135   4
  -5   5  -6 121.181 9.41312   3
   5   5   6 129.967 11.0992   4
  -6  -5  -6 31.9231 4.74099   4
   6  -5   6 42.4981 6.39596   2
   6  -5   6 40.8909 5.33049   4
   6   5   6 46.8871 4.97632   4
   7  -6  -6 10.4987 2.17234   2
   7  -6  -6 8.27528 4.08524   8
  -7  -6   6 7.23731 1.49284   3
   6  -6  -6 33.9431 7.56015   2
  -6  -6   6 39.4938 3.72033   3
   6  -6  -6 51.1148 10.6181   8
   6  -6  -6 35.2902 4.51873   6
  -6   6   6 44.4614 8.59698   3
   6   6  -6 35.0959 3.86130   4
   6   6  -6 37.7078 4.74379   8
  -5  -6   6 197.671 9.76714   3
   5  -6  -6 204.923 23.4980   8
   5  -6  -6 222.334 16.8202   2
   5  -6  -6 234.233 13.6413   6
   5  -6  -6 207.115 14.1650   7
   5   6  -6 202.406 11.0083   2
   5   6  -6 190.769 13.6206   8
   5   6  -6 196.108 12.0955   4
  -5   6   6 188.900 11.8569   3
   4  -6  -6 80.3892 14.1956   8
   4  -6  -6 78.8544 10.2505   2
   4  -6  -6 84.3833 7.38552   6
   4  -6  -6 75.3046 8.13466   7
  -4  -6   6 80.6724 5.74873   3
   4   6  -6 72.6377 7.21149   2
   4   6  -6 81.2451 7.82405   4
   4   6  -6 75.2191 7.97231   8
  -4   6   6 61.7345 5.74398   3
   3  -6  -6 228.291 13.8223   7
  -3  -6   6 214.368 9.92718   3
   3  -6  -6 229.132 21.5366   8
   3  -6  -6 217.310 12.4691   6
   3   6  -6 212.048 13.0595   4
   3   6  -6 222.283 12.3323   2
   3   6  -6 218.898 13.7712   8
   2  -6  -6 561.585 23.7669   7
   2  -6  -6 603.266 23.6775   6
  -2  -6   6 592.409 19.4339   3
   2  -6  -6 587.731 36.9742   8
  -2   6   6 582.502 20.7368   3
   2   6  -6 567.195 23.4140   2
   2   6  -6 605.810 24.8379   8
   2   6  -6 618.629 25.1339   4
   1  -6  -6 118.264 7.56758   4
  -1  -6   6 141.807 8.37725   3
   1  -6  -6 115.002 11.6424   6
  -1   6   6 129.359 14.0835   5
   1   6  -6 148.276 17.2630   4
   1   6  -6 125.065 14.0180   8
   1   6  -6 121.572 9.60792   2
  -1   6   6 117.173 8.07685   3
   0  -6   6 113.411 8.11346   3
   0  -6   6 95.5305 13.2804   4
   0  -6  -6 110.723 8.61637   4
   0  -6  -6 114.496 9.53065   6
   0   6  -6 102.946 10.7214   2
   0   6   6 125.049 8.39376   3
   0   6  -6 116.882 12.0562   4
   0   6   6 118.724 13.4628   5
   0   6  -6 97.8167 8.41318   3
   1  -6   6 277.553 15.8961   6
   1  -6   6 275.598 21.5412   4
  -1  -6  -6 310.318 16.8190   6
   1  -6   6 318.695 15.4985   3
  -1  -6  -6 294.327 17.3520   4
   1   6   6 320.232 25.1739   5
  -1   6  -6 299.224 18.9809   3
  -1   6  -6 315.697 22.9895   4
   1   6   6 330.680 15.2787   3
   2  -6   6 238.398 20.9345   4
  -2  -6  -6 206.862 14.6681   6
  -2  -6  -6 195.462 15.3809   4
   2  -6   6 234.006 14.2528   6
  -2   6  -6 214.381 13.4907   3
   2   6   6 209.742 11.8445   3
   2   6   6 196.871 16.2757   4
   3  -6   6 321.106 18.0483   6
   3  -6   6 342.022 27.1686   4
  -3  -6  -6 314.888 20.7155   4
   3   6   6 280.686 19.3377   4
  -3   6  -6 308.525 17.4095   3
   4  -6   6 150.654 21.0495   4
  -4  -6  -6 121.365 12.4731   4
   4  -6   6 113.596 15.3729   8
  -4   6  -6 128.739 10.5208   3
   4   6   6 111.732 11.4039   4
  -5  -6  -6 123.335 11.1612   4
   5  -6   6 98.4984 11.6080   4
   5   6   6 106.997 8.84047   4
  -5   6  -6 95.7786 8.16954   3
  -6  -6  -6 16.5333 3.11045   4
   6  -6   6 19.8025 4.80914   2
   6  -7  -6 144.892 8.47261   6
   6  -7  -6 145.602 9.12888   2
   6  -7  -6 147.943 13.6694   8
  -6  -7   6 152.965 7.13717   3
   6   7  -6 147.145 8.85155   8
  -6   7   6 145.488 9.52020   3
   6   7  -6 138.785 7.04360   4
  -5  -7   6 390.551 14.7668   3
   5  -7  -6 363.444 19.8641   2
   5  -7  -6 360.155 16.8264   6
   5  -7  -6 370.618 27.2684   8
   5   7  -6 377.852 17.6294   4
   5   7  -6 391.951 19.0857   8
  -5   7   6 375.900 17.1500   3
   4  -7  -6 310.643 27.4920   8
   4  -7  -6 279.392 16.8401   7
  -4  -7   6 271.979 12.2504   3
   4  -7  -6 303.096 15.1305   6
  -4   7   6 275.491 12.7291   3
   4   7  -6 288.033 16.1824   4
   4   7  -6 294.773 16.8664   8
   4   7  -6 266.645 13.5928   2
  -3  -7   6 922.787 29.1633   3
   3  -7  -6 929.754 32.6779   6
   3  -7  -6 996.900 40.7861   7
   3  -7  -6 912.060 48.1026   8
   3   7  -6 964.876 36.2564   8
   3   7  -6 963.926 35.6024   4
   2  -7  -6 863.973 44.5865   8
  -2  -7   6 731.761 31.8609   4
  -2  -7   6 780.298 25.4338   3
   2  -7  -6 738.903 26.0016   4
   2  -7  -6 817.150 29.2523   6
   2   7  -6 779.349 29.2365   2
   2   7  -6 814.973 32.2744   8
  -2   7   6 799.606 25.7966   3
   2   7  -6 790.259 31.7247   4
   1  -7  -6 94.3704 8.30142   6
   1  -7  -6 95.5071 6.35915   4
  -1  -7   6 100.339 7.33537   3
  -1  -7   6 80.4642 10.0178   4
  -1   7   6 94.9436 7.10583   3
   1   7  -6 90.6887 9.81389   2
   1   7  -6 93.3792 9.87197   4
   0  -7  -6 831.999 31.0108   6
   0  -7   6 859.924 37.9597   4
   0  -7   6 875.885 30.0652   3
   0  -7  -6 882.122 29.2609   4
   0   7  -6 899.416 30.3717   3
   0   7   6 869.173 29.6116   3
   0   7  -6 886.936 38.7034   4
   0   7  -6 840.974 35.0407   2
  -1  -7  -6 237.064 14.1361   4
  -1  -7  -6 223.386 13.6984   6
   1  -7   6 225.547 19.0330   4
   1   7   6 242.684 12.8002   3
  -1   7  -6 214.882 19.3171   4
  -1   7  -6 246.524 13.8255   3
   2  -7   6 199.874 20.0749   4
  -2  -7  -6 210.378 13.1734   6
  -2  -7  -6 212.559 15.0844   4
   2  -7   6 212.684 13.9349   6
   2   7   6 210.573 11.7389   3
  -2   7  -6 196.886 13.0201   3
   2   7   6 219.386 15.4795   4
  -3  -7  -6 1635.34 55.8736   4
   3  -7   6 1649.05 68.4949   4
   3  -7   6 1641.59 53.3584   6
   3   7   6 1637.70 55.0674   4
   3   7   6 1583.59 46.2121   3
  -3   7  -6 1568.17 51.4879   3
  -4  -7  -6 2.31550 2.89820   4
   4  -7   6 2.41820 3.58448   4
   4  -7   6 0.52568 4.11309   8
   4   7   6 9.50382 3.41173   4
   5  -7   6 115.563 10.9548   4
  -5  -7  -6 112.918 7.91935   4
  -5   7  -6 102.400 7.53921   3
   5   7   6 108.898 7.94607   4
  -6  -8   6 230.573 10.3031   3
   6  -8  -6 226.317 10.3614   6
   6  -8  -6 225.559 14.9726   8
   5  -8  -6 162.033 9.82213   6
  -5  -8   6 163.125 8.15436   3
   5  -8  -6 157.642 16.0875   8
   5   8  -6 159.911 10.5666   4
  -5   8   6 171.073 10.2430   3
   5   8  -6 158.178 11.0675   8
  -4  -8   6 68.6024 5.39700   3
   4  -8  -6 72.5801 13.2784   8
   4  -8  -6 64.9050 6.73111   6
   4   8  -6 68.6752 7.87454   8
   4   8  -6 64.3085 7.50036   4
  -4   8   6 61.3790 5.77018   3
  -3  -8   6 277.367 18.3179   4
  -3  -8   6 274.472 12.3383   3
   3  -8  -6 251.799 23.7429   8
   3  -8  -6 270.270 14.1885   6
  -3   8   6 257.258 11.6164   3
   3   8  -6 260.615 16.8020   8
   3   8  -6 259.707 16.5463   4
   2  -8  -6 330.006 27.8217   8
  -2  -8   6 377.590 16.0020   3
   2  -8  -6 363.635 17.1662   6
  -2  -8   6 358.885 21.1037   4
   2   8  -6 362.020 20.9041   4
  -2   8   6 363.706 15.0394   3
  -1  -8   6 63.8026 6.52660   3
  -1  -8   6 72.0946 11.9396   4
   1  -8  -6 71.6990 10.1545   6
   1   8  -6 61.3744 9.30459   4
   1   8  -6 51.7259 9.29313   2
  -1   8   6 76.1556 6.26941   3
   0  -8  -6 359.787 15.7678   4
   0  -8  -6 366.558 17.4341   6
   0  -8   6 373.570 17.5135   3
   0  -8   6 402.878 28.6379   4
   0   8  -6 351.794 25.4448   4
   0   8   6 381.596 16.5942   3
   1  -8   6 379.380 25.6565   4
  -1  -8  -6 383.207 17.7957   4
  -1  -8  -6 341.451 20.1035   6
  -1   8  -6 370.127 17.8621   3
  -1   8  -6 346.055 26.3799   4
  -2  -8  -6 184.204 12.7470   4
   2  -8   6 194.964 19.0797   4
  -2   8  -6 177.199 12.3735   3
   2   8   6 188.696 13.6595   4
   2   8   6 175.803 10.2283   3
  -3  -8  -6 103.872 9.49691   4
   3  -8   6 114.110 14.6656   4
   3   8   6 109.245 10.2574   4
  -3   8  -6 89.4958 8.88302   3
   4  -8   6 87.9079 13.4193   8
  -4  -8  -6 86.7847 7.87613   4
   4  -8   6 110.081 12.9277   4
  -4   8  -6 86.9203 7.81616   3
   4   8   6 89.1474 7.70959   4
  -5  -8  -6 21.9902 3.01521   4
   5  -8   6 17.4596 4.04036   4
   5   8   6 18.3711 3.28975   4
   6  -9  -6 134.071 8.66077   8
   6  -9  -6 143.790 6.72821   6
   5  -9  -6 29.6529 4.06892   6
   5  -9  -6 24.8574 6.22359   8
  -5  -9   6 29.3891 3.49728   3
  -5   9   6 29.5892 4.64753   3
   5   9  -6 29.9417 4.19520   4
  -4  -9   6 170.863 9.32057   3
   4  -9  -6 193.821 18.2766   8
   4  -9  -6 183.137 10.8850   6
   4   9  -6 192.181 13.3643   4
  -4   9   6 187.890 10.4732   3
   3  -9  -6 34.0296 10.0981   8
  -3  -9   6 37.7708 7.33750   4
  -3  -9   6 37.3731 4.78551   3
   3  -9  -6 45.4706 5.71285   6
  -3   9   6 41.3459 4.54668   3
   3   9  -6 45.2861 9.23401   4
   2  -9  -6 387.219 17.6810   6
  -2  -9   6 416.445 23.1160   4
  -2  -9   6 363.342 16.4816   3
   2  -9  -6 403.289 29.5731   8
   2   9  -6 380.400 22.6092   4
   1  -9  -6 334.810 15.2102   4
  -1  -9   6 338.664 21.9739   4
  -1  -9   6 296.506 15.5643   3
   1  -9  -6 338.177 15.7576   6
  -1   9   6 357.405 15.3538   3
   1   9  -6 342.668 22.6492   4
   0  -9   6 4.97791 4.83867   4
   0  -9  -6 9.98131 3.02117   6
   0  -9  -6 16.4836 3.12876   4
   0   9   6 14.7384 3.18822   3
   0   9  -6 8.43034 4.57417   4
  -1  -9  -6 101.559 7.89158   4
   1  -9   6 93.8726 13.2629   4
  -1   9  -6 106.314 14.3593   4
  -1   9  -6 96.7269 9.45226   3
  -2  -9  -6 149.284 11.7274   4
   2  -9   6 127.897 18.0538   4
  -2   9  -6 118.507 9.93806   3
   2   9   6 137.943 10.9317   4
   3  -9   6 65.5962 10.8818   4
  -3  -9  -6 69.3034 6.70875   4
   3   9   6 75.9065 7.36413   4
  -3   9  -6 61.0344 6.94195   3
  -4  -9  -6 20.6285 3.23016   4
   4  -9   6 17.1730 4.04229   4
   4  -9   6 26.4250 6.13025   8
   4   9   6 20.6651 3.72213   4
  -4   9  -6 13.3648 4.78300   3
  -5  -9  -6 4.29036 1.24383   4
   5  -9   6 1.72781 3.16250   2
   5   9   6 2.73112 1.52674   4
   5 -10  -6 150.051 7.95217   6
   5 -10  -6 149.161 10.5513   8
   5  10  -6 156.439 9.28956   4
   4 -10  -6 91.7981 7.18374   6
   4 -10  -6 88.4224 10.9178   8
  -4 -10   6 76.3367 11.0412   3
   4  10  -6 83.6546 8.24280   4
  -4  10   6 84.6827 6.83108   3
   3 -10  -6 78.2696 12.5887   8
  -3 -10   6 80.1244 7.54107   3
   3 -10  -6 104.547 7.57883   6
  -3 -10   6 97.4867 11.4399   4
  -3  10   6 93.2719 6.81330   3
   3  10  -6 89.1843 9.83073   4
   2 -10  -6 28.4136 4.27917   6
  -2 -10   6 17.5293 5.16470   4
  -2  10   6 32.3238 4.08971   3
   2  10  -6 37.5038 6.76489   4
  -1 -10   6 149.412 14.5592   4
   1 -10  -6 166.594 10.2160   4
   1 -10  -6 151.096 9.27296   6
  -1  10   6 168.207 9.26942   3
   1  10  -6 153.848 15.3979   4
   0 -10  -6 371.372 15.1449   6
   0 -10   6 355.109 23.9623   4
   0 -10  -6 400.147 16.8339   4
   0  10  -6 349.238 25.1536   4
   1 -10   6 441.133 27.9022   4
  -1 -10  -6 483.125 19.0748   4
   2 -10   6 464.624 28.5781   4
  -2 -10  -6 461.558 18.7570   4
   2  10   6 468.862 16.7402   3
   3 -10   6 22.3315 4.99405   4
  -3 -10  -6 23.4729 3.38524   4
   3  10   6 35.4575 5.64583   4
   4 -10   6 9.39755 4.04287   8
   4 -10   6 13.8541 3.37445   4
   4  10   6 11.6076 2.79014   4
   4 -11  -6 24.5073 5.19236   8
   4 -11  -6 21.2107 2.75777   6
  -4  11   6 23.2980 3.82010   3
   4  11  -6 31.3425 4.71190   4
  -3 -11   6 8.00812 4.25550   4
   3 -11  -6 9.74395 2.22224   6
   3 -11  -6 14.6156 6.52767   8
  -3  11   6 19.2337 3.57607   3
   3  11  -6 5.84212 2.73867   4
  -2 -11   6 72.1438 9.45478   4
   2 -11  -6 67.7263 5.42302   6
   2  11  -6 71.8889 9.20540   4
  -2  11   6 79.3894 5.97939   3
   1 -11  -6 131.521 8.49452   4
  -1 -11   6 139.614 13.3458   4
   1 -11  -6 166.266 9.87688   6
   1  11  -6 165.521 15.0818   4
  -1  11   6 150.382 8.74275   3
   0 -11   6 512.067 28.1235   4
   0 -11  -6 469.967 18.9798   4
   0  11   6 495.521 18.3036   3
   0  11  -6 491.992 29.6239   4
  -1 -11  -6 467.126 18.2964   4
   1 -11   6 493.150 28.0666   4
   1  11   6 451.101 16.9368   3
   2 -11   6 220.319 19.5669   4
  -2 -11  -6 217.926 14.4728   4
   2  11   6 204.136 9.13180   3
   3 -11   6 55.2606 7.20399   4
   3 -11   6 39.9830 7.15784   8
  -3 -11  -6 52.4317 4.42131   4
  -3 -12   6 151.121 14.8453   4
   3 -12  -6 132.591 6.14315   6
  -3  12   6 130.981 7.21773   3
   3  12  -6 129.298 9.86098   4
   2 -12  -6 38.8836 4.13902   6
  -2 -12   6 22.6798 4.47604   4
  -2  12   6 26.1400 4.22568   3
   2  12  -6 36.1449 5.61576   4
  -1 -12   6 186.177 14.2471   4
   1  12  -6 180.291 14.8879   4
  -1  12   6 204.705 9.88936   3
   0 -12   6 -1.5440 1.83086   4
   0 -12  -6 2.04221 1.80449   4
   0  12   6 4.05968 1.81258   3
   1 -12   6 260.674 17.4073   4
  -1 -12  -6 258.792 11.3661   4
   1  12   6 256.895 10.5400   3
   2 -12   6 149.663 11.4481   4
  -2 -12  -6 150.753 7.54066   4
  -2 -13   6 15.2247 3.47518   4
   2  13  -6 22.5504 4.04088   4
  -1 -13   6 49.8612 6.25348   4
  -1  13   6 36.4818 3.74475   3
   0 -13   6 70.6184 7.64859   4
   1 -13   6 32.4743 5.04761   4
   7   0  -7 167.811 11.3365   2
   7   0  -7 174.163 11.9461   8
  -7   0   7 174.799 12.3060   3
  -6   0   7 269.550 13.5842   3
   6   0  -7 234.688 23.6528   8
   6   0  -7 240.975 20.2389   2
   5   0  -7 493.520 26.3955   2
  -5   0   7 441.474 19.4075   3
   5   0  -7 427.412 27.0628   8
   5   0  -7 491.733 21.4394   7
   4   0  -7 34.7043 4.76721   7
   4   0  -7 38.6574 8.18294   8
   4   0  -7 46.7697 7.23518   2
   3   0  -7 108.948 6.82456   7
   2   0  -7 1230.68 34.1275   7
  -2   0   7 1261.67 32.3817   5
   1   0  -7 4675.22 114.333   1
  -1   0   7 4494.61 116.141   5
  -1   0   7 4686.67 122.254   1
   0   0  -7 3840.16 103.549   5
   0   0  -7 3876.21 100.794   1
   0   0   7 3926.77 101.587   5
   0   0   7 3698.36 109.614   1
   1   0   7 322.672 15.0546   3
  -1   0  -7 291.735 17.2992   1
   1   0   7 375.979 18.7012   5
  -2   0  -7 71.3113 6.91634   3
   2   0   7 66.1729 7.06878   3
  -3   0  -7 61.6176 6.79656   3
   3   0   7 52.4895 12.6786   4
   3   0   7 65.6581 7.16761   7
   3   0   7 67.7600 7.02490   3
   4   0   7 275.731 17.1795   7
   4   0   7 291.360 24.1781   4
  -4   0  -7 292.432 14.9029   3
   5   0   7 23.8443 6.60630   4
  -5   0  -7 24.6810 7.89720   4
   6   0   7 59.1485 7.58160   4
  -6   0  -7 47.4711 7.77473   4
   7  -1  -7 13.8123 3.95445   2
  -7  -1   7 8.79114 2.16204   3
   7  -1  -7 16.9112 4.56076   8
  -7   1   7 13.5743 2.75652   3
   7   1  -7 9.43259 3.95954   2
   7   1  -7 10.1318 3.85494   8
  -6  -1   7 208.622 11.4062   3
   6  -1  -7 244.601 19.3286   8
   6  -1  -7 231.020 16.8535   2
  -6   1   7 214.968 12.5869   3
   6   1  -7 212.096 16.1468   8
   6   1  -7 205.096 15.5690   2
  -5  -1   7 465.776 19.0088   3
   5  -1  -7 481.144 25.2875   7
   5  -1  -7 470.866 29.3261   8
   5  -1  -7 462.724 26.3148   2
   5   1  -7 465.949 20.8491   7
   5   1  -7 459.260 26.6531   8
   5   1  -7 472.046 25.1093   2
   4  -1  -7 232.978 12.5767   7
   4  -1  -7 234.708 16.6313   2
  -4  -1   7 219.111 11.5534   3
   4  -1  -7 236.394 12.2301   6
   4  -1  -7 201.998 18.4834   8
   4   1  -7 231.956 12.3018   7
   4   1  -7 236.397 17.8422   8
   4   1  -7 240.503 16.0061   2
   3  -1  -7 541.069 19.8557   7
  -3   1   7 588.173 21.2123   5
   3   1  -7 552.746 18.6821   7
   2  -1  -7 455.690 15.5181   7
  -2  -1   7 469.543 18.0373   1
  -2   1   7 441.343 17.1318   5
   2   1  -7 435.391 13.7721   7
   2   1  -7 434.868 17.4282   1
   1  -1  -7 607.487 17.5716   1
  -1  -1   7 582.896 24.5191   1
  -1   1   7 584.590 21.9581   5
   1   1  -7 587.657 19.0118   1
   0  -1  -7 1307.28 41.5361   5
   0  -1   7 1311.11 47.4277   1
   0  -1  -7 1242.42 45.4787   1
   0  -1  -7 1259.46 40.4788   1
   0   1   7 1230.07 40.8912   5
   0   1  -7 1290.39 39.7502   5
  -1  -1  -7 2164.50 77.2900   1
   1  -1   7 2401.53 81.6635   1
   1  -1   7 2291.51 64.5037   3
  -1  -1  -7 2221.80 84.6413   1
   1   1   7 2313.14 70.3886   5
   1   1   7 2289.97 64.4834   3
  -1   1  -7 2410.61 68.5004   1
   2  -1   7 422.614 19.9142   3
  -2   1  -7 439.080 17.9353   3
   2   1   7 463.978 25.6530   5
   2   1   7 462.939 19.9080   3
   3  -1   7 8.13378 6.45975   4
   3  -1   7 7.84138 2.85367   7
  -3  -1  -7 8.49065 3.13204   3
   3   1   7 -4.8393 5.93707   4
   3   1   7 5.78148 2.81431   3
  -4  -1  -7 144.088 9.24187   3
   4  -1   7 116.142 10.4998   7
   4  -1   7 161.392 17.7229   4
  -4  -1  -7 125.845 17.2787   4
   4   1   7 131.414 12.0697   7
   4   1   7 159.811 17.1964   4
   5  -1   7 29.4945 9.07967   4
  -5  -1  -7 42.0279 9.89484   4
   5   1   7 22.1403 6.05890   4
  -5   1  -7 17.9522 7.15813   4
  -5   1  -7 30.0871 6.29423   3
   6  -1   7 113.306 10.6623   2
   6  -1   7 93.0639 9.78378   4
  -6  -1  -7 141.623 12.9668   4
   6   1   7 112.436 10.1494   4
  -7  -2   7 89.2251 5.47700   3
   7  -2  -7 65.6345 8.94238   2
   7  -2  -7 69.9346 8.69621   8
   7   2  -7 99.3428 7.18333   2
   7   2  -7 95.7273 7.30281   8
  -7   2   7 90.1451 6.40527   3
   6  -2  -7 194.057 15.6302   2
   6  -2  -7 176.772 16.7355   8
  -6  -2   7 183.261 10.0454   3
   6   2  -7 174.759 12.5870   2
   6   2  -7 186.379 13.7589   8
  -5  -2   7 169.956 10.2868   3
   5  -2  -7 187.522 12.5145   7
   5  -2  -7 174.784 15.5257   2
   5  -2  -7 193.993 11.1986   6
   5  -2  -7 171.076 18.3905   8
   5   2  -7 177.586 11.5941   7
   5   2  -7 179.482 13.7729   2
   5   2  -7 201.775 15.9507   8
   4  -2  -7 260.540 17.7782   2
   4  -2  -7 221.185 12.0273   6
   4  -2  -7 249.433 13.4371   7
   4  -2  -7 185.954 18.7849   8
  -4  -2   7 257.167 14.3643   3
   4   2  -7 236.162 16.6626   8
   4   2  -7 244.773 15.5676   2
  -4   2   7 236.787 14.6028   5
   4   2  -7 227.293 11.7186   7
   4   2  -7 246.467 11.8991   4
  -3  -2   7 338.344 13.0733   3
  -3  -2   7 346.251 21.1481   1
   3  -2  -7 345.252 15.0800   7
   3   2  -7 366.135 12.9007   7
  -3   2   7 367.196 17.3048   5
   3   2  -7 318.048 18.1552   2
   2  -2  -7 1751.84 47.5729   7
  -2  -2   7 1683.16 51.3522   1
  -2   2   7 1713.22 51.7783   5
   2   2  -7 1699.02 52.6811   1
  -1  -2   7 512.263 24.0311   1
   1  -2  -7 539.840 18.5542   1
   1  -2  -7 566.822 16.9192   1
   1   2  -7 561.842 19.6372   1
  -1   2   7 561.306 23.0654   5
   0  -2   7 268.683 11.6485   3
   0  -2  -7 276.362 15.3595   1
   0  -2   7 294.278 18.8383   1
   0  -2  -7 295.580 17.2258   1
   0   2  -7 278.009 13.7203   5
   0   2   7 283.751 16.1964   5
   0   2  -7 266.814 12.7430   1
   1  -2   7 2468.43 70.4499   3
   1  -2   7 2524.23 65.0631   7
   1  -2   7 2657.61 89.7887   1
   1   2   7 2491.71 70.8880   3
  -1   2  -7 2546.19 73.3274   1
   1   2   7 2582.77 78.7677   5
   2  -2   7 613.635 24.6322   3
   2  -2   7 598.696 21.1624   7
   2   2   7 623.285 24.2029   3
   2   2   7 620.733 31.2522   5
  -2   2  -7 609.269 23.1186   3
   3  -2   7 66.0006 12.6412   4
   3  -2   7 86.3041 7.44452   7
   3   2   7 97.5460 8.04801   3
  -3   2  -7 89.2458 8.12869   3
   3   2   7 82.3424 12.7169   4
   4  -2   7 370.286 29.2510   4
  -4  -2  -7 415.856 29.3301   4
   4  -2   7 375.063 18.8230   7
   4   2   7 401.266 21.9155   7
  -4   2  -7 412.209 19.3742   3
   4   2   7 418.814 28.0928   4
   5  -2   7 195.351 18.6476   4
  -5  -2  -7 183.805 18.0687   4
  -5   2  -7 206.023 21.4774   4
  -5   2  -7 194.035 13.3672   3
   5   2   7 209.434 17.9416   4
   6  -2   7 8.19666 3.74733   4
  -6  -2  -7 12.7212 3.66813   4
   6  -2   7 -0.3416 3.37470   2
   6   2   7 4.12195 2.16850   4
   7  -3  -7 397.835 20.5028   8
   7  -3  -7 361.764 17.8051   2
  -7  -3   7 383.148 16.7665   3
   7   3  -7 371.944 14.5771   2
   7   3  -7 328.149 14.7193   8
   6  -3  -7 226.155 12.0225   6
  -6  -3   7 233.609 11.1412   3
   6  -3  -7 240.620 17.2977   2
   6  -3  -7 248.084 20.0076   8
   6   3  -7 220.592 13.5575   2
  -6   3   7 228.083 13.2943   3
   6   3  -7 244.988 15.1066   8
  -5  -3   7 113.776 7.83906   3
   5  -3  -7 121.309 10.3270   7
   5  -3  -7 130.618 13.3450   2
   5  -3  -7 125.293 9.08246   6
   5  -3  -7 125.277 15.1079   8
   5   3  -7 125.751 7.63678   4
   5   3  -7 126.780 11.5587   8
   5   3  -7 128.492 11.0127   2
   4  -3  -7 622.483 35.6619   8
   4  -3  -7 624.896 30.1142   2
  -4  -3   7 626.312 21.2049   3
   4  -3  -7 615.731 24.9738   7
   4  -3  -7 601.941 23.0538   6
  -4   3   7 581.999 28.2873   5
   4   3  -7 617.623 27.5785   8
   4   3  -7 627.583 22.1064   4
   4   3  -7 630.128 26.5226   2
  -3  -3   7 47.2294 4.11123   3
   3  -3  -7 51.2425 6.42798   6
   3  -3  -7 54.1755 7.64315   7
   3  -3  -7 51.4093 10.5793   8
   3   3  -7 45.4041 6.42540   2
   3   3  -7 36.6219 5.76272   4
   3   3  -7 41.5253 6.37181   8
  -2  -3   7 937.571 34.2756   1
  -2  -3   7 877.843 31.3928   3
   2  -3  -7 997.234 30.6608   7
  -2   3   7 1035.41 36.0068   5
  -1  -3   7 132.585 11.0375   1
   1  -3  -7 127.810 7.06341   1
  -1  -3   7 140.000 8.49414   3
  -1   3   7 122.032 10.4718   5
   0  -3   7 773.116 24.8386   3
   0  -3  -7 786.040 31.9742   1
   0  -3   7 743.600 35.3276   1
   0   3  -7 738.277 26.3634   1
   0   3   7 784.620 32.4963   5
   0   3  -7 766.937 26.9247   5
   1  -3   7 621.821 23.9339   3
   1   3   7 659.565 30.6073   5
  -1   3  -7 622.951 25.2025   1
   1   3   7 597.623 23.5865   3
  -2  -3  -7 990.102 44.1821   4
   2  -3   7 881.165 32.3995   3
   2  -3   7 920.349 28.2557   7
   2  -3   7 949.014 46.2119   4
  -2   3  -7 937.340 31.8232   3
   2   3   7 928.224 32.5215   3
   2   3   7 898.856 41.9908   5
   3  -3   7 17.6445 3.76448   7
  -3  -3  -7 1.81023 4.47196   4
  -3   3  -7 16.7436 3.95405   3
   3   3   7 10.8193 2.87030   3
   3   3   7 24.2786 7.12370   4
   4  -3   7 189.822 12.7947   7
  -4  -3  -7 224.333 20.5421   4
   4  -3   7 238.899 23.1278   4
   4   3   7 206.398 18.7588   4
  -4   3  -7 220.286 13.5543   3
   5  -3   7 69.9035 11.7091   4
   5   3   7 62.3265 9.26605   4
  -5   3  -7 51.9314 6.48100   3
   6  -3   7 123.910 10.6440   2
  -6  -3  -7 108.900 9.27773   4
   6  -3   7 121.899 10.2825   4
   6   3   7 125.515 8.84558   4
   7  -4  -7 5.67617 2.00377   2
  -7  -4   7 6.56882 1.52240   3
   7  -4  -7 6.03797 2.62333   8
   7   4  -7 7.96124 2.07594   8
   7   4  -7 6.56306 1.82432   2
   6  -4  -7 63.0956 6.27152   6
   6  -4  -7 56.0761 11.6117   8
  -6  -4   7 76.8692 7.22663   3
   6  -4  -7 56.3051 8.20598   2
  -6   4   7 75.7309 7.74274   3
   6   4  -7 50.5301 5.50095   2
   6   4  -7 54.9003 6.49755   8
   5  -4  -7 164.031 10.2284   6
   5  -4  -7 171.705 18.3729   8
  -5  -4   7 154.850 8.72625   3
   5  -4  -7 139.633 13.7373   2
   5  -4  -7 159.983 12.0229   7
   5   4  -7 160.392 9.53983   4
   5   4  -7 138.946 10.4733   2
   5   4  -7 170.284 12.9422   8
   4  -4  -7 106.711 13.9767   8
   4  -4  -7 99.2018 8.71454   7
  -4  -4   7 85.1335 5.95711   3
   4  -4  -7 81.1760 7.19719   6
   4  -4  -7 78.9207 10.6453   2
   4   4  -7 102.614 13.1624   8
   4   4  -7 95.9255 7.59813   4
   4   4  -7 77.4734 8.09768   2
   3  -4  -7 53.6235 5.55869   7
  -3  -4   7 49.8857 4.09254   3
   3  -4  -7 53.7644 6.39689   6
   3  -4  -7 31.8305 6.82370   2
   3   4  -7 48.1348 5.70697   4
   3   4  -7 48.3904 6.42596   8
   3   4  -7 55.3238 6.26302   2
  -3   4   7 55.8509 8.25886   5
   2  -4  -7 890.641 30.2678   7
   2  -4  -7 917.364 36.9524   6
  -2  -4   7 926.530 26.3248   3
  -2   4   7 900.304 36.5784   5
  -1  -4   7 187.017 15.4984   1
  -1  -4   7 176.570 8.21234   3
   1  -4  -7 176.946 10.3546   1
  -1   4   7 171.579 15.5910   5
   0  -4   7 818.983 39.0950   1
   0  -4   7 773.795 25.8451   3
   0   4   7 787.147 35.0137   5
   0   4  -7 776.550 28.7426   5
   0   4   7 785.276 27.4744   3
  -1  -4  -7 -0.6561 4.07099   4
   1  -4   7 4.22865 2.16888   3
   1   4   7 2.45929 2.18588   3
  -1   4  -7 3.84849 4.80000   2
   1   4   7 1.65672 2.88956   5
  -1   4  -7 8.08220 3.54864   3
  -2  -4  -7 1123.17 47.2532   4
   2  -4   7 1160.15 53.1203   4
   2  -4   7 1160.56 38.4581   3
   2   4   7 1122.31 50.2298   5
   2   4   7 1105.81 37.5462   3
  -2   4  -7 1140.41 38.7219   3
  -3  -4  -7 396.050 27.1655   4
   3  -4   7 432.772 32.6065   4
  -3   4  -7 419.098 20.1068   3
   3   4   7 439.181 27.4559   4
   3   4   7 445.766 18.6868   3
  -4  -4  -7 124.517 13.7272   4
   4  -4   7 118.383 16.6268   4
   4   4   7 112.428 13.5363   4
  -4   4  -7 115.892 9.91015   3
  -5  -4  -7 45.0516 7.94153   4
   5  -4   7 61.4594 10.1460   4
  -5   4  -7 54.7070 6.18235   3
   5   4   7 49.8177 7.27738   4
  -6  -4  -7 216.547 11.1499   4
   6  -4   7 223.058 12.9744   4
   6  -4   7 240.348 15.4193   2
   6   4   7 226.747 11.4571   4
  -7  -5   7 70.0566 4.08227   3
   7  -5  -7 65.3537 7.15712   8
   7   5  -7 63.6095 4.98744   8
  -6  -5   7 216.113 9.70003   3
   6  -5  -7 215.792 14.9872   2
   6  -5  -7 210.218 11.4538   6
   6  -5  -7 217.442 18.3142   8
   6   5  -7 213.145 11.3770   2
   6   5  -7 212.096 12.4496   8
   5  -5  -7 52.4046 5.71652   6
   5  -5  -7 51.7233 8.51975   2
   5  -5  -7 69.1826 8.13398   7
   5  -5  -7 64.1259 13.9635   8
  -5  -5   7 49.7265 4.63032   3
   5   5  -7 51.7764 5.72886   2
   5   5  -7 45.2702 6.70318   8
   5   5  -7 44.4437 5.63673   4
  -4  -5   7 434.439 16.4798   3
   4  -5  -7 442.435 24.4822   2
   4  -5  -7 453.142 19.7545   6
   4  -5  -7 476.442 31.6307   8
   4  -5  -7 467.144 27.2925   7
   4   5  -7 447.359 19.8532   2
   4   5  -7 484.482 22.5922   8
   4   5  -7 465.854 20.1510   4
   3  -5  -7 401.824 19.1063   7
   3  -5  -7 429.599 19.0707   6
  -3  -5   7 412.461 14.9634   3
   3  -5  -7 460.567 30.1282   8
  -3   5   7 375.980 24.7608   5
   3   5  -7 422.212 20.0747   8
   3   5  -7 418.295 18.4808   2
   3   5  -7 412.216 18.9031   4
   2  -5  -7 269.019 14.2404   7
  -2  -5   7 268.469 10.9274   3
   2  -5  -7 263.197 14.6086   6
   2   5  -7 276.198 15.2725   4
   2   5  -7 246.107 14.0721   8
   2   5  -7 269.749 13.8125   2
  -2   5   7 259.213 19.0206   5
   1  -5  -7 528.561 22.5243   6
  -1  -5   7 518.557 17.9409   3
   1   5  -7 507.663 21.4513   2
   1   5  -7 503.650 21.9472   8
  -1   5   7 522.651 28.2577   5
  -1   5   7 496.739 20.4666   3
   1   5  -7 499.662 23.9349   4
   0  -5  -7 65.9697 7.91013   6
   0  -5  -7 75.0561 7.74759   4
   0  -5   7 62.4906 6.14709   3
   0   5   7 76.0990 10.5899   5
   0   5  -7 81.8011 8.54332   2
   0   5   7 81.4681 7.44713   3
   0   5  -7 84.7483 10.4827   4
  -1  -5  -7 151.379 12.8933   4
   1  -5   7 165.577 17.1943   4
  -1   5  -7 153.797 10.2173   3
   1   5   7 162.727 16.9382   5
   1   5   7 163.206 10.8136   3
  -1   5  -7 152.033 16.6144   4
   2  -5   7 455.905 31.3111   4
  -2  -5  -7 423.430 25.0540   4
  -2   5  -7 451.347 20.4856   3
   2   5   7 446.327 19.6991   3
   2   5   7 455.381 28.7524   4
  -3  -5  -7 87.7686 11.7385   4
   3  -5   7 86.0015 14.2836   4
   3   5   7 77.6201 8.59278   3
   3   5   7 76.0880 12.8428   4
  -3   5  -7 85.4538 9.00301   3
  -4  -5  -7 55.7888 12.6785   4
   4  -5   7 77.8627 19.0802   4
   4  -5   7 40.3678 18.9218   8
   4   5   7 91.3152 13.6565   4
  -4   5  -7 75.3178 8.17256   3
  -5  -5  -7 44.3534 6.54080   4
   5  -5   7 33.4017 7.30582   4
   5   5   7 30.8115 5.11439   4
  -5   5  -7 24.6152 5.12129   3
   6  -5   7 8.88355 2.18709   4
   6  -5   7 8.88220 2.86984   2
  -6  -5  -7 3.83436 2.19916   4
   6   5   7 8.92699 1.83877   4
   7  -6  -7 33.9644 4.55491   8
  -6  -6   7 44.1567 3.67500   3
   6  -6  -7 40.4312 5.23282   2
   6  -6  -7 53.6115 5.64658   6
   6  -6  -7 41.1861 7.64884   8
  -6   6   7 39.9735 5.69356   3
   6   6  -7 54.5733 10.4710   8
   5  -6  -7 12.2525 4.70471   2
   5  -6  -7 17.2684 4.06861   6
   5  -6  -7 26.5066 8.36600   8
  -5  -6   7 19.0237 2.91952   3
   5   6  -7 14.9925 3.38261   2
   5   6  -7 18.1195 4.66137   8
  -5   6   7 19.5550 5.50309   3
   5   6  -7 13.2969 3.14135   4
   4  -6  -7 74.5256 7.17478   6
   4  -6  -7 76.1619 15.5669   8
  -4  -6   7 63.0897 5.21673   3
   4  -6  -7 72.9802 8.27222   7
   4  -6  -7 77.6844 10.6489   2
   4   6  -7 68.5181 7.82845   8
   4   6  -7 72.7601 7.08883   2
   4   6  -7 66.3956 7.16193   4
  -3  -6   7 599.426 20.3791   3
   3  -6  -7 628.921 26.2330   7
   3  -6  -7 594.103 35.9435   8
   3  -6  -7 582.157 32.8291   6
   3   6  -7 594.229 23.3759   2
  -2  -6   7 264.865 11.5113   3
   2  -6  -7 261.992 14.4840   6
  -2   6   7 252.645 21.8853   5
   2   6  -7 253.523 14.3028   2
   2   6  -7 265.361 15.9067   4
  -2   6   7 268.275 12.5339   3
   2   6  -7 256.964 15.3943   8
   1  -6  -7 1131.74 38.5054   6
  -1  -6   7 1101.43 34.4328   3
   1  -6  -7 1153.59 33.7828   4
  -1   6   7 1145.63 35.9505   3
  -1   6   7 1034.92 56.0204   5
   1   6  -7 1166.50 40.5465   8
   1   6  -7 1113.91 38.7049   2
   1   6  -7 1145.79 42.6833   4
   0  -6  -7 210.000 12.3296   4
   0  -6   7 216.488 12.2100   3
   0  -6   7 237.368 28.9216   4
   0  -6  -7 200.244 13.6690   6
   0   6  -7 229.779 18.2794   4
   0   6  -7 220.455 15.2085   2
   0   6   7 218.396 12.2768   3
   0   6   7 208.235 18.9671   5
   1  -6   7 644.602 35.0923   4
  -1  -6  -7 634.954 27.1459   6
  -1  -6  -7 661.006 28.3679   4
   1  -6   7 652.740 25.3488   3
  -1   6  -7 597.534 23.7383   3
  -1   6  -7 610.185 35.6294   4
   1   6   7 624.160 24.5834   3
   2  -6   7 375.798 28.1664   4
  -2  -6  -7 332.373 18.6061   6
  -2  -6  -7 382.537 22.3509   4
   2   6   7 372.630 22.3536   4
   2   6   7 398.323 17.8127   3
  -2   6  -7 409.330 18.8273   3
  -3  -6  -7 298.706 16.6562   6
  -3  -6  -7 317.660 20.6665   4
   3  -6   7 319.312 27.1894   4
  -3   6  -7 311.509 16.9261   3
   3   6   7 337.854 14.6651   3
   3   6   7 311.013 20.4620   4
   4  -6   7 98.0905 14.3399   4
   4  -6   7 77.3091 12.4946   8
  -4  -6  -7 99.2160 10.7250   4
   4   6   7 109.163 11.1254   4
  -4   6  -7 101.725 14.6691   3
  -5  -6  -7 184.095 11.1674   4
   5  -6   7 150.685 16.2172   4
  -5   6  -7 141.773 13.4079   3
   5   6   7 169.280 10.6064   4
   6  -7  -7 1.10700 3.04780   8
   6  -7  -7 4.37703 1.54208   6
   6  -7  -7 4.35769 2.46983   2
   6   7  -7 5.02172 2.35961   8
  -5  -7   7 91.9714 6.57611   3
   5  -7  -7 64.1164 8.22616   2
   5  -7  -7 74.2773 6.95287   6
   5  -7  -7 72.4901 11.4388   8
   5   7  -7 80.8099 7.40037   4
   5   7  -7 72.4512 7.37884   8
  -5   7   7 63.1866 6.80160   3
   4  -7  -7 334.507 19.6567   7
   4  -7  -7 334.683 16.5717   6
   4  -7  -7 346.064 26.5021   8
  -4  -7   7 337.174 13.9740   3
   4   7  -7 339.209 16.2605   2
  -4   7   7 346.800 14.1475   3
   4   7  -7 336.998 18.5825   8
   4   7  -7 368.678 18.9288   4
   3  -7  -7 349.230 17.0208   6
  -3  -7   7 348.949 14.4167   3
   3  -7  -7 331.377 26.5648   8
   3   7  -7 355.276 16.9922   2
   3   7  -7 352.720 19.3694   4
  -3   7   7 334.333 13.6971   3
   3   7  -7 367.478 19.6931   8
  -2  -7   7 577.396 20.8688   3
   2  -7  -7 610.594 35.5962   8
  -2  -7   7 527.138 28.1617   4
   2  -7  -7 514.052 28.6278   6
   2   7  -7 597.399 27.8342   4
   2   7  -7 658.088 31.5798   8
   2   7  -7 597.927 24.7508   2
  -2   7   7 551.269 20.7089   3
  -1  -7   7 90.7645 7.35580   3
   1  -7  -7 90.4234 6.14536   4
   1  -7  -7 104.007 8.82848   6
  -1  -7   7 73.2052 11.3775   4
   1   7  -7 117.768 12.1731   4
   1   7  -7 96.3616 10.1384   2
  -1   7   7 103.458 7.85610   3
   0  -7  -7 196.060 12.9558   6
   0  -7   7 192.330 17.3699   4
   0  -7   7 208.569 12.3596   3
   0  -7  -7 197.672 11.0747   4
   0   7  -7 200.645 15.6566   2
   0   7  -7 218.695 18.3903   4
   0   7   7 200.643 11.9524   3
  -1  -7  -7 9.51125 3.11678   6
  -1  -7  -7 10.8759 3.07134   4
   1   7   7 15.0631 3.40925   3
  -1   7  -7 15.7410 4.33618   3
   2  -7   7 500.684 33.4797   4
  -2  -7  -7 491.955 21.5531   6
  -2  -7  -7 522.311 25.2816   4
  -2   7  -7 507.357 22.8550   3
   2   7   7 463.338 25.4494   4
   2   7   7 530.064 20.8172   3
  -3  -7  -7 650.057 29.6687   4
   3  -7   7 597.192 37.8779   4
   3   7   7 650.656 22.5087   3
   3   7   7 741.229 32.0144   4
  -3   7  -7 620.663 25.8858   3
   4  -7   7 40.8236 16.3003   8
   4  -7   7 27.4524 6.57855   4
  -4   7  -7 38.1431 5.57343   3
   4   7   7 40.0425 5.63719   4
  -5  -7  -7 103.353 7.08298   4
   5  -7   7 104.143 9.70477   4
   5   7   7 104.508 7.28689   4
   6  -8  -7 103.676 9.12249   8
  -6  -8   7 83.2618 5.08648   3
   6  -8  -7 81.6205 5.71744   6
   5  -8  -7 16.6957 3.12817   6
   5  -8  -7 25.7617 7.00379   8
  -5  -8   7 17.0010 2.73890   3
  -5   8   7 25.8653 4.38505   3
   5   8  -7 16.0484 3.31868   4
   5   8  -7 19.3264 4.70711   8
   4  -8  -7 91.1761 7.64698   6
   4  -8  -7 92.2822 13.3747   8
  -4  -8   7 86.9498 6.39425   3
  -4   8   7 103.015 8.70282   3
   4   8  -7 97.5835 9.35696   4
   4   8  -7 95.1224 9.30027   8
   3  -8  -7 33.5857 8.92990   8
  -3  -8   7 48.3186 4.85832   3
   3  -8  -7 58.7491 6.34568   6
   3   8  -7 56.6455 7.93533   4
   3   8  -7 65.7574 7.39531   2
  -3   8   7 39.6192 4.54076   3
   3   8  -7 48.3480 7.57499   8
  -2  -8   7 763.340 36.0672   4
  -2  -8   7 860.683 29.0408   3
   2  -8  -7 885.017 31.1351   6
   2   8  -7 810.935 32.6666   2
   2   8  -7 896.184 37.0437   4
  -2   8   7 841.607 27.7795   3
  -1  -8   7 293.798 14.8182   3
  -1  -8   7 308.481 21.3072   4
   1  -8  -7 293.235 12.8729   4
   1  -8  -7 309.176 16.0542   6
  -1   8   7 309.001 14.3810   3
   1   8  -7 288.544 18.4879   2
   1   8  -7 280.388 20.1013   4
   0  -8  -7 56.5592 6.83742   6
   0  -8   7 70.3671 12.1841   4
   0  -8  -7 63.2153 5.75012   4
   0  -8   7 55.8059 8.15484   3
   0   8  -7 58.6729 10.2272   4
  -1  -8  -7 377.854 17.7376   4
   1  -8   7 378.726 26.6019   4
  -1  -8  -7 370.827 17.5265   6
  -1   8  -7 388.977 28.7793   4
   1   8   7 378.833 17.0951   3
  -2  -8  -7 35.6104 5.60663   4
   2  -8   7 27.9705 8.23933   4
  -2   8  -7 44.2108 7.35740   3
   2   8   7 41.0547 4.57759   3
  -3  -8  -7 93.6962 8.53108   4
   3  -8   7 98.8059 13.9650   4
   3   8   7 82.7123 8.78531   4
  -3   8  -7 83.2541 8.46817   3
  -4  -8  -7 31.0290 4.13095   4
   4  -8   7 22.2030 5.49799   4
   4  -8   7 20.4960 6.04744   8
   4   8   7 27.2767 4.45849   4
  -5  -8  -7 138.373 6.87225   4
   5  -8   7 134.085 8.68533   4
   5   8   7 124.880 6.80904   4
   5  -9  -7 38.8838 4.31848   6
  -5  -9   7 44.3803 4.08583   3
   5  -9  -7 45.6396 6.92640   8
   5   9  -7 39.0300 4.62010   4
   4  -9  -7 18.1990 6.50906   8
   4  -9  -7 20.4273 3.89586   6
  -4  -9   7 12.2288 2.60843   3
  -4   9   7 20.3779 3.87559   3
   4   9  -7 11.4060 3.18489   4
   3  -9  -7 114.244 15.2716   8
  -3  -9   7 105.016 14.0056   4
  -3  -9   7 124.074 8.36662   3
   3  -9  -7 115.761 8.58965   6
   3   9  -7 120.695 11.6897   4
  -3   9   7 117.455 7.31312   3
  -2  -9   7 504.606 20.3777   3
  -2  -9   7 457.324 29.9362   4
   2  -9  -7 535.216 21.0855   6
   2   9  -7 506.422 27.1846   4
  -1  -9   7 73.9025 12.2955   4
  -1  -9   7 90.8000 8.65378   3
   1  -9  -7 99.4291 7.21428   4
   1  -9  -7 92.7605 7.66231   6
  -1   9   7 97.3095 7.24863   3
   1   9  -7 93.4138 11.4911   4
   0  -9   7 167.046 16.4266   4
   0  -9  -7 147.652 8.90205   4
   0  -9  -7 155.624 10.1391   6
   0   9   7 146.072 9.50663   3
   0   9  -7 162.831 16.6369   4
  -1  -9  -7 77.5811 8.77548   6
  -1  -9  -7 76.5101 6.67339   4
   1  -9   7 85.1558 12.3840   4
  -2  -9  -7 106.899 8.28063   4
   2  -9   7 121.227 15.4328   4
   2   9   7 101.970 7.19244   3
   3  -9   7 95.8570 11.5913   4
  -3  -9  -7 69.4343 6.36179   4
   3   9   7 76.1885 7.73591   4
  -4  -9  -7 45.6093 4.22000   4
   4  -9   7 50.8831 7.26354   4
   4  -9   7 49.6538 7.91976   8
   4   9   7 44.6996 4.85317   4
   5 -10  -7 26.1533 3.65346   6
   5 -10  -7 32.3867 6.34643   8
   5  10  -7 30.3916 3.46397   4
   4 -10  -7 238.676 11.2757   6
  -4 -10   7 226.012 16.1557   3
   4 -10  -7 236.819 15.9118   8
  -4  10   7 232.434 11.2813   3
   4  10  -7 246.429 14.5393   4
   3 -10  -7 47.1558 9.24050   8
   3 -10  -7 38.8400 4.56553   6
  -3 -10   7 58.5082 8.93842   4
  -3 -10   7 33.4650 5.21155   3
   3  10  -7 39.5617 6.36306   4
  -3  10   7 38.2229 4.14814   3
   2 -10  -7 24.2122 3.78490   6
  -2 -10   7 22.6200 6.24539   4
   2  10  -7 25.7510 6.05066   4
   1 -10  -7 113.763 7.86249   4
  -1 -10   7 105.925 13.1454   4
   1 -10  -7 128.697 8.28171   6
   1  10  -7 131.127 14.1309   4
   0 -10   7 252.227 19.9774   4
   0 -10  -7 247.744 12.0130   6
   0 -10  -7 253.938 12.1303   4
   0  10  -7 229.426 20.2824   4
   1 -10   7 11.2276 4.84739   4
  -1 -10  -7 10.3032 2.31287   4
   2 -10   7 208.462 18.3688   4
  -2 -10  -7 203.205 10.5534   4
   2  10   7 204.549 9.34274   3
   3 -10   7 56.9541 8.57066   4
  -3 -10  -7 61.0687 4.91389   4
   3  10   7 58.0403 9.76003   4
  -4 -10  -7 10.0769 1.82024   4
   4 -10   7 8.65244 2.76678   4
   4 -11  -7 173.084 8.42808   6
  -4  11   7 163.277 8.39157   3
   4  11  -7 149.849 9.97540   4
  -3 -11   7 71.8516 9.43302   4
   3 -11  -7 52.2296 4.32635   6
  -3  11   7 51.1605 6.24127   3
   3  11  -7 51.5405 6.82039   4
  -2 -11   7 63.6602 8.76808   4
   2 -11  -7 47.7704 4.62697   6
   2  11  -7 38.0185 6.75843   4
  -2  11   7 47.5007 4.42293   3
   1 -11  -7 236.778 10.7566   6
  -1 -11   7 243.566 18.2186   4
  -1  11   7 231.572 10.9197   3
   0 -11  -7 392.902 16.1110   4
   0  11  -7 423.333 27.1029   4
   0  11   7 417.688 15.8565   3
  -1 -11  -7 89.9083 6.73313   4
   1 -11   7 91.9306 11.4472   4
   1  11   7 94.9262 6.14324   3
  -2 -11  -7 58.8110 4.71217   4
   2 -11   7 52.4115 8.45147   4
   3 -11   7 21.2466 5.09220   8
  -3 -11  -7 18.2739 3.07066   4
   3 -11   7 12.9908 4.42324   4
   3 -12  -7 1.77836 2.12412   6
   3  12  -7 6.90344 4.12483   4
  -2 -12   7 44.6923 7.47844   4
   2 -12  -7 39.8344 5.13130   6
  -2  12   7 42.7850 3.98174   3
  -1 -12   7 174.748 13.1860   4
   1  12  -7 153.999 13.2508   4
  -1  12   7 169.867 9.74445   3
   0 -12   7 26.4469 5.38713   4
   0  12   7 42.8884 3.97977   3
   1 -12   7 92.2665 9.95171   4
  -1 -12  -7 99.8809 6.48309   4
   1  12   7 73.0390 6.00900   3
  -2 -12  -7 32.9594 2.85899   4
   0 -13   7 133.665 9.20097   4
   7   0  -8 130.916 10.8578   2
  -7   0   8 106.122 6.13319   3
   7   0  -8 116.484 9.77448   8
   6   0  -8 58.8347 7.82028   2
   6   0  -8 57.2348 8.35015   8
  -6   0   8 48.7672 8.95802   3
  -5   0   8 364.359 16.1974   3
   5   0  -8 369.325 23.9401   8
   5   0  -8 367.090 21.8724   2
   5   0  -8 384.248 18.8105   7
   4   0  -8 306.437 14.4495   7
   4   0  -8 310.127 18.4583   2
   4   0  -8 301.567 20.9602   8
   3   0  -8 131.324 7.46584   7
   3   0  -8 123.684 10.1226   2
   2   0  -8 86.1560 6.38393   7
  -1   0   8 852.231 26.6891   5
   1   0  -8 868.282 25.4362   1
   0   0   8 840.335 27.6418   3
   0   0  -8 828.244 29.3640   1
   0   0  -8 904.506 38.0231   5
   0   0   8 884.365 30.6042   5
  -1   0  -8 3.43011 5.32939   1
   2   0   8 44.2893 6.82450   3
   3   0   8 152.802 10.7369   3
   3   0   8 156.417 11.2639   7
   3   0   8 169.976 19.7526   4
   4   0   8 1848.16 60.3069   7
   4   0   8 1975.45 75.9960   4
   5   0   8 107.597 13.1009   4
  -5   0  -8 103.030 14.4686   4
  -6   0  -8 292.578 17.4718   4
   6   0   8 281.788 15.5643   4
   7  -1  -8 16.7755 3.85910   8
  -7  -1   8 23.0707 2.71725   3
   7  -1  -8 22.0010 4.95818   2
   7   1  -8 21.1943 3.79434   8
   7   1  -8 21.3778 3.43979   2
  -7   1   8 16.9548 3.03894   3
  -6  -1   8 346.742 14.8661   3
   6  -1  -8 360.474 20.8412   2
   6  -1  -8 357.289 22.9529   8
   6   1  -8 374.055 21.8965   8
  -6   1   8 346.155 15.4928   3
   6   1  -8 332.855 19.1964   2
   5  -1  -8 600.410 24.6624   7
   5  -1  -8 580.543 29.1163   2
   5  -1  -8 636.130 33.7107   8
  -5  -1   8 598.263 22.4450   3
   5   1  -8 582.722 27.7011   2
   5   1  -8 621.053 26.5220   7
   5   1  -8 620.610 30.8029   8
   4  -1  -8 40.7965 7.96837   2
   4  -1  -8 32.7902 4.54548   7
  -4  -1   8 28.3016 4.85669   3
   4   1  -8 38.2192 6.83082   8
   4   1  -8 30.3837 4.87017   7
   3  -1  -8 43.0513 6.88185   2
   3  -1  -8 62.1994 5.18238   7
  -3   1   8 59.7248 5.67644   5
   3   1  -8 66.5918 7.33974   2
   3   1  -8 57.1084 8.68030   8
   3   1  -8 57.5484 4.39032   7
  -2  -1   8 441.001 18.9638   1
   2  -1  -8 450.089 15.7926   7
  -2   1   8 425.759 17.0737   5
   2   1  -8 417.742 17.3510   1
  -1  -1   8 399.680 21.0724   1
   1  -1  -8 381.996 13.0483   1
   1   1  -8 376.836 14.5018   1
  -1   1   8 395.092 17.4022   5
   0  -1   8 4157.78 123.804   1
   0  -1  -8 3765.85 110.781   1
   0   1   8 4424.00 114.614   5
   0   1  -8 4453.20 113.055   5
   0   1   8 4104.20 108.111   3
   1  -1   8 275.866 14.3146   3
   1   1   8 251.252 17.6403   5
   1   1   8 268.209 14.1324   3
   2  -1   8 381.921 31.7856   4
   2  -1   8 450.156 20.6790   3
   2  -1   8 428.761 17.5124   7
   2   1   8 444.241 20.2125   3
   3  -1   8 641.588 25.3337   3
   3  -1   8 644.366 39.6243   4
   3  -1   8 676.477 26.2522   7
   3   1   8 654.310 25.7219   3
  -3   1  -8 640.437 24.0538   3
   3   1   8 692.316 38.9698   4
  -4  -1  -8 321.978 26.1655   4
   4  -1   8 288.654 25.5759   4
   4  -1   8 303.578 17.3939   7
   4   1   8 291.088 17.9087   7
   4   1   8 297.727 24.6212   4
   5  -1   8 27.3450 7.77099   4
  -5  -1  -8 41.3348 8.86347   4
  -5   1  -8 42.3033 9.08200   4
   5   1   8 22.3934 5.71076   4
   6  -1   8 63.8810 7.10948   4
  -6  -1  -8 58.9166 7.54690   4
  -6   1  -8 86.2691 15.5198   4
   6   1   8 72.5101 7.75371   4
   7  -2  -8 79.1400 6.73886   2
   7  -2  -8 79.5070 7.81760   8
  -7  -2   8 81.8439 4.69656   3
   7   2  -8 75.6258 5.77428   2
   7   2  -8 69.3553 5.97878   8
  -7   2   8 55.3925 5.57897   3
   6  -2  -8 63.1529 8.26034   2
   6  -2  -8 47.9846 9.76854   8
  -6  -2   8 48.1141 5.75977   3
   6   2  -8 56.8098 6.69251   2
   6   2  -8 49.9658 6.87986   8
  -5  -2   8 689.197 23.6981   3
   5  -2  -8 705.391 37.2781   8
   5  -2  -8 676.188 27.7048   7
   5  -2  -8 695.757 32.1028   2
   5  -2  -8 677.926 24.7509   6
   5   2  -8 701.603 31.9720   8
   5   2  -8 738.011 30.7151   2
   4  -2  -8 75.5387 9.46809   2
   4  -2  -8 60.3272 6.74130   6
   4  -2  -8 73.3705 12.1075   8
   4  -2  -8 76.0789 6.92322   7
  -4  -2   8 86.9642 5.92376   3
   4   2  -8 93.7231 10.0698   8
   4   2  -8 83.3731 8.57797   2
   3  -2  -8 79.4840 8.26223   2
   3  -2  -8 88.2375 6.63704   7
   3  -2  -8 75.6630 12.1016   8
   3  -2  -8 67.5225 7.36037   6
  -3  -2   8 69.5541 4.96258   3
   3   2  -8 88.8757 9.80511   8
  -3   2   8 82.2211 8.04095   5
   2  -2  -8 774.252 24.5653   7
  -2  -2   8 693.799 29.1102   1
  -2  -2   8 698.983 21.0502   3
  -2   2   8 761.471 28.6324   5
   2   2  -8 739.294 29.6231   1
  -1  -2   8 355.520 20.9372   1
   1  -2  -8 374.856 12.6809   1
  -1  -2   8 359.651 12.7687   3
  -1   2   8 377.964 18.9306   5
   0  -2   8 33.0155 4.39670   3
   0  -2   8 19.4787 6.07202   1
   0   2   8 31.2993 5.13857   3
   0   2   8 38.3808 5.83947   5
   1  -2   8 518.578 21.6178   3
   1  -2   8 508.490 16.0871   7
   1   2   8 499.964 21.4336   3
   1   2   8 515.104 26.5577   5
   2  -2   8 266.280 25.4666   4
   2  -2   8 237.981 14.4788   3
   2  -2   8 246.477 11.6544   7
   2   2   8 241.984 14.1583   3
   2   2   8 231.035 19.2599   5
  -2   2  -8 214.999 12.4159   3
   3  -2   8 133.199 19.1220   4
   3  -2   8 155.384 10.7585   7
   3   2   8 173.702 11.1065   3
   3   2   8 169.748 18.0239   4
  -3   2  -8 177.381 11.3175   3
   4  -2   8 226.470 22.1659   4
   4  -2   8 220.212 17.3920   7
  -4  -2  -8 216.147 20.4286   4
   4   2   8 210.543 15.5118   7
  -4   2  -8 203.260 12.3945   3
   4   2   8 203.528 19.2970   4
  -5  -2  -8 521.524 29.5878   4
   5  -2   8 570.240 32.1983   4
   5   2   8 540.861 28.8550   4
  -5   2  -8 603.250 34.2930   4
  -6  -2  -8 1.81972 3.61349   4
   6  -2   8 6.68562 3.31257   4
   6  -2   8 16.4687 4.14594   2
   6   2   8 16.2744 3.52576   4
   7  -3  -8 46.5635 5.59267   8
   7  -3  -8 40.9586 4.75739   2
  -7  -3   8 37.8381 3.22658   3
   7   3  -8 38.5938 4.02592   2
   7   3  -8 36.4344 4.47395   8
   6  -3  -8 4.55501 3.83339   8
   6  -3  -8 6.42136 2.72887   2
   6  -3  -8 3.56566 2.62442   6
  -6  -3   8 5.71328 1.99224   3
   6   3  -8 5.42783 2.95013   8
   6   3  -8 7.23803 2.48344   2
   5  -3  -8 195.263 19.0989   8
  -5  -3   8 214.353 10.4720   3
   5  -3  -8 207.109 13.4919   7
   5  -3  -8 229.734 12.5452   6
   5  -3  -8 227.260 16.9045   2
   5   3  -8 227.082 15.7943   8
   5   3  -8 221.140 14.1105   2
  -4  -3   8 346.284 13.1625   3
   4  -3  -8 360.928 25.6088   8
   4  -3  -8 302.812 19.4155   2
   4  -3  -8 333.781 16.8431   7
   4  -3  -8 309.243 15.1905   6
   4   3  -8 318.909 14.8154   4
   4   3  -8 306.681 16.7846   2
   4   3  -8 304.016 18.5784   8
  -3  -3   8 174.708 7.88535   3
   3  -3  -8 165.489 17.7313   8
   3  -3  -8 186.797 10.8501   7
   3  -3  -8 183.134 11.4942   6
   3  -3  -8 176.632 12.8702   2
  -3   3   8 170.017 13.3512   5
   3   3  -8 182.128 11.5054   4
   3   3  -8 182.369 12.6091   8
   3   3  -8 173.921 11.1411   2
  -2  -3   8 201.754 8.43401   3
   2  -3  -8 226.615 11.4311   7
  -2   3   8 195.782 14.1480   5
   2   3  -8 204.900 11.6228   2
  -1  -3   8 1031.24 30.0518   3
  -1   3   8 1056.67 39.7773   5
   0  -3  -8 7.97890 5.25147   1
   0  -3   8 11.4862 2.55019   3
   0   3   8 27.6344 7.85418   5
   0   3  -8 4.62698 4.00016   5
   0   3   8 8.00362 3.45192   3
   1  -3   8 32.3645 5.28053   3
  -1  -3  -8 29.9647 6.98785   4
   1   3   8 39.9831 8.73592   5
  -1   3  -8 21.6213 5.40468   2
   1   3   8 29.0909 5.06400   3
   2  -3   8 694.322 27.3832   3
   2  -3   8 632.712 38.1336   4
  -2  -3  -8 683.734 35.2410   4
   2   3   8 673.862 26.7194   3
   2   3   8 661.749 35.9648   5
  -2   3  -8 668.702 24.7129   3
   2   3   8 628.029 37.2409   4
  -3  -3  -8 9.98309 6.36917   4
   3  -3   8 8.35672 6.71269   4
  -3   3  -8 9.19663 3.60761   3
   3   3   8 8.71160 2.64933   3
   4  -3   8 12.5270 5.45168   4
  -4  -3  -8 34.6477 9.00590   4
   4   3   8 56.6448 11.4701   7
  -4   3  -8 26.2624 5.39252   3
   4   3   8 26.8652 6.50670   4
   5  -3   8 163.482 15.7862   4
  -5  -3  -8 171.369 14.7535   4
   5   3   8 174.243 14.8179   4
  -6  -3  -8 5.93236 2.59550   4
   6  -3   8 1.02246 2.79010   2
   6  -3   8 5.43149 2.38669   4
   6   3   8 6.50547 2.17546   4
   7  -4  -8 0.72545 1.35304   2
   7  -4  -8 0.94842 1.65223   8
   7   4  -8 0.00849 1.07971   8
   7   4  -8 -2.8225 1.43965   2
  -6  -4   8 133.216 7.20497   3
   6  -4  -8 108.507 7.90134   6
   6  -4  -8 118.688 12.9967   8
   6  -4  -8 124.457 10.7945   2
   6   4  -8 127.720 9.78661   8
   6   4  -8 132.661 8.91876   2
   5  -4  -8 23.7478 5.94970   2
  -5  -4   8 29.1869 3.51366   3
   5  -4  -8 31.3439 4.57689   6
   5  -4  -8 42.0207 11.1543   8
   5   4  -8 27.6141 4.72005   4
   5   4  -8 29.0580 5.72103   2
   5   4  -8 27.9412 5.07572   8
   4  -4  -8 234.133 19.8215   2
  -4  -4   8 219.079 10.0754   3
   4  -4  -8 213.068 12.2447   6
   4  -4  -8 208.096 13.2715   7
   4  -4  -8 230.596 20.4101   8
   4   4  -8 218.627 14.1794   8
   4   4  -8 235.576 13.5679   2
   4   4  -8 203.849 15.2252   4
   3  -4  -8 105.445 15.2199   8
  -3  -4   8 106.635 6.25811   3
   3  -4  -8 105.716 8.49309   7
   3  -4  -8 121.919 13.5826   2
   3  -4  -8 112.963 9.06676   6
   3   4  -8 115.071 9.34803   8
   3   4  -8 104.126 8.82901   2
  -3   4   8 96.6144 11.9093   5
   3   4  -8 114.818 8.98248   4
   2  -4  -8 98.4212 7.90599   7
  -2  -4   8 95.5032 5.73440   3
   2   4  -8 96.4614 11.4708   4
  -2   4   8 86.7439 10.3122   5
   2   4  -8 104.099 10.9954   8
   2   4  -8 99.1935 10.7040   2
  -1  -4   8 567.397 19.2968   3
   1  -4  -8 596.776 25.6690   6
  -1   4   8 542.586 21.4094   3
  -1   4   8 573.828 29.2412   5
   1   4  -8 580.439 27.2992   4
   1   4  -8 585.252 22.4627   2
   0  -4   8 602.445 22.9874   3
   0   4  -8 640.575 26.2021   2
   0   4  -8 699.610 33.6307   4
   0   4   8 668.601 32.9600   5
   0   4   8 626.738 24.3822   3
   1  -4   8 179.100 11.8021   3
   1  -4   8 129.864 18.9263   4
  -1  -4  -8 183.258 16.0552   4
   1   4   8 176.243 11.4453   3
  -1   4  -8 178.045 14.3837   2
   1   4   8 164.031 16.0832   5
   2  -4   8 239.341 14.5417   3
   2  -4   8 215.688 22.2628   4
  -2  -4  -8 235.121 19.2370   4
   2   4   8 228.586 30.3867   4
   2   4   8 229.530 13.7271   3
  -2   4  -8 239.827 13.4074   3
   3  -4   8 900.411 48.7760   4
  -3  -4  -8 958.484 43.9077   4
  -3   4  -8 905.222 32.4385   3
   3   4   8 893.794 42.4774   4
  -4  -4  -8 266.642 20.8098   4
   4  -4   8 296.773 29.1192   4
  -4   4  -8 249.858 13.9171   3
   4   4   8 273.633 19.6025   4
  -5  -4  -8 51.4799 8.17376   4
   5  -4   8 34.1370 7.41208   4
   5   4   8 57.3331 7.46342   4
   6  -4   8 16.2694 3.83266   2
   6  -4   8 16.3306 3.34391   4
   6   4   8 16.6293 2.83382   4
   7  -5  -8 0.37982 1.84169   8
  -7  -5   8 1.41796 1.13714   3
   7  -5  -8 0.57764 0.98801   2
   7   5  -8 3.02744 2.01851   8
   6  -5  -8 11.7271 4.67695   8
   6  -5  -8 8.44455 3.08411   2
  -6  -5   8 8.25698 1.83131   3
   6   5  -8 8.89178 2.55814   2
   6   5  -8 12.7068 3.58128   8
   5  -5  -8 202.634 14.3507   7
   5  -5  -8 215.384 13.8785   6
   5  -5  -8 223.225 15.4964   2
   5  -5  -8 211.673 26.4279   8
  -5  -5   8 226.125 10.2831   3
   5   5  -8 220.762 12.7638   2
   5   5  -8 218.257 12.0685   4
   4  -5  -8 200.343 11.9398   6
   4  -5  -8 191.958 19.2978   8
  -4  -5   8 190.725 9.41809   3
   4  -5  -8 192.951 14.1221   2
   4  -5  -8 195.138 13.4982   7
   4   5  -8 186.192 12.4101   4
   4   5  -8 211.057 13.9932   8
   4   5  -8 195.587 12.1830   2
   3  -5  -8 340.388 17.8469   7
   3  -5  -8 364.387 26.3814   8
   3  -5  -8 343.929 17.2787   6
  -3  -5   8 353.662 13.6640   3
   3   5  -8 392.947 19.2369   8
   3   5  -8 350.351 16.9083   2
   3   5  -8 364.209 18.5900   4
   2  -5  -8 229.935 13.8386   6
  -2  -5   8 233.994 10.3700   3
   2   5  -8 235.609 12.9996   2
   2   5  -8 221.350 13.9027   8
  -2   5   8 233.234 19.3563   5
   2   5  -8 227.917 15.2181   4
  -1  -5   8 49.7691 4.65049   3
   1  -5  -8 43.0205 6.38675   6
   1   5  -8 46.0659 8.06548   4
   1   5  -8 48.6795 6.45295   2
  -1   5   8 54.1896 6.37493   3
   1   5  -8 36.6099 6.29590   8
   0  -5   8 117.602 8.56816   3
   0  -5  -8 117.284 10.6409   6
   0  -5  -8 116.178 9.64643   4
   0   5   8 106.127 13.8273   5
   0   5  -8 124.059 14.1300   4
   0   5  -8 108.458 10.2175   2
  -1  -5  -8 166.417 13.9392   4
   1  -5   8 188.881 12.2744   3
   1  -5   8 159.687 19.7093   4
   1   5   8 154.526 16.7691   5
   1   5   8 179.980 11.8030   3
   2  -5   8 132.552 22.2775   4
  -2  -5  -8 108.951 12.7614   4
   2   5   8 105.121 8.77732   3
  -2   5  -8 94.5679 9.10517   3
  -3  -5  -8 32.2305 7.76885   4
   3  -5   8 24.7295 9.47420   4
  -3   5  -8 28.5071 5.34381   3
   3   5   8 31.1646 8.61084   4
   3   5   8 34.8907 4.84757   3
  -4  -5  -8 134.625 13.1970   4
   4  -5   8 144.280 17.2273   4
  -4   5  -8 161.426 10.6169   3
   4   5   8 143.432 13.2337   4
  -5  -5  -8 81.2159 8.14469   4
   5   5   8 76.0456 7.50903   4
   6  -6  -8 11.8575 2.87073   2
  -6  -6   8 12.8151 2.34189   3
   6  -6  -8 11.9465 2.86853   6
   6  -6  -8 17.2073 6.23112   8
   6   6  -8 10.1771 2.87607   8
   5  -6  -8 207.472 13.6565   2
  -5  -6   8 209.128 9.82357   3
   5  -6  -8 216.341 19.1857   8
   5  -6  -8 211.575 12.1099   6
   5   6  -8 208.478 13.4777   8
   5   6  -8 214.770 11.5457   2
   5   6  -8 207.249 11.9653   4
   4  -6  -8 160.510 12.6493   7
  -4  -6   8 171.811 9.09116   3
   4  -6  -8 181.976 11.4577   6
   4  -6  -8 194.662 19.3301   8
   4   6  -8 176.168 12.6279   8
   4   6  -8 176.575 11.2717   2
   4   6  -8 182.502 12.6193   4
   3  -6  -8 119.121 16.9236   8
   3  -6  -8 107.665 8.83786   6
  -3  -6   8 99.2108 6.60637   3
   3   6  -8 115.763 10.0344   8
   3   6  -8 112.017 8.82000   2
   3   6  -8 86.6516 9.33099   4
   2  -6  -8 45.1985 5.76863   6
  -2  -6   8 48.6393 4.61818   3
   2   6  -8 54.4322 6.46964   2
   2   6  -8 33.1003 6.40567   4
  -2   6   8 40.1117 5.68860   3
   2   6  -8 40.8932 7.46243   8
   1  -6  -8 20.5344 3.44193   4
   1  -6  -8 23.8348 4.64156   6
  -1  -6   8 5.34526 9.93843   4
  -1  -6   8 27.3729 4.17044   3
  -1   6   8 35.9569 5.21504   3
   1   6  -8 23.3832 5.10032   8
   1   6  -8 26.6260 6.29710   4
   1   6  -8 14.0226 3.71680   2
  -1   6   8 36.7860 14.3942   5
   0  -6  -8 82.6302 7.41008   4
   0  -6   8 85.6240 13.9270   4
   0  -6  -8 84.9705 8.78366   6
   0  -6   8 84.1224 7.61505   3
   0   6   8 84.2159 7.88734   3
   0   6  -8 90.0835 11.4851   4
   0   6  -8 68.1532 9.37375   2
   1  -6   8 109.141 15.5139   4
  -1  -6  -8 149.439 12.0444   6
   1  -6   8 123.044 10.3678   3
  -1  -6  -8 135.238 12.3257   4
   1   6   8 129.683 9.74994   3
  -2  -6  -8 26.4648 4.73542   6
   2  -6   8 40.6677 10.2353   4
  -2  -6  -8 26.4595 5.80141   4
   2   6   8 41.9061 6.00124   3
  -3  -6  -8 350.310 23.4782   6
   3  -6   8 352.684 28.5333   4
  -3  -6  -8 358.447 22.0917   4
  -3   6  -8 311.907 16.3678   3
   3   6   8 368.926 22.2331   4
   3   6   8 343.481 15.2182   3
   4  -6   8 48.0586 10.6088   4
  -4  -6  -8 68.5275 8.08717   4
   4   6   8 61.2857 7.71769   4
  -5  -6  -8 71.1119 6.58862   4
   5  -6   8 81.5895 9.01208   4
   5   6   8 79.9545 7.08138   4
   6  -7  -8 322.892 17.9806   8
  -6  -7   8 323.024 11.8055   3
   6  -7  -8 322.526 13.0615   6
   6   7  -8 309.536 14.1994   8
  -5  -7   8 101.783 6.41546   3
   5  -7  -8 104.670 12.6320   8
   5  -7  -8 105.408 7.97796   6
   5   7  -8 107.041 8.92560   8
   5   7  -8 88.3547 6.80930   2
   5   7  -8 91.6944 7.87058   4
   4  -7  -8 46.1921 10.5369   8
  -4   7   8 60.7753 5.89463   3
   4   7  -8 46.5036 6.02438   2
   3  -7  -8 260.660 14.1962   6
  -3  -7   8 255.098 12.0764   3
   3  -7  -8 224.423 21.3794   8
   3   7  -8 264.498 16.7650   8
   3   7  -8 255.250 16.9588   4
   3   7  -8 241.472 14.3332   2
  -3   7   8 239.424 11.0355   3
   2  -7  -8 47.0261 6.40824   6
  -2  -7   8 39.9366 4.76057   3
   2   7  -8 51.7566 9.29705   4
  -2   7   8 39.0980 5.07889   3
   2   7  -8 38.2685 6.85597   2
   2   7  -8 50.3151 7.30895   8
  -1  -7   8 35.4038 5.14026   3
   1  -7  -8 38.1041 5.91779   6
  -1  -7   8 17.1923 8.16937   4
   1  -7  -8 38.8701 4.00892   4
   1   7  -8 27.5486 6.21381   4
  -1   7   8 36.3544 4.95166   3
   0  -7  -8 258.236 17.5460   6
   0  -7  -8 297.391 14.0728   4
   0  -7   8 290.935 23.0320   4
   0  -7   8 302.330 15.7018   3
   0   7  -8 298.864 22.5348   4
   0   7   8 296.687 15.2244   3
   0   7  -8 304.144 20.4053   2
  -1  -7  -8 368.152 18.6839   6
  -1  -7  -8 378.584 18.6952   4
   1  -7   8 341.270 26.6519   4
   2  -7   8 158.582 18.7381   4
  -2  -7  -8 147.836 12.5072   4
  -2  -7  -8 157.283 11.5484   6
   2   7   8 160.869 10.2557   3
   3  -7   8 140.075 16.8727   4
  -3  -7  -8 117.002 11.0996   4
   3   7   8 107.171 11.0709   4
   3   7   8 114.549 7.21209   3
  -4  -7  -8 26.5003 4.72710   4
   4  -7   8 36.4582 8.40957   4
   4   7   8 32.8693 4.88412   4
  -5  -7  -8 27.5708 4.34017   4
   5  -7   8 35.6415 5.40423   4
   5   7   8 38.1013 3.99209   4
   6  -8  -8 80.6327 5.06426   6
   6  -8  -8 58.5522 5.49209   8
   5  -8  -8 354.238 21.2853   8
   5  -8  -8 367.234 15.5919   6
  -5  -8   8 365.715 13.8056   3
   5   8  -8 362.734 16.0922   4
   5   8  -8 348.282 20.8687   8
  -5   8   8 335.475 14.7379   3
  -4  -8   8 251.183 12.8987   3
   4  -8  -8 229.089 12.6012   6
   4  -8  -8 235.705 19.5828   8
   4   8  -8 235.095 15.3225   8
  -4   8   8 246.194 11.4068   3
   4   8  -8 233.426 15.2382   4
   4   8  -8 223.688 12.4133   2
   3  -8  -8 337.897 16.4418   6
   3  -8  -8 404.855 39.3546   8
  -3  -8   8 330.042 15.0528   3
   3   8  -8 331.381 20.3816   4
   3   8  -8 328.511 19.9269   8
  -2  -8   8 266.947 21.3801   4
   2  -8  -8 305.222 15.7049   6
  -2  -8   8 290.693 14.4842   3
   2   8  -8 293.181 19.7048   4
   2   8  -8 288.259 17.0921   2
  -2   8   8 278.377 12.8927   3
  -1  -8   8 13.5367 3.47232   3
   1  -8  -8 10.7060 2.34792   4
   1  -8  -8 7.94664 3.01606   6
  -1  -8   8 4.80101 3.69251   4
   1   8  -8 15.4000 4.29930   4
   1   8  -8 15.9944 5.61978   2
  -1   8   8 11.4121 2.98773   3
   0  -8  -8 176.272 9.61318   4
   0  -8   8 165.462 17.2324   4
   0  -8  -8 172.269 11.7373   6
   0  -8   8 185.004 12.7495   3
   0   8   8 186.088 11.2278   3
   0   8  -8 180.946 17.8645   4
  -1  -8  -8 158.147 10.8170   6
  -1  -8  -8 156.762 10.2995   4
   1  -8   8 143.831 17.6982   4
   1   8   8 154.100 10.1738   3
  -2  -8  -8 27.0683 5.27875   4
   2  -8   8 24.7722 8.26388   4
  -2  -8  -8 28.7991 4.10590   6
   2   8   8 28.3322 3.92844   3
   3  -8   8 25.7449 7.87845   4
  -3  -8  -8 34.4278 5.05972   4
   3   8   8 34.2683 5.74607   4
  -4  -8  -8 18.5671 3.43418   4
   4  -8   8 11.4671 4.20863   4
   4   8   8 11.9169 3.17351   4
   5  -9  -8 1.53517 5.04608   8
   5  -9  -8 1.59333 1.11244   6
  -5  -9   8 -1.5708 1.56488   3
   5   9  -8 5.99656 2.20094   4
  -4  -9   8 94.1631 6.64532   3
   4  -9  -8 87.9230 6.98500   6
   4  -9  -8 122.633 12.0597   8
  -4   9   8 99.5793 7.07463   3
   4   9  -8 104.733 9.48781   4
   3  -9  -8 25.9375 3.96064   6
   3  -9  -8 4.45543 6.62259   8
  -3   9   8 20.7809 3.37862   3
   3   9  -8 14.1579 4.04073   4
  -2  -9   8 26.2941 7.68846   4
   2  -9  -8 29.5404 4.47020   6
  -2  -9   8 43.8173 5.42590   3
  -2   9   8 35.5341 4.10206   3
   2   9  -8 25.8593 6.12453   4
   1  -9  -8 570.539 22.4353   4
  -1  -9   8 584.974 23.3555   3
   1  -9  -8 565.974 23.3493   6
  -1   9   8 605.093 22.0377   3
   1   9  -8 603.435 32.9898   4
   0  -9  -8 35.3949 7.29509   6
   0  -9   8 25.2666 9.13110   4
   0   9   8 32.5253 4.44849   3
   0   9  -8 24.4444 6.68442   4
  -1  -9  -8 74.1434 6.31566   4
  -1  -9  -8 75.0333 7.04522   6
   1  -9   8 96.6596 13.8356   4
   1   9   8 85.7819 6.76747   3
  -2  -9  -8 112.566 8.12156   4
   2  -9   8 131.766 14.9829   4
   2   9   8 111.625 7.25746   3
   3  -9   8 9.20704 4.67065   4
  -3  -9  -8 4.21612 1.44610   4
   3   9   8 0.43284 3.58583   4
   4  -9   8 97.6280 9.01544   4
  -4  -9  -8 91.6529 5.66394   4
   5 -10  -8 66.1173 4.45316   6
   4 -10  -8 23.1606 6.07135   8
   4 -10  -8 17.3401 2.85088   6
  -4  10   8 15.5145 3.22391   3
   4  10  -8 14.5236 3.45170   4
  -3 -10   8 30.2034 7.63150   3
   3 -10  -8 22.7413 3.39768   6
  -3  10   8 27.0621 3.63044   3
   3  10  -8 13.8106 3.92087   4
  -2 -10   8 71.0967 10.4539   4
   2 -10  -8 53.1552 5.44027   6
  -2  10   8 59.6788 5.04911   3
   2  10  -8 60.3598 9.12781   4
   1 -10  -8 394.277 16.2173   6
  -1 -10   8 423.544 25.7813   4
   1  10  -8 413.602 25.9168   4
   0 -10  -8 0.64090 2.41438   6
   0 -10  -8 4.46237 1.68191   4
   0 -10   8 1.09316 2.91937   4
   0  10  -8 5.68860 3.58223   4
   1 -10   8 102.440 13.1651   4
  -1 -10  -8 104.038 6.84008   4
  -2 -10  -8 19.9499 3.13632   4
   2 -10   8 17.5703 6.20544   4
   2  10   8 22.2738 2.93752   3
  -3 -10  -8 68.5413 4.86115   4
   3 -10   8 68.3364 8.45181   8
   3 -10   8 58.0851 8.00374   4
   4 -11  -8 29.4925 2.79820   6
   4  11  -8 20.8314 3.35907   4
   3 -11  -8 177.414 8.33102   6
   3  11  -8 169.082 12.3753   4
  -3  11   8 159.470 8.36311   3
   2 -11  -8 222.342 10.1841   6
  -2 -11   8 234.060 16.3814   4
  -2  11   8 230.496 10.4500   3
   2  11  -8 192.746 22.1186   4
  -1 -11   8 189.507 15.8469   4
   1 -11  -8 185.078 8.79300   6
   1  11  -8 192.825 16.4169   4
  -1  11   8 187.567 9.23530   3
   0 -11   8 166.476 15.0907   4
   0  11   8 145.552 7.89178   3
  -1 -11  -8 274.417 11.0871   4
   1 -11   8 290.844 20.0140   4
   1  11   8 275.974 11.4526   3
   2 -11   8 18.6972 5.29362   4
  -2 -11  -8 23.2403 2.72390   4
   3  12  -8 24.7278 3.73795   4
  -2 -12   8 38.4826 7.88588   4
  -2  12   8 44.7130 3.73965   3
   2  12  -8 37.0153 5.92636   4
  -1 -12   8 9.86541 4.10334   4
   0 -12   8 113.723 10.9194   4
   0  12   8 108.681 5.98721   3
   7   0  -9 283.746 13.0018   2
  -7   0   9 212.568 11.1760   3
   7   0  -9 270.686 13.8445   8
  -6   0   9 5.60511 2.34286   3
   6   0  -9 4.89139 3.25219   8
   6   0  -9 9.31679 3.00821   2
   5   0  -9 110.616 12.1089   8
   5   0  -9 128.016 11.6785   2
   5   0  -9 111.430 9.56128   7
   4   0  -9 18.6663 4.03227   2
   4   0  -9 31.1886 8.55661   8
   4   0  -9 25.4374 4.08025   7
   3   0  -9 166.408 17.4032   8
   3   0  -9 164.067 8.48143   7
   3   0  -9 151.538 11.1003   2
   1   0  -9 453.231 15.5648   1
  -1   0   9 391.238 15.5794   3
   0   0   9 5.25498 2.34429   3
   1   0   9 222.525 13.3472   3
   2   0   9 85.6256 8.92346   3
   3   0   9 27.3815 7.22973   4
   3   0   9 23.5840 5.78540   7
   3   0   9 39.0398 6.44173   3
   4   0   9 604.473 36.1608   4
   4   0   9 574.722 25.7363   7
  -5   0  -9 10.3245 4.56765   4
   5   0   9 11.8058 5.55022   4
   6   0   9 114.999 10.3819   4
   7  -1  -9 115.815 8.82837   8
  -7  -1   9 115.672 5.64200   3
   7  -1  -9 129.649 8.76470   2
   7   1  -9 117.701 7.93189   8
   7   1  -9 123.741 7.89759   2
   6  -1  -9 27.5622 6.64471   8
   6  -1  -9 41.4646 6.09315   2
  -6  -1   9 25.0955 3.75884   3
   6   1  -9 36.0408 5.42783   2
   6   1  -9 40.2296 6.33551   8
   5  -1  -9 49.6525 9.22437   2
  -5  -1   9 40.7290 4.81025   3
   5  -1  -9 40.4039 6.51490   7
   5  -1  -9 52.7404 8.84558   8
   5   1  -9 37.1058 6.33113   2
   5   1  -9 63.7398 8.87508   8
   4  -1  -9 281.085 13.8806   7
  -4  -1   9 260.218 13.3273   3
   4  -1  -9 264.753 20.0943   8
   4  -1  -9 275.071 17.4783   2
   4  -1  -9 267.993 13.3546   6
   4   1  -9 263.220 16.1109   2
   4   1  -9 263.275 18.1588   8
   3  -1  -9 245.311 11.6036   7
   3  -1  -9 249.798 14.1516   6
   3  -1  -9 227.407 14.4779   2
   3  -1  -9 229.320 18.3444   8
   3   1  -9 233.815 14.0004   2
   3   1  -9 236.278 16.4819   8
  -2  -1   9 407.235 13.5224   3
  -2  -1   9 397.164 23.4582   1
  -2   1   9 420.410 16.3735   5
   2   1  -9 427.284 17.9671   1
   2   1  -9 396.425 21.0284   2
   1  -1  -9 1041.28 29.9125   1
  -1  -1   9 1036.11 42.6638   1
  -1   1   9 1057.67 35.7593   5
   0  -1   9 398.179 17.0243   3
   0   1   9 419.591 20.9800   5
   0   1   9 393.168 17.3365   3
   1   1   9 12.0428 3.53643   3
  -1   1  -9 19.9973 5.92233   2
   1   1   9 20.2932 5.54435   5
   2  -1   9 683.729 28.2471   3
   2  -1   9 661.350 40.9635   4
   2  -1   9 690.730 24.6447   7
   2   1   9 724.689 28.6450   3
   2   1   9 654.127 42.9085   4
   3  -1   9 338.352 28.8321   4
   3  -1   9 341.570 17.2464   3
   3  -1   9 311.745 16.6850   7
   3   1   9 338.398 27.3835   4
   3   1   9 354.812 17.4911   3
   4  -1   9 90.1900 14.7069   4
  -4  -1  -9 82.5029 14.7910   4
   4   1   9 63.6692 9.79826   7
   4   1   9 91.9639 21.2550   4
  -5  -1  -9 93.1644 12.4364   4
   5  -1   9 90.6599 11.4329   4
   5   1   9 93.2642 11.5940   4
  -5   1  -9 99.4070 20.1040   4
   6  -1   9 47.2700 7.04503   4
   6   1   9 62.8672 6.62990   4
  -7  -2   9 56.4830 3.71844   3
   7  -2  -9 58.0669 5.59835   2
   7  -2  -9 61.9667 6.38662   8
   7   2  -9 56.7636 4.86558   2
   7   2  -9 59.1891 5.48545   8
  -6  -2   9 404.542 14.8841   3
   6  -2  -9 408.259 24.1679   8
   6  -2  -9 410.115 21.2344   2
   6   2  -9 416.497 19.1906   2
   6   2  -9 386.533 20.0838   8
   5  -2  -9 54.6961 7.68159   2
  -5  -2   9 45.4817 4.62680   3
   5  -2  -9 44.1219 6.34186   7
   5  -2  -9 55.9947 9.52171   8
   5   2  -9 43.4352 6.13060   2
   5   2  -9 52.9062 7.40627   8
  -4  -2   9 130.890 7.07969   3
   4  -2  -9 105.213 11.7253   2
   4  -2  -9 114.085 8.86572   6
   4  -2  -9 128.791 9.08750   7
   4  -2  -9 132.742 15.3322   8
   4   2  -9 101.320 13.3048   2
   3  -2  -9 127.129 8.49875   7
   3  -2  -9 116.316 9.93349   6
   3  -2  -9 129.871 10.1647   2
  -3  -2   9 122.733 6.17047   3
   3   2  -9 121.036 9.22836   2
   3   2  -9 123.174 10.4266   8
   3   2  -9 120.525 11.0305   4
   2  -2  -9 316.354 17.3594   6
  -2  -2   9 330.328 11.6685   3
  -2   2   9 342.004 17.6034   5
   2   2  -9 316.445 15.0559   2
  -1  -2   9 109.175 6.65233   3
   1  -2  -9 110.957 7.60684   1
  -1   2   9 104.012 9.74697   5
   0  -2   9 78.1118 6.79721   3
   0   2   9 89.5272 7.62146   3
   1  -2   9 119.778 9.95822   3
   1   2   9 140.184 10.8773   3
   1   2   9 130.103 13.2753   5
   2  -2   9 671.162 27.5071   3
   2  -2   9 659.691 39.3812   4
   2   2   9 587.377 25.8187   3
   3  -2   9 452.467 33.3484   4
  -3  -2  -9 451.376 29.9796   4
   3   2   9 500.736 22.5103   3
   3   2   9 459.511 30.4702   4
  -4  -2  -9 100.625 15.6587   4
   4  -2   9 128.046 21.5405   4
   4   2   9 107.277 15.0594   4
   4   2   9 103.665 12.3644   7
   5  -2   9 89.0882 11.1497   4
  -5  -2  -9 90.3932 15.9670   4
  -5   2  -9 89.7748 12.0776   4
   5   2   9 73.5806 9.43345   4
   6  -2   9 200.426 10.9341   4
   6   2   9 194.929 9.62572   4
  -7  -3   9 29.6808 2.68814   3
   7  -3  -9 38.6936 4.44701   2
   7  -3  -9 33.3240 4.66366   8
   7   3  -9 32.9020 4.11139   8
   7   3  -9 33.1760 3.54966   2
   6  -3  -9 71.2828 8.09886   2
   6  -3  -9 64.4640 9.17212   8
  -6  -3   9 67.8438 4.91534   3
   6   3  -9 75.4831 7.12581   2
   6   3  -9 65.3972 7.12392   8
   5  -3  -9 82.4147 7.16916   6
   5  -3  -9 80.7252 12.8672   8
  -5  -3   9 79.6977 5.76307   3
   5  -3  -9 88.1767 8.55366   7
   5  -3  -9 86.3535 9.80406   2
   5   3  -9 81.1733 8.15969   2
   5   3  -9 84.8849 8.91459   8
   4  -3  -9 265.481 14.5214   7
   4  -3  -9 250.346 20.2409   8
  -4  -3   9 243.632 10.4826   3
   4  -3  -9 254.316 14.5630   6
   4  -3  -9 251.220 16.2991   2
   4   3  -9 234.090 12.8099   4
   4   3  -9 251.821 15.6442   8
   4   3  -9 249.393 14.6576   2
   3  -3  -9 10.5793 3.53211   6
   3  -3  -9 8.32295 2.57135   7
   3  -3  -9 -3.9693 6.42210   8
  -3  -3   9 6.20487 1.62501   3
   3  -3  -9 6.60784 3.82668   2
   3   3  -9 -0.6239 3.13523   4
   3   3  -9 6.07713 2.11475   2
   3   3  -9 6.97989 2.72365   8
  -3   3   9 -1.3154 4.16339   5
  -2  -3   9 401.547 14.1176   3
   2  -3  -9 387.837 28.0526   6
   2   3  -9 401.213 18.4993   8
   2   3  -9 412.408 21.5720   4
  -2   3   9 420.705 24.8621   5
   2   3  -9 424.666 18.0735   2
  -1  -3   9 75.4638 5.52666   3
   1   3  -9 67.7775 9.94428   4
  -1   3   9 73.5403 9.55465   5
  -1   3   9 57.1383 7.12334   3
   1   3  -9 76.9884 7.23045   2
   0  -3  -9 1034.89 40.4202   4
   0  -3   9 1074.51 39.5695   3
   0   3  -9 1050.73 37.6747   2
   0   3   9 1091.48 43.6399   5
   0   3   9 1106.85 36.0788   3
  -1  -3  -9 437.391 26.0272   4
   1  -3   9 479.229 21.2191   3
   1  -3   9 399.022 49.5181   4
  -1   3  -9 480.066 24.6084   2
   1   3   9 473.420 21.0983   3
   1   3   9 400.313 26.2281   5
  -2  -3  -9 521.238 30.9323   4
   2  -3   9 506.292 35.3351   4
   2  -3   9 566.963 24.6220   3
   2   3   9 536.908 34.1119   4
   2   3   9 554.065 24.1587   3
   3  -3   9 25.7735 8.25328   4
  -3  -3  -9 33.5530 8.18889   4
   3   3   9 38.7730 5.18762   3
   3   3   9 21.0866 8.21067   4
  -4  -3  -9 20.9133 6.02975   4
   4  -3   9 17.8109 7.79097   4
   4   3   9 12.7446 5.41244   4
   5  -3   9 20.7062 5.40585   4
  -5  -3  -9 35.1148 6.11250   4
   5   3   9 21.7859 5.36599   4
  -5   3  -9 26.1471 7.62430   4
   7  -4  -9 179.711 11.8426   2
  -7  -4   9 194.351 7.53044   3
   7  -4  -9 199.687 11.2085   8
   7   4  -9 193.154 7.73694   2
   7   4  -9 182.827 9.14482   8
  -6  -4   9 39.3992 3.86982   3
   6  -4  -9 41.3033 4.98381   6
   6  -4  -9 45.1350 6.10756   2
   6  -4  -9 41.5338 7.44632   8
   6   4  -9 42.2453 4.85123   2
   6   4  -9 42.9347 5.58251   8
   5  -4  -9 25.4625 8.73401   8
   5  -4  -9 15.6957 4.53680   7
  -5  -4   9 18.3175 3.01303   3
   5   4  -9 18.0420 4.37709   8
   5   4  -9 29.7055 6.31028   2
   4  -4  -9 47.3988 7.42763   2
   4  -4  -9 33.8773 8.13288   8
   4  -4  -9 53.3532 6.10257   6
   4  -4  -9 52.0893 6.53517   7
   4   4  -9 44.1368 6.26553   4
   4   4  -9 47.7725 6.31319   2
   4   4  -9 44.7115 6.37671   8
   3  -4  -9 34.9518 5.77558   6
  -3  -4   9 32.7878 3.51393   3
   3  -4  -9 28.8258 4.69996   7
   3  -4  -9 37.5309 10.1197   8
   3  -4  -9 23.7392 4.90432   2
   3   4  -9 44.5358 6.37540   4
  -3   4   9 25.3924 12.3856   5
   3   4  -9 33.6292 5.59451   2
   3   4  -9 21.5500 4.31591   8
   2  -4  -9 22.4154 5.04024   6
   2   4  -9 23.3735 4.41935   2
   2   4  -9 25.9243 5.52374   4
   2   4  -9 18.7992 4.33914   8
  -2   4   9 17.1949 5.98010   5
   1  -4  -9 1663.14 53.9195   6
  -1  -4   9 1688.42 47.3647   3
   1   4  -9 1614.04 50.4734   2
  -1   4   9 1622.94 49.3800   3
   1   4  -9 1652.65 51.1613   8
   1   4  -9 1705.44 59.1032   4
  -1   4   9 1634.00 60.3535   5
   0  -4   9 89.6576 7.67298   3
   0  -4  -9 77.0924 9.23792   4
   0   4   9 88.8940 11.9177   5
   0   4  -9 91.6640 9.24102   2
   1  -4   9 439.630 20.9924   3
  -1  -4  -9 486.616 26.4351   4
   1  -4   9 447.284 32.5918   4
   1   4   9 476.172 21.3799   3
   1   4   9 445.917 30.2682   5
  -1   4  -9 472.548 25.1185   2
  -2  -4  -9 128.017 14.3005   4
   2  -4   9 101.396 9.50329   3
   2  -4   9 129.176 19.6946   4
   2   4   9 122.793 9.93438   3
  -3  -4  -9 140.995 15.1892   4
   3  -4   9 141.431 18.9258   4
   3   4   9 140.847 15.7387   4
   3   4   9 139.786 9.84869   3
   4  -4   9 8.24924 4.63383   4
  -4  -4  -9 20.7917 5.75327   4
   4   4   9 7.84084 4.00179   4
   5  -4   9 6.76421 4.11335   4
  -5  -4  -9 6.40104 3.07652   4
   5   4   9 16.3103 3.93674   4
  -5   4  -9 7.27279 7.98543   4
   7  -5  -9 3.62559 1.58999   8
   7   5  -9 1.90078 1.58820   8
   6  -5  -9 76.4569 9.06966   8
  -6  -5   9 76.4905 5.03252   3
   6  -5  -9 80.0998 7.07644   2
   6  -5  -9 70.6829 5.89142   6
   6   5  -9 67.0215 5.54158   2
   6   5  -9 74.7594 6.96901   8
   5  -5  -9 599.394 22.8913   6
   5  -5  -9 611.277 33.2380   8
  -5  -5   9 590.429 19.9072   3
   5  -5  -9 555.104 24.8577   2
   5   5  -9 560.578 22.7453   2
   5   5  -9 579.451 25.2385   8
   4  -5  -9 48.1821 6.90507   7
   4  -5  -9 57.8303 7.73434   2
  -4  -5   9 52.9617 4.65450   3
   4  -5  -9 39.2452 8.70396   8
   4  -5  -9 56.6656 6.34245   6
   4   5  -9 51.4574 6.93107   4
   4   5  -9 52.6589 7.15871   8
   4   5  -9 54.5996 6.33001   2
   3  -5  -9 244.287 14.3952   6
   3  -5  -9 224.650 19.9055   8
  -3  -5   9 236.494 10.7578   3
   3   5  -9 242.401 15.6801   4
   3   5  -9 234.770 13.3465   2
   3   5  -9 232.429 14.4615   8
  -2  -5   9 291.485 12.7041   3
   2  -5  -9 282.999 16.0592   6
   2   5  -9 280.342 17.9149   4
   2   5  -9 307.348 15.7228   2
  -2   5   9 285.937 22.8855   5
   2   5  -9 297.354 16.3987   8
   1  -5  -9 506.692 23.3638   6
  -1  -5   9 520.862 19.8893   3
   1   5  -9 514.751 27.5732   4
   1   5  -9 491.590 21.9759   2
  -1   5   9 480.104 30.3374   5
   1   5  -9 461.195 22.1394   8
   0  -5   9 235.322 13.3603   3
   0  -5  -9 245.402 15.8814   6
   0  -5  -9 244.622 14.1138   4
   0   5  -9 236.127 15.8136   2
   0   5   9 233.934 13.7525   3
   0   5   9 206.532 20.8970   5
   0   5  -9 220.904 19.5247   4
   1  -5   9 1103.40 53.3396   4
  -1  -5  -9 1073.25 42.2686   4
   1  -5   9 1086.38 38.9878   3
   1   5   9 1151.60 38.8235   3
  -2  -5  -9 543.881 29.6458   4
   2  -5   9 540.060 37.5144   4
   2   5   9 628.969 32.4662   3
  -3  -5  -9 279.085 20.2974   4
   3  -5   9 270.868 25.0198   4
   3   5   9 260.195 13.4349   3
   3   5   9 258.088 20.2674   4
   4  -5   9 74.5867 12.0607   4
  -4  -5  -9 64.8236 8.24353   6
  -4  -5  -9 57.6902 8.11872   4
   4   5   9 58.7957 7.50760   4
  -5  -5  -9 108.740 8.37887   4
   5  -5   9 109.364 10.6548   4
   5   5   9 115.168 8.39635   4
  -5   5  -9 129.706 14.2649   4
   6  -6  -9 14.2208 4.14821   8
   6  -6  -9 3.70057 3.79992   2
  -6  -6   9 12.5584 2.12262   3
   6  -6  -9 12.9394 2.96955   6
   6   6  -9 12.8154 2.68924   2
   6   6  -9 7.82365 2.39902   8
   5  -6  -9 27.2263 4.45863   2
   5  -6  -9 25.7309 4.57287   6
  -5  -6   9 31.9310 5.05680   3
   5  -6  -9 31.2823 7.11708   8
   5   6  -9 39.1181 5.12817   4
   5   6  -9 29.7274 4.82493   8
   5   6  -9 29.1040 4.18295   2
   4  -6  -9 149.072 15.9577   8
  -4  -6   9 139.063 8.03888   3
   4  -6  -9 136.561 9.93739   6
   4   6  -9 145.957 10.2145   2
   4   6  -9 134.909 11.1317   4
   4   6  -9 135.011 11.0020   8
  -3  -6   9 107.252 7.19889   3
   3  -6  -9 99.5046 14.2810   8
   3  -6  -9 114.542 9.35436   6
   3   6  -9 101.706 9.03449   2
   3   6  -9 110.481 10.0931   8
   3   6  -9 110.903 10.9201   4
  -2  -6   9 52.4200 5.15580   3
   2  -6  -9 38.8932 6.09244   6
   2   6  -9 44.1815 6.63156   8
   2   6  -9 52.4011 8.64729   4
  -2   6   9 41.5153 6.00043   3
   2   6  -9 41.2434 6.90169   2
   1  -6  -9 196.704 14.5628   6
  -1  -6   9 206.178 11.8524   3
   1  -6  -9 198.357 8.61548   4
   1   6  -9 219.696 22.3506   4
  -1   6   9 180.210 11.8054   3
   1   6  -9 202.326 13.7001   2
   0  -6  -9 539.300 32.9587   6
   0  -6  -9 545.619 21.9634   4
   0  -6   9 549.829 34.3936   4
   0  -6   9 605.509 24.3517   3
   0   6   9 589.104 23.7822   3
   0   6  -9 458.547 41.6508   4
   1  -6   9 453.776 31.3222   4
   1  -6   9 390.255 19.7098   3
  -1  -6  -9 408.208 21.4767   4
  -1  -6  -9 410.588 21.8436   6
   1   6   9 427.935 19.6921   3
   2  -6   9 275.274 25.6911   4
  -2  -6  -9 302.009 19.3478   4
  -2  -6  -9 280.823 17.2213   6
  -3  -6  -9 83.8067 8.32795   6
  -3  -6  -9 94.8066 10.3762   4
   3  -6   9 77.5641 12.8451   4
   3   6   9 98.9795 11.4936   4
   3   6   9 80.6830 6.58159   3
  -4  -6  -9 33.5122 5.56064   4
   4  -6   9 23.1894 5.81100   4
   4   6   9 40.2998 6.53132   4
  -5  -6  -9 6.47719 1.97274   4
   5  -6   9 2.57700 2.74971   4
   5   6   9 2.83979 1.84947   4
   6  -7  -9 51.3706 6.46129   8
   6  -7  -9 59.0054 5.94128   6
  -6  -7   9 48.4309 3.83437   3
   6   7  -9 59.5310 5.26285   8
   5  -7  -9 128.561 8.44055   6
   5  -7  -9 112.759 11.6798   8
  -5  -7   9 112.081 6.92836   3
   5   7  -9 127.535 9.84629   8
   5   7  -9 124.654 8.12364   2
   5   7  -9 112.539 8.96083   4
   4  -7  -9 27.4659 4.45132   6
   4  -7  -9 36.6218 8.17250   8
  -4  -7   9 35.3935 4.05449   3
   4   7  -9 30.5684 5.35427   2
   4   7  -9 37.6909 6.20252   8
   4   7  -9 25.1433 5.30575   4
  -3  -7   9 258.477 12.6068   3
   3  -7  -9 269.584 14.7209   6
   3   7  -9 265.432 14.8842   2
   3   7  -9 280.846 18.4703   4
   3   7  -9 277.310 17.1857   8
  -3   7   9 249.093 11.3731   3
   2  -7  -9 223.104 13.5776   6
  -2  -7   9 204.518 11.7862   3
   2   7  -9 200.748 16.5088   4
   2   7  -9 212.818 15.4459   8
   2   7  -9 220.990 14.6890   2
  -2   7   9 212.629 16.0727   3
   1  -7  -9 108.193 5.97538   4
  -1  -7   9 96.0662 14.9862   4
  -1  -7   9 114.535 13.7526   3
   1  -7  -9 119.377 9.96882   6
   1   7  -9 107.245 12.8724   4
   1   7  -9 110.100 11.4251   2
  -1   7   9 93.8919 8.78013   3
   0  -7  -9 114.251 10.0603   6
   0  -7   9 122.598 16.1014   4
   0  -7   9 129.784 15.5120   3
   0  -7  -9 118.060 7.87297   4
   0   7  -9 103.192 14.1338   4
   0   7   9 114.534 9.39327   3
  -1  -7  -9 168.043 12.0240   6
  -1  -7  -9 174.562 11.7705   4
   1  -7   9 141.378 18.3796   4
   1   7   9 195.136 11.9969   3
  -2  -7  -9 9.68788 4.31806   6
  -2  -7  -9 22.4256 5.38800   4
   2  -7   9 15.6773 7.80638   4
   2   7   9 12.4407 3.11253   3
  -3  -7  -9 182.718 12.8315   4
   3  -7   9 209.288 19.9246   4
   3   7   9 202.977 15.8971   4
   3   7   9 176.282 9.18956   3
   4  -7   9 58.3822 9.07725   4
  -4  -7  -9 57.0478 5.90617   4
   4   7   9 63.7019 6.23647   4
   6  -8  -9 65.8269 4.22453   6
   5  -8  -9 95.7598 9.57332   8
   5  -8  -9 107.831 7.11852   6
  -5  -8   9 106.528 6.49121   3
   5   8  -9 100.499 6.67160   4
   5   8  -9 104.726 8.60513   8
  -4  -8   9 2.47747 1.74227   3
   4  -8  -9 4.23667 2.22471   6
  -4   8   9 3.92973 2.51698   3
   4   8  -9 3.75320 2.47089   8
   4   8  -9 5.98819 2.59268   4
  -3  -8   9 275.638 13.5529   3
   3  -8  -9 272.162 14.2314   6
   3   8  -9 272.855 18.4089   4
   3   8  -9 261.884 15.0331   2
  -2  -8   9 223.643 12.5473   3
   2  -8  -9 216.263 13.3747   6
   2   8  -9 197.234 16.8667   4
  -2   8   9 208.569 10.8656   3
   2   8  -9 218.405 15.1439   2
  -1  -8   9 221.891 13.2160   3
  -1  -8   9 220.371 19.8659   4
   1  -8  -9 230.577 13.7101   6
   1   8  -9 230.215 16.7846   2
  -1   8   9 218.184 12.3041   3
   1   8  -9 237.662 19.7851   4
   0  -8  -9 266.960 12.0268   4
   0  -8   9 250.315 22.0687   4
   0  -8   9 266.091 15.1081   3
   0  -8  -9 262.506 14.8425   6
   0   8  -9 270.506 22.6888   4
   0   8   9 271.050 14.1845   3
  -1  -8  -9 177.188 12.1282   4
  -1  -8  -9 173.166 12.9600   6
   1   8   9 170.058 10.6911   3
  -2  -8  -9 274.838 14.5134   4
  -2  -8  -9 258.825 12.7758   6
   2  -8   9 263.580 22.9881   4
   2   8   9 258.469 12.4118   3
  -3  -8  -9 175.751 10.6258   4
   3  -8   9 128.942 14.2538   8
   3  -8   9 181.337 17.1187   4
  -4  -8  -9 85.8619 5.77107   4
   4  -8   9 85.1961 9.13131   4
   4   8   9 58.7068 6.83383   4
   5  -9  -9 238.309 10.1880   6
  -5  -9   9 205.230 9.54473   3
   4  -9  -9 20.1588 8.07766   8
   4  -9  -9 30.0173 3.95836   6
  -4  -9   9 31.1125 3.97396   3
  -4   9   9 24.5685 3.90608   3
  -3  -9   9 14.9832 3.21806   3
   3  -9  -9 23.8127 3.62966   6
   3   9  -9 23.1128 6.03680   4
  -3   9   9 19.1482 3.04148   3
   2  -9  -9 27.7317 4.42791   6
  -2  -9   9 9.19272 6.62023   4
  -2  -9   9 20.6290 4.23942   3
   2   9  -9 42.4656 7.32635   4
  -2   9   9 28.7974 4.23476   3
  -1  -9   9 66.5891 11.3306   4
  -1  -9   9 49.5749 7.38641   3
   1  -9  -9 50.9091 5.91830   6
   1   9  -9 58.8111 9.53877   4
  -1   9   9 50.5283 5.09495   3
   0  -9  -9 54.3554 5.78087   6
   0  -9  -9 48.7747 4.30849   4
   0  -9   9 44.7026 9.32688   4
   0   9   9 55.7305 5.39041   3
  -1  -9  -9 278.262 12.9923   6
   1  -9   9 285.773 23.2819   4
  -1  -9  -9 265.759 12.3644   4
   1   9   9 266.060 13.8515   3
   2  -9   9 281.990 22.3086   4
  -2  -9  -9 256.895 12.0139   4
   2   9   9 247.473 11.3030   3
   3  -9   9 46.4042 7.75625   4
  -3  -9  -9 36.3638 3.63687   4
   3  -9   9 33.6455 7.28055   8
   4  -9   9 31.5288 4.74075   4
  -4  -9  -9 41.6912 2.94493   4
   4 -10  -9 89.4536 5.88706   6
   4  10  -9 92.5032 7.79164   4
  -3 -10   9 19.7443 4.58883   3
   3 -10  -9 18.5756 4.95875   6
   3  10  -9 23.6325 5.43488   4
  -2 -10   9 84.7328 14.3261   4
   2 -10  -9 97.3286 6.77755   6
  -2  10   9 94.4715 6.27532   3
  -1 -10   9 59.5847 11.6038   4
   1 -10  -9 63.3653 5.79917   6
   1  10  -9 67.6370 10.2504   4
   0 -10   9 199.375 18.0168   4
   0 -10  -9 164.776 13.5122   6
   1 -10   9 13.3106 4.55257   4
  -1 -10  -9 12.0316 2.97877   4
  -2 -10  -9 191.174 8.57214   4
   2 -10   9 169.201 15.2778   4
   2  10   9 184.109 7.97389   3
  -3 -10  -9 26.8339 3.13536   4
   3 -10   9 39.7640 6.56502   4
   3 -11  -9 36.8876 3.41361   6
   3  11  -9 28.8755 4.74818   4
  -2 -11   9 65.3372 11.1504   4
   2 -11  -9 74.1750 4.98635   6
  -2  11   9 75.3138 5.25815   3
   2  11  -9 83.8205 9.28106   4
  -1 -11   9 95.4955 11.2343   4
   1 -11  -9 103.158 5.79124   6
  -1  11   9 103.660 6.23257   3
   0 -11   9 238.487 17.7774   4
   0  11   9 244.280 10.3264   3
   1 -11   9 82.8308 9.57215   4
   1  11   9 75.1502 4.80886   3
   2 -11   9 23.8548 5.56473   4
  -1 -12   9 54.9980 8.99293   4
  -1  12   9 42.1560 4.51359   3
   0 -12   9 65.3403 7.75270   4
   0  12   9 71.1043 4.50983   3
   7   0 -10 0.69630 1.19873   2
   7   0 -10 0.24716 1.14917   8
   6   0 -10 -2.0035 1.26901   2
  -6   0  10 2.99955 2.24457   3
   6   0 -10 0.25338 1.87420   8
   5   0 -10 129.765 12.4348   8
   5   0 -10 135.697 11.3464   2
   4   0 -10 72.6377 7.93589   2
   4   0 -10 55.8627 8.76304   8
   3   0 -10 4.82880 2.71013   2
   3   0 -10 0.11169 4.56815   6
   3   0 -10 10.2331 4.47427   8
  -1   0  10 758.112 25.2471   3
   0   0  10 68.2439 7.02561   3
   1   0  10 22.9312 4.96068   3
   2   0  10 502.514 35.3298   4
   2   0  10 591.432 25.9313   3
   3   0  10 319.869 17.6085   7
   3   0  10 334.339 28.2239   4
   3   0  10 351.776 17.6834   3
   4   0  10 226.869 20.6042   4
  -4   0 -10 194.997 19.7139   4
  -5   0 -10 -2.6785 2.97986   4
   7  -1 -10 28.9900 4.17894   8
   7  -1 -10 23.5884 3.24677   2
   7   1 -10 27.8284 3.39925   2
   7   1 -10 25.4458 3.70420   8
   6  -1 -10 42.8373 6.76020   8
  -6  -1  10 53.3217 4.39817   3
   6  -1 -10 46.4795 6.01870   2
   6   1 -10 48.4211 6.80405   8
   6   1 -10 48.1895 5.85164   2
   5  -1 -10 197.519 13.2423   7
   5  -1 -10 199.303 14.3522   2
  -5  -1  10 187.696 9.16676   3
   5  -1 -10 198.072 16.6909   8
   5   1 -10 195.921 13.5326   2
   5   1 -10 182.346 14.4569   8
   4  -1 -10 652.278 24.8642   7
   4  -1 -10 701.415 33.4055   8
  -4  -1  10 661.757 21.0806   3
   4  -1 -10 694.562 28.9801   2
   4   1 -10 677.043 30.3645   8
   4   1 -10 688.897 28.3036   2
   3  -1 -10 120.845 9.56520   2
   3  -1 -10 125.279 10.2845   7
  -3  -1  10 133.190 6.49997   3
   3  -1 -10 118.028 12.8161   8
   3  -1 -10 126.273 9.79377   6
   3   1 -10 125.082 9.65980   2
   3   1 -10 144.926 11.1040   8
   2  -1 -10 110.637 8.20070   2
   2  -1 -10 107.295 10.4456   6
  -2  -1  10 117.104 6.31627   3
   2   1 -10 120.741 8.58316   2
  -1  -1  10 175.683 9.58289   3
   1   1 -10 190.125 11.0108   2
  -1   1  10 198.105 12.4111   5
  -1   1  10 187.581 10.4503   3
   0   1  10 356.670 21.5816   5
   0   1 -10 399.919 19.3645   2
   0   1  10 400.999 18.1996   3
   1  -1  10 174.958 12.7293   3
   1   1  10 186.424 12.6884   3
  -1   1 -10 180.739 14.5769   2
   2  -1  10 144.073 20.2718   4
   2  -1  10 133.836 11.6332   3
   2   1  10 128.524 20.8083   4
   2   1  10 145.615 11.5896   3
   3  -1  10 415.225 30.8709   4
   3  -1  10 431.185 19.4482   3
   3   1  10 406.214 20.6953   7
   3   1  10 394.946 18.9325   3
   3   1  10 367.111 28.7262   4
  -4  -1 -10 211.317 19.3047   4
   4  -1  10 170.511 18.5040   4
   4   1  10 212.952 19.4539   4
   5  -1  10 107.166 11.3219   4
  -5  -1 -10 97.1154 10.4152   4
   5  -1  10 109.275 11.4511   2
   5   1  10 105.159 10.6868   4
  -5   1 -10 98.1256 11.8901   4
   7  -2 -10 72.7504 5.64599   2
   7  -2 -10 77.4805 6.40268   8
  -7  -2  10 72.5030 4.06428   3
   7   2 -10 70.1199 5.89929   8
   7   2 -10 72.5590 5.18102   2
  -6  -2  10 16.4155 2.64121   3
   6  -2 -10 16.2973 4.31481   8
   6  -2 -10 9.84077 2.62727   2
   6   2 -10 12.0731 3.33826   8
   6   2 -10 13.0393 3.40945   2
   5  -2 -10 33.0673 7.87734   8
   5  -2 -10 35.3956 6.21399   2
  -5  -2  10 42.1456 3.90830   3
   5   2 -10 37.6975 7.58470   8
   5   2 -10 32.4887 5.11668   2
   4  -2 -10 45.0337 7.02347   2
   4  -2 -10 41.5473 6.03234   6
   4  -2 -10 45.1941 5.56040   7
   4  -2 -10 44.0900 8.56758   8
  -4  -2  10 47.5216 4.09004   3
   4   2 -10 57.0648 7.33651   8
   4   2 -10 52.4622 6.77013   2
   3  -2 -10 6.54837 3.55766   6
  -3  -2  10 13.2133 2.34064   3
   3  -2 -10 16.0724 6.78470   8
   3  -2 -10 17.7616 4.33861   2
   3  -2 -10 10.7625 2.81058   7
   3   2 -10 15.6597 4.00564   8
  -2  -2  10 156.460 7.60733   3
   2  -2 -10 150.961 9.53980   2
   2  -2 -10 165.778 12.2024   6
  -2   2  10 142.907 11.4247   5
   2   2 -10 150.555 10.4522   8
   2   2 -10 148.738 9.93197   2
  -1  -2  10 270.782 12.5637   3
   1   2 -10 271.186 14.2344   2
  -1   2  10 283.217 13.8317   3
  -1   2  10 266.427 17.0293   5
   0  -2  10 115.324 9.13160   3
   0   2  10 118.854 12.1804   5
   0   2  10 138.847 13.9292   3
   0   2 -10 101.980 9.70020   2
   1  -2  10 15.0237 4.51822   3
   1   2  10 5.99342 3.24038   3
   1   2  10 7.76521 4.46555   5
  -1   2 -10 17.9040 5.34691   2
   2  -2  10 598.760 39.6959   4
   2  -2  10 648.674 27.9280   3
   2   2  10 658.902 38.6125   4
   2   2  10 658.337 27.5618   3
  -3  -2 -10 410.455 28.4337   4
   3  -2  10 381.610 29.7599   4
   3   2  10 378.344 18.3553   3
   3   2  10 369.574 27.4512   4
  -4  -2 -10 7.91765 4.45662   4
   4  -2  10 8.48227 4.31032   4
   4   2  10 6.38424 4.79021   4
   5  -2  10 32.9460 7.29366   4
  -5  -2 -10 21.1299 4.72945   4
   5   2  10 37.3356 6.48019   4
  -5   2 -10 27.3489 6.00529   4
   7  -3 -10 41.8322 4.06692   2
  -7  -3  10 40.8535 2.98690   3
   7  -3 -10 37.8242 4.25529   8
   7   3 -10 44.1206 4.37791   8
   7   3 -10 33.7366 4.63867   2
  -6  -3  10 4.20513 1.49763   3
   6  -3 -10 7.09245 3.54782   8
   6  -3 -10 12.6774 3.17052   2
   6   3 -10 12.2805 3.48342   8
   6   3 -10 7.90728 2.49625   2
   5  -3 -10 91.4735 7.57863   6
   5  -3 -10 75.1096 8.89761   7
  -5  -3  10 88.4522 5.75139   3
   5  -3 -10 61.3750 10.9621   2
   5   3 -10 116.663 12.3047   8
   5   3 -10 110.944 11.0970   2
   4  -3 -10 245.036 19.4841   8
   4  -3 -10 249.229 13.4733   6
   4  -3 -10 254.317 14.5968   7
   4  -3 -10 240.934 15.0589   2
   4   3 -10 238.291 14.9997   8
   4   3 -10 247.267 14.3138   2
  -3  -3  10 73.9702 4.96949   3
   3  -3 -10 56.3960 7.09260   2
   3  -3 -10 66.1007 7.76783   6
   3  -3 -10 70.7598 11.4475   8
   3   3 -10 76.2395 7.53961   8
   3   3 -10 82.6659 7.64575   2
   3   3 -10 69.6683 8.79303   4
  -2  -3  10 1747.23 47.3744   3
   2  -3 -10 1629.11 49.8373   2
   2  -3 -10 1689.15 55.0132   6
   2   3 -10 1771.70 52.7059   8
  -2   3  10 1680.72 59.4432   5
   2   3 -10 1762.04 51.9891   2
   2   3 -10 1768.76 59.5061   4
  -1  -3  10 552.447 20.2863   3
   1  -3 -10 525.419 25.5932   6
  -1   3  10 501.467 20.8381   3
   1   3 -10 541.954 22.4659   2
  -1   3  10 536.161 28.0998   5
   1   3 -10 515.393 22.1538   8
   0  -3  10 391.078 18.5786   3
   0  -3 -10 385.746 21.8700   4
   0   3 -10 405.445 20.3577   2
   0   3  10 415.961 19.3390   3
   0   3  10 370.389 24.6989   5
   1  -3  10 1180.96 41.6075   3
   1  -3  10 1139.60 57.2102   4
  -1  -3 -10 1145.52 47.7354   4
  -1   3 -10 1183.08 45.3156   2
   1   3  10 1222.88 41.6882   3
   2  -3  10 1236.63 61.8297   4
   2  -3  10 1274.50 44.6140   3
  -2  -3 -10 1347.81 55.5521   4
   2   3  10 1355.17 45.1708   3
  -3  -3 -10 183.844 18.2983   4
   3  -3  10 161.297 20.4937   4
   3   3  10 211.050 18.8105   4
   3   3  10 175.358 11.2528   3
   4  -3  10 53.4245 10.9549   4
  -4  -3 -10 57.1192 9.46562   4
   4   3  10 47.9081 9.84366   4
  -5  -3 -10 92.9797 8.81973   4
   5  -3  10 103.761 10.4559   4
  -5   3 -10 64.6620 10.5552   4
   5   3  10 89.0085 8.33041   4
   7  -4 -10 42.8615 3.38734   2
   7  -4 -10 44.7803 4.42467   8
   7   4 -10 44.5206 4.06000   8
   7   4 -10 36.2327 3.91906   2
  -6  -4  10 8.54856 1.73798   3
   6  -4 -10 5.68857 3.72639   2
   6  -4 -10 4.22979 2.89278   8
   6  -4 -10 8.24424 2.70243   6
   6   4 -10 6.13033 2.34173   8
   6   4 -10 5.06472 1.97116   2
   5  -4 -10 99.6159 9.09967   2
  -5  -4  10 102.912 6.43607   3
   5  -4 -10 87.7329 11.2845   8
   5  -4 -10 101.191 7.70848   6
   5   4 -10 95.5454 9.26358   8
   5   4 -10 100.390 8.35560   2
   4  -4 -10 45.1582 5.48325   6
   4  -4 -10 39.1431 6.58957   2
   4  -4 -10 42.5324 6.42618   7
  -4  -4  10 38.4481 3.99209   3
   4  -4 -10 45.5183 10.3335   8
   4   4 -10 48.9444 6.36005   4
   4   4 -10 39.8694 6.48958   8
   4   4 -10 39.0977 5.32265   2
   3  -4 -10 108.822 9.54745   6
  -3  -4  10 126.593 7.14694   3
   3  -4 -10 105.161 9.33208   2
   3  -4 -10 87.8115 13.2472   8
   3   4 -10 126.305 10.5886   8
   3   4 -10 126.943 9.86728   2
   2  -4 -10 592.717 26.0268   6
  -2  -4  10 612.382 21.0021   3
   2   4 -10 587.013 24.0068   2
   2   4 -10 610.732 24.9352   8
   2   4 -10 628.603 29.8851   4
   1  -4 -10 192.451 14.1575   6
  -1  -4  10 191.259 10.9439   3
   1  -4 -10 194.528 10.5084   4
  -1   4  10 209.160 23.6304   5
   1   4 -10 188.232 12.9293   2
   1   4 -10 190.975 17.1490   4
   1   4 -10 173.064 12.5110   8
   0  -4  10 255.912 14.7807   3
   0  -4 -10 250.832 15.9701   4
   0   4  10 251.462 14.8583   3
   0   4  10 234.923 21.2458   5
   0   4 -10 273.632 17.0442   2
   1  -4  10 1802.98 75.8781   4
  -1  -4 -10 2050.46 82.4149   4
   1  -4  10 1826.60 58.6086   3
   1   4  10 1785.17 57.6683   3
   2  -4  10 85.2873 14.8569   4
  -2  -4 -10 118.433 13.5452   4
   2   4  10 115.904 9.71591   3
  -3  -4 -10 112.906 12.9431   4
   3  -4  10 127.406 20.1385   4
   3   4  10 83.9255 14.8834   4
   3   4  10 102.092 8.23545   3
  -4  -4 -10 114.913 11.6036   4
   4  -4  10 87.3497 13.0236   4
   4   4  10 97.2595 10.9249   4
  -5  -4 -10 2.19852 1.91636   4
  -5   4 -10 -6.3785 4.69254   4
   5   4  10 1.23139 1.78565   4
   6  -5 -10 45.0930 4.75429   6
   6  -5 -10 57.3921 6.78022   8
  -6  -5  10 57.2093 4.11750   3
   6  -5 -10 61.4338 5.33578   2
   6   5 -10 52.7353 4.63244   2
   6   5 -10 48.4829 5.42352   8
   5  -5 -10 72.5180 6.41698   6
  -5  -5  10 71.9874 7.39290   3
   5  -5 -10 85.7534 7.25206   2
   5  -5 -10 64.8351 9.95732   8
   5   5 -10 68.6346 7.56039   8
   5   5 -10 68.6566 6.63560   2
   4  -5 -10 31.8621 8.45294   8
  -4  -5  10 31.4085 3.84069   3
   4  -5 -10 37.7411 5.45069   6
   4   5 -10 39.0755 5.36305   2
   4   5 -10 22.7498 4.43936   4
   4   5 -10 35.4377 5.94455   8
   3  -5 -10 3.97119 2.26596   6
  -3  -5  10 18.2203 4.39118   3
   3  -5 -10 7.63850 7.29410   8
   3   5 -10 4.51088 2.29497   2
   3   5 -10 9.95904 3.41513   8
   3   5 -10 9.97428 3.67859   4
  -2  -5  10 11.6662 2.59642   3
   2  -5 -10 8.87737 3.05758   6
   2   5 -10 18.0580 5.98708   4
  -2   5  10 11.0287 7.26715   3
   2   5 -10 16.0959 5.10597   2
   1  -5 -10 1467.21 49.4775   6
  -1  -5  10 1402.84 44.1081   3
   1   5 -10 1479.36 57.2225   4
   1   5 -10 1398.16 47.8558   2
  -1   5  10 1373.79 45.0522   3
   0  -5  10 1333.37 43.0464   3
   0  -5  10 1155.02 56.8049   4
   0  -5 -10 1252.45 41.8158   4
   0   5  10 1279.37 42.5832   3
  -1  -5 -10 243.942 17.0187   4
   1  -5  10 240.905 24.6885   4
   1  -5  10 250.839 15.4748   3
   1   5  10 235.307 14.7141   3
  -2  -5 -10 33.9004 7.36062   4
   2  -5  10 21.6735 7.40755   4
   2   5  10 37.9643 5.73767   3
   3  -5  10 348.797 28.4996   4
  -3  -5 -10 321.679 20.9161   4
   3   5  10 326.506 15.0608   3
   3   5  10 346.588 21.4426   4
  -4  -5 -10 66.8541 8.21029   4
  -4  -5 -10 60.5517 6.55679   6
   4  -5  10 58.4770 9.97666   4
   4   5  10 49.5203 6.64880   4
   5  -5  10 71.7213 7.39871   4
  -5  -5 -10 50.1611 5.88901   4
   5   5  10 62.3985 5.21313   4
   6  -6 -10 121.739 9.29230   8
   6  -6 -10 127.577 9.13998   6
  -6  -6  10 132.979 6.68135   3
   6   6 -10 137.563 6.95881   2
   6   6 -10 141.252 8.81869   8
   5  -6 -10 48.5746 5.12149   6
  -5  -6  10 45.2514 4.25218   3
   5  -6 -10 54.7538 8.71467   8
   5   6 -10 47.8970 5.24499   2
   5   6 -10 50.2927 6.28290   8
   4  -6 -10 395.082 24.5799   8
   4  -6 -10 401.086 18.0092   6
  -4  -6  10 368.628 15.1721   3
   4   6 -10 373.924 19.7630   8
   4   6 -10 377.097 17.6957   2
   4   6 -10 372.422 19.7452   4
   3  -6 -10 211.900 13.4280   6
  -3  -6  10 217.064 11.0942   3
   3   6 -10 206.138 15.7906   4
   3   6 -10 217.561 14.5469   8
   3   6 -10 217.573 13.5710   2
  -2  -6  10 381.620 16.7794   3
   2  -6 -10 382.924 19.4419   6
   2   6 -10 363.208 19.9902   8
   2   6 -10 344.279 22.9504   4
  -2   6  10 364.662 16.7880   3
   2   6 -10 376.336 19.2780   2
  -1  -6  10 354.475 17.4424   3
   1  -6 -10 355.149 19.0318   6
   1   6 -10 364.602 24.8163   4
  -1   6  10 343.122 17.1990   3
   1   6 -10 339.019 19.6871   2
   0  -6 -10 327.440 15.1171   4
   0  -6  10 265.763 26.5803   4
   0  -6 -10 334.760 19.0268   6
   0   6  10 363.999 20.7068   3
   0   6 -10 311.895 20.6264   2
   1  -6  10 467.716 33.0630   4
   1  -6  10 486.197 22.4171   3
  -1  -6 -10 488.506 23.3316   4
  -1  -6 -10 484.291 23.9528   6
   1   6  10 503.289 22.0472   3
  -2  -6 -10 459.239 23.8805   4
   2  -6  10 408.595 32.3797   4
  -2  -6 -10 448.534 23.5201   6
   2   6  10 446.779 19.8833   3
  -3  -6 -10 114.733 9.10351   6
  -3  -6 -10 116.947 10.7117   4
   3  -6  10 121.189 16.2895   4
   3   6  10 114.479 7.31585   3
   3   6  10 113.020 15.1229   4
   4  -6  10 23.7738 6.49919   4
  -4  -6 -10 25.8189 4.05335   4
  -6  -7  10 33.0012 4.39496   3
   6  -7 -10 17.5661 3.19579   8
   6  -7 -10 21.8218 2.88922   6
   5  -7 -10 15.9965 4.96235   8
   5  -7 -10 26.3277 6.06148   6
  -5  -7  10 21.2642 3.00692   3
   5   7 -10 19.9520 3.96107   2
   5   7 -10 24.2905 4.29269   8
   4  -7 -10 47.6708 8.65924   8
  -4  -7  10 49.9143 5.07431   3
   4  -7 -10 45.9234 5.29412   6
   4   7 -10 35.3025 5.80925   4
   4   7 -10 46.1769 5.52843   2
   4   7 -10 43.7124 6.23594   8
  -3  -7  10 20.2223 3.99920   3
   3  -7 -10 17.5279 3.93659   6
  -3   7  10 27.9118 3.80122   3
   3   7 -10 11.2527 4.17932   4
   3   7 -10 25.2452 5.91497   8
   2  -7 -10 180.012 12.3169   6
  -2  -7  10 175.316 11.2130   3
   2   7 -10 194.158 16.6775   4
   2   7 -10 164.318 12.8057   2
  -2   7  10 174.988 10.4797   3
   1  -7 -10 460.945 21.8352   6
  -1  -7  10 500.936 31.4815   4
  -1  -7  10 430.777 20.2809   3
   1   7 -10 403.399 27.0681   4
   1   7 -10 440.706 23.7746   2
  -1   7  10 445.581 19.6086   3
   0  -7 -10 396.509 20.0674   6
   0  -7  10 411.902 19.9295   3
   0  -7 -10 392.825 15.6938   4
   0  -7  10 396.364 29.5509   4
   0   7  10 401.784 18.8841   3
   1  -7  10 210.868 22.0804   4
  -1  -7 -10 243.924 14.8471   6
  -1  -7 -10 235.038 13.4839   4
   1   7  10 232.142 13.2683   3
   2  -7  10 7.40664 4.67103   4
  -2  -7 -10 14.1786 3.57607   4
   2   7  10 6.40683 2.30829   3
  -3  -7 -10 60.4533 6.34391   4
   3  -7  10 66.9604 12.3379   4
   3   7  10 54.8571 4.92822   3
  -4  -7 -10 65.0200 5.51594   4
   4  -7  10 74.2503 9.26465   4
   4   7  10 73.9214 7.52691   4
   5  -8 -10 52.5836 4.75381   6
   5  -8 -10 69.6309 7.37149   8
  -5  -8  10 54.5930 4.55531   3
   4  -8 -10 74.5692 6.27372   6
  -4  -8  10 72.6914 6.13203   3
   4   8 -10 74.7013 8.09876   4
   4   8 -10 72.7596 7.09560   2
   3  -8 -10 273.990 14.0154   6
  -3  -8  10 277.126 13.7981   3
   3   8 -10 268.971 15.3815   2
   3   8 -10 264.707 18.4854   4
   2  -8 -10 45.3171 5.96314   6
  -2  -8  10 58.0585 6.31223   3
   2   8 -10 48.8474 7.63449   2
  -2   8  10 49.3151 4.98015   3
   2   8 -10 29.2158 6.78487   4
  -1  -8  10 372.800 17.9428   3
  -1  -8  10 368.469 26.5982   4
   1  -8 -10 343.665 20.7846   6
   1   8 -10 341.452 25.7714   4
  -1   8  10 359.564 16.3971   3
   0  -8  10 11.4583 4.35285   3
   0  -8 -10 11.9324 3.27275   6
   0  -8 -10 21.6393 3.19089   4
   0   8  10 15.4977 3.56313   3
   1  -8  10 222.199 20.8323   4
  -1  -8 -10 237.271 11.6890   4
  -1  -8 -10 234.148 13.1053   6
   1   8  10 229.227 12.4311   3
  -2  -8 -10 5.00944 3.10019   6
  -2  -8 -10 7.01568 2.28837   4
   2  -8  10 11.2923 4.99106   4
   2   8  10 3.93840 1.50979   3
   3  -8  10 40.0511 8.36141   4
  -3  -8 -10 25.5616 3.71197   4
   4  -8  10 2.06285 2.17073   4
   5  -9 -10 17.7329 2.71649   6
   4  -9 -10 112.163 7.14420   6
  -4  -9  10 111.661 7.85845   3
   4   9 -10 111.549 9.18122   4
  -4   9  10 100.820 7.07898   3
   3  -9 -10 3.70538 1.87155   6
  -3  -9  10 -0.0830 2.20857   3
  -3   9  10 3.41103 1.91973   3
   3   9 -10 4.85561 2.61477   4
  -2  -9  10 156.438 10.1224   3
   2  -9 -10 164.305 9.82391   6
  -2   9  10 161.268 8.72717   3
   2   9 -10 149.668 14.5244   4
  -1  -9  10 112.113 9.35014   3
   1  -9 -10 122.388 8.65583   6
  -1  -9  10 110.366 15.3004   4
  -1   9  10 135.096 10.9152   3
   1   9 -10 114.428 13.6292   4
   0  -9 -10 35.7445 4.43276   6
   0  -9  10 21.1029 5.52248   4
   0  -9 -10 34.2894 3.25420   4
   0   9  10 39.2695 5.17246   3
  -1  -9 -10 28.7510 3.33324   4
  -1  -9 -10 28.5665 4.90170   6
   1  -9  10 16.8426 5.90660   4
   1   9  10 30.6013 3.83646   3
   2  -9  10 179.263 16.8170   4
  -2  -9 -10 194.469 9.93141   4
  -3  -9 -10 21.0604 2.54762   4
   3  -9  10 17.1609 4.51780   4
   4 -10 -10 68.7866 4.73448   6
   3 -10 -10 18.1447 2.74019   6
  -3  10  10 19.3565 3.01144   3
   3  10 -10 10.0575 2.95797   4
  -2 -10  10 51.0282 14.7751   4
   2 -10 -10 70.2846 7.81387   6
  -2  10  10 68.8056 4.95108   3
  -1 -10  10 200.742 18.1638   4
   1 -10 -10 248.330 12.7919   6
   0 -10  10 35.3075 8.01211   4
   0 -10 -10 52.2910 4.53637   6
   0  10  10 45.6189 4.35036   3
  -1 -10 -10 8.04823 1.58121   4
   1 -10  10 6.55032 4.50917   4
   2 -10  10 79.1591 9.78977   4
  -2 -10 -10 59.2869 4.67667   4
   3 -11 -10 102.291 5.26814   6
   2 -11 -10 42.8859 4.54752   6
  -2  11  10 70.1265 4.61795   3
   1 -11 -10 36.5033 3.40224   6
  -1 -11  10 33.0779 7.48761   4
  -1  11  10 36.8032 3.53839   3
   0  11  10 -0.9757 1.07983   3
   1 -11  10 90.5385 9.33147   4
   1  11  10 74.5598 4.66775   3
   7   0 -11 7.69984 2.09875   8
   6   0 -11 -0.3615 2.09978   8
   6   0 -11 -1.2168 1.37965   2
   5   0 -11 313.830 25.4786   8
   4   0 -11 1434.99 50.8827   8
   4   0 -11 1420.29 47.2333   2
   3   0 -11 4.22864 3.18415   8
   3   0 -11 3.62232 3.81245   6
   2   0 -11 274.827 19.9781   8
   2   0 -11 241.431 12.7989   2
  -2   0  11 224.102 10.6087   3
   2   0 -11 239.507 15.5796   6
   1   0 -11 106.608 8.55646   2
   0   0  11 244.931 14.6183   3
   0   0 -11 237.465 15.5772   2
   1   0  11 94.7874 9.48150   3
   2   0  11 4.34681 8.77277   4
   3   0  11 556.499 22.8256   3
   3   0  11 528.531 34.9201   4
   4   0  11 97.5556 13.1382   4
  -4   0 -11 94.0161 12.8952   4
  -5   0 -11 29.3923 5.66420   4
   5   0  11 31.8892 5.89665   4
   7  -1 -11 -0.7395 0.95753   2
   7  -1 -11 0.54898 1.34671   8
   7   1 -11 0.71773 0.96341   2
   7   1 -11 0.85082 1.54577   8
   6  -1 -11 19.7217 4.92230   8
   6  -1 -11 15.2091 3.98478   2
   6   1 -11 15.7764 3.82832   8
   6   1 -11 11.7414 3.04601   2
   5  -1 -11 247.941 20.9165   8
  -5  -1  11 223.837 9.59475   3
  -4  -1  11 213.171 9.22203   3
   4  -1 -11 244.949 16.5495   8
   4  -1 -11 229.924 14.1970   2
   4   1 -11 229.810 15.1160   8
   4   1 -11 226.296 13.9463   2
   3  -1 -11 243.960 13.4848   2
   3  -1 -11 237.236 15.9050   8
  -3  -1  11 239.126 9.87107   3
   3  -1 -11 250.310 14.2874   6
   3   1 -11 245.191 14.0494   2
   3   1 -11 244.468 14.3279   8
  -2  -1  11 307.666 14.2458   3
   2  -1 -11 334.561 18.2600   6
   2  -1 -11 315.497 14.9371   2
  -2   1  11 327.013 17.1182   3
   2   1 -11 309.436 15.3647   2
   1  -1 -11 182.631 13.8172   2
  -1  -1  11 175.270 10.5487   3
   1   1 -11 175.239 11.6798   2
   0  -1  11 127.799 10.5989   3
   0   1  11 136.003 10.5965   3
   0   1 -11 129.086 11.5484   2
   1  -1  11 347.228 19.2701   3
   1   1  11 348.388 19.4922   3
   2  -1  11 31.3323 11.7446   4
   2   1  11 13.5640 6.20164   3
   2   1  11 5.99982 8.62940   4
  -3  -1 -11 460.955 31.2053   4
   3  -1  11 494.005 20.8514   3
   3  -1  11 584.166 40.3597   4
   3   1  11 481.762 21.1779   3
   3   1  11 445.446 39.6539   4
   4  -1  11 274.747 21.6847   4
  -4  -1 -11 298.625 21.8725   4
  -4   1 -11 250.306 20.8044   4
   4   1  11 275.006 20.9407   4
   5  -1  11 8.76450 3.06020   4
  -5  -1 -11 17.6708 4.05888   4
  -5   1 -11 13.9637 4.31033   4
   5   1  11 9.10560 2.89728   4
   7  -2 -11 1.89735 1.99293   8
   7  -2 -11 3.19864 1.51271   2
   7   2 -11 6.07235 1.79042   2
   7   2 -11 7.88460 2.09685   8
   6  -2 -11 223.326 12.4267   2
  -6  -2  11 229.568 9.14384   3
   6  -2 -11 214.339 14.2833   8
   6   2 -11 204.241 12.5052   8
   6   2 -11 224.353 12.2530   2
  -5  -2  11 6.40471 1.86511   3
   5  -2 -11 2.63177 2.10068   2
   5  -2 -11 7.79477 3.84713   8
   5  -2 -11 -3.1658 3.14314   6
   5   2 -11 7.43525 3.23410   8
   5   2 -11 4.45551 2.38103   2
   4  -2 -11 189.939 11.3641   6
   4  -2 -11 195.769 12.7159   2
  -4  -2  11 185.935 8.73482   3
   4  -2 -11 175.385 15.0512   8
   4   2 -11 189.455 13.2936   8
   4   2 -11 199.081 12.8230   2
   3  -2 -11 731.838 28.6856   6
  -3  -2  11 718.021 22.7449   3
   3  -2 -11 749.556 27.7666   2
   3  -2 -11 722.428 31.1245   8
   3   2 -11 767.031 30.5501   8
   3   2 -11 740.378 28.3548   2
   2  -2 -11 11.6650 3.07070   2
  -2  -2  11 19.7214 3.13828   3
   2  -2 -11 19.6502 3.98190   6
   2   2 -11 10.8838 2.76495   2
  -1  -2  11 23.2843 4.21787   3
   1  -2 -11 16.7120 5.03001   2
   1  -2 -11 23.8315 6.09798   4
  -1   2  11 8.63929 5.42664   5
   1   2 -11 12.3447 3.91855   2
   0  -2  11 887.252 32.9519   3
   0   2  11 876.208 32.7117   3
   0   2 -11 870.951 34.0703   2
   0   2  11 847.008 39.0665   5
   1  -2  11 1.97803 2.99429   3
   2  -2  11 471.687 35.0914   4
  -2  -2 -11 516.376 32.1038   4
   2  -2  11 532.407 24.8717   3
   2   2  11 536.215 24.5645   3
   3  -2  11 273.735 30.5526   4
  -3  -2 -11 204.174 21.9178   4
   3   2  11 210.765 12.5617   3
   3   2  11 198.425 19.1271   4
   4  -2  11 36.6284 7.82406   4
  -4  -2 -11 51.8619 8.86107   4
   4   2  11 41.5545 7.64761   4
   5  -2  11 126.903 10.4109   4
  -5  -2 -11 134.750 9.97188   4
  -5   2 -11 111.584 10.2227   4
   5   2  11 115.808 11.2841   4
   7  -3 -11 74.8366 5.21122   8
   7  -3 -11 77.6337 4.58039   2
   7   3 -11 67.9778 4.45380   2
   7   3 -11 76.9753 5.28486   8
   6  -3 -11 14.7234 5.95428   8
   6  -3 -11 13.0972 4.12356   2
  -6  -3  11 11.1487 2.09337   3
   6   3 -11 16.3802 3.28756   2
   6   3 -11 9.39005 2.87078   8
   5  -3 -11 30.6161 4.74736   2
   5  -3 -11 42.1747 8.02781   8
   5  -3 -11 31.5799 4.99729   6
  -5  -3  11 32.8109 3.33540   3
   5   3 -11 32.0477 5.36616   8
   5   3 -11 28.2665 4.68007   2
   4  -3 -11 322.664 15.7154   6
   4  -3 -11 324.375 16.8095   2
   4  -3 -11 324.749 21.3368   8
  -4  -3  11 345.781 13.2099   3
   4   3 -11 318.555 16.7316   2
   4   3 -11 330.947 17.7673   8
  -3  -3  11 591.630 20.5789   3
   3  -3 -11 614.465 25.8434   6
   3   3 -11 634.203 26.0491   8
   3   3 -11 678.697 26.0527   2
   2  -3 -11 748.825 26.9548   2
  -2  -3  11 785.866 25.8842   3
   2  -3 -11 793.161 31.9052   6
   2   3 -11 782.973 29.0721   8
   2   3 -11 807.433 29.4595   2
   1  -3 -11 997.649 32.5929   4
   1  -3 -11 1110.96 41.6663   6
  -1  -3  11 1108.40 35.2900   3
  -1   3  11 1030.21 44.8569   5
   1   3 -11 1061.73 37.4720   2
   1   3 -11 990.231 36.0210   8
  -1   3  11 1036.66 35.7824   3
   0  -3  11 295.038 16.3601   3
   0  -3 -11 278.140 17.8613   4
   0   3 -11 297.976 18.0084   2
   0   3  11 276.338 16.0855   3
   0   3  11 245.729 21.1403   5
   1  -3  11 815.920 33.1272   3
  -1  -3 -11 848.889 39.4537   4
   1   3  11 830.945 32.9804   3
   2  -3  11 341.533 30.3439   4
   2  -3  11 352.811 19.0691   3
  -2  -3 -11 331.764 24.3039   4
   2   3  11 361.311 19.0629   3
  -3  -3 -11 94.4935 12.1808   4
   3  -3  11 103.842 15.0269   4
   3   3  11 96.8840 8.15292   3
   3   3  11 66.5620 11.5432   4
  -4  -3 -11 80.4057 9.76974   4
   4  -3  11 58.0389 10.4146   4
   4   3  11 66.8701 9.79949   4
  -5  -3 -11 72.4312 8.28888   4
   5  -3  11 62.0335 7.29972   4
  -5   3 -11 67.9146 8.29820   4
   5   3  11 77.2963 6.50278   4
  -6  -4  11 60.3402 5.88212   3
   6  -4 -11 57.0814 6.97747   8
   6  -4 -11 57.6552 5.24075   2
   6   4 -11 73.6434 7.00598   8
   6   4 -11 64.1240 5.20653   2
   5  -4 -11 160.724 10.4929   2
   5  -4 -11 172.874 14.1596   8
  -5  -4  11 157.301 9.53381   3
   5  -4 -11 150.298 9.22481   6
   5   4 -11 167.200 11.7745   8
   5   4 -11 166.321 10.6675   2
   4  -4 -11 9.36612 5.84839   8
   4  -4 -11 7.47130 2.74084   6
  -4  -4  11 11.1256 2.26332   3
   4  -4 -11 12.1312 3.73849   2
   4   4 -11 7.25523 2.93491   2
   4   4 -11 7.26744 2.63173   8
   3  -4 -11 1.32748 2.20136   6
  -3  -4  11 3.75547 2.53529   3
   3  -4 -11 -4.5196 2.34166   2
   3   4 -11 1.25863 1.90496   2
   3   4 -11 3.29601 3.08382   8
  -2  -4  11 757.736 26.1333   3
   2  -4 -11 754.473 30.9793   6
   2   4 -11 753.707 29.3311   2
  -1  -4  11 1273.27 40.5416   3
  -1   4  11 1199.93 41.0132   3
   0  -4  11 1130.36 39.7161   3
   0   4 -11 1119.60 42.2645   2
   0   4  11 1067.07 38.9199   3
  -1  -4 -11 729.774 34.0310   4
   1  -4  11 717.954 44.4912   4
   1   4  11 717.454 38.8714   3
   2  -4  11 7.25573 3.88092   3
   2  -4  11 -1.7851 6.41089   4
  -2  -4 -11 2.70957 4.32720   4
   2   4  11 6.43221 3.08062   3
   3  -4  11 134.182 17.5585   4
  -3  -4 -11 161.153 15.0340   4
   3   4  11 181.658 14.7329   3
   3   4  11 156.589 15.3588   4
   4  -4  11 16.7511 8.44918   4
  -4  -4 -11 33.3860 6.03207   4
   4   4  11 36.9718 6.58848   4
  -5  -4 -11 57.2432 5.14350   4
   5  -4  11 56.5191 6.48500   4
   5   4  11 72.8225 5.73794   4
   6  -5 -11 42.6600 4.37030   6
   6  -5 -11 50.8955 4.20205   2
  -6  -5  11 48.7452 3.81225   3
   6  -5 -11 49.8512 5.44001   8
   6   5 -11 47.7933 4.53641   2
   6   5 -11 45.9711 5.07721   8
   5  -5 -11 -1.1056 3.15349   8
   5  -5 -11 3.96858 1.93062   6
  -5  -5  11 -0.5127 1.06484   3
   5   5 -11 0.52408 1.43613   2
   5   5 -11 -2.8986 1.65807   8
  -4  -5  11 174.552 9.28665   3
   4  -5 -11 170.690 14.8094   8
   4  -5 -11 155.446 11.3320   6
   4   5 -11 198.172 16.4057   8
   4   5 -11 191.558 13.0022   2
  -3  -5  11 125.084 8.02595   3
   3  -5 -11 126.978 10.2093   6
   3   5 -11 115.662 10.3986   8
   3   5 -11 142.184 10.7448   2
   3   5 -11 133.526 12.4817   4
   2  -5 -11 15.3156 4.14175   6
  -2  -5  11 26.4172 4.17118   3
  -2   5  11 12.3208 4.81587   3
   2   5 -11 19.6553 5.17124   2
   2   5 -11 20.3011 6.45904   4
   2   5 -11 21.7152 4.62490   8
   1  -5 -11 313.075 18.5683   6
  -1  -5  11 316.722 16.8222   3
  -1   5  11 309.984 16.5833   3
   1   5 -11 314.443 18.3207   2
   0  -5 -11 195.985 12.0925   4
   0  -5 -11 204.795 15.2300   6
   0  -5  11 220.387 20.8038   3
   0   5  11 211.845 21.1300   3
   0   5 -11 212.452 16.3604   2
   1  -5  11 24.7641 10.4937   4
   1  -5  11 22.5320 5.24838   3
  -1  -5 -11 38.7512 6.89527   4
   1   5  11 26.1162 5.39116   3
   2  -5  11 104.238 21.7701   4
  -3  -5 -11 44.4180 7.27044   4
  -3  -5 -11 40.0040 6.02095   6
   3  -5  11 55.1159 11.2574   4
   3   5  11 63.2689 10.3394   4
   3   5  11 48.5855 5.08438   3
   4  -5  11 10.1363 4.47977   4
  -4  -5 -11 13.0625 3.24586   4
   4   5  11 10.4156 5.37362   4
  -6  -6  11 144.333 6.88636   3
   6  -6 -11 139.604 7.94614   8
   6  -6 -11 126.178 6.85343   6
   6   6 -11 140.809 8.58361   8
   6   6 -11 155.105 10.1634   2
   5  -6 -11 64.3136 5.91320   6
  -5  -6  11 62.9788 5.01922   3
   5  -6 -11 57.9805 8.06938   8
   5   6 -11 72.3715 7.08485   8
   5   6 -11 57.5157 6.45938   2
   4  -6 -11 119.866 8.82308   6
  -4  -6  11 115.395 7.59936   3
   4   6 -11 107.272 9.10452   2
   4   6 -11 117.410 10.1699   8
  -3  -6  11 6.41118 2.18746   3
   3  -6 -11 5.37348 2.67303   6
   3   6 -11 1.79796 2.70513   8
   3   6 -11 5.56770 3.49690   2
  -2  -6  11 115.380 8.83813   3
   2  -6 -11 108.425 9.59599   6
   2   6 -11 101.212 12.2719   4
  -2   6  11 112.390 8.86351   3
   2   6 -11 97.7148 10.2065   8
   2   6 -11 109.003 10.3089   2
  -1  -6  11 1403.28 46.2704   3
   1  -6 -11 1443.43 48.4564   6
  -1   6  11 1464.15 46.2216   3
   1   6 -11 1381.55 50.2431   2
   0  -6 -11 829.469 33.3417   6
   0  -6  11 820.148 32.0357   3
   0  -6 -11 812.476 26.8750   4
   0  -6  11 744.112 43.0955   4
   0   6 -11 768.547 35.5159   2
   0   6  11 824.550 30.9048   3
   1  -6  11 132.499 10.8528   3
   1  -6  11 118.563 16.2243   4
  -1  -6 -11 137.884 11.9156   6
  -1  -6 -11 130.785 10.3824   4
   1   6  11 138.606 10.3302   3
  -2  -6 -11 15.7958 3.86326   6
   2  -6  11 14.0040 7.59057   4
  -2  -6 -11 27.1274 5.32217   4
  -3  -6 -11 9.26707 2.77295   4
  -3  -6 -11 10.3275 3.15366   6
   3  -6  11 15.2108 5.89581   4
   3   6  11 11.1737 2.56805   3
   4  -6  11 27.0463 6.00289   4
  -4  -6 -11 19.2283 3.53940   4
   4   6  11 17.4639 4.91217   4
  -5  -7  11 7.38902 2.09336   3
   5  -7 -11 7.07056 3.72214   8
   5  -7 -11 8.63531 2.13126   6
   5   7 -11 7.31166 2.44860   2
   5   7 -11 4.51432 2.17281   8
  -4  -7  11 8.03222 2.23910   3
   4  -7 -11 12.1626 3.07654   6
   4   7 -11 7.85656 2.80202   8
   4   7 -11 9.53462 3.51684   2
   3  -7 -11 110.910 8.95119   6
  -3  -7  11 105.694 8.09228   3
   3   7 -11 112.138 10.6921   8
   3   7 -11 109.528 9.59750   2
  -3   7  11 99.4876 6.56770   3
   3   7 -11 94.2027 10.7998   4
   2  -7 -11 268.278 15.5282   6
  -2  -7  11 256.800 14.3865   3
   2   7 -11 299.950 25.2488   2
  -2   7  11 257.568 13.1006   3
   2   7 -11 244.969 21.9313   4
  -1  -7  11 51.7336 6.27338   3
   1  -7 -11 45.5107 6.29637   6
   1   7 -11 45.9483 7.72963   2
  -1   7  11 53.7164 6.00935   3
   0  -7  11 123.900 18.8026   4
   0  -7  11 148.312 11.0426   3
   0  -7 -11 146.288 11.5583   6
   0   7  11 139.895 10.1094   3
  -1  -7 -11 340.096 17.8986   6
  -1  -7 -11 336.254 15.4328   4
   1  -7  11 327.056 27.1187   4
   1   7  11 350.064 16.6823   3
  -2  -7 -11 136.276 9.39458   6
  -2  -7 -11 136.785 9.65329   4
   2  -7  11 123.452 16.1070   4
   2   7  11 125.474 8.28742   3
  -3  -7 -11 114.254 8.82249   4
   3  -7  11 109.408 12.7055   4
   4  -7  11 20.3654 4.25322   4
  -4  -7 -11 25.5327 3.42444   4
   5  -8 -11 1.29844 1.24325   6
  -5  -8  11 1.30273 1.46929   3
  -4  -8  11 25.5196 3.97516   3
   4   8 -11 22.7281 4.21764   2
   3  -8 -11 84.2551 6.98874   6
  -3  -8  11 101.034 7.71073   3
   3   8 -11 107.733 8.81566   2
   3   8 -11 94.0669 10.7994   4
   2  -8 -11 131.900 9.48395   6
  -2  -8  11 127.888 10.2872   3
   2   8 -11 126.347 11.6031   2
  -2   8  11 134.652 8.12621   3
   2   8 -11 119.430 12.9541   4
   1  -8 -11 189.167 11.7744   6
  -1  -8  11 172.589 19.9312   4
  -1  -8  11 192.021 12.6315   3
  -1   8  11 189.148 11.0554   3
   0  -8  11 57.7664 7.79928   3
   0  -8 -11 51.1450 3.59493   4
   0  -8 -11 54.1003 6.29275   6
   0  -8  11 37.4910 10.3328   4
   0   8  11 55.5667 6.04133   3
   1  -8  11 2.36194 3.82690   4
  -1  -8 -11 8.02676 1.85562   4
  -1  -8 -11 6.59732 2.41414   6
   1   8  11 5.53283 1.95571   3
   2  -8  11 30.9528 7.92849   4
  -2  -8 -11 40.5002 4.07220   4
  -2  -8 -11 37.1121 4.62439   6
   2   8  11 40.4428 4.03197   3
  -3  -8 -11 26.0479 3.11734   4
   3  -8  11 22.2375 5.06493   4
   4  -9 -11 10.8733 2.34307   6
  -4  -9  11 12.7275 2.53528   3
   3  -9 -11 100.969 7.58270   6
  -3  -9  11 98.5525 7.20016   3
  -3   9  11 98.9570 5.76989   3
   2  -9 -11 72.4907 6.25678   6
  -2  -9  11 62.8605 7.04336   3
  -2   9  11 78.2881 5.45836   3
  -1  -9  11 112.814 14.5649   4
  -1  -9  11 105.929 9.51601   3
   1  -9 -11 106.493 7.89637   6
  -1   9  11 109.400 7.16691   3
   0  -9 -11 172.370 9.86304   6
   0  -9  11 157.124 16.2816   4
   0   9  11 163.951 9.11238   3
   1  -9  11 74.7987 11.6383   4
  -1  -9 -11 85.9653 5.97104   6
  -1  -9 -11 81.1494 4.51443   4
   1   9  11 94.0773 6.26035   3
   2  -9  11 58.4060 9.44085   4
  -2  -9 -11 47.2177 3.34644   4
  -3  -9 -11 155.562 6.23619   4
   3  -9  11 152.696 10.9872   4
   4 -10 -11 41.0128 3.21434   6
   3 -10 -11 16.7685 2.52918   6
  -3  10  11 15.2380 3.06589   3
   2 -10 -11 10.7630 2.28722   6
  -2  10  11 10.9791 2.35532   3
   1 -10 -11 80.9684 5.67988   6
  -1 -10  11 96.2535 13.2958   4
   0 -10  11 117.087 12.7388   4
   0 -10 -11 102.708 6.87622   6
   1 -10  11 101.052 11.0950   4
   1  10  11 89.3723 5.16779   3
   2 -10  11 -3.9029 3.03918   4
   2 -11 -11 62.5707 3.65927   6
  -1  11  11 89.7611 5.09495   3
   0 -11  11 44.6371 8.95608   4
   0  11  11 66.2640 5.94287   3
   7   0 -12 95.7339 5.84013   8
   7   0 -12 89.4434 5.51728   2
   6   0 -12 48.1477 5.81586   8
   6   0 -12 46.7639 5.27067   2
   5   0 -12 131.589 9.96102   2
   5   0 -12 128.819 10.6690   8
   4   0 -12 10.2637 3.80066   8
   4   0 -12 15.4430 4.05801   2
  -3   0  12 185.339 9.26161   3
   3   0 -12 207.764 12.4157   2
   3   0 -12 192.419 12.7078   8
   2   0 -12 167.589 12.7961   6
  -2   0  12 157.520 9.58157   3
   2   0 -12 148.733 10.2234   2
   1   0 -12 493.152 21.8949   2
  -1   0  12 490.162 21.2709   3
   0   0 -12 331.762 19.6497   2
   0   0  12 334.030 18.5452   3
   1   0  12 39.9730 7.75761   3
   2   0  12 229.936 24.3563   4
   2   0  12 180.486 13.6225   3
   3   0  12 25.7679 8.83704   4
   3   0  12 17.3160 5.55470   3
   4   0  12 -2.5579 3.44326   4
  -4   0 -12 6.55258 3.25268   4
  -5   0 -12 -1.7451 2.05485   4
   5   0  12 1.35980 2.79952   4
   7  -1 -12 36.5765 3.28392   8
   7  -1 -12 43.0573 3.58051   2
   7   1 -12 43.7150 3.76516   8
   7   1 -12 34.8382 3.09387   2
   6  -1 -12 13.9708 3.07911   2
   6  -1 -12 5.23674 3.66619   8
  -6  -1  12 5.90850 2.04874   3
   6   1 -12 9.85579 2.38732   2
   6   1 -12 16.0736 3.91394   8
   5  -1 -12 49.7081 6.01165   2
   5  -1 -12 38.9197 5.99758   8
  -5  -1  12 40.7282 4.05329   3
   5   1 -12 49.1527 6.66975   8
   5   1 -12 50.9807 6.24522   2
  -4  -1  12 263.582 10.8193   3
   4  -1 -12 282.258 17.0128   8
   4  -1 -12 279.453 15.2022   2
   4   1 -12 273.506 15.1490   2
   4   1 -12 276.803 15.9572   8
   3  -1 -12 147.151 11.3385   8
   3  -1 -12 141.145 11.0079   6
  -3  -1  12 154.578 8.16982   3
   3  -1 -12 139.790 9.87745   2
   3   1 -12 159.899 10.8564   8
   3   1 -12 160.994 10.8456   2
   2  -1 -12 68.8997 8.40398   6
  -2  -1  12 83.5725 6.79624   3
   2  -1 -12 83.3708 7.15487   2
   2   1 -12 62.8973 9.01448   6
  -2   1  12 73.5792 7.32869   3
   1  -1 -12 9.05470 4.20452   2
  -1   1  12 5.20375 3.08737   3
   1   1 -12 -0.9356 3.28126   2
   0  -1 -12 191.922 15.2267   2
   0  -1  12 204.441 14.0901   3
   0   1  12 199.196 13.7211   3
   0   1 -12 212.466 15.6873   2
   1  -1  12 562.446 33.2001   3
   1   1  12 616.144 37.0781   3
   2  -1  12 61.3625 8.12387   3
   2   1  12 62.5648 7.79666   3
  -3  -1 -12 38.6274 9.66285   4
   3  -1  12 33.7190 9.40874   4
   3   1  12 27.7244 6.58061   3
   3   1  12 49.9381 11.0360   4
  -4  -1 -12 12.2829 3.77208   4
   4  -1  12 14.7427 6.00884   4
  -4   1 -12 8.19323 4.46781   4
   4   1  12 18.5287 5.64765   4
   5  -1  12 34.5185 5.03959   4
  -5  -1 -12 28.5211 3.78799   4
   5   1  12 28.3436 4.70933   4
  -5   1 -12 37.0725 5.35924   4
   7  -2 -12 27.4116 2.65131   2
   7  -2 -12 25.3586 2.70163   8
   7   2 -12 26.5759 2.99031   8
   7   2 -12 21.7567 2.55385   2
   6  -2 -12 25.3196 3.71865   2
  -6  -2  12 24.9999 2.85312   3
   6  -2 -12 32.0088 4.41487   8
   6   2 -12 32.7164 7.42179   8
   6   2 -12 25.1104 5.52087   2
   5  -2 -12 18.0449 4.93108   8
   5  -2 -12 29.7501 4.90016   2
  -5  -2  12 26.3592 3.41754   3
   5   2 -12 24.8311 5.08156   8
   5   2 -12 16.9587 3.77251   2
   4  -2 -12 416.670 22.0450   8
   4  -2 -12 441.589 18.4033   6
   4  -2 -12 426.841 19.3526   2
  -4  -2  12 430.140 15.3275   3
   4   2 -12 426.145 19.9240   2
   4   2 -12 427.106 20.3648   8
   3  -2 -12 272.853 15.7311   6
   3  -2 -12 276.594 14.3002   2
  -3  -2  12 288.155 12.5463   3
   3   2 -12 286.158 15.2520   2
   3   2 -12 285.268 15.5691   8
   2  -2 -12 39.1682 5.67240   2
   2  -2 -12 45.6945 7.17949   6
  -2  -2  12 39.9965 4.83352   3
   2   2 -12 28.9019 5.79096   8
  -2   2  12 29.1010 5.54843   3
   2   2 -12 40.7952 5.60471   2
   1  -2 -12 836.164 32.8398   2
  -1  -2  12 1019.24 34.6102   3
   1  -2 -12 985.825 32.9358   4
  -1   2  12 1041.19 35.5027   3
   0  -2  12 1087.80 39.4844   3
   0   2 -12 1037.32 40.5760   2
   0   2  12 1051.88 38.8368   3
  -1  -2 -12 165.246 16.5212   4
   1  -2  12 174.631 13.8324   3
   1   2  12 179.875 13.6330   3
  -2  -2 -12 1.73808 3.89945   4
   2  -2  12 33.2576 9.14006   4
   2   2  12 1.41576 2.72292   3
  -3  -2 -12 3.36279 3.52629   4
   3  -2  12 4.15882 5.84886   4
   3   2  12 3.03934 6.02932   4
   3   2  12 1.82474 2.85130   3
   4  -2  12 40.2487 7.90225   4
  -4  -2 -12 30.5704 7.89455   4
  -4   2 -12 47.9556 7.35327   4
   4   2  12 48.8577 7.93744   4
   5  -2  12 37.1838 4.91157   4
  -5  -2 -12 33.9688 3.74068   4
   5   2  12 32.0913 5.55806   4
  -5   2 -12 21.7916 5.12933   4
   6  -3 -12 41.9242 4.31120   2
  -6  -3  12 46.9087 3.52771   3
   6  -3 -12 40.9203 5.13294   8
   6   3 -12 38.5398 4.68207   8
   6   3 -12 45.8530 4.67677   2
   5  -3 -12 115.279 8.58031   2
   5  -3 -12 113.905 7.69417   6
  -5  -3  12 113.704 6.45342   3
   5  -3 -12 110.733 10.0192   8
   5   3 -12 110.780 9.32851   8
   5   3 -12 111.787 8.60023   2
  -4  -3  12 1.64727 1.32645   3
   4  -3 -12 -2.8773 1.66095   6
   4  -3 -12 -0.7878 2.04270   2
   4   3 -12 3.53980 2.51895   8
   4   3 -12 0.61878 1.96708   2
   3  -3 -12 1009.89 35.8198   6
  -3  -3  12 997.149 30.7917   3
   3  -3 -12 972.371 32.7938   2
   3   3 -12 969.078 34.6583   2
   3   3 -12 954.812 34.5548   8
  -2  -3  12 791.100 27.4897   3
   2  -3 -12 807.474 32.5229   6
  -2   3  12 765.086 28.4436   3
   2   3 -12 803.938 30.4822   2
   2   3 -12 732.629 29.5050   8
   1  -3 -12 307.394 19.0438   6
  -1  -3  12 274.282 15.2734   3
  -1   3  12 269.220 15.3784   3
   1   3 -12 249.779 17.0503   2
   0  -3  12 50.4605 7.10001   3
   0  -3 -12 42.0474 7.26080   4
   0   3 -12 48.1904 7.97708   2
   0   3  12 41.9233 7.30512   3
  -1  -3 -12 144.507 14.3112   4
   1  -3  12 162.735 12.9527   3
   1   3  12 152.850 12.2221   3
   2  -3  12 250.772 15.3104   3
  -2  -3 -12 265.612 20.8105   4
   2   3  12 262.312 15.7642   3
  -3  -3 -12 79.8952 10.5016   4
   3   3  12 104.489 15.0987   4
   3   3  12 76.5645 6.84378   3
   4  -3  12 59.6525 8.35285   4
  -4  -3 -12 59.3300 7.26236   4
   4   3  12 52.0838 7.87216   4
  -6  -4  12 1.84844 1.24847   3
   6  -4 -12 4.40125 1.93024   8
   6   4 -12 2.30018 1.48111   2
   6   4 -12 1.44850 1.95521   8
   5  -4 -12 5.16186 2.32415   6
   5  -4 -12 10.2770 2.68953   2
   5  -4 -12 5.90897 3.09302   8
  -5  -4  12 5.83691 1.64500   3
   5   4 -12 7.00747 2.75170   8
   5   4 -12 6.05374 2.24910   2
  -4  -4  12 75.5467 5.86498   3
   4  -4 -12 78.9218 6.75935   2
   4  -4 -12 78.0675 6.84390   6
   4   4 -12 85.9113 8.32655   8
   4   4 -12 75.3662 7.72808   2
  -3  -4  12 9.82652 2.62805   3
   3  -4 -12 11.8087 3.82727   6
   3  -4 -12 4.12183 3.42510   2
   3   4 -12 20.3163 4.84593   8
   3   4 -12 13.6608 3.64886   2
   2  -4 -12 797.032 32.2369   6
  -2  -4  12 793.413 28.3097   3
   2   4 -12 806.286 31.5800   2
  -2   4  12 765.064 29.3555   3
   2   4 -12 750.542 30.0974   8
   1  -4 -12 348.147 20.3742   6
  -1  -4  12 413.026 25.9468   3
   1   4 -12 354.165 20.0115   2
  -1   4  12 315.675 17.8479   3
   0  -4 -12 2090.94 68.5751   6
   0  -4  12 2002.22 64.0502   3
   0  -4 -12 2025.78 61.9527   4
   0   4  12 2008.22 63.5409   3
   0   4 -12 2105.35 68.4761   2
   1  -4  12 77.3125 8.96695   3
   1  -4  12 94.3213 16.8677   4
  -1  -4 -12 84.6685 10.5316   4
   1   4  12 90.3563 9.18113   3
   2  -4  12 57.9877 8.14839   3
   2  -4  12 92.7548 16.4287   4
  -2  -4 -12 82.0121 10.3251   4
   2   4  12 62.4007 7.23535   3
   3  -4  12 152.106 17.9759   4
  -3  -4 -12 200.628 15.6068   4
   3   4  12 197.596 10.4442   3
  -4  -4 -12 30.8423 4.66101   6
  -4  -4 -12 31.7409 4.88596   4
   4  -4  12 47.6031 7.48791   4
   6  -5 -12 36.8440 4.15895   8
  -6  -5  12 31.0528 3.26441   3
   6   5 -12 29.2424 4.72044   2
   6   5 -12 37.9970 4.32336   8
   5  -5 -12 5.00140 2.96552   2
   5  -5 -12 6.83622 3.27096   8
   5  -5 -12 7.04458 2.80956   6
  -5  -5  12 8.78855 2.23237   3
   5   5 -12 7.70498 3.21862   8
   5   5 -12 7.60575 2.60269   2
  -4  -5  12 155.012 8.83916   3
   4  -5 -12 143.823 9.79989   6
   4   5 -12 158.215 11.0188   2
   4   5 -12 151.827 11.3695   8
   3  -5 -12 106.401 8.68896   6
  -3  -5  12 106.282 7.74077   3
   3   5 -12 89.8705 9.30020   8
   3   5 -12 97.7505 10.1608   2
  -2  -5  12 114.886 9.11584   3
   2  -5 -12 136.971 11.2426   6
   2   5 -12 120.685 11.5693   2
   2   5 -12 122.064 11.2020   8
  -2   5  12 118.749 9.54487   3
   1  -5 -12 289.430 17.9026   6
  -1  -5  12 284.048 15.9301   3
   1   5 -12 257.037 17.4177   2
  -1   5  12 280.171 15.5743   3
   0  -5 -12 163.107 13.3582   6
   0  -5  12 155.324 12.1423   3
   0  -5 -12 152.994 9.65198   4
   0   5  12 156.504 12.0111   3
   0   5 -12 170.869 14.7516   2
  -1  -5 -12 380.660 20.1868   4
  -1  -5 -12 392.120 21.9680   6
   1  -5  12 392.622 20.1044   3
   1   5  12 377.750 19.1828   3
  -2  -5 -12 327.174 18.5425   6
   2  -5  12 351.912 28.5357   4
  -2  -5 -12 333.450 19.3725   4
   2   5  12 323.167 16.4109   3
  -3  -5 -12 20.7929 4.48953   6
  -3  -5 -12 32.2475 5.29360   4
   3  -5  12 17.6295 11.6813   4
   3   5  12 27.5803 4.62040   3
   4  -5  12 50.6388 8.00356   4
  -4  -5 -12 65.6690 5.76424   4
   6   6 -12 98.1852 6.46062   8
   5  -6 -12 36.1641 5.47000   8
   5  -6 -12 36.3219 3.76491   6
  -5  -6  12 34.7822 3.58690   3
   5   6 -12 24.8098 4.33670   2
   5   6 -12 30.4882 4.75264   8
  -4  -6  12 128.484 8.23184   3
   4  -6 -12 127.122 8.81664   6
   4   6 -12 140.640 10.2680   2
   4   6 -12 125.340 10.2309   8
  -3  -6  12 134.954 9.29981   3
   3  -6 -12 137.656 10.3336   6
   3   6 -12 138.388 11.4453   8
   3   6 -12 132.756 10.9733   2
  -2  -6  12 245.813 13.8676   3
   2  -6 -12 223.478 14.1810   6
  -2   6  12 231.628 13.1486   3
   2   6 -12 237.996 15.7232   2
   1  -6 -12 458.832 22.5382   6
  -1  -6  12 419.704 20.7323   3
   1   6 -12 472.848 24.7068   2
  -1   6  12 432.018 20.0463   3
   0  -6 -12 405.983 20.9844   6
   0  -6  12 380.399 30.0216   4
   0  -6  12 434.939 21.2007   3
   0   6  12 415.291 19.8334   3
  -1  -6 -12 76.8298 8.28112   6
  -1  -6 -12 71.6674 6.89586   4
   1  -6  12 70.7333 8.47840   3
   1   6  12 82.3738 7.91780   3
   2  -6  12 18.1260 7.42324   4
  -2  -6 -12 9.93431 2.93357   6
  -2  -6 -12 19.0839 4.14283   4
   2   6  12 19.1666 4.05563   3
  -3  -6 -12 93.0265 7.39841   4
   3  -6  12 91.3743 12.0147   4
  -3  -6 -12 87.1115 6.55027   6
   3   6  12 84.5085 6.08682   3
   4  -6  12 65.6195 7.08715   4
  -4  -6 -12 58.6057 4.07500   4
  -5  -7  12 74.9588 5.45653   3
   5  -7 -12 77.8514 5.34471   6
   5   7 -12 78.1589 5.93044   2
  -4  -7  12 22.9744 3.67891   3
   4  -7 -12 22.2912 3.46735   6
   4   7 -12 25.6078 5.50471   8
   4   7 -12 27.1456 5.58864   2
   3  -7 -12 207.989 12.0317   6
  -3  -7  12 210.707 12.0724   3
   3   7 -12 221.270 13.6895   2
  -3   7  12 213.050 9.87447   3
   2  -7 -12 336.282 17.1686   6
  -2  -7  12 318.379 16.3755   3
  -2   7  12 317.130 16.2864   3
   2   7 -12 305.298 18.1586   2
  -1  -7  12 60.9092 7.16812   3
   1  -7 -12 55.0821 6.77988   6
   1   7 -12 62.4491 8.52757   2
  -1   7  12 60.3587 6.36701   3
   0  -7 -12 202.447 13.0923   6
   0  -7  12 205.395 14.8642   3
   0   7  12 210.785 12.5063   3
  -1  -7 -12 143.093 10.2293   6
  -1  -7 -12 141.109 7.83213   4
   1  -7  12 119.268 17.2701   4
   1   7  12 142.944 9.45996   3
   2  -7  12 146.690 16.1440   4
  -2  -7 -12 148.231 8.65290   4
  -2  -7 -12 138.005 8.66370   6
   2   7  12 142.609 8.32689   3
   3  -7  12 21.0892 6.22023   4
  -3  -7 -12 17.8273 2.67940   4
   5  -8 -12 44.8082 3.53431   6
   4  -8 -12 6.01664 1.80078   6
  -4  -8  12 9.03206 3.07654   3
   4   8 -12 1.05093 3.87298   2
   3  -8 -12 57.7347 5.32227   6
  -3  -8  12 52.8800 5.66572   3
   3   8 -12 50.9529 7.48880   2
   2  -8 -12 137.388 9.33616   6
  -2  -8  12 124.753 9.24246   3
  -2   8  12 135.911 7.82010   3
   2   8 -12 135.386 11.5791   2
   1  -8 -12 202.966 11.8811   6
  -1  -8  12 190.903 12.2615   3
  -1   8  12 200.613 10.8233   3
   0  -8 -12 55.1291 5.61023   6
   0  -8  12 52.8746 8.50074   3
   0   8  12 55.8236 5.41121   3
   1  -8  12 9.50757 5.78536   4
  -1  -8 -12 21.6873 2.41989   4
  -1  -8 -12 21.0079 3.36213   6
   1   8  12 28.2377 3.72148   3
  -2  -8 -12 154.087 7.79007   6
  -2  -8 -12 177.912 7.51663   4
   2  -8  12 198.091 16.0201   4
   2   8  12 171.973 8.06240   3
  -3  -8 -12 27.2909 2.04766   4
   3  -8  12 24.0903 5.12016   4
   4  -9 -12 9.63061 2.02078   6
   3  -9 -12 150.162 8.03729   6
  -3  -9  12 140.135 8.48350   3
  -3   9  12 152.992 7.58798   3
  -2  -9  12 198.515 11.5546   3
   2  -9 -12 239.289 11.9334   6
  -2   9  12 199.686 11.9062   3
   1  -9 -12 58.1754 6.54779   6
  -1   9  12 56.2877 4.68160   3
   0  -9  12 0.69508 6.97980   4
   0  -9 -12 6.04382 1.98271   6
   0   9  12 6.56935 2.07336   3
  -1  -9 -12 86.3250 5.18273   6
   1  -9  12 83.5613 11.2937   4
   1   9  12 73.3123 5.53683   3
   2  -9  12 17.2687 5.11798   4
   3 -10 -12 18.6214 2.37911   6
   2 -10 -12 4.67927 1.24207   6
  -2  10  12 2.55343 2.12804   3
   1 -10 -12 35.8059 3.60161   6
   0 -10 -12 3.35371 2.83347   6
   0 -10  12 19.4831 7.56062   4
   1 -10  12 74.0159 11.7596   4
   6   0 -13 19.4544 3.26490   2
   6   0 -13 19.3408 3.31193   8
   5   0 -13 827.038 30.0810   8
   5   0 -13 862.100 30.0609   2
   4   0 -13 4.87949 3.01183   8
   4   0 -13 -2.3698 1.43616   2
   2   0 -13 15.3325 3.84431   2
  -2   0  13 21.9019 4.59979   3
   2   0 -13 23.4144 4.98374   6
  -1   0  13 55.8731 7.23690   3
   1   0 -13 39.9790 7.46276   2
   0   0 -13 68.5477 10.0663   2
   0   0  13 62.0491 8.42166   3
   1   0  13 20.2908 4.93372   3
   2   0  13 40.4960 6.47030   3
   3   0  13 -3.2047 4.01979   3
  -3   0 -13 0.37830 3.42210   4
   3   0  13 6.58228 7.19243   4
  -4   0 -13 45.4570 7.35683   4
   4   0  13 68.0557 11.3677   4
   6  -1 -13 169.614 9.46575   8
   6  -1 -13 175.163 9.47771   2
   6   1 -13 174.532 9.86143   8
   6   1 -13 168.861 9.46737   2
  -5  -1  13 54.7767 4.99170   3
   5  -1 -13 58.9295 5.91685   2
   5  -1 -13 57.6437 6.41078   8
   5   1 -13 57.0703 6.11816   2
   5   1 -13 66.9278 6.69892   8
  -4  -1  13 520.723 18.2776   3
   4  -1 -13 506.169 21.7974   8
   4   1 -13 512.671 23.8030   8
   4   1 -13 499.675 25.5236   2
   3  -1 -13 48.1335 6.75307   6
   3  -1 -13 47.0116 5.46549   2
  -3  -1  13 39.6333 5.01459   3
   3   1 -13 43.4880 5.88946   2
   3   1 -13 44.2535 6.74949   8
  -2  -1  13 352.379 23.7443   3
   2  -1 -13 314.963 18.2845   6
   2  -1 -13 309.250 15.6666   2
   2   1 -13 298.482 17.0704   6
  -2   1  13 305.866 15.7251   3
   2   1 -13 294.235 16.3865   2
   1  -1 -13 23.7131 6.64047   2
   1  -1 -13 14.9387 4.60008   4
  -1  -1  13 15.0306 3.88346   3
  -1   1  13 13.0608 3.85460   3
   1   1 -13 14.9739 6.03113   2
   0  -1  13 398.317 21.4797   3
   0   1  13 420.681 21.7921   3
   0   1 -13 402.072 22.5527   2
   1  -1  13 413.772 22.6870   3
   1   1  13 413.178 22.3434   3
  -2  -1 -13 0.52981 3.61147   4
   2  -1  13 3.83760 3.23984   3
   2   1  13 7.17526 3.32776   3
  -3  -1 -13 100.973 12.1594   4
   3  -1  13 79.2383 17.3537   4
   3   1  13 102.485 14.9225   4
   3   1  13 97.7471 8.01762   3
   4  -1  13 89.7675 11.8524   4
  -4  -1 -13 86.1408 9.37780   4
   4   1  13 71.1493 8.76114   4
  -4   1 -13 80.0759 9.23335   4
   6  -2 -13 96.7874 6.64166   8
   6  -2 -13 82.6465 5.68418   2
   6   2 -13 95.3222 6.56148   2
   6   2 -13 95.8107 6.90118   8
   5  -2 -13 78.3199 7.21967   8
  -5  -2  13 70.5760 5.32036   3
   5  -2 -13 82.8720 6.76536   2
   5   2 -13 67.6310 6.47827   2
   5   2 -13 73.5654 7.14441   8
   4  -2 -13 98.7405 9.16186   8
   4  -2 -13 99.4243 7.86148   6
   4  -2 -13 106.247 8.27190   2
  -4  -2  13 98.2991 6.89763   3
   4   2 -13 101.971 8.97274   8
   4   2 -13 108.833 9.25951   2
   3  -2 -13 417.105 18.4411   2
  -3  -2  13 440.125 17.4911   3
   3  -2 -13 432.112 20.0471   6
   3   2 -13 423.741 19.1316   8
   3   2 -13 444.558 20.3540   2
   2  -2 -13 7.75633 2.88457   2
   2   2 -13 5.09111 3.55531   2
  -1  -2  13 836.296 32.9201   3
   1  -2 -13 808.462 35.1441   6
   1   2 -13 792.568 33.1637   2
   0  -2 -13 400.719 22.9346   4
   0  -2  13 404.728 21.8792   3
   0   2 -13 425.820 23.5618   2
   0   2  13 416.357 21.8615   3
  -1  -2 -13 54.6636 9.87013   4
   1  -2  13 58.6745 8.38471   3
   1   2  13 66.7797 8.33449   3
   2  -2  13 -2.1553 2.90908   3
  -2  -2 -13 -1.9527 2.48328   4
   2   2  13 2.85235 2.58930   3
  -3  -2 -13 9.04006 4.16493   4
   3  -2  13 16.4421 7.03901   4
   3   2  13 11.9630 3.52681   3
   3   2  13 16.1439 7.24582   4
  -4  -2 -13 13.3850 3.23451   4
  -4   2 -13 13.3247 4.28723   4
   4   2  13 26.2331 5.92291   4
   6  -3 -13 127.084 8.22098   2
   6  -3 -13 111.796 7.39087   8
   6   3 -13 117.931 7.53728   8
   6   3 -13 123.734 7.48817   2
   5  -3 -13 2.77217 2.52369   6
   5  -3 -13 2.87572 2.08872   2
  -5  -3  13 4.56508 1.67320   3
   5   3 -13 0.10621 1.47567   2
   5   3 -13 4.35912 2.40359   8
  -4  -3  13 50.8219 4.87719   3
   4  -3 -13 51.5706 5.84809   6
   4  -3 -13 60.0904 5.95661   2
   4   3 -13 48.4782 6.04271   8
   4   3 -13 57.3537 6.46760   2
  -3  -3  13 157.927 9.59117   3
   3  -3 -13 137.177 9.64337   2
   3  -3 -13 167.697 11.5099   6
   3   3 -13 151.224 11.1371   8
   3   3 -13 160.600 11.4553   2
   2  -3 -13 -0.6752 1.65857   6
  -2  -3  13 6.58416 2.49721   3
  -2   3  13 8.96112 4.31612   3
   2   3 -13 2.86156 4.66056   2
   2   3 -13 4.26272 3.38787   8
  -1  -3  13 24.2303 5.29082   3
   1  -3 -13 18.9216 5.33225   6
  -1   3  13 12.8004 4.48812   3
   1   3 -13 17.2050 6.22727   2
   0  -3  13 9.79702 3.84376   3
   0  -3 -13 0.20455 2.76383   4
   0   3  13 10.9131 3.59518   3
   0   3 -13 -0.2671 3.38177   2
   1  -3  13 21.4491 5.45253   3
   1   3  13 21.0352 4.67329   3
   2  -3  13 1.73245 8.36445   4
   2  -3  13 13.5461 6.00428   3
  -2  -3 -13 27.6238 6.59451   4
   2   3  13 23.9043 5.09197   3
  -3  -3 -13 55.6311 8.10206   4
   3  -3  13 52.4197 10.3527   4
   3   3  13 63.5172 9.41270   3
  -4  -3 -13 14.6446 3.11265   6
  -4  -3 -13 17.3009 3.52103   4
   4  -3  13 12.2390 4.31539   4
  -4   3 -13 10.3955 3.42834   4
  -6  -4  13 56.5570 4.17314   3
   6   4 -13 50.3652 4.78977   8
   6   4 -13 51.9419 4.76089   2
  -5  -4  13 49.4005 4.53177   3
   5  -4 -13 41.3010 4.53322   6
   5  -4 -13 47.8241 6.29688   8
   5  -4 -13 62.1618 5.09933   2
   5   4 -13 46.6353 5.23747   2
   5   4 -13 48.7045 6.19272   8
   4  -4 -13 299.597 14.2547   6
   4   4 -13 306.734 16.3111   8
   4   4 -13 304.786 15.8932   2
  -3  -4  13 163.904 10.3242   3
   3   4 -13 177.934 16.4761   8
   3   4 -13 200.044 18.0293   2
   2  -4 -13 389.916 20.7361   6
  -2  -4  13 370.779 18.0605   3
   2   4 -13 385.341 19.6217   8
  -2   4  13 386.828 18.8296   3
   2   4 -13 410.367 21.7961   2
   1  -4 -13 458.596 23.7089   6
  -1  -4  13 437.524 21.4034   3
  -1   4  13 468.372 22.0245   3
   1   4 -13 448.733 23.6364   2
   0  -4 -13 17.1211 3.83531   4
   0  -4  13 10.4967 3.76718   3
   0  -4 -13 5.73045 3.41168   6
   0   4 -13 11.7131 3.87199   2
   0   4  13 11.8004 3.78141   3
  -1  -4 -13 166.057 13.3615   4
   1  -4  13 165.219 12.8958   3
   1   4  13 176.642 12.5939   3
   2  -4  13 50.9294 7.78501   3
   2  -4  13 56.6910 11.1046   4
  -2  -4 -13 57.4222 7.82109   4
   2   4  13 65.8833 7.77736   3
   3  -4  13 147.647 14.7852   4
  -3  -4 -13 145.983 10.1987   6
  -3  -4 -13 152.743 11.8217   4
   3   4  13 135.274 7.52316   3
  -4  -4 -13 216.020 12.0416   4
   4  -4  13 168.126 12.1706   4
  -4   4 -13 205.492 12.9869   4
   6   5 -13 18.6145 2.83717   8
   6   5 -13 19.3692 3.19070   2
  -5  -5  13 39.0471 4.26972   3
   5  -5 -13 40.6294 4.06996   6
   5   5 -13 49.0118 5.36007   8
   5   5 -13 42.0759 5.77757   2
   4  -5 -13 205.794 11.3767   6
  -4  -5  13 199.411 10.8766   3
   4   5 -13 218.317 13.5578   2
   4   5 -13 194.305 12.5040   8
   3  -5 -13 403.792 19.2323   6
  -3  -5  13 415.391 18.0669   3
   3   5 -13 407.066 19.9889   8
   3   5 -13 410.301 20.8824   2
   2  -5 -13 212.165 15.8115   6
  -2  -5  13 221.668 13.3082   3
  -2   5  13 218.949 13.5260   3
   2   5 -13 243.761 17.3057   2
   1  -5 -13 194.993 14.0489   6
  -1  -5  13 179.940 12.7768   3
   1   5 -13 204.352 15.2551   2
  -1   5  13 174.061 12.3956   3
   0  -5  13 128.026 11.0326   3
   0  -5 -13 103.557 6.42326   4
   0  -5 -13 101.170 15.8932   6
   0   5  13 101.858 9.60615   3
   1  -5  13 8.86246 10.0122   4
   1  -5  13 17.8987 4.34905   3
  -1  -5 -13 11.8310 4.20069   6
  -1  -5 -13 12.4082 3.56519   4
   1   5  13 10.3068 2.79596   3
   2  -5  13 29.3934 10.1571   4
  -2  -5 -13 25.7624 5.32652   4
   2   5  13 29.7352 4.60806   3
  -3  -5 -13 62.5953 5.90310   4
   3  -5  13 64.3225 9.57719   4
  -3  -5 -13 62.0764 5.49401   6
   5  -6 -13 54.0790 4.40128   6
  -5  -6  13 57.1781 4.90399   3
   5   6 -13 44.1268 5.15673   8
   5   6 -13 47.4703 5.11246   2
  -4  -6  13 194.655 10.7155   3
   4  -6 -13 208.838 10.8473   6
   4   6 -13 209.475 12.6103   2
   4   6 -13 198.457 12.6122   8
   3  -6 -13 129.451 9.57477   6
  -3  -6  13 115.650 9.58556   3
   3   6 -13 126.747 10.3504   2
   2  -6 -13 169.138 11.7468   6
  -2  -6  13 178.515 11.7607   3
   2   6 -13 178.095 13.3850   2
  -2   6  13 181.632 11.5475   3
   1  -6 -13 5.32964 2.84138   6
  -1  -6  13 12.2581 4.16903   3
   1   6 -13 5.53489 2.87966   2
  -1   6  13 9.76434 2.80458   3
   0  -6  13 97.0029 9.22131   3
   0  -6 -13 82.8718 8.70071   6
   0   6  13 92.4722 8.02556   3
   1  -6  13 59.3602 17.0599   4
   1  -6  13 91.0015 8.92545   3
  -1  -6 -13 85.3392 6.24042   4
  -1  -6 -13 85.4068 8.38724   6
   1   6  13 97.3967 7.89854   3
  -2  -6 -13 173.943 11.9249   4
   2  -6  13 193.469 18.0837   4
  -2  -6 -13 181.617 10.9717   6
   2   6  13 177.421 9.81206   3
   3  -6  13 17.2247 5.28562   4
  -3  -6 -13 17.7096 3.38338   6
  -3  -6 -13 14.7338 2.52002   4
  -5  -7  13 35.5222 4.76712   3
   5  -7 -13 31.6993 3.05972   6
   5   7 -13 28.1963 4.76468   2
   4  -7 -13 10.3085 2.26988   6
  -4  -7  13 11.8239 2.60877   3
   4   7 -13 19.9544 4.08077   2
   3  -7 -13 68.2960 6.23495   6
  -3  -7  13 64.8668 6.54046   3
   3   7 -13 78.0762 7.97665   2
   2  -7 -13 412.339 18.7324   6
  -2  -7  13 396.151 18.7595   3
   2   7 -13 420.654 21.7280   2
  -2   7  13 418.147 16.4630   3
  -1  -7  13 49.1717 6.37498   3
   1  -7 -13 60.4526 6.40436   6
  -1   7  13 50.9141 5.69110   3
   0  -7 -13 79.0057 7.06817   6
   0  -7  13 65.0443 7.18339   3
   0   7  13 63.4628 6.29353   3
  -1  -7 -13 41.2440 2.99344   4
  -1  -7 -13 35.2796 5.06693   6
   1  -7  13 38.7844 9.54896   4
   1   7  13 41.0767 4.75312   3
   2  -7  13 124.627 13.9398   4
  -2  -7 -13 144.301 8.20578   6
  -2  -7 -13 130.027 6.19648   4
   2   7  13 134.772 7.15719   3
   3  -7  13 66.2843 8.23046   4
  -3  -7 -13 66.6197 3.39811   4
   4  -8 -13 50.8434 4.14913   6
  -4  -8  13 41.9924 4.45677   3
  -3  -8  13 45.5228 5.54901   3
   3  -8 -13 38.5790 4.09746   6
   3   8 -13 40.8895 5.59343   2
   2  -8 -13 80.9741 6.53797   6
  -2  -8  13 71.5191 7.39373   3
  -2   8  13 71.7229 6.46662   3
  -1  -8  13 99.0295 8.37201   3
   1  -8 -13 88.0715 7.19630   6
  -1   8  13 101.093 6.84761   3
   0  -8  13 50.8611 13.5052   4
   0  -8 -13 33.3698 4.86268   6
   0   8  13 41.8717 4.25596   3
   1  -8  13 114.970 17.6370   4
  -1  -8 -13 119.563 7.28050   6
   1   8  13 116.336 7.53647   3
   2  -8  13 223.254 15.0299   4
   3  -9 -13 18.4429 2.34130   6
   2  -9 -13 107.342 6.76874   6
   1  -9 -13 83.3086 5.64153   6
  -1   9  13 86.4865 5.48927   3
   0  -9 -13 65.0915 4.64390   6
   0  -9  13 82.9145 14.4805   4
   0   9  13 69.8803 4.94808   3
   1  -9  13 76.7086 10.6589   4
   1   9  13 79.1970 5.06470   3
   2 -10 -13 9.54952 1.71441   6
   1 -10 -13 27.4279 2.46926   6
  -1  10  13 22.1486 2.80933   3
   6   0 -14 53.1223 4.62314   2
   6   0 -14 48.4468 5.13494   8
   5   0 -14 262.947 13.0189   2
   5   0 -14 245.967 12.6805   8
   4   0 -14 432.580 18.3921   8
  -4   0  14 436.645 17.5631   3
   4   0 -14 413.409 18.6075   2
   3   0 -14 27.3919 4.57426   2
  -3   0  14 21.0446 4.70303   3
  -2   0  14 39.5508 6.50692   3
   2   0 -14 41.5527 7.64469   2
   2   0 -14 28.2639 4.92868   6
   1   0 -14 513.429 25.2214   2
  -1   0  14 489.470 23.8340   3
   0   0  14 201.352 14.9211   3
   1   0  14 122.459 11.0735   3
   2   0  14 2.14878 2.90871   3
  -3   0 -14 3.18493 3.03004   4
  -4   0 -14 2.78925 2.88375   4
   6  -1 -14 7.72271 2.29463   8
   6  -1 -14 6.57815 1.81597   2
   6   1 -14 6.05263 2.51285   8
   6   1 -14 3.41163 1.76033   2
   5  -1 -14 150.541 9.05569   8
  -5  -1  14 138.859 8.27790   3
   5  -1 -14 164.364 9.56384   2
   5   1 -14 173.970 12.6062   8
   5   1 -14 160.509 9.80241   2
  -4  -1  14 14.5869 3.23886   3
   4  -1 -14 5.69282 2.39921   2
   4   1 -14 2.80777 2.36194   2
  -3  -1  14 88.3759 7.86470   3
   3  -1 -14 96.0838 12.1082   6
  -3   1  14 87.1130 8.69768   3
   3   1 -14 83.6488 8.24235   2
   2  -1 -14 143.063 11.5798   6
  -2  -1  14 124.192 10.1962   3
   2  -1 -14 139.003 11.6166   2
   2   1 -14 137.407 12.4970   2
  -2   1  14 133.408 10.8324   3
   1  -1 -14 472.590 25.1144   6
   1  -1 -14 480.219 23.9565   2
  -1  -1  14 495.354 23.7457   3
  -1   1  14 469.115 22.9752   3
   1   1 -14 505.391 25.0135   2
   0  -1 -14 8.40928 3.72662   4
   0  -1  14 18.2111 4.47695   3
   0   1 -14 21.3079 5.26669   2
   0   1  14 7.53827 3.54803   3
  -1  -1 -14 262.435 20.9431   4
   1  -1  14 276.650 17.1169   3
   1   1  14 262.790 16.7597   3
   2  -1  14 25.8545 4.95654   3
  -2  -1 -14 23.6589 6.32143   4
   2   1  14 18.0167 4.52343   3
  -3  -1 -14 28.3359 7.64979   4
   3  -1  14 38.5186 10.8100   4
  -3   1 -14 25.8282 8.67537   4
  -4  -1 -14 41.9605 6.28258   4
  -4   1 -14 41.9883 5.34504   4
   6  -2 -14 38.3421 3.48606   2
   6  -2 -14 31.8852 4.73053   8
   6   2 -14 30.6837 4.71035   8
   6   2 -14 43.7666 4.13939   2
   5  -2 -14 120.372 7.76172   2
   5  -2 -14 117.607 7.78258   8
  -5  -2  14 127.484 7.49491   3
   5   2 -14 126.671 8.60558   2
   5   2 -14 126.954 8.79808   8
  -4  -2  14 51.4612 5.25321   3
   4  -2 -14 61.7502 5.87413   2
   4  -2 -14 52.6047 5.39126   6
   4   2 -14 49.1887 6.18009   8
   4   2 -14 50.6560 6.31326   2
  -3  -2  14 303.021 14.8788   3
   3  -2 -14 297.209 15.4743   6
   3  -2 -14 310.843 15.1233   2
  -2  -2  14 254.931 14.6753   3
   2  -2 -14 255.799 16.1181   6
   2   2 -14 253.676 17.0144   2
  -2   2  14 276.102 15.7586   3
  -1  -2  14 474.429 22.8545   3
   1  -2 -14 461.018 24.2525   6
  -1   2  14 453.760 22.3470   3
   1   2 -14 430.814 24.0139   2
   0  -2  14 63.9188 8.02313   3
   0  -2 -14 58.6495 8.03050   4
   0   2 -14 57.9490 8.67521   2
   0   2  14 57.3312 7.49608   3
   1  -2  14 62.9894 8.00198   3
  -1  -2 -14 55.4013 9.45227   4
   1   2  14 77.5051 8.80636   3
  -2  -2 -14 14.7481 4.78351   4
   2  -2  14 18.2057 3.96907   3
   2   2  14 10.0516 3.21151   3
  -3  -2 -14 20.3501 5.13867   4
   3  -2  14 26.1521 8.99258   4
  -4  -2 -14 74.7043 5.80178   4
  -4  -2 -14 67.1376 4.94222   6
  -4   2 -14 85.0964 7.57528   4
   6   3 -14 199.903 9.42088   8
   6   3 -14 226.130 10.7930   2
   5  -3 -14 3.27196 4.71131   8
  -5  -3  14 3.61795 1.82905   3
   5  -3 -14 4.40649 2.50282   2
   5   3 -14 5.88648 2.95458   8
   5   3 -14 4.56815 2.58706   2
  -4  -3  14 125.318 8.06538   3
   4  -3 -14 118.856 7.80421   6
   4  -3 -14 108.416 8.07219   2
   4   3 -14 118.605 8.99265   8
   4   3 -14 117.681 9.54294   2
   3  -3 -14 180.168 11.6794   6
  -3  -3  14 180.724 11.1001   3
   3   3 -14 172.359 11.6876   8
   3   3 -14 168.459 13.2279   2
  -2  -3  14 13.8963 3.99187   3
   2  -3 -14 7.78997 2.91315   6
   2   3 -14 12.6686 6.80122   2
  -2   3  14 15.8532 4.99489   3
   1  -3 -14 343.794 20.3927   6
  -1  -3  14 362.546 19.6742   3
  -1   3  14 367.754 19.3353   3
   1   3 -14 346.775 20.7564   2
   0  -3 -14 291.420 21.4758   6
   0  -3  14 329.290 18.8441   3
   0  -3 -14 349.489 16.9364   4
   0   3  14 339.233 18.8861   3
  -1  -3 -14 58.7406 8.02434   4
   1  -3  14 54.4339 7.34595   3
   1   3  14 42.6116 6.61809   3
   2  -3  14 57.4820 7.27984   3
   2  -3  14 91.0474 15.5672   4
  -2  -3 -14 74.3416 8.88127   4
   2   3  14 63.3347 6.64212   3
  -3  -3 -14 137.034 10.3162   4
   3  -3  14 142.812 15.0060   4
   6   4 -14 59.0154 4.28987   8
   6   4 -14 48.5260 4.58031   2
   5  -4 -14 10.9197 2.41323   6
  -5  -4  14 13.6488 2.61895   3
   5   4 -14 21.5384 3.83981   8
   5   4 -14 18.4597 4.29748   2
   4  -4 -14 286.522 13.1332   6
  -4  -4  14 300.546 13.6626   3
   4   4 -14 287.947 14.9443   8
   4   4 -14 294.063 15.7915   2
  -3  -4  14 9.56007 2.55972   3
   3  -4 -14 19.0513 3.96538   6
   3   4 -14 12.1792 4.11315   8
   3   4 -14 8.69637 5.72071   2
  -2  -4  14 344.907 17.6387   3
   2  -4 -14 354.099 18.9073   6
   2   4 -14 340.834 20.2557   2
  -2   4  14 361.686 18.1513   3
   1  -4 -14 256.713 19.6398   6
  -1  -4  14 235.987 15.2953   3
   1   4 -14 273.372 19.1441   2
  -1   4  14 228.426 14.8287   3
   0  -4 -14 17.0294 4.50374   6
   0  -4  14 13.9390 4.06192   3
   0   4  14 18.9083 4.52144   3
  -1  -4 -14 23.9548 4.39189   4
  -1  -4 -14 23.1070 5.86239   6
   1  -4  14 15.4308 4.35991   3
   1   4  14 22.0050 6.34279   3
  -2  -4 -14 68.3136 7.27992   6
  -2  -4 -14 75.7180 7.15706   4
   2  -4  14 52.0602 10.6136   4
   2   4  14 72.5959 6.76668   3
  -3  -4 -14 259.369 12.4487   4
   3  -4  14 226.901 16.5050   4
  -3  -4 -14 250.431 12.1946   6
  -5  -5  14 277.949 11.8635   3
   5  -5 -14 283.233 10.3771   6
   5   5 -14 273.652 12.9504   8
   5   5 -14 289.960 13.5415   2
  -4  -5  14 434.026 17.8170   3
   4   5 -14 508.120 23.2023   8
   4   5 -14 416.033 19.6227   2
   3  -5 -14 45.6010 5.91420   6
  -3  -5  14 55.0881 6.01926   3
   3   5 -14 55.5845 8.35909   2
   2  -5 -14 152.058 11.3169   6
  -2  -5  14 167.078 11.6531   3
   2   5 -14 182.049 13.3171   2
  -2   5  14 170.160 11.3643   3
   1  -5 -14 23.0740 4.86963   6
   1   5 -14 14.2189 4.56855   2
  -1   5  14 15.2110 4.88851   3
   0  -5 -14 43.4707 6.22601   6
   0   5  14 40.0357 8.27853   3
  -1  -5 -14 36.5765 5.51238   6
  -1  -5 -14 38.9737 4.04892   4
   1  -5  14 32.5555 5.83041   3
   1   5  14 37.7184 4.96207   3
  -2  -5 -14 33.1125 4.73423   6
  -2  -5 -14 49.2126 4.73893   4
   2   5  14 45.1555 4.91070   3
   3  -5  14 53.3957 8.36877   4
  -3  -5 -14 41.6826 5.06855   4
  -3  -5 -14 38.9821 4.09893   6
  -5  -6  14 19.3455 4.71867   3
   5  -6 -14 14.4337 2.29981   6
   5   6 -14 14.5483 3.02738   2
  -4  -6  14 154.316 9.08190   3
   4  -6 -14 156.026 8.55438   6
   4   6 -14 162.550 10.4724   2
  -3  -6  14 76.2453 6.89466   3
   3  -6 -14 77.7145 6.72728   6
   3   6 -14 75.0165 7.91621   2
   2  -6 -14 46.3517 5.82323   6
  -2  -6  14 44.3431 5.80056   3
  -2   6  14 39.0462 5.56362   3
   2   6 -14 40.5685 6.60506   2
   1  -6 -14 101.203 8.91849   6
  -1  -6  14 113.790 9.59862   3
  -1   6  14 104.895 8.44138   3
   1   6 -14 112.681 11.0498   2
   0  -6 -14 110.514 9.47438   6
   0  -6  14 123.429 9.88254   3
   0   6  14 118.204 8.81598   3
   1  -6  14 56.9076 18.9553   4
  -1  -6 -14 30.6274 4.94319   6
   1   6  14 36.5645 4.57049   3
  -2  -6 -14 3.13089 1.57977   6
  -2  -6 -14 3.37888 1.26828   4
   2  -6  14 -10.599 5.58125   4
   2   6  14 1.32743 1.67494   3
  -4  -7  14 109.385 7.09171   3
   4  -7 -14 105.230 6.21794   6
   4   7 -14 105.764 7.80185   2
  -3  -7  14 162.610 10.0111   3
   3  -7 -14 167.361 9.00548   6
   3   7 -14 155.750 10.8780   2
   2  -7 -14 35.7817 4.68805   6
  -2  -7  14 44.0845 5.74565   3
   2   7 -14 37.4919 6.66961   2
  -1  -7  14 33.0653 5.51951   3
   1  -7 -14 38.1545 4.62322   6
  -1   7  14 25.1630 4.16377   3
   0  -7  14 4.03200 4.11722   3
   0  -7 -14 5.42834 2.16297   6
   0   7  14 6.61427 1.93652   3
   1  -7  14 83.7624 11.3177   4
  -1  -7 -14 68.1087 5.58484   6
   1   7  14 68.3142 6.30966   3
   2  -7  14 100.883 10.8094   4
  -2  -7 -14 69.4446 5.02744   6
   4  -8 -14 29.1338 2.76248   6
   3  -8 -14 2.71007 1.26447   6
  -3  -8  14 2.82091 2.34814   3
  -2  -8  14 314.637 14.3944   3
   2  -8 -14 336.846 13.7250   6
  -2   8  14 336.422 12.1961   3
  -1  -8  14 122.082 9.54066   3
   1  -8 -14 120.807 7.61688   6
  -1   8  14 114.485 6.75217   3
   0  -8 -14 10.2168 2.55809   6
   0   8  14 13.7913 2.56912   3
  -1  -8 -14 409.729 13.7308   6
   1   8  14 420.197 14.2958   3
   3  -9 -14 79.5146 4.47240   6
   2  -9 -14 30.3147 3.97878   6
   1  -9 -14 35.3504 3.80601   6
  -1   9  14 31.2699 4.00228   3
   0  -9 -14 162.953 7.40561   6
   0   9  14 178.252 7.62005   3
   6   0 -15 -0.7072 1.57487   2
   5   0 -15 56.4222 5.21565   2
   5   0 -15 52.9232 7.34924   8
  -4   0  15 11.9836 5.77209   3
   4   0 -15 6.01158 2.58867   2
  -3   0  15 1.74814 2.89800   3
   3   0 -15 5.39776 3.57956   2
   3   0 -15 4.50421 3.67990   6
   2   0 -15 530.339 24.5710   2
  -2   0  15 519.137 23.6291   3
   2   0 -15 540.782 23.0348   6
   1   0 -15 288.851 17.6739   6
  -1   0  15 273.526 16.8987   3
   1   0 -15 296.989 18.5276   2
   0   0 -15 5.56907 3.49607   4
   0   0  15 8.48555 3.34053   3
  -1   0 -15 14.1399 4.16445   4
   2   0  15 227.560 12.3118   3
  -2   0 -15 201.391 15.9165   4
  -3   0 -15 183.876 12.4420   4
   6  -1 -15 44.6549 3.93236   2
   6   1 -15 55.3294 4.56025   2
   5  -1 -15 12.3558 2.72175   2
   5   1 -15 16.7094 3.37984   8
   5   1 -15 15.5411 3.19869   2
   4  -1 -15 8.12220 2.61773   2
  -4  -1  15 1.82716 3.41153   3
   4   1 -15 7.21318 3.11706   2
   4   1 -15 3.84035 3.28211   8
   3  -1 -15 151.234 9.40801   6
  -3  -1  15 149.380 11.5237   3
   3  -1 -15 161.194 11.4345   2
  -3   1  15 160.994 11.3495   3
   3   1 -15 156.327 12.3677   2
  -2  -1  15 230.087 14.5193   3
   2  -1 -15 231.132 15.7244   2
   2  -1 -15 210.855 13.2626   6
  -2   1  15 232.286 14.4365   3
   2   1 -15 236.663 16.7206   2
  -1  -1  15 113.537 10.4263   3
   1  -1 -15 102.636 10.4901   6
  -1   1  15 105.956 10.1149   3
   1   1 -15 98.1309 11.8134   2
   1   1 -15 108.666 10.3126   6
   0  -1 -15 20.3263 5.19158   4
   0  -1  15 26.0603 5.44132   3
   0   1  15 18.0012 4.79723   3
   1  -1  15 343.318 22.5942   3
  -1  -1 -15 395.863 22.3376   4
   1   1  15 440.230 25.1044   3
  -2  -1 -15 8.71276 3.39561   4
   2  -1  15 7.98488 3.13318   3
  -2   1 -15 0.47865 3.27544   4
   2   1  15 4.07558 2.45027   3
  -3  -1 -15 277.138 14.8073   4
  -3   1 -15 262.248 15.8285   4
   6   2 -15 50.1289 4.63857   2
   5  -2 -15 -0.0047 1.81378   2
  -5  -2  15 -2.0316 3.68594   3
   5   2 -15 2.50734 2.22542   8
   5   2 -15 -0.3799 2.04468   2
  -4  -2  15 45.4978 5.03721   3
   4  -2 -15 40.9671 6.69502   2
   4   2 -15 25.3758 5.16923   2
   4   2 -15 36.0798 5.52010   8
   3  -2 -15 359.299 16.4372   6
  -3  -2  15 375.977 17.3188   3
   3  -2 -15 340.230 16.6615   2
   3   2 -15 359.350 19.1627   2
  -3   2  15 372.966 17.5329   3
   2  -2 -15 143.730 10.9382   6
  -2  -2  15 150.591 11.5834   3
  -2   2  15 141.631 11.5517   3
   2   2 -15 153.869 14.8439   2
  -1  -2  15 38.8065 6.47624   3
   1  -2 -15 42.1245 6.56609   6
  -1   2  15 43.6058 7.52069   3
   1   2 -15 46.8968 7.52117   6
   1   2 -15 59.5111 10.0380   2
   0  -2 -15 39.6915 5.34219   4
   0  -2  15 36.5012 7.04663   3
   0   2  15 38.4376 6.36563   3
   1  -2  15 36.9104 6.21651   3
  -1  -2 -15 45.4372 6.54984   4
   1   2  15 51.0519 6.94975   3
  -2  -2 -15 60.5600 8.76807   4
   2  -2  15 39.8023 5.85821   3
   2   2  15 66.1166 6.13701   3
  -3  -2 -15 22.8982 3.76970   6
  -3   2 -15 21.1339 4.74619   4
  -5  -3  15 10.7387 2.50721   3
   5  -3 -15 16.3873 5.64713   2
   5   3 -15 7.27243 2.83060   8
   5   3 -15 6.04530 3.23711   2
   4  -3 -15 226.167 10.1647   6
  -4  -3  15 217.501 11.3450   3
   4  -3 -15 194.495 10.1610   2
   4   3 -15 207.710 11.4533   8
   4   3 -15 210.411 13.4546   2
   3  -3 -15 339.369 16.0074   6
  -3  -3  15 301.985 15.4127   3
   3   3 -15 312.141 18.1931   2
  -2  -3  15 114.776 9.69160   3
   2  -3 -15 108.284 9.64566   6
  -2   3  15 119.637 9.98530   3
   2   3 -15 119.284 13.2905   2
  -1  -3  15 99.4610 9.64399   3
   1  -3 -15 120.521 10.7188   6
  -1   3  15 107.537 9.81692   3
   1   3 -15 96.1479 10.5320   2
   0  -3  15 84.9410 9.34732   3
   0   3  15 74.3690 11.9394   3
  -1  -3 -15 23.5704 5.18688   6
   1  -3  15 18.5285 4.30012   3
  -1  -3 -15 18.9768 3.63715   4
   1   3  15 28.0227 5.46936   3
  -2  -3 -15 200.393 11.5494   4
  -2  -3 -15 241.434 15.3170   6
   2   3  15 193.014 11.1204   3
  -3  -3 -15 5.17666 2.04332   4
  -3  -3 -15 9.79000 2.73605   6
  -3   3 -15 11.1450 3.38092   4
  -5  -4  15 77.7193 9.07077   3
   5   4 -15 88.2665 7.79097   2
   5   4 -15 80.3965 5.90814   8
   4  -4 -15 196.572 9.44711   6
  -4  -4  15 202.130 10.9655   3
   4   4 -15 209.140 11.5520   8
   4   4 -15 209.391 13.5958   2
   3  -4 -15 136.540 9.36926   6
  -3  -4  15 143.066 9.73295   3
   3   4 -15 131.496 12.5615   2
  -2  -4  15 39.5358 6.15368   3
   2  -4 -15 38.6746 5.67621   6
  -2   4  15 36.8471 6.01181   3
   2   4 -15 26.1951 5.98207   2
   1  -4 -15 96.7594 9.20291   6
   1   4 -15 90.3869 9.94305   2
  -1   4  15 93.0588 8.74945   3
   0  -4  15 91.8864 8.83962   3
   0  -4 -15 98.9433 9.48526   6
   0   4  15 92.8138 8.80992   3
  -1  -4 -15 21.4405 4.28708   6
   1  -4  15 21.5970 4.79497   3
   1   4  15 30.3639 4.95580   3
  -2  -4 -15 99.1133 7.47202   6
  -2  -4 -15 101.592 6.42085   4
   2   4  15 102.619 6.95456   3
  -3  -4 -15 106.141 6.67041   6
  -3  -4 -15 110.811 5.88647   4
  -3   4 -15 118.716 9.04073   4
  -5  -5  15 20.1413 3.90500   3
   5   5 -15 12.2219 2.55323   2
  -4  -5  15 198.631 11.7792   3
   4  -5 -15 167.903 8.48892   6
   4   5 -15 163.994 11.1723   2
   3  -5 -15 110.346 7.98103   6
  -3  -5  15 128.150 8.95991   3
   3   5 -15 115.157 10.1947   2
  -2  -5  15 23.0806 4.60761   3
   2   5 -15 16.4890 4.30615   2
  -2   5  15 12.0330 3.74638   3
  -1  -5  15 110.701 9.86801   3
   1  -5 -15 129.132 9.98031   6
   1   5 -15 124.027 11.3228   2
  -1   5  15 110.826 8.71562   3
   0  -5 -15 6.94395 2.55727   6
   0  -5  15 6.90110 2.98455   3
   0   5  15 9.83339 2.49860   3
  -1  -5 -15 185.328 13.3712   6
   1  -5  15 201.961 11.4715   3
   1   5  15 209.168 11.4498   3
  -2  -5 -15 24.4926 3.46528   6
   2   5  15 32.2838 3.54643   3
   4  -6 -15 54.7376 4.19557   6
  -4  -6  15 58.3232 5.30601   3
   4   6 -15 49.1559 5.51750   2
  -3  -6  15 116.556 8.42953   3
   3  -6 -15 110.761 7.14901   6
   3   6 -15 105.822 9.04304   2
  -2  -6  15 74.3617 7.42031   3
   2  -6 -15 65.0159 6.20180   6
  -2   6  15 61.3494 5.72712   3
   2   6 -15 64.9587 7.44263   2
  -1  -6  15 10.3619 3.22311   3
   1  -6 -15 6.41653 2.77818   6
  -1   6  15 13.7261 2.74661   3
   0  -6  15 527.359 25.2875   3
   0   6  15 533.858 20.5184   3
  -1  -6 -15 45.7634 4.81532   6
   1   6  15 41.0719 4.47033   3
  -2  -6 -15 74.9253 4.64603   6
   4  -7 -15 309.290 10.7527   6
  -3  -7  15 9.90427 2.74054   3
   3  -7 -15 9.43867 2.21679   6
   3   7 -15 5.86333 2.30305   2
   2  -7 -15 66.1697 5.59439   6
  -2  -7  15 85.2709 6.94464   3
  -2   7  15 68.3407 5.04048   3
  -1  -7  15 147.973 9.31190   3
   1  -7 -15 137.896 8.44889   6
  -1   7  15 156.724 8.29334   3
   0  -7 -15 10.5205 2.53142   6
   0   7  15 12.2547 2.35773   3
  -1  -7 -15 51.6713 4.03469   6
   1   7  15 66.4379 4.41056   3
   3  -8 -15 30.9338 2.89958   6
   2  -8 -15 57.8508 4.48732   6
   1  -8 -15 37.9291 3.46107   6
   0  -8 -15 176.368 7.76058   6
   0   8  15 185.576 9.65482   3
   5   0 -16 170.442 9.46291   2
   4   0 -16 81.0985 8.34242   2
  -4   0  16 71.6992 7.73741   3
   3   0 -16 244.134 15.2950   2
  -3   0  16 260.716 14.4510   3
   2   0 -16 24.2653 4.45434   6
   2   0 -16 18.1477 6.43802   2
  -2   0  16 20.9508 4.42036   3
   1   0 -16 70.0011 7.16981   6
  -1   0  16 90.6464 9.19028   3
   0   0 -16 146.864 9.64472   4
   0   0  16 162.664 12.1817   3
   1   0  16 43.4295 5.89957   3
  -1   0 -16 42.0817 8.95677   4
  -2   0 -16 59.8547 6.80826   4
   2   0  16 64.9737 6.59828   3
  -3   0 -16 44.3926 4.14175   6
  -3   0 -16 50.1716 4.22628   4
   5  -1 -16 36.2457 4.80913   2
   5   1 -16 35.9495 5.31961   2
  -4  -1  16 76.7320 7.76366   3
   4  -1 -16 100.061 8.32554   2
   4   1 -16 95.2092 9.39444   2
   3  -1 -16 119.114 7.39989   6
  -3  -1  16 101.312 8.67172   3
   3   1 -16 107.950 11.5499   2
  -3   1  16 85.7499 8.82570   3
   2  -1 -16 240.608 13.3817   6
  -2  -1  16 230.437 14.4432   3
   2  -1 -16 256.696 14.9604   2
   2   1 -16 236.814 16.0859   2
  -2   1  16 243.988 14.6941   3
   1  -1 -16 23.3516 4.41549   6
  -1  -1  16 21.6726 4.89324   3
   1   1 -16 21.2947 4.15736   6
  -1   1  16 15.9227 4.48369   3
   1   1 -16 39.8299 7.26148   2
   0  -1 -16 115.213 10.5312   6
   0  -1  16 126.092 10.7097   3
   0   1 -16 107.328 9.46439   4
   0   1  16 117.030 10.2714   3
   1  -1  16 25.5487 4.71679   3
  -1  -1 -16 23.6960 4.86858   4
  -1   1 -16 17.5263 4.51118   4
   1   1  16 23.8359 4.60600   3
  -2  -1 -16 4.18281 2.08022   4
  -2   1 -16 -0.2647 1.91089   4
   2   1  16 1.78044 2.55606   3
  -3  -1 -16 254.754 11.8679   4
  -3  -1 -16 267.399 11.4120   6
  -3   1 -16 260.344 11.2392   4
   5   2 -16 3.76095 3.42343   2
   4  -2 -16 62.8065 10.2754   2
  -4  -2  16 71.1549 6.56115   3
   4   2 -16 85.6882 9.10314   2
  -3  -2  16 3.05358 2.48025   3
   3  -2 -16 3.19394 2.25958   6
   3   2 -16 -4.5632 5.06579   2
  -3   2  16 1.97681 3.89904   3
   2  -2 -16 196.737 11.9466   6
  -2  -2  16 219.088 13.5920   3
   2   2 -16 200.248 15.4984   2
  -2   2  16 201.001 12.8262   3
   1  -2 -16 146.171 10.9596   6
  -1  -2  16 141.202 11.1385   3
   1   2 -16 143.810 11.8086   2
  -1   2  16 147.235 11.2254   3
   0  -2 -16 6.49668 3.25591   6
   0  -2  16 12.0097 3.32975   3
   0   2  16 8.96129 3.26959   3
  -1  -2 -16 45.1460 4.63915   4
   1  -2  16 51.1563 6.32882   3
   1   2  16 53.4021 6.50408   3
  -2  -2 -16 101.085 7.74549   6
  -2  -2 -16 105.120 6.63953   4
  -2   2 -16 120.289 9.79174   4
   2   2  16 115.451 7.33704   3
   5   3 -16 86.1202 8.01597   2
  -4  -3  16 77.8272 6.49201   3
   4  -3 -16 82.6308 5.13521   6
   4   3 -16 94.6090 9.71894   2
  -3  -3  16 53.0918 6.09920   3
   3  -3 -16 47.6157 5.07758   6
  -3   3  16 68.2099 8.16378   3
   3   3 -16 57.4373 9.59957   2
  -2  -3  16 47.6736 6.36381   3
   2  -3 -16 52.4673 5.93023   6
   2   3 -16 55.1617 8.96406   2
  -2   3  16 68.0576 7.34491   3
  -1  -3  16 15.8040 3.89522   3
   1  -3 -16 12.5232 3.75107   6
   1   3 -16 21.2790 5.79593   2
  -1   3  16 21.6084 5.27790   3
   0  -3 -16 2.05881 2.41923   6
   0  -3  16 7.25650 2.90441   3
   0   3  16 8.42705 3.05960   3
   1  -3  16 11.8795 4.74893   3
   1   3  16 16.5441 3.97952   3
  -2  -3 -16 20.9863 3.80129   6
  -2   3 -16 22.2667 4.10300   4
   2   3  16 28.7215 3.80223   3
   5   4 -16 35.7100 4.84245   2
   4  -4 -16 133.738 6.45094   6
  -4  -4  16 132.455 8.50505   3
   4   4 -16 140.752 10.6083   2
   3  -4 -16 31.3982 4.03009   6
  -3  -4  16 36.4108 4.85811   3
   3   4 -16 16.8328 7.17631   2
  -2  -4  16 20.2586 4.04704   3
   2  -4 -16 27.1282 3.97165   6
  -2   4  16 26.6879 4.72181   3
   2   4 -16 28.7092 6.31092   2
  -1  -4  16 175.364 11.8271   3
   1  -4 -16 171.361 11.3479   6
  -1   4  16 179.908 11.3846   3
   0  -4  16 10.9903 3.49411   3
   0  -4 -16 6.55668 2.41281   6
   0   4  16 4.10488 2.49357   3
  -1  -4 -16 190.876 11.2162   6
   1  -4  16 181.835 10.5516   3
   1   4  16 157.254 11.5102   3
  -2  -4 -16 39.7131 4.78458   6
  -4  -5  16 86.2434 6.54171   3
   4  -5 -16 88.8291 4.79575   6
   4   5 -16 96.0303 7.63517   2
  -3  -5  16 80.2407 8.89375   3
   3  -5 -16 61.7102 5.01919   6
   3   5 -16 63.6741 7.16120   2
   2  -5 -16 59.0075 5.63728   6
  -2  -5  16 56.6893 6.71899   3
   2   5 -16 64.4587 7.95129   2
  -2   5  16 63.1508 5.64805   3
  -1  -5  16 27.1712 4.87862   3
   1  -5 -16 23.5263 7.22910   6
  -1   5  16 20.7529 3.66778   3
   0  -5 -16 13.7496 3.02326   6
   0  -5  16 15.0805 3.82017   3
   0   5  16 24.4940 4.26163   3
  -1  -5 -16 60.4868 5.55420   6
   1   5  16 57.2722 4.96099   3
  -2  -5 -16 29.6493 3.05456   6
  -2   5 -16 25.1726 3.89365   4
   4  -6 -16 182.109 7.90623   6
   4   6 -16 179.778 9.07691   2
   3  -6 -16 2.55916 1.41193   6
  -3  -6  16 4.19587 2.15339   3
   3   6 -16 2.02647 2.53491   2
   2  -6 -16 94.0329 6.72030   6
  -2  -6  16 100.184 7.77536   3
   1  -6 -16 102.095 7.10391   6
  -1  -6  16 86.6073 7.46740   3
  -1   6  16 96.9174 6.45783   3
   0  -6 -16 326.497 13.8413   6
   0   6  16 296.538 12.5919   3
  -1  -6 -16 180.161 8.54683   6
   1   6  16 192.965 8.19530   3
   3  -7 -16 4.17848 1.27313   6
  -2  -7  16 88.4992 7.52221   3
   2  -7 -16 93.5770 5.66981   6
   1  -7 -16 25.9968 2.94117   6
  -1   7  16 32.7152 3.17864   3
   0   7  16 0.36460 1.20288   3
   4   0 -17 0.73269 4.14467   2
   3   0 -17 89.0314 9.26299   2
  -3   0  17 91.0998 7.78354   3
   2   0 -17 29.0432 4.64700   6
  -2   0  17 31.2712 5.22939   3
   2   0 -17 38.0337 6.52825   2
  -1   0  17 4.13845 2.33208   3
   1   0 -17 0.09004 1.82634   6
   0   0  17 1.57933 2.80456   3
   0   0 -17 -1.7684 1.85431   6
   1   0  17 310.146 14.4920   3
  -1   0 -17 332.669 15.8345   6
  -2   0 -17 34.1379 3.75149   6
   5   1 -17 42.7809 5.11803   2
   4  -1 -17 30.5467 5.05518   2
   4   1 -17 29.0536 5.52727   2
  -3  -1  17 33.1746 5.35168   3
   3   1 -17 40.7626 7.33824   2
  -3   1  17 53.7927 6.45831   3
   2  -1 -17 138.786 8.31857   6
  -2  -1  17 131.395 10.1550   3
   2   1 -17 123.418 10.2475   2
  -2   1  17 147.685 10.2404   3
   1  -1 -17 62.8705 6.72629   6
  -1  -1  17 62.5344 7.34880   3
   1   1 -17 64.0354 5.81065   6
  -1   1  17 56.4980 6.94348   3
   0  -1 -17 5.56451 2.05355   6
   0   1 -17 -0.7391 1.83315   6
   0   1  17 2.13608 2.25778   3
  -1  -1 -17 65.5582 6.13990   6
   1  -1  17 55.8628 5.70486   3
  -1   1 -17 55.0774 5.32226   6
  -1   1 -17 44.9625 7.10296   4
   1   1  17 49.2019 5.53204   3
  -2  -1 -17 140.016 7.69947   6
  -2   1 -17 123.773 7.39905   6
  -4  -2  17 9.38649 3.09947   3
   4   2 -17 22.8959 5.17114   2
  -3  -2  17 14.2633 3.63086   3
   3  -2 -17 16.9060 3.66345   6
   3   2 -17 13.3374 5.59156   2
   2  -2 -17 121.949 7.83172   6
  -2  -2  17 111.410 9.05950   3
   2   2 -17 97.9221 9.34897   2
   1  -2 -17 145.564 10.4195   6
  -1  -2  17 146.434 10.7244   3
  -1   2  17 136.713 10.2946   3
   0  -2  17 17.4191 3.85629   3
   0  -2 -17 8.97727 2.60507   6
   0   2 -17 16.6112 3.30236   6
   0   2  17 16.4332 3.84897   3
   1  -2  17 86.3196 6.63353   3
  -1  -2 -17 87.2632 7.04768   6
  -1   2 -17 83.5982 7.29210   4
   1   2  17 93.7495 6.87389   3
  -1   2 -17 87.1029 7.22227   6
  -2  -2 -17 146.742 7.78923   6
  -2   2 -17 144.549 7.58181   6
  -4  -3  17 59.0682 5.83310   3
   4   3 -17 57.7517 7.17775   2
   3  -3 -17 147.276 7.80711   6
  -3  -3  17 148.564 9.66003   3
   3   3 -17 133.583 10.4470   2
  -2  -3  17 219.717 12.7462   3
   2  -3 -17 226.585 11.3500   6
   2   3 -17 212.845 13.0970   2
  -2   3  17 212.647 11.4976   3
   1  -3 -17 81.5436 6.96464   6
  -1  -3  17 84.0029 7.73358   3
  -1   3  17 76.6535 7.77832   3
   0  -3 -17 69.0781 6.24950   6
   0  -3  17 66.2559 8.04662   3
   0   3  17 86.8920 10.4488   3
  -1  -3 -17 157.359 9.21011   6
  -1   3 -17 142.920 9.32230   4
  -1   3 -17 155.490 8.35549   6
   1   3  17 173.607 8.78609   3
   4   4 -17 26.9035 4.43446   2
  -3  -4  17 3.18433 1.94763   3
   3  -4 -17 0.34234 2.13583   6
   3   4 -17 8.02776 3.13388   2
  -2  -4  17 280.914 15.3328   3
   2  -4 -17 233.580 11.2240   6
  -2   4  17 221.023 11.1364   3
   2   4 -17 242.981 13.7987   2
   1  -4 -17 18.9674 3.70792   6
  -1  -4  17 26.7335 5.24653   3
  -1   4  17 13.5464 3.08926   3
   0  -4  17 13.2577 3.65165   3
   0  -4 -17 15.7699 3.44442   6
   0   4  17 8.41318 2.63454   3
  -1  -4 -17 366.373 15.0926   6
  -1   4 -17 300.627 11.5300   4
   1   4  17 280.125 12.1258   3
  -3  -5  17 108.430 7.76561   3
   3  -5 -17 99.1134 5.30358   6
   3   5 -17 101.366 7.61623   2
  -2  -5  17 75.0862 6.31672   3
   2  -5 -17 68.7751 5.09410   6
   1  -5 -17 42.2149 4.44114   6
  -1  -5  17 39.6037 5.43967   3
  -1   5  17 42.6224 4.28299   3
   0  -5 -17 72.8161 5.67315   6
   0   5  17 68.9324 5.07277   3
   2  -6 -17 38.2435 3.46602   6
   1  -6 -17 39.5321 3.96754   6
   0  -6 -17 52.0522 3.83386   6
  -3   0  18 191.685 11.6817   3
  -2   0  18 1.45673 2.57911   3
  -1   0  18 0.02728 2.19419   3
   1   0 -18 0.59412 2.08597   6
   0   0 -18 10.7641 2.97971   6
   0   0  18 13.0366 2.75573   3
  -1   0 -18 43.6116 3.70957   6
   4   1 -18 160.354 9.20812   2
  -3  -1  18 43.9147 6.53319   3
   3   1 -18 45.4236 5.27201   2
  -2  -1  18 6.64108 2.59893   3
   2  -1 -18 6.74013 2.44267   6
  -2   1  18 6.79657 2.93684   3
  -1  -1  18 24.3096 4.48168   3
   1  -1 -18 24.0643 3.54967   6
  -1   1  18 23.0164 4.27238   3
   0  -1 -18 54.8468 5.13378   6
   0  -1  18 58.1910 5.56660   3
   0   1  18 46.9343 5.16714   3
   0   1 -18 51.5869 4.35305   6
  -1  -1 -18 5.94219 1.61445   6
  -1   1 -18 3.72554 2.00356   6
   4   2 -18 67.4466 6.52491   2
  -3  -2  18 15.4116 3.65547   3
   3   2 -18 16.6973 3.29220   2
  -2  -2  18 15.7929 4.08701   3
  -2   2  18 19.5552 3.58648   3
  -1  -2  18 51.7219 5.21473   3
   1  -2 -18 42.9107 4.05301   6
  -1   2  18 38.6497 4.81551   3
   0  -2 -18 149.734 8.42086   6
   0  -2  18 157.405 8.72297   3
   0   2  18 148.347 8.69648   3
  -1  -2 -18 2.22800 1.39175   6
  -3  -3  18 30.6908 4.51477   3
   2  -3 -18 77.7082 4.89769   6
  -2  -3  18 83.0346 6.94949   3
  -1  -3  18 29.3123 3.81177   3
  -1   3  18 33.0441 4.13310   3
   0  -3 -18 6.72406 2.68928   6
   0   3  18 12.4425 3.43198   3
  -2  -4  18 297.980 14.5759   3
   2  -4 -18 255.144 9.95642   6
   1  -4 -18 53.7345 4.35621   6
  -1  -4  18 66.3754 5.82062   3
  -1   4  18 70.5616 6.74144   3
   0  -4 -18 118.658 6.21592   6
   0   0   0    0.00    0.00   0

 _exptl_absorpt_process_details
)
 SADABS 2016/2: Krause, L., Herbst-Irmer, R., Sheldrick G.M. & Stalke D.,
 J. Appl. Cryst. 48 (2015) 3-10
)
 _exptl_absorpt_correction_type   multi-scan
 _exptl_absorpt_correction_T_max  0.7538
 _exptl_absorpt_correction_T_min  0.6596
 _exptl_special_details
)
 The following wavelength and cell were deduced by SADABS from the
 direction cosines etc. They are given here for emergency use only:
 CELL 1.54184    6.419   11.221   15.411   90.026  101.574   89.998
)

;
_shelx_hkl_checksum   77565
