# Supplementary material for: Allylic hydroxylation of enones useful for the functionalization of relevant drugs and natural products
Source: Nat Commun. 2023 Apr 26;14:2399. doi: 10.1038/s41467-023-38154-9 (PMC10133259; doi:10.1038/s41467-023-38154-9)
Supplement: Supplementary file 3 — Supplementary Data 1 [file 41467_2023_38154_MOESM3_ESM.zip › Crystal data of compound 2l(with structure factor).cif]

 
data_K
 
_audit_creation_method            'SHELXL-2018/3'
_shelx_SHELXL_version_number      '2018/3'
_chemical_name_systematic         ?
_chemical_name_common             ?
_chemical_melting_point           ?
_chemical_formula_moiety          ?
_chemical_formula_sum
 'C15 H18 O5' 
_chemical_formula_weight          278.29

loop_
 _atom_type_symbol
 _atom_type_description
 _atom_type_scat_dispersion_real
 _atom_type_scat_dispersion_imag
 _atom_type_scat_source
 'C'  'C'   0.0181   0.0091
 'International Tables Vol C Tables 4.2.6.8 and 6.1.1.4'
 'H'  'H'   0.0000   0.0000
 'International Tables Vol C Tables 4.2.6.8 and 6.1.1.4'
 'O'  'O'   0.0492   0.0322
 'International Tables Vol C Tables 4.2.6.8 and 6.1.1.4'
 
_space_group_crystal_system       orthorhombic
_space_group_IT_number            18
_space_group_name_H-M_alt         'P 21 21 2'
_space_group_name_Hall            'P 2 2ab'
 
_shelx_space_group_comment
;
The symmetry employed for this shelxl refinement is uniquely defined
by the following loop, which should always be used as a source of
symmetry information in preference to the above space-group names.
They are only intended as comments.
;
 
loop_
 _space_group_symop_operation_xyz
 'x, y, z'
 '-x, -y, z'
 '-x+1/2, y+1/2, -z'
 'x+1/2, -y+1/2, -z'
 
_cell_length_a                    12.1371(6)
_cell_length_b                    24.5157(11)
_cell_length_c                    9.1298(4)
_cell_angle_alpha                 90
_cell_angle_beta                  90
_cell_angle_gamma                 90
_cell_volume                      2716.6(2)
_cell_formula_units_Z             8
_cell_measurement_temperature    100(2)
_cell_measurement_reflns_used      9646
_cell_measurement_theta_min        3.61
_cell_measurement_theta_max       74.63
 
_exptl_crystal_description        needle
_exptl_crystal_colour             colourless
_exptl_crystal_density_meas       ?
_exptl_crystal_density_method     ?
_exptl_crystal_density_diffrn     1.361          
_exptl_crystal_F_000              1184
_exptl_transmission_factor_min    ?
_exptl_transmission_factor_max    ?
_exptl_crystal_size_max           0.110
_exptl_crystal_size_mid           0.060
_exptl_crystal_size_min           0.050
_exptl_absorpt_coefficient_mu     0.848
_shelx_estimated_absorpt_T_min    0.912
_shelx_estimated_absorpt_T_max    0.959
_exptl_absorpt_correction_type    ?
_exptl_absorpt_correction_T_min   ?
_exptl_absorpt_correction_T_max   ?
_exptl_absorpt_process_details    ?
_exptl_absorpt_special_details    ?
_diffrn_ambient_temperature       100(2)
_diffrn_radiation_wavelength      1.54178
_diffrn_radiation_type            CuK\a
_diffrn_source                    ?
_diffrn_measurement_device_type  'Bruker D8 VENTURE'
_diffrn_measurement_method        ?
_diffrn_detector_area_resol_mean  ?
_diffrn_reflns_number             34980
_diffrn_reflns_av_unetI/netI      0.0344
_diffrn_reflns_av_R_equivalents   0.0586
_diffrn_reflns_limit_h_min        -15
_diffrn_reflns_limit_h_max        15
_diffrn_reflns_limit_k_min        -29
_diffrn_reflns_limit_k_max        30
_diffrn_reflns_limit_l_min        -11
_diffrn_reflns_limit_l_max        11
_diffrn_reflns_theta_min          3.606
_diffrn_reflns_theta_max          74.730
_diffrn_reflns_theta_full         67.679
_diffrn_measured_fraction_theta_max   0.993
_diffrn_measured_fraction_theta_full  0.995
_diffrn_reflns_Laue_measured_fraction_max    0.993
_diffrn_reflns_Laue_measured_fraction_full   0.995
_diffrn_reflns_point_group_measured_fraction_max   0.992
_diffrn_reflns_point_group_measured_fraction_full  0.996
_reflns_number_total              5535
_reflns_number_gt                 5300
_reflns_threshold_expression      'I > 2\s(I)'
_reflns_Friedel_coverage          0.760
_reflns_Friedel_fraction_max      0.991
_reflns_Friedel_fraction_full     0.997
 
_reflns_special_details
;
 Reflections were merged by SHELXL according to the crystal
 class for the calculation of statistics and refinement.
 
 _reflns_Friedel_fraction is defined as the number of unique
 Friedel pairs measured divided by the number that would be
 possible theoretically, ignoring centric projections and
 systematic absences.
;
 
_computing_data_collection       'Bruker APEX2'
_computing_cell_refinement       'Bruker SAINT'
_computing_data_reduction        'Bruker SAINT'
_computing_structure_solution     'SHELXS-97 (Sheldrick 2008)'
_computing_structure_refinement 'SHELXL-2018/3 (Sheldrick, 2018)'
_computing_molecular_graphics    'Bruker SHELXTL'
_computing_publication_material  'Bruker SHELXTL'
_refine_special_details           ?
_refine_ls_structure_factor_coef  Fsqd
_refine_ls_matrix_type            full
_refine_ls_weighting_scheme       calc
_refine_ls_weighting_details
'w=1/[\s^2^(Fo^2^)+(0.0438P)^2^+0.7366P] where P=(Fo^2^+2Fc^2^)/3'
_atom_sites_solution_primary      ?
_atom_sites_solution_secondary    ?
_atom_sites_solution_hydrogens    geom
_refine_ls_hydrogen_treatment     constr
_refine_ls_extinction_method      none
_refine_ls_extinction_coef        .
_refine_ls_abs_structure_details
;
 Flack x determined using 2206 quotients [(I+)-(I-)]/[(I+)+(I-)]
 (Parsons, Flack and Wagner, Acta Cryst. B69 (2013) 249-259).
;
_refine_ls_abs_structure_Flack    0.11(7)
_chemical_absolute_configuration  ad
_refine_ls_number_reflns          5535
_refine_ls_number_parameters      369
_refine_ls_number_restraints      0
_refine_ls_R_factor_all           0.0360
_refine_ls_R_factor_gt            0.0339
_refine_ls_wR_factor_ref          0.0858
_refine_ls_wR_factor_gt           0.0838
_refine_ls_goodness_of_fit_ref    1.034
_refine_ls_restrained_S_all       1.034
_refine_ls_shift/su_max           0.001
_refine_ls_shift/su_mean          0.000
 
loop_
 _atom_site_label
 _atom_site_type_symbol
 _atom_site_fract_x
 _atom_site_fract_y
 _atom_site_fract_z
 _atom_site_U_iso_or_equiv
 _atom_site_adp_type
 _atom_site_occupancy
 _atom_site_site_symmetry_order  
 _atom_site_calc_flag
 _atom_site_refinement_flags_posn
 _atom_site_refinement_flags_adp
 _atom_site_refinement_flags_occupancy
 _atom_site_disorder_assembly
 _atom_site_disorder_group
O8 O 0.77503(12) 0.62989(6) 0.55300(16) 0.0143(3) Uani 1 1 d . . . . .
O9 O 0.61459(12) 0.72057(6) 0.55184(17) 0.0188(3) Uani 1 1 d . . . . .
O3 O 0.79027(12) 0.38463(6) 1.06371(16) 0.0163(3) Uani 1 1 d . . . . .
O5 O 0.80543(14) 0.49898(7) 0.50105(18) 0.0255(4) Uani 1 1 d . . . . .
O6 O 0.94853(13) 0.58089(6) 0.39091(18) 0.0199(3) Uani 1 1 d . . . . .
H6 H 0.902183 0.562360 0.437735 0.030 Uiso 1 1 calc R U . . .
O7 O 0.97245(14) 0.68139(7) -0.00953(18) 0.0244(3) Uani 1 1 d . . . . .
O1 O 0.55158(13) 0.37619(7) 1.11108(19) 0.0245(3) Uani 1 1 d . . . . .
O10 O 0.49909(14) 0.68961(7) 0.72269(19) 0.0265(4) Uani 1 1 d . . . . .
O4 O 0.95615(12) 0.42573(6) 0.87742(18) 0.0207(3) Uani 1 1 d . . . . .
H4 H 0.961656 0.393824 0.910151 0.031 Uiso 1 1 calc R U . . .
O2 O 0.55354(15) 0.31011(8) 1.27895(19) 0.0291(4) Uani 1 1 d . . . . .
C3 C 0.80695(17) 0.47149(9) 0.6124(3) 0.0196(4) Uani 1 1 d . . . . .
C21 C 0.80116(16) 0.71635(9) 0.4483(2) 0.0157(4) Uani 1 1 d . . . . .
H21A H 0.809200 0.743874 0.526900 0.019 Uiso 1 1 calc R U . . .
H21B H 0.829908 0.731752 0.355622 0.019 Uiso 1 1 calc R U . . .
C28 C 0.80225(17) 0.62243(8) 0.2502(2) 0.0156(4) Uani 1 1 d . . . . .
C4 C 0.77310(17) 0.41372(9) 0.6216(2) 0.0182(4) Uani 1 1 d . . . . .
C27 C 0.82068(18) 0.63714(9) 0.1103(2) 0.0184(4) Uani 1 1 d . . . . .
C18 C 0.55713(17) 0.68037(9) 0.6182(3) 0.0187(4) Uani 1 1 d . . . . .
C22 C 0.86195(16) 0.66306(8) 0.4885(2) 0.0148(4) Uani 1 1 d . . . . .
C24 C 0.90058(17) 0.63177(9) 0.3499(2) 0.0157(4) Uani 1 1 d . . . . .
C25 C 0.98323(17) 0.66151(9) 0.2526(2) 0.0175(4) Uani 1 1 d . . . . .
H25A H 0.995671 0.699128 0.288381 0.021 Uiso 1 1 calc R U . . .
H25B H 1.054608 0.641976 0.250891 0.021 Uiso 1 1 calc R U . . .
C7 C 0.71300(17) 0.35340(9) 0.9792(2) 0.0164(4) Uani 1 1 d . . . . .
C26 C 0.93123(18) 0.66217(9) 0.1008(2) 0.0180(4) Uani 1 1 d . . . . .
C20 C 0.68072(17) 0.69892(8) 0.4314(2) 0.0154(4) Uani 1 1 d . . . . .
H20 H 0.649835 0.708652 0.333322 0.018 Uiso 1 1 calc R U . . .
C5 C 0.78877(17) 0.39604(8) 0.7589(2) 0.0165(4) Uani 1 1 d . . . . .
C1 C 0.84216(18) 0.43893(9) 0.8570(2) 0.0178(4) Uani 1 1 d . . . . .
C2 C 0.83772(19) 0.49102(9) 0.7647(2) 0.0212(4) Uani 1 1 d . . . . .
H2A H 0.781589 0.516565 0.803204 0.025 Uiso 1 1 calc R U . . .
H2B H 0.910184 0.509553 0.763762 0.025 Uiso 1 1 calc R U . . .
C30 C 0.69782(17) 0.60286(9) 0.3187(2) 0.0165(4) Uani 1 1 d . . . . .
H30A H 0.703279 0.563585 0.342839 0.020 Uiso 1 1 calc R U . . .
H30B H 0.635042 0.608215 0.250976 0.020 Uiso 1 1 calc R U . . .
C14 C 0.76359(19) 0.27245(10) 1.1496(3) 0.0235(5) Uani 1 1 d . . . . .
H14A H 0.823425 0.262665 1.082437 0.035 Uiso 1 1 calc R U . . .
H14B H 0.731325 0.239205 1.190910 0.035 Uiso 1 1 calc R U . . .
H14C H 0.792774 0.295209 1.228823 0.035 Uiso 1 1 calc R U . . .
C13 C 0.58875(18) 0.32807(10) 1.1659(3) 0.0209(5) Uani 1 1 d . . . . .
C19 C 0.68162(16) 0.63669(8) 0.4585(2) 0.0147(4) Uani 1 1 d . . . . .
C23 C 0.95266(17) 0.66971(9) 0.6008(2) 0.0191(4) Uani 1 1 d . . . . .
H23A H 0.922211 0.685992 0.690114 0.029 Uiso 1 1 calc R U . . .
H23B H 1.010294 0.693508 0.561250 0.029 Uiso 1 1 calc R U . . .
H23C H 0.984197 0.633924 0.623880 0.029 Uiso 1 1 calc R U . . .
C8 C 0.61121(18) 0.39050(9) 0.9780(2) 0.0199(4) Uani 1 1 d . . . . .
H8 H 0.565391 0.385230 0.888088 0.024 Uiso 1 1 calc R U . . .
C17 C 0.57572(17) 0.62640(9) 0.5412(2) 0.0170(4) Uani 1 1 d . . . . .
H17 H 0.515646 0.621926 0.467231 0.020 Uiso 1 1 calc R U . . .
C6 C 0.76119(18) 0.34210(9) 0.8271(2) 0.0174(4) Uani 1 1 d . . . . .
H6A H 0.828303 0.319368 0.835551 0.021 Uiso 1 1 calc R U . . .
H6B H 0.706864 0.322388 0.765951 0.021 Uiso 1 1 calc R U . . .
C10 C 0.78308(18) 0.44016(9) 1.0075(2) 0.0184(4) Uani 1 1 d . . . . .
C9 C 0.65702(19) 0.44831(9) 0.9891(3) 0.0223(5) Uani 1 1 d . . . . .
H9A H 0.625558 0.467657 1.074558 0.027 Uiso 1 1 calc R U . . .
H9B H 0.640490 0.469407 0.899261 0.027 Uiso 1 1 calc R U . . .
C16 C 0.57302(19) 0.57654(9) 0.6412(2) 0.0211(4) Uani 1 1 d . . . . .
H16A H 0.626267 0.581352 0.720837 0.032 Uiso 1 1 calc R U . . .
H16B H 0.592146 0.543922 0.584580 0.032 Uiso 1 1 calc R U . . .
H16C H 0.498933 0.572327 0.682316 0.032 Uiso 1 1 calc R U . . .
C12 C 0.67568(18) 0.30388(9) 1.0666(2) 0.0185(4) Uani 1 1 d . . . . .
H12 H 0.638462 0.278060 0.997789 0.022 Uiso 1 1 calc R U . . .
C15 C 0.7333(2) 0.38391(10) 0.4896(3) 0.0241(5) Uani 1 1 d . . . . .
H15A H 0.681405 0.406962 0.435428 0.036 Uiso 1 1 calc R U . . .
H15B H 0.696249 0.350237 0.519893 0.036 Uiso 1 1 calc R U . . .
H15C H 0.796083 0.374917 0.426518 0.036 Uiso 1 1 calc R U . . .
C29 C 0.7464(2) 0.63063(10) -0.0195(2) 0.0243(5) Uani 1 1 d . . . . .
H29A H 0.699661 0.598450 -0.005779 0.036 Uiso 1 1 calc R U . . .
H29B H 0.791015 0.626059 -0.108151 0.036 Uiso 1 1 calc R U . . .
H29C H 0.700007 0.663126 -0.029530 0.036 Uiso 1 1 calc R U . . .
C11 C 0.8381(2) 0.47775(9) 1.1163(3) 0.0247(5) Uani 1 1 d . . . . .
H11A H 0.801622 0.474402 1.211598 0.037 Uiso 1 1 calc R U . . .
H11B H 0.832450 0.515488 1.081698 0.037 Uiso 1 1 calc R U . . .
H11C H 0.915922 0.467734 1.126065 0.037 Uiso 1 1 calc R U . . .
 
loop_
 _atom_site_aniso_label
 _atom_site_aniso_U_11
 _atom_site_aniso_U_22
 _atom_site_aniso_U_33
 _atom_site_aniso_U_23
 _atom_site_aniso_U_13
 _atom_site_aniso_U_12
O8 0.0133(6) 0.0147(7) 0.0149(6) 0.0023(6) -0.0008(5) -0.0003(5)
O9 0.0165(7) 0.0152(7) 0.0248(7) -0.0010(6) 0.0038(6) 0.0020(6)
O3 0.0172(7) 0.0137(7) 0.0182(7) -0.0007(6) -0.0024(6) -0.0021(5)
O5 0.0333(9) 0.0201(8) 0.0231(7) 0.0060(7) -0.0008(7) 0.0014(7)
O6 0.0191(7) 0.0157(7) 0.0248(7) 0.0024(6) 0.0030(6) 0.0041(6)
O7 0.0276(8) 0.0243(8) 0.0213(7) 0.0040(7) 0.0070(7) 0.0010(7)
O1 0.0172(7) 0.0289(9) 0.0274(8) 0.0002(7) 0.0052(6) 0.0026(6)
O10 0.0226(8) 0.0245(8) 0.0323(8) -0.0034(7) 0.0111(7) 0.0003(6)
O4 0.0179(7) 0.0181(7) 0.0261(8) 0.0047(6) -0.0027(6) -0.0021(6)
O2 0.0271(8) 0.0337(9) 0.0265(8) -0.0007(7) 0.0096(7) -0.0070(7)
C3 0.0151(9) 0.0179(10) 0.0258(11) 0.0033(9) -0.0013(9) 0.0008(8)
C21 0.0145(9) 0.0138(9) 0.0189(9) 0.0005(8) 0.0021(8) -0.0007(7)
C28 0.0189(10) 0.0109(9) 0.0171(9) -0.0022(8) -0.0007(8) 0.0015(7)
C4 0.0140(9) 0.0185(10) 0.0222(10) 0.0002(9) -0.0004(8) -0.0025(8)
C27 0.0219(10) 0.0141(10) 0.0192(10) -0.0017(8) 0.0014(8) 0.0017(8)
C18 0.0127(9) 0.0194(10) 0.0241(10) 0.0003(9) -0.0001(9) 0.0010(8)
C22 0.0136(9) 0.0148(9) 0.0159(9) 0.0012(8) 0.0009(8) -0.0020(7)
C24 0.0154(9) 0.0149(10) 0.0168(9) 0.0002(8) -0.0005(8) 0.0012(7)
C25 0.0163(9) 0.0180(9) 0.0181(10) 0.0005(8) 0.0025(8) 0.0003(7)
C7 0.0155(9) 0.0157(10) 0.0180(10) -0.0014(8) -0.0003(8) -0.0028(7)
C26 0.0204(10) 0.0146(9) 0.0190(10) -0.0022(8) 0.0045(8) 0.0034(8)
C20 0.0150(9) 0.0142(9) 0.0170(9) 0.0003(8) 0.0009(8) 0.0022(7)
C5 0.0138(9) 0.0159(10) 0.0197(10) -0.0021(8) 0.0016(8) -0.0006(7)
C1 0.0166(9) 0.0135(10) 0.0231(11) 0.0018(8) -0.0042(8) -0.0016(8)
C2 0.0225(11) 0.0157(10) 0.0253(11) 0.0037(9) -0.0044(9) -0.0031(8)
C30 0.0171(10) 0.0151(10) 0.0173(9) -0.0013(8) -0.0009(8) -0.0014(7)
C14 0.0227(10) 0.0197(11) 0.0281(12) 0.0067(9) 0.0032(9) -0.0020(8)
C13 0.0162(9) 0.0241(11) 0.0225(11) -0.0039(9) 0.0001(8) -0.0048(8)
C19 0.0131(9) 0.0161(10) 0.0148(9) 0.0014(8) -0.0004(7) -0.0004(7)
C23 0.0168(9) 0.0219(10) 0.0185(9) 0.0007(9) -0.0024(8) -0.0003(8)
C8 0.0167(9) 0.0235(11) 0.0194(10) -0.0008(9) -0.0005(8) 0.0005(8)
C17 0.0135(9) 0.0187(10) 0.0188(9) 0.0001(8) 0.0003(8) -0.0005(7)
C6 0.0192(9) 0.0150(10) 0.0180(9) -0.0019(8) 0.0017(8) -0.0026(8)
C10 0.0201(10) 0.0142(10) 0.0210(10) 0.0005(8) -0.0030(9) -0.0007(8)
C9 0.0229(10) 0.0196(11) 0.0244(11) -0.0017(9) -0.0005(9) 0.0058(9)
C16 0.0230(10) 0.0187(10) 0.0217(10) 0.0007(9) 0.0052(9) -0.0021(8)
C12 0.0174(9) 0.0186(10) 0.0195(10) -0.0010(8) 0.0017(8) -0.0044(8)
C15 0.0267(11) 0.0280(12) 0.0177(10) -0.0025(9) 0.0000(9) -0.0063(9)
C29 0.0318(12) 0.0233(12) 0.0177(11) 0.0018(9) -0.0030(9) -0.0026(9)
C11 0.0334(12) 0.0168(10) 0.0240(11) -0.0042(9) -0.0046(10) -0.0029(9)
 
_geom_special_details
;
 All esds (except the esd in the dihedral angle between two l.s. planes)
 are estimated using the full covariance matrix.  The cell esds are taken
 into account individually in the estimation of esds in distances, angles
 and torsion angles; correlations between esds in cell parameters are only
 used when they are defined by crystal symmetry.  An approximate (isotropic)
 treatment of cell esds is used for estimating esds involving l.s. planes.
;
 
loop_
 _geom_bond_atom_site_label_1
 _geom_bond_atom_site_label_2
 _geom_bond_distance
 _geom_bond_site_symmetry_2
 _geom_bond_publ_flag
O8 C19 1.434(2) . ?
O8 C22 1.457(2) . ?
O9 C18 1.351(3) . ?
O9 C20 1.461(2) . ?
O3 C7 1.436(3) . ?
O3 C10 1.458(3) . ?
O5 C3 1.220(3) . ?
O6 C24 1.426(3) . ?
O6 H6 0.8400 . ?
O7 C26 1.220(3) . ?
O1 C13 1.358(3) . ?
O1 C8 1.457(3) . ?
O10 C18 1.207(3) . ?
O4 C1 1.433(3) . ?
O4 H4 0.8400 . ?
O2 C13 1.201(3) . ?
C3 C4 1.477(3) . ?
C3 C2 1.517(3) . ?
C21 C20 1.531(3) . ?
C21 C22 1.544(3) . ?
C21 H21A 0.9900 . ?
C21 H21B 0.9900 . ?
C28 C27 1.346(3) . ?
C28 C30 1.493(3) . ?
C28 C24 1.519(3) . ?
C4 C5 1.340(3) . ?
C4 C15 1.490(3) . ?
C27 C26 1.478(3) . ?
C27 C29 1.497(3) . ?
C18 C17 1.515(3) . ?
C22 C23 1.514(3) . ?
C22 C24 1.552(3) . ?
C24 C25 1.525(3) . ?
C25 C26 1.523(3) . ?
C25 H25A 0.9900 . ?
C25 H25B 0.9900 . ?
C7 C12 1.522(3) . ?
C7 C6 1.532(3) . ?
C7 C8 1.534(3) . ?
C20 C19 1.545(3) . ?
C20 H20 1.0000 . ?
C5 C6 1.499(3) . ?
C5 C1 1.526(3) . ?
C1 C2 1.531(3) . ?
C1 C10 1.550(3) . ?
C2 H2A 0.9900 . ?
C2 H2B 0.9900 . ?
C30 C19 1.535(3) . ?
C30 H30A 0.9900 . ?
C30 H30B 0.9900 . ?
C14 C12 1.518(3) . ?
C14 H14A 0.9800 . ?
C14 H14B 0.9800 . ?
C14 H14C 0.9800 . ?
C13 C12 1.512(3) . ?
C19 C17 1.512(3) . ?
C23 H23A 0.9800 . ?
C23 H23B 0.9800 . ?
C23 H23C 0.9800 . ?
C8 C9 1.526(3) . ?
C8 H8 1.0000 . ?
C17 C16 1.526(3) . ?
C17 H17 1.0000 . ?
C6 H6A 0.9900 . ?
C6 H6B 0.9900 . ?
C10 C11 1.511(3) . ?
C10 C9 1.552(3) . ?
C9 H9A 0.9900 . ?
C9 H9B 0.9900 . ?
C16 H16A 0.9800 . ?
C16 H16B 0.9800 . ?
C16 H16C 0.9800 . ?
C12 H12 1.0000 . ?
C15 H15A 0.9800 . ?
C15 H15B 0.9800 . ?
C15 H15C 0.9800 . ?
C29 H29A 0.9800 . ?
C29 H29B 0.9800 . ?
C29 H29C 0.9800 . ?
C11 H11A 0.9800 . ?
C11 H11B 0.9800 . ?
C11 H11C 0.9800 . ?
 
loop_
 _geom_angle_atom_site_label_1
 _geom_angle_atom_site_label_2
 _geom_angle_atom_site_label_3
 _geom_angle
 _geom_angle_site_symmetry_1
 _geom_angle_site_symmetry_3
 _geom_angle_publ_flag
C19 O8 C22 105.32(14) . . ?
C18 O9 C20 110.85(16) . . ?
C7 O3 C10 105.65(15) . . ?
C24 O6 H6 109.5 . . ?
C13 O1 C8 110.55(17) . . ?
C1 O4 H4 109.5 . . ?
O5 C3 C4 124.9(2) . . ?
O5 C3 C2 126.4(2) . . ?
C4 C3 C2 108.62(19) . . ?
C20 C21 C22 104.12(16) . . ?
C20 C21 H21A 110.9 . . ?
C22 C21 H21A 110.9 . . ?
C20 C21 H21B 110.9 . . ?
C22 C21 H21B 110.9 . . ?
H21A C21 H21B 108.9 . . ?
C27 C28 C30 128.69(19) . . ?
C27 C28 C24 113.46(19) . . ?
C30 C28 C24 117.67(18) . . ?
C5 C4 C3 108.9(2) . . ?
C5 C4 C15 130.1(2) . . ?
C3 C4 C15 121.0(2) . . ?
C28 C27 C26 108.5(2) . . ?
C28 C27 C29 128.5(2) . . ?
C26 C27 C29 123.0(2) . . ?
O10 C18 O9 121.2(2) . . ?
O10 C18 C17 128.1(2) . . ?
O9 C18 C17 110.63(18) . . ?
O8 C22 C23 108.22(16) . . ?
O8 C22 C21 102.84(15) . . ?
C23 C22 C21 114.68(17) . . ?
O8 C22 C24 105.81(16) . . ?
C23 C22 C24 112.70(17) . . ?
C21 C22 C24 111.65(17) . . ?
O6 C24 C28 110.26(17) . . ?
O6 C24 C25 107.61(16) . . ?
C28 C24 C25 103.86(17) . . ?
O6 C24 C22 109.98(16) . . ?
C28 C24 C22 109.02(16) . . ?
C25 C24 C22 115.91(17) . . ?
C26 C25 C24 105.22(17) . . ?
C26 C25 H25A 110.7 . . ?
C24 C25 H25A 110.7 . . ?
C26 C25 H25B 110.7 . . ?
C24 C25 H25B 110.7 . . ?
H25A C25 H25B 108.8 . . ?
O3 C7 C12 109.76(17) . . ?
O3 C7 C6 109.52(16) . . ?
C12 C7 C6 116.42(18) . . ?
O3 C7 C8 102.34(16) . . ?
C12 C7 C8 103.72(17) . . ?
C6 C7 C8 114.07(17) . . ?
O7 C26 C27 125.5(2) . . ?
O7 C26 C25 125.9(2) . . ?
C27 C26 C25 108.60(18) . . ?
O9 C20 C21 110.34(16) . . ?
O9 C20 C19 104.03(16) . . ?
C21 C20 C19 104.64(16) . . ?
O9 C20 H20 112.4 . . ?
C21 C20 H20 112.4 . . ?
C19 C20 H20 112.4 . . ?
C4 C5 C6 129.9(2) . . ?
C4 C5 C1 112.74(19) . . ?
C6 C5 C1 117.32(18) . . ?
O4 C1 C5 109.31(17) . . ?
O4 C1 C2 107.09(17) . . ?
C5 C1 C2 103.69(17) . . ?
O4 C1 C10 109.63(17) . . ?
C5 C1 C10 109.70(17) . . ?
C2 C1 C10 117.10(18) . . ?
C3 C2 C1 104.48(17) . . ?
C3 C2 H2A 110.9 . . ?
C1 C2 H2A 110.9 . . ?
C3 C2 H2B 110.9 . . ?
C1 C2 H2B 110.9 . . ?
H2A C2 H2B 108.9 . . ?
C28 C30 C19 106.48(16) . . ?
C28 C30 H30A 110.4 . . ?
C19 C30 H30A 110.4 . . ?
C28 C30 H30B 110.4 . . ?
C19 C30 H30B 110.4 . . ?
H30A C30 H30B 108.6 . . ?
C12 C14 H14A 109.5 . . ?
C12 C14 H14B 109.5 . . ?
H14A C14 H14B 109.5 . . ?
C12 C14 H14C 109.5 . . ?
H14A C14 H14C 109.5 . . ?
H14B C14 H14C 109.5 . . ?
O2 C13 O1 121.1(2) . . ?
O2 C13 C12 128.3(2) . . ?
O1 C13 C12 110.61(19) . . ?
O8 C19 C17 110.60(16) . . ?
O8 C19 C30 109.64(16) . . ?
C17 C19 C30 115.73(17) . . ?
O8 C19 C20 102.50(15) . . ?
C17 C19 C20 103.80(17) . . ?
C30 C19 C20 113.67(17) . . ?
C22 C23 H23A 109.5 . . ?
C22 C23 H23B 109.5 . . ?
H23A C23 H23B 109.5 . . ?
C22 C23 H23C 109.5 . . ?
H23A C23 H23C 109.5 . . ?
H23B C23 H23C 109.5 . . ?
O1 C8 C9 110.46(18) . . ?
O1 C8 C7 104.55(17) . . ?
C9 C8 C7 104.88(17) . . ?
O1 C8 H8 112.2 . . ?
C9 C8 H8 112.2 . . ?
C7 C8 H8 112.2 . . ?
C19 C17 C18 102.27(17) . . ?
C19 C17 C16 116.79(18) . . ?
C18 C17 C16 114.78(18) . . ?
C19 C17 H17 107.5 . . ?
C18 C17 H17 107.5 . . ?
C16 C17 H17 107.5 . . ?
C5 C6 C7 107.59(17) . . ?
C5 C6 H6A 110.2 . . ?
C7 C6 H6A 110.2 . . ?
C5 C6 H6B 110.2 . . ?
C7 C6 H6B 110.2 . . ?
H6A C6 H6B 108.5 . . ?
O3 C10 C11 108.16(18) . . ?
O3 C10 C1 105.46(16) . . ?
C11 C10 C1 112.96(19) . . ?
O3 C10 C9 102.55(17) . . ?
C11 C10 C9 115.36(19) . . ?
C1 C10 C9 111.27(18) . . ?
C8 C9 C10 104.29(17) . . ?
C8 C9 H9A 110.9 . . ?
C10 C9 H9A 110.9 . . ?
C8 C9 H9B 110.9 . . ?
C10 C9 H9B 110.9 . . ?
H9A C9 H9B 108.9 . . ?
C17 C16 H16A 109.5 . . ?
C17 C16 H16B 109.5 . . ?
H16A C16 H16B 109.5 . . ?
C17 C16 H16C 109.5 . . ?
H16A C16 H16C 109.5 . . ?
H16B C16 H16C 109.5 . . ?
C13 C12 C14 113.01(19) . . ?
C13 C12 C7 102.07(18) . . ?
C14 C12 C7 117.20(18) . . ?
C13 C12 H12 108.0 . . ?
C14 C12 H12 108.0 . . ?
C7 C12 H12 108.0 . . ?
C4 C15 H15A 109.5 . . ?
C4 C15 H15B 109.5 . . ?
H15A C15 H15B 109.5 . . ?
C4 C15 H15C 109.5 . . ?
H15A C15 H15C 109.5 . . ?
H15B C15 H15C 109.5 . . ?
C27 C29 H29A 109.5 . . ?
C27 C29 H29B 109.5 . . ?
H29A C29 H29B 109.5 . . ?
C27 C29 H29C 109.5 . . ?
H29A C29 H29C 109.5 . . ?
H29B C29 H29C 109.5 . . ?
C10 C11 H11A 109.5 . . ?
C10 C11 H11B 109.5 . . ?
H11A C11 H11B 109.5 . . ?
C10 C11 H11C 109.5 . . ?
H11A C11 H11C 109.5 . . ?
H11B C11 H11C 109.5 . . ?
 
_refine_diff_density_max    0.228
_refine_diff_density_min   -0.211
_refine_diff_density_rms    0.043

_shelx_res_file
;
TITL k_a.res in P2(1)2(1)2
    K.res
    created by SHELXL-2018/3 at 22:27:38 on 17-Nov-2022
REM Old TITL K in P2(1)2(1)2
REM SHELXT solution in P2(1)2(1)2
REM R1 0.087, Rweak 0.024, Alpha 0.001, Orientation as input
REM Flack x = 0.222 ( 0.094 ) from Parsons' quotients
REM Formula found by SHELXT: C30 O10
CELL 1.54178 12.1371 24.5157 9.1298 90 90 90
ZERR 8 0.0006 0.0011 0.0004 0 0 0
LATT -1
SYMM -X,-Y,+Z
SYMM 0.5-X,0.5+Y,-Z
SYMM 0.5+X,0.5-Y,-Z
SFAC C H O
UNIT 120 144 40

L.S. 4
PLAN  20
SIZE 0.11 0.06 0.05
TEMP -173.15
BOND $H
list 4
fmap 2
ACTA
REM <olex2.extras>
REM <HklSrc "%.\\K.hkl">
REM </olex2.extras>

WGHT    0.043800    0.736600
FVAR       0.16555
O8    3    0.775031    0.629891    0.552998    11.00000    0.01330    0.01475 =
         0.01487    0.00232   -0.00079   -0.00029
O9    3    0.614592    0.720575    0.551837    11.00000    0.01646    0.01518 =
         0.02479   -0.00102    0.00377    0.00202
O3    3    0.790269    0.384629    1.063710    11.00000    0.01722    0.01367 =
         0.01815   -0.00072   -0.00241   -0.00214
O5    3    0.805429    0.498983    0.501052    11.00000    0.03328    0.02008 =
         0.02314    0.00603   -0.00085    0.00140
O6    3    0.948527    0.580894    0.390909    11.00000    0.01906    0.01570 =
         0.02482    0.00244    0.00304    0.00414
AFIX 147
H6    2    0.902183    0.562360    0.437735    11.00000   -1.50000
AFIX   0
O7    3    0.972453    0.681389   -0.009533    11.00000    0.02764    0.02429 =
         0.02125    0.00396    0.00701    0.00099

O1    3    0.551577    0.376193    1.111079    11.00000    0.01721    0.02888 =
         0.02736    0.00021    0.00516    0.00260
O10   3    0.499093    0.689613    0.722686    11.00000    0.02263    0.02449 =
         0.03232   -0.00341    0.01111    0.00033
O4    3    0.956148    0.425730    0.877417    11.00000    0.01793    0.01812 =
         0.02613    0.00474   -0.00273   -0.00210
AFIX 147
H4    2    0.961656    0.393824    0.910151    11.00000   -1.50000
AFIX   0
O2    3    0.553543    0.310108    1.278953    11.00000    0.02708    0.03373 =
         0.02645   -0.00072    0.00957   -0.00697
C3    1    0.806947    0.471486    0.612415    11.00000    0.01513    0.01787 =
         0.02575    0.00327   -0.00130    0.00075

C21   1    0.801160    0.716346    0.448285    11.00000    0.01447    0.01377 =
         0.01891    0.00049    0.00205   -0.00069
AFIX  23
H21A  2    0.809200    0.743874    0.526900    11.00000   -1.20000
H21B  2    0.829908    0.731752    0.355622    11.00000   -1.20000
AFIX   0
C28   1    0.802251    0.622429    0.250156    11.00000    0.01892    0.01093 =
         0.01708   -0.00224   -0.00075    0.00145

C4    1    0.773099    0.413723    0.621571    11.00000    0.01400    0.01854 =
         0.02217    0.00021   -0.00037   -0.00246
C27   1    0.820678    0.637144    0.110254    11.00000    0.02191    0.01412 =
         0.01916   -0.00165    0.00135    0.00173
C18   1    0.557128    0.680370    0.618187    11.00000    0.01269    0.01940 =
         0.02413    0.00028   -0.00012    0.00100
C22   1    0.861954    0.663065    0.488465    11.00000    0.01362    0.01476 =
         0.01589    0.00118    0.00094   -0.00196
C24   1    0.900578    0.631765    0.349907    11.00000    0.01536    0.01490 =
         0.01684    0.00016   -0.00047    0.00120
C25   1    0.983227    0.661508    0.252606    11.00000    0.01626    0.01797 =
         0.01813    0.00050    0.00250    0.00028
AFIX  23
H25A  2    0.995671    0.699128    0.288381    11.00000   -1.20000
H25B  2    1.054608    0.641976    0.250891    11.00000   -1.20000
AFIX   0

C7    1    0.713003    0.353395    0.979226    11.00000    0.01551    0.01573 =
         0.01800   -0.00142   -0.00026   -0.00281
C26   1    0.931228    0.662172    0.100834    11.00000    0.02044    0.01463 =
         0.01900   -0.00215    0.00454    0.00337
C20   1    0.680720    0.698917    0.431445    11.00000    0.01496    0.01422 =
         0.01700    0.00034    0.00093    0.00216
AFIX  13
H20   2    0.649835    0.708652    0.333322    11.00000   -1.20000
AFIX   0

C5    1    0.788772    0.396037    0.758932    11.00000    0.01379    0.01592 =
         0.01965   -0.00209    0.00158   -0.00058
C1    1    0.842155    0.438929    0.857022    11.00000    0.01662    0.01355 =
         0.02310    0.00178   -0.00422   -0.00158
C2    1    0.837716    0.491020    0.764660    11.00000    0.02254    0.01570 =
         0.02535    0.00369   -0.00443   -0.00312
AFIX  23
H2A   2    0.781589    0.516565    0.803204    11.00000   -1.20000
H2B   2    0.910184    0.509553    0.763762    11.00000   -1.20000
AFIX   0

C30   1    0.697821    0.602861    0.318699    11.00000    0.01708    0.01512 =
         0.01733   -0.00127   -0.00093   -0.00140
AFIX  23
H30A  2    0.703279    0.563585    0.342839    11.00000   -1.20000
H30B  2    0.635042    0.608215    0.250976    11.00000   -1.20000
AFIX   0

C14   1    0.763592    0.272455    1.149551    11.00000    0.02265    0.01973 =
         0.02809    0.00666    0.00320   -0.00201
AFIX 137
H14A  2    0.823425    0.262665    1.082437    11.00000   -1.50000
H14B  2    0.731325    0.239205    1.190910    11.00000   -1.50000
H14C  2    0.792774    0.295209    1.228823    11.00000   -1.50000
AFIX   0
C13   1    0.588750    0.328072    1.165856    11.00000    0.01619    0.02410 =
         0.02253   -0.00389    0.00011   -0.00483

C19   1    0.681619    0.636693    0.458485    11.00000    0.01315    0.01608 =
         0.01481    0.00143   -0.00040   -0.00037
C23   1    0.952658    0.669708    0.600830    11.00000    0.01678    0.02192 =
         0.01852    0.00068   -0.00242   -0.00025
AFIX 137
H23A  2    0.922211    0.685992    0.690114    11.00000   -1.50000
H23B  2    1.010294    0.693508    0.561250    11.00000   -1.50000
H23C  2    0.984197    0.633924    0.623880    11.00000   -1.50000
AFIX   0

C8    1    0.611214    0.390503    0.978009    11.00000    0.01669    0.02354 =
         0.01936   -0.00078   -0.00053    0.00053
AFIX  13
H8    2    0.565391    0.385230    0.888088    11.00000   -1.20000
AFIX   0

C17   1    0.575717    0.626401    0.541228    11.00000    0.01352    0.01872 =
         0.01881    0.00010    0.00031   -0.00053
AFIX  13
H17   2    0.515646    0.621926    0.467231    11.00000   -1.20000
AFIX   0

C6    1    0.761191    0.342104    0.827104    11.00000    0.01916    0.01505 =
         0.01803   -0.00188    0.00175   -0.00256
AFIX  23
H6A   2    0.828303    0.319368    0.835551    11.00000   -1.20000
H6B   2    0.706864    0.322388    0.765951    11.00000   -1.20000
AFIX   0
C10   1    0.783083    0.440156    1.007456    11.00000    0.02010    0.01419 =
         0.02098    0.00047   -0.00298   -0.00069
C9    1    0.657024    0.448307    0.989066    11.00000    0.02287    0.01962 =
         0.02442   -0.00165   -0.00054    0.00579
AFIX  23
H9A   2    0.625558    0.467657    1.074558    11.00000   -1.20000
H9B   2    0.640490    0.469407    0.899261    11.00000   -1.20000
AFIX   0

C16   1    0.573025    0.576542    0.641178    11.00000    0.02301    0.01865 =
         0.02168    0.00071    0.00518   -0.00210
AFIX 137
H16A  2    0.626267    0.581352    0.720837    11.00000   -1.50000
H16B  2    0.592146    0.543922    0.584580    11.00000   -1.50000
H16C  2    0.498933    0.572327    0.682316    11.00000   -1.50000
AFIX   0

C12   1    0.675683    0.303880    1.066647    11.00000    0.01740    0.01864 =
         0.01952   -0.00097    0.00170   -0.00441
AFIX  13
H12   2    0.638462    0.278060    0.997789    11.00000   -1.20000
AFIX   0
C15   1    0.733304    0.383908    0.489555    11.00000    0.02669    0.02803 =
         0.01769   -0.00254    0.00003   -0.00629
AFIX 137
H15A  2    0.681405    0.406962    0.435428    11.00000   -1.50000
H15B  2    0.696249    0.350237    0.519893    11.00000   -1.50000
H15C  2    0.796083    0.374917    0.426518    11.00000   -1.50000
AFIX   0

C29   1    0.746430    0.630633   -0.019505    11.00000    0.03181    0.02330 =
         0.01769    0.00180   -0.00303   -0.00259
AFIX 137
H29A  2    0.699661    0.598450   -0.005779    11.00000   -1.50000
H29B  2    0.791015    0.626059   -0.108151    11.00000   -1.50000
H29C  2    0.700007    0.663126   -0.029530    11.00000   -1.50000
AFIX   0

C11   1    0.838100    0.477746    1.116258    11.00000    0.03335    0.01678 =
         0.02402   -0.00417   -0.00461   -0.00290
AFIX 137
H11A  2    0.801622    0.474402    1.211598    11.00000   -1.50000
H11B  2    0.832450    0.515488    1.081698    11.00000   -1.50000
H11C  2    0.915922    0.467734    1.126065    11.00000   -1.50000
AFIX   0
HKLF 4


REM  k_a.res in P2(1)2(1)2
REM wR2 = 0.0858, GooF = S = 1.034, Restrained GooF = 1.034 for all data
REM R1 = 0.0339 for 5300 Fo > 4sig(Fo) and 0.0360 for all 5535 data
REM 369 parameters refined using 0 restraints

END

WGHT      0.0437      0.7370

REM Highest difference peak  0.228,  deepest hole -0.211,  1-sigma level  0.043
Q1    1   0.7769  0.3998  0.5518  11.00000  0.05    0.23
Q2    1   0.6604  0.3695  0.9656  11.00000  0.05    0.22
Q3    1   0.7268  0.3402  0.9013  11.00000  0.05    0.20
Q4    1   0.5431  0.3673  0.9337  11.00000  0.05    0.19
Q5    1   0.9467  0.6492  0.3065  11.00000  0.05    0.19
Q6    1   0.8200  0.4161  0.8075  11.00000  0.05    0.19
Q7    1   0.6787  0.4315  0.7443  11.00000  0.05    0.19
Q8    1   0.7927  0.3991  0.6760  11.00000  0.05    0.18
Q9    1   0.8683  0.4777  0.6890  11.00000  0.05    0.18
Q10   1   0.6870  0.6204  0.3900  11.00000  0.05    0.18
Q11   1   0.8112  0.4417  0.9282  11.00000  0.05    0.18
Q12   1   0.7781  0.4393  0.6107  11.00000  0.05    0.18
Q13   1   0.7513  0.6086  0.2812  11.00000  0.05    0.17
Q14   1   0.7440  0.4085  0.7026  11.00000  0.05    0.17
Q15   1   0.8211  0.4604  1.0557  11.00000  0.05    0.17
Q16   1   0.8829  0.6462  0.4164  11.00000  0.05    0.17
Q17   1   0.7827  0.6268  0.0493  11.00000  0.05    0.16
Q18   1   0.8465  0.4677  0.5262  11.00000  0.05    0.16
Q19   1   0.9520  0.6592  0.1843  11.00000  0.05    0.16
Q20   1   0.8794  0.6392  0.0878  11.00000  0.05    0.16
;
_shelx_res_checksum   24189

_shelx_hkl_file
;
   0   0   1    8.97    0.60
   0   0  -1    9.27    0.61
   0   0  -1    8.80    0.59
   0   0   1    7.23    0.61
   0   0   2  828.80   29.71
   0   0   2  798.86   29.75
   0   0  -2  789.84   29.75
   0   0   3    2.34    0.49
   0   0  -3    2.19    0.50
   0   0  -3    2.60    0.53
   0   0   3    2.21    0.49
   0   0  -4   35.86    2.53
   0   0  -4   32.24    2.74
   0   0   4   33.02    2.29
   0   0  -5    1.41    0.50
   0   0  -5    0.63    0.66
   0   0   6    1.21    0.25
   0   0  -6    0.69    0.70
   0   0   6    0.48    0.38
   0   0   6    1.24    0.35
   0   0   6    1.05    0.38
   0   0   6    1.03    0.37
   0   0  -7   50.61    4.49
   0   0   7   47.86    2.29
   0   0   7   46.03    2.82
   0   0   7   48.43    2.65
   0   0  -7   42.36    2.34
   0   0   7   44.02    2.71
   0   0   7   48.08    2.51
   0   0   8  104.20    5.24
   0   0   8  107.43    4.67
   0   0  -8  108.01    4.80
   0   0   8  109.00    5.00
   0   0   8  114.31    4.96
   0   0   8  105.72    5.26
   0   0   9    5.63    0.85
   0   0  -9    5.70    0.73
   0   0   9    5.91    0.74
   0   0   9    5.08    0.82
   0   0   9    5.43    0.80
   0   0   9    5.20    0.76
   0   0  10    0.55    0.24
   0   0  10    0.71    0.30
   0   0  10    0.41    0.23
   0   0  10    0.23    0.27
   0   0  10    0.69    0.30
   0   0 -10    0.92    0.28
   0   0  11   11.41    0.79
   0   0  11   12.71    0.88
   0   0  11   13.41    0.96
   0   0 -11   13.67    0.86
   1   0   0    0.06    0.05
  -1   0   0    0.00    0.04
   1   0   0    0.00    0.03
   1   0  -1   16.99    0.88
   1   0   1   19.14    1.16
   1   0   1   18.13    1.11
  -1   0   1   17.84    0.74
   1   0  -1   17.47    0.78
  -1   0  -1   19.20    1.18
  -1   0  -1   17.79    1.09
   1   0  -2  217.63    8.60
   1   0  -2  231.41    9.06
  -1   0  -2  244.74    9.40
  -1   0  -2  230.49    9.45
  -1   0   2  238.21    8.82
   1   0   2  235.98    9.43
   1   0   2  226.53    9.34
   1   0  -2  236.41    8.92
  -1   0   2  240.10    9.03
   1   0  -3    6.15    0.78
   1   0   3    6.35    0.89
   1   0   3    6.55    0.91
  -1   0  -3    5.17    1.03
  -1   0   3    6.77    0.80
  -1   0   3    7.69    0.71
   1   0   3    6.39    0.40
   1   0  -3    6.12    0.73
  -1   0  -3    6.39    0.91
   1   0   3    6.76    0.37
   1   0  -4    5.76    0.88
  -1   0   4    5.87    0.76
  -1   0  -4    5.51    0.95
   1   0  -4    5.17    0.83
  -1   0   4    6.57    0.96
  -1   0  -4    6.17    1.05
   1   0  -5   21.21    2.05
  -1   0  -5   23.12    2.50
   1   0   5   21.98    1.23
   1   0  -5   23.41    2.16
  -1   0   5   20.21    1.19
  -1   0  -5   25.51    2.43
   1   0   6   10.65    1.24
   1   0  -6    8.59    1.49
   1   0   6    9.89    1.07
  -1   0   6    8.86    0.94
   1   0   6    9.87    0.78
   1   0   6   10.35    0.92
  -1   0   6    8.58    0.73
  -1   0  -6    9.01    1.77
  -1   0   6    8.71    0.94
  -1   0   6    9.16    1.61
  -1   0   7    0.03    0.17
   1   0   7    0.17    0.30
  -1   0   7   -0.44    0.25
   1   0  -7    0.20    0.34
   1   0   7   -0.23    0.22
   1   0   7    0.17    0.26
  -1   0   7    0.03    0.18
   1   0   7   -0.15    0.23
   1   0   7    0.06    0.15
  -1   0   7   -0.11    0.21
   1   0  -8    5.67    0.72
   1   0   8    5.14    0.72
   1   0   8    5.33    0.73
   1   0   8    5.02    0.60
  -1   0   8    6.67    0.82
  -1   0  -8    5.08    0.71
   1   0   8    4.33    0.80
   1   0   8    5.09    0.86
  -1   0   8    6.88    1.00
  -1   0   8    6.97    0.94
  -1   0   8    6.72    0.82
   1   0   9    5.87    0.76
  -1   0   9    7.93    1.08
  -1   0   9    9.25    1.02
  -1   0  -9    6.44    0.81
   1   0  -9    7.66    0.84
   1   0   9    5.96    0.91
  -1   0   9    7.26    0.98
  -1   0   9    9.26    0.94
  -1   0   9    8.04    0.89
   1   0   9    7.64    0.93
   1   0   9    6.67    0.85
   1   0  10    3.27    0.59
  -1   0  10    3.97    1.06
   1   0  10    4.22    0.59
   1   0  10    4.08    0.57
  -1   0  10    4.37    0.62
  -1   0  10    3.43    0.59
  -1   0  10    4.10    0.61
  -1   0 -10    4.64    0.58
  -1   0  10    4.24    0.65
   1   0  10    4.15    0.61
  -1   0  11    0.60    0.19
   1   0  11   -0.05    0.20
   1   0  11    0.11    0.14
  -1   0  11    0.39    0.18
  -1   0  11    0.32    0.15
   1   0 -11    0.41    0.21
  -1   0 -11    0.07    0.13
   2   0   0  500.75   18.60
   2   0   0  513.31   18.62
  -2   0   0  493.41   18.62
   2   0   1    0.94    0.29
  -2   0  -1    1.39    0.39
   2   0   1    1.81    0.41
   2   0  -1    1.66    0.18
  -2   0  -1    1.57    0.45
   2   0  -2  414.06   15.42
  -2   0  -2  394.52   15.95
  -2   0  -2  402.06   16.19
   2   0  -2  421.57   15.01
   2   0   2  426.00   16.17
   2   0  -3  129.66    5.13
  -2   0  -3  123.37    6.15
   2   0   3  132.14    6.30
   2   0  -3  134.92    5.67
   2   0   3  118.43    6.14
  -2   0   3  138.40    5.09
  -2   0  -3  121.65    6.35
   2   0  -3  139.86    5.30
  -2   0   5   10.42    0.94
  -2   0  -5    9.61    1.81
   2   0  -5   10.79    1.12
   2   0  -5    8.34    1.25
  -2   0  -5    7.90    1.46
   2   0   5    9.43    0.74
  -2   0   6   28.84    2.14
  -2   0   6   29.67    1.68
  -2   0  -6   28.58    2.22
   2   0   6   28.75    1.93
   2   0   6   27.19    1.98
  -2   0  -6   30.87    3.24
  -2   0   6   30.81    2.10
   2   0   6   29.41    2.05
   2   0  -6   28.97    2.73
  -2   0   6   28.84    1.92
   2   0   7    8.18    1.06
  -2   0   7   12.03    1.22
  -2   0   7    9.96    0.94
  -2   0   7    9.49    1.00
   2   0   7    8.77    1.11
   2   0   7    9.84    0.96
   2   0   7   10.27    0.85
  -2   0   7   11.38    1.23
   2   0   7    7.15    0.85
  -2   0  -7    9.44    0.91
  -2   0  -8   12.29    1.10
  -2   0   8   14.70    1.47
   2   0   8   11.87    1.21
  -2   0   8   11.91    1.08
  -2   0   8   13.63    1.27
   2   0  -8   11.66    1.02
   2   0   8   11.47    0.95
   2   0   8   10.40    1.24
  -2   0   8   12.36    1.25
  -2   0   8   12.84    1.34
   2   0   8   10.77    1.03
   2   0   8   12.56    1.17
   2   0   9    1.20    0.46
   2   0   9    1.03    0.43
  -2   0   9    2.09    0.60
   2   0   9    2.01    0.51
   2   0   9    1.80    0.37
  -2   0   9    2.51    0.57
   2   0   9    1.73    0.55
  -2   0   9    2.43    0.61
  -2   0  -9    1.24    0.38
   2   0  -9    1.60    0.41
  -2   0   9    2.82    0.62
  -2   0   9    2.10    0.47
   2   0 -10    8.38    0.74
   2   0  10    5.84    0.73
  -2   0  10    7.68    0.83
  -2   0  10    6.48    0.82
  -2   0 -10    6.53    0.71
  -2   0  10    7.57    0.77
   2   0  10    7.11    0.83
   2   0  10    7.41    0.81
  -2   0  10    7.61    0.95
  -2   0  10    7.19    1.13
  -2   0  11    3.44    0.45
  -2   0  11    2.82    0.33
   2   0 -11    2.75    0.37
   2   0  11    2.92    0.40
  -2   0  11    3.25    0.49
  -2   0  11    3.11    0.45
  -2   0 -11    2.71    0.35
   3   0   0    0.13    0.15
  -3   0   0    0.13    0.14
   3   0   0    0.26    0.22
  -3   0   1   80.68    3.37
  -3   0  -1   84.88    4.05
   3   0   1   89.13    4.19
   3   0   1   81.13    4.02
  -3   0  -1   88.20    4.23
   3   0  -1   82.89    3.44
  -3   0  -2  279.80   12.02
  -3   0  -2  281.40   11.87
   3   0   2  289.34   11.72
   3   0   2  274.25   11.71
   3   0  -2  284.86   10.77
  -3   0  -3  100.14    5.52
   3   0  -3   94.23    4.43
   3   0   3  102.45    5.42
  -3   0  -3   99.40    5.29
  -3   0  -4   32.44    2.83
   3   0   4   32.56    1.70
   3   0  -4   32.13    2.22
  -3   0  -4   36.83    3.19
   3   0  -4   32.78    1.57
   3   0  -4   33.90    1.67
   3   0   5    0.28    0.17
  -3   0  -5   -0.47    0.31
   3   0   6    1.69    0.52
   3   0   6    1.54    0.47
   3   0  -6    2.36    0.86
   3   0   6    2.14    0.44
  -3   0  -6    1.50    0.38
   3   0   6    1.91    0.40
  -3   0   6    2.55    0.61
  -3   0   6    2.03    0.48
  -3   0  -6    1.03    0.96
  -3   0   6    2.97    0.46
  -3   0   6    1.72    0.41
  -3   0   6    3.10    0.72
  -3   0   7    1.19    0.35
   3   0   7    0.63    0.50
  -3   0   7    1.27    0.45
   3   0   7    0.99    0.38
   3   0   7    0.57    0.24
  -3   0   7    1.52    0.39
  -3   0   8    0.06    0.51
  -3   0   8    0.30    0.24
   3   0   8    0.25    0.22
   3   0   8    0.44    0.28
  -3   0   8    0.43    0.27
  -3   0  -8    0.25    0.22
   3   0   8   -0.21    0.27
  -3   0   8    0.16    0.27
  -3   0   8    0.27    0.30
   3   0  -9    2.04    0.47
  -3   0   9    1.22    0.39
   3   0   9    1.58    0.37
   3   0   9    1.49    0.43
  -3   0   9    1.74    0.50
  -3   0   9    1.41    0.38
  -3   0   9    1.29    0.38
  -3   0   9    1.36    0.42
   3   0   9    1.22    0.41
  -3   0  -9    1.47    0.39
  -3   0  10   10.97    1.07
  -3   0  10   12.53    1.15
  -3   0  10   12.26    1.14
   3   0 -10   11.56    0.91
   3   0  10   11.77    1.07
  -3   0  10   11.56    0.99
  -3   0  10    9.14    0.94
   3   0  10   12.22    0.98
  -3   0 -10   12.88    0.97
  -3   0  11   14.42    0.88
  -3   0  11   12.66    0.81
   3   0 -11   12.75    0.79
  -3   0 -11   12.96    0.76
  -3   0  11   11.91    0.76
   3   0  11   11.92    0.85
  -3   0  11   13.14    0.87
   4   0   0  310.73   12.55
   4   0   0  323.48   12.54
  -4   0   0  317.31   12.59
   4   0  -1    9.95    0.95
  -4   0   1    9.05    0.73
   4   0   1   10.55    1.17
  -4   0  -1   10.22    1.14
   4   0   1    9.94    1.14
   4   0  -1    9.72    0.78
   4   0  -2   10.85    0.85
   4   0   2    9.16    1.20
  -4   0  -2    7.05    1.53
   4   0   2    9.94    1.32
  -4   0  -2    9.56    1.20
  -4   0  -3   20.54    2.05
   4   0   3   22.33    2.18
  -4   0  -3   22.42    3.07
   4   0  -3   18.20    1.38
  -4   0  -4   28.66    3.07
   4   0  -4   27.10    1.98
   4   0   4   29.52    1.57
   4   0   5    6.79    0.67
  -4   0  -5   10.16    1.77
  -4   0  -5    7.83    0.75
  -4   0   5    6.89    0.67
  -4   0   5    6.86    0.70
   4   0   5    6.44    0.77
   4   0  -5    6.24    1.08
  -4   0   5    7.04    0.94
  -4   0   5    6.88    0.87
   4   0   5    6.55    0.93
  -4   0   6    1.48    0.52
  -4   0  -6    2.72    0.48
   4   0   6    2.46    0.58
  -4   0   6    1.95    0.47
  -4   0   6    2.30    0.60
   4   0   6    2.93    0.45
  -4   0   6    2.24    0.44
   4   0   6    2.05    0.67
  -4   0  -6    2.82    1.16
  -4   0  -7   10.32    0.97
  -4   0   7   10.62    1.11
   4   0   7   11.05    1.14
   4   0   7   11.07    0.93
  -4   0   7   11.19    1.48
  -4   0   7   10.85    1.27
  -4   0   7    9.47    1.07
  -4   0   7   10.08    0.93
  -4   0   8    6.65    1.32
   4   0   8    7.57    0.77
  -4   0   8    7.16    0.96
  -4   0   8    7.43    0.95
  -4   0   8    7.53    0.82
   4   0   8    7.31    0.97
  -4   0   8    8.40    1.07
  -4   0  -8    8.08    0.88
  -4   0   9    8.13    0.84
   4   0   9    7.64    0.88
  -4   0   9    7.98    0.92
  -4   0  -9    7.79    0.83
  -4   0   9    8.17    0.90
  -4   0   9    8.18    0.99
   4   0   9    7.01    0.71
  -4   0   9    8.22    1.02
  -4   0  10    1.41    0.32
  -4   0  10    1.86    0.39
  -4   0  10    1.65    0.36
  -4   0 -10    1.91    0.37
  -4   0  10    1.45    0.34
   4   0  10    2.29    0.42
   4   0 -10    1.45    0.38
  -4   0  10    1.29    0.33
   4   0  11    0.54    0.17
  -4   0  11    0.71    0.18
  -4   0  11    0.48    0.13
   5   0   0    0.43    0.33
  -5   0   0    0.86    0.39
   5   0   0    0.16    0.33
  -5   0   1    7.54    0.74
   5   0  -1    7.71    0.94
   5   0   1    7.76    1.14
   5   0  -1    7.64    0.78
   5   0   1    8.56    1.21
  -5   0  -1    8.54    1.24
   5   0   2  241.48   10.91
  -5   0  -2  254.46   10.86
   5   0  -2  234.56    9.79
  -5   0  -2  220.12   10.88
  -5   0  -3  175.06    8.86
   5   0   3  184.78    9.19
   5   0  -3  176.51    7.40
   5   0   3  175.70    7.03
  -5   0  -3  178.59    9.37
   5   0   4   62.53    2.95
  -5   0  -4   69.57    4.93
  -5   0  -4   63.28    5.32
   5   0   5    1.18    0.27
  -5   0   5    0.83    0.40
   5   0  -5   -0.19    0.61
  -5   0  -5    0.88    0.29
   5   0   5    1.00    0.30
  -5   0   5    0.49    0.32
  -5   0   5    0.60    0.23
   5   0   5    0.01    0.35
  -5   0   5    0.55    0.24
  -5   0   5    0.79    0.38
  -5   0  -5    0.94    0.57
   5   0   5    0.39    0.20
   5   0   6   -0.06    0.16
  -5   0   6    0.09    0.16
  -5   0   6    0.03    0.22
  -5   0   6   -0.32    0.29
  -5   0  -6    0.00    0.20
  -5   0   6   -0.37    0.19
   5   0   6    0.51    0.33
  -5   0   6   -0.21    0.26
   5   0   6    0.04    0.25
  -5   0   7    8.98    0.89
  -5   0   7    9.78    1.09
  -5   0   7   10.60    1.21
   5   0   7    6.80    0.98
   5   0   7    8.08    0.74
  -5   0   7    9.19    1.42
  -5   0   7    8.77    1.08
   5   0   7    8.49    0.85
  -5   0  -7    8.37    0.91
   5   0   8   33.20    2.65
   5   0   8   26.54    1.63
  -5   0  -8   24.04    2.28
  -5   0   8   20.67    2.26
  -5   0   8   27.82    2.18
  -5   0   8   28.82    2.50
  -5   0   8   22.54    2.24
  -5   0   9    0.67    0.28
  -5   0   9    1.01    0.37
  -5   0   9    0.39    0.30
  -5   0   9    0.89    0.54
   5   0   9    0.29    0.20
  -5   0  -9    0.50    0.23
  -5   0   9    0.52    0.35
  -5   0  10   -0.02    0.14
   5   0  10    0.49    0.22
  -5   0  10    0.23    0.18
  -5   0  10   -0.21    0.17
  -5   0 -10    0.07    0.13
  -5   0  10    0.08    0.12
  -5   0  10   -0.04    0.20
   6   0   0   -0.27    0.45
  -6   0   0    0.90    0.45
   6   0   0    0.37    0.55
   6   0   1    9.38    1.55
   6   0  -1   10.66    1.72
  -6   0  -1    9.20    1.43
  -6   0   1    8.26    0.89
  -6   0  -2    2.85    1.13
   6   0   2    3.54    0.51
   6   0  -2    2.71    0.67
   6   0  -3    0.19    0.30
   6   0   3   -0.13    0.15
   6   0  -3    0.16    0.49
  -6   0  -3    0.24    0.44
  -6   0  -4   53.89    2.67
   6   0  -4   56.06    3.05
  -6   0  -4   63.27    4.96
  -6   0   4   56.01    2.67
  -6   0   4   56.98    2.75
  -6   0   4   56.22    3.02
  -6   0   5   19.70    1.29
  -6   0   5   18.61    1.54
  -6   0   5   16.89    1.46
   6   0   5   17.57    1.08
  -6   0   5   20.02    1.61
   6   0   5   18.11    1.26
  -6   0  -5   18.02    1.28
  -6   0   5   19.85    1.58
  -6   0   5   17.93    1.23
   6   0   5   19.92    1.40
  -6   0   6   20.12    1.35
   6   0   6   19.64    1.41
  -6   0   6   21.72    1.75
  -6   0   6   21.78    1.70
  -6   0   6   20.83    1.48
  -6   0  -6   19.01    1.40
   6   0   6   19.77    1.40
  -6   0   7    1.65    0.71
  -6   0  -7    1.47    0.40
   6   0   7    1.49    0.40
  -6   0   7    1.40    0.38
  -6   0   7    1.11    0.40
  -6   0   7    1.80    0.50
  -6   0   7    1.59    0.45
   6   0   7    1.26    0.30
  -6   0  -8    1.62    0.38
   6   0   8    1.77    0.45
  -6   0   8    1.61    0.43
  -6   0   8    0.87    0.35
  -6   0   8    1.30    0.88
  -6   0   8    1.95    0.53
  -6   0   8    1.57    0.42
  -6   0   9    1.71    0.41
  -6   0   9    2.67    0.45
   6   0   9    2.29    0.38
  -6   0   9    2.56    0.79
  -6   0   9    1.87    0.44
  -6   0   9    2.96    0.54
  -6   0  10    0.09    0.12
  -6   0  10    0.15    0.18
   6   0  10   -0.02    0.17
  -6   0  10    0.00    0.16
  -6   0  10    0.16    0.13
   7   0   2    6.19    0.63
  -7   0   3   28.86    1.62
   7   0   3   26.76    2.22
  -7   0   3   28.58    1.88
  -7   0   3   24.00    1.98
   7   0   3   28.87    1.64
   7   0  -3   27.66    1.87
  -7   0   4    1.33    0.37
  -7   0   4    2.39    0.44
  -7   0   4    2.40    0.60
  -7   0  -4    1.80    0.38
  -7   0   4    1.90    0.54
  -7   0   4    1.75    0.49
   7   0   4    1.91    0.35
   7   0   4    1.59    0.37
   7   0   4    0.87    0.36
  -7   0  -5    0.27    0.26
  -7   0   5    0.54    0.38
   7   0   5    0.27    0.23
  -7   0   5    0.59    0.35
  -7   0   5    0.77    0.30
   7   0   5    0.24    0.20
  -7   0   5    0.82    0.35
  -7   0   5    1.02    0.46
   7   0   5   -0.98    0.74
  -7   0   5    0.88    0.38
   7   0   6   34.60    2.08
  -7   0   6   37.57    2.37
  -7   0   6   35.29    2.40
  -7   0   6   35.35    2.29
   7   0   6   36.95    2.07
  -7   0  -6   34.25    1.94
  -7   0   6   35.79    2.00
   7   0   6   34.22    1.59
  -7   0   6   39.69    2.16
  -7   0   7    0.43    0.73
   7   0   7    0.77    0.29
  -7   0   7    0.61    0.44
  -7   0   7    0.36    0.25
   7   0   7    0.41    0.40
  -7   0   7    0.20    0.22
  -7   0   7    1.23    0.45
  -7   0   8    0.75    0.38
  -7   0  -8    1.56    0.32
   7   0   8    1.47    0.36
  -7   0   8    1.70    0.47
  -7   0   8    1.19    0.88
  -7   0   8    0.88    0.33
   7   0   9    2.04    0.33
  -7   0   9    1.32    0.31
  -7   0   9    1.39    0.36
  -7   0   9    1.72    0.56
  -7   0   9    1.55    0.54
  -7   0   9    1.80    0.47
  -7   0  10    0.24    0.15
  -7   0  10    0.10    0.11
  -7   0  10    0.20    0.12
  -8   0   0  201.36    8.67
   8   0   0  193.09    7.76
   8   0   1    7.30    0.73
  -8   0  -1    8.36    1.05
  -8   0   1    7.08    0.86
   8   0   2    5.09    0.59
   8   0   2    5.04    0.65
  -8   0   2    3.75    0.61
  -8   0   2    5.14    0.78
   8   0   2    5.10    0.94
  -8   0  -2    5.22    0.76
  -8   0  -3    0.53    0.23
   8   0   3    0.28    0.24
  -8   0   3    0.59    0.19
   8   0   3    0.00    0.21
  -8   0   3    0.39    0.25
  -8   0   3    1.15    0.59
  -8   0   3    0.14    0.34
   8   0   3    0.54    0.22
   8   0   4   71.71    3.29
  -8   0   4   69.38    3.30
   8   0   4   71.84    3.57
   8   0   4   69.58    3.61
   8   0  -4   61.82    4.28
  -8   0   4   67.95    3.17
  -8   0   4   70.08    3.55
   8   0   4   57.31    4.34
  -8   0  -4   68.59    3.03
  -8   0   4   65.37    3.43
  -8   0   5    5.72    0.84
   8   0   5    6.02    0.60
  -8   0   5    7.54    0.78
  -8   0   5    5.02    0.74
  -8   0   5    6.61    0.69
   8   0   5    5.48    0.83
  -8   0   5    5.91    0.92
   8   0   5    7.23    0.80
  -8   0   6   36.05    2.04
   8   0   6   37.01    2.15
  -8   0   6   37.75    2.40
   8   0   6   35.59    1.67
  -8   0   6   39.65    2.42
  -8   0   6   38.60    2.17
   8   0   6   37.74    2.11
  -8   0   7    4.60    0.97
  -8   0   7    4.46    0.61
   8   0   7    4.63    0.60
   8   0   7    4.83    0.57
  -8   0   7    4.86    0.80
  -8   0   7    3.32    0.63
  -8   0   8    1.44    0.33
  -8   0   8    1.10    0.48
  -8   0   8    1.17    0.77
  -8   0   8    0.84    0.41
   8   0   8    1.31    0.25
   8   0   8    1.35    0.33
  -8   0   8    1.65    0.43
  -8   0   9    2.24    0.51
  -8   0   9    2.67    0.46
   8   0   9    2.06    0.30
   8   0   9    1.81    0.34
  -8   0   9    2.42    0.37
  -8   0   9    2.93    0.43
   9   0   0    0.38    0.50
  -9   0   0   -0.03    0.15
   9   0   0    0.94    0.26
   9   0   0   -0.64    0.39
   9   0   1   21.41    1.46
   9   0   1   21.16    1.33
   9   0   1   22.27    1.55
  -9   0   1   22.47    1.64
  -9   0  -1   23.11    1.60
   9   0   2   15.44    1.33
  -9   0  -2   16.97    1.29
  -9   0   2   17.83    1.23
  -9   0   2   15.60    1.32
   9   0   2   17.87    1.26
   9   0   2   17.61    1.24
  -9   0   2   19.28    1.50
  -9   0   3    0.28    0.23
  -9   0  -3    0.61    0.23
   9   0   3    0.67    0.29
   9   0   3    0.70    0.28
   9   0   3    0.48    0.39
  -9   0   3    0.16    0.38
  -9   0   3    0.55    0.25
  -9   0   3    0.62    0.44
   9   0   4   16.60    1.35
  -9   0  -4   15.32    1.03
   9   0   4   15.24    1.62
  -9   0   4   17.59    1.28
  -9   0   4   17.70    1.18
  -9   0   4   14.86    1.34
   9   0   4   14.52    1.09
   9   0  -4   13.56    2.79
   9   0   4   12.10    2.31
  -9   0   4   16.77    1.32
  -9   0   5   29.88    1.75
   9   0   5   29.10    1.81
   9   0   5   29.92    1.93
   9   0   5   30.51    1.61
  -9   0   5   31.78    1.85
  -9   0   5   30.40    1.98
  -9   0   5   29.71    1.97
  -9   0   6    8.28    1.02
   9   0   6    7.77    0.80
  -9   0   6    8.10    0.77
   9   0   6    8.94    0.82
  -9   0   6    8.23    0.93
  -9   0   6    8.06    0.93
  -9   0   6    7.41    0.88
   9   0   6    7.51    0.58
   9   0   7    4.40    0.54
  -9   0   7    4.23    0.53
  -9   0   7    2.99    0.55
  -9   0   7    4.36    0.72
   9   0   7    3.92    0.49
  -9   0   7    4.03    0.93
  -9   0   8    8.08    0.75
  -9   0   8    7.66    0.76
  -9   0   8    8.04    0.69
   9   0   8    9.12    0.71
  -9   0   8    9.01    1.16
   9   0   8    8.55    0.72
   9   0   9    1.10    0.22
  -9   0   9    1.41    0.26
  -9   0   9    1.50    0.29
  -9   0   9    1.54    0.40
 -10   0   0    0.65    0.44
  10   0   0    0.07    0.31
  10   0   0    0.12    0.28
  10   0   1   22.56    2.06
 -10   0  -1   19.01    1.56
  10   0   1   19.67    1.26
 -10   0   1   19.37    1.50
 -10   0   1   17.53    1.40
 -10   0   1   15.85    1.43
  10   0   1   18.15    1.33
 -10   0   2    0.19    0.27
 -10   0  -2    0.18    0.21
  10   0   2   -0.07    0.19
  10   0   2    0.27    0.21
  10   0   2    0.37    0.28
 -10   0   2   -0.01    0.16
  10   0   3    7.58    0.91
  10   0   3    8.58    0.83
 -10   0  -3    7.28    0.73
 -10   0   3    6.58    0.91
 -10   0   3    7.99    0.75
 -10   0   3    7.41    0.86
  10   0   3    8.21    0.81
  10   0   4   53.04    2.68
  10   0   4   50.07    2.53
  10   0   4   51.58    2.83
 -10   0   4   51.95    2.90
 -10   0   4   55.71    2.78
 -10   0  -4   50.31    2.44
 -10   0   4   55.36    2.63
 -10   0   5   -0.13    0.14
  10   0   5    0.20    0.18
  10   0   5    0.12    0.19
 -10   0   5    0.27    0.37
 -10   0   5    0.15    0.34
  10   0   5    0.21    0.19
 -10   0   5    0.33    0.23
 -10   0   6    0.07    0.16
 -10   0   6    0.55    0.31
 -10   0   6    0.13    0.36
 -10   0   6    0.03    0.68
  10   0   6    0.15    0.17
  10   0   6    0.53    0.22
  10   0   7    2.72    0.39
  10   0   7    2.56    0.37
 -10   0   7    1.94    0.69
 -10   0   7    2.35    0.39
 -10   0   8   17.43    1.29
  10   0   8   17.46    0.98
 -10   0   8   17.63    0.98
 -10   0   8   17.99    1.17
 -11   0   0    0.23    0.24
  11   0   0    0.48    0.27
 -11   0   0   -0.03    0.22
  11   0   0   -0.23    0.21
 -11   0   0    0.35    0.73
 -11   0   1   18.04    1.26
  11   0   1   17.69    1.34
 -11   0  -1   18.32    1.53
  11   0  -1   17.30    1.27
  11   0   1   17.72    1.28
 -11   0   1   19.72    1.72
 -11   0   1   16.91    1.45
 -11   0  -2    0.72    0.29
 -11   0   2    0.70    0.28
 -11   0   2    0.54    0.47
  11   0   2    0.44    0.29
 -11   0   2    0.30    0.23
  11   0   2    0.85    0.33
  11   0   2    0.53    0.27
 -11   0  -3    2.78    0.68
 -11   0   3    1.86    0.42
  11   0   3    1.88    0.42
 -11   0   3    3.53    0.83
 -11   0   3    3.06    0.67
  11   0   3    2.19    0.62
  11   0   3    1.98    0.45
 -11   0   4    1.59    0.64
  11   0   4    2.05    0.41
  11   0   4    1.78    0.41
 -11   0   4    1.24    0.29
  11   0   4    2.55    0.40
 -11   0   4    1.83    0.41
 -11   0  -4    2.35    0.36
 -11   0   5    0.27    0.19
 -11   0   5   -0.15    0.68
 -11   0   5    0.04    0.19
  11   0   5    0.08    0.20
  11   0   5    0.32    0.19
  11   0   5    0.14    0.17
 -11   0   6   14.76    0.93
 -11   0   6   13.57    1.07
 -11   0   6   12.14    1.15
  11   0   6   14.85    1.00
  11   0   6   14.34    0.96
 -11   0   6   15.66    1.50
 -11   0   7   12.39    1.09
 -11   0   7   10.25    0.87
  11   0   7   11.96    0.76
  11   0   7   12.19    0.70
  12   0   0    9.52    0.86
  12   0   0    9.62    0.86
 -12   0   0   10.36    1.41
 -12   0   0    8.50    0.98
  12   0   1    1.56    0.38
 -12   0   1    2.07    0.53
  12   0   1    1.87    0.42
  12   0  -1    1.30    0.36
 -12   0  -1    1.50    0.43
 -12   0   1    2.11    0.39
 -12   0   1    1.48    0.79
 -12   0  -1    2.88    0.67
  12   0   2   11.55    0.94
 -12   0   2   11.24    0.85
 -12   0   2   13.34    1.70
  12   0   2   11.29    0.99
 -12   0   2   11.39    1.06
 -12   0  -2   11.91    0.94
  12   0  -2   12.88    0.93
  12   0   3    6.98    0.68
  12   0   3    7.66    0.67
  12   0   3    7.09    0.77
 -12   0   3    8.10    0.82
 -12   0   3    7.39    0.65
 -12   0  -3    7.03    0.63
 -12   0   3    6.54    1.32
 -12   0   4    0.99    0.85
  12   0   4    1.64    0.36
 -12   0   4    1.77    0.37
  12   0   4    2.10    0.37
  12   0   4    1.55    0.33
 -12   0   4    1.68    0.39
 -12   0   5    1.82    0.40
 -12   0   5    1.44    0.30
 -12   0   5    0.99    0.64
  12   0   5    1.74    0.30
  12   0   5    1.65    0.33
  12   0   5    1.66    0.54
  12   0   6    4.12    0.39
 -12   0   6    4.90    0.77
  12   0   6    4.91    0.45
 -12   0   6    3.44    0.43
 -13   0   0    0.15    0.18
  13   0   0    0.38    0.26
  13   0   0    0.06    0.15
 -13   0   0   -0.07    0.30
  13   0   1    1.18    0.27
 -13   0   1    1.24    0.68
 -13   0   1    1.35    0.38
 -13   0  -1    1.32    0.39
 -13   0  -1    0.98    0.36
 -13   0  -2    0.02    0.16
 -13   0   2   -0.11    0.73
  13   0   2    0.32    0.25
 -13   0   2    0.12    0.19
 -13   0  -2   -0.17    0.13
 -13   0   2    0.06    0.22
  13   0   2    0.26    0.17
 -13   0  -2   -0.16    0.14
  13   0  -2    0.17    0.19
 -13   0   3    1.58    0.41
  13   0   3    1.18    0.31
 -13   0  -3    1.16    0.26
 -13   0   3    2.49    1.04
 -13   0   3    1.05    0.39
  13   0   3    1.26    0.28
 -13   0   4   13.63    0.91
  13   0   4   13.82    0.79
  13   0   4   13.17    0.90
 -13   0   4   12.59    1.09
 -13   0   4   14.29    0.92
  13   0   5    0.91    0.21
 -13   0   5    1.09    0.41
 -13   0   5    0.86    0.20
 -14   0   0   -0.03    0.11
 -14   0   0   -0.17    0.15
  14   0   0    0.04    0.12
 -14   0   1    0.25    0.18
 -14   0  -1    0.25    0.18
 -14   0  -1    0.49    0.18
  14   0   1    0.12    0.27
  14   0   1    0.28    0.15
 -14   0   1    0.47    0.28
  14   0  -1    0.24    0.13
 -14   0  -2    1.46    0.26
  14   0  -2    1.10    0.19
  14   0   2    1.70    0.30
  14   0   2    2.08    0.30
 -14   0   2    1.44    0.36
 -14   0  -2    1.74    0.38
 -14   0   3    1.93    0.29
 -14   0  -3    1.62    0.31
  14   0   3    1.85    0.28
 -14   0   3    1.39    0.29
  14   0   3    1.95    0.32
 -14   0  -4    5.89    0.53
  14   0   4    5.27    0.33
  14   0   4    6.22    0.45
 -14   0   4    5.66    0.42
 -14   0   4    6.74    0.52
  15   0   0   -0.04    0.09
 -15   0   0   -0.02    0.23
 -15   0  -1    6.91    0.57
 -15   0   1    8.38    0.54
 -15   0  -1    7.96    0.59
  15   0   1    8.10    0.48
 -15   0   1    7.22    0.57
   0   1   0    0.15    0.05
   0   1  -1    4.68    0.43
   0  -1  -1    5.31    0.45
   0   1  -1    4.43    0.43
   0  -1   1    5.76    0.28
   0  -1   1    4.69    0.43
   0   1   1    5.25    0.30
   0  -1  -1    5.04    0.42
   0  -1  -1    5.36    0.29
   0  -1   1    5.08    0.45
   0   1   1    4.95    0.42
   0   1  -1    5.47    0.29
   0  -1  -2   42.24    2.25
   0   1   2   46.34    1.74
   0   1   2   42.41    2.95
   0   1  -2   40.08    2.28
   0  -1  -2   47.14    2.34
   0  -1   2   48.28    2.39
   0  -1   2   46.15    2.31
   0   1  -2   45.29    2.32
   0   1   2   45.57    2.25
   0  -1   3    2.91    0.67
   0   1  -3    2.59    0.53
   0  -1  -3    1.84    0.52
   0  -1  -3    2.30    0.52
   0  -1   3    1.53    0.43
   0   1  -3    2.36    0.53
   0   1   3    2.59    0.62
   0   1   3    1.91    0.45
   0   1   4   55.45    3.56
   0   1   4   57.35    3.24
   0  -1  -4   55.46    3.46
   0  -1  -4   58.24    3.45
   0   1  -4   56.30    3.47
   0  -1   4   55.97    3.24
   0   1  -4   54.91    3.42
   0   1   5    0.13    0.46
   0  -1  -5    0.56    0.56
   0  -1  -5   -0.07    0.25
   0   1   5    0.08    0.15
   0   1  -5   -0.27    0.44
   0   1  -5    0.35    0.37
   0  -1   5   -0.23    0.49
   0  -1  -6   29.41    2.88
   0  -1   6   28.61    1.86
   0   1   6   27.63    1.50
   0   1   6   30.54    2.01
   0   1  -6   31.17    3.08
   0  -1   6   28.35    1.79
   0  -1   6   29.71    1.98
   0   1   6   26.09    1.97
   0   1   6   26.54    1.64
   0   1   6   27.50    1.80
   0  -1   6   29.49    1.54
   0  -1   7    3.10    0.71
   0   1   7    2.48    0.37
   0  -1   7    2.92    0.54
   0   1   7    2.63    0.58
   0   1   7    1.68    0.40
   0   1   7    2.70    0.49
   0  -1  -7    3.51    1.33
   0  -1   7    3.92    0.61
   0  -1   7    2.92    0.44
   0  -1  -7    1.85    0.43
   0   1  -7    3.09    0.55
   0  -1   7    1.90    0.47
   0   1   7    2.63    0.58
   0   1   8   14.46    1.45
   0  -1   8   16.74    1.36
   0  -1   8   16.71    1.52
   0   1   8   14.41    1.28
   0  -1   8   16.44    1.32
   0   1   8   14.79    1.14
   0  -1   8   14.48    1.43
   0  -1  -8   14.24    1.18
   0   1   8   15.37    1.28
   0   1  -8   16.17    1.22
   0   1   8   14.96    1.46
   0   1   9   17.90    1.38
   0   1  -9   15.73    1.27
   0   1   9   16.16    1.39
   0  -1   9   16.79    1.37
   0  -1  -9   18.23    1.31
   0  -1   9   15.38    1.30
   0  -1   9   15.99    1.41
   0   1   9   17.70    1.33
   0  -1   9   14.74    1.44
   0   1   9   17.52    1.52
   0  -1   9   17.68    1.52
   0   1   9   14.97    1.46
   0  -1  10    2.62    0.51
   0  -1  10    2.47    0.48
   0   1  10    3.25    0.65
   0  -1  10    3.04    0.50
   0   1  10    1.88    0.48
   0   1 -10    3.07    0.48
   0   1  10    3.29    0.52
   0  -1 -10    3.40    0.51
   0   1  10    3.31    0.56
   0   1  10    2.43    0.48
   0  -1  10    3.06    0.65
   0  -1  10    3.52    0.59
   0   1  11    3.14    0.43
   0  -1  11    3.20    0.42
   0  -1  11    2.82    0.40
   0   1  11    1.99    0.38
   0  -1  11    2.12    0.38
   0   1 -11    3.04    0.37
   0  -1 -11    2.70    0.37
  -1   1   0  100.55    3.84
   1   1   0   96.29    3.74
   1  -1   0   97.21    3.85
   1  -1   0   95.47    3.70
  -1  -1   0   97.12    3.76
   1  -1   1   27.77    1.64
  -1  -1  -1   38.40    1.79
  -1  -1  -1   37.92    1.82
  -1   1   1   33.02    1.41
   1  -1   1   31.67    1.77
   1   1  -1   33.51    1.54
   1   1  -1   34.13    1.30
  -1   1   1   33.98    1.39
   1   1   1   34.32    1.74
  -1   1  -1   32.56    1.79
   1  -1  -1   31.72    1.40
  -1  -1   1   34.13    1.32
   1   1   1   36.05    1.77
   1  -1  -1   33.56    1.42
  -1   1  -1   36.03    1.75
   1  -1  -1   29.34    1.49
   1   1  -2   39.56    2.10
  -1   1   2   39.71    1.88
   1  -1   2   46.48    2.45
  -1  -1  -2   37.15    2.24
   1   1  -2   42.07    1.66
  -1  -1  -2   38.44    2.32
  -1   1   2   40.97    2.00
   1  -1   2   46.17    2.38
   1   1  -2   45.09    1.98
   1  -1   2   41.55    1.84
   1  -1  -2   40.41    1.73
   1  -1  -2   39.81    2.01
  -1  -1   2   41.75    2.10
  -1   1  -2   46.95    2.47
   1   1   2   38.18    2.27
   1   1   2   34.29    2.18
  -1  -1  -3   61.76    3.46
   1  -1   3   63.12    3.44
   1   1  -3   61.02    2.97
  -1   1   3   60.20    3.02
   1  -1   3   51.68    2.32
  -1   1   3   60.36    2.88
   1  -1   3   60.59    3.48
  -1  -1  -3   50.68    3.67
   1   1  -3   55.94    3.09
   1  -1  -3   59.31    3.06
   1   1   3   59.30    3.33
  -1   1  -3   61.16    3.45
  -1  -1   3   59.18    2.82
   1   1   3   59.71    3.27
   1   1   3   66.65    2.35
  -1   1  -3   58.05    3.32
   1  -1  -3   56.48    2.97
  -1  -1   3   59.50    3.09
  -1  -1  -4   31.23    2.54
  -1   1   4   26.46    2.01
   1   1  -4   27.93    2.19
  -1   1   4   29.11    1.88
   1   1  -4   28.85    2.05
  -1  -1  -4   30.17    2.37
  -1   1  -4   30.23    2.48
  -1  -1   4   29.66    1.91
   1  -1  -4   25.33    2.01
  -1   1  -4   28.56    2.34
   1  -1  -4   27.01    2.06
   1   1  -5   10.16    1.68
  -1  -1  -5    7.57    1.45
   1   1  -5    9.45    1.33
  -1  -1  -5   10.13    1.49
   1  -1   5    8.34    0.66
  -1   1  -5    9.89    1.48
  -1   1  -5    9.52    1.51
  -1  -1   5    8.97    0.68
   1  -1  -5    9.17    1.31
   1   1   5    7.93    0.64
   1  -1  -5    7.81    1.26
   1  -1   6    6.65    0.94
  -1   1   6    8.04    0.89
   1  -1   6    4.38    0.77
   1   1  -6    6.33    1.28
   1  -1   6    5.01    1.19
   1  -1   6    6.18    0.60
   1  -1   6    4.57    0.80
  -1   1   6    7.40    0.62
  -1  -1  -6    7.27    1.54
  -1  -1   6    7.25    1.11
  -1  -1   6    6.83    0.81
   1   1   6    5.84    0.71
  -1  -1   6    6.34    0.77
  -1   1  -6    4.83    1.22
   1   1   6    4.99    0.87
  -1  -1   6    7.36    0.63
   1   1   6    6.56    0.60
   1  -1  -6    7.66    1.42
   1  -1   7    4.57    0.73
   1  -1   7    5.52    0.73
  -1   1   7    5.66    0.85
   1  -1   7    5.72    0.60
  -1   1   7    6.30    0.80
   1   1  -7    7.14    0.82
  -1  -1  -7    6.13    0.72
  -1   1   7    5.81    0.87
  -1   1   7    6.54    0.62
  -1   1   7    5.61    0.72
   1  -1   7    4.65    0.85
   1  -1   7    5.05    0.81
  -1  -1   7    6.66    0.80
   1   1   7    6.50    0.93
   1   1   7    6.59    0.91
   1   1   7    5.14    0.76
   1   1   7    5.83    0.71
  -1  -1   7    6.65    0.74
  -1  -1   7    5.61    0.89
   1   1   7    6.79    0.64
   1  -1  -7    5.50    0.74
  -1   1  -7    4.74    0.69
  -1  -1   7    5.51    0.80
   1  -1  -7   10.23    2.07
   1  -1   8   23.53    1.78
   1  -1   8   22.33    1.59
   1   1  -8   16.83    1.33
  -1   1   8   19.30    1.55
  -1   1   8   17.13    1.39
  -1   1   8   18.51    1.69
   1  -1   8   19.69    1.70
   1  -1   8   22.55    1.55
  -1  -1  -8   19.69    1.43
   1  -1   8   23.39    1.39
  -1   1   8   18.06    1.62
   1   1   8   19.98    1.28
   1   1   8   21.74    1.76
  -1   1  -8   20.68    1.44
   1   1   8   18.00    1.68
   1  -1  -8   15.98    1.28
  -1  -1   8   18.43    1.60
   1   1   8   18.88    1.47
  -1  -1   8   19.25    1.70
  -1  -1   8   18.61    1.56
  -1  -1   8   20.74    1.50
   1   1   8   19.51    1.47
  -1  -1   8   19.27    1.54
   1  -1   9    0.88    0.43
   1  -1   9    1.16    0.46
   1  -1   9    1.63    0.40
  -1   1   9    1.20    0.39
  -1   1   9    1.19    0.41
  -1   1   9    0.55    0.31
  -1  -1  -9    1.22    0.39
  -1   1   9    0.74    0.40
   1  -1   9    0.60    0.36
   1   1  -9    1.47    0.42
  -1  -1   9    1.44    0.44
   1   1   9    0.93    0.35
  -1   1  -9    1.59    0.41
  -1  -1   9    1.35    0.46
  -1  -1   9    1.06    0.37
   1  -1  -9    0.60    0.29
   1   1   9    1.42    0.41
  -1  -1   9    1.80    0.56
  -1  -1   9    1.77    0.47
  -1   1  10    5.58    0.73
  -1   1  10    4.83    0.71
  -1   1  10    4.82    0.64
  -1  -1 -10    4.85    0.61
  -1   1  10    6.31    0.80
   1  -1  10    4.95    0.62
   1  -1  10    3.85    0.61
   1  -1  10    4.75    0.63
  -1   1  10    4.96    0.66
   1  -1  10    5.48    0.67
   1   1  10    5.29    0.67
  -1  -1  10    4.72    0.72
   1   1  10    3.88    0.59
  -1  -1  10    4.42    0.67
   1   1  10    3.78    0.62
  -1  -1  10    4.84    0.85
  -1  -1  10    4.54    0.60
  -1   1 -10    5.18    0.61
   1   1  10    5.33    0.64
  -1  -1  10    4.41    0.68
   1  -1  11    5.65    0.65
  -1   1  11    6.44    0.65
   1   1 -11    8.32    0.72
  -1   1  11    6.65    0.64
   1  -1  11    6.03    0.60
  -1  -1 -11    6.54    0.55
  -1   1  11    5.52    0.61
  -1  -1  11    7.06    0.62
   1   1  11    6.15    0.55
  -1  -1  11    6.84    0.72
   1   1  11    6.40    0.63
  -1  -1  11    7.03    0.64
  -1  -1  11    6.22    0.59
  -1   1 -11    6.68    0.57
   2  -1   0  102.53    4.44
  -2  -1   0  107.04    4.37
   2  -1   0  107.53    4.28
  -2   1   0  106.96    4.28
  -2   1   0  104.06    4.40
   2   1   0  106.61    4.48
   2   1   0  111.30    4.34
   2  -1   1  144.74    6.35
  -2  -1  -1  153.00    6.36
   2  -1   1  143.32    6.28
   2  -1  -1  159.09    5.83
   2   1   1  150.70    6.29
  -2   1  -1  148.26    6.21
  -2   1  -1  146.54    6.38
   2   1   1  157.93    6.34
   2  -1  -1  156.47    5.70
  -2  -1  -2    8.57    1.01
   2   1  -2    7.72    0.71
  -2  -1  -2    9.61    1.02
   2  -1  -2    6.50    0.64
   2  -1  -2    8.23    0.64
   2  -1  -2    8.25    0.56
   2   1   2    9.43    1.00
  -2   1  -2    5.76    0.81
   2   1   2    8.78    0.98
   2  -1   3   27.56    2.15
  -2   1   3   22.34    1.27
   2   1  -3   27.08    1.29
   2  -1   3   24.15    1.46
  -2  -1  -3   24.74    2.10
  -2  -1  -3   25.26    2.01
   2   1  -3   24.99    1.70
   2   1  -3   26.38    1.20
   2  -1   3   27.81    2.11
   2   1   3   21.26    1.91
   2  -1  -3   20.24    1.36
  -2  -1   3   27.28    1.19
   2  -1  -3   20.75    1.50
  -2   1  -3   26.82    2.05
  -2   1  -3   22.31    2.96
   2   1   3   21.06    1.91
   2  -1  -3   23.02    1.25
   2  -1   4   35.80    1.82
   2   1  -4   39.39    2.06
   2   1  -4   39.47    2.59
  -2  -1  -4   36.65    3.22
  -2   1   4   37.95    2.00
  -2  -1  -4   38.81    2.94
   2  -1  -4   33.62    2.87
  -2   1  -4   39.06    2.95
  -2   1  -4   32.02    2.86
  -2  -1   4   39.59    1.96
   2  -1  -4   36.70    2.53
   2   1  -5    5.47    1.06
   2  -1   5    7.84    0.64
   2   1  -5    6.19    0.88
  -2  -1  -5    6.39    1.23
  -2  -1  -5    7.23    1.76
   2  -1  -5    8.88    1.13
   2   1   5    7.61    0.65
  -2   1  -5    7.82    1.38
  -2  -1   5    8.32    0.86
  -2   1  -5    7.07    1.57
   2  -1  -5    8.93    1.20
   2   1  -6   16.29    2.06
   2  -1   6   14.83    1.74
  -2   1   6   16.75    1.14
   2  -1   6   16.67    1.10
  -2   1   6   15.39    1.29
  -2   1   6   16.22    1.46
  -2  -1  -6   16.44    2.34
  -2   1   6   15.61    1.32
   2  -1   6   16.70    1.91
   2  -1   6   17.54    1.33
  -2  -1  -6   18.07    1.63
  -2  -1   6   18.09    1.53
   2   1   6   16.41    1.46
  -2  -1   6   17.78    1.42
   2  -1  -6   15.32    1.80
   2   1   6   18.02    1.47
   2   1   6   14.47    1.39
   2   1   6   16.64    1.75
  -2   1  -6   12.98    1.30
  -2  -1   6   18.70    1.19
  -2   1  -6   16.17    2.41
   2  -1   7    6.34    0.81
  -2   1   7    6.43    0.73
   2  -1   7    6.09    0.75
  -2   1   7    6.84    0.82
  -2   1   7    6.29    0.98
   2  -1   7    7.92    0.94
  -2  -1  -7    5.04    0.71
   2  -1   7    6.14    0.69
  -2   1   7    7.33    0.99
   2  -1   7    5.66    0.91
   2   1  -7    3.62    1.45
   2   1   7    6.75    0.69
  -2  -1   7    6.88    0.93
   2   1   7    5.99    0.88
  -2  -1   7    6.49    0.84
  -2  -1   7    6.77    0.98
   2   1   7    6.80    0.78
   2   1   7    5.68    0.76
   2   1   7    5.25    0.85
  -2  -1   7    6.63    0.84
  -2  -1   7    6.54    0.73
  -2   1  -7    8.07    0.81
   2  -1   8   13.16    1.25
  -2   1   8   15.19    1.33
   2  -1   8   14.38    1.34
  -2   1   8   16.43    1.56
  -2   1   8   15.94    1.26
   2  -1   8   12.05    1.12
  -2  -1  -8   15.86    1.26
   2  -1   8   11.77    1.34
   2  -1   8   14.40    1.10
  -2   1   8   15.08    1.37
   2   1  -8   13.35    1.12
  -2   1   8   14.17    1.45
   2  -1  -8   13.95    1.11
  -2  -1   8   14.65    1.22
  -2  -1   8   12.88    1.31
   2   1   8   16.03    1.25
  -2  -1   8   13.71    1.29
   2   1   8   15.57    1.32
  -2  -1   8   13.64    1.38
   2   1   8   17.87    1.50
  -2   1  -8   14.50    1.22
   2   1   8   17.49    1.15
   2   1   8   16.55    1.57
  -2  -1   8   13.83    1.48
  -2   1   9    2.92    0.64
  -2  -1  -9    3.43    0.57
   2  -1   9    2.76    0.46
   2  -1   9    2.38    0.51
   2  -1   9    2.98    0.63
  -2   1   9    3.24    0.61
  -2   1   9    2.06    0.55
   2  -1   9    2.50    0.53
  -2   1   9    2.52    0.68
  -2   1   9    1.82    0.46
   2   1  -9    3.24    0.59
   2   1   9    2.37    0.44
   2   1   9    2.14    0.48
   2   1   9    2.09    0.51
   2   1   9    2.85    0.62
  -2   1  -9    3.13    0.67
  -2  -1   9    2.75    0.59
   2   1   9    2.40    0.70
  -2  -1   9    3.90    0.71
  -2  -1   9    4.17    0.73
   2  -1  -9    2.97    0.53
  -2  -1   9    3.27    0.55
  -2  -1   9    3.01    0.64
   2  -1  10    9.28    0.91
  -2  -1 -10    9.23    0.82
   2   1 -10    9.16    0.79
  -2   1  10    8.28    0.87
  -2   1  10    6.46    0.83
  -2   1  10    7.88    0.88
   2  -1  10    8.06    0.86
  -2   1  10    6.66    0.75
   2  -1  10    8.50    0.85
  -2  -1  10    8.37    0.88
   2   1  10    8.39    0.87
  -2  -1  10    8.89    1.10
  -2  -1  10    8.28    0.81
  -2  -1  10    8.46    0.89
  -2   1 -10    9.45    0.83
   2   1  10    7.32    1.09
   2   1  10    7.97    0.81
  -2  -1  10   10.63    1.03
  -2   1  11    0.26    0.17
  -2   1  11    0.22    0.15
   2  -1  11    0.50    0.18
  -2   1  11    0.04    0.22
  -2   1 -11    0.35    0.14
   2  -1 -11    0.31    0.18
  -2  -1  11    0.50    0.19
   2   1  11    0.14    0.14
  -2  -1  11    0.10    0.16
  -2  -1  11    0.23    0.15
   3  -1   0  163.66    6.59
  -3   1   0  157.54    6.70
   3  -1   0  165.88    6.79
   3   1   0  156.65    6.76
  -3  -1   0  166.88    6.73
   3   1   0  167.68    6.63
  -3  -1  -1  101.24    4.71
  -3  -1  -1  101.33    4.78
   3  -1   1   96.62    4.74
   3   1  -1  102.97    3.87
  -3   1   1   97.93    4.01
   3  -1   1   99.52    4.60
   3  -1  -1   96.31    4.10
  -3   1  -1   97.64    4.55
  -3  -1   1  101.92    3.92
   3   1   1   96.57    4.66
   3  -1  -1  101.19    4.17
   3   1   1   99.12    4.67
  -3   1  -1  105.52    4.87
  -3  -1  -2  130.82    6.40
   3  -1   2  138.83    6.31
  -3  -1  -2  133.87    6.24
   3   1  -2  137.50    5.57
   3  -1   2  133.86    6.40
  -3   1  -2  129.55    7.33
   3  -1  -2  136.17    5.17
   3  -1  -2  132.84    5.34
   3  -1  -2  129.32    5.07
   3   1   2  141.46    6.45
  -3   1  -2  140.70    6.53
   3   1   2  129.83    6.25
  -3  -1  -3  118.43    6.04
   3   1  -3  112.53    5.25
  -3  -1  -3  117.18    6.28
   3  -1   3  126.36    6.29
   3  -1  -3  122.54    5.10
  -3   1  -3  115.35    6.25
   3   1   3  125.56    6.15
  -3   1  -3  113.22    5.94
  -3  -1  -4   33.68    2.87
   3  -1   4   34.14    1.81
   3   1  -4   34.22    2.38
   3   1  -4   39.00    1.61
  -3  -1  -4   29.71    2.93
   3   1  -4   38.70    1.78
   3  -1  -4   30.00    1.97
  -3   1  -4   36.44    2.95
  -3   1  -4   38.75    3.30
   3   1   4   31.49    1.74
   3  -1  -4   30.18    2.13
   3  -1   5   36.19    1.82
  -3  -1  -5   33.50    3.19
   3   1  -5   32.60    2.61
  -3   1  -5   34.09    3.25
   3  -1  -5   40.21    2.66
   3   1   5   31.92    1.77
  -3   1   6    9.53    0.83
  -3   1   6    9.42    0.98
   3  -1   6   10.45    0.84
   3   1  -6    9.74    1.49
  -3  -1  -6    8.66    0.86
   3  -1   6    9.13    0.80
  -3   1   6   10.03    1.04
   3  -1   6    8.45    1.08
  -3   1   6    7.41    1.04
  -3   1   6   10.15    1.06
  -3  -1  -6    7.45    2.33
   3  -1   6   10.30    0.98
  -3  -1   6    8.60    0.99
   3  -1  -6    8.55    1.50
  -3   1  -6   11.36    2.04
  -3   1  -6    8.74    0.84
   3   1   6    9.46    0.82
  -3  -1   6    9.03    1.01
   3   1   6    7.18    1.04
  -3  -1   6   10.32    0.87
   3   1   6    8.71    0.99
  -3  -1   6    8.11    1.07
  -3  -1   6    9.41    1.04
   3   1   6    8.22    1.01
   3   1   6    7.26    0.80
   3  -1   7   10.76    1.16
  -3  -1  -7   16.50    1.36
  -3   1   7   13.55    1.93
   3  -1   7   12.07    1.01
  -3   1   7   11.51    1.28
  -3   1   7   13.72    1.28
  -3   1   7   14.00    1.08
   3  -1   7   11.01    1.10
  -3  -1   7   12.56    1.23
   3   1   7   14.08    1.05
  -3  -1   7   12.78    1.70
  -3  -1   7   14.03    1.07
  -3   1  -7   12.46    1.38
  -3  -1   7   12.56    1.38
   3   1   7   14.73    1.31
   3   1   7   13.36    1.43
   3  -1   8   12.34    1.09
   3  -1   8   12.44    1.02
  -3   1   8   11.95    1.44
  -3   1   8   11.80    1.21
  -3  -1  -8   12.88    1.14
  -3   1   8   13.53    1.42
   3  -1   8   13.93    1.25
   3  -1   8   11.90    1.18
  -3   1   8   12.90    1.10
  -3   1   8   11.77    1.20
   3  -1  -8   10.11    1.16
  -3  -1   8   11.71    1.33
  -3  -1   8   11.26    1.20
  -3  -1   8   12.27    1.09
  -3   1  -8   13.83    1.17
  -3  -1   8   10.97    1.35
   3   1   8   12.76    1.00
   3   1   8   11.54    1.35
   3   1   8   12.61    1.23
  -3  -1   8   12.32    1.25
   3   1   8   13.44    1.25
   3   1  -9    2.13    0.47
   3  -1   9    2.57    0.54
  -3   1   9    2.00    0.52
  -3   1   9    3.12    0.60
  -3  -1  -9    1.67    0.44
   3  -1   9    2.48    0.55
   3  -1   9    2.89    0.46
  -3   1   9    2.24    0.61
  -3   1   9    1.38    0.39
  -3   1   9    1.42    0.40
  -3  -1   9    1.97    0.58
  -3  -1   9    1.88    0.46
   3  -1  -9    2.05    0.44
  -3  -1   9    2.24    0.48
  -3   1  -9    2.93    0.56
   3   1   9    2.57    0.57
  -3  -1   9    1.71    0.49
  -3  -1   9    1.86    0.48
   3   1   9    3.33    0.57
  -3  -1 -10    2.43    0.46
  -3   1  10    3.11    0.51
  -3   1  10    2.61    0.58
   3  -1  10    4.33    0.71
  -3   1  10    2.42    0.44
   3   1 -10    3.91    0.53
   3  -1  10    2.02    0.43
  -3   1  10    2.75    0.48
  -3   1  10    2.41    0.52
   3  -1 -10    2.10    0.45
  -3  -1  10    4.47    0.75
  -3   1 -10    2.66    0.44
  -3  -1  10    2.36    0.48
  -3  -1  10    2.79    0.63
   3   1  10    3.08    0.46
   3   1  10    2.78    0.48
  -3  -1  10    3.17    0.52
  -3   1  11    1.18    0.28
  -3   1  11    1.12    0.23
   3  -1  11    0.94    0.25
  -3   1  11    0.59    0.16
  -3   1  11    0.94    0.24
   3   1 -11    0.42    0.22
   3   1  11    0.57    0.16
  -3   1 -11    0.56    0.17
  -3  -1  11    0.63    0.20
  -3  -1  11    0.27    0.18
   3  -1 -11    0.86    0.24
  -3  -1  11    0.24    0.14
  -3  -1  11    0.27    0.17
   4  -1   0  138.15    5.86
   4  -1   0  136.17    6.02
   4   1   0  131.65    5.80
  -4  -1   0  135.01    5.97
   4   1   0  130.89    6.02
  -4   1   0  136.92    5.98
   4  -1   1   48.31    3.03
   4   1  -1   47.59    2.20
  -4   1   1   48.93    2.35
   4  -1   1   46.29    2.84
  -4  -1  -1   55.26    3.23
  -4  -1   1   49.52    2.28
   4   1   1   51.23    3.03
   4   1   1   53.15    3.01
  -4   1  -1   42.47    3.66
  -4   1  -1   45.58    2.80
   4  -1  -1   49.41    2.48
   4  -1  -1   47.44    2.46
   4  -1   2   49.88    3.24
   4  -1   2   48.43    3.31
  -4  -1  -2   50.02    3.24
  -4  -1  -2   45.52    3.48
  -4   1  -2   53.81    3.26
   4  -1  -2   47.35    2.28
  -4   1  -2   54.58    3.62
   4   1   2   47.72    3.18
   4   1  -3   41.68    2.47
   4  -1   3   43.54    2.40
   4  -1   3   39.93    3.24
  -4  -1  -3   47.50    3.31
  -4  -1  -3   47.89    3.58
  -4   1  -3   37.82    3.99
  -4   1  -3   38.91    3.06
   4   1   3   44.11    3.26
   4   1   3   42.16    2.32
   4  -1  -3   43.77    2.25
  -4  -1  -4   11.69    2.12
   4   1  -4   12.56    1.31
  -4  -1  -4   12.21    1.95
   4  -1   4   11.61    0.87
   4   1  -4   12.98    1.03
  -4   1  -4   11.59    1.92
   4  -1  -4   12.87    1.20
   4   1   4   11.99    0.90
  -4   1  -4   13.34    2.21
  -4   1   5    7.82    0.91
  -4   1   5    7.76    0.73
   4   1  -5    7.90    1.19
   4  -1   5    6.85    0.80
  -4   1   5    5.93    0.91
   4  -1   5    6.57    0.65
  -4  -1  -5    7.09    0.75
  -4  -1  -5   10.67    1.74
  -4   1   5    7.67    0.70
   4  -1  -5    6.42    1.04
   4   1   5    6.28    0.97
  -4   1  -5    6.79    0.73
  -4  -1   5    7.83    0.88
  -4  -1   5    7.61    0.74
   4   1   5    7.73    0.82
   4   1   5    7.47    0.70
  -4  -1   5    7.69    0.71
  -4  -1   5    7.11    0.91
  -4   1  -5    8.45    1.58
  -4   1   6    0.23    0.18
  -4  -1  -6    2.87    1.09
  -4   1   6    0.37    0.28
   4  -1   6    0.41    0.25
   4  -1   6    0.57    0.27
  -4   1   6    0.44    0.41
  -4   1   6    0.00    0.34
   4  -1   6    0.55    0.33
   4   1  -6    0.85    1.21
  -4  -1  -6    0.97    0.29
  -4   1   6    0.43    0.31
  -4  -1   6    0.49    0.28
  -4  -1   6    0.57    0.33
  -4   1  -6    1.16    1.62
  -4  -1   6    0.73    0.46
   4   1   6    1.37    0.54
  -4  -1   6    0.28    0.21
   4   1   6    1.34    0.36
  -4   1  -6    0.62    0.29
  -4  -1   6    0.88    0.35
  -4   1   7    9.64    1.00
   4  -1   7    6.01    0.86
  -4   1   7    9.62    1.40
  -4  -1  -7    8.44    0.90
  -4   1   7    7.89    1.13
   4  -1   7    6.64    0.72
  -4   1   7    8.10    1.00
  -4  -1   7    5.98    0.86
  -4  -1   7    6.67    1.32
   4   1   7    7.30    1.03
  -4  -1   7    6.01    0.99
  -4   1  -7    6.70    0.79
  -4  -1   7    6.82    0.92
  -4  -1   7    6.81    0.78
   4  -1   8   -0.45    0.25
  -4   1   8    0.65    0.36
  -4   1   8    0.15    0.20
  -4   1   8    0.32    0.30
  -4  -1  -8    0.33    0.20
  -4   1   8    0.11    0.17
  -4   1   8   -0.26    0.69
   4  -1   8    0.03    0.16
  -4   1  -8    0.53    0.29
  -4  -1   8    0.24    0.67
  -4  -1   8   -0.03    0.27
   4   1   8    0.60    0.30
  -4  -1   8   -0.15    0.22
  -4  -1   8   -0.29    0.21
  -4  -1   8    0.27    0.27
   4   1   8    0.37    0.28
   4  -1   9    1.24    0.32
  -4   1   9    1.93    0.65
  -4  -1  -9    1.46    0.35
  -4   1   9    1.51    0.52
   4  -1   9    1.76    0.44
  -4   1   9    1.50    0.40
  -4   1   9    1.18    0.37
  -4   1   9    2.08    0.51
   4   1   9    1.25    0.31
  -4  -1   9    2.15    0.50
  -4   1  -9    1.89    0.42
  -4  -1   9    2.52    0.64
  -4  -1   9    1.55    0.44
  -4  -1   9    1.35    0.37
  -4  -1   9    1.65    0.48
   4   1   9    1.26    0.38
  -4   1  10    3.94    0.61
  -4   1  10    3.59    0.53
  -4  -1 -10    3.71    0.48
   4   1 -10    3.87    0.54
  -4   1  10    4.01    0.51
  -4   1  10    4.38    0.52
  -4   1  10    3.64    0.53
   4  -1  10    3.59    0.50
  -4  -1  10    3.65    0.51
  -4   1 -10    4.24    0.49
  -4  -1  10    3.67    0.53
   4   1  10    3.52    0.50
  -4  -1  10    3.72    0.60
  -4  -1  10    3.16    0.51
  -4  -1  10    3.54    0.53
  -4   1  11    0.80    0.24
  -4   1  11    0.90    0.22
   4  -1  11    0.86    0.21
   4   1  11    0.74    0.20
  -4  -1  11    1.14    0.23
  -4  -1  11    0.63    0.15
   5   1   0  300.59   15.28
   5  -1   0  304.57   13.00
  -5   1   0  333.90   13.21
   5   1   0  342.65   13.05
   5  -1   0  340.72   13.31
   5   1  -1   49.84    3.10
   5  -1   1   50.34    3.40
  -5  -1  -1   56.31    3.56
   5   1  -1   54.98    2.59
  -5   1   1   56.31    2.74
   5  -1   1   50.05    3.27
   5   1   1   53.38    3.34
  -5  -1   1   52.38    2.62
  -5   1  -1   50.69    3.42
   5  -1  -1   57.47    2.89
   5  -1  -1   57.09    2.92
  -5  -1  -2   26.01    2.54
   5  -1   2   33.99    2.79
  -5   1  -2   29.28    2.70
   5   1   2   28.63    2.52
  -5   1  -2   31.82    2.55
   5  -1  -2   30.65    1.66
   5  -1  -2   27.94    1.83
  -5  -1  -3   35.78    3.27
   5  -1   3   30.62    1.75
   5   1  -3   30.55    2.08
  -5  -1  -3   36.11    3.06
   5  -1   3   29.82    3.04
  -5   1  -3   34.21    2.96
   5   1   3   33.47    1.76
   5   1   3   35.33    3.16
  -5   1  -3   32.03    3.22
   5  -1  -3   32.09    1.98
   5  -1  -3   32.97    1.86
  -5  -1  -4    4.88    1.42
   5  -1   4    4.22    0.50
  -5  -1  -4    2.07    1.31
   5   1  -4    4.86    0.88
   5   1  -4    3.91    0.68
   5   1   4    4.13    0.74
   5   1   4    4.17    0.52
   5  -1  -4    4.41    0.68
  -5   1  -4    5.85    1.30
   5  -1   5   12.14    0.94
  -5   1   5   13.11    1.27
  -5   1   5   13.06    0.95
  -5   1   5   11.75    1.19
   5  -1   5   10.66    0.98
  -5   1   5   13.71    1.26
  -5  -1  -5    9.70    0.95
   5   1  -5   11.18    1.42
   5  -1   5   10.04    0.73
  -5   1   5   12.37    0.96
  -5  -1   5   12.49    0.95
  -5  -1   5    9.77    1.22
   5   1   5   10.01    1.00
  -5   1  -5   11.04    0.97
   5   1   5   11.28    0.91
  -5   1  -5   12.41    2.15
  -5  -1   5   10.34    1.32
   5   1   5   11.59    0.85
  -5  -1   5   12.70    1.20
  -5  -1   5   12.85    0.98
   5  -1   6   10.82    1.17
  -5   1   6   11.51    0.94
   5  -1   6   11.05    0.92
   5  -1   6   11.51    0.95
  -5   1   6   10.57    1.15
  -5  -1  -6   11.71    1.03
  -5   1   6    9.74    1.21
  -5   1   6   11.35    1.11
  -5   1   6   11.96    1.13
  -5   1  -6   10.27    0.99
   5   1   6   11.34    0.99
  -5  -1   6   11.71    1.19
  -5  -1   6   11.17    1.26
  -5  -1   6   11.50    1.11
  -5  -1   6   12.27    0.96
   5   1   6   11.52    1.15
  -5  -1   6   10.67    1.12
   5   1   6   13.14    1.03
   5  -1   7    4.10    0.58
   5  -1   7    4.92    0.91
  -5   1   7    3.26    0.60
  -5   1   7    2.69    0.67
  -5   1   7    3.37    0.95
  -5   1   7    3.26    0.66
  -5   1   7    2.54    0.55
   5  -1   7    3.44    0.52
  -5  -1  -7    3.10    0.58
   5   1   7    3.26    0.52
  -5  -1   7    3.85    0.61
  -5  -1   7    3.00    0.68
  -5  -1   7    3.05    0.75
  -5   1  -7    3.16    0.64
   5   1   7    2.35    0.43
   5   1   7    3.87    0.79
  -5  -1   7    2.88    0.82
  -5  -1   7    3.36    0.66
   5  -1   8   17.50    1.26
  -5   1   8   18.47    1.65
   5  -1   8   18.94    1.78
  -5  -1   8   18.95    2.52
  -5  -1   8   21.43    1.83
  -5  -1   8   14.75    1.83
  -5  -1   8   12.75    1.67
   5   1   8   17.26    1.25
   5   1   8   17.69    1.49
  -5   1   9    9.09    0.84
   5  -1   9    8.11    0.75
  -5   1   9    8.18    1.02
  -5   1   9    7.74    0.86
  -5   1   9    7.59    1.12
  -5   1   9    8.38    0.92
  -5  -1  -9    8.30    0.78
  -5  -1   9    8.72    0.82
  -5  -1   9    8.36    0.91
  -5  -1   9    7.79    0.94
  -5   1  -9    8.19    0.79
  -5  -1   9    7.81    0.90
  -5  -1   9    7.51    0.99
   5   1   9    7.68    0.71
  -5   1  10    0.58    0.23
  -5  -1 -10    0.75    0.20
  -5   1  10    1.11    0.29
  -5   1  10    0.72    0.27
  -5   1  10    1.14    0.39
   5  -1  10    0.56    0.22
  -5   1  10    0.46    0.22
  -5  -1  10    0.95    0.27
  -5  -1  10    1.13    0.29
  -5   1 -10    0.91    0.21
  -5  -1  10    0.74    0.28
  -5  -1  10    0.83    0.34
  -5  -1  10    0.58    0.23
   5   1  10    0.62    0.21
   6  -1   0   38.05    2.70
  -6  -1   0   40.13    2.74
  -6   1   0   35.31    2.62
   6   1  -1    6.38    1.24
  -6   1   1    6.39    0.76
  -6  -1  -1    5.84    1.27
   6  -1   1    7.40    1.58
  -6   1  -1    4.99    1.25
  -6  -1   1    6.94    0.78
   6  -1  -1    6.99    0.88
  -6  -1  -2    9.68    1.65
   6  -1   2    8.88    0.74
   6   1  -2    9.18    1.31
   6  -1  -2    9.75    1.08
   6   1   2   10.02    0.87
  -6   1  -2    7.41    1.45
   6   1  -3   21.11    1.67
   6   1  -3   20.06    2.38
   6  -1   3   21.28    1.31
  -6   1  -3   22.45    2.50
   6   1   3   19.51    1.30
   6  -1  -3   22.95    1.39
  -6   1   4   13.77    1.03
   6   1  -4    9.13    1.19
   6  -1   4   12.32    1.35
  -6  -1  -4   11.04    0.94
   6   1  -4   11.86    1.32
  -6   1   4   12.35    1.16
  -6  -1  -4   15.44    2.33
  -6  -1   4   13.05    1.54
  -6  -1   4   11.67    0.89
  -6   1  -4    8.81    1.78
   6   1   4   10.89    1.37
  -6  -1   4   11.29    1.09
  -6   1  -4   10.14    0.90
  -6  -1   4   10.96    0.91
  -6  -1   4    8.57    1.44
  -6   1   5    8.65    1.08
  -6   1   5    7.50    0.98
   6  -1   5    9.73    0.86
  -6   1   5    8.37    1.01
   6  -1   5   10.64    0.72
  -6  -1  -5    9.36    0.86
  -6   1   5    9.57    0.82
  -6   1   5    9.41    0.85
   6  -1   5   10.18    0.96
  -6  -1   5    6.86    1.04
  -6  -1   5    7.99    0.78
   6   1   5    9.05    0.84
  -6  -1   5    8.33    1.06
   6   1   5    9.33    0.71
  -6  -1   5    7.16    0.93
  -6  -1   5    8.73    1.05
  -6  -1   5    9.44    0.83
  -6   1  -5    8.79    0.88
   6   1   5    8.60    0.91
  -6  -1  -6   20.40    1.43
  -6   1   6   19.94    1.66
  -6   1   6   19.72    1.72
  -6   1   6   24.06    2.37
  -6   1   6   21.23    1.49
   6  -1   6   20.69    1.40
  -6   1   6   19.68    1.35
   6  -1   6   20.36    1.39
   6   1   6   23.24    1.51
  -6  -1   6   18.84    1.71
  -6   1  -6   19.54    1.42
  -6  -1   6   18.37    1.31
   6   1   6   22.09    1.45
  -6  -1   6   19.86    1.46
  -6  -1   6   18.89    1.60
  -6  -1   6   18.49    1.65
  -6   1   7   17.56    1.58
  -6   1   7   20.59    1.87
   6  -1   7   21.32    1.42
  -6   1   7   19.18    1.70
  -6   1   7   19.38    1.38
   6  -1   7   20.54    1.30
  -6  -1  -7   20.43    1.43
  -6   1   7   19.40    1.64
   6   1   7   18.85    1.30
  -6  -1   7   22.08    1.83
  -6  -1   7   22.33    1.74
  -6  -1   7   22.23    1.47
  -6  -1   7   22.40    1.89
  -6  -1   7   20.65    1.66
  -6   1  -7   21.05    1.46
   6   1   7   18.64    1.36
   6  -1   8    4.11    0.57
  -6   1   8    3.95    0.61
  -6  -1  -8    3.33    0.54
  -6   1   8    4.89    1.14
  -6   1   8    3.88    0.67
  -6   1   8    4.70    0.80
  -6   1   8    4.94    0.76
  -6  -1   8    4.66    0.63
  -6   1  -8    3.84    0.58
  -6  -1   8    3.76    0.69
  -6  -1   8    3.84    0.67
   6   1   8    4.17    0.57
  -6  -1   8    3.45    0.98
  -6   1   9    3.92    0.84
  -6   1   9    3.49    0.62
   6  -1   9    5.05    0.58
  -6   1   9    4.78    0.64
  -6   1   9    3.81    0.54
  -6   1   9    3.25    0.59
  -6  -1  -9    3.66    0.70
   6   1   9    4.42    0.51
  -6  -1   9    4.26    0.62
  -6  -1   9    4.15    0.66
  -6  -1   9    3.38    0.58
  -6  -1   9    5.23    0.59
   6  -1  10    0.26    0.14
  -6   1  10    0.71    0.23
  -6   1  10    0.52    0.18
  -6   1  10    0.42    0.19
  -6   1  10    0.34    0.18
  -6  -1  10    0.46    0.17
  -6  -1  10    0.38    0.24
  -6  -1  10    0.28    0.20
  -6  -1  10    0.15    0.18
  -6  -1  10    0.15    0.19
   7   1   0   27.77    1.58
   7  -1   1    7.86    0.73
   7   1   1    9.88    0.80
   7  -1  -1   10.78    1.45
   7  -1   2    9.93    0.79
   7   1   2    9.73    0.83
   7  -1  -2    8.10    0.86
   7   1  -3   15.24    1.49
  -7   1   3   15.01    1.06
   7  -1   3   12.33    0.97
  -7   1   3   14.69    1.24
   7   1   3   15.05    1.47
  -7  -1   3   13.01    1.10
  -7  -1   3   14.18    1.02
  -7  -1   3   12.11    1.23
   7   1   3   14.77    1.09
  -7   1   4   55.59    3.04
  -7   1   4   59.32    3.14
   7  -1   4   59.14    2.98
  -7   1   4   56.78    2.75
   7  -1   4   60.20    2.81
   7  -1   4   55.96    2.67
   7   1  -4   52.37    3.55
  -7   1   4   59.89    2.87
  -7  -1   4   59.21    3.08
  -7  -1   4   57.72    3.11
   7   1   4   58.46    2.85
   7   1   4   59.96    3.04
  -7   1  -4   52.25    2.61
  -7  -1   4   58.11    2.74
  -7  -1   4   60.05    2.85
   7   1   4   49.65    3.70
   7   1   4   58.32    2.73
  -7   1  -4   57.04    2.63
  -7  -1   4   57.99    3.19
  -7   1   5   16.45    1.33
   7  -1   5   14.88    1.19
  -7   1   5   18.08    1.50
  -7  -1  -5   16.56    1.12
  -7   1   5   12.73    1.37
  -7   1   5   16.14    1.44
   7  -1   5   15.56    1.01
  -7   1   5   17.28    1.49
  -7  -1   5   18.18    1.26
  -7  -1   5   16.38    1.39
  -7   1  -5   15.99    1.14
  -7  -1   5   18.92    1.46
  -7  -1   5   15.37    1.38
  -7  -1   5   17.74    1.23
   7   1   5   18.54    1.31
  -7  -1   5   15.12    1.39
   7   1   5   17.73    1.12
  -7   1   6   55.64    2.68
  -7   1   6   57.42    2.79
  -7  -1  -6   50.45    2.54
   7  -1   6   54.03    2.69
  -7   1   6   53.33    3.04
  -7   1   6   54.89    3.13
   7  -1   6   50.23    2.68
  -7   1   6   50.84    2.90
  -7  -1   6   51.45    3.01
   7   1   6   50.93    2.75
  -7  -1   6   50.59    2.95
   7   1   6   51.27    2.70
  -7  -1   6   49.78    2.59
   7   1   6   49.85    2.20
  -7  -1   6   50.66    2.97
  -7   1  -6   50.94    2.58
  -7  -1   6   52.46    2.71
  -7   1   7    5.10    1.00
  -7   1   7    5.07    1.20
  -7   1   7    4.61    0.62
  -7   1   7    4.34    0.76
   7  -1   7    3.80    0.56
  -7   1   7    4.55    0.88
   7   1   7    4.58    0.62
   7   1   7    3.63    0.75
  -7  -1   7    4.96    1.17
  -7  -1   7    4.42    0.85
  -7  -1   7    3.38    0.91
  -7  -1   7    4.23    0.76
  -7  -1   7    4.31    0.63
  -7   1   8    1.89    0.85
  -7   1   8    1.40    0.38
  -7   1   8    2.32    0.53
  -7  -1  -8    1.56    0.35
   7  -1   8    1.77    0.40
  -7   1   8    2.08    0.57
   7  -1   8    1.57    0.34
  -7   1   8    2.70    0.48
   7   1   8    2.23    0.38
  -7  -1   8    2.40    0.51
  -7  -1   8    3.48    1.02
  -7  -1   8    2.93    0.58
  -7   1  -8    2.37    0.43
   7   1   8    2.78    0.53
  -7  -1   8    3.20    0.52
  -7  -1   8    2.96    0.66
  -7   1   9    2.58    0.73
  -7   1   9    3.10    0.54
  -7   1   9    2.68    0.68
  -7   1   9    3.08    0.52
   7  -1   9    3.82    0.44
  -7   1   9    3.13    0.45
  -7  -1   9    3.34    0.55
  -7  -1   9    3.05    0.51
  -7  -1   9    3.50    0.66
   7   1   9    3.87    0.44
  -7  -1   9    4.22    0.58
  -7  -1   9    3.29    0.48
  -7   1  10    5.09    0.46
  -7   1  10    5.16    0.49
  -7   1  10    5.89    0.47
  -7  -1  10    4.47    0.45
  -7  -1  10    4.79    0.43
  -7  -1  10    4.53    0.46
   7   1  10    4.63    0.47
   8   1   0   20.15    1.32
  -8  -1   0   22.10    1.88
   8  -1   1   17.18    1.13
  -8   1   1   19.15    1.50
  -8  -1  -1   19.14    1.52
   8   1   1   18.73    1.24
  -8  -1   1   17.66    1.44
   8  -1   2    4.82    0.54
  -8   1   2    4.31    0.63
   8  -1   2    5.34    0.73
  -8   1   2    4.30    0.75
  -8   1   2    4.64    0.59
   8  -1   2    4.54    0.61
  -8  -1   2    5.14    0.65
   8   1   2    4.93    0.64
  -8  -1   2    4.04    0.64
  -8   1  -2    5.01    0.67
   8   1   2    4.85    0.81
  -8  -1   2    4.97    0.82
   8  -1   3   15.84    1.13
   8  -1   3   15.69    1.12
  -8   1   3   14.84    1.35
  -8  -1  -3   15.71    1.15
   8  -1   3   14.54    1.27
  -8   1   3   16.20    1.36
  -8   1   3   15.39    1.22
  -8   1   3   15.33    1.13
  -8  -1   3   15.96    1.13
  -8  -1   3   15.37    1.55
   8   1   3   16.63    1.18
   8   1   3   15.90    1.31
  -8  -1   3   15.70    1.24
  -8  -1   3   16.01    1.40
   8   1   3   15.72    1.18
  -8   1  -3   15.91    1.16
  -8   1   4    6.74    0.70
  -8  -1  -4    6.37    0.67
  -8   1   4    5.87    0.84
   8  -1   4    7.30    0.95
  -8   1   4    7.83    0.87
   8  -1   4    6.31    0.76
  -8   1   4    6.68    0.88
   8  -1   4    6.28    0.71
   8   1  -4    6.43    1.38
   8   1   4    7.59    1.00
   8   1   4    7.51    0.77
  -8  -1   4    5.72    0.85
   8   1   4    5.07    1.26
  -8  -1   4    6.33    0.73
  -8  -1   4    5.63    0.76
  -8   1  -4    6.88    0.64
  -8  -1   4    5.63    0.87
   8   1   4    8.79    1.24
  -8  -1   4    5.35    0.63
   8  -1   5    4.02    0.84
   8  -1   5    5.54    0.55
  -8   1   5    4.57    0.60
  -8   1   5    3.94    0.67
  -8   1   5    4.34    0.76
   8  -1   5    6.32    0.75
  -8   1   5    5.15    0.65
  -8   1   5    4.85    0.73
  -8  -1   5    4.88    0.70
  -8  -1   5    4.36    0.61
   8   1   5    5.46    0.85
  -8  -1   5    5.71    0.66
   8   1   5    4.70    0.56
   8   1   5    4.59    0.64
  -8  -1   5    3.78    0.68
  -8  -1   5    3.24    0.64
  -8  -1   5    4.38    0.67
   8  -1   6    5.99    0.71
  -8   1   6    6.31    0.84
  -8   1   6    5.80    0.96
   8  -1   6    5.42    0.50
  -8   1   6    5.82    0.67
  -8   1   6    6.76    0.92
   8  -1   6    6.22    0.73
   8   1   6    6.86    0.77
  -8  -1   6    6.42    0.96
  -8  -1   6    7.10    0.84
  -8  -1   6    6.19    0.69
  -8  -1   6    5.06    0.76
  -8  -1   6    6.67    0.95
  -8  -1   6    5.48    0.80
   8   1   6    6.66    0.56
   8   1   6    6.35    0.75
  -8   1   7    0.87    0.32
  -8   1   7    2.34    0.85
   8  -1   7    1.61    0.32
   8  -1   7    1.47    0.38
  -8   1   7    1.06    0.42
  -8   1   7    1.35    0.34
  -8  -1   7    1.80    0.44
  -8  -1   7    2.27    0.85
  -8  -1   7    1.58    0.43
   8   1   7    1.72    0.43
  -8  -1   7    2.20    0.52
   8   1   7    1.63    0.39
  -8  -1   7    1.44    0.48
  -8   1   8    2.89    0.90
  -8   1   8    2.20    0.74
   8  -1   8    2.09    0.32
   8  -1   8    2.51    0.40
  -8   1   8    2.46    0.44
  -8   1   8    3.28    0.66
  -8  -1   8    2.50    0.47
  -8  -1   8    2.86    0.53
  -8  -1   8    3.65    0.69
   8   1   8    3.43    0.46
   8   1   8    3.41    0.37
  -8  -1   8    4.02    0.62
  -8  -1   8    2.06    0.81
   8  -1   9    3.25    0.43
  -8   1   9    3.73    0.62
  -8   1   9    3.46    0.42
  -8   1   9    3.80    0.49
   8  -1   9    4.36    0.46
  -8   1   9    3.70    0.56
   8   1   9    3.94    0.42
  -8  -1   9    4.38    0.67
  -8  -1   9    4.31    0.54
  -8  -1   9    4.15    0.44
  -8  -1   9    3.70    0.47
  -9   1   0    1.17    0.35
   9   1   0    1.84    0.60
  -9  -1   0    1.45    0.42
   9   1   0    1.47    0.56
   9   1   0    1.55    0.30
  -9   1   1    4.34    0.68
  -9  -1  -1    5.76    0.77
   9  -1   1    5.63    0.73
   9  -1   1    5.43    0.69
  -9   1   1    4.82    0.74
   9   1   1    6.06    0.65
   9   1   1    6.86    0.84
   9   1   1    6.70    0.78
  -9  -1   1    6.38    0.70
  -9   1  -1    5.28    0.82
  -9  -1   1    5.58    0.82
   9  -1   2    8.33    0.89
  -9   1   2    6.48    0.81
  -9  -1  -2    6.78    0.87
  -9   1   2    9.05    0.84
  -9   1   2    6.55    0.83
   9  -1   2    7.43    0.72
   9  -1   2    8.38    0.82
   9   1   2    6.79    0.82
  -9  -1   2    7.55    0.76
   9   1   2    6.57    0.76
  -9  -1   2    6.17    0.80
  -9   1  -2    9.53    0.86
  -9  -1   2    7.36    0.94
   9   1   2    6.80    0.71
   9  -1   3    8.08    0.81
  -9   1   3    9.37    0.94
  -9  -1  -3    9.40    0.83
  -9   1   3   10.01    1.07
   9  -1   3    8.34    0.99
   9  -1   3    8.40    0.81
   9   1  -3    6.50    1.66
  -9  -1   3    9.14    1.08
   9   1   3    8.98    0.88
  -9  -1   3    8.14    0.89
  -9   1  -3    9.28    0.83
  -9  -1   3    7.64    0.80
   9   1   3    7.41    1.58
   9   1   3    9.90    1.14
   9   1   3   10.19    0.93
  -9   1   4    4.67    0.71
  -9   1   4    3.63    0.70
  -9  -1  -4    2.96    0.44
   9  -1   4    5.37    0.73
   9  -1   4    3.29    1.38
  -9   1   4    4.46    0.60
   9  -1   4    3.99    0.83
   9  -1   4    5.13    0.59
  -9   1   4    4.27    0.61
  -9  -1   4    4.56    0.79
   9   1   4    3.84    0.67
  -9  -1   4    4.48    0.76
  -9  -1   4    4.33    0.56
   9  -1  -4    1.34    1.49
  -9   1  -4    5.07    0.55
  -9  -1   4    4.42    0.64
   9   1   4    3.04    1.08
  -9   1   5    6.71    0.89
  -9   1   5    7.34    0.91
   9  -1   5    7.58    0.69
   9  -1   5    7.68    0.86
  -9   1   5    7.78    0.82
  -9   1   5    7.25    0.75
   9  -1   5    7.01    0.77
   9   1   5    7.47    0.69
  -9  -1   5    8.41    0.78
   9   1   5    7.18    0.81
  -9  -1   5    8.72    0.95
   9   1   5    7.10    0.86
  -9  -1   5    7.21    0.90
  -9  -1   5    8.46    0.82
  -9   1   6    1.03    0.28
  -9   1   6    1.29    0.52
   9  -1   6    1.01    0.23
  -9   1   6    1.71    0.49
   9  -1   6    1.10    0.32
   9  -1   6    1.18    0.31
  -9   1   6    1.96    0.51
  -9  -1   6    2.49    0.56
   9   1   6    1.32    0.35
  -9  -1   6    2.15    0.51
  -9  -1   6    2.22    0.58
   9   1   6    1.91    0.45
  -9  -1   6    1.70    0.37
  -9  -1   6    0.95    0.39
   9   1   6    1.81    0.36
   9  -1   7    1.36    0.33
  -9   1   7    1.64    0.71
  -9   1   7    2.57    0.73
  -9   1   7    1.91    0.44
  -9   1   7    2.16    0.39
   9  -1   7    2.13    0.36
   9   1   7    1.78    0.37
  -9  -1   7    1.18    0.32
  -9  -1   7    1.22    0.38
  -9  -1   7    1.82    0.45
  -9  -1   7    2.15    0.80
   9   1   7    1.51    0.35
   9  -1   8    3.54    0.42
  -9   1   8    3.72    0.54
  -9   1   8    4.10    0.61
  -9   1   8    3.58    0.79
  -9   1   8    3.94    0.48
  -9  -1   8    3.18    0.75
   9   1   8    4.37    0.47
  -9  -1   8    2.81    0.40
  -9  -1   8    2.98    0.45
  -9  -1   8    3.18    0.56
   9   1   8    3.46    0.39
  -9   1   9    0.27    0.19
  -9   1   9    0.15    0.10
   9  -1   9    0.44    0.19
  -9   1   9    0.16    0.13
  -9  -1   9    0.29    0.12
   9   1   9    0.71    0.20
  10  -1   0    0.86    0.32
  10   1   0    1.39    0.38
 -10  -1   0    0.89    0.34
  10   1   0    0.49    0.31
 -10   1   0    0.37    0.35
  10   1   0    0.17    0.26
  10  -1   0    0.78    0.33
  10  -1   1   26.23    1.52
 -10   1   1   29.56    1.96
  10  -1   1   26.29    1.83
 -10   1   1   30.38    1.78
 -10   1   1   23.27    1.80
  10  -1   1   26.90    1.69
 -10  -1  -1   30.46    1.95
  10   1   1   27.81    1.64
 -10  -1   1   27.01    1.92
  10  -1  -1   26.97    2.22
 -10   1  -1   26.26    1.84
  10   1   1   31.30    2.47
  10   1   1   26.86    1.76
 -10  -1   1   23.03    1.78
 -10   1   2   18.49    1.23
  10  -1   2   14.10    1.09
 -10   1   2   16.70    1.41
  10   1  -2   14.16    2.30
 -10  -1  -2   16.32    1.24
 -10   1   2   15.16    1.34
  10  -1   2   15.72    1.28
  10  -1   2   15.13    1.16
 -10  -1   2   15.21    1.12
  10   1   2   17.16    1.26
 -10   1  -2   16.87    1.26
 -10  -1   2   14.66    1.30
  10   1   2   16.58    1.22
  10   1   2   15.44    1.31
 -10  -1   2   15.60    1.39
  10  -1   3    2.00    0.43
  10  -1   3    1.81    0.45
 -10  -1  -3    2.06    0.42
 -10   1   3    2.23    0.59
  10  -1   3    1.97    0.51
 -10   1   3    2.39    0.42
 -10   1   3    2.09    0.48
  10   1   3    1.66    0.39
  10   1   3    1.83    0.40
  10   1   3    2.49    0.53
 -10  -1   3    2.05    0.53
 -10  -1   3    1.05    0.43
 -10   1  -3    1.18    0.34
 -10  -1  -4   19.04    1.20
  10  -1   4   21.67    1.40
  10  -1   4   20.41    1.29
 -10   1   4   20.96    1.62
 -10   1   4   20.78    1.37
 -10   1   4   20.33    1.44
  10  -1   4   21.49    1.52
 -10  -1   4   18.67    1.57
  10   1   4   20.74    1.55
 -10   1  -4   21.80    1.26
  10   1   4   19.32    1.30
 -10  -1   4   19.70    1.42
 -10  -1   4   18.77    1.28
  10   1   4   19.77    1.37
  10  -1   5    4.19    0.59
 -10   1   5    3.42    0.63
 -10   1   5    4.68    0.62
  10  -1   5    4.54    0.53
 -10   1   5    4.87    0.90
 -10   1   5    3.61    0.53
  10  -1   5    4.84    0.63
 -10  -1   5    3.38    0.64
 -10  -1   5    4.61    0.74
  10   1   5    4.78    0.68
  10   1   5    4.91    0.55
 -10  -1   5    4.11    0.53
 -10  -1   5    4.21    0.59
  10   1   5    4.58    0.59
 -10   1   6    2.15    0.39
  10  -1   6    1.78    0.39
 -10   1   6    1.30    0.35
 -10   1   6    2.39    0.61
 -10   1   6    2.80    0.91
  10  -1   6    1.24    0.32
 -10  -1   6    1.61    0.36
 -10  -1   6    1.79    0.66
  10   1   6    2.23    0.41
  10   1   6    1.35    0.34
  10   1   6    1.28    0.24
 -10  -1   6    1.74    0.35
 -10  -1   6    1.86    0.55
 -10   1   7    4.90    0.55
 -10   1   7    5.48    1.18
 -10   1   7    4.02    0.58
  10  -1   7    4.57    0.49
  10  -1   7    4.97    0.54
  10   1   7    5.63    0.55
  10   1   7    5.74    0.54
 -10  -1   7    5.20    0.55
 -10  -1   7    4.81    0.57
 -10  -1   7    4.75    1.03
  10  -1   8    0.52    0.18
 -10   1   8    0.60    0.72
 -10   1   8    0.46    0.20
 -10   1   8    0.93    0.28
 -10  -1   8    0.65    0.39
  10   1   8    0.53    0.18
 -10  -1   8    1.09    0.27
 -10  -1   8    1.03    0.21
  11   1   0   14.07    1.12
 -11  -1   0   14.41    1.48
 -11   1   0   14.10    1.55
  11   1   0   13.88    1.11
  11  -1   0   14.20    1.11
 -11   1   0   10.94    1.17
  11  -1   0   14.84    1.09
 -11  -1   0   11.28    1.17
 -11  -1  -1   12.91    1.38
  11  -1   1   10.33    1.00
  11   1  -1   11.55    1.06
 -11   1   1   12.16    1.03
 -11   1   1   13.48    1.55
  11  -1   1   12.34    1.02
 -11   1   1   11.05    1.15
  11  -1  -1   11.40    0.98
 -11  -1   1   11.93    1.18
 -11  -1   1   12.73    1.32
  11   1   1   12.05    0.95
  11   1   1   12.26    1.06
 -11   1  -1   12.46    1.23
  11   1   1   13.02    1.13
 -11  -1  -2    7.20    0.80
 -11   1   2    4.46    0.90
 -11   1   2    5.94    0.79
  11  -1   2    7.29    0.71
  11  -1   2    8.58    0.88
  11  -1   2    7.28    0.76
 -11   1   2    6.67    0.70
  11   1   2    6.74    0.75
  11   1   2    6.69    0.81
 -11   1  -2    6.38    0.74
 -11  -1   2    6.86    0.94
  11   1   2    7.07    0.76
 -11  -1   2    7.12    0.71
 -11  -1   2    6.74    0.86
 -11   1   3    2.91    1.19
 -11   1   3    3.60    0.62
  11  -1   3    3.16    0.88
 -11   1   3    4.25    0.79
  11  -1   3    3.43    0.52
 -11  -1  -3    4.04    0.67
  11  -1   3    3.41    0.58
  11   1   3    3.32    0.59
 -11  -1   3    3.07    0.71
 -11  -1   3    3.48    0.51
  11   1   3    3.09    0.50
  11   1   3    3.95    0.90
 -11   1  -3    2.97    0.66
 -11  -1   3    4.93    1.05
  11  -1   4    2.48    0.54
  11  -1   4    2.46    0.44
  11  -1   4    2.69    0.53
 -11   1   4    2.36    0.44
 -11   1   4    3.23    0.49
 -11   1   4    1.47    0.79
 -11  -1  -4    2.69    0.41
 -11  -1   4    2.21    0.43
  11   1   4    2.61    0.43
  11   1   4    2.72    0.47
 -11  -1   4    1.65    0.52
 -11   1  -4    2.47    0.38
  11   1   4    3.08    0.57
 -11  -1   4    2.16    0.43
 -11   1   5    5.59    0.64
  11  -1   5    5.12    0.56
 -11   1   5    5.16    1.06
  11  -1   5    4.41    0.62
 -11   1   5    5.57    0.56
  11  -1   5    5.28    0.52
 -11  -1   5    3.82    0.84
 -11  -1   5    4.87    0.59
  11   1   5    5.09    0.52
 -11  -1   5    3.93    0.49
  11   1   5    4.91    0.56
  11   1   5    5.49    0.66
  11  -1   6   -0.03    0.18
 -11   1   6    0.10    0.30
 -11   1   6    0.24    0.35
 -11   1   6    0.03    0.15
  11  -1   6   -0.09    0.14
  11   1   6    0.10    0.18
 -11  -1   6    0.33    0.19
  11   1   6    0.02    0.17
 -11  -1   6    0.38    0.48
 -11  -1   6    0.13    0.57
  11  -1   7    3.78    0.34
 -11   1   7    2.85    0.38
  11  -1   7    4.08    0.39
 -11   1   7    2.55    0.61
 -11  -1   7    2.81    0.69
  11   1   7    3.18    0.33
 -11  -1   7    2.86    0.37
  11   1   7    2.92    0.37
 -12  -1   0    0.89    0.35
  12   1   0    1.31    0.33
 -12   1   0    0.47    0.24
 -12   1   0    0.73    0.61
 -12   1   0    1.01    0.39
 -12  -1   0    0.94    0.71
 -12  -1   0    0.24    0.27
  12  -1   0    0.59    0.27
  12   1   0    0.75    0.30
  12  -1   0    1.26    0.32
 -12   1   1   19.42    1.22
  12  -1   1   18.20    1.21
 -12   1   1   17.16    1.81
  12  -1   1   18.00    1.24
 -12   1   1   16.49    1.40
  12   1  -1   16.26    1.18
 -12  -1  -1   18.55    1.47
 -12   1  -1   15.16    1.40
  12   1   1   17.58    1.25
  12  -1  -1   18.26    1.18
 -12   1  -1   15.77    1.16
 -12   1  -1   18.13    1.31
 -12  -1   1   18.38    1.45
  12   1   1   18.34    1.27
 -12   1   2    6.82    1.31
 -12   1   2    7.09    0.69
 -12   1   2    7.87    0.88
 -12  -1  -2    7.07    0.71
  12  -1   2    8.36    0.76
  12   1  -2    6.88    0.77
  12  -1   2    8.67    0.85
  12   1   2    7.73    0.81
  12  -1  -2    6.19    0.69
 -12  -1   2    6.94    0.80
 -12   1  -2    8.14    0.76
 -12  -1   2    8.13    1.42
  12   1   2    6.81    0.69
  12   1   2    7.47    0.76
 -12   1   3    6.43    0.63
  12  -1   3    7.11    0.66
 -12   1   3    7.48    0.78
 -12  -1  -3    6.56    0.59
 -12   1   3    4.41    1.02
  12  -1   3    5.62    0.64
  12  -1   3    7.62    0.76
 -12  -1   3    8.24    1.43
 -12  -1   3    8.41    0.81
  12   1   3    6.34    0.66
 -12   1  -3    7.13    0.64
  12   1   3    6.61    0.73
  12   1   3    6.60    0.66
 -12  -1   3    7.67    0.64
 -12   1   4    1.25    0.85
  12  -1   4    2.21    0.46
 -12   1   4    2.66    0.42
 -12   1   4    2.68    0.46
  12  -1   4    2.05    0.38
  12  -1   4    2.10    0.40
  12   1   4    1.44    0.34
 -12  -1   4    1.88    0.36
  12   1   4    2.12    0.37
 -12  -1   4    1.99    0.38
  12   1   4    1.90    0.41
 -12  -1   4    2.13    0.97
  12  -1   5    8.52    0.54
  12  -1   5    8.13    0.63
 -12   1   5    7.70    0.64
 -12   1   5    8.23    0.74
 -12   1   5    6.85    0.83
  12   1   5    8.53    0.56
 -12  -1   5    9.20    0.75
 -12  -1   5    8.26    1.20
  12   1   5    7.13    0.60
 -12  -1   5    7.94    0.60
 -12   1   6    2.05    0.50
 -12   1   6    2.56    0.31
  12  -1   6    2.45    0.32
 -12  -1   6    2.32    0.55
  12   1   6    1.97    0.28
  12   1   6    1.42    0.32
 -12  -1   6    1.89    0.40
 -13   1   0    0.56    0.30
  13   1   0    0.70    0.25
  13   1   0    0.66    0.27
 -13  -1   0    0.63    0.29
  13  -1   0    1.33    0.29
 -13  -1   0    0.60    0.56
  13  -1   0    0.55    0.23
 -13   1   0    0.56    0.33
 -13   1   1    5.19    0.68
  13  -1   1    5.73    0.77
 -13  -1  -1    4.04    0.63
  13  -1   1    5.99    0.57
 -13  -1  -1    4.58    0.58
 -13   1   1    5.72    0.51
  13   1  -1    5.55    0.63
 -13   1   1    3.68    0.74
 -13  -1   1    4.97    0.64
 -13   1  -1    4.92    0.69
 -13  -1   1    5.52    1.04
  13   1   1    5.40    0.55
 -13   1  -1    5.36    0.60
 -13  -1  -2    5.42    0.72
 -13   1   2    6.65    0.71
  13  -1   2    6.45    0.58
  13   1  -2    6.74    0.58
 -13  -1  -2    6.68    0.59
  13  -1   2    6.56    0.65
 -13   1   2    6.00    0.55
 -13   1   2    6.43    1.09
 -13   1  -2    7.19    0.57
 -13  -1   2    4.52    0.94
 -13   1  -2    5.04    0.70
  13  -1  -2    6.35    0.55
  13   1   2    6.96    0.63
 -13  -1   2    7.16    0.72
  13   1   2    6.89    0.83
 -13   1  -2    6.21    0.60
 -13  -1  -3    0.73    0.20
 -13   1   3    1.57    0.72
  13  -1   3    1.26    0.27
 -13   1   3    1.35    0.39
 -13   1   3    0.76    0.24
 -13   1  -3    0.65    0.25
  13   1   3    0.96    0.24
 -13  -1   3    1.24    0.41
  13   1   3    0.52    0.22
 -13  -1   3    0.67    0.80
 -13   1  -3    1.03    0.24
 -13   1   4    0.20    0.36
 -13   1   4    0.09    0.19
  13  -1   4    0.39    0.19
  13  -1   4    0.35    0.19
 -13   1   4    0.34    0.19
 -13  -1   4    0.08    0.60
  13   1   4    0.52    0.20
  13   1   4    0.67    0.25
 -13  -1   4    0.75    0.24
 -13   1   5    0.00    0.16
  13  -1   5    0.24    0.13
 -13   1   5    0.14    0.28
 -13  -1   5    0.10    0.30
 -13  -1   5   -0.12    0.16
  13   1   5    0.03    0.13
 -14  -1   0   -0.04    0.15
  14  -1   0   -0.10    0.11
  14   1   0    0.19    0.13
 -14  -1   0   -0.01    0.12
 -14   1   0    0.06    0.12
 -14   1   0   -0.07    0.14
  14  -1   1    2.07    0.29
  14   1  -1    1.37    0.23
 -14   1   1    1.96    0.34
 -14  -1  -1    1.80    0.38
  14  -1   1    1.89    0.36
 -14  -1  -1    1.47    0.28
 -14   1   1    1.97    0.36
 -14   1  -1    2.17    0.36
 -14  -1   1    1.50    0.34
 -14   1  -1    2.00    0.38
 -14  -1   1    1.82    0.32
  14   1   1    2.12    0.29
  14  -1  -1    2.19    0.27
 -14   1   2    6.06    0.61
  14  -1   2    7.59    0.54
  14  -1   2    6.83    0.53
 -14  -1  -2    6.09    0.51
 -14   1   2    7.74    0.65
  14   1   2    6.43    0.52
  14   1   2    6.20    0.54
  14  -1  -2    6.44    0.46
 -14   1  -2    7.89    0.59
 -14  -1   2    7.01    0.71
 -14  -1   2    8.14    0.64
 -14   1  -2    6.90    0.69
  14  -1   3    1.57    0.27
  14  -1   3    1.08    0.22
 -14   1   3    1.95    0.32
 -14  -1  -3    1.72    0.34
 -14   1   3    2.17    0.31
 -14   1  -3    1.21    0.30
  14   1   3    1.59    0.26
 -14  -1   3    1.62    0.27
 -14  -1   3    1.21    0.31
  14  -1   4    2.72    0.28
 -14   1   4    2.94    0.39
 -14   1   4    2.77    0.30
 -14  -1  -4    2.48    0.34
 -14  -1   4    2.48    0.38
  14   1   4    2.68    0.29
 -14   1  -4    2.66    0.37
  14   1   4    2.37    0.23
 -14  -1   4    2.30    0.29
 -15  -1   0    1.81    0.25
 -15   1   0    1.66    0.34
 -15   1   0    2.23    0.28
  15  -1   0    1.87    0.23
 -15  -1   0    1.45    0.27
  15   1   0    1.87    0.23
 -15  -1  -1    1.11    0.22
 -15   1   1    1.02    0.20
 -15   1   1    1.09    0.30
 -15  -1  -1    0.68    0.30
  15  -1   1    0.77    0.15
 -15   1  -1    0.86    0.21
 -15   1  -1    0.29    0.22
 -15  -1   1    0.61    0.16
  15   1   1    0.75    0.16
 -15  -1   1    0.38    0.14
   0   2   0   45.61    1.86
   0  -2   0   45.47    1.82
   0  -2   0   41.42    1.83
   0   2   0   45.38    1.84
   0   2  -1   44.14    1.95
   0  -2  -1   44.96    1.73
   0  -2  -1   38.81    1.89
   0   2   1   36.87    1.83
   0   2   1   43.24    1.76
   0   2   1   39.30    1.86
   0  -2   1   40.51    1.92
   0  -2  -1   42.13    1.88
   0   2  -1   44.52    1.98
   0  -2   1   46.51    1.73
   0  -2   1   36.77    2.04
   0   2  -2    0.47    0.26
   0  -2  -2    0.11    0.08
   0   2   2    0.13    0.18
   0  -2   2    0.27    0.21
   0   2  -2    0.47    0.21
   0  -2   2    0.36    0.24
   0  -2  -2    0.12    0.18
   0  -2   2    0.28    0.08
   0  -2  -2    0.20    0.20
   0   2  -2    0.21    0.09
   0   2   2    0.13    0.09
   0   2  -3    2.83    1.09
   0  -2  -3    2.33    0.51
   0   2  -3    2.89    0.56
   0   2   3    1.80    0.41
   0  -2  -3    2.36    0.50
   0  -2   3    1.83    0.51
   0   2   3    2.06    0.50
   0  -2   3    2.64    0.54
   0   2  -4   24.00    2.16
   0  -2  -4   33.43    2.42
   0   2  -4   26.59    2.18
   0  -2  -4   34.82    2.37
   0   2   4   31.64    2.29
   0  -2   4   25.60    2.05
   0   2  -5    0.92    0.56
   0   2  -5    1.23    0.66
   0   2   5    0.62    0.49
   0  -2   5    0.46    0.19
   0  -2  -5   -0.04    0.29
   0  -2  -5    0.28    0.57
   0   2   6    7.16    0.89
   0  -2   6    9.59    0.97
   0  -2   6    9.14    0.73
   0   2   6    9.19    0.85
   0  -2   6    8.82    1.03
   0   2   6    9.11    0.70
   0  -2   6    8.57    0.90
   0   2  -6   10.59    1.72
   0  -2  -6   10.45    1.63
   0   2   7   38.64    2.15
   0  -2   7   39.06    2.20
   0   2   7   39.24    2.57
   0   2   7   40.47    1.96
   0  -2  -7   35.13    3.76
   0  -2   7   38.02    2.31
   0  -2  -7   40.09    2.10
   0  -2   7   37.19    2.00
   0   2  -7   33.12    2.05
   0   2   7   40.20    2.33
   0   2   7   40.97    2.49
   0  -2   7   37.90    2.40
   0  -2   7   39.27    2.50
   0   2   8   52.94    2.51
   0   2   8   53.52    2.80
   0   2   8   52.84    3.09
   0  -2   8   47.39    2.76
   0  -2   8   41.27    2.80
   0   2   8   49.62    3.01
   0   2  -8   43.99    2.53
   0  -2   8   48.33    2.96
   0   2   8   52.15    2.69
   0  -2  -8   51.67    2.60
   0  -2   8   47.03    2.68
   0  -2   9    0.73    0.36
   0  -2   9    0.43    0.29
   0  -2   9    0.67    0.30
   0   2   9    1.11    0.43
   0  -2   9    0.95    0.36
   0   2   9    0.89    0.32
   0   2  -9    0.47    0.25
   0  -2   9    0.04    0.25
   0   2   9    1.12    0.45
   0   2   9    1.37    0.49
   0   2  10   10.93    1.00
   0  -2  10    8.41    0.88
   0  -2  10    7.56    0.76
   0   2  10    9.92    0.95
   0   2  10    7.37    0.91
   0   2  10    9.43    0.88
   0  -2  10    8.75    1.30
   0  -2 -10    8.99    0.83
   0   2 -10    8.02    0.78
   0  -2  10    8.34    0.85
   0   2  10    9.43    0.82
   0  -2 -11   14.09    0.89
   0   2  11   13.34    0.87
   0  -2  11   13.16    0.94
   0  -2  11   13.65    0.92
   0   2 -11   13.70    0.88
   0   2  11   12.62    0.85
   0   2  11   14.56    0.96
   0  -2  11   11.84    0.87
   1  -2   0    2.88    0.24
   1   2   0    3.35    0.29
  -1   2   0    2.85    0.25
   1  -2   0    2.67    0.41
   1  -2   0    2.73    0.32
  -1  -2   0    3.55    0.32
  -1   2   0    2.40    0.30
   1   2   0    3.18    0.31
  -1   2   0    2.23    0.30
   1  -2   1  724.12   27.24
   1   2   1  768.10   27.51
   1  -2   2    9.28    0.97
  -1  -2  -2    8.21    0.90
   1  -2   2    9.11    0.62
   1   2  -2    7.82    0.79
  -1   2   2    8.81    0.67
  -1  -2  -2    8.47    0.88
   1  -2   2    8.74    0.89
   1   2  -2    7.92    0.63
  -1   2   2    8.71    0.66
   1   2  -2    8.20    0.48
   1  -2  -2    8.04    0.69
  -1   2  -2    8.50    0.91
   1   2   2    7.92    0.87
  -1  -2   2    7.43    0.69
  -1   2  -2    8.81    0.94
   1   2   2    7.36    0.84
   1  -2  -2    8.36    0.68
   1   2   2    8.83    0.57
   1  -2   3   10.40    0.59
  -1  -2  -3    9.71    1.24
  -1   2   3    9.05    0.83
  -1   2   3    8.54    0.88
   1   2  -3   10.24    1.07
   1   2  -3    9.59    0.89
   1  -2   3    9.97    1.16
   1  -2   3   11.26    1.19
  -1  -2  -3   10.37    1.20
  -1  -2   3   10.78    0.91
   1   2   3    9.41    1.10
  -1   2  -3   11.02    1.20
  -1  -2   3    9.97    1.07
   1  -2  -3    8.63    0.91
   1  -2  -3    7.86    0.85
   1  -2  -3    8.41    0.49
   1   2   3   10.38    0.59
  -1   2  -3    9.36    1.14
   1   2   3    9.91    1.08
  -1   2   4    4.64    0.71
  -1   2   4    4.00    1.27
  -1  -2  -4    6.48    1.03
   1   2  -4    6.84    1.00
   1   2  -4    5.77    0.79
  -1  -2  -4    5.35    1.04
   1  -2  -4    4.66    0.78
  -1  -2   4    6.47    0.81
  -1   2  -4    5.25    1.02
   1  -2  -4    4.88    0.81
  -1   2  -4    5.96    1.04
  -1  -2  -5    9.57    1.85
   1  -2   5   12.93    0.88
  -1  -2  -5   15.60    1.81
   1   2  -5   13.13    1.47
   1   2  -5   10.10    1.46
   1  -2  -5   13.55    1.62
   1   2   5   11.68    0.85
   1  -2  -5   14.34    1.58
  -1   2  -5   13.91    2.04
  -1   2  -5   15.22    1.89
  -1  -2  -6   20.97    2.50
   1  -2   6   23.93    1.92
  -1   2   6   21.89    1.21
  -1   2   6   20.39    1.54
   1  -2   6   19.05    1.56
   1  -2   6   21.79    1.63
  -1  -2  -6   21.22    1.41
   1  -2   6   24.26    1.38
   1  -2   6   22.72    1.52
   1   2  -6   21.98    2.42
  -1  -2   6   20.20    1.25
   1   2   6   20.35    2.14
  -1   2  -6   21.49    2.63
   1  -2  -6   19.84    2.21
   1   2   6   21.86    1.42
   1   2   6   23.12    1.28
  -1  -2   6   22.19    1.48
  -1  -2   6   20.16    1.49
  -1   2   7    6.67    0.93
   1  -2   7    5.13    0.71
  -1   2   7    5.01    0.77
   1  -2   7    6.20    0.77
  -1  -2  -7    4.02    0.64
  -1   2   7    6.22    0.81
   1  -2   7    5.27    0.86
  -1   2   7    6.33    0.70
   1  -2   7    5.01    0.79
   1  -2   7    6.12    0.64
   1   2   7    4.88    0.80
   1  -2  -7    3.31    1.44
  -1   2  -7    4.96    0.67
  -1  -2   7    5.64    0.79
   1   2   7    5.52    0.62
  -1  -2   7    6.63    0.73
   1   2   7    4.78    0.83
   1   2   7    5.50    0.70
   1  -2  -7    7.02    0.72
  -1  -2   7    6.88    0.87
   1   2   7    4.89    0.74
  -1  -2   7    6.20    0.95
   1   2  -8   12.32    1.07
   1  -2   8   14.83    1.28
  -1  -2  -8   11.56    1.07
   1  -2   8   12.92    1.18
   1  -2   8   13.14    1.03
  -1   2   8   12.13    1.10
   1  -2   8   12.97    1.32
   1  -2   8   13.18    1.34
  -1   2   8   10.43    1.26
  -1   2   8   11.01    1.16
  -1   2   8   11.96    1.27
   1  -2  -8   11.08    1.00
   1   2   8   10.75    0.92
   1   2   8   10.57    1.08
  -1   2  -8   13.69    1.16
  -1  -2   8   13.69    1.38
  -1  -2   8   14.16    1.20
  -1  -2   8   12.45    1.26
  -1  -2   8   14.07    1.33
   1   2   8   11.65    1.13
   1   2   8   10.67    1.24
  -1  -2   8   14.70    1.29
   1   2   8   11.84    1.29
  -1   2   9   36.92    2.45
  -1   2   9   32.26    2.31
   1  -2   9   37.21    2.27
   1  -2   9   34.30    2.08
  -1   2   9   34.49    2.26
  -1  -2  -9   36.01    2.09
  -1   2   9   33.84    2.07
  -1   2   9   38.44    2.23
   1  -2   9   30.54    2.26
   1   2  -9   37.31    2.10
   1  -2   9   34.70    2.24
   1  -2   9   36.26    2.30
   1  -2  -9   35.74    2.04
   1   2   9   36.50    2.07
   1   2   9   38.73    2.40
   1   2   9   39.81    2.22
  -1  -2   9   32.49    2.27
  -1  -2   9   38.58    2.36
  -1   2  -9   38.41    2.16
  -1  -2   9   37.25    2.21
   1   2   9   34.97    2.45
  -1  -2   9   37.47    2.23
  -1  -2   9   36.40    2.41
   1  -2  10    2.42    0.42
  -1   2  10    2.08    0.53
  -1   2  10    2.06    0.45
  -1   2  10    2.49    0.48
  -1   2  10    2.21    0.50
   1  -2  10    3.27    0.55
  -1  -2 -10    2.67    0.53
  -1   2  10    1.68    0.39
   1  -2  10    3.35    0.63
   1  -2  10    2.22    0.49
   1   2  10    2.92    0.50
   1   2  10    1.78    0.42
  -1  -2  10    2.88    0.47
   1  -2 -10    2.62    0.60
  -1  -2  10    2.64    0.49
  -1  -2  10    3.10    0.97
   1   2  10    2.84    0.52
  -1   2 -10    2.57    0.44
  -1  -2  10    3.62    0.84
  -1  -2  10    3.04    0.56
   1  -2  11    4.00    0.55
  -1   2  11    3.42    0.44
   1  -2  11    3.62    0.46
  -1   2  11    4.18    0.54
   1   2 -11    4.98    0.48
  -1   2  11    3.39    0.43
  -1  -2 -11    3.45    0.40
  -1  -2  11    4.71    0.49
  -1  -2  11    4.26    0.48
  -1  -2  11    3.93    0.55
  -1   2 -11    4.48    0.46
   1   2  11    3.44    0.46
  -2  -2   0  200.01    7.86
   2  -2   0  207.93    8.07
  -2   2   0  203.97    7.71
   2   2   0  201.16    7.76
   2  -2   0  204.95    7.71
  -2   2   0  198.82    7.95
   2  -2   1  314.21   12.48
  -2  -2  -1  332.43   12.69
   2  -2   1  321.75   12.78
  -2  -2   1  339.52   11.91
  -2   2  -1  339.44   12.79
   2  -2  -1  281.18   12.36
   2   2   1  315.84   12.65
  -2   2  -1  312.43   12.48
   2  -2  -1  346.86   12.26
   2   2   1  341.36   12.59
   2  -2  -1  337.49   12.11
   2  -2   2    9.53    1.04
  -2  -2  -2   10.36    1.10
  -2  -2  -2   11.15    1.16
   2   2  -2   11.79    0.92
   2  -2   2    9.10    1.12
   2   2  -2    9.60    0.72
  -2   2  -2    9.03    1.02
   2   2   2   11.41    1.12
   2  -2  -2   12.20    0.79
  -2   2  -2    9.23    1.10
   2  -2  -2   12.73    0.74
   2  -2  -2   12.05    0.89
   2   2   2   11.21    1.14
  -2  -2  -3   99.01    4.95
  -2   2   3   97.93    4.03
   2  -2   3   91.78    4.10
   2   2  -3   94.92    3.74
   2   2  -3  101.21    3.78
   2  -2   3   90.01    4.96
   2  -2   3   90.72    4.89
  -2  -2  -3   98.19    5.12
   2   2  -3   95.99    4.52
   2  -2  -3   84.00    3.88
   2   2   3   92.60    4.96
  -2   2  -3   86.85    4.80
   2   2   3   94.52    4.86
   2  -2  -3   94.42    4.20
   2   2   3   96.74    3.97
   2  -2  -3   95.15    4.18
  -2   2  -3   98.00    5.19
  -2  -2   3  100.07    3.73
   2   2  -4   97.96    5.16
  -2   2   4  103.75    4.55
  -2  -2  -4  100.79    5.84
  -2  -2  -4  103.43    5.62
   2  -2   4   99.22    4.16
   2   2  -4  105.39    4.39
  -2   2  -4  101.53    5.89
   2  -2  -4  106.41    4.93
  -2   2  -4  104.32    5.69
  -2  -2   4  105.93    4.27
   2  -2  -4  103.74    4.87
   2   2  -5   33.07    2.73
  -2  -2  -5   37.44    3.18
   2  -2   5   33.69    1.71
   2   2  -5   31.14    2.59
  -2   2  -5   31.26    3.00
   2   2   5   34.64    1.74
  -2   2  -5   35.42    3.36
   2  -2  -5   35.27    2.55
   2  -2  -5   32.42    2.46
  -2   2   6   11.82    1.09
  -2   2   6   11.86    1.14
   2   2  -6   14.00    1.87
  -2  -2  -6   10.78    1.87
   2  -2   6    8.14    1.15
  -2   2   6   11.83    0.94
  -2   2   6   11.58    1.22
   2  -2   6    9.73    1.31
   2  -2   6   10.36    1.00
   2  -2   6   10.26    0.84
  -2  -2   6   12.26    1.28
   2   2   6    9.93    1.19
  -2  -2   6   12.04    0.94
   2  -2  -6   11.25    1.60
  -2  -2   6   12.04    1.40
  -2   2  -6   10.35    2.04
   2   2   6   11.53    1.04
  -2  -2   6   10.99    1.09
  -2  -2  -7   29.24    1.88
   2  -2   7   33.84    1.85
  -2   2   7   33.30    2.20
   2  -2   7   31.53    2.14
   2  -2   7   29.56    2.21
   2  -2   7   31.23    1.96
  -2   2   7   36.11    2.21
  -2   2   7   33.67    2.40
  -2   2   7   34.44    1.95
   2  -2   7   32.71    2.08
   2   2   7   33.24    1.82
  -2  -2   7   36.08    2.20
  -2  -2   7   34.05    2.18
   2   2   7   29.95    2.29
   2   2   7   31.86    2.19
  -2  -2   7   34.73    2.00
  -2   2  -7   31.39    1.93
   2   2   7   34.54    2.04
   2   2   7   29.67    1.92
  -2  -2   7   32.76    2.11
  -2  -2   7   37.26    2.44
  -2   2   8   33.71    2.31
  -2  -2  -8   33.36    1.99
  -2   2   8   35.86    2.04
  -2   2   8   34.15    2.41
   2  -2   8   32.29    2.11
   2  -2   8   26.04    2.15
  -2   2   8   33.48    2.16
   2  -2   8   31.01    1.97
   2  -2   8   31.17    1.83
   2  -2   8   31.00    2.12
   2   2  -8   30.78    1.88
  -2   2   8   33.01    2.15
  -2   2  -8   31.51    1.98
   2   2   8   33.32    1.82
  -2  -2   8   33.86    2.20
   2   2   8   29.20    2.29
   2  -2  -8   32.12    1.85
  -2  -2   8   35.08    2.06
   2   2   8   29.38    1.89
  -2  -2   8   33.68    2.18
  -2  -2   8   35.46    2.40
  -2  -2   8   31.35    2.18
   2   2   8   32.06    2.19
   2   2   8   31.93    2.05
   2  -2   9    8.36    0.94
  -2   2   9    7.39    0.84
   2  -2   9    9.27    0.91
   2  -2   9    9.49    1.01
  -2   2   9    7.56    0.90
  -2   2   9    9.19    1.10
  -2  -2  -9    8.12    0.89
   2   2  -9    7.60    0.83
  -2   2   9    7.25    0.91
  -2   2   9    6.88    0.94
   2   2   9    8.31    0.96
  -2  -2   9    8.48    0.91
   2   2   9    6.95    0.71
   2   2   9    6.96    0.98
  -2  -2   9    7.89    1.04
   2   2   9    8.32    0.90
  -2   2  -9    9.70    0.93
  -2  -2   9    7.64    0.93
  -2  -2   9    6.84    0.93
  -2  -2   9    8.54    0.96
   2  -2  -9    7.85    0.81
   2   2 -10   20.76    1.29
   2  -2  10   17.99    1.37
   2  -2  10   19.55    1.25
  -2   2  10   20.26    1.54
  -2   2  10   18.69    1.31
  -2  -2 -10   21.38    1.34
  -2   2  10   21.31    1.58
  -2   2  10   22.84    1.48
  -2   2  10   16.62    1.40
   2  -2  10   19.29    1.41
  -2  -2  10   21.23    1.49
   2   2  10   18.91    1.31
  -2  -2  10   21.03    1.39
   2   2  10   18.71    1.39
   2  -2 -10   20.38    1.28
  -2  -2  10   18.14    1.39
  -2  -2  10   24.66    1.69
  -2   2 -10   20.88    1.35
   2   2  10   19.81    1.33
  -2  -2  10   21.30    1.51
  -2   2  11    0.47    0.19
   2  -2  11    0.16    0.16
  -2   2  11    0.15    0.27
  -2  -2 -11    0.35    0.15
  -2   2  11    0.20    0.20
  -2   2  11    0.30    0.19
  -2  -2  11    0.27    0.19
  -2  -2  11    0.40    0.18
   2   2  11    0.36    0.13
   2  -2 -11    0.43    0.17
  -2  -2  11    0.36    0.17
  -2  -2  11    0.51    0.28
  -2   2 -11    0.22    0.14
   3   2   0  216.53    8.40
  -3   2   0  205.12    8.60
   3   2   0  213.53    8.79
  -3  -2   0  219.51    8.58
   3  -2   0  210.74    8.74
   3  -2   0  215.20    8.37
  -3   2   0  219.28    8.38
   3  -2   1  210.88    8.83
  -3  -2  -1  219.45    9.08
  -3   2   1  207.98    8.36
   3  -2   1  231.08    9.25
   3   2  -1  213.23    8.05
   3   2   1  207.41    9.03
  -3  -2   1  224.89    8.22
   3  -2  -1  215.18    8.16
   3   2   1  215.64    8.91
  -3   2  -1  219.33    9.14
   3  -2  -1  223.91    8.62
  -3   2  -1  218.86    8.85
  -3  -2  -2  116.99    5.42
   3   2  -2  107.74    4.72
   3  -2   2  111.39    5.52
   3  -2   2  111.41    5.28
  -3  -2  -2  110.97    5.49
  -3   2  -2  107.89    5.60
   3  -2  -2  113.44    4.51
   3  -2  -2  103.82    4.22
   3   2   2  102.74    5.47
   3  -2  -2  104.89    4.30
   3   2   2  100.56    5.20
  -3   2  -2  108.29    5.55
   3  -2   3   27.71    2.36
   3   2  -3   24.40    2.29
   3   2  -3   23.25    1.41
  -3  -2  -3   23.99    2.29
  -3  -2  -3   27.34    2.26
   3   2   3   25.76    2.13
   3  -2  -3   22.44    1.40
  -3   2  -3   27.48    2.25
   3   2   3   20.21    1.49
   3  -2  -3   24.15    1.37
  -3   2  -3   24.85    2.30
  -3  -2  -4   46.76    3.39
  -3  -2  -4   45.13    3.60
   3   2  -4   42.98    1.85
   3   2  -4   40.51    2.74
  -3   2  -4   38.65    3.51
   3  -2  -4   40.82    2.38
   3  -2  -4   43.93    2.21
   3   2   4   40.81    2.09
   3  -2  -4   33.40    1.98
  -3   2  -4   40.97    3.24
   3   2  -5   37.38    2.97
  -3  -2  -5   47.86    3.81
   3  -2   5   38.04    1.99
   3   2   5   42.36    2.06
  -3   2  -5   39.28    3.50
   3  -2  -5   39.16    2.62
  -3   2   6    3.48    0.68
   3   2  -6    3.02    1.01
   3  -2   6    3.70    0.56
  -3   2   6    3.76    0.73
  -3   2   6    3.80    0.78
   3  -2   6    4.00    0.51
   3  -2   6    4.00    0.65
  -3  -2  -6    3.51    1.37
  -3  -2  -6    3.63    0.62
  -3   2   6    3.27    0.51
   3  -2   6    3.70    0.71
  -3  -2   6    3.54    0.63
  -3  -2   6    3.16    0.72
   3   2   6    3.42    0.80
   3   2   6    4.30    0.52
   3   2   6    4.59    0.77
  -3   2  -6    3.99    0.60
   3  -2  -6    2.29    0.87
  -3  -2   6    3.07    0.53
  -3  -2   6    3.93    0.78
  -3  -2   6    3.96    0.67
  -3   2  -6    2.09    0.92
   3   2   6    4.44    0.71
  -3   2   7   60.07    3.46
   3  -2   7   51.35    2.89
  -3   2   7   56.59    2.86
  -3  -2  -7   57.55    2.96
  -3   2   7   57.14    3.22
   3  -2   7   59.16    2.84
   3  -2   7   51.24    3.02
  -3   2   7   59.10    3.25
   3  -2   7   69.91    4.15
   3   2   7   58.29    2.80
   3   2   7   57.44    3.23
  -3  -2   7   61.13    3.20
   3   2   7   54.00    3.11
  -3  -2   7   61.98    2.96
   3   2   7   50.68    3.33
  -3  -2   7   66.03    3.36
  -3   2  -7   56.17    3.16
  -3  -2   7   62.42    3.49
  -3   2   8    9.28    1.16
  -3   2   8    8.74    1.31
   3  -2   8    6.86    0.92
   3  -2   8    7.06    0.99
  -3  -2  -8   10.04    1.00
  -3   2   8    8.41    0.90
  -3   2   8    8.54    0.99
   3  -2   8    8.16    0.82
   3  -2   8    9.06    1.03
  -3   2   8    8.55    1.05
   3  -2  -8    9.86    0.85
   3   2   8    9.68    0.85
  -3  -2   8   11.48    1.15
  -3  -2   8   11.41    1.03
   3   2   8    8.21    0.96
  -3   2  -8    8.47    0.94
   3   2   8    9.19    1.06
  -3  -2   8   10.75    1.23
   3   2   8    6.90    1.08
  -3  -2   8   10.67    1.12
  -3  -2   8    9.41    1.24
   3   2  -9   19.60    1.38
  -3   2   9   16.32    1.29
  -3   2   9   18.01    1.61
   3  -2   9   18.47    1.48
   3  -2   9   18.71    1.28
   3  -2   9   18.03    1.37
  -3   2   9   17.64    1.43
  -3  -2  -9   18.41    1.35
  -3   2   9   17.20    1.53
  -3   2   9   17.49    1.41
  -3  -2   9   20.42    1.42
  -3  -2   9   19.97    1.62
   3  -2  -9   16.03    1.24
   3   2   9   17.84    1.38
  -3  -2   9   18.04    1.48
   3   2   9   17.48    1.41
  -3  -2   9   17.97    1.47
  -3   2  -9   19.61    1.39
  -3  -2   9   19.05    1.51
  -3   2  10    0.41    0.27
  -3   2  10    0.95    0.38
  -3   2  10    0.48    0.28
   3  -2  10    0.82    0.29
  -3   2  10    0.59    0.26
  -3  -2 -10    0.58    0.26
   3   2 -10    0.09    0.24
  -3   2  10    0.28    0.21
   3   2  10    0.50    0.28
  -3  -2  10    0.87    0.42
  -3  -2  10    0.37    0.39
  -3  -2  10    0.37    0.24
   3  -2 -10    0.97    0.28
  -3  -2  10    0.60    0.25
  -3  -2  10    0.65    0.24
   3   2  10    0.63    0.24
  -3   2 -10    0.92    0.32
  -3   2  11    0.43    0.18
  -3   2  11    0.11    0.29
   3  -2  11    0.27    0.15
  -3  -2 -11    0.13    0.14
  -3   2  11    0.46    0.21
  -3   2  11    0.40    0.18
   3   2  11    0.20    0.13
  -3   2 -11    0.25    0.15
  -3  -2  11    0.27    0.15
  -3  -2  11    0.58    0.19
  -3  -2  11    0.36    0.18
  -3  -2  11    0.15    0.17
   4  -2   0   49.77    2.98
  -4  -2   0   61.47    3.05
   4  -2   0   49.74    2.70
  -4   2   0   47.96    2.86
   4   2   0   54.76    3.11
   4   2   0   56.34    2.77
  -4  -2  -1  231.73    9.88
  -4   2   1  225.47    8.98
   4   2  -1  224.64    8.66
   4  -2   1  224.01    9.56
   4  -2   1  221.45    9.89
  -4   2  -1  222.09    9.49
  -4  -2   1  234.07    8.86
   4  -2  -1  240.48    9.33
   4   2   1  233.10    9.65
   4  -2  -1  235.66    8.88
   4  -2   2   75.48    4.45
  -4  -2  -2   79.42    4.53
  -4  -2  -2   82.89    4.49
   4  -2   2   62.70    4.02
   4  -2  -2   69.88    3.09
  -4   2  -2   74.86    4.62
   4   2   2   74.92    4.23
  -4   2  -2   74.61    4.16
   4  -2  -2   75.41    3.31
   4  -2  -2   71.56    3.02
   4  -2  -2   75.65    3.08
  -4  -2  -3  164.11    8.64
   4  -2   3  176.15    8.65
   4   2  -3  177.36    7.50
  -4  -2  -3  177.80    8.48
  -4   2  -3  175.05    8.40
   4  -2  -3  162.82    6.72
  -4   2  -3  176.98    9.45
   4   2   3  171.18    8.35
  -4  -2  -4    8.47    1.42
  -4  -2  -4    4.94    1.45
   4   2  -4    8.11    1.08
   4  -2   4    6.93    0.66
   4   2  -4    8.17    0.76
   4   2   4    7.46    0.71
   4  -2  -4    8.87    0.84
  -4   2  -4    7.55    1.75
  -4   2  -4    7.43    1.41
   4  -2   5    0.35    0.24
  -4   2   5    0.57    0.23
  -4  -2  -5    0.80    0.25
  -4   2   5    1.11    0.42
   4  -2   5    0.47    0.22
   4  -2   5    0.05    0.32
  -4   2   5    0.73    0.28
   4  -2   5    0.69    0.30
   4   2  -5    0.83    0.52
  -4  -2  -5    0.69    0.66
  -4   2   5    0.73    0.37
  -4  -2   5   -0.12    0.23
  -4   2  -5    0.32    0.22
   4   2   5    1.22    0.32
  -4  -2   5    0.35    0.30
  -4   2  -5    0.38    0.67
   4  -2  -5    1.19    0.49
   4   2   5    0.87    0.36
   4   2   5    0.43    0.28
  -4  -2   5    0.06    0.19
   4   2   5    0.05    0.26
  -4  -2   5    0.45    0.41
  -4  -2  -6   23.22    3.95
  -4   2   6   16.69    1.45
  -4   2   6   18.98    1.56
   4   2  -6   20.68    2.34
   4  -2   6   19.46    1.24
  -4   2   6   17.36    1.54
   4  -2   6   20.57    1.54
  -4   2   6   18.25    1.24
  -4   2   6   18.09    1.43
  -4  -2  -6   17.39    1.31
   4  -2   6   19.33    1.27
  -4  -2   6   20.57    1.68
   4   2   6   16.73    1.61
   4   2   6   14.02    1.85
  -4   2  -6   18.45    1.36
  -4  -2   6   20.73    1.33
   4   2   6   20.20    1.31
   4   2   6   19.20    1.49
  -4  -2   6   21.34    1.51
  -4  -2   6   21.85    1.60
  -4  -2   6   20.95    1.56
   4   2   6   19.62    1.32
   4  -2   7   15.25    1.21
  -4   2   7   21.88    1.85
  -4   2   7   22.83    1.80
  -4   2   7   19.83    1.52
   4  -2   7   15.00    1.40
  -4  -2  -7   17.06    1.34
  -4   2   7   22.27    1.66
  -4   2   7   19.87    1.34
   4   2   7   15.85    1.45
  -4  -2   7   18.52    1.55
  -4  -2   7   17.23    1.68
   4   2   7   19.12    1.48
  -4  -2   7   17.32    1.31
  -4  -2   7   17.25    1.47
  -4  -2   7   16.65    1.59
   4   2   7   18.32    1.28
  -4   2  -7   15.05    1.28
   4   2   7   18.34    1.26
  -4  -2  -8    9.66    0.96
   4  -2   8    8.17    1.01
  -4   2   8    7.34    1.08
  -4   2   8    8.56    1.48
   4  -2   8    7.73    0.80
  -4   2   8    7.83    0.85
  -4   2   8    8.25    1.01
  -4   2   8    8.55    1.01
  -4  -2   8    8.52    1.02
   4   2   8    8.78    0.99
  -4  -2   8    8.61    1.08
  -4  -2   8    8.37    1.03
  -4  -2   8    8.87    0.91
   4   2   8    7.75    1.04
  -4  -2   8    8.50    1.30
  -4   2  -8    8.57    0.91
   4   2   8    8.94    0.84
  -4  -2  -9    0.39    0.21
   4  -2   9    0.04    0.19
  -4   2   9   -0.21    0.23
  -4   2   9   -0.16    0.35
  -4   2   9   -0.18    0.19
  -4   2   9    0.03    0.16
  -4   2   9    0.17    0.25
   4  -2   9   -0.10    0.19
  -4  -2   9    0.25    0.25
   4   2   9    0.23    0.22
  -4  -2   9   -0.09    0.18
  -4  -2   9   -0.13    0.19
  -4   2  -9   -0.08    0.21
  -4  -2   9    0.23    0.19
  -4  -2   9    0.00    0.22
   4   2   9    0.13    0.19
   4  -2  -9    0.67    0.45
  -4   2  10    0.29    0.23
  -4   2  10    0.28    0.23
  -4   2  10    0.39    0.24
  -4   2  10    0.61    0.25
   4   2 -10    0.33    0.30
  -4   2  10    0.28    0.19
   4  -2  10    0.42    0.18
  -4  -2 -10    0.16    0.19
  -4   2 -10    0.77    0.25
  -4  -2  10    0.05    0.16
  -4  -2  10    0.44    0.25
  -4  -2  10    0.42    0.25
  -4  -2  10    0.08    0.18
  -4  -2  10    0.35    0.21
   5  -2   0   -0.01    0.32
   5   2   0    0.92    0.45
   5  -2   0    0.43    0.31
  -5   2   0    0.34    0.29
   5   2  -1   64.78    2.91
   5  -2   1   63.10    3.73
  -5  -2  -1   67.78    4.02
   5  -2   1   65.68    4.07
  -5  -2   1   64.46    3.07
  -5   2  -1   67.82    3.79
   5   2   1   65.93    3.77
   5  -2  -1   60.96    3.10
   5  -2  -1   65.41    3.44
  -5   2  -1   63.49    3.95
   5  -2   2   41.85    3.30
  -5  -2  -2   38.05    3.13
   5   2   2   41.27    3.05
  -5   2  -2   41.13    3.24
   5  -2  -2   42.60    2.05
   5  -2  -2   43.57    2.13
   5  -2  -2   42.23    1.91
  -5   2  -2   39.38    2.97
   5  -2  -2   41.95    1.91
   5   2  -3  134.79    6.05
   5  -2   3  129.20    5.33
  -5  -2  -3  120.55    7.12
   5  -2   3  138.89    7.61
  -5  -2  -3  136.14    7.64
  -5   2  -3  136.35    7.17
  -5   2  -3  126.45    7.42
   5   2   3  131.45    5.40
   5   2   3  127.93    7.11
   5   2  -4    1.63    0.64
   5   2  -4    1.55    0.46
   5  -2   4    1.82    0.38
  -5  -2  -4   -0.02    1.06
  -5   2  -4    2.24    0.79
   5   2   4    1.07    0.28
   5   2   4    1.92    0.61
   5   2   4   -0.27    1.06
   5  -2   5  101.43    4.19
   5  -2   5  104.05    4.64
  -5   2   5  107.50    5.03
  -5   2   5  100.97    5.02
  -5  -2  -5   98.51    4.60
   5   2  -5  108.84    5.81
  -5   2   5  111.49    4.61
  -5   2   5   97.23    4.81
   5  -2   5  107.53    4.57
  -5   2  -5  108.34    4.68
   5   2   5  104.46    4.75
  -5   2  -5  122.40    8.48
  -5  -2   5  107.00    4.53
  -5  -2   5  124.47    5.11
  -5  -2   5   92.47    5.40
  -5  -2   5  103.24    4.89
  -5  -2   5  109.76    5.08
   5   2   5  115.31    4.67
   5  -2   6    0.90    0.29
   5  -2   6    1.47    0.33
  -5   2   6    0.69    0.36
  -5   2   6    2.22    0.55
   5  -2   6    1.99    0.50
  -5   2   6    0.92    0.41
  -5   2   6    0.98    0.26
  -5  -2   6    1.05    0.40
   5   2   6    1.22    0.36
   5   2   6    0.85    0.44
  -5  -2   6    0.67    0.35
  -5   2  -6    0.85    0.33
  -5  -2   6    0.55    0.24
  -5  -2   6    0.74    0.56
   5   2   6    1.52    0.37
  -5  -2   6    0.44    0.33
  -5  -2   6    1.16    0.42
  -5   2   7    4.52    1.04
  -5  -2  -7    5.32    0.71
  -5   2   7    4.73    0.77
   5  -2   7    4.05    0.76
  -5   2   7    4.74    0.96
   5  -2   7    3.20    0.51
  -5   2   7    3.62    0.55
   5  -2   7    3.90    0.59
  -5   2   7    3.08    0.63
   5   2   7    5.82    0.81
  -5  -2   7    3.22    0.83
   5   2   7    4.21    0.60
  -5   2  -7    3.48    0.62
  -5  -2   7    4.84    0.78
   5   2   7    5.11    0.66
  -5  -2   7    4.19    0.76
  -5  -2   7    6.08    0.90
  -5  -2   7    4.98    0.64
  -5   2   8    0.51    0.37
   5  -2   8    3.12    0.82
  -5   2   8    1.37    1.39
  -5   2   8    1.54    0.85
  -5   2   8    1.23    0.41
  -5   2   8    1.08    0.64
  -5  -2   8    1.95    0.56
  -5  -2   8    0.37    0.41
  -5  -2   8    1.45    0.69
  -5  -2   8    2.11    0.85
  -5  -2  -9    2.58    0.47
  -5   2   9    3.31    0.51
  -5   2   9    3.03    0.74
  -5   2   9    2.96    0.56
  -5   2   9    3.29    0.72
   5  -2   9    3.00    0.45
  -5   2   9    3.33    0.55
  -5  -2   9    2.33    0.58
   5   2   9    3.43    0.50
  -5  -2   9    2.32    0.54
  -5   2  -9    2.80    0.47
  -5  -2   9    3.51    0.63
  -5  -2   9    2.38    0.52
  -5  -2   9    3.12    0.59
  -5   2  10    0.83    0.27
   5  -2  10    1.01    0.28
  -5   2  10    1.19    0.32
  -5   2  10    0.81    0.27
  -5   2  10    0.47    0.25
  -5   2  10    0.64    0.25
  -5  -2 -10    1.12    0.23
  -5  -2  10    1.33    0.34
  -5  -2  10    1.16    0.31
  -5  -2  10    1.08    0.29
  -5   2 -10    1.54    0.28
  -5  -2  10    1.41    0.33
   5   2  10    1.85    0.34
  -5  -2  10    1.72    0.36
  -6  -2   0   15.83    1.62
  -6   2   0   11.57    1.32
   6  -2   1   55.61    5.41
  -6  -2  -1   64.12    4.27
  -6   2  -1   66.58    4.30
   6  -2  -1   66.21    3.40
  -6  -2   1   64.88    3.20
   6  -2   2   19.48    1.23
  -6   2  -2   19.10    2.33
   6  -2  -2   23.80    1.26
  -6   2  -2   25.11    2.41
   6   2   2   21.14    1.34
   6  -2  -2   22.83    1.38
   6  -2   3   44.64    2.18
   6   2  -3   45.45    2.83
   6   2   3   44.79    2.28
  -6   2  -3   42.41    3.66
   6   2  -4    4.79    0.87
   6  -2   4    4.24    0.86
   6   2  -4    5.12    1.02
  -6  -2  -4    5.41    0.69
  -6   2   4    6.81    0.81
   6   2   4    5.82    0.68
  -6  -2   4    6.11    0.67
  -6  -2   4    5.66    0.84
  -6  -2   4    4.35    0.81
  -6  -2   4    5.34    0.83
  -6   2  -4    6.38    1.68
  -6  -2   4    5.66    0.61
   6   2   4    6.69    1.11
  -6  -2   4    7.08    0.84
   6   2   4    5.96    1.05
  -6   2   5    7.59    1.03
   6  -2   5    8.63    0.63
   6  -2   5    7.52    0.76
  -6   2   5    9.17    0.82
  -6   2   5    8.29    1.03
  -6   2   5    9.16    1.05
  -6   2   5    8.36    0.77
   6  -2   5    7.80    0.83
  -6  -2  -5    6.73    0.76
   6   2   5    6.81    0.75
  -6  -2   5    8.31    1.01
  -6   2  -5    6.71    0.79
  -6  -2   5    8.46    1.06
   6   2   5    8.70    0.91
   6   2   5    7.81    0.68
  -6  -2   5    7.72    0.74
  -6  -2   5    8.91    0.80
  -6  -2   5    7.56    0.91
  -6  -2   5   10.13    1.05
  -6   2   6    5.70    0.85
  -6   2   6    6.16    0.66
   6  -2   6    7.13    0.75
  -6   2   6    4.86    0.88
  -6  -2  -6    5.52    0.71
  -6   2   6    5.67    0.81
  -6   2   6    7.15    1.13
   6  -2   6    6.20    0.71
  -6  -2   6    7.16    0.90
  -6   2  -6    6.08    0.76
   6   2   6    5.40    0.69
  -6  -2   6    8.16    1.00
   6   2   6    5.54    0.73
  -6  -2   6    8.04    0.98
  -6  -2   6    6.83    0.72
  -6  -2   6    7.74    0.93
  -6   2   7   82.45    4.22
   6  -2   7   86.49    3.79
   6  -2   7   88.61    4.00
  -6   2   7   87.95    3.98
  -6  -2  -7   85.40    4.00
  -6   2   7   84.73    4.38
  -6   2   7   89.23    4.56
  -6   2   7   89.56    4.29
  -6  -2   7   90.15    4.02
  -6  -2   7   87.06    4.33
  -6   2  -7   91.33    4.07
   6   2   7   80.28    3.86
  -6  -2   7   90.37    4.26
  -6  -2   7   89.25    4.43
   6   2   7   84.93    3.95
  -6  -2   7   87.62    4.48
  -6  -2  -8    3.24    0.52
  -6   2   8    3.94    1.10
  -6   2   8    1.99    0.41
   6  -2   8    2.53    0.51
  -6   2   8    2.40    0.59
  -6   2   8    2.50    0.60
  -6   2   8    2.19    0.56
  -6  -2   8    2.95    0.52
  -6  -2   8    3.31    0.64
  -6  -2   8    3.72    1.01
   6   2   8    2.73    0.48
  -6  -2   8    2.88    0.64
  -6   2  -8    2.42    0.50
  -6  -2   8    3.14    0.70
  -6   2   9    5.02    1.02
  -6   2   9    5.01    0.62
  -6  -2  -9    5.61    0.56
  -6   2   9    4.59    0.59
  -6   2   9    6.14    0.77
  -6   2   9    5.09    0.68
   6  -2   9    4.90    0.56
  -6  -2   9    5.07    0.72
  -6  -2   9    6.14    0.73
  -6  -2   9    5.47    0.75
   6   2   9    5.68    0.56
  -6  -2   9    6.17    0.79
  -6  -2   9    6.26    0.68
  -6   2  10    0.51    0.18
  -6   2  10    0.44    0.17
  -6   2  10    0.91    0.35
  -6   2  10    0.76    0.29
   6  -2  10    1.46    0.26
  -6  -2  10    1.37    0.32
  -6  -2  10    1.18    0.27
   6   2  10    0.88    0.23
  -6  -2  10    0.81    0.22
  -6  -2  10    0.94    0.22
   7  -2   1   22.96    1.30
   7  -2  -1   21.03    1.85
   7   2   1   23.04    1.42
  -7   2   2    1.53    0.41
   7  -2   2    2.57    0.39
  -7  -2   2    2.74    0.64
   7   2   2    2.52    0.49
   7  -2   3   24.03    1.80
   7  -2   3   20.14    1.29
   7   2  -3   22.16    1.91
  -7   2   3   18.54    1.49
  -7   2   3   21.83    1.62
  -7  -2   3   20.83    1.98
  -7  -2   3   19.72    1.38
  -7   2  -3   21.66    1.32
  -7  -2   3   20.41    1.30
  -7   2   4    1.90    0.42
   7  -2   4    1.42    0.40
   7   2  -4    3.04    0.80
  -7   2   4    2.91    0.65
  -7   2   4    2.31    0.46
  -7   2   4    2.52    0.62
   7  -2   4    1.57    0.36
   7   2   4    2.71    0.48
  -7  -2   4    3.08    0.49
  -7  -2   4    2.18    0.41
  -7  -2   4    2.60    0.61
   7   2   4    2.43    0.48
  -7   2  -4    0.96    0.61
   7   2   4    2.23    0.46
   7   2   4    4.02    0.98
  -7  -2   4    3.38    0.71
  -7   2  -4    2.29    1.20
  -7  -2   4    1.93    0.56
  -7   2   5   27.81    1.79
  -7  -2  -5   26.23    1.53
   7  -2   5   30.45    1.73
  -7   2   5   25.70    2.07
   7  -2   5   27.69    1.47
  -7   2   5   28.64    2.00
  -7  -2   5   30.09    1.74
   7   2   5   27.42    1.72
  -7   2  -5   27.81    1.61
  -7  -2   5   27.60    1.96
  -7  -2   5   27.93    1.64
  -7  -2   5   25.84    1.88
  -7  -2   5   28.03    1.89
   7   2   5   23.39    1.72
  -7  -2   5   27.72    1.94
   7  -2   6    2.46    0.46
  -7   2   6    1.55    0.36
   7  -2   6    1.85    0.45
  -7   2   6    2.08    0.57
  -7   2   6    1.96    0.57
  -7   2   6    1.65    0.49
  -7  -2  -6    2.23    0.44
  -7  -2   6    1.79    0.56
  -7  -2   6    1.88    0.50
   7   2   6    2.21    0.48
  -7  -2   6    1.18    0.47
   7   2   6    1.97    0.34
  -7  -2   6    1.75    0.45
  -7  -2   6    1.44    0.42
  -7   2  -6    1.83    0.44
  -7  -2   6    2.33    0.48
   7   2   6    1.84    0.41
  -7   2   7    0.70    0.28
  -7   2   7    1.14    0.82
   7  -2   7    0.98    0.32
  -7   2   7    1.03    0.41
  -7  -2  -7    0.64    0.38
  -7   2   7    0.40    0.34
  -7  -2   7    1.16    0.51
   7   2   7    0.61    0.26
  -7  -2   7    1.54    0.61
  -7  -2   7    1.09    0.44
  -7   2   8    3.98    1.06
   7  -2   8    2.72    0.46
  -7   2   8    3.67    0.61
  -7   2   8    3.37    0.54
  -7   2   8    2.87    0.64
  -7  -2  -8    3.23    0.59
   7   2   8    2.63    0.38
   7   2   8    3.63    0.53
  -7  -2   8    2.94    0.67
  -7   2  -8    2.51    0.46
  -7  -2   8    2.26    0.87
  -7  -2   8    3.82    0.57
  -7  -2   8    2.46    0.55
  -7  -2   8    2.16    0.51
  -7   2   9    2.73    0.53
  -7   2   9    2.59    0.43
  -7   2   9    2.06    0.61
   7  -2   9    2.36    0.35
  -7   2   9    3.19    0.53
   7  -2   9    2.56    0.41
  -7  -2   9    3.17    0.52
  -7  -2   9    2.65    0.52
  -7  -2   9    3.15    0.47
  -7  -2   9    3.06    0.47
  -7  -2   9    3.74    0.61
   7   2   9    3.22    0.40
  -7   2  10    3.43    0.36
  -7   2  10    3.38    0.42
  -7   2  10    3.06    0.37
  -7  -2  10    3.15    0.37
  -7  -2  10    3.39    0.35
   7   2  10    4.33    0.52
  -7  -2  10    3.27    0.38
  -8  -2   0   21.77    2.06
   8   2   0   24.36    1.49
  -8   2   1    5.32    0.73
   8  -2   1    6.27    0.96
  -8  -2  -1    3.54    0.79
   8  -2   1    3.92    0.52
   8   2   1    4.90    0.62
  -8  -2   1    4.79    0.72
  -8   2  -1    5.95    1.19
  -8   2   2   29.90    1.95
  -8   2   2   25.65    1.81
   8  -2   2   33.39    1.77
   8  -2   2   32.45    1.70
  -8   2   2   30.62    1.81
  -8  -2  -2   28.19    1.80
   8  -2   2   33.46    1.93
  -8  -2   2   27.18    2.22
  -8  -2   2   31.56    2.06
   8   2   2   29.77    2.04
   8   2   2   32.20    1.83
   8   2   2   28.17    1.76
  -8   2  -2   30.52    1.76
  -8  -2   2   27.40    1.83
  -8  -2   2   30.98    1.72
   8  -2   3   15.00    1.09
  -8  -2  -3   15.69    1.14
   8  -2   3   14.93    1.09
  -8   2   3   14.06    1.30
   8   2  -3   12.78    2.56
  -8   2   3   16.16    1.34
   8  -2   3   14.28    1.21
  -8   2   3   14.49    1.13
  -8   2   3   16.80    1.27
   8   2   3   15.29    1.29
  -8  -2   3   15.29    1.34
  -8  -2   3   14.38    1.20
  -8   2  -3   15.27    1.09
  -8  -2   3   16.31    1.12
   8   2   3   13.88    1.92
   8   2   3   16.12    1.19
  -8  -2   3   16.13    1.43
   8   2   3   15.61    1.17
   8  -2   4   12.19    1.00
  -8   2   4   10.60    1.05
   8  -2   4   14.72    1.64
  -8  -2  -4   12.76    0.90
  -8   2   4   11.29    1.15
  -8   2   4   12.38    1.11
   8   2  -4   11.66    1.71
  -8  -2   4   12.74    1.19
  -8  -2   4   13.03    1.21
   8   2   4   11.91    1.05
   8   2   4   10.64    1.78
  -8  -2   4   12.23    1.12
  -8  -2   4   11.99    1.21
  -8  -2   4   13.60    0.98
  -8  -2   4   12.66    1.05
  -8   2  -4   11.89    0.90
  -8   2   5    5.43    0.65
  -8   2   5    6.35    0.72
  -8   2   5    6.22    0.82
  -8   2   5    6.49    0.88
   8  -2   5    5.91    0.56
   8  -2   5    5.20    0.70
   8  -2   5    6.33    0.86
  -8   2   5    5.47    0.73
  -8  -2   5    7.16    0.94
   8   2   5    5.37    0.72
  -8  -2   5    4.83    0.77
  -8  -2   5    4.29    0.80
   8   2   5    3.96    0.74
  -8  -2   5    6.12    0.64
  -8  -2   5    5.97    0.68
   8   2   5    5.38    0.59
   8  -2   6   10.16    0.67
  -8   2   6   12.35    1.25
   8  -2   6   11.51    1.01
  -8   2   6   11.88    1.10
   8  -2   6   11.80    1.00
  -8   2   6   12.95    1.03
  -8   2   6   11.67    1.18
  -8  -2   6   11.27    1.21
   8   2   6   11.87    0.77
   8   2   6   12.47    1.08
  -8  -2   6   10.63    1.21
  -8  -2   6   10.94    1.12
  -8  -2   6   11.75    0.98
   8   2   6   11.03    1.05
  -8  -2   6   12.24    1.18
  -8  -2   6   13.42    1.15
  -8   2   7   -0.25    0.27
  -8   2   7    0.10    0.15
  -8   2   7    0.40    0.28
  -8   2   7    0.15    0.65
   8  -2   7    0.34    0.23
   8  -2   7    0.25    0.19
  -8  -2   7    0.35    0.20
  -8  -2   7    0.56    0.34
   8   2   7    0.39    0.21
  -8  -2   7    0.44    0.25
  -8  -2   7    0.11    0.68
  -8  -2   7    0.95    0.45
   8   2   7    0.33    0.21
   8  -2   8    9.96    0.61
  -8   2   8   10.03    1.44
  -8   2   8    9.93    1.33
  -8   2   8   11.02    1.00
  -8   2   8   10.65    0.87
   8  -2   8    9.59    0.80
  -8  -2   8    9.50    0.95
  -8  -2   8   11.05    0.96
  -8  -2   8    7.32    1.74
  -8  -2   8   10.78    0.85
   8   2   8   10.51    0.84
  -8  -2   8    9.66    0.99
   8   2   8   10.06    0.67
  -8   2   9    0.40    0.31
  -8   2   9    1.41    0.49
  -8   2   9    1.14    0.30
  -8   2   9    1.23    0.32
   8  -2   9    1.13    0.26
   8   2   9    0.92    0.22
  -8  -2   9    0.98    0.25
  -8  -2   9    1.59    0.34
  -8  -2   9    1.10    0.28
  -8  -2   9    1.09    0.25
  -9   2   0    6.78    0.89
   9   2   0    7.45    0.96
   9  -2   0    6.95    0.88
   9   2   0    6.90    0.87
   9  -2   0    6.31    0.82
  -9  -2   0    7.08    0.83
  -9   2   1   21.17    1.64
   9   2  -1   23.96    1.49
   9  -2   1   23.58    1.52
   9  -2   1   24.48    1.45
  -9  -2  -1   24.40    1.64
  -9   2   1   26.55    1.76
  -9  -2  -1   26.75    1.74
   9  -2   1   21.80    1.58
   9   2   1   26.19    1.58
   9   2   1   26.68    1.62
  -9  -2   1   24.62    1.54
   9   2   1   24.55    1.68
  -9  -2   1   27.38    1.85
  -9   2  -1   23.96    1.67
   9  -2   2   23.96    1.59
  -9   2   2   22.89    1.66
  -9   2   2   21.28    1.59
   9  -2   2   22.28    1.34
  -9   2   2   24.59    1.54
  -9  -2  -2   20.27    1.50
   9  -2   2   21.39    1.41
  -9   2  -2   22.31    1.47
  -9  -2   2   19.70    1.33
  -9  -2   2   19.33    1.51
  -9  -2   2   22.03    1.70
   9   2   2   20.91    1.47
   9   2   2   20.90    1.43
   9   2   2   20.44    1.56
  -9   2   3   10.83    1.04
   9   2  -3    7.75    1.80
   9  -2   3   10.98    1.05
   9  -2   3   10.63    0.89
  -9  -2  -3   11.08    0.93
  -9   2   3   12.43    1.03
   9  -2   3   10.21    0.89
  -9   2   3   11.36    1.13
   9   2   3   10.59    0.95
   9   2   3   10.70    0.98
   9   2   3   10.86    1.95
  -9  -2   3   10.29    0.89
   9   2   3   10.67    1.07
  -9  -2   3    9.58    0.96
  -9  -2   3   10.10    1.12
  -9   2   4   24.25    1.68
   9  -2   4   23.80    1.64
  -9   2   4   25.78    1.65
  -9   2   4   23.50    1.52
  -9  -2  -4   20.33    1.29
   9   2  -4   23.58    3.59
   9  -2   4   26.63    2.07
  -9   2   4   23.16    1.68
   9  -2   4   24.34    1.42
  -9  -2   4   23.57    1.55
  -9   2  -4   23.49    1.37
   9   2   4   20.76    1.63
  -9  -2   4   23.45    1.44
   9   2   4   21.80    1.44
  -9  -2   4   21.81    1.74
   9   2   4   23.55    1.59
  -9   2   5   30.10    1.77
  -9   2   5   27.39    1.86
   9  -2   5   27.47    1.78
   9  -2   5   26.61    1.63
  -9   2   5   26.70    1.88
   9  -2   5   26.28    1.43
  -9   2   5   30.35    1.71
   9   2   5   26.95    1.72
   9   2   5   27.11    1.85
  -9  -2   5   25.55    1.59
  -9  -2   5   26.77    1.91
  -9  -2   5   28.58    1.70
   9   2   5   26.53    1.53
  -9  -2   5   24.47    1.78
  -9   2   6    1.48    0.46
  -9   2   6    2.09    0.51
   9  -2   6    2.30    0.35
   9  -2   6    2.67    0.45
   9  -2   6    2.19    0.45
  -9   2   6    1.90    0.43
   9   2   6    1.44    0.28
   9   2   6    2.46    0.53
  -9  -2   6    3.30    0.48
  -9  -2   6    1.36    0.47
  -9  -2   6    2.51    0.61
   9   2   6    2.34    0.50
  -9  -2   6    1.98    0.56
  -9  -2   6    2.49    0.57
  -9  -2   6    3.34    0.68
  -9   2   7    0.92    0.55
  -9   2   7   -0.10    0.16
   9  -2   7   -0.15    0.13
  -9   2   7    0.00    0.21
   9  -2   7   -0.08    0.14
  -9   2   7    0.24    0.59
  -9  -2   7    0.21    0.26
   9   2   7    0.03    0.17
  -9  -2   7    0.18    0.18
  -9  -2   7   -0.33    0.30
   9   2   7    0.22    0.21
  -9  -2   7   -0.06    0.29
  -9  -2   7    0.17    0.64
  -9   2   8    2.35    0.47
  -9   2   8    2.89    0.81
   9  -2   8    2.72    0.40
  -9   2   8    2.05    0.37
   9  -2   8    2.56    0.32
  -9  -2   8    2.97    0.69
   9   2   8    2.17    0.35
   9   2   8    3.48    0.42
  -9  -2   8    3.20    0.43
  -9  -2   8    2.89    0.45
  -9  -2   8    2.81    0.49
  -9   2   9    7.99    0.56
  -9   2   9    7.62    0.57
  -9   2   9    7.21    0.59
   9   2   9    7.73    0.62
  -9  -2   9    8.99    0.68
  10   2   0    2.47    0.48
 -10  -2   0    1.10    0.34
  10   2   0    1.26    0.37
  10  -2   0    1.73    0.37
 -10   2   0    1.82    0.74
  10   2   0    2.04    0.47
  10  -2   1    4.53    0.59
 -10  -2  -1    3.95    0.74
 -10   2   1    3.89    0.63
 -10   2   1    5.04    0.93
  10  -2   1    4.52    0.76
  10   2  -1    4.59    1.54
 -10  -2   1    2.90    0.60
  10   2   1    4.44    0.92
  10   2   1    3.96    1.63
  10   2   1    3.45    0.53
 -10   2  -1    3.95    0.72
 -10  -2   1    4.23    0.70
  10  -2  -1    4.38    0.64
  10   2   1    4.90    0.63
  10  -2   2    5.98    0.68
  10  -2   2    5.21    0.70
  10   2  -2    3.69    1.14
 -10   2   2    4.26    0.87
 -10   2   2    4.62    0.62
 -10  -2  -2    4.61    0.81
  10  -2   2    4.18    0.58
 -10   2   2    4.00    0.65
  10   2   2    4.36    0.63
  10   2   2    3.90    0.58
 -10   2  -2    5.06    0.62
 -10  -2   2    3.94    0.66
 -10  -2   2    4.79    0.55
  10   2   2    4.28    0.71
 -10  -2   2    4.97    0.81
 -10  -2  -3   25.45    1.57
 -10   2   3   27.07    1.80
  10  -2   3   25.51    1.56
  10  -2   3   26.40    1.76
  10  -2   3   26.66    1.57
 -10   2   3   27.38    1.94
 -10   2   3   26.78    1.64
  10   2   3   25.47    1.65
 -10  -2   3   25.78    1.54
 -10  -2   3   27.61    1.79
  10   2   3   27.24    1.69
  10   2   3   25.44    1.80
 -10   2  -3   25.79    1.56
 -10  -2   3   26.32    1.95
  10  -2   4    5.84    0.75
 -10  -2  -4    6.81    0.61
 -10   2   4    6.51    1.06
 -10   2   4    6.81    0.80
  10  -2   4    5.99    0.65
 -10   2   4    6.23    0.72
  10  -2   4    6.39    0.70
  10   2   4    5.94    0.71
 -10  -2   4    8.35    0.82
  10   2   4    6.37    0.75
 -10   2  -4    6.18    0.63
 -10  -2   4    7.11    0.91
 -10  -2   4    6.72    0.70
  10   2   4    7.90    0.91
  10  -2   5   -0.04    0.14
  10  -2   5    0.38    0.25
  10  -2   5    0.03    0.18
 -10   2   5    0.14    0.17
 -10   2   5    0.09    0.16
 -10   2   5   -0.38    0.71
 -10   2   5    0.05    0.28
  10   2   5    0.17    0.25
 -10  -2   5    0.14    0.19
 -10  -2   5    0.02    0.51
 -10  -2   5    0.30    0.25
  10   2   5    0.20    0.25
  10   2   5    0.06    0.14
 -10  -2   5    0.00    0.33
 -10  -2   5   -0.17    0.26
 -10   2   6    3.45    0.56
  10  -2   6    3.61    0.51
 -10   2   6    3.10    0.48
 -10   2   6    4.38    0.76
  10  -2   6    4.37    0.52
 -10  -2   6    2.35    0.56
  10   2   6    2.65    0.37
 -10  -2   6    3.09    0.45
 -10  -2   6    3.20    0.57
 -10  -2   6    3.52    0.76
  10   2   6    2.97    0.44
  10   2   6    3.47    0.52
 -10   2   7    6.06    0.67
  10  -2   7    7.16    0.57
 -10   2   7    9.05    1.26
 -10   2   7    7.85    0.66
  10  -2   7    6.76    0.62
 -10  -2   7    7.85    0.67
 -10  -2   7    5.94    0.89
 -10  -2   7    6.83    1.08
  10   2   7    7.64    0.64
 -10  -2   7    6.52    0.67
  10   2   7    7.61    0.66
 -10   2   8    0.44    0.20
  10  -2   8    1.05    0.22
 -10   2   8    0.46    0.54
 -10   2   8    0.75    0.21
 -10  -2   8    0.82    0.20
 -10  -2   8    0.62    0.36
 -10  -2   8    0.80    0.27
  10   2   8    0.82    0.21
 -11  -2   0    0.04    0.14
 -11  -2   0    0.62    0.33
  11  -2   0    0.30    0.27
 -11   2   0    0.03    0.53
 -11   2   0    0.00    0.14
  11   2   0    0.17    0.27
 -11   2   0    0.11    0.19
 -11  -2   0    0.22    0.46
  11   2   0    0.19    0.34
  11  -2   0    0.05    0.22
  11   2  -1    2.11    0.49
 -11  -2  -1    2.12    0.76
  11  -2   1    1.69    0.36
 -11   2   1    1.31    0.72
 -11   2   1    1.64    0.39
 -11   2   1    2.29    0.50
  11  -2   1    1.63    0.43
 -11  -2   1    1.15    0.43
  11   2   1    2.22    0.45
 -11  -2   1    1.03    0.40
  11  -2  -1    1.92    0.40
  11   2   1    1.64    0.45
  11   2   1    1.95    0.48
 -11   2  -1    1.89    0.59
 -11  -2  -2   23.38    1.57
  11  -2   2   23.59    1.38
 -11   2   2   22.34    1.69
  11  -2   2   23.42    1.57
 -11   2   2   23.74    2.06
 -11   2   2   23.14    1.50
  11  -2   2   24.74    1.50
  11   2   2   24.21    1.69
 -11   2  -2   25.34    1.56
 -11  -2   2   25.17    1.84
  11   2   2   23.23    1.55
 -11  -2   2   24.43    1.70
  11   2   2   22.16    1.46
 -11   2   3   10.69    1.47
 -11   2   3   16.40    1.35
  11  -2   3   12.87    0.97
 -11  -2  -3   12.81    0.99
 -11   2   3   10.64    2.00
 -11  -2   3    9.73    1.69
 -11  -2   3   13.76    0.96
 -11   2  -3   15.11    1.27
  11   2   3   13.94    1.06
  11  -2   4    2.69    0.68
  11  -2   4    2.00    0.39
 -11   2   4    1.15    0.30
 -11  -2  -4    1.63    0.32
 -11   2   4    1.41    0.38
 -11   2   4    0.87    0.85
  11  -2   4    2.05    0.46
 -11   2  -4    1.80    0.35
 -11  -2   4    1.73    0.36
 -11  -2   4    2.04    0.61
  11   2   4    1.35    0.32
  11   2   4    1.45    0.40
  11   2   4    1.91    0.41
 -11  -2   4    2.04    0.40
 -11   2   5    4.71    0.55
  11  -2   5    5.38    0.51
  11  -2   5    4.51    0.54
 -11   2   5    5.83    1.11
 -11   2   5    6.54    0.69
  11  -2   5    4.82    0.58
 -11  -2   5    4.55    0.81
  11   2   5    5.47    0.52
  11   2   5    6.27    0.70
 -11  -2   5    5.96    0.65
  11   2   5    6.42    0.64
 -11  -2   5    4.38    0.53
 -11   2   6    1.78    0.33
 -11   2   6    1.33    0.46
 -11   2   6    1.54    0.35
  11  -2   6    1.99    0.35
  11  -2   6    1.73    0.40
 -11   2   6    1.49    0.88
  11   2   6    1.54    0.34
  11   2   6    1.50    0.35
 -11  -2   6    1.44    0.56
 -11  -2   6    1.33    0.28
 -11  -2   6    0.91    0.67
 -11   2   7    4.44    0.43
  11  -2   7    5.10    0.39
 -11   2   7    4.45    0.87
  11  -2   7    4.42    0.41
 -11  -2   7    6.01    0.79
  11   2   7    3.86    0.41
  11   2   7    4.20    0.39
 -11  -2   7    4.17    0.47
  12  -2   0    0.22    0.21
 -12  -2   0    0.01    0.14
 -12   2   0   -0.04    0.18
 -12   2   0   -0.10    0.38
  12   2   0    0.57    0.30
  12   2   0    0.18    0.23
  12  -2   0    0.07    0.24
 -12  -2   0   -0.11    0.70
 -12   2   0    0.07    0.18
 -12   2   1    3.84    0.64
  12  -2   1    4.00    0.53
  12  -2   1    2.91    0.50
 -12   2   1    3.51    0.93
  12   2  -1    2.76    0.49
 -12   2   1    3.59    0.51
 -12  -2  -1    4.07    0.83
 -12  -2   1    3.25    0.59
  12   2   1    4.12    0.58
  12  -2  -1    2.96    0.49
  12   2   1    3.76    0.57
 -12  -2   1    2.66    0.83
 -12   2  -1    2.14    0.58
 -12   2  -1    3.57    0.55
  12  -2   2    1.63    0.37
 -12   2   2    2.17    0.39
 -12  -2  -2    1.53    0.37
 -12   2   2    2.07    0.46
  12  -2   2    2.39    0.49
 -12   2   2    1.14    0.80
 -12   2  -2    2.13    0.43
 -12  -2   2    2.03    0.76
  12   2   2    1.82    0.44
  12   2   2    1.86    0.40
 -12  -2   2    2.41    0.47
  12   2   2    1.65    0.41
  12  -2  -2    1.87    0.37
 -12   2   3    4.81    0.52
  12  -2   3    5.02    0.55
 -12  -2  -3    4.72    0.48
 -12   2   3    5.69    1.20
  12  -2   3    4.75    0.61
 -12   2   3    4.54    0.61
  12   2   3    4.31    0.54
  12   2   3    4.61    0.57
 -12   2  -3    4.61    0.56
  12   2   3    4.99    0.65
 -12  -2   3    5.53    1.09
 -12  -2   3    4.69    0.60
  12  -2   4    0.84    0.26
 -12   2   4    1.17    0.33
  12  -2   4    0.58    0.23
 -12   2   4    1.09    0.28
 -12   2   4    0.41    0.70
  12   2   4    1.06    0.31
 -12  -2   4    1.15    0.33
  12   2   4    1.00    0.26
 -12  -2   4    0.46    0.85
 -12  -2   4    0.95    0.27
  12   2   4    1.25    0.33
  12  -2   5    3.56    0.35
 -12   2   5    2.99    0.49
  12  -2   5    2.68    0.43
 -12   2   5    4.15    0.55
  12  -2   5    2.28    0.55
 -12   2   5    3.74    0.42
 -12  -2   5    2.88    0.51
  12   2   5    3.12    0.41
  12   2   5    3.18    0.65
  12   2   5    3.89    0.39
 -12  -2   5    2.72    0.82
 -12  -2   5    3.39    0.51
 -12   2   6    0.10    0.40
 -12   2   6    0.08    0.16
  12  -2   6    0.42    0.15
  12   2   6    0.74    0.27
  12   2   6    0.57    0.20
 -12  -2   6    0.17    0.50
 -12  -2   6    0.54    0.31
 -13  -2   0    6.14    1.07
 -13   2   0    5.24    0.65
  13   2   0    5.61    0.62
 -13  -2   0    5.12    0.69
  13   2   0    5.01    0.56
  13  -2   0    4.89    0.54
  13  -2   0    4.88    0.51
 -13   2   0    4.70    0.67
 -13   2   0    5.84    0.56
  13  -2   1   17.11    1.03
 -13  -2  -1   13.73    1.21
 -13   2   1   16.76    1.00
  13   2  -1   17.28    1.13
 -13   2   1   16.36    1.25
 -13  -2  -1   15.11    1.12
 -13   2   1   17.00    1.27
 -13   2  -1   17.16    1.12
 -13   2  -1   16.07    1.32
  13   2   1   18.40    1.50
  13   2   1   15.84    1.08
 -13  -2   1   16.24    1.67
 -13  -2   1   17.05    1.26
 -13   2  -1   16.61    1.01
 -13   2   2    1.14    0.25
 -13   2   2    0.65    0.47
  13  -2   2    0.44    0.22
 -13  -2  -2    1.30    0.35
 -13   2   2    0.88    0.28
  13   2  -2    0.94    0.27
  13  -2   2    0.87    0.24
 -13  -2  -2    0.78    0.28
  13  -2  -2    1.06    0.24
 -13  -2   2    0.56    0.24
  13   2   2    0.89    0.25
 -13   2  -2    0.52    0.28
 -13  -2   2    1.48    0.94
 -13   2  -2    0.83    0.22
 -13   2  -2    1.04    0.26
 -13   2   3   11.11    0.73
  13  -2   3   12.74    0.91
  13  -2   3   11.26    0.76
 -13  -2  -3   10.02    0.67
 -13   2   3    7.30    0.98
  13   2   3   10.56    0.77
 -13  -2   3   13.63    1.79
  13   2   3    9.61    0.80
 -13  -2   3   10.13    0.81
 -13   2  -3    8.89    0.92
 -13   2  -3   10.67    0.70
  13  -2  -3    9.07    0.67
 -13   2   4    6.05    0.58
 -13   2   4    6.23    0.65
 -13   2   4    7.36    0.64
  13  -2   4    6.84    0.58
  13  -2   4    6.77    0.49
 -13  -2   4    6.49    0.57
 -13  -2   4    6.03    0.95
  13   2   4    6.09    0.50
  13   2   4    5.50    0.56
  13  -2   5    0.14    0.10
 -13   2   5    0.33    0.30
 -13   2   5    0.17    0.32
 -13   2   5    0.48    0.25
 -13  -2   5    0.23    0.25
 -13  -2   5    0.20    0.22
 -13   2  -5    0.20    0.13
  13   2   5    0.33    0.13
  14   2   0    2.85    0.36
  14  -2   0    2.59    0.32
 -14  -2   0    2.36    0.42
 -14   2   0    2.79    0.43
 -14   2   0    2.76    0.38
 -14  -2   0    2.86    0.42
 -14  -2  -1    0.18    0.17
 -14  -2  -1    0.21    0.17
  14  -2   1    0.18    0.14
 -14   2   1    0.10    0.17
 -14   2  -1    0.00    0.14
 -14  -2   1    0.28    0.29
 -14   2  -1   -0.11    0.11
  14  -2  -1    0.14    0.12
  14   2   1   -0.12    0.17
 -14  -2   1    0.14    0.16
  14   2   1    0.32    0.14
 -14  -2  -2    2.24    0.41
  14  -2   2    2.72    0.35
 -14   2   2    2.29    0.38
 -14  -2  -2    2.23    0.42
 -14   2   2    3.16    0.40
  14  -2   2    3.07    0.32
  14   2   2    2.29    0.40
 -14  -2   2    3.04    0.35
  14  -2  -2    2.79    0.30
  14   2   2    2.80    0.33
 -14   2  -2    2.79    0.44
 -14  -2   2    2.52    0.55
 -14   2  -2    2.55    0.42
 -14   2   3    1.56    0.29
 -14   2   3    1.59    0.27
  14  -2   3    1.06    0.21
 -14  -2  -3    1.42    0.31
  14  -2   3    1.87    0.27
 -14  -2   3    1.23    0.34
 -14   2  -3    1.74    0.32
  14   2   3    1.63    0.26
 -14  -2   3    1.67    0.43
 -14   2   4    0.16    0.20
 -14  -2  -4    0.18    0.12
  14  -2   4    0.21    0.08
 -14  -2   4    0.01    0.13
  14   2   4    0.16    0.09
 -14  -2   4    0.24    0.28
  14   2   4    0.16    0.10
 -15   2   0    4.60    0.58
  15  -2   0    4.38    0.34
  15   2   0    4.46    0.34
 -15  -2   0    4.57    0.39
 -15  -2   0    4.12    0.42
 -15   2   0    5.21    0.43
  15  -2   1    0.32    0.11
 -15   2   1    0.23    0.23
 -15  -2  -1    0.40    0.14
 -15  -2  -1   -0.10    0.24
 -15   2   1    0.34    0.13
 -15  -2   1    0.22    0.16
  15  -2  -1    0.24    0.12
 -15   2  -1    0.20    0.11
 -15  -2   1    0.35    0.12
  15   2   1    0.06    0.10
   0  -3   0    0.06    0.07
   0  -3   0    0.07    0.05
   0   3   0   -0.01    0.05
   0  -3  -1  267.38   10.15
   0  -3   1  294.04    9.98
   0   3  -1  267.09   10.17
   0   3   1  268.73   10.11
   0  -3  -1  280.05    9.98
   0   3   1  255.20   10.09
   0   3  -1  255.30   10.16
   0   3   1  253.19   10.00
   0  -3   2   85.26    3.08
   0   3  -2   86.04    3.16
   0   3   2   66.61    3.12
   0   3  -2   76.55    3.55
   0  -3  -2   72.57    3.45
   0  -3   2   69.79    3.52
   0  -3  -2   71.57    3.52
   0  -3  -2   73.66    3.10
   0   3   2   79.38    3.49
   0   3  -2   77.81    3.65
   0  -3   2   79.89    3.65
   0   3  -3    4.41    0.70
   0   3   3    4.88    0.69
   0   3  -3    4.31    0.68
   0  -3  -3    4.61    0.73
   0  -3  -3    5.09    0.73
   0   3   3    4.55    0.41
   0  -3   3    4.65    0.82
   0  -3   3    3.89    0.66
   0   3  -4   16.78    1.66
   0   3  -4   16.70    1.74
   0   3   4   18.98    1.74
   0  -3  -4   20.19    1.77
   0  -3  -4   20.01    1.88
   0   3   5   -0.07    0.18
   0   3  -5    0.51    0.56
   0   3  -5    0.15    0.33
   0   3   5    0.90    0.64
   0  -3  -5    0.31    0.33
   0  -3  -5   -0.09    0.60
   0  -3   5    0.18    0.15
   0  -3   5    0.45    0.50
   0  -3   6   20.68    1.49
   0   3   6   21.82    1.22
   0   3  -6   19.79    2.50
   0  -3   6   20.98    1.26
   0  -3  -6   22.94    2.47
   0  -3   6   19.51    1.50
   0   3   6   21.01    1.53
   0  -3   6   19.93    1.66
   0   3   6   21.76    1.37
   0  -3   6   20.37    1.45
   0   3   6   21.22    1.62
   0   3   7   20.47    1.66
   0  -3   7   17.44    1.49
   0  -3   7   19.61    1.50
   0   3   7   22.41    1.78
   0   3   7   21.53    1.22
   0   3   7   20.31    1.39
   0  -3   7   18.46    1.39
   0  -3  -7   20.65    1.35
   0   3   7   21.24    1.52
   0  -3   7   21.05    1.70
   0  -3   7   19.97    1.28
   0  -3  -7   20.92    2.86
   0   3  -7   15.84    1.31
   0   3   8   28.77    1.74
   0   3   8   27.07    2.01
   0   3  -8   22.91    1.61
   0  -3   8   24.16    1.74
   0   3   8   27.89    1.83
   0  -3   8   22.20    1.72
   0   3   8   27.91    2.07
   0  -3   8   23.90    1.89
   0  -3   8   21.41    1.80
   0  -3   8   24.45    1.85
   0  -3  -8   24.38    1.60
   0  -3   9    0.24    0.24
   0   3   9    0.08    0.19
   0  -3   9   -0.06    0.18
   0   3  -9    0.05    0.18
   0   3   9   -0.10    0.18
   0  -3  -9    0.36    0.24
   0  -3   9    0.68    0.34
   0   3   9    0.40    0.30
   0   3   9   -0.18    0.28
   0  -3   9   -0.26    0.18
   0   3  10    4.13    0.55
   0   3  10    4.44    0.62
   0  -3 -10    4.26    0.57
   0  -3  10    3.88    0.57
   0  -3  10    2.91    0.49
   0   3 -10    2.95    0.52
   0   3  10    3.79    0.57
   0  -3  10    3.45    0.60
   0   3  10    3.56    0.62
   0  -3  10    4.24    0.77
   0   3  10    3.62    0.65
   0   3  11   11.25    0.83
   0   3  11   10.59    0.76
   0  -3  11   12.30    0.86
   0   3  11   10.67    0.73
   0  -3  11   11.48    0.85
   0  -3 -11   11.95    0.79
   0   3 -11    9.57    0.85
  -1   3   0  115.66    4.37
  -1   3   0  114.51    4.13
   1  -3   0  103.63    4.36
   1   3   0  111.59    4.20
  -1  -3   0   91.72    4.22
  -1   3   0   96.43    4.28
  -1  -3   0  101.59    4.19
   1  -3   0  109.32    4.32
   1   3   0  106.02    4.16
  -1  -3  -1  273.86   11.38
   1  -3   1  329.13   11.69
   1  -3   1  315.21   11.41
   1  -3   1  322.94   11.29
  -1   3   1  315.78   10.90
  -1   3   1  292.49   11.26
   1   3   1  300.05   11.36
  -1  -3   1  296.29   11.10
   1  -3  -1  299.35   11.24
   1   3   1  261.00   11.37
  -1   3  -1  297.15   11.39
  -1   3  -1  311.42   11.57
  -1  -3   1  310.85   11.05
  -1   3  -1  278.62   11.24
   1  -3  -1  310.48   11.18
  -1  -3   1  257.52   11.13
   1   3   1  294.24   11.11
   1  -3   2   29.06    1.42
   1   3  -2   25.64    1.63
   1  -3   2   31.48    1.98
   1   3  -2   27.62    1.42
  -1  -3  -2   22.23    1.69
  -1   3   2   25.42    1.36
   1   3  -2   28.55    1.24
   1  -3   2   30.75    1.84
  -1   3   2   25.43    1.43
  -1  -3  -2   22.73    1.66
  -1   3   2   22.65    1.36
   1   3   2   25.73    1.28
   1   3   2   21.47    1.63
   1  -3  -2   25.48    1.51
   1  -3  -2   25.92    1.39
  -1   3  -2   31.38    1.92
   1  -3  -2   24.60    1.32
   1   3   2   21.09    1.87
   1  -3   3   68.98    2.68
  -1   3   3   63.80    3.08
  -1   3   3   62.63    3.09
   1  -3   3   65.44    3.63
   1   3  -3   61.49    3.08
   1  -3   3   63.86    3.64
   1   3  -3   54.50    3.29
   1   3  -3   63.29    2.57
  -1  -3  -3   59.62    3.57
   1   3   3   68.43    2.71
   1  -3  -3   69.02    3.21
   1  -3  -3   60.05    3.24
  -1   3  -3   66.00    3.66
  -1   3  -3   65.07    3.65
   1  -3  -3   64.41    2.61
   1   3   3   63.30    3.45
   1   3   3   59.05    3.49
  -1  -3   3   62.50    3.10
  -1  -3  -4    0.98    0.52
  -1   3   4    0.76    0.45
  -1  -3  -4    0.42    0.41
   1   3  -4    1.17    0.49
  -1   3  -4    1.27    0.56
   1  -3  -4    1.90    0.57
  -1   3  -4    1.47    0.59
   1  -3  -4    1.15    0.46
  -1  -3  -5   49.89    3.66
  -1  -3  -5   49.17    3.93
   1   3  -5   52.79    3.69
   1   3  -5   46.81    3.08
   1  -3   5   47.52    2.27
   1  -3  -5   53.24    3.60
   1   3   5   48.03    2.30
   1  -3  -5   51.55    3.35
  -1   3  -5   46.90    3.63
  -1   3  -5   53.95    3.89
  -1  -3   5   47.20    2.26
   1  -3   6    3.51    0.74
  -1   3   6    4.28    0.65
  -1  -3  -6    3.26    0.57
  -1   3   6    4.23    0.49
   1  -3   6    3.99    0.60
  -1   3   6    3.55    0.65
   1  -3   6    3.54    0.60
   1  -3   6    4.47    0.77
   1  -3   6    4.17    0.71
   1   3  -6    3.87    1.28
  -1  -3  -6    2.82    0.99
  -1  -3   6    3.03    1.00
  -1  -3   6    2.44    0.55
   1   3   6    3.62    0.57
  -1  -3   6    3.36    0.49
   1   3   6    3.93    0.44
   1   3   6    3.38    0.71
  -1  -3   6    3.69    0.99
  -1   3  -6    2.04    0.81
   1  -3  -6    4.29    1.05
  -1  -3   6    3.02    0.42
   1  -3   7   15.64    1.46
   1  -3   7   17.98    1.21
   1   3  -7   18.77    1.33
  -1   3   7   15.12    1.41
  -1  -3  -7   16.53    1.21
   1  -3   7   18.08    1.39
  -1   3   7   17.64    1.63
  -1   3   7   14.96    1.36
   1  -3   7   18.56    1.39
  -1   3   7   17.00    1.25
   1  -3   7   16.91    1.48
  -1  -3   7   18.81    1.45
   1   3   7   15.45    1.48
   1   3   7   16.35    1.57
   1   3   7   17.60    1.32
  -1  -3   7   19.49    1.34
  -1  -3   7   18.87    1.49
   1   3   7   16.51    1.31
  -1   3  -7   18.67    1.31
   1   3   7   15.82    1.10
  -1  -3   7   20.24    1.69
   1  -3   8    5.13    0.86
   1  -3   8    5.40    0.82
   1  -3   8    6.05    0.71
  -1   3   8    7.93    0.90
  -1   3   8    9.21    1.14
  -1   3   8    7.88    1.02
  -1  -3  -8    8.56    0.87
   1  -3   8    6.76    0.88
   1  -3   8    6.89    0.84
  -1  -3   8    5.47    0.89
  -1  -3   8    5.83    0.85
   1   3   8    8.21    0.90
  -1  -3   8    5.14    0.74
   1  -3  -8    8.51    0.84
   1   3   8    7.30    0.70
   1   3   8    5.45    0.94
  -1   3  -8    6.35    0.79
  -1  -3   8    4.90    0.81
   1   3   8    6.12    0.96
   1   3   8    6.86    0.81
  -1  -3   8    7.21    0.95
   1   3  -9   10.62    0.94
   1  -3   9    7.88    0.98
  -1  -3  -9    9.57    0.94
   1  -3   9    6.99    0.93
  -1   3   9    9.85    1.01
   1  -3   9    8.35    1.01
  -1   3   9    9.02    1.11
   1  -3   9    6.76    0.83
  -1   3   9    9.93    1.03
  -1   3   9    9.92    0.95
  -1   3   9    8.81    1.06
   1  -3  -9    8.70    0.88
   1   3   9    9.99    0.97
  -1  -3   9   10.20    1.02
   1   3   9    7.70    1.05
  -1  -3   9    8.90    1.05
   1   3   9    7.93    0.87
  -1  -3   9   10.39    1.05
  -1  -3   9   10.46    1.10
  -1  -3   9   10.77    1.17
   1   3   9    9.68    1.10
  -1   3  -9    8.57    0.91
  -1  -3 -10    0.82    0.25
  -1   3  10    1.06    0.32
   1  -3  10    1.51    0.42
   1  -3  10    0.92    0.36
  -1   3  10    0.90    0.26
   1   3 -10    0.72    0.28
   1  -3  10    0.63    0.25
  -1   3  10    0.73    0.33
   1  -3  10    1.75    0.39
  -1   3  10    1.34    0.36
  -1   3  10    0.85    0.37
  -1  -3  10    1.04    0.33
  -1  -3  10    0.68    0.30
  -1  -3  10    0.19    0.34
   1  -3 -10    1.17    0.57
   1   3  10    1.06    0.47
  -1  -3  10    0.57    0.25
   1   3  10    0.41    0.27
  -1  -3  10    0.65    0.28
   1   3  10    0.90    0.32
  -1   3 -10    1.17    0.31
   1  -3  11    0.23    0.18
  -1   3  11    0.26    0.14
  -1   3  11    0.13    0.19
   1  -3  11    0.47    0.20
  -1  -3 -11    0.52    0.17
   1   3 -11    0.42    0.19
  -1   3  11    0.41    0.18
  -1   3 -11    0.61    0.20
  -1  -3  11    0.42    0.17
   1   3  11    0.30    0.16
   1  -3 -11    0.58    0.25
  -1  -3  11    0.09    0.27
  -1  -3  11    0.45    0.20
  -1  -3  11    0.40    0.18
   2   3   0    8.06    0.72
   2  -3   0   11.15    0.95
   2  -3   0   10.34    0.65
   2   3   0    8.71    0.68
  -2   3   0    9.97    0.84
   2  -3   0    8.65    0.83
  -2  -3   0    9.81    0.77
  -2   3   0   10.31    0.68
   2  -3   1    1.65    0.37
   2  -3   1    1.99    0.54
   2   3  -1    1.57    0.30
   2  -3   1    1.10    0.32
  -2  -3  -1    2.65    0.48
   2  -3  -1    1.67    0.36
   2   3   1    2.16    0.41
   2  -3  -1    1.71    0.32
   2   3   1    2.11    0.53
   2   3   1    1.52    0.34
  -2   3  -1    1.02    0.34
   2  -3  -1    2.11    0.32
  -2  -3   1    1.69    0.23
  -2   3  -1    1.11    0.32
   2  -3   2  184.89    8.06
  -2  -3  -2  207.97    8.69
   2  -3   2  179.75    8.38
   2   3  -2  198.26    7.78
   2   3  -2  195.36    8.11
  -2  -3  -2  211.96    8.64
   2  -3   2  203.36    8.78
  -2   3  -2  219.34    8.82
  -2  -3   2  211.17    7.46
   2  -3  -2  210.31    7.91
  -2  -3   2  206.91    7.55
  -2   3  -2  210.89    8.59
   2  -3  -2  216.23    8.07
   2   3   2  189.46    8.52
   2  -3  -2  214.79    7.56
   2   3   2  201.83    8.48
   2   3   2  175.90    7.98
  -2  -3  -3   39.73    2.96
  -2   3   3   43.06    2.29
   2  -3   3   55.26    3.36
   2  -3   3   55.18    2.46
  -2  -3  -3   42.09    2.90
   2   3  -3   50.67    2.78
   2   3   3   39.97    2.91
   2  -3  -3   43.01    2.25
   2   3   3   44.25    2.17
   2  -3  -3   41.86    2.40
   2   3   3   42.57    2.85
  -2   3  -3   52.00    3.28
  -2  -3  -4    3.34    1.07
   2   3  -4    3.22    0.69
  -2  -3  -4    4.37    0.86
  -2   3   4    3.78    0.60
   2   3  -4    3.89    0.47
  -2   3  -4    3.53    1.01
   2  -3  -4    3.27    0.32
   2  -3  -4    3.83    0.64
   2  -3  -4    4.59    0.72
  -2  -3   4    3.86    0.48
  -2  -3  -5   22.70    2.37
   2   3  -5   22.22    2.24
   2  -3   5   21.33    1.22
  -2  -3  -5   16.32    2.69
  -2   3  -5   17.26    3.57
  -2   3  -5   20.82    2.28
   2  -3  -5   18.65    1.86
   2   3   5   19.66    1.20
   2  -3  -5   20.15    1.81
   2  -3   6    3.55    0.55
  -2   3   6    3.37    0.70
   2   3  -6    4.38    1.15
  -2   3   6    3.06    0.47
  -2  -3  -6    2.25    0.89
  -2   3   6    3.26    0.63
   2  -3   6    3.60    0.45
  -2  -3  -6    2.77    0.54
   2  -3   6    1.99    0.63
   2  -3   6    2.00    0.49
  -2   3  -6    2.41    1.26
  -2  -3   6    2.76    0.62
   2  -3  -6    1.95    0.76
  -2  -3   6    3.07    0.68
  -2  -3   6    3.94    0.63
   2   3   6    3.34    0.67
  -2  -3   6    3.68    0.76
  -2  -3   6    2.83    0.51
   2   3   6    2.91    0.55
  -2   3   7    2.58    0.49
   2  -3   7    2.39    0.54
  -2   3   7    1.93    0.48
   2  -3   7    3.47    0.58
   2  -3   7    2.35    0.63
   2  -3   7    2.06    0.56
  -2  -3  -7    1.65    0.40
  -2   3   7    2.65    1.08
   2  -3   7    1.25    0.32
   2   3   7    2.07    0.41
   2   3   7    2.62    0.53
   2   3   7    1.37    0.34
  -2  -3   7    2.50    0.61
  -2  -3   7    2.58    0.72
   2   3   7    1.64    0.56
  -2   3  -7    2.07    0.49
  -2  -3   7    2.35    0.67
  -2  -3   7    3.17    0.72
  -2  -3   7    1.66    0.50
   2  -3  -7    3.17    0.56
   2   3  -8    0.96    0.35
  -2   3   8    0.23    0.25
   2  -3   8    0.66    0.24
  -2  -3  -8    0.05    0.23
   2  -3   8   -0.02    0.26
  -2   3   8    0.44    0.37
   2  -3   8    0.13    0.33
   2  -3   8    0.13    0.26
  -2   3   8    0.49    0.47
  -2   3   8    0.33    0.30
   2  -3   8    0.42    0.34
  -2   3   8    0.53    0.26
  -2  -3   8    0.69    0.34
  -2  -3   8    0.34    0.31
   2  -3  -8    0.41    0.26
   2   3   8    0.57    0.32
  -2   3  -8    0.16    0.21
  -2  -3   8    0.53    0.35
   2   3   8    0.25    0.32
   2   3   8    0.54    0.24
  -2  -3   8    0.63    0.38
  -2  -3   8    0.53    0.29
  -2   3   9    2.91    0.60
  -2  -3  -9    1.83    0.44
   2  -3   9    1.23    0.39
  -2   3   9    1.62    0.51
  -2   3   9    1.68    0.51
   2   3  -9    1.85    0.45
   2  -3   9    1.32    0.43
   2  -3   9    2.62    0.53
  -2   3   9    2.10    0.48
   2  -3   9    1.69    0.49
   2   3   9    1.90    0.50
   2   3   9    2.18    0.47
  -2  -3   9    1.90    0.50
  -2  -3   9    1.35    0.36
  -2  -3   9    1.31    0.42
  -2   3  -9    2.73    0.54
   2   3   9    2.33    0.66
   2  -3  -9    2.38    0.49
  -2  -3   9    1.83    0.43
  -2  -3   9    1.77    0.48
   2  -3  10    2.81    0.53
   2  -3  10    3.15    0.54
   2   3 -10    3.44    0.51
  -2  -3 -10    4.04    0.54
  -2   3  10    4.19    0.63
  -2   3  10    2.95    0.60
  -2   3  10    3.62    0.60
  -2   3  10    4.62    0.68
   2  -3  10    3.72    0.72
  -2   3  10    4.14    0.53
   2   3  10    4.18    0.61
  -2  -3  10    4.30    0.66
  -2  -3  10    3.80    0.69
  -2  -3  10    3.00    0.51
   2   3  10    5.08    0.59
  -2  -3  10    3.66    0.56
  -2  -3  10    3.42    0.58
   2  -3 -10    4.18    0.53
   2   3  10    4.09    0.57
  -2   3 -10    3.31    0.50
  -2   3  11    0.43    0.20
  -2   3  11    0.58    0.24
   2  -3  11    0.70    0.30
  -2  -3 -11    0.69    0.21
  -2   3  11    0.22    0.16
   2   3  11    0.33    0.23
  -2   3 -11    0.69    0.23
  -2  -3  11    0.88    0.26
  -2  -3  11    0.37    0.19
  -2  -3  11    0.84    0.39
   2  -3 -11    0.54    0.19
  -3  -3   0  145.07    5.85
   3  -3   0  132.60    5.50
   3  -3   0  140.91    6.12
   3   3   0  138.47    5.62
  -3   3   0  131.82    5.83
  -3   3   0  133.80    5.53
   3  -3   1    3.61    0.74
  -3  -3  -1    5.18    0.75
   3   3  -1    3.63    0.33
   3  -3   1    4.07    0.60
   3   3   1    4.10    0.73
  -3   3  -1    4.14    0.61
   3  -3  -1    3.65    0.80
  -3  -3   1    3.38    0.40
  -3   3  -1    4.03    0.69
   3  -3   2  117.88    5.58
   3  -3   2  104.56    5.11
  -3  -3  -2  102.49    5.31
  -3  -3  -2   92.49    5.13
   3   3  -2  100.13    4.47
   3   3   2   88.26    4.50
   3  -3  -2  111.43    4.56
   3   3   2   99.85    5.21
   3   3   2  100.80    5.05
  -3   3  -2  117.81    5.24
   3  -3  -2  101.36    4.28
  -3   3  -2  109.79    5.43
   3  -3   3   82.95    4.90
   3   3  -3   82.30    3.60
  -3  -3  -3   81.05    4.84
  -3  -3  -3   85.65    4.76
   3   3  -3   82.77    4.18
   3  -3  -3   83.83    3.71
   3  -3  -3   86.68    3.81
   3  -3  -3   82.57    3.41
  -3   3  -3   78.88    4.81
   3   3   3   84.84    4.65
   3   3   3   78.21    3.79
  -3   3  -3   77.46    4.57
   3   3  -4   16.52    1.64
  -3  -3  -4   13.90    1.80
   3   3  -4   17.48    0.96
  -3  -3  -4   17.76    2.30
   3  -3   4   15.98    0.99
   3  -3  -4   13.47    1.20
   3  -3  -4   13.45    1.15
  -3   3  -4   16.69    2.13
  -3   3  -4   16.68    1.92
   3  -3   5   73.75    3.39
   3   3  -5   78.37    4.79
  -3  -3  -5   84.65    5.57
   3  -3  -5   75.16    4.52
   3   3   5   81.59    3.49
  -3   3  -5   82.10    5.49
  -3   3   6    4.53    0.55
   3  -3   6    4.66    0.55
  -3   3   6    4.32    0.81
  -3   3   6    4.72    0.79
   3  -3   6    4.95    0.57
  -3  -3  -6    4.28    0.62
   3  -3   6    3.73    0.73
   3   3  -6    4.51    1.28
   3  -3   6    3.67    0.67
  -3   3   6    5.09    0.78
   3   3   6    4.61    1.09
   3   3   6    4.27    0.56
  -3   3  -6    3.73    0.58
  -3   3  -6    4.53    1.47
  -3  -3   6    3.85    0.57
   3   3   6    4.40    0.73
  -3  -3   6    5.10    0.80
  -3  -3   6    4.43    0.68
  -3  -3   6    4.59    0.77
  -3  -3   6    4.34    0.67
  -3   3   7    7.68    1.25
  -3   3   7    8.67    1.01
  -3   3   7    9.91    1.12
   3  -3   7    7.49    1.01
   3  -3   7    8.70    0.81
  -3   3   7    7.97    0.82
   3  -3   7    7.78    1.24
   3  -3   7    9.36    1.01
   3  -3   7    8.79    0.92
  -3  -3  -7    8.93    0.89
  -3  -3   7    9.37    1.02
   3   3   7    7.19    1.01
  -3  -3   7    7.92    1.00
  -3   3  -7    8.84    0.90
  -3  -3   7    8.64    0.87
   3   3   7    6.65    1.02
   3   3   7    7.65    0.76
  -3  -3   7    8.86    1.08
   3   3   7    7.57    0.98
  -3   3   8    3.67    0.70
  -3   3   8    4.81    0.67
   3  -3   8    3.50    0.67
  -3   3   8    5.41    0.89
   3  -3   8    2.71    0.61
  -3  -3  -8    4.11    0.66
   3  -3   8    3.91    0.68
  -3   3   8    4.76    1.10
   3  -3   8    4.49    0.61
  -3   3   8    4.08    0.71
   3   3   8    3.45    0.66
   3   3   8    3.85    0.69
   3   3   8    4.08    0.83
   3  -3  -8    4.00    0.67
  -3  -3   8    4.95    0.80
  -3  -3   8    4.05    0.78
  -3  -3   8    5.82    0.82
  -3   3  -8    3.94    0.66
   3   3   8    5.09    0.61
  -3  -3   8    4.53    0.68
  -3  -3   8    4.74    0.96
  -3   3   9    2.62    0.71
   3  -3   9    1.59    0.43
   3  -3   9    3.40    0.62
   3  -3   9    1.31    0.68
  -3   3   9    2.14    0.53
  -3   3   9    2.18    0.52
   3  -3   9    2.92    0.50
  -3   3   9    2.04    0.51
  -3   3   9    3.21    0.71
  -3  -3  -9    2.72    0.49
   3   3  -9    2.10    0.51
  -3  -3   9    2.43    0.58
  -3   3  -9    3.09    0.56
   3   3   9    2.49    0.45
   3  -3  -9    2.75    0.50
  -3  -3   9    2.29    0.52
   3   3   9    2.51    0.50
   3   3   9    1.90    0.50
  -3  -3   9    2.26    0.62
  -3  -3   9    1.31    0.41
  -3  -3   9    2.55    0.54
  -3   3  10    0.96    0.33
   3  -3  10    1.33    0.35
  -3   3  10    0.87    0.35
   3   3 -10    1.43    0.35
  -3   3  10    0.79    0.28
  -3   3  10    0.97    0.31
   3  -3  10    1.22    0.35
  -3  -3  10    1.19    0.36
  -3  -3  10    2.08    0.58
  -3   3 -10    1.09    0.40
   3   3  10    0.97    0.29
   3  -3 -10    0.78    0.27
  -3  -3  10    1.42    0.34
  -3  -3  10    1.23    0.47
  -3  -3  10    1.42    0.40
  -3   3  11    3.52    0.44
  -3   3  11    3.40    0.39
  -3   3  11    3.82    0.38
  -3  -3 -11    4.14    0.35
   3  -3  11    3.40    0.36
  -3   3 -11    3.93    0.37
  -3  -3  11    3.09    0.39
  -3  -3  11    2.56    0.35
   3   3  11    3.81    0.39
  -3  -3  11    2.55    0.34
   4  -3   0   90.99    3.92
   4  -3   0   92.99    4.50
  -4   3   0   86.89    4.21
   4   3   0   76.89    4.34
   4   3   0   83.99    3.92
  -4  -3   0   80.90    4.13
   4   3  -1   47.29    2.07
   4  -3   1   44.17    2.68
  -4  -3  -1   46.96    2.98
   4  -3   1   50.06    3.17
  -4   3   1   44.47    2.39
  -4   3  -1   46.78    2.72
  -4  -3   1   45.72    2.27
   4   3   1   46.39    2.75
  -4   3  -1   45.91    2.98
   4  -3  -1   45.04    2.03
   4  -3  -1   45.06    2.64
   4   3   1   44.85    3.01
  -4  -3  -2    7.37    1.24
   4  -3   2    9.03    1.29
   4  -3   2    6.82    1.07
  -4   3  -2    7.53    1.54
   4  -3  -2    7.46    0.64
   4  -3  -2    7.46    0.83
   4   3   2    8.62    1.14
  -4   3  -2    7.41    1.10
   4  -3   3   20.92    1.20
  -4  -3  -3   22.09    2.24
   4  -3   3   22.94    2.38
   4   3  -3   19.59    1.46
   4   3  -3   21.26    1.72
  -4  -3  -3   18.96    2.27
   4  -3  -3   22.89    1.39
   4  -3  -3   23.77    1.30
  -4   3  -3   22.70    3.11
   4   3   3   18.93    1.57
   4   3   3   23.17    2.20
  -4   3  -3   24.60    2.23
   4   3  -4   18.54    1.77
   4   3  -4   19.97    1.28
  -4  -3  -4   21.68    2.40
  -4  -3  -4   16.72    2.51
   4  -3   4   19.22    1.16
  -4   3  -4   18.25    2.24
  -4   3  -4   18.01    2.59
   4   3   4   15.19    1.34
   4   3   4   19.64    1.22
   4  -3   5    5.12    0.77
  -4   3   5    6.14    0.65
   4  -3   5    4.95    0.60
  -4   3   5    5.93    0.62
  -4  -3  -5    4.76    0.62
   4  -3   5    5.03    0.58
  -4   3   5    6.12    0.80
  -4  -3  -5    3.11    1.21
   4   3  -5    7.07    1.23
  -4   3   5    5.59    0.92
   4   3   5    5.51    0.59
  -4  -3   5    5.16    0.77
  -4  -3   5    6.79    0.64
  -4   3  -5    4.25    0.62
   4   3   5    5.04    0.84
   4   3   5    5.24    0.70
  -4  -3   5    5.27    0.88
  -4  -3   5    5.29    0.73
   4   3  -6    7.46    1.79
   4  -3   6    8.01    0.72
  -4  -3  -6    6.94    0.75
  -4   3   6    7.05    0.70
  -4   3   6    6.50    0.90
   4  -3   6    7.66    0.92
  -4   3   6    8.10    0.99
  -4   3   6    7.04    0.92
  -4   3   6    7.46    1.03
   4  -3   6    7.58    0.72
  -4  -3   6    8.54    0.94
   4   3   6    7.30    0.91
   4   3   6    7.46    0.80
   4   3   6    6.03    0.93
   4   3   6    7.51    0.75
  -4   3  -6    8.08    0.82
  -4  -3   6    7.02    0.95
  -4  -3   6    8.09    0.97
  -4  -3   6    7.71    0.77
  -4  -3   6    8.74    1.05
  -4   3   7   15.12    1.51
  -4   3   7   14.47    1.65
   4  -3   7   18.47    1.29
  -4   3   7   14.93    1.14
   4  -3   7   17.63    1.45
  -4   3   7   13.52    1.27
  -4  -3  -7   16.93    1.28
  -4   3   7   14.58    1.35
  -4  -3   7   13.11    1.14
  -4  -3   7   13.85    1.50
   4   3   7   15.13    1.31
  -4   3  -7   14.99    1.24
  -4  -3   7   15.53    1.42
  -4  -3   7   15.19    1.54
  -4  -3   7   14.59    1.34
   4   3   7   15.23    1.08
   4   3   7   15.97    1.16
   4  -3   8    3.79    0.78
  -4   3   8    5.91    1.17
  -4   3   8    5.07    0.80
  -4   3   8    4.22    0.64
  -4   3   8    5.49    0.89
   4  -3   8    4.12    0.59
  -4   3   8    5.26    0.80
  -4  -3  -8    3.58    0.61
  -4  -3   8    3.70    0.73
  -4  -3   8    4.42    0.76
  -4   3  -8    4.38    0.68
  -4  -3   8    3.77    0.72
  -4  -3   8    3.97    0.63
   4   3   8    3.91    0.72
  -4  -3   8    3.14    0.80
   4   3   8    3.42    0.93
   4   3   8    5.21    0.65
  -4  -3  -9    2.46    0.48
   4  -3   9    1.94    0.44
  -4   3   9    1.60    0.62
  -4   3   9    1.78    0.38
   4  -3   9    1.92    0.47
  -4   3   9    1.46    0.38
  -4   3   9    1.64    0.45
  -4  -3   9    1.93    0.49
  -4   3  -9    1.77    0.43
   4  -3  -9    3.54    0.67
   4   3   9    2.54    0.42
   4   3   9    2.04    0.47
  -4  -3   9    2.02    0.51
  -4  -3   9    1.81    0.50
  -4  -3   9    2.04    0.51
  -4   3  10    0.17    0.21
  -4   3  10    0.19    0.26
   4  -3  10    0.06    0.19
  -4  -3 -10   -0.13    0.14
  -4   3  10    0.16    0.18
  -4   3  10    0.16    0.21
  -4   3  10   -0.05    0.14
  -4  -3  10    0.27    0.20
  -4  -3  10   -0.14    0.17
  -4  -3  10    0.02    0.20
  -4  -3  10   -0.12    0.16
  -4  -3  10    0.38    0.21
  -4   3 -10    0.28    0.17
   5   3   0    1.72    0.48
   5   3   0    1.61    1.02
  -5   3   0    1.68    0.57
   5  -3   0    1.28    0.44
   5  -3   0    1.17    0.55
  -5  -3  -1   42.86    3.08
   5   3  -1   42.59    2.05
   5   3  -1   41.41    2.98
   5  -3   1   45.12    3.23
   5  -3   1   40.20    2.76
  -5   3  -1   45.81    2.85
  -5  -3   1   44.32    2.31
   5   3   1   42.65    2.83
   5  -3  -1   41.99    2.13
  -5   3  -1   42.10    3.07
  -5  -3  -2   15.49    1.93
   5  -3   2   17.63    2.05
  -5   3  -2   13.66    1.73
   5  -3  -2   16.08    1.30
   5  -3  -2   15.53    1.05
  -5   3  -2   18.01    1.83
   5   3   2   15.55    1.07
   5   3   2   16.59    1.84
   5  -3   3   15.99    0.97
  -5  -3  -3   14.53    2.17
   5   3  -3   14.82    1.43
   5   3  -3   13.82    1.30
   5  -3   3   16.22    2.22
  -5   3  -3   13.71    2.01
  -5   3  -3   15.22    1.87
   5   3   3   13.88    2.49
   5   3   3   11.08    1.27
   5   3   3   11.60    0.95
  -5  -3  -4   -0.19    0.74
   5  -3   4   -0.62    0.99
  -5   3  -4    1.15    0.69
  -5   3  -4   -0.59    0.94
   5   3   4   -0.03    1.09
   5  -3   5   40.19    2.21
  -5   3   5   45.88    2.26
   5  -3   5   39.92    1.85
  -5   3   5   45.23    2.63
   5  -3   5   45.06    2.20
   5  -3   5   39.82    2.49
  -5   3   5   39.42    2.86
  -5   3   5   40.86    2.59
  -5   3   5   42.39    2.15
   5   3  -5   44.49    3.27
  -5  -3  -5   38.78    2.21
  -5  -3   5   43.65    2.52
  -5  -3   5   45.42    2.18
   5   3   5   40.54    2.02
   5   3   5   43.12    2.26
  -5   3  -5   42.12    2.28
  -5   3  -5   34.97    4.65
  -5  -3   5   45.39    2.53
  -5  -3   5   43.27    2.64
   5   3   5   41.13    2.36
  -5  -3   5   46.18    2.58
  -5  -3  -6    7.22    0.85
  -5   3   6    8.84    1.04
  -5   3   6    8.59    1.02
   5  -3   6    8.06    0.80
   5  -3   6    7.44    0.73
  -5   3   6    9.51    1.15
   5  -3   6    7.24    0.94
  -5   3   6   10.12    0.85
  -5   3   6   10.10    1.04
  -5  -3   6    8.26    1.00
  -5  -3   6    8.72    1.00
  -5  -3   6    8.08    1.07
  -5  -3   6    8.19    1.00
   5   3   6    9.05    0.89
  -5  -3   6    8.92    0.81
   5   3   6    7.54    0.79
  -5   3  -6    7.97    0.85
  -5   3   7   35.06    2.27
  -5  -3  -7   36.48    2.12
  -5   3   7   34.98    2.46
  -5   3   7   33.46    1.99
   5  -3   7   37.11    2.06
  -5   3   7   37.58    2.46
   5  -3   7   37.90    2.43
   5  -3   7   34.44    1.79
  -5   3   7   37.35    2.42
  -5  -3   7   34.57    2.04
   5   3   7   35.00    2.22
  -5  -3   7   35.70    2.34
   5   3   7   34.77    1.94
  -5  -3   7   35.82    2.46
   5   3   7   36.29    2.03
  -5   3  -7   35.91    2.13
  -5  -3   7   33.22    2.32
  -5  -3   7   35.23    2.36
  -5  -3  -8   12.94    1.40
  -5   3   8    9.38    1.75
  -5   3   8    9.55    1.30
   5  -3   8    9.91    0.92
  -5   3   8    9.65    1.07
  -5   3   8   11.97    1.15
  -5   3   8   10.26    1.37
   5  -3   8    9.06    1.15
  -5  -3   8    9.21    1.11
  -5  -3   8   10.50    1.44
  -5  -3   8   10.03    1.15
   5   3   8   11.75    0.96
  -5  -3   8   11.67    1.57
  -5  -3   8    9.64    1.26
  -5   3  -8   10.60    1.33
  -5   3   9    3.28    0.52
  -5   3   9    3.19    0.68
  -5   3   9    2.15    0.68
   5  -3   9    3.46    0.48
   5  -3   9    4.05    0.59
  -5  -3  -9    3.40    0.50
  -5   3   9    3.46    0.54
  -5  -3   9    3.15    0.55
  -5  -3   9    4.10    0.68
  -5  -3   9    3.80    0.64
   5  -3  -9    2.57    0.49
   5   3   9    3.48    0.49
  -5  -3   9    3.42    0.59
  -5   3  -9    4.32    0.56
  -5  -3   9    3.36    0.58
   5  -3  10   11.34    0.83
  -5   3  10   11.04    0.94
  -5   3  10   10.58    0.86
  -5   3  10   10.46    0.80
  -5  -3 -10   10.77    0.72
  -5   3  10    9.75    0.88
  -5   3  10   11.26    0.88
  -5   3 -10   11.77    0.76
  -5  -3  10   11.44    0.96
   5  -3 -10   10.11    0.96
  -5  -3  10   11.70    0.87
  -5  -3  10   12.57    0.94
  -5  -3  10   12.14    0.88
  -5  -3  10    9.81    0.76
  -6   3   0  123.37    6.32
   6  -3   0  114.68    5.85
  -6  -3   0  145.02    8.58
  -6   3  -1   10.75    1.50
   6  -3  -1    8.59    0.89
   6  -3   2   29.48    1.60
   6   3   2   30.87    1.77
   6  -3  -2   32.82    1.74
  -6   3  -2   35.06    2.86
  -6   3  -2   29.99    3.04
   6   3  -3   55.26    3.34
   6  -3   3   53.32    2.50
   6   3  -3   50.08    3.23
  -6   3  -3   63.17    4.42
   6   3   3   48.56    3.36
   6   3   3   54.50    2.66
  -6   3   4   38.78    2.10
   6  -3   4   43.80    2.18
   6   3  -4   40.04    2.90
  -6   3   4   39.53    2.07
   6   3  -4   38.20    2.53
  -6  -3  -4   38.90    2.03
  -6   3   4   39.63    2.96
   6  -3   4   38.61    2.13
  -6  -3   4   41.05    2.41
  -6  -3   4   36.62    2.24
   6   3   4   40.40    2.28
   6   3   4   39.94    2.06
  -6  -3   4   37.99    1.98
   6   3   4   40.09    2.14
   6   3   4   40.50    2.85
  -6   3  -4   37.39    2.03
  -6  -3   4   40.06    2.07
  -6   3  -4   37.81    3.78
  -6  -3   4   38.13    2.31
  -6  -3   4   36.93    2.37
  -6   3   5   47.10    2.79
   6  -3   5   46.92    2.45
  -6   3   5   45.25    2.73
   6  -3   5   47.55    2.08
   6  -3   5   49.76    2.42
  -6  -3  -5   44.07    2.37
  -6   3   5   51.03    2.47
  -6   3   5   47.41    2.37
  -6  -3   5   48.59    2.38
   6   3   5   48.39    2.50
  -6  -3   5   45.05    2.71
   6   3   5   41.67    2.18
  -6   3  -5   49.50    2.47
  -6  -3   5   45.76    2.71
   6   3   5   46.87    2.60
  -6  -3   5   46.11    2.32
  -6  -3   5   43.26    2.70
  -6  -3   5   45.10    2.63
  -6   3   6    4.09    0.75
  -6   3   6    4.49    0.78
   6  -3   6    5.25    0.63
  -6   3   6    5.16    0.78
  -6   3   6    4.14    0.58
   6  -3   6    5.60    0.65
  -6  -3  -6    5.09    0.66
  -6   3  -6    5.36    0.68
  -6  -3   6    5.11    0.79
   6   3   6    3.68    0.46
  -6  -3   6    7.17    0.88
  -6  -3   6    5.80    0.84
   6   3   6    4.87    0.66
  -6  -3   6    4.36    0.98
  -6  -3   6    5.64    0.65
   6   3   6    4.41    0.73
  -6  -3   6    5.42    0.83
  -6   3   7    5.08    1.10
  -6   3   7    1.97    0.49
  -6   3   7    3.02    0.53
  -6   3   7    4.71    0.92
  -6  -3  -7    3.37    0.60
  -6   3   7    4.33    0.79
  -6  -3   7    3.87    0.88
   6   3   7    2.77    0.54
   6   3   7    3.43    0.55
  -6  -3   7    2.60    0.78
  -6  -3   7    2.35    0.56
  -6  -3   7    3.63    0.70
  -6  -3   7    3.38    0.56
  -6   3   8    1.41    0.47
  -6   3   8    2.23    0.98
  -6   3   8    2.07    0.46
  -6   3   8    1.35    0.34
   6  -3   8    2.37    0.53
  -6   3   8    1.95    0.51
  -6  -3  -8    2.02    0.42
  -6   3  -8    1.90    0.44
  -6  -3   8    1.40    0.48
   6   3   8    1.17    0.33
   6   3   8    1.33    0.31
  -6  -3   8    0.96    0.35
  -6  -3   8    1.37    0.38
  -6  -3   8    1.95    0.52
  -6  -3   8    0.80    0.72
  -6   3   9    6.67    1.10
  -6   3   9    7.30    0.71
   6  -3   9    5.73    0.61
  -6   3   9    6.56    0.81
   6  -3   9    5.12    0.62
  -6  -3  -9    8.09    0.63
  -6   3   9    8.07    0.88
  -6   3   9    7.82    0.74
  -6  -3   9    6.11    0.73
  -6  -3   9    8.28    0.98
  -6  -3   9    6.51    0.79
   6   3   9    8.03    0.68
  -6  -3   9    6.58    0.70
  -6  -3   9    6.82    0.80
  -6   3  10    1.74    0.31
   6  -3  10    0.83    0.24
  -6   3  10    1.48    0.28
  -6   3  10    0.96    0.30
  -6   3  10    1.55    0.34
  -6  -3  10    1.24    0.32
   6   3  10    1.23    0.25
  -6  -3  10    0.79    0.23
  -6  -3  10    0.98    0.23
  -6  -3  10    1.39    0.33
   7  -3   0    5.73    1.31
   7  -3   1   11.58    0.85
   7   3   1   11.26    0.96
   7  -3  -1   12.04    1.30
  -7   3   2   27.44    1.82
   7  -3   2   30.96    1.75
   7   3   2   33.03    1.84
  -7  -3   2   35.01    2.10
  -7   3   3    1.19    0.37
   7   3  -3    1.57    0.55
   7  -3   3    0.83    0.29
  -7   3   3    1.38    0.41
   7  -3   3    0.66    0.27
  -7   3   3    1.50    0.38
   7   3  -3    0.38    0.51
  -7   3   3    1.63    0.40
  -7  -3   3    1.00    0.42
   7   3   3    2.23    0.74
   7   3   3    1.39    0.38
  -7   3  -3    0.99    0.81
   7   3   3    0.71    0.30
  -7  -3   3    1.07    0.31
  -7  -3   3    1.40    0.60
  -7  -3   3    1.58    0.40
   7   3   3    1.84    0.71
  -7   3   4   20.36    1.34
  -7   3   4   19.53    1.51
   7   3  -4   19.88    1.82
   7  -3   4   19.36    1.28
   7  -3   4   19.01    1.18
   7  -3   4   18.49    1.39
  -7   3   4   21.03    1.60
  -7   3   4   21.27    1.40
   7   3   4   18.44    1.29
   7   3   4   18.84    2.04
  -7  -3   4   20.10    1.52
  -7  -3   4   20.99    1.35
   7   3   4   19.84    1.48
   7   3   4   20.67    1.39
  -7   3  -4   17.87    1.17
  -7   3  -4   22.06    3.02
  -7  -3   4   20.07    1.57
  -7   3  -4   18.37    1.50
  -7  -3   4   18.59    1.25
  -7  -3   4   18.39    1.58
  -7  -3   4   20.14    1.63
  -7   3   5    1.16    0.33
  -7  -3  -5    1.39    0.36
   7  -3   5    0.97    0.27
   7  -3   5    1.71    0.56
  -7   3   5    1.75    0.51
  -7   3   5    0.56    0.34
   7  -3   5    0.85    0.39
  -7   3   5    1.27    0.34
  -7  -3   5    0.98    0.39
   7   3   5    1.39    0.52
  -7  -3   5    1.32    0.35
  -7  -3   5    0.76    0.27
  -7   3  -5    1.57    0.36
   7   3   5    0.87    0.28
  -7  -3   5    0.47    0.33
  -7  -3   5    0.85    0.33
  -7  -3   5    0.53    0.29
   7  -3   6   36.05    2.07
   7  -3   6   35.63    2.06
  -7   3   6   41.65    2.25
  -7  -3  -6   32.69    1.90
  -7   3   6   36.22    2.44
  -7   3   6   37.87    2.08
  -7   3   6   39.27    2.48
  -7  -3   6   39.11    2.17
  -7   3  -6   35.62    2.02
   7   3   6   35.29    1.70
  -7  -3   6   38.19    2.43
  -7  -3   6   39.79    2.09
  -7  -3   6   37.56    2.32
   7   3   6   35.66    2.20
  -7  -3   6   39.89    2.50
  -7  -3   6   36.83    2.28
   7   3   6   37.25    2.14
  -7   3   7    4.29    0.70
   7  -3   7    4.47    0.78
  -7   3   7    3.97    0.94
  -7  -3  -7    4.16    0.61
   7  -3   7    4.50    0.59
  -7   3   7    4.40    1.42
   7   3   7    4.05    0.59
  -7   3  -7    2.85    0.67
  -7  -3   7    5.02    0.95
  -7  -3   7    3.84    1.35
  -7   3   8   12.08    1.12
   7  -3   8   11.89    0.97
  -7   3   8   12.06    1.66
  -7   3   8   13.74    1.22
  -7   3   8   13.38    1.02
  -7  -3   8   12.98    1.17
  -7  -3   8   14.23    1.22
   7   3   8   10.74    0.78
   7   3   8   11.85    0.97
  -7   3  -8   13.19    0.91
  -7  -3   8   11.98    1.43
  -7  -3   8   13.41    1.03
  -7  -3   8   12.99    1.25
  -7   3   9    1.92    0.61
  -7   3   9    2.81    0.41
  -7   3   9    2.68    0.48
   7  -3   9    2.77    0.40
  -7   3   9    2.72    0.49
   7  -3   9    3.12    0.41
  -7  -3   9    2.05    0.40
  -7  -3   9    4.13    0.58
  -7  -3   9    2.86    0.51
  -7  -3   9    2.52    0.44
  -7  -3   9    3.06    0.48
   7   3   9    3.36    0.44
  -7   3  10    9.82    0.68
  -7   3  10    8.07    0.69
  -7   3  10    7.61    0.59
  -7   3  10   10.77    0.68
   7   3  10    9.87    0.74
  -7  -3  10    9.66    0.67
  -7  -3  10   10.47    0.70
  -7  -3  10    8.84    0.59
  -8   3   0    0.26    0.33
  -8  -3   0    0.73    0.42
   8  -3   1   44.91    2.48
  -8  -3  -1   46.39    2.71
   8  -3   1   46.51    2.27
  -8   3   1   50.96    2.65
   8  -3   1   46.66    2.40
   8   3   1   49.45    2.52
  -8  -3   1   51.71    2.78
  -8   3  -1   51.02    2.58
  -8   3   2    8.94    0.93
   8  -3   2    6.34    0.70
  -8   3   2    9.08    1.33
  -8   3   2    6.54    0.77
  -8  -3  -2    9.20    1.21
   8   3  -2    6.20    1.27
   8  -3   2    6.66    0.80
   8  -3   2    7.06    0.64
  -8  -3  -2    6.73    1.20
  -8   3  -2    7.52    0.73
  -8  -3   2    6.15    0.92
   8   3   2    6.19    0.77
  -8  -3   2    8.23    0.76
  -8  -3   2    7.69    0.93
   8   3   2    7.32    0.80
   8   3   2    7.18    0.87
  -8  -3   2    5.88    0.74
   8  -3   3   42.14    2.26
  -8   3   3   37.34    2.08
  -8   3   3   36.56    2.30
   8   3  -3   36.22    3.06
  -8   3   3   37.31    2.25
  -8  -3  -3   36.27    2.03
  -8   3   3   37.87    2.19
   8  -3   3   42.41    2.06
   8  -3   3   39.82    2.01
  -8   3  -3   41.71    2.05
   8   3   3   40.08    2.22
  -8  -3   3   38.49    2.00
  -8  -3   3   40.24    2.50
  -8  -3   3   36.49    2.28
   8   3   3   31.19    2.98
   8   3   3   34.56    2.06
   8   3   3   36.55    2.27
  -8  -3   3   38.23    2.15
  -8   3   4    2.41    0.50
   8   3  -4    1.51    0.68
   8  -3   4    2.08    0.45
  -8   3   4    1.49    0.50
  -8   3   4   -0.06    0.60
   8  -3   4    0.71    0.41
  -8  -3   4    0.82    0.32
  -8  -3   4    1.02    0.31
  -8  -3   4    1.28    0.41
  -8  -3   4    1.47    0.47
  -8  -3   4    1.20    0.32
  -8   3  -4    1.68    0.32
   8   3   4    1.06    0.47
   8   3   4    1.65    0.44
   8   3   4    0.52    0.75
  -8  -3   4    1.02    0.52
   8   3   4    1.27    0.52
  -8   3   5   25.67    1.57
  -8   3   5   22.42    1.61
   8  -3   5   26.21    1.35
  -8   3   5   24.21    1.85
   8  -3   5   25.03    1.65
  -8   3   5   26.86    1.67
   8  -3   5   25.15    1.57
  -8   3   5   24.27    1.84
  -8  -3   5   25.20    1.85
  -8  -3   5   25.73    1.72
   8   3   5   22.11    1.69
   8   3   5   23.11    1.43
  -8  -3   5   24.86    1.52
  -8  -3   5   27.00    1.59
   8   3   5   24.49    1.64
  -8  -3   5   24.07    1.85
  -8  -3   5   22.85    1.75
  -8   3   6   16.35    1.19
  -8   3   6   16.58    1.50
   8  -3   6   17.03    1.23
   8  -3   6   16.79    1.23
  -8   3   6   17.42    1.34
  -8   3   6   16.95    1.46
   8   3   6   16.43    1.26
  -8  -3   6   15.19    1.40
   8   3   6   17.43    1.37
  -8  -3   6   15.15    1.29
   8   3   6   16.22    0.93
  -8  -3   6   14.88    1.34
  -8  -3   6   14.14    1.33
  -8  -3   6   13.70    1.40
  -8  -3   6   14.85    1.12
  -8   3   7    6.32    0.68
   8  -3   7    4.56    0.54
  -8   3   7    4.81    0.78
  -8   3   7    5.59    1.27
  -8   3   7    5.07    0.77
   8  -3   7    5.29    0.63
   8   3   7    4.49    0.59
   8   3   7    5.34    0.62
  -8  -3   7    4.26    0.61
  -8  -3   7    4.52    0.79
  -8  -3   7    3.44    0.87
  -8  -3   7    5.54    0.82
  -8  -3   7    6.09    0.78
  -8   3   8    0.06    0.25
  -8   3   8    0.33    0.21
  -8   3   8   -0.03    0.16
   8  -3   8   -0.12    0.16
  -8   3   8    0.33    0.78
  -8  -3   8    0.35    0.59
  -8  -3   8    0.17    0.28
   8   3   8   -0.14    0.18
   8   3   8    0.09    0.18
  -8  -3   8   -0.11    0.27
  -8  -3   8   -0.17    0.16
  -8  -3   8    0.02    0.18
   8  -3   9    1.94    0.30
  -8   3   9    1.69    0.34
  -8   3   9    1.39    0.45
  -8   3   9    1.46    0.32
  -8  -3   9    1.76    0.40
   8   3   9    1.97    0.30
  -8  -3   9    1.91    0.35
  -8  -3   9    1.96    0.32
  -8  -3   9    1.71    0.53
   9   3   0   30.73    1.86
   9  -3   0   31.11    1.80
   9  -3   0   30.60    1.85
  -9  -3   0   32.90    2.09
  -9   3   0   33.51    2.07
   9   3   0   34.47    2.90
  -9  -3   0   32.64    2.00
   9  -3   1    4.74    0.50
   9  -3   1    4.10    0.65
  -9   3   1    5.73    0.83
  -9   3   1    5.42    0.47
   9   3  -1    4.77    1.34
  -9  -3  -1    4.54    0.67
   9   3  -1    3.41    0.75
  -9   3   1    3.52    0.62
   9  -3   1    4.36    0.60
  -9  -3  -1    4.73    0.73
   9   3   1    6.44    0.79
   9   3   1    4.88    0.63
  -9  -3   1    5.45    0.77
   9   3   1    5.58    0.77
  -9   3  -1    4.99    0.72
  -9  -3   1    4.34    0.73
  -9  -3  -2    5.85    0.74
   9   3  -2    5.63    1.48
   9  -3   2    5.00    0.73
  -9  -3  -2    5.14    0.76
  -9   3   2    5.77    0.69
   9  -3   2    6.01    0.63
  -9   3   2    4.80    0.79
   9  -3   2    6.91    0.71
  -9   3   2    4.43    0.67
  -9  -3   2    6.03    0.88
  -9   3  -2    6.98    0.71
   9   3   2    5.59    0.72
  -9  -3   2    5.53    0.72
  -9  -3   2    5.16    0.83
   9   3   2    6.78    1.72
  -9  -3   2    6.45    0.66
   9   3   2    4.61    0.71
   9   3   2    5.91    0.77
   9  -3   3   19.94    1.32
  -9   3   3   21.94    1.63
  -9   3   3   19.41    1.54
  -9   3   3   20.57    1.52
   9  -3   3   21.26    1.54
   9  -3   3   20.90    1.35
  -9   3   3   20.71    1.43
   9   3  -3   16.84    2.28
  -9  -3  -3   21.56    1.37
  -9   3  -3   23.75    1.55
  -9  -3   3   20.62    1.59
   9   3   3   23.11    1.50
  -9  -3   3   20.85    1.33
   9   3   3   22.29    1.52
  -9  -3   3   21.30    1.51
  -9  -3   3   22.21    1.76
   9   3   3   23.93    1.68
   9   3   3   21.12    2.54
   9  -3   4   13.66    0.98
  -9   3   4   14.97    1.13
   9  -3   4   15.36    1.22
  -9   3   4   15.51    1.21
  -9  -3  -4   10.95    0.90
  -9   3   4   13.30    1.25
   9  -3   4   15.33    1.14
  -9   3   4   14.13    1.28
   9   3   4   12.72    1.04
   9   3   4   13.13    1.21
  -9   3  -4   14.43    0.99
   9   3   4   13.05    1.13
  -9  -3   4   12.11    1.30
  -9  -3   4   12.89    1.09
  -9  -3   4   12.91    1.00
  -9  -3   4   12.95    1.24
   9   3   4   12.08    2.08
   9  -3   5    2.69    0.46
  -9   3   5    1.71    0.36
   9  -3   5    2.10    0.48
   9  -3   5    2.38    0.41
  -9   3   5    2.57    0.51
  -9   3   5    2.58    0.61
  -9   3   5    2.70    0.79
  -9  -3   5    1.37    0.39
  -9  -3   5    1.91    0.51
   9   3   5    2.00    0.40
  -9  -3   5    1.10    0.43
   9   3   5    1.93    0.45
  -9  -3   5    1.66    0.48
   9   3   5    2.67    0.58
  -9  -3   5    1.83    0.42
  -9  -3   5    1.95    0.40
  -9   3   6   11.60    1.13
  -9   3   6   12.37    1.12
   9  -3   6   12.57    0.98
   9  -3   6   11.51    0.95
  -9  -3   6   12.00    1.14
   9   3   6   11.56    1.02
  -9  -3   6   11.76    0.96
  -9  -3   6   11.29    1.14
   9   3   6   12.07    1.06
  -9  -3   6   11.58    1.08
  -9  -3   6   10.84    1.11
  -9  -3   6   10.73    1.08
   9   3   6   10.86    0.73
  -9   3   7    1.86    0.40
  -9   3   7    0.78    0.44
   9  -3   7    1.42    0.32
  -9   3   7    2.19    0.41
  -9   3   7    0.86    0.64
   9  -3   7    1.66    0.32
  -9  -3   7    1.33    0.66
   9   3   7    1.78    0.38
   9   3   7    1.88    0.39
  -9  -3   7    2.57    0.50
  -9  -3   7    1.13    0.40
  -9  -3   7    2.08    0.49
  -9  -3   7    1.79    0.37
  -9   3   8    1.14    0.35
  -9   3   8    1.97    0.37
   9  -3   8    1.68    0.30
  -9   3   8    2.01    0.44
  -9   3   8    2.85    0.77
  -9  -3   8    2.40    0.59
  -9  -3   8    2.23    0.42
   9   3   8    1.91    0.32
  -9  -3   8    2.09    0.35
  -9  -3   8    2.07    0.38
   9   3   8    2.85    0.37
  -9   3   9    0.30    0.11
  -9   3   9    0.37    0.21
  -9   3   9    0.23    0.15
  -9  -3   9    0.26    0.25
 -10   3   0    3.07    0.74
  10  -3   0    3.71    0.79
  10   3   0    1.97    0.95
 -10  -3   0    2.17    0.47
  10   3   0    3.92    0.56
  10   3   0    3.26    0.56
 -10   3   1   19.78    1.71
 -10  -3  -1   18.44    1.47
  10   3  -1   18.20    2.54
  10   3  -1   18.47    1.29
 -10   3   1   18.62    1.02
 -10   3   1   16.84    1.45
  10  -3   1   21.00    1.38
  10  -3   1   19.92    1.31
  10  -3  -1   16.66    1.36
  10   3   1   16.69    2.32
  10   3   1   18.25    1.34
 -10  -3   1   15.17    1.37
  10   3   1   19.49    1.38
  10   3   1   16.45    1.44
 -10   3  -1   22.59    1.50
 -10  -3   1   20.47    1.60
  10  -3   2   14.40    1.06
 -10   3   2   13.16    1.21
  10  -3   2   11.32    1.06
 -10   3   2   13.60    1.12
 -10  -3  -2   14.49    1.24
  10  -3   2   12.41    0.92
 -10   3   2   14.97    1.56
  10   3  -2   10.11    2.00
  10   3   2   14.50    1.14
 -10   3  -2   13.65    1.08
  10   3   2   11.98    2.13
 -10  -3   2   11.62    1.12
  10   3   2   14.26    1.20
 -10  -3   2   13.29    1.31
 -10   3   3   23.68    1.67
  10  -3   3   23.82    1.43
  10  -3   3   25.37    1.65
 -10  -3  -3   20.63    1.40
 -10   3   3   22.99    1.89
 -10   3   3   23.57    1.56
  10  -3   3   24.14    1.46
  10   3   3   22.70    1.55
  10   3   3   22.70    1.57
  10   3   3   20.83    1.65
 -10   3  -3   25.12    1.49
 -10  -3   3   25.15    1.88
 -10  -3   3   25.36    1.44
 -10  -3   3   24.38    1.63
  10  -3   4    4.50    0.57
  10  -3   4    5.58    0.70
 -10   3   4    6.30    0.84
 -10  -3  -4    4.24    0.57
 -10   3   4    6.95    1.25
  10  -3   4    4.89    0.57
 -10   3   4    4.65    0.61
 -10   3   4    6.41    0.76
 -10  -3   4    4.22    0.56
 -10   3  -4    4.58    0.54
  10   3   4    5.51    0.68
  10   3   4    6.98    0.85
  10   3   4    5.23    0.66
 -10  -3   4    4.42    0.78
 -10  -3   4    5.29    0.67
 -10   3   5    6.50    0.74
  10  -3   5    5.70    0.69
 -10   3   5    7.29    1.38
  10  -3   5    6.12    0.60
 -10   3   5    7.11    0.71
 -10   3   5    6.84    0.81
  10  -3   5    5.44    0.62
 -10  -3   5    5.88    0.81
  10   3   5    6.44    0.63
 -10  -3   5    5.89    0.66
 -10  -3   5    6.34    0.69
  10   3   5    7.99    0.87
  10   3   5    6.91    0.73
  10  -3   6   15.77    1.08
 -10   3   6   16.40    1.09
  10  -3   6   15.38    1.07
 -10   3   6   16.30    1.28
 -10   3   6   15.18    1.18
  10   3   6   14.17    0.81
 -10  -3   6   13.03    1.09
  10   3   6   15.01    1.15
  10   3   6   15.22    1.10
 -10  -3   6   16.19    1.29
 -10  -3   6   15.32    1.03
 -10  -3   6   16.84    1.64
 -10   3   7    0.15    0.17
  10  -3   7    0.18    0.15
  10  -3   7   -0.15    0.15
 -10   3   7    0.27    0.59
 -10   3   7   -0.24    0.19
 -10  -3   7   -0.05    0.39
  10   3   7    0.14    0.15
 -10  -3   7    0.14    0.23
 -10  -3   7    0.15    0.19
 -10  -3   7   -0.02    0.52
  10   3   7    0.05    0.18
 -10   3   8    3.95    0.42
 -10   3   8    3.98    0.85
 -10   3   8    4.35    0.43
  10  -3   8    4.96    0.62
 -10  -3   8    3.88    0.65
  10   3   8    5.33    0.44
 -10  -3   8    3.92    0.48
 -11   3   0   19.79    1.64
  11  -3   0   21.12    1.36
  11   3   0   20.87    1.56
  11  -3   0   21.63    1.38
 -11   3   0   23.78    1.77
 -11  -3   0   17.57    1.51
  11   3   0   21.75    1.49
 -11  -3   0   23.44    1.73
  11   3   0   20.17    1.35
 -11   3   0   22.74    1.19
  11  -3   1   15.64    1.15
 -11   3   1   14.65    1.36
 -11   3   1   17.19    1.29
  11  -3   1   15.76    1.18
  11   3  -1   17.56    1.28
 -11  -3  -1   16.96    1.53
 -11   3   1   18.28    1.79
  11   3   1   16.79    1.20
  11  -3  -1   15.12    1.11
  11   3   1   17.36    1.31
  11   3   1   17.77    1.37
  11  -3  -1   13.80    1.08
 -11  -3   1   16.47    1.43
 -11   3  -1   16.74    1.30
 -11  -3   1   14.60    1.32
 -11   3   2   14.87    1.14
  11  -3   2   16.90    1.14
 -11   3   2   14.34    1.27
  11  -3   2   16.19    1.23
 -11   3   2   13.62    1.69
 -11  -3  -2   14.63    1.26
  11   3   2   14.00    1.13
 -11  -3   2   15.16    1.25
 -11  -3   2   16.20    1.43
  11  -3  -2   12.44    1.07
 -11   3  -2   15.07    1.14
  11   3   2   15.98    1.22
  11   3   2   15.62    1.29
  11  -3   3   12.16    0.98
 -11  -3  -3   14.74    1.05
  11  -3   3   14.64    1.52
 -11   3   3   16.77    1.26
 -11   3   3   16.19    2.22
  11   3   3   19.15    1.69
 -11   3  -3   14.70    1.11
  11   3   3   14.50    1.13
 -11  -3   3   14.95    1.24
 -11   3   4    2.24    0.45
 -11  -3  -4    1.57    0.32
  11  -3   4    1.16    0.29
  11  -3   4    1.28    0.35
 -11   3   4    1.16    0.86
  11  -3   4    1.08    0.31
 -11   3   4    1.41    0.34
 -11  -3   4    1.43    0.33
  11   3   4    1.50    0.34
 -11   3  -4    1.37    0.32
  11   3   4    1.48    0.34
 -11  -3   4    1.69    0.52
 -11  -3   4    1.66    0.38
  11   3   4    1.57    0.39
  11  -3   5    1.98    0.38
 -11   3   5    2.24    0.45
  11  -3   5    1.58    0.36
 -11   3   5    2.92    0.41
 -11   3   5    2.13    0.65
 -11   3   5    2.60    0.47
 -11  -3   5    2.91    0.48
  11   3   5    2.80    0.51
 -11  -3   5    2.58    0.55
  11   3   5    2.87    0.39
 -11  -3   5    2.48    0.54
  11   3   5    2.32    0.39
  11  -3   6    0.23    0.26
  11  -3   6   -0.16    0.24
 -11   3   6    0.11    0.15
 -11   3   6   -0.19    0.26
 -11   3   6    0.49    0.73
 -11  -3   6    0.06    0.44
  11   3   6    0.58    0.29
 -11  -3   6    0.36    0.20
 -11  -3   6    0.07    0.60
  11   3   6    0.14    0.15
 -11   3   7    0.53    0.54
  11  -3   7   -0.17    0.23
 -11   3   7    0.64    0.39
  11  -3   7    0.31    0.14
 -11   3   7    0.41    0.16
  11   3   7    0.39    0.15
 -11  -3   7    0.62    0.40
  11   3   7    0.40    0.14
 -12   3   0    0.14    0.19
  12   3   0    0.15    0.22
 -12  -3   0    0.45    0.68
 -12   3   0   -0.05    0.12
  12  -3   0    0.12    0.21
 -12   3   0   -0.10    0.25
 -12  -3   0    0.18    0.17
 -12   3   0    0.07    0.20
  12  -3   0    0.19    0.18
 -12  -3  -1    0.63    0.60
 -12   3   1    1.42    0.43
  12  -3   1    1.28    0.32
  12  -3   1    0.63    0.24
  12   3  -1    0.46    0.33
 -12   3   1    1.39    0.75
 -12   3   1    0.61    0.25
 -12   3  -1    0.79    0.37
  12   3   1    0.94    0.31
  12   3   1    0.93    0.30
 -12   3  -1    1.16    0.24
 -12  -3   1    1.44    0.68
  12  -3  -1    1.19    0.29
  12   3   1    0.89    0.42
 -12  -3   1    0.56    0.30
  12  -3  -1    1.34    0.30
 -12   3  -1    1.25    0.38
  12  -3   2    2.43    0.43
 -12   3   2    4.48    1.06
  12  -3   2    2.91    0.50
 -12   3   2    2.86    0.47
 -12  -3  -2    2.03    0.42
 -12   3   2    2.81    0.51
 -12  -3   2    1.72    0.59
  12   3   2    3.25    0.60
  12  -3  -2    2.40    0.45
 -12  -3   2    2.75    0.48
 -12   3  -2    2.82    0.45
  12   3   2    2.67    0.47
  12   3   2    1.82    0.42
 -12   3   3    5.90    0.67
  12  -3   3    5.82    0.66
  12  -3   3    5.95    0.58
 -12   3   3    5.88    0.61
 -12   3   3    5.30    0.98
 -12  -3  -3    4.70    0.50
  12   3   3    4.62    0.57
  12   3   3    4.27    0.63
 -12  -3   3    4.29    0.57
 -12  -3   3    4.90    0.89
 -12   3  -3    5.33    0.55
  12   3   3    4.77    0.56
 -12   3   4    2.22    0.38
 -12   3   4    1.71    0.57
 -12   3   4    2.40    0.43
  12  -3   4    1.87    0.39
  12  -3   4    2.15    0.40
  12   3   4    2.63    0.45
  12   3   4    2.27    0.38
  12   3   4    2.45    0.39
 -12  -3   4    2.59    0.41
 -12  -3   4    2.74    0.76
 -12   3   5    1.27    0.35
  12  -3   5    0.71    0.19
 -12   3   5    0.71    0.26
 -12   3   5    1.15    0.27
  12  -3   5    0.39    0.39
  12  -3   5    1.04    0.27
  12   3   5    0.89    0.21
 -12  -3   5    0.62    0.30
 -12  -3   5    0.40    0.77
  12   3   5    0.87    0.21
  12   3   5    0.84    0.30
 -12   3   6    5.16    0.55
 -12   3   6    6.69    0.83
  12  -3   6    5.91    0.47
 -12  -3   6    6.14    0.59
  12   3   6    5.48    0.56
  12   3   6    5.15    0.48
 -12  -3   6    6.30    0.73
 -13   3   0    0.60    0.22
  13  -3   0    1.25    0.27
 -13   3   0    0.65    0.29
  13   3   0    0.00    0.30
  13  -3   0    0.98    0.24
 -13  -3   0    0.93    0.34
 -13  -3   0    0.70    0.67
  13   3   0    1.08    0.29
 -13   3   0    0.80    0.27
  13  -3   1    2.32    0.37
 -13   3   1    2.47    0.47
  13   3  -1    2.95    0.45
 -13   3   1    3.01    0.53
 -13  -3  -1    2.47    0.50
 -13   3   1    3.14    0.51
 -13  -3  -1    2.88    0.56
 -13  -3   1    2.39    0.44
 -13  -3   1    1.78    0.84
  13   3   1    2.41    0.42
 -13   3  -1    2.93    0.43
 -13   3  -1    2.49    0.49
  13   3   1    2.49    0.46
 -13   3  -1    2.56    0.41
  13  -3   2   10.61    0.76
  13  -3   2   12.39    1.00
 -13   3   2   10.19    0.78
  13   3  -2   10.85    0.82
 -13   3   2   11.47    0.95
 -13   3   2   10.52    0.96
 -13  -3  -2   12.51    1.00
 -13  -3  -2    9.52    0.96
  13  -3  -2   10.24    0.71
 -13   3  -2   10.85    0.80
  13   3   2   13.22    1.02
 -13   3  -2   11.35    0.80
 -13  -3   2   11.82    0.91
 -13  -3   2   11.49    1.59
 -13   3  -2   11.06    0.73
  13   3   2   11.49    0.85
 -13   3  -2    8.56    0.93
  13  -3   3    6.81    0.62
 -13   3   3    6.76    0.70
 -13   3   3    6.76    0.79
  13  -3   3    6.67    0.76
 -13  -3  -3    6.04    0.48
 -13   3   3    5.93    0.54
 -13   3  -3    5.41    0.50
  13  -3  -3    6.13    0.51
 -13   3  -3    6.66    0.53
  13   3   3    7.08    0.67
  13   3   3    6.49    0.79
 -13   3  -3    5.72    0.98
 -13  -3   3    6.12    1.52
 -13  -3   3    5.94    0.58
 -13   3   4    0.80    0.22
  13  -3   4    1.06    0.21
  13  -3   4    1.26    0.27
 -13   3   4    1.09    0.27
 -13   3   4    0.72    0.18
 -13  -3   4    1.40    0.81
  13   3   4    0.87    0.22
 -13   3  -4    0.90    0.23
  13   3   4    1.24    0.31
 -13   3  -4    0.73    0.26
 -13  -3   4    0.88    0.25
 -13   3   5    0.18    0.29
  13  -3   5    0.22    0.10
 -13   3   5    0.23    0.16
 -13   3  -5    0.23    0.14
 -13   3  -5    0.17    0.11
 -13  -3   5    0.11    0.29
 -13  -3   5   -0.11    0.27
  13   3   5    0.09    0.14
  14  -3   0   -0.18    0.16
 -14   3   0    0.03    0.12
  14  -3   0    0.16    0.13
 -14  -3   0    0.25    0.16
 -14  -3   0   -0.26    0.19
 -14  -3  -1    2.48    0.34
 -14   3   1    3.00    0.42
  14  -3   1    1.81    0.37
 -14  -3  -1    2.50    0.41
 -14   3   1    3.00    0.41
  14  -3   1    2.63    0.34
 -14  -3   1    2.89    0.39
 -14   3  -1    2.84    0.39
  14  -3  -1    2.81    0.30
 -14   3  -1    2.61    0.43
  14   3   1    2.61    0.35
 -14  -3   1    2.15    0.50
  14   3   1    2.08    0.33
 -14  -3  -2    2.93    0.34
  14  -3   2    2.56    0.33
  14  -3   2    2.78    0.32
 -14   3   2    2.21    0.36
 -14  -3  -2    2.78    0.42
 -14   3   2    2.40    0.34
  14   3   2    2.86    0.35
 -14   3  -2    2.65    0.40
 -14   3  -2    2.95    0.50
  14  -3  -2    2.66    0.29
 -14  -3   2    2.81    0.35
  14   3   2    2.93    0.43
 -14  -3   2    2.17    0.51
  14  -3   3    0.19    0.14
  14  -3   3    0.29    0.14
 -14  -3  -3    0.55    0.20
 -14   3   3    0.40    0.20
 -14   3   3    0.27    0.12
 -14   3  -3    0.23    0.13
  14   3   3    0.51    0.16
 -14  -3   3    0.41    0.15
 -14  -3   3    0.04    0.32
  14   3   3    0.36    0.17
 -14   3   4    2.74    0.39
  14  -3   4    2.56    0.25
 -14  -3  -4    2.23    0.32
  14   3   4    3.28    0.33
 -14  -3   4    2.68    0.32
  14   3   4    2.59    0.28
 -14   3  -4    2.20    0.31
 -15   3   0    0.26    0.32
 -15  -3   0    0.38    0.13
 -15  -3   0    0.57    0.27
  15   3   0    0.52    0.12
 -15   3   0    0.31    0.13
  15  -3   0    0.25    0.11
 -15   3   1    2.60    0.50
  15  -3   1    3.54    0.29
 -15  -3  -1    3.65    0.34
 -15   3   1    3.32    0.32
 -15  -3   1    3.28    0.37
  15   3   1    3.17    0.29
 -15   3  -1    4.02    0.38
 -15  -3   1    3.93    0.37
   0   4   1   29.10    1.61
   0  -4  -1   34.02    1.73
   0  -4  -1   31.54    1.68
   0   4  -1   32.16    1.69
   0   4  -1   32.29    1.69
   0   4   1   29.39    1.57
   0   4   1   30.64    1.62
   0   4   2   78.93    3.87
   0   4   2   76.86    3.67
   0  -4   2   93.94    4.21
   0   4   2   86.83    3.94
   0  -4  -2   80.53    4.28
   0  -4   2   86.31    4.09
   0   4  -2   90.07    4.14
   0  -4  -2   88.97    4.09
   0  -4   2   93.95    3.62
   0   4  -2   98.02    3.72
   0   4  -2   96.36    4.12
   0  -4  -2   87.05    3.97
   0  -4   3   55.75    3.10
   0  -4   3   57.36    3.19
   0  -4   3   52.04    2.30
   0   4   3   58.82    2.47
   0   4   3   51.63    2.85
   0  -4  -3   55.99    2.98
   0   4   3   53.22    2.92
   0  -4  -3   51.55    3.08
   0   4  -3   57.89    3.07
   0  -4  -3   44.32    2.35
   0   4  -3   49.91    2.34
   0   4  -3   47.13    3.02
   0   4  -4    0.36    0.39
   0   4  -4    0.33    0.36
   0  -4  -4    0.30    0.32
   0  -4   4   -0.17    0.52
   0   4   4    0.64    0.51
   0  -4  -4    0.89    0.35
   0   4   4   -0.11    0.24
   0  -4   5    0.55    0.66
   0   4  -5    0.59    0.53
   0   4   5    0.98    0.28
   0  -4   5    1.45    0.29
   0   4  -5    0.42    0.36
   0  -4  -5    0.88    0.55
   0  -4  -5    1.80    0.68
   0  -4   6    0.35    0.33
   0   4   6    0.51    0.33
   0   4   6    0.24    0.20
   0  -4   6    0.32    0.24
   0   4  -6    0.36    0.63
   0   4   6    0.17    0.24
   0  -4  -6    1.52    0.70
   0  -4   6    0.70    0.36
   0  -4  -7   -0.55    1.02
   0  -4   7    0.15    0.18
   0  -4  -7    0.24    0.19
   0  -4   7   -0.06    0.27
   0   4   7    0.28    0.18
   0  -4   7    0.15    0.24
   0  -4   7    0.51    0.26
   0   4   7   -0.08    0.23
   0   4   7    0.16    0.22
   0   4   7    0.64    0.25
   0   4  -7    0.13    0.29
   0  -4   7    0.57    0.23
   0   4   8    3.15    0.60
   0   4   8    3.81    0.75
   0   4   8    4.25    0.76
   0  -4  -8    3.18    0.58
   0   4   8    3.50    0.66
   0  -4   9    4.98    0.76
   0   4   9    3.98    0.78
   0  -4  -9    3.43    0.56
   0   4   9    2.90    0.66
   0  -4   9    5.41    0.80
   0  -4   9    5.01    0.76
   0  -4   9    4.89    0.76
   0   4   9    3.15    0.62
   0   4  -9    4.31    0.66
   0   4   9    4.11    0.63
   0  -4   9    4.20    0.73
   0   4  10    1.11    0.30
   0   4  10    2.01    0.58
   0  -4  10    0.70    0.30
   0  -4  10    0.74    0.31
   0   4 -10    1.16    0.45
   0  -4  10    1.36    0.43
   0   4  10    1.58    0.34
   0  -4 -10    1.62    0.36
   0   4  10    1.33    0.42
   0   4  10    2.09    0.50
   0  -4  10    1.32    0.38
   0  -4 -11    6.22    0.53
   0   4  11    4.53    0.49
   0   4  11    5.30    0.55
   0  -4  11    5.53    0.56
   0   4 -11    6.17    0.72
   0  -4  11    5.28    0.51
   0   4  11    4.75    0.53
  -1  -4   0  352.64   14.89
   1   4   0  400.78   14.84
   1  -4   0  380.61   14.98
   1  -4   0  429.12   15.13
  -1  -4   0  402.89   14.87
  -1   4   0  427.48   14.76
   1  -4   1   45.62    2.28
  -1   4   1   45.26    2.29
   1  -4   1   46.12    2.30
  -1  -4  -1   40.04    2.21
   1   4  -1   49.47    2.11
  -1  -4  -1   47.87    2.42
  -1   4   1   47.59    2.27
   1  -4   1   49.22    2.58
  -1   4   1   47.05    1.99
  -1   4  -1   48.70    2.38
   1  -4  -1   46.00    2.22
  -1  -4   1   48.51    2.21
  -1  -4   1   50.18    2.14
  -1   4  -1   50.75    2.51
   1   4   1   52.06    2.17
  -1   4  -1   48.45    2.32
   1   4   1   46.68    2.46
   1   4   1   46.66    2.32
  -1  -4   1   43.40    2.22
  -1   4   2  323.94   12.18
   1  -4   2  299.44   12.45
   1   4  -2  336.32   11.86
  -1  -4  -2  293.65   12.50
   1  -4   2  315.37   12.75
  -1   4   2  301.56   11.91
  -1  -4  -2  315.36   12.65
  -1   4   2  301.11   12.08
   1   4  -2  322.47   12.06
   1   4  -2  294.84   12.33
  -1   4  -2  322.88   12.66
   1  -4  -2  325.81   12.00
   1   4   2  316.64   12.55
   1  -4  -2  319.99   12.26
   1   4   2  344.34   11.94
   1   4   2  330.76   12.46
  -1  -4   2  315.54   12.20
  -1   4  -2  330.02   12.62
   1  -4   3   15.96    1.55
   1   4  -3   20.71    1.66
   1   4  -3   20.81    1.37
  -1  -4  -3   16.53    1.55
  -1   4   3   17.98    1.33
   1  -4   3   17.27    1.64
  -1  -4  -3   15.45    1.57
  -1   4   3   19.36    1.33
   1   4  -3   19.20    1.04
  -1  -4   3   19.41    1.41
  -1   4  -3   18.24    1.66
   1   4   3   16.36    1.47
   1  -4  -3   18.70    1.50
   1   4   3   15.04    1.48
  -1   4  -3   16.42    1.57
   1  -4  -3   17.92    1.31
   1  -4  -3   18.63    1.15
   1   4   3   16.74    1.05
  -1  -4  -4   14.70    1.71
   1  -4   4   14.16    0.87
   1   4  -4   14.38    1.57
  -1  -4  -4   14.04    1.58
   1   4  -4   13.35    1.26
  -1   4   4   14.27    1.41
  -1  -4   4   14.88    1.37
  -1   4  -4   14.39    1.63
   1  -4  -4   13.02    1.39
   1  -4  -4   12.88    1.45
  -1   4  -4   16.13    1.76
  -1  -4  -5   12.06    1.57
   1   4  -5    9.21    1.97
  -1  -4  -5    7.72    1.77
   1   4  -5   10.97    1.27
   1  -4   5   13.17    0.84
  -1   4  -5    9.85    1.75
   1  -4  -5   10.54    1.33
   1   4   5    9.42    0.75
  -1  -4   5   10.56    0.79
   1  -4  -5   10.47    1.47
   1  -4   6   32.87    1.93
  -1   4   6   31.89    1.93
   1   4  -6   36.01    3.40
   1  -4   6   28.56    2.00
   1  -4   6   32.96    1.75
   1  -4   6   32.31    2.01
   1  -4   6   29.73    2.05
  -1  -4  -6   32.77    3.14
  -1   4   6   32.92    2.02
  -1  -4  -6   34.65    1.89
   1   4   6   33.76    2.18
   1   4   6   33.27    1.68
  -1  -4   6   31.93    2.17
  -1  -4   6   33.16    2.02
  -1   4  -6   35.64    3.55
  -1  -4   6   33.82    1.88
  -1   4  -6   28.92    1.84
  -1  -4   6   30.04    1.96
   1   4   6   32.86    1.85
  -1   4   7    7.77    0.90
  -1   4   7    7.08    0.92
  -1   4   7    7.04    1.05
   1  -4   7    6.02    0.66
   1  -4   7    5.21    0.82
   1  -4   7    5.62    0.77
   1   4  -7    7.44    0.87
  -1   4   7    7.27    0.75
   1  -4   7    4.95    0.81
  -1  -4  -7    6.93    0.74
   1  -4  -7    6.61    0.70
  -1  -4   7    5.21    0.78
  -1  -4   7    5.61    0.70
   1   4   7    7.98    0.70
   1   4   7    7.11    0.99
  -1  -4   7    6.21    0.81
   1   4   7    7.60    0.82
  -1   4  -7    5.20    0.73
   1   4   7    6.66    0.81
  -1  -4   7    5.91    0.79
  -1  -4   7    7.72    0.99
  -1   4   8   16.33    1.57
   1  -4   8   16.66    1.38
   1  -4   8   18.99    1.54
   1  -4   8   14.65    1.41
  -1   4   8   17.12    1.30
  -1   4   8   16.67    1.41
  -1  -4  -8   15.05    1.25
   1   4  -8   17.87    1.33
  -1   4   8   16.84    1.55
   1  -4   8   16.79    1.36
   1   4   8   18.02    1.14
  -1  -4   8   17.12    1.36
  -1  -4   8   18.73    1.55
   1   4   8   17.26    1.33
   1  -4  -8   14.17    1.17
  -1  -4   8   16.59    1.42
  -1  -4   8   17.30    1.56
  -1  -4   8   15.98    1.45
  -1   4  -8   16.77    1.32
   1   4   8   18.54    1.38
   1   4   8   16.05    1.57
   1   4   8   20.18    1.71
   1  -4   9   18.55    1.48
   1   4  -9   19.18    1.37
  -1   4   9   17.94    1.41
   1  -4   9   17.36    1.43
  -1   4   9   18.56    1.35
   1  -4   9   17.81    1.49
  -1   4   9   17.19    1.57
  -1   4   9   18.56    1.46
  -1  -4  -9   19.02    1.37
   1  -4   9   19.18    1.44
  -1   4   9   17.78    1.60
   1   4   9   20.26    1.43
  -1  -4   9   20.49    1.67
  -1  -4   9   16.38    1.44
   1   4   9   20.27    1.38
   1   4   9   16.14    1.57
  -1  -4   9   18.75    1.47
   1  -4  -9   18.47    1.32
   1   4   9   18.58    1.58
  -1  -4   9   20.00    1.55
  -1  -4   9   19.59    1.48
  -1   4  -9   20.54    1.43
  -1   4  10    1.13    0.33
  -1   4  10    1.44    0.49
   1  -4  10    2.43    0.53
  -1   4  10    1.39    0.42
   1   4 -10    2.14    0.39
  -1   4  10    2.04    0.48
   1  -4  10    2.75    0.50
   1  -4  10    1.42    0.36
   1  -4  10    1.93    0.42
  -1  -4  10    1.36    0.49
   1   4  10    1.80    0.46
  -1  -4  10    1.44    0.38
   1   4  10    1.33    0.39
  -1  -4  10    1.92    0.46
   1   4  10    1.51    0.35
  -1  -4  10    1.73    0.65
  -1   4 -10    2.28    0.42
  -1  -4 -11    0.83    0.20
   1  -4  11    0.37    0.25
   1  -4  11    0.42    0.17
  -1   4  11    0.41    0.18
  -1   4  11    0.65    0.22
   1   4 -11    0.37    0.17
  -1   4  11    0.58    0.20
  -1   4 -11    0.51    0.18
   1   4  11    0.54    0.24
   1  -4 -11    0.84    0.22
  -1  -4  11    0.36    0.19
  -1  -4  11    0.19    0.16
  -1  -4  11    0.40    0.26
  -1  -4  11    0.38    0.16
  -2   4   0    0.50    0.25
  -2   4   0    0.66    0.21
   2  -4   0    1.14    0.37
   2  -4   0    0.82    0.20
   2  -4   1    3.83    0.68
   2  -4   1    4.03    0.56
   2   4  -1    5.30    0.55
  -2   4  -1    4.56    0.61
  -2   4  -1    4.52    0.69
  -2  -4   1    5.02    0.45
   2  -4   2   66.84    3.45
   2   4  -2   59.95    3.14
   2  -4   2   66.20    3.71
  -2  -4  -2   59.66    3.51
   2   4   2   61.62    3.50
   2   4   2   61.57    3.36
   2  -4  -2   69.02    3.03
  -2  -4   2   62.95    2.62
   2   4   2   65.48    2.94
  -2   4  -2   69.96    3.55
  -2   4  -2   60.70    3.53
  -2  -4   2   62.14    2.77
  -2  -4  -3   26.42    2.32
   2   4  -3   31.85    2.20
  -2   4   3   32.38    1.90
   2  -4   3   32.05    2.54
  -2  -4  -3   28.66    2.32
   2   4  -3   32.56    1.55
   2   4   3   29.90    2.26
   2   4   3   28.33    2.40
  -2  -4   3   33.64    1.66
   2   4   3   32.80    1.69
   2  -4  -3   28.75    1.90
   2  -4  -3   30.82    1.67
  -2   4  -3   30.50    2.59
  -2   4  -3   31.85    2.43
  -2  -4   3   34.56    1.56
   2   4  -4  103.54    5.50
  -2  -4  -4  109.60    6.17
   2  -4   4   98.64    4.28
   2   4  -4  114.63    4.18
  -2  -4  -4  109.19    5.87
   2   4   4   99.98    4.35
   2  -4  -4  112.23    4.92
  -2  -4   4  112.36    4.54
  -2   4  -4  105.25    5.89
  -2   4  -4   99.44    5.90
   2  -4  -4  105.96    5.25
   2   4  -5   13.51    2.58
   2  -4   5   18.80    1.16
  -2  -4  -5   24.74    2.50
   2  -4  -5   20.09    1.78
  -2  -4   5   20.82    1.41
  -2   4  -5   17.28    2.20
   2  -4  -5   16.74    1.84
   2   4   5   21.24    1.23
  -2   4   6    6.08    0.85
  -2  -4  -6    6.24    0.70
   2   4  -6    8.30    1.69
   2  -4   6    7.73    0.89
  -2   4   6    5.76    0.65
  -2   4   6    5.67    0.78
  -2   4  -6    7.09    0.80
  -2  -4   6    6.27    0.72
   2   4   6    4.99    0.73
  -2  -4   6    7.24    0.89
   2   4   6    6.78    0.65
  -2  -4   6    6.45    0.93
  -2  -4   6    7.28    0.85
  -2  -4   6    6.27    0.89
   2  -4  -6    5.37    1.06
   2   4   6    5.55    0.84
   2  -4   7   11.89    1.18
   2  -4   7    7.85    1.48
  -2   4   7   13.35    1.81
  -2   4   7    9.94    1.31
   2  -4   7   11.88    0.97
   2  -4   7   10.63    1.04
  -2   4   7   14.83    1.98
  -2   4   7   14.36    1.86
   2  -4   7   10.42    1.15
  -2  -4   7   10.78    1.61
   2   4   7   12.08    1.06
  -2  -4   7   11.33    1.15
   2   4   7   12.75    1.51
   2  -4  -7   10.68    0.90
  -2   4  -7   11.91    1.09
   2   4   7   13.54    0.96
   2   4   7   11.63    1.05
   2  -4   8   13.49    1.25
   2  -4   8   13.38    1.29
   2  -4   8   13.45    1.23
   2  -4   8   14.31    1.11
  -2   4   8   15.34    1.19
   2  -4   8   11.64    1.29
   2   4  -8   17.10    1.18
  -2  -4  -8   13.34    1.16
  -2   4   8   14.31    1.32
  -2   4   8   14.97    1.48
  -2   4   8   15.94    1.52
   2   4   8   11.56    1.36
  -2  -4   8   14.50    1.44
   2   4   8   13.08    1.33
  -2   4  -8   12.91    1.16
  -2  -4   8   13.11    1.29
  -2  -4   8   15.05    1.37
   2   4   8   13.28    1.00
  -2  -4   8   14.78    1.36
   2   4   8   12.23    1.08
  -2  -4   8   14.89    1.26
   2  -4  -8   14.17    1.10
   2   4   8   14.03    1.19
  -2   4   9    0.31    0.25
  -2  -4  -9    0.64    0.31
  -2   4   9    0.47    0.26
   2  -4   9    0.57    0.39
   2  -4   9    0.78    0.36
  -2   4   9    0.54    0.34
  -2   4   9    0.16    0.26
   2  -4   9    0.63    0.30
   2  -4   9    0.09    0.20
   2   4  -9    0.64    0.33
  -2   4   9    0.36    0.27
   2   4   9    0.39    0.28
   2   4   9    0.76    0.25
  -2   4  -9    0.60    0.29
  -2  -4   9    0.39    0.31
   2  -4  -9    0.69    0.29
   2   4   9    0.32    0.30
  -2  -4   9    0.59    0.34
   2   4   9    0.58    0.32
  -2  -4   9    0.56    0.31
  -2  -4   9    0.23    0.26
  -2  -4   9    0.29    0.27
   2  -4  10    4.57    0.64
   2  -4  10    4.78    0.67
  -2  -4 -10    4.26    0.57
  -2   4  10    4.72    0.68
   2   4 -10    5.89    0.62
  -2   4  10    5.84    0.79
  -2   4  10    4.46    0.68
  -2   4  10    4.87    0.59
  -2   4  10    5.26    0.66
  -2  -4  10    3.57    0.65
   2   4  10    4.82    0.59
   2  -4 -10    4.22    0.53
   2   4  10    4.14    0.63
  -2  -4  10    4.82    0.60
   2   4  10    5.26    0.65
  -2  -4  10    4.37    0.58
  -2  -4  10    5.03    0.69
  -2   4 -10    4.09    0.57
  -2   4  11   -0.21    0.20
  -2  -4 -11    0.26    0.18
  -2   4  11    0.52    0.18
   2   4 -11    0.24    0.16
  -2   4  11    0.34    0.18
   2  -4  11    0.51    0.18
  -2  -4  11    0.70    0.20
  -2  -4  11    0.27    0.13
   2   4  11    0.53    0.22
  -2  -4  11    0.25    0.18
  -2  -4  11    0.33    0.22
  -3  -4   0    9.08    0.89
   3   4   0    7.33    0.79
   3  -4   0    7.91    0.94
  -3   4   0    7.65    0.67
  -3   4   0    6.68    0.80
   3   4   0    8.33    0.86
   3  -4   0    7.48    0.63
   3   4  -1   91.58    3.65
  -3  -4  -1   81.96    4.36
   3  -4   1   97.88    4.79
   3   4  -1   80.70    3.99
   3  -4   1   89.12    4.18
  -3   4  -1   94.99    4.58
  -3   4  -1   96.39    4.29
   3   4   1   90.63    4.58
   3   4   1   91.47    4.26
   3  -4  -1   88.75    3.96
   3  -4  -1   92.39    4.28
  -3  -4   1   94.07    3.84
   3   4   1   78.41    4.03
   3  -4   2   74.97    4.17
   3  -4   2   82.49    4.60
   3   4  -2   76.52    3.59
  -3  -4  -2   78.00    4.39
   3  -4  -2   82.36    3.57
   3  -4  -2   82.53    3.82
   3   4   2   74.11    4.33
  -3   4  -2   82.00    4.47
  -3   4  -2   86.16    4.29
   3   4   2   78.97    3.76
   3   4   2   73.20    4.10
   3   4  -3   28.12    2.09
   3  -4   3   36.17    2.85
  -3  -4  -3   29.80    2.63
  -3  -4  -3   25.50    2.36
   3   4  -3   29.31    1.63
   3  -4  -3   29.10    2.10
  -3   4  -3   30.64    2.62
   3  -4  -3   27.44    1.77
   3   4   3   32.51    2.51
   3   4   3   29.20    1.79
  -3   4  -3   32.32    2.53
   3   4  -4   46.76    3.15
  -3  -4  -4   46.68    3.86
   3   4  -4   51.39    2.71
  -3  -4  -4   49.21    3.67
   3  -4   4   46.27    2.18
  -3   4  -4   51.48    4.01
   3   4   4   43.14    2.24
   3  -4  -4   48.32    2.32
   3  -4  -4   42.76    2.68
  -3   4  -4   49.37    3.65
  -3   4   5    7.28    0.72
   3  -4   5    6.67    0.63
  -3  -4  -5    6.77    0.72
  -3  -4  -5    7.58    1.49
   3   4  -5    8.82    1.38
  -3   4   5    7.36    0.84
   3  -4   5    6.07    0.88
  -3   4   5    7.11    0.73
   3  -4  -5    7.19    1.21
  -3  -4   5    6.96    0.82
  -3  -4   5    7.10    0.99
  -3   4  -5    7.06    1.57
   3  -4  -5    7.19    0.86
   3   4   5    7.41    0.68
  -3  -4   5    7.02    0.84
   3   4  -6   26.48    3.04
   3  -4   6   25.16    1.74
   3  -4   6   22.67    1.67
  -3  -4  -6   22.86    2.95
  -3   4   6   26.19    1.51
   3  -4   6   24.80    1.49
   3  -4   6   22.67    1.33
  -3   4   6   27.46    1.88
  -3  -4  -6   26.50    1.59
  -3   4   6   27.08    1.74
   3   4   6   26.66    1.53
  -3   4  -6   21.76    3.02
  -3  -4   6   24.90    1.54
   3   4   6   25.95    1.60
   3   4   6   23.10    1.93
  -3  -4   6   24.02    1.70
  -3  -4   6   24.46    1.90
  -3   4  -6   24.87    1.61
  -3  -4   6   24.97    1.70
  -3  -4   6   25.00    1.77
  -3   4   7    8.15    1.10
   3  -4   7    9.78    0.98
   3  -4   7   10.03    1.09
   3  -4   7    8.31    1.04
  -3   4   7    9.41    1.31
  -3   4   7    9.62    1.10
  -3  -4  -7    9.71    0.94
  -3   4   7    9.53    1.05
  -3   4   7    9.92    0.90
   3  -4   7    9.64    0.88
  -3  -4   7   11.28    1.11
   3   4   7   13.53    1.51
  -3   4  -7    9.68    0.97
  -3  -4   7   10.11    0.97
   3   4   7   11.28    0.92
   3   4   7    8.68    1.15
   3   4   7   11.66    1.49
  -3  -4   7    9.77    1.11
  -3  -4   7   10.03    1.18
  -3   4   8    3.20    0.93
  -3   4   8    2.56    0.64
  -3  -4  -8    1.56    0.44
   3  -4   8    2.54    0.59
  -3   4   8    2.20    0.63
   3  -4   8    2.44    0.50
   3  -4   8    2.66    0.62
  -3   4   8    2.68    0.56
  -3   4   8    2.15    0.54
   3  -4   8    1.24    0.52
   3   4   8    1.66    0.42
   3   4   8    1.32    0.52
  -3  -4   8    1.90    0.58
   3   4   8    1.35    0.34
  -3  -4   8    1.80    0.49
  -3  -4   8    2.04    0.57
   3  -4  -8    2.14    0.44
   3   4   8    1.04    0.43
  -3   4  -8    2.98    0.59
  -3  -4   8    2.71    0.60
  -3  -4   8    2.46    0.64
  -3   4   9    4.13    0.77
  -3   4   9    3.90    0.64
  -3   4   9    3.79    0.59
  -3   4   9    4.96    0.83
   3   4  -9    3.67    0.63
   3  -4   9    3.84    0.69
  -3   4   9    3.72    0.65
  -3  -4  -9    4.69    0.64
   3  -4   9    4.80    0.71
   3  -4   9    5.19    0.79
  -3  -4   9    4.04    0.69
  -3  -4   9    4.03    0.73
   3  -4  -9    4.42    0.60
   3   4   9    4.35    0.52
   3   4   9    3.77    0.70
  -3  -4   9    4.32    0.68
  -3  -4   9    3.98    0.60
   3   4   9    3.41    0.60
  -3   4  -9    4.63    0.65
  -3  -4   9    3.18    0.61
  -3   4  10    1.33    0.41
   3  -4  10    0.85    0.27
  -3  -4 -10    1.66    0.49
   3   4 -10    0.91    0.33
  -3   4  10    1.20    0.34
  -3   4  10    1.49    0.34
   3  -4  10    0.89    0.31
  -3   4  10    1.31    0.42
   3  -4 -10    1.56    0.34
  -3  -4  10    1.59    0.43
  -3   4 -10    1.30    0.47
  -3  -4  10    1.02    0.35
  -3  -4  10    0.95    0.29
  -3  -4  10    0.98    0.31
  -3  -4  10    1.28    0.38
  -3   4  11    1.96    0.28
  -3   4  11    1.35    0.29
  -3  -4 -11    1.48    0.24
  -3   4  11    2.41    0.34
   3   4  11    1.35    0.24
  -3  -4  11    2.10    0.33
  -3  -4  11    2.22    0.34
  -3  -4  11    1.80    0.29
  -3  -4  11    1.86    0.31
   4   4   0  272.37   10.92
   4   4   0  272.93   11.78
  -4   4   0  282.04   11.36
  -4  -4   0  285.13   11.36
   4  -4   0  279.19   10.85
   4  -4   0  282.22   11.73
  -4   4   0  279.65   10.87
  -4  -4  -1    6.68    1.04
   4  -4   1    9.23    1.00
   4  -4   1    7.57    1.15
   4   4  -1    8.49    0.63
   4   4   1    6.97    0.91
  -4   4  -1    8.68    1.00
   4  -4  -1    7.18    0.96
  -4  -4   1    8.45    0.79
  -4   4  -1    9.21    1.16
   4   4   1    6.29    1.05
   4  -4   2   29.10    3.29
  -4  -4  -2   23.83    2.25
   4  -4   2   23.41    2.26
   4   4  -2   19.71    1.55
   4   4   2   20.91    1.66
   4  -4  -2   22.47    1.69
   4   4   2   25.61    2.05
  -4   4  -2   22.49    1.98
  -4   4  -2   21.61    2.31
   4  -4  -2   22.78    1.42
  -4  -4  -3   54.35    4.03
   4  -4   3   49.02    2.37
   4   4  -3   53.08    2.79
   4  -4   3   55.01    4.03
   4   4  -3   57.01    3.25
   4   4   3   53.04    3.72
  -4   4  -3   51.10    5.52
   4  -4  -3   55.79    2.94
   4  -4  -3   55.34    2.71
  -4   4  -3   55.79    3.79
   4   4   3   54.34    3.01
   4   4   3   51.21    2.52
   4   4  -4   33.20    2.54
  -4  -4  -4   32.34    3.54
   4   4  -4   32.26    1.81
  -4  -4  -4   32.63    3.14
   4  -4   4   31.09    1.65
  -4   4  -4   29.09    3.28
   4   4   4   33.36    1.78
   4  -4  -4   30.10    2.34
  -4   4  -4   31.61    2.94
   4   4   4   31.69    2.02
   4   4  -5    6.02    1.23
  -4  -4  -5    7.69    1.61
   4  -4   5    6.10    0.66
   4  -4   5    7.87    0.82
  -4  -4   5    5.95    0.63
   4   4   5    6.63    0.85
  -4  -4   5    6.46    1.50
  -4   4  -5    7.08    1.86
   4   4   5    6.31    0.78
  -4  -4   5    6.72    0.88
  -4  -4   5    6.47    0.90
  -4   4   6   23.03    1.62
  -4   4   6   21.32    1.80
  -4   4   6   21.85    1.38
  -4   4   6   22.08    1.64
   4  -4   6   23.43    1.35
   4   4  -6   25.70    2.89
  -4  -4  -6   21.07    1.45
   4  -4   6   24.04    1.45
   4  -4   6   22.37    1.66
   4  -4   6   20.65    1.92
  -4   4   6   24.14    1.77
   4   4   6   21.19    1.62
  -4  -4   6   23.55    1.61
  -4  -4   6   24.36    1.71
   4   4   6   22.20    1.43
  -4  -4   6   24.25    1.79
  -4  -4   6   24.95    1.88
   4   4   6   21.71    1.50
   4   4   6   18.21    1.77
  -4  -4   6   18.12    1.62
  -4  -4   6   24.89    1.49
  -4   4   7    2.56    0.45
  -4   4   7    1.84    0.47
  -4   4   7    2.07    0.57
  -4   4   7    1.50    0.44
  -4   4   7    2.83    0.97
   4  -4   7    1.96    0.53
  -4  -4  -7    1.11    0.35
   4   4   7    2.48    0.73
   4   4   7    1.92    0.46
  -4  -4   7    1.80    0.53
   4   4   7    1.21    0.48
   4   4   7    1.84    0.42
  -4   4  -7    1.39    0.40
  -4  -4   7    1.60    0.64
  -4  -4   7    1.57    0.50
  -4  -4   7    1.98    0.58
  -4  -4   7    1.94    0.41
   4   4   7    1.45    0.44
  -4   4   8    2.01    0.56
  -4  -4  -8    1.67    0.44
   4  -4   8    0.92    0.45
  -4   4   8    1.88    0.91
  -4   4   8    1.36    0.37
   4  -4   8    0.70    0.28
  -4   4   8    1.64    0.46
  -4   4   8    1.85    0.53
  -4  -4   8    1.23    0.40
  -4  -4   8    0.78    0.54
   4   4   8    1.66    0.40
  -4   4  -8    1.20    0.39
   4   4   8    1.80    0.52
  -4  -4   8    0.47    0.35
  -4  -4   8    0.70    0.33
  -4  -4   8    0.97    0.34
   4  -4   9    1.68    0.43
  -4   4   9    2.99    0.55
  -4   4   9    1.51    0.39
  -4   4   9    1.55    0.59
   4  -4   9    1.82    0.39
  -4   4   9    2.71    0.53
  -4   4   9    2.19    0.59
  -4  -4  -9    2.35    0.45
   4  -4   9    1.00    0.38
  -4  -4   9    2.08    0.61
   4  -4  -9    1.98    0.46
  -4  -4   9    1.49    0.41
  -4  -4   9    2.10    0.47
  -4  -4   9    1.25    0.39
  -4   4  -9    1.85    0.46
   4   4   9    1.91    0.38
  -4  -4   9    1.34    0.37
   4   4   9    2.01    0.47
  -4   4  10    1.51    0.42
  -4   4  10    1.76    0.45
  -4  -4 -10    1.71    0.33
   4   4 -10    2.00    0.38
  -4   4  10    2.14    0.48
   4  -4  10    1.45    0.33
  -4   4  10    1.79    0.38
  -4   4  10    1.78    0.37
  -4  -4  10    2.65    0.47
  -4   4 -10    2.05    0.40
   4  -4 -10    2.42    0.47
  -4  -4  10    2.12    0.39
  -4  -4  10    2.85    0.46
  -4  -4  10    2.54    0.42
  -4  -4  10    2.41    0.43
   5  -4   0   21.60    2.06
  -5   4   0   19.10    1.71
   5  -4   0   19.99    1.48
   5   4   0   20.84    2.02
   5   4  -1   36.11    2.22
   5  -4   1   45.02    3.35
  -5  -4  -1   39.06    2.99
   5  -4   1   39.93    2.72
   5   4   1   39.79    3.11
  -5   4  -1   42.87    3.09
   5  -4  -1   47.66    1.90
   5  -4  -1   47.70    2.95
  -5   4  -1   45.14    2.81
   5   4  -2   55.04    3.29
  -5  -4  -2   59.94    4.22
   5  -4   2   69.93    4.54
  -5   4  -2   61.17    4.20
   5  -4  -2   64.67    3.49
   5   4   2   57.42    4.69
   5   4   2   52.69    3.36
  -5   4  -2   65.00    3.95
   5   4  -3   18.55    1.71
   5  -4   3   19.13    2.52
   5   4  -3   17.66    1.52
   5  -4   3   20.79    1.18
   5   4   3   15.96    2.21
   5  -4  -3   20.64    1.34
  -5   4  -3   22.80    2.37
  -5   4  -3   21.42    2.37
   5   4   3   18.32    1.25
   5   4   3   17.40    2.36
   5   4  -4    7.93    0.88
   5   4  -4    6.33    1.13
  -5  -4  -4    5.36    1.80
  -5   4   4    7.31    0.68
   5  -4   4    7.46    0.67
  -5   4   4    7.83    0.71
   5  -4   4    7.14    0.78
   5   4   4    5.85    0.76
   5   4   4    7.58    0.98
  -5   4  -4    6.44    0.95
  -5   4  -4    8.50    1.58
  -5   4  -4    6.59    1.68
   5   4   4    7.22    0.72
   5   4   4    7.64    0.76
   5  -4   5    6.22    0.49
   5  -4   5    6.57    0.70
   5   4  -5    4.89    1.13
  -5  -4  -5    5.69    0.70
  -5   4   5    4.81    0.78
  -5   4   5    5.29    0.61
  -5   4   5    5.38    0.84
  -5   4   5    5.81    0.63
   5  -4   5    6.45    0.64
   5  -4   5    6.44    0.88
   5   4   5    5.52    0.74
   5   4   5    4.65    0.56
  -5  -4   5    5.37    0.76
  -5   4  -5    6.10    1.73
  -5  -4   5    7.13    1.07
  -5  -4   5    5.27    0.81
  -5   4  -5    5.10    0.69
  -5  -4   5    5.71    0.62
  -5  -4   5    5.33    0.83
   5   4   5    4.69    0.61
   5  -4   6   17.56    1.27
  -5   4   6   18.95    1.48
  -5   4   6   21.14    1.44
   5  -4   6   17.22    1.51
   5  -4   6   17.33    1.16
  -5  -4  -6   15.57    1.37
  -5   4   6   18.83    1.79
  -5   4   6   18.86    1.64
   5   4   6   17.33    1.34
  -5  -4   6   17.27    1.48
  -5   4  -6   17.97    1.66
  -5  -4   6   18.07    1.43
  -5  -4   6   19.35    1.65
  -5  -4   6   16.67    1.23
  -5  -4   6   16.76    1.46
   5   4   6   17.33    1.27
  -5  -4   6   18.78    1.59
  -5   4   7   20.32    1.60
  -5   4   7   20.95    1.41
  -5   4   7   19.92    1.67
   5  -4   7   19.15    1.37
   5  -4   7   19.42    1.68
  -5   4   7   20.78    1.89
   5  -4   7   18.73    1.17
  -5  -4  -7   20.57    1.47
  -5   4   7   20.26    1.78
  -5  -4   7   20.36    1.73
  -5   4  -7   20.81    1.49
  -5  -4   7   22.59    1.71
   5   4   7   21.48    1.43
  -5  -4   7   22.25    1.47
  -5  -4   7   20.89    1.79
   5   4   7   19.45    1.36
   5   4   7   21.22    1.57
  -5  -4   7   22.21    1.74
   5  -4   8   11.69    1.23
   5  -4   8   10.98    0.96
  -5  -4  -8   11.01    1.01
  -5   4   8   10.80    1.25
  -5   4   8   10.81    1.09
  -5   4   8   10.04    0.95
  -5   4   8   10.08    1.14
  -5   4   8    9.63    1.66
  -5  -4   8   11.95    1.21
  -5  -4   8   10.85    0.99
  -5  -4   8   11.56    1.21
  -5  -4   8   12.63    1.29
   5   4   8   10.17    0.91
  -5  -4   8   10.68    1.35
  -5   4  -8   12.67    1.08
  -5   4   9    4.67    0.59
  -5   4   9    4.56    0.66
   5  -4   9    4.10    0.53
  -5   4   9    4.70    0.74
  -5   4   9    4.69    1.01
  -5   4   9    4.34    0.61
  -5  -4  -9    4.04    0.54
   5  -4   9    3.36    0.57
  -5   4  -9    3.22    0.51
  -5  -4   9    4.17    0.57
  -5  -4   9    3.48    0.98
  -5  -4   9    3.31    0.62
  -5  -4   9    3.73    0.66
  -5  -4   9    3.40    0.61
   5  -4  -9    3.86    0.63
   5   4   9    3.56    0.48
  -5   4  10    2.63    0.45
  -5   4  10    1.71    0.38
  -5   4  10    1.97    0.35
  -5   4  10    2.19    0.40
   5  -4  10    1.60    0.34
  -5  -4  10    2.05    0.39
  -5  -4  10    2.66    0.43
  -5   4 -10    2.45    0.32
  -5  -4  10    2.36    0.46
  -5  -4  10    1.55    0.32
   5  -4 -10    1.71    0.31
   6  -4   0  177.01    7.69
   6  -4  -1    5.14    0.54
  -6   4  -1    7.16    1.31
   6   4  -2   39.64    2.79
   6  -4   2   40.73    1.96
  -6   4  -2   40.26    3.17
   6  -4  -2   43.05    2.29
   6   4   2   42.78    2.20
   6   4   2   38.54    2.87
   6   4  -3   61.64    3.74
   6   4  -3   57.75    3.52
   6  -4   3   62.31    2.77
  -6   4   3   68.33    3.87
  -6   4  -3   62.21    4.55
   6   4   3   53.74    3.63
   6   4   3   58.38    2.91
  -6  -4  -4   21.39    1.37
   6  -4   4   22.28    1.39
   6   4  -4   21.72    1.77
  -6   4   4   22.17    1.75
  -6   4   4   21.31    1.38
  -6   4   4   22.97    1.43
   6  -4   4   21.46    1.43
  -6   4   4   21.68    1.69
   6   4  -4   23.38    2.16
   6  -4   4   21.45    1.22
  -6  -4   4   21.47    1.34
   6   4   4   22.58    1.47
   6   4   4   21.95    1.98
  -6  -4   4   22.86    1.95
  -6  -4   4   21.97    1.65
  -6  -4   4   22.86    1.39
  -6   4  -4   18.79    2.69
   6   4   4   22.49    1.39
   6   4   4   23.57    1.62
  -6  -4   4   22.97    1.57
  -6   4  -4   25.49    1.61
   6  -4   5    3.11    0.49
  -6   4   5    1.85    0.61
   6  -4   5    1.78    0.31
  -6   4   5    1.82    0.46
   6  -4   5    2.63    0.51
  -6   4   5    3.04    0.43
  -6  -4  -5    2.47    0.46
  -6  -4   5    1.74    0.44
  -6   4  -5    1.95    0.47
   6   4   5    2.69    0.49
   6   4   5    2.21    0.47
  -6  -4   5    2.57    0.57
  -6  -4   5    1.54    0.41
  -6  -4   5    2.58    0.43
  -6  -4   5    2.15    0.43
   6   4   5    2.49    0.40
   6  -4   6    5.45    0.67
  -6  -4  -6    5.96    0.69
  -6   4   6    6.39    0.88
  -6   4   6    5.79    0.85
   6  -4   6    5.73    0.64
  -6   4   6    5.60    0.87
  -6   4   6    5.47    0.65
  -6  -4   6    5.58    0.80
  -6  -4   6    5.47    0.83
   6   4   6    6.86    0.73
   6   4   6    6.33    0.74
  -6  -4   6    5.84    0.68
  -6  -4   6    5.33    0.88
  -6   4  -6    5.37    0.70
  -6  -4   6    5.13    0.88
  -6  -4   6    4.34    0.78
   6   4   6    6.30    0.78
  -6   4   7    4.82    1.06
  -6   4   7    4.92    0.79
  -6   4   7    4.81    0.62
  -6   4   7    4.06    0.78
  -6  -4  -7    4.43    0.64
   6  -4   7    5.03    0.67
   6  -4   7    5.26    0.56
  -6  -4   7    4.64    0.78
  -6  -4   7    4.16    0.94
  -6  -4   7    4.44    0.83
  -6  -4   7    4.51    0.79
  -6   4  -7    5.12    0.70
  -6  -4   7    5.28    0.69
   6   4   7    3.22    0.53
  -6  -4  -8    3.69    0.54
  -6   4   8    2.68    0.47
   6  -4   8    2.58    0.45
  -6   4   8    2.30    0.60
  -6   4   8    3.40    1.12
  -6  -4   8    2.06    0.74
   6   4   8    3.55    0.46
  -6  -4   8    2.28    0.53
  -6   4  -8    2.63    0.49
  -6  -4   8    1.50    0.47
  -6  -4   8    1.92    0.51
  -6  -4   8    2.77    0.65
  -6   4   9    3.69    0.55
   6  -4   9    3.48    0.48
  -6   4   9    3.68    0.64
  -6  -4  -9    3.83    0.45
  -6   4   9    3.61    0.52
  -6   4   9    2.14    0.65
   6   4   9    3.95    0.45
  -6  -4   9    3.17    0.52
  -6  -4   9    4.13    0.79
  -6   4  -9    3.03    0.51
  -6  -4   9    4.45    0.68
  -6  -4   9    4.93    0.66
  -6  -4   9    3.64    0.59
  -6   4  10    2.72    0.41
  -6   4  10    2.83    0.37
  -6   4  10    2.13    0.36
  -6   4  10    2.42    0.33
  -6  -4  10    2.27    0.39
  -6  -4  10    2.13    0.35
  -6  -4  10    1.91    0.44
   7  -4   1   18.74    1.18
   7  -4   2    1.25    0.37
   7  -4   2    1.12    0.30
  -7   4   2    0.61    0.23
  -7   4   2    0.35    0.33
   7  -4   2    0.51    0.23
   7   4  -2    0.14    0.39
  -7   4  -2    1.38    0.34
   7   4   2    0.78    0.28
   7   4   2    1.37    0.62
  -7  -4   2    1.40    0.45
   7   4  -3   26.18    2.31
  -7   4   3   27.74    1.72
  -7   4   3   27.14    1.66
  -7   4   3   29.93    1.97
   7   4  -3   26.46    2.29
   7  -4   3   27.46    1.51
  -7   4   3   26.62    1.74
   7  -4   3   27.82    1.55
   7  -4   3   27.16    1.68
   7   4   3   25.44    1.62
  -7   4  -3   28.52    1.56
  -7  -4   3   24.70    1.63
  -7  -4   3   29.32    1.88
   7   4   3   28.73    1.73
  -7   4  -3   28.86    3.18
   7   4   3   24.06    2.36
   7   4   3   25.86    1.79
  -7  -4   3   27.50    1.94
   7   4  -4   28.60    2.25
   7  -4   4   27.89    1.51
   7   4  -4   26.34    2.54
  -7   4   4   28.30    1.68
  -7   4   4   29.24    1.97
  -7   4   4   26.66    2.07
  -7   4   4   30.02    1.77
   7  -4   4   28.50    1.73
  -7   4   4   27.96    1.81
   7  -4   4   29.90    1.66
  -7   4  -4   33.69    3.79
   7   4   4   29.15    2.55
  -7  -4   4   27.67    1.94
  -7  -4   4   28.05    1.60
   7   4   4   28.63    1.88
  -7   4  -4   27.96    1.55
  -7  -4   4   26.78    1.81
   7   4   4   28.49    1.67
  -7  -4   4   29.28    1.69
  -7  -4   4   26.78    1.96
  -7  -4   4   29.19    1.97
   7   4   4   27.79    1.75
  -7   4  -4   28.23    1.60
  -7   4   5    8.74    0.84
   7  -4   5    9.75    0.88
   7  -4   5    9.75    0.92
  -7   4   5    9.02    1.12
  -7   4   5    9.59    1.14
  -7   4   5   10.44    0.93
  -7   4  -5   10.46    0.92
   7   4   5    9.31    1.02
  -7  -4   5   12.68    1.63
  -7  -4   5   12.22    1.47
  -7  -4   5   12.90    1.17
  -7  -4   5    8.71    1.62
  -7  -4   5   12.26    1.24
   7   4   5    9.97    0.86
   7   4   5   10.56    0.99
  -7   4   6   11.69    1.12
  -7  -4  -6    9.02    0.85
   7  -4   6   12.79    1.00
   7  -4   6   11.40    0.98
  -7   4   6    9.94    1.17
  -7   4   6   10.38    1.18
  -7   4   6   10.51    0.95
   7   4   6   11.20    1.09
  -7  -4   6   11.40    0.96
  -7  -4   6   11.86    1.15
   7   4   6   10.75    0.72
  -7  -4   6   10.46    1.19
  -7   4  -6   11.58    0.96
  -7  -4   6    9.72    1.14
  -7  -4   6    9.86    1.16
   7   4   6   10.27    0.98
  -7  -4   6   10.05    1.10
  -7   4   7   14.39    1.43
   7  -4   7   15.36    1.01
   7  -4   7   14.27    1.12
  -7   4   7   13.87    1.58
  -7  -4  -7   12.77    0.96
  -7   4  -7   14.19    1.09
   7   4   7   15.21    1.26
  -7  -4   7   14.65    1.21
  -7  -4   7   12.94    1.51
  -7  -4   7   17.16    1.62
   7   4   7   13.45    1.11
  -7  -4   7   16.73    1.56
  -7  -4   7   16.71    1.48
  -7   4   8    5.40    0.84
  -7   4   8    6.80    0.84
  -7   4   8    7.06    0.72
   7  -4   8    8.29    0.74
  -7   4   8    6.64    1.46
  -7  -4   8    7.54    0.87
  -7   4  -8    7.06    0.65
   7   4   8    5.31    0.55
  -7  -4   8    6.81    0.71
  -7  -4   8    7.28    1.17
   7   4   8    6.66    0.67
  -7  -4   8    6.29    0.86
  -7  -4   8    6.88    0.84
  -7   4   9    3.61    0.47
  -7   4   9    3.31    0.50
  -7   4   9    3.91    0.52
   7  -4   9    2.62    0.43
   7  -4   9    2.77    0.41
  -7   4   9    3.75    0.86
  -7  -4   9    2.92    0.43
  -7  -4   9    2.63    0.53
  -7  -4   9    3.74    0.52
  -7  -4   9    3.23    0.56
   7   4   9    3.31    0.51
  -7  -4   9    3.39    0.49
  -7   4  10    0.89    0.21
  -7   4  10    1.04    0.25
  -7   4  10    0.61    0.18
  -7   4  10    0.56    0.16
   7   4  10    0.64    0.15
  -7  -4  10    0.42    0.20
  -7  -4  10    0.61    0.24
  -7  -4  10    0.73    0.22
  -8  -4   0   12.79    1.16
  -8  -4   0   12.30    1.18
  -8   4   0   13.46    1.16
  -8  -4  -1    9.20    0.98
  -8   4   1    6.97    0.84
   8  -4   1   10.06    0.89
   8   4  -1    9.34    1.45
  -8   4   1    9.62    0.98
   8  -4   1   10.26    0.75
  -8  -4  -1    8.79    1.33
   8  -4   1    8.49    0.82
  -8   4  -1    9.91    0.91
   8   4   1    8.10    0.92
  -8  -4   1   10.31    1.04
  -8  -4   1   10.69    1.09
   8   4   1    7.46    1.35
   8   4   1    8.06    1.28
  -8   4   2   11.08    0.72
  -8   4   2   11.03    1.08
  -8  -4  -2   11.62    1.12
   8  -4   2   14.05    1.10
   8  -4   2   14.11    0.93
   8   4  -2   13.97    2.20
  -8   4   2   11.71    1.10
  -8  -4  -2   13.47    1.28
  -8   4   2   12.37    1.20
   8  -4   2   13.49    0.99
  -8  -4   2   13.29    1.12
  -8   4  -2   14.26    1.04
   8   4   2   11.77    1.14
   8   4   2   13.59    1.11
   8   4   2   12.59    1.11
  -8  -4   2   12.62    1.03
   8   4   2   12.71    1.81
  -8  -4   2   13.64    1.30
  -8  -4   2   12.99    1.37
  -8   4   3   16.19    1.18
  -8  -4  -3   13.14    1.09
  -8   4   3   15.26    1.24
   8  -4   3   13.98    1.15
  -8   4   3   15.34    1.21
  -8   4   3   15.36    1.33
   8   4  -3   12.51    1.67
   8  -4   3   13.62    1.00
   8  -4   3   13.92    1.01
  -8  -4   3   12.94    1.09
  -8  -4   3   14.90    1.37
   8   4   3   14.56    1.14
  -8  -4   3   11.48    1.23
  -8   4  -3   13.48    1.01
  -8  -4   3   12.95    0.98
   8   4   3   14.87    1.88
   8   4   3   14.81    1.19
   8   4   3   14.24    1.28
  -8   4   4   31.62    2.03
  -8   4   4   30.41    2.22
  -8   4   4   33.58    1.98
   8  -4   4   34.17    1.88
  -8   4   4   34.23    2.03
   8   4  -4   34.14    2.73
   8  -4   4   34.86    2.04
   8  -4   4   36.07    1.83
  -8  -4   4   43.15    3.62
   8   4   4   33.20    2.29
  -8  -4   4   35.36    2.07
  -8   4  -4   35.13    1.81
  -8  -4   4   33.00    1.83
   8   4   4   36.13    3.08
  -8  -4   4   34.28    2.24
  -8  -4   4   33.27    2.18
  -8  -4   4   32.71    2.03
   8   4   4   36.02    2.10
   8   4   4   33.54    1.94
  -8   4   5    9.72    1.12
  -8   4   5    8.13    0.96
   8  -4   5   10.26    0.98
   8  -4   5   10.20    0.76
  -8   4   5   12.10    1.03
  -8   4   5   10.57    0.94
   8  -4   5   10.81    0.93
  -8  -4   5   10.48    1.17
   8   4   5   11.82    0.92
   8   4   5   12.35    1.18
  -8  -4   5   10.97    0.89
  -8  -4   5   12.13    0.97
  -8  -4   5    9.34    1.00
  -8  -4   5   11.00    1.23
   8   4   5   12.15    1.06
  -8  -4   5   11.36    1.20
  -8   4   6   20.12    1.63
  -8   4   6   17.10    1.28
   8  -4   6   20.34    1.36
   8  -4   6   19.97    1.33
  -8   4   6   19.77    1.47
  -8   4   6   18.50    1.60
   8   4   6   20.14    1.48
  -8  -4   6   18.37    1.30
  -8  -4   6   17.82    1.49
  -8  -4   6   18.85    1.60
   8   4   6   18.46    1.06
  -8  -4   6   19.02    1.52
   8   4   6   20.83    1.43
  -8  -4   6   19.52    1.47
  -8  -4   6   17.86    1.57
  -8   4   7    6.98    0.73
   8  -4   7    7.62    0.66
  -8   4   7    7.28    1.35
   8  -4   7    7.67    0.75
  -8   4   7    7.14    0.89
  -8   4   7    7.00    0.91
   8   4   7    6.29    0.71
  -8  -4   7    7.46    0.93
  -8  -4   7    6.58    0.72
  -8  -4   7    7.49    1.27
  -8  -4   7    8.07    0.92
   8   4   7    6.94    0.74
  -8  -4   7    8.79    1.00
  -8   4   8    2.29    0.81
  -8   4   8    3.15    0.47
   8  -4   8    2.37    0.51
   8  -4   8    3.40    0.45
   8  -4   8    2.42    0.43
  -8   4   8    3.90    0.59
  -8   4   8    2.88    0.57
  -8  -4   8    3.29    0.56
   8   4   8    2.81    0.40
  -8  -4   8    3.16    0.57
   8   4   8    3.32    0.45
  -8  -4   8    2.92    0.72
  -8  -4   8    3.98    0.63
  -8   4   9    9.80    0.74
  -8   4   9    9.08    0.92
  -8   4   9    9.74    0.71
  -8   4   9   10.09    0.79
  -8  -4   9    9.99    0.88
  -8  -4   9   10.87    0.94
  -8  -4   9    9.96    0.75
  -8  -4   9    9.31    0.79
   8   4   9    9.35    0.67
   9  -4   0   12.99    1.06
  -9  -4   0   12.86    1.21
  -9  -4   0   14.07    1.25
  -9   4   0   14.52    1.28
   9   4   0   13.44    1.12
   9   4   0   11.11    1.76
   9  -4   0   13.08    1.01
  -9  -4  -1   12.79    1.19
  -9  -4  -1   13.22    1.17
  -9   4   1   11.97    1.25
   9   4  -1   12.05    1.82
   9  -4   1   11.25    0.94
  -9   4   1   11.01    1.12
   9  -4   1   11.71    1.02
  -9   4   1   11.56    0.79
   9   4   1   14.70    1.16
   9  -4  -1   11.14    1.05
  -9  -4   1   13.62    1.16
  -9  -4   1   11.55    1.20
   9   4   1   13.80    2.05
  -9   4  -1   12.04    1.04
   9   4   1   14.78    1.24
  -9  -4  -2   17.14    1.37
   9  -4   2   19.71    1.38
  -9   4   2   16.12    1.32
  -9   4   2   17.00    1.58
  -9  -4  -2   19.56    1.46
   9  -4   2   19.23    1.18
   9   4  -2   20.37    2.39
  -9   4   2   17.90    1.55
   9  -4   2   19.79    1.28
  -9   4  -2   21.24    1.35
  -9  -4   2   18.32    1.40
  -9  -4   2   19.65    1.48
   9   4   2   19.63    1.49
   9   4   2   16.76    2.33
  -9  -4   2   24.24    1.85
   9   4   2   18.39    1.38
   9   4   2   17.89    1.35
  -9  -4  -3    3.87    0.54
  -9   4   3    3.62    0.89
   9   4  -3    2.31    1.05
  -9   4   3    3.57    0.82
   9  -4   3    3.28    0.54
  -9   4   3    3.38    0.55
   9  -4   3    2.66    0.42
   9  -4   3    2.65    0.44
  -9   4   3    4.15    0.60
  -9  -4   3    4.09    0.82
   9   4   3    2.56    0.98
  -9   4  -3    2.61    0.46
  -9  -4   3    2.96    0.51
  -9  -4   3    2.97    0.54
   9   4   3    3.95    0.58
   9   4   3    4.04    0.61
  -9   4   4   43.84    2.34
   9  -4   4   41.46    2.30
  -9   4   4   36.85    2.40
   9  -4   4   37.32    2.06
  -9   4   4   37.21    2.40
   9  -4   4   37.80    1.96
  -9   4   4   37.51    2.15
   9   4   4   43.31    4.28
  -9  -4   4   41.28    2.20
   9   4   4   39.82    2.29
   9   4   4   40.02    2.43
  -9  -4   4   38.25    2.43
  -9   4  -4   39.68    2.01
  -9  -4   4   40.39    2.59
  -9  -4   4   38.41    2.02
   9   4   4   40.22    2.18
   9  -4   5    1.30    0.37
   9  -4   5    1.37    0.31
  -9   4   5    1.77    0.80
  -9   4   5    1.87    0.43
  -9   4   5    1.63    0.43
   9  -4   5    2.07    0.44
  -9   4   5    2.25    0.47
  -9  -4   5    1.68    0.48
  -9  -4   5    1.60    0.48
  -9  -4   5    1.62    0.37
  -9  -4   5    1.28    0.34
   9   4   5    2.50    0.56
  -9  -4   5    1.67    0.52
   9   4   5    2.06    0.40
  -9  -4   5    1.52    0.46
   9   4   5    2.26    0.52
   9  -4   6   14.08    1.09
  -9   4   6   15.27    1.12
   9  -4   6   16.36    1.16
  -9   4   6   15.87    1.30
  -9   4   6   13.24    1.26
  -9  -4   6   16.86    1.40
  -9  -4   6   14.72    1.26
  -9  -4   6   16.69    1.36
  -9  -4   6   15.33    1.08
  -9  -4   6   15.33    1.27
   9   4   6   15.88    1.20
   9   4   6   15.55    1.24
   9   4   6   15.16    0.87
  -9  -4   6   16.15    1.34
  -9   4   7    0.10    0.66
  -9   4   7   -0.26    0.21
   9  -4   7    0.12    0.20
  -9   4   7   -0.04    0.16
   9  -4   7    0.10    0.15
  -9   4   7    1.01    0.38
  -9  -4   7   -0.01    0.68
  -9  -4   7    0.11    0.19
  -9  -4   7    0.40    0.30
   9   4   7    0.17    0.19
  -9  -4   7   -0.12    0.17
  -9  -4   7    0.38    0.34
  -9  -4   7    0.02    0.30
   9  -4   8    7.45    0.66
  -9   4   8    8.26    0.75
  -9   4   8    8.33    1.17
  -9   4   8    8.81    0.70
  -9   4   8   10.19    0.80
  -9  -4   8    7.86    0.71
  -9  -4   8    7.19    0.69
  -9  -4   8    7.71    0.65
  -9  -4   8    6.45    0.73
  -9  -4   8    7.97    0.69
   9   4   8    8.99    0.67
  -9   4   9   -0.09    0.10
  -9   4   9    0.31    0.15
  -9   4   9    0.02    0.18
  10  -4   0    0.21    0.18
  10   4   0   -0.03    0.71
  10   4   0   -0.23    0.28
  10   4   0    0.67    0.59
 -10  -4   0   -0.25    0.17
 -10  -4   0    0.69    0.34
 -10   4   0   -0.30    0.31
  10  -4   0    0.17    0.30
 -10  -4  -1   19.46    1.45
 -10   4   1   19.70    1.03
 -10   4   1   17.29    1.47
  10  -4   1   20.88    1.32
  10   4  -1   17.60    2.55
 -10   4   1   20.40    1.73
  10  -4   1   18.24    1.31
 -10  -4  -1   18.95    1.48
  10   4  -1   18.35    1.34
  10   4   1   19.35    2.59
 -10  -4   1   16.59    1.42
  10   4   1   16.83    1.43
 -10   4  -1   21.04    1.45
  10   4   1   21.77    1.46
 -10  -4   1   18.45    1.45
  10   4   1   20.12    1.43
  10  -4  -1   18.89    1.56
 -10  -4   1   18.40    1.57
 -10  -4  -2   31.82    1.98
  10  -4   2   33.29    1.94
 -10   4   2   30.21    2.02
  10   4  -2   29.18    3.14
  10  -4   2   28.25    1.60
 -10   4   2   32.23    2.28
 -10   4   2   30.60    1.91
  10  -4   2   31.48    1.76
  10   4   2   27.65    3.59
 -10   4  -2   30.77    1.81
 -10  -4   2   32.43    2.01
  10   4   2   33.43    2.36
  10   4   2   32.19    1.93
  10   4   2   32.05    2.07
 -10  -4   2   29.83    1.95
 -10  -4   2   33.29    2.22
 -10   4   3   16.03    1.78
  10  -4   3   18.20    1.19
 -10   4   3   16.73    1.28
  10  -4   3   18.91    1.39
  10  -4   3   19.79    1.24
 -10   4   3   18.99    1.43
 -10  -4  -3   18.48    1.25
 -10  -4   3   17.96    1.36
 -10   4  -3   18.98    1.26
 -10  -4   3   19.08    1.47
 -10  -4   3   19.16    1.62
  10   4   3   16.99    1.33
  10   4   3   16.60    1.45
  10   4   3   18.91    1.38
 -10   4   4   15.01    1.18
  10  -4   4   11.61    0.94
 -10   4   4   13.25    1.24
  10  -4   4   12.06    1.04
 -10   4   4   13.63    1.08
  10  -4   4   11.94    0.90
 -10   4   4   12.27    1.64
 -10   4  -4   12.20    0.91
  10   4   4   14.08    1.25
  10   4   4   14.15    1.07
 -10  -4   4   12.48    1.12
 -10  -4   4   11.97    1.32
 -10  -4   4   11.45    1.00
  10   4   4   14.97    1.16
 -10  -4   4   12.01    1.28
  10  -4   5    2.28    0.42
 -10   4   5    3.13    0.52
 -10   4   5    2.57    0.51
  10  -4   5    2.64    0.42
 -10   4   5    1.58    0.71
 -10   4   5    2.50    0.57
  10  -4   5    2.41    0.44
 -10  -4   5    2.05    0.53
  10   4   5    2.76    0.46
  10   4   5    2.31    0.43
 -10  -4   5    3.00    0.49
 -10  -4   5    3.58    0.65
 -10  -4   5    2.44    0.45
  10   4   5    1.80    0.45
 -10   4   6    0.36    0.38
  10  -4   6    0.92    0.28
  10  -4   6    0.32    0.18
 -10   4   6    0.34    0.28
 -10   4   6    0.54    0.24
  10   4   6    0.60    0.28
  10   4   6    0.83    0.29
 -10  -4   6    0.58    0.37
 -10  -4   6    0.43    0.22
 -10  -4   6    0.82    0.30
 -10  -4   6    0.66    0.36
  10   4   6    0.68    0.24
 -10  -4   6    0.63    0.48
 -10  -4   6    0.05    0.35
  10  -4   7    0.82    0.21
  10  -4   7    1.15    0.39
 -10   4   7    0.69    0.67
 -10   4   7    0.97    0.27
 -10   4   7    0.98    0.27
 -10  -4   7    0.92    0.61
 -10  -4   7    0.90    0.28
  10   4   7    0.99    0.27
 -10  -4   7    1.07    0.28
 -10  -4   7    2.45    0.58
 -10  -4   7    1.02    0.42
  10   4   7    0.96    0.25
 -10   4   8    0.59    0.21
 -10   4   8    0.35    0.49
 -10   4   8    0.65    0.18
  10   4   8    0.59    0.19
  11   4   0    9.18    0.94
  11   4   0   10.76    0.91
 -11   4   0    7.86    0.97
 -11  -4   0    8.37    0.97
  11  -4   0    9.28    0.82
  11   4   0    7.40    0.96
 -11   4   0    9.42    0.68
 -11   4   0    9.15    1.09
 -11  -4   0   10.41    1.08
  11  -4   0    8.93    0.84
  11  -4   1   15.55    1.17
 -11   4   1   13.71    1.53
 -11   4   1   15.15    1.23
 -11  -4  -1   15.24    1.40
  11  -4   1   16.96    1.15
 -11   4   1   14.56    1.33
  11   4  -1   16.46    1.28
 -11  -4   1   13.29    1.26
  11   4   1   15.80    1.25
  11  -4  -1   15.15    1.04
  11  -4  -1   14.94    1.05
  11   4   1   17.19    1.36
  11   4   1   15.73    1.20
 -11   4  -1   17.48    1.26
 -11  -4   1   15.12    1.38
 -11   4   2    0.49    0.27
 -11   4   2    0.57    0.32
  11  -4   2    0.87    0.36
 -11   4   2    0.96    0.78
 -11  -4  -2    0.43    0.38
  11  -4   2    0.85    0.29
 -11  -4   2    0.82    0.34
  11   4   2    0.52    0.32
 -11   4  -2    0.79    0.27
  11   4   2    0.20    0.28
 -11  -4   2    0.91    0.36
  11  -4   3    6.30    0.86
 -11   4   3    7.36    1.29
 -11  -4  -3    6.55    0.64
  11  -4   3    5.60    0.65
  11  -4   3    5.47    0.71
 -11   4   3    5.47    0.68
 -11   4   3    6.74    0.85
  11   4   3    6.17    0.82
 -11  -4   3    5.63    0.69
  11   4   3    6.25    0.82
 -11   4  -3    5.60    0.62
  11   4   3    7.28    0.76
 -11  -4   3    7.63    1.01
 -11   4   4    7.46    0.77
  11  -4   4    5.21    0.57
  11  -4   4    5.05    0.58
 -11   4   4    5.26    0.94
 -11   4   4    6.52    0.67
  11  -4   4    5.27    0.67
  11   4   4    7.41    0.70
  11   4   4    6.39    0.82
 -11  -4   4    6.70    0.69
 -11  -4   4    5.95    0.88
  11   4   4    7.76    0.99
 -11   4   5    4.80    0.88
  11  -4   5    4.23    0.55
 -11   4   5    5.64    0.58
 -11   4   5    5.15    0.62
  11  -4   5    4.13    0.49
 -11   4   5    4.73    0.61
  11  -4   5    3.84    0.44
  11   4   5    5.35    0.67
 -11  -4   5    4.65    0.58
  11   4   5    5.31    0.51
 -11  -4   5    4.00    0.65
 -11  -4   5    4.20    0.53
  11   4   5    5.09    0.57
  11  -4   6    1.17    0.29
 -11   4   6    0.88    0.70
 -11   4   6    1.05    0.27
 -11   4   6    1.02    0.30
  11  -4   6    1.52    0.39
  11   4   6    0.98    0.38
 -11  -4   6    1.05    0.51
 -11  -4   6    1.02    0.55
 -11  -4   6    1.24    0.45
  11   4   6    1.18    0.28
 -11   4   7    5.95    0.72
 -11   4   7    6.05    0.90
  11  -4   7    6.17    0.52
  11  -4   7    6.54    0.71
 -11   4   7    6.79    0.53
  11   4   7    6.05    0.46
  11   4   7    6.07    0.50
 -12   4   0   10.20    0.91
  12  -4   0    9.50    0.79
  12   4   0    9.91    0.97
 -12  -4   0   10.19    1.02
  12  -4   0   10.66    0.83
  12   4   0   10.96    0.97
 -12   4   0   10.81    0.99
 -12  -4   0    9.74    1.32
 -12   4   0    9.75    1.03
  12   4  -1   18.18    1.30
  12  -4   1   16.12    1.14
 -12   4   1   18.54    1.43
 -12  -4  -1   14.09    1.31
 -12   4   1   18.45    1.44
 -12   4   1   18.89    1.29
  12  -4   1   17.54    1.14
 -12  -4  -1   20.19    1.67
 -12  -4   1   18.25    1.57
  12  -4  -1   17.78    1.09
  12   4   1   18.66    1.24
 -12   4  -1   17.17    1.24
  12   4   1   18.69    1.32
 -12   4  -1   14.47    1.36
  12  -4  -1   17.15    1.08
 -12  -4   1   16.77    1.35
 -12   4  -1   17.26    1.03
  12   4   1   17.89    1.28
 -12   4   2    2.62    0.70
 -12   4   2    2.50    0.44
  12  -4   2    2.59    0.42
 -12   4   2    2.81    0.52
  12  -4   2    2.30    0.42
 -12  -4  -2    2.09    0.42
 -12   4  -2    2.47    0.44
 -12  -4   2    2.52    0.48
  12   4   2    3.07    0.53
  12   4   2    3.19    0.52
  12  -4  -2    2.50    0.40
 -12  -4   2    2.02    0.51
  12   4   2    3.10    0.51
 -12   4   3    3.70    0.51
  12  -4   3    4.15    0.49
  12  -4   3    3.64    0.50
 -12   4   3    4.13    0.57
 -12  -4  -3    4.78    0.51
 -12   4   3    3.05    0.66
 -12   4  -3    4.12    0.49
  12   4   3    5.02    0.58
 -12  -4   3    3.47    0.51
  12   4   3    4.64    0.54
  12  -4  -3    4.91    0.47
  12   4   3    4.67    0.63
 -12   4   4    0.19    0.19
  12  -4   4    0.56    0.23
 -12   4   4    0.03    0.28
  12  -4   4    0.31    0.21
 -12   4   4   -0.03    0.12
  12   4   4    0.09    0.20
 -12  -4   4    0.22    0.21
  12   4   4    0.42    0.18
  12   4   4   -0.12    0.17
 -12  -4   4    0.06    0.40
  12  -4   5    0.61    0.21
  12  -4   5    0.38    0.16
 -12   4   5    0.42    0.27
 -12   4   5    0.35    0.15
 -12   4   5    0.64    0.23
 -12  -4   5    0.23    0.27
  12   4   5    0.52    0.19
  12   4   5    0.64    0.23
  12   4   5    0.65    0.19
 -12  -4   5    0.08    0.72
 -12   4   6    5.89    0.57
  12  -4   6    7.03    0.49
 -12   4   6    6.44    0.83
  12   4   6    5.93    0.50
 -12  -4   6    5.61    0.66
 -12  -4   6    5.55    0.84
  12   4   6    5.28    0.54
 -13  -4   0    0.41    0.63
  13   4   0    0.02    0.27
  13  -4   0    0.79    0.20
  13  -4   0    0.89    0.21
 -13   4   0    0.47    0.24
 -13  -4   0    0.56    0.25
 -13   4   0    0.63    0.28
  13   4   0    0.73    0.23
 -13   4   0    0.57    0.25
 -13  -4  -1    0.57    0.25
 -13   4   1    1.09    0.42
 -13   4   1    0.83    0.29
  13   4  -1    0.71    0.24
 -13   4   1    0.71    0.29
 -13  -4  -1    1.51    0.48
  13  -4   1    0.67    0.20
 -13  -4   1    0.53    0.23
 -13   4  -1    0.80    0.26
 -13   4  -1    0.55    0.22
  13   4   1    0.99    0.28
  13   4   1    0.63    0.30
 -13  -4   1    0.29    0.71
 -13   4   2    2.00    0.41
 -13  -4  -2    1.67    0.44
 -13   4   2    1.87    0.33
  13  -4   2    1.64    0.53
  13  -4   2    2.21    0.36
 -13  -4  -2    1.40    0.28
  13   4  -2    2.08    0.37
 -13   4   2    1.24    0.32
 -13  -4   2    2.04    0.89
  13   4   2    2.72    0.41
 -13   4  -2    1.77    0.41
 -13   4  -2    1.58    0.32
 -13  -4   2    1.67    0.54
 -13   4  -2    2.07    0.28
 -13   4  -2    1.39    0.30
  13   4   2    1.54    0.33
  13  -4  -2    2.06    0.30
 -13   4   3    4.23    0.52
 -13   4   3    4.13    0.45
 -13  -4  -3    4.71    0.61
  13  -4   3    3.95    0.44
 -13   4   3    4.31    0.72
  13   4   3    5.02    0.68
 -13   4  -3    3.83    0.64
 -13   4  -3    3.66    0.38
  13   4   3    3.63    0.61
  13   4   3    4.60    0.55
  13  -4  -3    4.54    0.50
 -13  -4   3    4.51    0.46
 -13  -4   3    4.48    1.46
 -13   4  -3    2.93    0.52
  13  -4   4    3.48    0.42
  13  -4   4    3.48    0.35
 -13   4   4    3.23    0.34
 -13   4   4    3.23    0.38
 -13   4   4    3.72    0.46
 -13  -4   4    2.68    0.79
 -13   4  -4    3.25    0.36
  13   4   4    3.44    0.36
  13   4   4    3.11    0.47
  13   4   4    2.91    0.41
 -13  -4   4    3.21    0.40
 -13   4  -4    2.46    0.39
 -13   4   5    2.51    0.55
  13  -4   5    2.14    0.25
 -13   4   5    1.42    0.25
  13   4   5    1.90    0.28
 -13   4  -5    1.14    0.33
 -13   4  -5    1.77    0.25
 -13  -4   5    1.86    0.46
  14  -4   0    3.28    0.35
 -14  -4   0    3.19    0.41
 -14   4   0    3.69    0.47
 -14   4   0    3.88    0.44
 -14  -4   0    3.58    0.52
 -14   4   0    3.99    0.42
  14   4   0    3.24    0.40
  14  -4   1    1.64    0.36
 -14  -4  -1    2.25    0.32
 -14   4   1    2.81    0.39
 -14   4   1    2.64    0.40
  14  -4   1    2.47    0.30
  14   4  -1    1.63    0.38
 -14   4   1    1.77    0.28
 -14  -4  -1    1.83    0.35
 -14   4  -1    2.19    0.38
  14  -4  -1    2.49    0.30
 -14  -4   1    2.02    0.31
 -14   4  -1    2.09    0.38
 -14  -4   1    1.75    0.46
  14   4   1    1.83    0.29
 -14   4   2    2.81    0.37
 -14  -4  -2    2.20    0.40
  14  -4   2    2.76    0.34
 -14   4   2    3.02    0.37
  14  -4   2    2.08    0.28
 -14  -4  -2    3.08    0.32
 -14   4   2    2.46    0.36
 -14   4  -2    2.57    0.40
 -14  -4   2    2.05    0.61
  14  -4  -2    3.16    0.29
  14   4   2    3.01    0.36
  14   4   2    3.12    0.35
 -14  -4   2    2.47    0.33
  14  -4   3    1.25    0.32
 -14   4   3    1.51    0.27
 -14   4   3    0.97    0.28
  14  -4   3    1.24    0.24
 -14  -4   3    1.62    0.49
  14   4   3    1.57    0.24
 -14   4  -3    1.32    0.29
 -14  -4   3    1.42    0.25
  14   4   3    1.00    0.22
 -14   4   4    1.69    0.35
  14  -4   4    1.68    0.22
 -14  -4  -4    1.82    0.27
 -14  -4   4    1.47    0.27
 -14   4  -4    1.18    0.22
  14   4   4    1.67    0.29
 -15  -4   0    0.53    0.22
 -15   4   0    0.26    0.33
  15  -4   0    0.21    0.10
 -15   4   0    0.30    0.12
 -15  -4   0    0.29    0.18
  15   4   0    0.48    0.17
  15  -4   1    5.01    0.30
  15  -4  -1    4.92    0.36
   0  -5   0    0.15    0.14
   0   5   0    0.08    0.13
   0  -5   0    0.13    0.13
   0   5  -1    0.68    0.26
   0  -5  -1    0.76    0.24
   0  -5   1    0.67    0.23
   0  -5  -1    0.31    0.18
   0   5  -1    0.63    0.25
   0   5  -1    0.80    0.26
   0   5   1    0.48    0.22
   0  -5  -2  123.88    4.99
   0   5   2  101.49    5.06
   0   5   2  125.50    5.24
   0  -5   2  116.36    4.89
   0   5  -2  110.00    5.23
   0   5   2  123.83    5.23
   0  -5  -2  129.31    5.46
   0   5  -2  124.52    5.46
   0  -5   2  122.03    5.51
   0   5  -2  131.95    5.04
   0   5  -3    8.77    0.73
   0  -5  -3    8.69    1.06
   0  -5   3    8.13    0.71
   0   5   3    6.92    0.89
   0   5  -3    8.53    0.99
   0   5   3    9.26    0.81
   0   5   3    6.90    0.88
   0  -5  -3    8.07    0.72
   0  -5   3    8.23    1.02
   0   5  -3    8.14    1.07
   0  -5  -3    8.06    0.95
   0   5  -4    4.02    0.78
   0  -5   4    2.66    0.36
   0  -5  -4    3.96    0.93
   0   5  -4    2.38    0.63
   0   5  -5   -0.64    0.48
   0  -5  -5   -0.02    0.18
   0   5   5    0.73    0.66
   0  -5   5   -0.21    0.71
   0  -5   5    0.17    0.15
   0   5   5   -0.33    0.17
   0  -5  -6   16.78    2.05
   0  -5   6   17.56    1.35
   0  -5  -6   14.78    1.08
   0   5   6   17.06    1.40
   0  -5   6   17.62    1.26
   0   5   6   16.86    1.65
   0  -5  -6   15.28    1.24
   0  -5   6   14.44    1.35
   0   5   6   15.36    1.01
   0  -5   6   17.78    1.14
   0   5   6   16.54    1.37
   0  -5   6   16.80    1.89
   0   5  -6   17.36    2.33
   0  -5  -7    4.91    0.63
   0  -5   7    5.17    0.79
   0  -5   7    5.22    0.84
   0  -5   7    6.73    0.94
   0  -5   7    3.97    0.76
   0   5   7    6.69    0.72
   0  -5   7    3.86    0.68
   0   5   7    6.42    1.33
   0   5   7    5.30    0.77
   0   5  -7    4.11    0.68
   0  -5   8    0.50    0.27
   0   5   8    0.48    0.30
   0   5  -8    0.54    0.23
   0  -5   8   -0.24    0.18
   0   5   8    0.19    0.25
   0   5   8    0.47    0.29
   0   5   8    0.17    0.29
   0  -5   8    0.30    0.31
   0  -5  -8    0.63    0.29
   0   5   8    0.49    0.29
   0  -5   8    0.07    0.25
   0  -5   8   -0.06    0.24
   0   5   9    4.46    0.66
   0  -5   9    4.82    0.81
   0   5   9    4.99    0.67
   0  -5   9    3.78    0.68
   0   5  -9    5.03    0.70
   0   5   9    4.41    0.79
   0  -5  -9    5.11    0.68
   0  -5   9    5.73    0.78
   0  -5   9    4.57    0.78
   0  -5   9    4.55    0.71
   0   5   9    4.41    0.78
   0   5  10    1.71    0.36
   0   5  10    1.11    0.41
   0   5  10    1.59    0.69
   0  -5  10    1.64    0.36
   0  -5  10    1.22    0.33
   0  -5  10    1.04    0.35
   0   5  10    0.66    0.35
   0  -5  10    1.55    0.38
   0  -5 -10    1.00    0.33
   0   5 -10    1.79    0.56
   0   5  10    1.77    0.47
   0   5  11    1.77    0.31
   0  -5 -11    2.46    0.49
   0   5 -11    1.89    0.30
   0   5  11    2.27    0.34
   0  -5  11    1.59    0.39
   0  -5  11    1.28    0.31
  -1   5   0    2.50    0.55
   1  -5   0    2.12    0.38
   1   5   0    2.49    0.45
   1  -5   0    2.24    0.42
  -1  -5   0    2.49    0.39
  -1  -5   0    1.62    0.55
  -1   5   0    2.31    0.34
   1   5   0    2.76    0.39
  -1   5   1   39.83    2.19
   1  -5   1   37.58    2.45
   1   5  -1   41.92    2.28
  -1  -5  -1   43.80    2.25
  -1   5   1   40.08    2.11
  -1   5  -1   41.94    2.28
  -1  -5   1   37.87    2.06
   1   5   1   41.47    2.12
   1  -5  -1   36.84    2.00
   1   5   1   44.45    1.97
  -1  -5   1   37.52    1.91
   1   5   1   39.51    2.27
  -1   5  -1   33.54    2.04
  -1  -5   1   37.00    2.00
   1  -5   2  175.35    7.76
   1  -5   2  177.88    7.48
   1   5  -2  184.36    7.45
  -1  -5  -2  187.04    7.65
  -1   5   2  174.06    6.92
  -1   5   2  183.25    7.20
   1   5  -2  190.26    6.96
   1  -5  -2  183.04    7.33
  -1   5  -2  167.54    7.49
   1   5   2  178.80    7.54
  -1  -5   2  161.43    7.05
  -1   5  -2  174.50    7.57
   1   5   2  190.16    6.98
   1   5   2  169.15    7.35
  -1   5  -2  148.07    7.13
  -1  -5   2  178.30    7.26
  -1   5   3   35.03    2.01
   1  -5   3   40.37    1.90
   1   5  -3   38.59    2.15
  -1   5   3   30.34    2.12
   1   5  -3   35.00    1.80
   1  -5   3   37.49    2.65
  -1   5   3   36.69    2.17
   1   5  -3   33.98    2.37
  -1  -5  -3   31.83    2.38
  -1  -5  -3   30.97    2.95
   1   5   3   33.17    3.12
   1   5   3   32.36    1.83
  -1   5  -3   39.58    2.62
  -1   5  -3   40.45    2.65
   1   5   3   35.04    2.36
  -1  -5   3   38.89    2.28
   1  -5  -3   34.04    2.27
  -1  -5  -4   23.97    2.16
  -1  -5  -4   22.86    2.32
   1   5  -4   24.58    1.82
   1  -5   4   25.92    1.33
   1   5  -4   24.91    2.22
  -1   5   4   25.14    1.88
  -1  -5   4   26.51    1.96
  -1   5  -4   27.58    2.35
  -1   5  -4   29.74    2.53
  -1  -5   4   23.53    1.32
   1  -5  -4   25.39    1.90
  -1  -5  -5    1.04    0.58
  -1   5   5   -0.06    0.54
   1  -5   5   -1.12    1.17
  -1  -5   5    0.88    0.52
  -1   5  -5    1.14    0.55
   1  -5  -5    1.51    0.57
   1  -5   6   28.18    1.94
   1  -5   6   22.87    1.83
   1  -5   6   28.16    1.79
  -1   5   6   24.73    1.92
  -1  -5  -6   29.15    1.89
  -1   5   6   29.59    1.86
  -1  -5  -6   27.99    2.93
  -1   5   6   26.12    1.58
   1   5  -6   25.87    2.93
   1  -5   6   26.70    1.73
   1  -5   6   27.72    1.58
  -1  -5   6   29.52    1.88
   1  -5  -6   30.56    2.73
  -1  -5   6   28.08    1.70
   1   5   6   29.26    2.24
  -1  -5   6   31.31    2.07
   1   5   6   29.36    2.00
   1   5   6   30.23    1.54
  -1  -5   6   28.94    1.88
  -1   5  -6   26.29    3.10
   1   5   6   28.02    1.67
  -1   5  -6   25.48    1.68
  -1  -5   6   25.87    1.78
  -1   5   7    5.48    0.66
  -1   5   7    5.10    0.77
   1  -5   7    3.63    0.74
  -1  -5  -7    4.07    0.61
   1  -5   7    4.08    0.74
   1  -5   7    4.92    0.60
   1   5  -7    4.43    0.72
   1  -5   7    4.18    0.74
  -1  -5   7    2.73    0.68
   1   5   7    4.07    0.63
  -1  -5   7    4.65    0.71
   1   5   7    4.17    0.53
  -1  -5   7    4.79    0.87
  -1   5  -7    4.15    0.64
   1  -5  -7    5.69    0.64
   1   5   7    3.32    0.61
   1  -5   8    6.45    0.94
   1  -5   8    6.57    0.90
   1   5  -8    8.45    0.89
   1  -5   8    7.90    0.99
  -1  -5  -8    9.79    0.90
  -1   5   8    7.34    1.06
  -1   5   8    9.41    0.91
  -1   5   8    7.78    1.03
   1  -5   8    6.54    0.91
  -1   5   8    7.86    0.94
   1   5   8   10.29    0.98
  -1  -5   8    8.15    1.01
  -1   5  -8    7.82    0.88
  -1  -5   8    7.70    1.03
   1   5   8    8.49    1.11
   1  -5  -8    7.31    0.81
   1   5   8    8.98    0.94
  -1  -5   8    8.25    0.93
  -1  -5   8    8.07    0.98
  -1  -5   8    7.53    1.00
  -1  -5  -9   19.70    1.36
   1  -5   9   15.54    1.31
   1  -5   9   14.87    1.35
  -1   5   9   16.79    1.52
  -1   5   9   17.59    1.37
  -1   5   9   17.88    1.28
   1   5  -9   18.40    1.33
   1  -5   9   15.92    1.42
   1  -5   9   16.73    1.42
  -1   5   9   17.34    1.54
  -1  -5   9   14.82    1.36
   1   5   9   15.49    1.52
   1   5   9   18.33    1.33
  -1  -5   9   17.89    1.53
  -1  -5   9   17.07    1.38
  -1   5  -9   15.31    1.25
  -1  -5   9   17.79    1.51
   1   5   9   17.47    1.25
   1   5   9   18.69    1.55
   1  -5  -9   19.20    1.31
  -1  -5   9   15.54    1.35
  -1   5  10    3.62    0.57
  -1  -5 -10    3.31    0.51
   1  -5  10    3.20    0.53
  -1   5  10    2.87    0.47
  -1   5  10    2.65    0.58
   1  -5  10    2.71    0.48
  -1   5  10    2.65    0.46
   1   5 -10    3.93    0.50
   1  -5  10    2.93    0.48
  -1   5  10    3.75    0.66
   1  -5  10    2.64    0.50
  -1  -5  10    4.63    0.60
  -1   5 -10    2.85    0.78
   1   5  10    3.49    0.57
   1  -5 -10    3.75    0.61
  -1  -5  10    3.63    0.56
  -1  -5  10    3.53    0.58
   1   5  10    3.68    0.55
   1   5  10    2.97    0.48
  -1  -5  10    3.64    0.56
  -1   5  11    0.23    0.19
  -1   5  11    0.22    0.12
  -1  -5 -11    0.29    0.23
   1   5 -11    0.47    0.18
  -1   5  11    0.79    0.24
   1  -5  11    0.64    0.22
   1  -5 -11    0.09    0.14
  -1   5 -11    0.46    0.22
  -1  -5  11   -0.05    0.21
  -1  -5  11    0.10    0.24
  -1  -5  11    0.14    0.19
   1   5  11    0.20    0.15
  -1  -5  11    0.17    0.20
   2   5   0  520.42   20.28
  -2   5   0  582.73   20.71
  -2   5   0  539.46   20.21
   2  -5   0  533.22   20.81
  -2  -5   0  558.17   20.50
   2   5  -1   32.84    1.64
  -2  -5  -1   25.12    1.79
   2  -5   1   29.03    2.06
  -2   5   1   27.28    1.80
   2  -5   1   28.46    1.71
  -2   5  -1   30.61    1.83
  -2   5  -1   27.75    1.90
   2   5   1   28.16    1.62
   2   5   1   25.19    1.89
   2  -5  -1   29.40    1.67
   2  -5  -1   27.59    1.78
  -2  -5   1   30.35    1.53
   2   5   1   25.99    1.69
   2  -5   2   57.37    3.23
   2   5  -2   52.84    3.08
   2  -5   2   57.83    3.56
  -2  -5  -2   62.44    3.49
   2   5  -2   59.09    2.70
  -2  -5   2   55.67    2.74
  -2  -5   2   61.38    2.62
   2   5   2   64.56    3.52
   2   5   2   66.31    2.87
  -2   5  -2   51.65    4.48
   2   5   2   63.29    3.28
   2  -5  -2   60.56    2.95
  -2   5  -2   60.72    3.48
   2   5  -3   93.50    3.84
  -2  -5  -3   85.50    4.98
  -2   5   3   89.02    4.36
  -2   5   3   95.17    3.74
   2  -5   3   94.14    5.22
   2   5  -3   83.36    4.56
   2   5   3   90.32    4.74
   2   5   3   92.96    3.96
   2  -5  -3   88.88    4.37
  -2  -5   3   93.08    3.83
  -2  -5   3   90.85    4.01
  -2  -5  -4   82.45    4.86
   2   5  -4   70.93    4.36
  -2  -5  -4   75.56    4.98
   2   5  -4   79.33    3.29
  -2  -5   4   71.98    3.49
  -2   5  -4   77.58    4.97
   2  -5  -4   80.07    4.31
   2   5   4   73.34    3.28
   2  -5   5   22.11    1.30
   2   5  -5   20.54    2.28
  -2  -5  -5   24.08    2.56
  -2   5  -5   24.01    2.62
  -2  -5   5   21.30    1.46
   2   5   5   23.08    1.32
  -2   5   6    1.68    0.36
  -2   5   6    2.30    0.57
   2   5  -6    1.38    0.83
   2  -5   6    1.85    0.54
  -2  -5  -6    1.29    0.37
  -2   5   6    1.74    0.50
   2  -5   6    1.56    0.44
   2  -5   6    2.47    0.41
   2  -5   6    1.78    0.52
  -2  -5  -6    1.81    0.90
   2   5   6    2.32    0.36
   2   5   6    2.74    0.53
   2   5   6    1.97    0.44
  -2   5  -6    1.57    0.41
  -2  -5   6    2.99    0.54
  -2  -5   6    2.81    0.60
  -2  -5   6    1.80    0.46
   2   5   6    1.60    0.52
  -2  -5   6    2.70    0.61
  -2  -5   6    1.58    0.54
  -2   5  -6    1.59    0.98
   2  -5   7    3.96    0.62
   2  -5   7    2.87    0.63
   2  -5   7    2.93    0.56
   2  -5   7    3.43    0.53
  -2   5   7    3.86    0.86
  -2   5   7    4.39    0.78
  -2   5   7    3.47    0.64
   2  -5   7    2.93    0.60
  -2  -5  -7    3.54    0.61
  -2   5   7    2.36    0.61
  -2  -5   7    4.64    0.73
   2  -5  -7    2.73    0.49
   2   5   7    2.76    0.64
  -2  -5   7    4.31    0.81
   2   5   7    2.95    0.54
   2   5   7    3.20    0.69
  -2  -5   7    4.25    0.71
  -2  -5   7    4.51    0.84
   2   5   7    3.97    0.52
   2  -5   8   26.00    1.78
   2  -5   8   25.59    1.81
  -2  -5  -8   23.54    1.63
   2  -5   8   25.06    1.60
  -2   5   8   24.53    1.80
  -2   5   8   24.28    1.93
  -2   5   8   22.30    1.57
  -2   5   8   24.96    2.00
   2   5  -8   22.12    1.59
   2  -5   8   24.68    1.80
   2   5   8   23.30    1.44
   2  -5  -8   25.35    1.55
  -2  -5   8   25.82    1.97
  -2  -5   8   23.24    1.75
   2   5   8   24.79    1.88
  -2  -5   8   25.37    1.83
   2   5   8   21.86    1.93
  -2  -5   8   24.54    1.70
  -2  -5   8   25.12    1.87
  -2   5  -8   25.01    1.70
   2   5   8   23.76    1.64
   2  -5   9    1.45    0.48
  -2   5   9    1.55    0.49
   2  -5   9    1.46    0.46
   2  -5   9    0.97    0.40
  -2  -5  -9    0.97    0.36
  -2   5   9    0.63    0.33
   2  -5   9    1.36    0.40
   2   5  -9    1.40    0.42
  -2   5   9    1.40    0.42
  -2   5   9    1.65    0.54
  -2   5   9    1.40    0.35
   2  -5  -9    1.93    0.44
   2   5   9    0.96    0.42
   2   5   9    0.84    0.36
   2   5   9    0.76    0.31
  -2  -5   9    1.06    0.40
  -2  -5   9    1.42    0.45
  -2  -5   9    1.48    0.44
  -2   5  -9    1.81    0.49
  -2  -5   9    1.80    0.52
  -2  -5   9    0.86    0.35
   2   5   9    1.26    0.46
  -2   5  10    1.91    0.63
  -2  -5 -10    1.29    0.49
  -2   5  10    1.73    0.36
  -2   5  10    1.23    0.32
   2  -5  10    1.27    0.39
  -2   5  10    0.70    0.43
   2  -5  10    1.73    0.56
   2  -5  10    1.34    0.42
  -2   5  10    2.18    0.43
   2   5 -10    1.42    0.32
  -2  -5  10    1.61    0.36
  -2  -5  10    1.04    0.31
   2  -5 -10    2.21    0.38
  -2  -5  10    1.31    0.39
  -2   5 -10    1.07    0.42
   2   5  10    1.04    0.35
   2   5  10    1.45    0.36
  -2  -5  10    2.01    0.51
   2  -5  11    1.04    0.22
  -2  -5 -11    1.02    0.20
  -2   5  11    1.15    0.29
  -2   5  11    0.97    0.24
  -2  -5  11    0.68    0.20
   2   5  11    0.59    0.20
   2  -5 -11    0.81    0.21
  -2  -5  11    0.88    0.21
  -2  -5  11    0.60    0.19
  -2  -5  11    0.78    0.24
  -2   5 -11    1.27    0.24
  -3   5   0   17.31    1.43
   3  -5   0   18.71    1.11
   3   5   0   19.26    1.27
   3  -5   0   19.63    1.66
  -3   5   0   18.90    1.19
   3   5   0   18.60    1.37
  -3  -5   0   21.83    1.53
   3   5  -1  158.45    5.99
   3  -5   1  145.10    7.03
   3   5  -1  146.82    6.28
   3  -5   1  152.96    6.45
  -3  -5  -1  154.97    6.83
   3   5   1  138.64    7.18
   3   5   1  144.89    6.35
   3  -5  -1  146.98    6.28
  -3   5  -1  155.23    6.53
  -3   5  -1  145.05    6.77
  -3  -5   1  160.05    6.16
   3   5   1  144.81    6.44
   3  -5  -1  158.80    6.72
   3   5  -2  135.87    5.68
   3  -5   2  133.57    6.81
   3  -5   2  123.57    6.24
   3  -5  -2  137.34    5.77
  -3   5  -2  135.39    6.66
   3  -5  -2  141.88    6.10
  -3   5  -2  132.49    6.36
  -3  -5   2  141.16    5.33
   3   5   2  130.38    7.22
   3   5   2  134.51    5.83
  -3  -5   2  142.95    5.28
   3   5  -3   19.32    1.23
   3  -5   3   18.29    2.05
   3   5  -3   19.95    1.69
  -3  -5  -3   20.13    2.13
   3  -5  -3   18.96    1.56
   3  -5  -3   18.95    1.46
  -3   5  -3   15.81    1.76
   3   5   3   19.23    2.20
  -3   5  -3   16.88    1.93
   3   5   3   19.72    1.38
   3  -5   4   21.71    1.22
  -3  -5  -4   17.28    2.46
   3   5  -4   25.06    1.40
   3   5  -4   22.86    2.07
  -3   5  -4   23.09    2.62
  -3   5  -4   23.76    2.45
   3   5   4   19.32    1.27
   3  -5  -4   19.67    1.76
   3   5  -5   39.47    3.21
   3  -5   5   36.21    2.13
  -3   5   5   36.84    2.29
  -3  -5  -5   33.54    1.91
  -3   5   5   36.91    1.89
  -3   5   5   39.59    2.03
   3  -5   5   38.82    1.91
   3   5   5   32.01    2.29
   3   5   5   39.58    1.97
  -3  -5   5   36.84    2.15
  -3  -5   5   39.49    2.36
  -3  -5   5   36.84    2.16
  -3   5  -5   33.19    1.99
  -3   5  -5   36.03    3.39
   3  -5   6   16.15    1.37
   3  -5   6   18.36    1.44
   3  -5   6   15.81    1.05
  -3  -5  -6   17.56    1.27
  -3   5   6   19.34    1.22
  -3   5   6   20.09    1.60
   3   5  -6   19.13    2.47
   3  -5   6   17.32    1.19
  -3   5   6   19.62    1.46
  -3   5  -6   16.76    2.77
  -3   5  -6   17.85    1.32
   3   5   6   18.37    1.20
  -3  -5   6   18.03    1.44
  -3  -5   6   17.69    1.40
  -3  -5   6   16.69    1.48
   3   5   6   17.17    1.60
  -3  -5   6   18.22    1.57
  -3  -5   6   17.25    1.47
  -3  -5   6   17.56    1.27
   3   5   6   17.22    1.30
   3  -5   7    0.76    0.33
  -3   5   7    1.05    0.38
  -3   5   7    2.21    0.55
   3  -5   7    1.46    0.48
  -3   5   7    1.42    0.35
  -3  -5  -7    1.00    0.32
   3  -5   7    0.97    0.33
  -3   5   7    1.45    0.75
  -3  -5   7    1.41    0.36
  -3  -5   7    1.70    0.46
  -3  -5   7    1.65    0.73
  -3   5  -7    1.03    0.33
  -3  -5   7    0.75    0.31
  -3  -5   7    1.15    0.33
   3  -5  -7    1.64    0.33
   3   5   7    0.87    0.36
   3   5   7    1.35    0.38
   3  -5   8   28.54    1.90
  -3   5   8   30.65    1.83
  -3   5   8   30.79    2.00
   3  -5   8   29.41    2.08
  -3   5   8   30.91    2.09
  -3   5   8   30.10    2.23
   3  -5   8   25.48    1.84
  -3  -5  -8   31.18    1.90
  -3   5   8   31.13    2.27
   3  -5   8   30.26    1.81
  -3   5  -8   31.32    1.95
  -3  -5   8   30.50    1.93
  -3  -5   8   26.75    1.94
   3  -5  -8   27.93    1.72
  -3  -5   8   30.89    2.23
   3   5   8   30.86    1.93
   3   5   8   34.12    2.17
   3   5   8   27.26    2.20
  -3  -5   8   29.63    2.07
   3   5   8   31.51    1.74
  -3  -5   8   32.05    2.17
  -3   5   9    5.89    0.77
  -3   5   9    4.80    0.68
  -3  -5  -9    4.40    0.62
  -3   5   9    4.78    0.65
  -3   5   9    4.94    0.84
   3  -5   9    4.10    0.70
   3  -5   9    4.23    0.65
   3   5  -9    4.07    0.74
  -3   5   9    4.18    0.80
   3  -5   9    4.84    0.76
  -3  -5   9    4.96    0.69
   3   5   9    4.31    0.78
   3   5   9    5.42    0.72
  -3  -5   9    4.05    0.64
   3  -5  -9    5.07    0.63
  -3   5  -9    4.81    0.66
  -3  -5   9    4.57    0.78
   3   5   9    4.23    0.52
  -3  -5   9    4.64    0.70
  -3  -5   9    4.94    0.74
   3   5 -10    8.29    0.78
  -3   5  10    7.20    0.72
  -3   5  10    7.29    0.84
  -3  -5 -10    8.85    0.74
   3  -5  10    8.50    0.79
  -3   5  10    6.63    0.79
  -3   5  10    6.59    0.70
  -3   5  10    7.72    0.68
  -3  -5  10    8.06    0.87
   3   5  10    8.41    0.99
  -3  -5  10    8.94    0.80
  -3  -5  10    8.75    0.86
  -3   5 -10    9.59    0.78
   3  -5 -10    7.74    0.68
  -3  -5  10    8.48    0.81
  -3   5  11    2.78    0.35
  -3   5  11    2.49    0.28
   3  -5  11    2.70    0.38
  -3   5  11    2.32    0.34
   3  -5 -11    2.71    0.37
  -3  -5  11    1.73    0.29
  -3  -5  11    2.25    0.29
   3   5  11    2.43    0.32
  -3   5 -11    2.21    0.28
  -3  -5  11    1.96    0.32
  -3  -5  11    2.35    0.33
   4   5   0    8.20    1.21
  -4  -5   0    9.06    1.05
   4  -5   0   10.36    1.30
   4   5   0    8.41    0.97
  -4   5   0    9.80    1.10
   4   5   0    9.85    0.92
  -4   5   0   11.37    0.91
   4  -5   1   24.75    1.73
  -4  -5  -1   22.00    1.95
   4   5  -1   20.64    1.61
   4   5  -1   23.04    1.31
   4  -5   1   24.55    2.19
   4   5   1   22.29    1.74
  -4   5  -1   23.61    1.99
   4  -5  -1   23.10    1.61
  -4   5  -1   24.71    1.79
   4   5   1   19.41    1.62
  -4  -5   1   23.45    1.54
   4  -5  -1   21.43    1.83
   4  -5   2   12.16    1.63
   4   5  -2   12.71    1.16
  -4  -5  -2   12.46    1.61
  -4   5  -2   12.69    1.61
  -4   5  -2   11.74    1.41
   4  -5  -2   13.28    2.06
   4   5   2   11.55    1.19
   4  -5  -2   13.46    1.09
   4   5   2   13.12    1.46
  -4  -5  -3    1.70    0.72
   4  -5   3    2.15    0.94
   4   5  -3    1.75    0.51
   4  -5   3    1.18    0.26
   4   5  -3    1.87    0.43
   4   5   3    1.86    0.53
   4   5   3    1.47    0.74
  -4   5  -3    1.81    0.71
  -4   5  -3    1.37    0.71
   4   5  -4   38.96    2.05
   4   5  -4   34.65    2.76
  -4  -5  -4   30.05    3.55
   4  -5   4   34.13    1.77
   4   5   4   37.93    2.25
  -4   5  -4   36.22    3.69
   4  -5  -4   35.17    2.29
   4   5   4   33.98    1.89
  -4   5  -4   36.02    3.25
   4  -5   5    8.26    0.72
   4  -5   5    6.75    0.67
   4  -5   5    8.40    1.16
   4   5  -5    7.82    1.47
  -4   5   5    7.89    0.72
  -4   5   5    5.86    0.85
  -4  -5  -5    7.18    0.80
  -4   5   5    8.80    0.80
  -4  -5   5    7.27    1.16
   4   5   5    9.40    0.71
  -4   5  -5    6.92    0.78
  -4  -5   5    7.26    0.99
  -4  -5   5    7.11    0.68
  -4   5  -5    8.17    1.78
  -4  -5   5    6.71    1.05
   4   5   5    9.30    1.04
  -4   5   6    2.01    0.37
  -4   5   6    1.49    0.53
   4  -5   6    1.45    0.34
   4  -5   6    2.30    0.60
  -4   5   6    1.74    0.57
   4  -5   6    1.74    0.40
  -4  -5  -6    1.84    0.42
  -4   5   6    0.89    0.43
   4  -5   6    1.99    0.56
  -4   5   6    1.06    0.43
   4   5  -6   -0.13    1.21
  -4  -5   6    0.90    0.58
   4   5   6    1.57    0.42
  -4  -5   6    1.09    0.41
   4   5   6    1.14    0.53
   4   5   6    0.98    0.50
  -4  -5   6    1.47    0.45
  -4  -5   6    0.74    0.33
  -4  -5   6    0.72    0.33
   4   5   6    1.25    0.35
  -4  -5   6    2.03    0.59
  -4   5  -6    1.45    0.44
   4  -5   7   -0.36    0.42
  -4   5   7    0.63    0.35
  -4   5   7    0.59    0.31
  -4   5   7    0.68    0.28
   4  -5   7    0.86    0.40
  -4  -5  -7    1.47    0.42
  -4   5   7    1.79    0.49
   4  -5   7    1.44    0.54
  -4   5   7    0.90    0.69
   4  -5   7    1.48    0.41
   4   5   7    1.41    0.39
   4   5   7    1.10    0.38
   4   5   7    1.72    0.46
   4   5   7    0.77    0.35
  -4  -5   7    0.65    0.36
  -4   5  -7    0.96    0.34
  -4  -5   7    1.30    0.48
  -4  -5   7    1.86    0.68
  -4  -5   7    2.23    0.61
   4  -5   8    9.73    0.90
  -4  -5  -8    8.61    0.93
   4  -5   8   10.11    1.13
  -4   5   8    8.10    1.08
  -4   5   8    8.87    0.90
  -4   5   8    7.52    1.37
  -4   5   8    8.98    1.07
  -4   5   8    7.81    1.48
  -4   5  -8   11.08    1.00
   4   5   8    8.44    1.37
   4  -5  -8    8.41    0.91
   4   5   8    8.23    1.15
  -4  -5   8    9.25    0.96
  -4  -5   8    9.66    1.06
   4   5   8    9.12    0.82
  -4  -5   8    9.74    1.09
  -4  -5   8   10.80    1.23
  -4   5   9    2.83    0.55
  -4   5   9    3.60    0.52
   4  -5   9    3.91    0.55
  -4   5   9    3.40    0.56
   4  -5   9    3.03    0.62
  -4   5   9    3.90    0.71
  -4   5   9    2.29    0.60
  -4  -5  -9    3.69    0.56
  -4   5  -9    4.32    0.61
  -4  -5   9    2.27    0.55
   4   5   9    3.85    0.78
  -4  -5   9    3.61    0.59
   4  -5  -9    4.78    0.65
   4   5   9    3.76    0.49
  -4  -5   9    3.14    0.61
  -4  -5   9    3.40    0.64
  -4  -5   9    3.49    0.58
  -4   5  10    2.21    0.46
  -4   5  10    1.93    0.38
  -4   5  10    2.74    0.39
   4  -5  10    2.01    0.37
   4   5 -10    1.36    0.35
  -4  -5 -10    2.38    0.35
  -4   5  10    1.91    0.42
  -4   5  10    2.91    0.48
   4  -5 -10    2.53    0.47
  -4  -5  10    2.48    0.46
  -4  -5  10    2.21    0.49
  -4  -5  10    2.30    0.38
  -4   5 -10    2.19    0.37
  -4  -5  10    2.39    0.45
   5   5   0    0.07    0.21
   5  -5   0    0.72    0.32
  -5   5   0    0.41    0.34
   5   5   0    0.05    0.23
   5  -5   0    0.32    0.67
   5  -5   1  107.53    5.82
   5  -5   1   95.77    4.75
   5   5  -1   99.10    4.03
  -5  -5  -1   85.55    5.17
   5   5  -1   86.05    4.61
   5   5   1   79.41    4.59
  -5  -5   1   79.85    5.05
   5  -5  -1   96.58    5.13
  -5   5  -1  101.64    4.84
   5   5   1   92.93    4.80
  -5   5  -1   99.07    5.29
   5   5  -2   45.16    2.91
   5  -5   2   48.00    3.86
  -5   5  -2   50.71    3.46
   5  -5  -2   51.46    2.69
  -5   5  -2   53.33    3.82
   5   5   2   54.34    3.55
  -5  -5  -3  112.36    7.01
   5   5  -3  110.97    5.70
   5  -5   3  108.02    4.57
   5   5  -3  111.18    5.26
   5  -5   3  123.37    7.34
   5   5   3  106.89    5.48
  -5   5  -3  103.89    6.63
   5  -5  -3  110.22    5.02
  -5   5  -3  116.93    6.59
   5   5   3  115.85    4.85
   5   5   3  123.72    6.60
  -5  -5  -4    1.49    1.97
  -5   5   4    3.50    0.48
   5   5  -4    2.22    0.86
  -5   5   4    3.49    0.49
   5   5  -4    2.96    0.55
   5  -5   4    2.64    0.49
   5  -5   4    3.32    0.54
   5  -5   4    3.08    0.64
   5  -5   4    3.86    0.47
  -5   5   4    3.78    0.67
   5   5   4    4.11    0.72
  -5  -5   4    2.09    0.50
   5   5   4    2.07    0.46
  -5   5  -4    3.42    1.09
   5   5   4    3.11    0.50
  -5   5  -4    3.02    0.52
  -5  -5   4    3.38    0.95
   5   5   4    2.94    0.51
   5  -5   5   12.70    1.01
   5  -5   5   13.09    0.99
  -5   5   5   13.14    0.99
   5  -5   5   12.78    0.79
   5   5  -5   14.95    2.06
  -5   5   5   14.10    1.37
  -5   5   5   14.75    1.07
  -5  -5  -5   14.09    1.11
  -5   5   5   14.72    1.35
   5  -5   5   12.02    1.24
  -5   5  -5   14.60    1.12
   5   5   5   15.04    1.11
  -5  -5   5   13.89    1.31
  -5  -5   5   13.60    1.33
   5   5   5   13.86    0.95
  -5  -5   5   14.32    1.29
  -5  -5   5   14.04    1.02
  -5   5  -5   11.79    2.33
  -5  -5   5   13.11    1.18
   5   5   5   13.54    1.19
  -5   5   6   77.69    3.75
  -5   5   6   65.71    4.83
   5  -5   6   74.00    3.35
  -5   5   6   56.89    3.84
   5  -5   6   69.15    3.16
  -5   5   6   70.01    4.32
  -5  -5   6   69.99    3.38
  -5  -5   6   63.80    3.52
  -5  -5   6   69.03    3.39
   5   5   6   73.02    3.39
   5   5   6   72.67    4.25
  -5   5  -6   77.90    4.20
  -5   5   7    3.30    0.77
   5  -5   7    3.95    0.56
  -5   5   7    2.85    0.57
   5  -5   7    3.08    0.46
  -5   5   7    2.34    0.80
   5  -5   7    3.79    0.80
  -5   5   7    3.46    0.53
  -5   5   7    3.05    0.72
  -5  -5  -7    3.44    0.56
  -5  -5   7    2.31    0.56
  -5  -5   7    2.44    0.61
   5   5   7    3.66    0.65
  -5   5  -7    2.83    0.60
   5   5   7    3.44    0.56
  -5  -5   7    2.94    0.78
  -5  -5   7    4.37    0.61
  -5  -5   7    3.73    0.68
   5   5   7    3.41    0.53
   5  -5   8    1.88    0.44
  -5   5   8    4.20    1.14
  -5   5   8    2.49    0.58
  -5   5   8    2.88    0.59
  -5   5   8    3.01    0.72
  -5  -5   8    2.05    0.62
  -5  -5   8    1.66    0.48
   5  -5  -8    2.01    0.51
  -5  -5   8    1.11    0.59
  -5  -5   8    2.05    0.48
  -5  -5   8    1.15    0.39
  -5   5  -8    1.54    0.38
  -5   5   9    0.33    0.29
  -5   5   9    0.39    0.26
   5  -5   9    0.58    0.24
  -5   5   9    0.45    0.29
  -5  -5  -9    0.48    0.23
  -5   5   9    0.56    0.36
  -5   5   9    0.72    0.54
  -5  -5   9    0.51    0.27
   5  -5  -9    0.31    0.26
  -5  -5   9    0.87    0.31
  -5  -5   9    1.10    0.37
  -5   5  -9    0.22    0.20
   5   5   9    0.68    0.21
  -5  -5   9    1.06    0.37
  -5  -5   9    0.95    0.31
  -5   5  10    4.65    0.48
  -5   5  10    4.50    0.60
  -5   5  10    4.16    0.48
   5  -5  10    2.77    0.40
  -5   5  10    4.50    0.54
  -5  -5  10    3.87    0.49
   5  -5 -10    3.15    0.43
  -5  -5  10    3.97    0.52
  -5  -5  10    3.89    0.54
  -5   5 -10    3.64    0.40
  -5  -5  10    3.37    0.44
   6   5   0   58.78    3.64
   6  -5   0   59.07    3.16
   6   5  -1   98.02    5.39
   6   5   1  106.26    5.57
  -6   5  -1  111.30    5.62
   6  -5  -1  111.49    5.30
   6   5  -2    2.05    0.62
   6  -5   2    1.49    0.33
   6   5   2    1.84    0.68
   6  -5  -2    1.15    0.44
  -6   5  -2    1.02    0.42
   6  -5   3   33.59    1.97
   6  -5   3   33.01    1.79
   6   5  -3   38.61    2.87
  -6   5   3   37.19    2.03
   6  -5   3   36.15    1.86
  -6   5   3   38.94    2.06
   6   5  -3   37.47    2.58
   6   5   3   38.01    2.81
  -6   5  -3   39.42    3.47
  -6  -5   3   39.44    2.37
   6   5   3   40.90    2.14
   6   5   3   40.71    2.76
  -6   5   4   -0.09    0.20
   6   5  -4    0.85    0.63
   6  -5   4    0.85    0.26
   6  -5   4    0.44    0.19
  -6  -5  -4   -0.18    0.33
   6  -5   4    0.50    0.19
  -6   5   4    0.71    0.45
  -6   5   4    0.27    0.17
  -6   5   4    0.54    0.22
   6   5  -4    0.45    0.37
  -6  -5   4    0.08    0.48
  -6  -5   4    0.32    0.23
  -6  -5   4    0.38    0.29
  -6   5  -4    0.30    0.26
  -6  -5   4    0.39    0.40
   6   5   4    0.27    0.25
   6   5   4    0.29    0.34
  -6  -5   4   -0.07    0.21
  -6   5  -4   -0.03    0.68
  -6  -5   4   -0.18    0.29
   6   5   4    0.72    0.26
   6   5   4    0.69    0.26
  -6   5  -4    0.71    0.26
  -6   5   5    1.23    0.28
  -6   5   5    0.98    0.36
   6  -5   5    1.47    0.35
  -6  -5  -5    0.48    0.32
   6  -5   5    1.43    0.35
   6   5  -5    1.36    1.23
   6  -5   5    0.91    0.23
  -6   5   5    1.94    0.41
  -6   5   5    2.07    0.57
  -6  -5   5    2.16    0.48
   6   5   5    1.69    0.45
  -6  -5   5    0.94    0.35
   6   5   5    1.33    0.41
  -6  -5   5    1.24    0.33
  -6  -5   5    1.47    0.45
  -6   5  -5    2.04    0.45
  -6  -5   5    1.28    0.35
   6   5   5    1.26    0.35
  -6  -5   5    0.85    0.30
   6  -5   6    2.21    0.44
  -6   5   6    1.30    0.42
  -6   5   6    2.10    0.56
  -6   5   6    1.75    0.45
   6  -5   6    2.07    0.48
  -6  -5  -6    2.50    0.48
  -6   5   6    2.56    0.41
  -6  -5   6    1.82    0.52
  -6   5  -6    2.77    0.53
   6   5   6    3.41    0.61
   6   5   6    3.42    0.75
   6   5   6    1.96    0.36
  -6  -5   6    1.70    0.51
  -6  -5   6    2.00    0.52
  -6  -5   6    2.05    0.40
  -6  -5   6    2.26    0.60
  -6  -5   6    1.37    0.52
  -6   5   7   10.49    1.25
   6  -5   7   11.77    1.01
  -6  -5  -7   10.01    0.95
   6  -5   7   12.13    0.85
  -6   5   7   12.29    1.58
  -6   5   7   11.80    1.23
  -6   5   7   11.85    0.99
  -6  -5   7   12.58    1.05
   6   5   7    9.41    0.94
   6   5   7   10.79    0.98
  -6   5  -7   12.12    1.07
  -6  -5   7   11.25    1.17
  -6  -5   7   12.25    1.49
  -6  -5   7   11.21    1.28
  -6  -5   7   12.34    1.24
  -6   5   8   24.04    1.79
   6  -5   8   21.57    1.48
  -6   5   8   22.43    1.49
  -6   5   8   23.15    2.10
  -6  -5  -8   25.23    1.46
  -6   5   8   22.97    1.79
  -6  -5   8   26.72    1.81
   6   5   8   24.87    1.30
  -6  -5   8   23.99    1.78
  -6   5  -8   24.65    1.54
  -6  -5   8   25.53    1.82
  -6  -5   8   26.83    1.94
  -6  -5   8   25.65    1.59
  -6   5   9    9.00    0.78
  -6   5   9    9.08    1.15
   6  -5   9    7.67    0.71
  -6   5   9    6.80    1.16
  -6  -5  -9    8.35    0.63
  -6   5   9    8.19    0.84
  -6  -5   9    6.97    0.73
  -6  -5   9    7.85    0.83
  -6  -5   9    9.25    0.88
  -6  -5   9    6.95    0.87
   6   5   9    8.09    0.66
   6  -5  -9    6.78    0.75
  -6   5  -9    7.62    0.66
  -6  -5   9    9.05    0.97
  -6   5  10    4.40    0.65
  -6   5  10    6.15    0.64
  -6   5  10    5.74    0.58
  -6   5  10    6.31    0.60
  -6  -5  10    6.51    0.61
  -6  -5  10    6.22    0.53
  -6  -5  10    5.50    0.50
  -6  -5  10    6.64    0.63
   7   5   0    7.71    1.20
   7   5  -1   35.99    2.85
   7   5   1   30.70    2.72
  -7   5  -1   39.44    2.36
  -7  -5   1   37.04    2.50
   7   5  -2    3.26    0.84
   7  -5   2    4.09    0.59
  -7   5   2    3.88    0.57
  -7   5   2    4.22    0.65
   7  -5   2    4.02    0.48
  -7  -5  -2    3.58    0.66
  -7   5  -2    4.69    0.57
   7   5   2    3.35    0.96
   7   5   2    4.29    0.56
  -7  -5   2    4.28    0.73
  -7  -5   2    4.82    0.93
   7   5  -3   24.59    2.17
  -7   5   3   21.18    2.09
  -7   5   3   24.49    1.57
   7  -5   3   24.10    1.55
  -7   5   3   24.50    1.59
   7  -5   3   23.77    1.38
  -7  -5  -3   24.41    1.64
   7  -5   3   24.75    1.43
   7   5  -3   25.75    2.37
   7   5   3   25.62    2.38
  -7  -5   3   26.44    1.87
  -7  -5   3   22.40    1.68
  -7   5  -3   28.09    1.54
   7   5   3   24.01    1.58
  -7  -5   3   21.66    2.12
  -7   5  -3   27.75    3.07
   7   5   3   25.16    1.72
   7   5   3   26.75    1.67
  -7  -5   3   23.35    1.55
   7  -5   4    1.65    0.32
  -7   5   4    2.06    0.53
   7  -5   4    1.72    0.36
  -7   5   4    2.01    0.42
   7   5  -4   -0.12    0.99
  -7   5   4    0.82    0.46
  -7   5   4    0.98    0.33
  -7   5   4    1.90    0.58
   7  -5   4    1.09    0.28
  -7   5  -4    1.28    1.17
  -7  -5   4    0.82    0.30
  -7  -5   4    2.61    0.56
  -7  -5   4    3.25    0.71
   7   5   4    1.18    0.70
  -7   5  -4    1.49    0.43
   7   5   4    1.63    0.44
   7   5   4    1.25    0.32
   7   5   4    1.40    0.35
  -7  -5   4    0.96    0.46
  -7  -5   4    2.30    0.55
  -7  -5   4    1.98    0.43
  -7   5   5   28.51    2.21
   7  -5   5   31.58    1.87
   7  -5   5   32.23    1.83
  -7   5   5   33.89    1.91
   7  -5   5   31.51    1.55
  -7   5   5   30.73    1.82
  -7   5   5   33.55    2.26
   7   5   5   32.35    1.76
   7   5   5   32.26    1.97
  -7  -5   5   30.41    2.32
   7   5   5   32.60    2.08
  -7  -5   5   30.02    2.17
  -7  -5   5   29.27    2.18
  -7  -5   5   32.92    2.31
  -7   5   6   23.18    1.60
  -7   5   6   24.32    1.85
   7  -5   6   22.15    1.45
  -7   5   6   22.90    1.46
  -7   5   6   23.33    1.79
   7  -5   6   19.96    1.35
  -7  -5   6   19.45    1.61
  -7  -5   6   21.81    1.77
  -7  -5   6   19.01    1.68
  -7  -5   6   19.02    1.36
   7   5   6   21.37    1.60
   7   5   6   21.68    1.50
  -7  -5   6   19.66    1.52
   7   5   6   19.85    1.11
  -7   5  -6   21.74    1.41
  -7  -5   6   17.52    1.53
  -7   5   7    1.68    0.52
  -7   5   7    1.18    0.75
  -7   5   7    1.13    0.46
  -7   5   7    1.09    0.30
   7  -5   7    1.29    0.35
   7  -5   7    1.45    0.31
  -7  -5   7    0.84    0.38
  -7  -5   7    1.31    0.44
  -7   5  -7    1.71    0.40
  -7  -5   7    1.63    0.42
   7   5   7    1.45    0.35
   7   5   7    1.91    0.45
  -7  -5   7    1.22    0.74
  -7  -5   7    0.95    0.41
  -7  -5   7    1.50    0.48
  -7   5   8    8.30    1.51
  -7   5   8    8.08    0.77
  -7   5   8    8.85    0.93
   7  -5   8    8.09    0.75
  -7   5   8    8.28    0.91
   7  -5   8    8.06    1.01
  -7   5  -8    7.71    0.70
   7   5   8    6.88    0.80
   7   5   8    8.19    0.75
  -7  -5   8    8.44    0.89
  -7  -5   8    8.03    0.92
  -7  -5   8    8.42    0.78
  -7  -5   8    7.96    0.97
   7  -5   9    1.06    0.54
  -7   5   9    0.07    0.16
  -7   5   9    0.38    0.21
  -7   5   9    0.33    0.24
  -7   5   9    0.23    0.45
  -7  -5   9    0.21    0.19
  -7  -5   9    0.62    0.27
  -7  -5   9    0.27    0.20
  -7  -5   9    0.05    0.19
   7   5   9    0.36    0.21
   8   5   0    1.97    0.65
   8  -5   0    0.76    0.42
   8  -5   0    1.52    0.51
  -8   5   0    1.15    0.36
  -8   5   1   10.21    1.05
  -8   5   1    6.94    0.86
  -8  -5  -1    9.12    0.99
   8   5  -1    8.04    1.53
   8  -5   1    9.62    1.08
  -8   5   1    6.71    0.77
   8   5   1    7.44    1.00
  -8  -5   1    8.42    1.02
   8   5   1   10.12    0.95
   8   5   1    9.99    2.33
  -8   5  -1    8.19    0.82
   8  -5   2   11.86    0.84
   8   5  -2   11.40    1.70
  -8  -5  -2   12.12    1.11
  -8   5   2    9.79    1.01
   8  -5   2   11.84    1.01
   8  -5   2   12.80    0.93
  -8  -5  -2   11.95    1.10
  -8   5   2   11.86    1.14
  -8   5  -2   13.67    1.01
   8   5   2   12.11    1.15
   8   5   2   11.67    1.07
  -8  -5   2   11.55    1.20
  -8  -5   2   12.35    1.15
  -8  -5   2   10.99    1.02
   8   5   2   11.65    1.74
   8  -5   3   25.15    1.40
   8   5  -3   23.65    2.27
  -8   5   3   23.87    1.60
   8  -5   3   24.77    1.39
  -8   5   3   19.58    1.64
  -8  -5  -3   21.20    1.48
  -8   5   3   22.06    1.61
   8   5  -3   20.13    2.50
   8  -5   3   25.58    1.59
  -8   5   3   21.23    1.50
   8   5   3   21.43    1.56
   8   5   3   23.14    1.53
  -8   5  -3   24.44    1.43
   8   5   3   21.55    1.65
  -8  -5   3   23.10    1.69
  -8  -5   3   23.17    1.75
  -8  -5   3   22.52    1.80
  -8  -5   3   24.58    1.41
   8   5   3   25.01    2.55
  -8  -5   3   22.86    1.52
  -8   5   4    3.99    0.78
  -8   5   4    3.92    0.58
  -8   5   4    3.11    0.54
   8   5  -4    4.82    1.21
  -8   5   4    2.95    0.78
   8  -5   4    3.98    0.52
   8  -5   4    3.79    0.47
   8  -5   4    3.77    0.56
  -8  -5   4    4.77    0.83
  -8   5  -4    3.39    0.63
  -8  -5   4    5.47    0.88
   8   5   4    5.25    0.73
   8   5   4    3.34    0.57
  -8  -5   4    4.07    0.68
   8   5   4    5.23    0.72
   8   5   4    3.50    1.09
  -8   5   5   34.78    1.94
   8  -5   5   32.56    1.93
   8  -5   5   32.74    1.87
  -8   5   5   37.38    2.03
  -8   5   5   35.26    2.31
   8  -5   5   33.06    1.59
  -8  -5   5   30.67    2.15
   8   5   5   34.45    2.05
  -8  -5   5   30.79    2.20
   8   5   5   34.42    2.18
  -8  -5   5   32.74    1.85
  -8  -5   5   30.17    1.99
  -8  -5   5   30.57    2.21
   8   5   5   31.03    1.77
  -8  -5   5   29.66    1.77
  -8   5   6   34.19    3.27
   8  -5   6   34.22    1.98
  -8   5   6   35.91    2.14
  -8   5   6   36.11    2.40
   8  -5   6   34.21    1.95
  -8   5   6   33.91    1.98
  -8  -5   6   38.04    2.46
  -8  -5   6   38.19    2.37
  -8  -5   6   39.61    2.22
  -8  -5   6   37.17    2.27
   8   5   6   34.31    2.07
   8   5   6   29.90    1.89
  -8  -5   6   41.11    2.52
  -8  -5   6   38.39    2.45
   8   5   6   36.01    2.18
   8  -5   7    3.29    0.70
  -8   5   7    3.74    0.65
  -8   5   7    3.39    0.66
  -8   5   7    4.12    0.54
   8  -5   7    4.17    0.46
  -8   5   7    2.38    0.76
   8   5   7    4.14    0.61
  -8  -5   7    2.63    0.49
   8   5   7    3.91    0.54
  -8  -5   7    3.11    0.57
  -8  -5   7    2.64    0.76
  -8  -5   7    3.77    0.67
  -8  -5   7    3.27    0.61
  -8  -5   7    3.78    0.70
   8  -5   8    2.26    0.36
  -8   5   8    1.70    0.39
  -8   5   8    1.43    0.40
  -8   5   8    1.13    0.31
  -8   5   8    1.23    0.84
  -8  -5   8    1.28    0.47
  -8  -5   8    1.42    0.39
   8   5   8    2.08    0.35
  -8  -5   8    1.62    0.43
  -8  -5   8    2.05    0.42
  -8  -5   8    2.00    0.48
   8   5   8    1.97    0.34
  -8   5   9    2.21    0.37
  -8   5   9    2.40    0.55
  -8  -5   9    1.07    0.27
  -8  -5   9    2.20    0.49
  -8  -5   9    1.11    0.31
   8   5   9    1.50    0.27
  -8  -5   9    1.39    0.25
  -9   5   0    8.28    0.92
   9  -5   0    9.02    0.80
   9   5   0    6.90    0.83
   9   5   0    9.19    1.06
   9   5   0    7.28    1.56
   9  -5   0    9.82    0.84
  -9  -5   0    9.10    1.02
  -9  -5   0    7.99    0.94
   9  -5   1    2.02    0.41
  -9   5   1    2.06    0.69
   9   5  -1    2.53    1.03
   9  -5   1    1.52    0.37
  -9  -5  -1    1.60    0.43
  -9   5   1    2.02    0.30
  -9  -5  -1    1.35    0.48
  -9   5   1    1.18    0.33
  -9   5  -1    1.71    0.43
   9   5   1    2.34    0.54
   9   5   1    0.57    0.58
  -9  -5   1    1.30    0.40
   9  -5  -1    1.81    0.41
  -9  -5   1    1.66    0.44
   9  -5  -1    1.67    0.39
   9   5   1    2.57    0.61
  -9  -5   1    1.74    0.61
   9  -5   2    0.59    0.25
  -9  -5  -2    0.55    0.33
   9  -5   2    1.00    0.25
   9   5  -2   -0.07    0.67
  -9   5   2    1.17    0.96
   9  -5   2    0.44    0.34
  -9  -5  -2    0.46    0.27
  -9  -5   2    1.15    0.44
   9   5   2    0.83    0.79
   9   5   2    1.34    0.41
  -9  -5   2    0.42    0.25
  -9  -5   2    0.39    0.45
   9   5   2    0.24    0.30
   9   5   2    1.05    0.36
  -9   5   3    4.74    0.68
  -9   5   3    5.51    0.68
  -9   5   3    4.36    0.90
   9  -5   3    3.19    0.47
   9   5  -3    3.34    1.02
  -9   5   3    4.43    0.75
   9  -5   3    3.48    0.50
   9  -5   3    4.05    0.61
  -9  -5   3    4.48    0.60
   9   5   3    4.94    0.72
  -9  -5   3    3.83    0.72
   9   5   3    4.89    0.69
  -9   5  -3    3.75    0.52
   9   5   3    5.32    0.70
   9   5   3    6.93    1.88
  -9  -5   3    4.20    0.76
  -9   5   4   10.14    0.95
  -9   5   4    9.28    1.04
   9  -5   4    8.46    0.80
   9  -5   4   10.32    0.79
   9  -5   4    9.83    0.94
  -9   5   4   10.23    1.34
  -9   5   4   10.51    0.99
  -9  -5   4    7.93    0.77
  -9  -5   4   10.12    1.11
  -9   5  -4    9.18    0.80
   9   5   4   10.72    1.01
  -9  -5   4   11.45    1.27
  -9  -5   4   11.03    0.93
   9   5   4   11.11    1.11
   9   5   4    9.93    0.93
   9  -5   5    0.24    0.22
   9  -5   5    0.45    0.22
  -9   5   5    0.52    0.23
  -9   5   5    1.28    0.57
  -9   5   5    0.29    0.31
  -9   5   5    0.64    0.29
   9  -5   5    0.42    0.23
   9   5   5    0.86    0.29
  -9  -5   5    0.49    0.24
  -9  -5   5    0.17    0.26
  -9  -5   5    0.48    0.33
  -9  -5   5   -0.13    0.32
   9   5   5    0.41    0.31
  -9  -5   5    0.54    0.32
   9   5   5    1.42    0.40
  -9  -5   5    0.01    0.27
   9  -5   6    6.61    0.68
   9  -5   6    6.42    0.69
  -9   5   6    7.69    0.97
  -9   5   6    8.22    0.93
  -9  -5   6    7.40    0.72
   9   5   6    6.74    0.80
   9   5   6    6.95    0.56
   9   5   6    7.94    0.81
  -9  -5   6    7.22    0.82
  -9  -5   6    7.69    1.04
  -9  -5   6    6.57    0.87
  -9  -5   6    7.51    0.93
  -9  -5   6    5.99    0.83
  -9   5   7    2.77    0.78
  -9   5   7    5.12    0.58
  -9   5   7    3.96    0.72
   9  -5   7    4.11    0.44
   9  -5   7    3.97    0.47
  -9   5   7    3.75    0.60
  -9  -5   7    3.71    0.82
  -9  -5   7    4.08    0.80
  -9  -5   7    3.42    0.56
   9   5   7    4.74    0.55
   9   5   7    4.14    0.53
  -9  -5   7    3.74    0.79
  -9  -5   7    4.19    0.83
  -9  -5   7    4.51    1.02
  -9   5   8    0.51    0.19
  -9   5   8    0.68    0.64
  -9   5   8    0.54    0.24
  -9   5   8    0.02    0.67
   9  -5   8    0.30    0.17
  -9  -5   8    0.28    0.24
   9   5   8    0.52    0.20
  -9  -5   8    0.82    0.32
  -9  -5   8    0.24    0.26
   9   5   8    0.39    0.25
  -9  -5   8    0.67    0.24
  -9   5   9    7.25    0.62
  -9   5   9    8.37    0.59
  10  -5   0   19.01    1.26
  10  -5   0   18.24    1.26
 -10  -5   0   19.31    1.48
  10   5   0   21.02    1.48
 -10  -5   0   21.83    1.62
 -10   5   0   20.36    1.50
  10   5   0   18.35    2.43
  10   5  -1   26.83    3.02
 -10  -5  -1   25.40    1.77
  10  -5   1   24.43    1.55
 -10   5   1   25.03    1.84
  10  -5   1   23.67    1.46
 -10  -5  -1   25.95    1.71
  10   5  -1   24.74    1.64
 -10   5   1   24.25    1.26
 -10   5   1   22.58    1.72
 -10  -5   1   24.35    1.70
 -10   5  -1   23.68    1.57
  10   5   1   26.41    1.70
  10   5   1   24.69    2.84
  10  -5  -1   22.25    1.39
  10   5   1   23.86    1.72
 -10  -5   1   22.13    1.67
 -10  -5   1   26.28    1.94
  10  -5  -1   22.58    1.41
  10   5   1   26.55    1.69
 -10   5   2   31.07    2.04
  10  -5   2   30.50    1.87
  10   5  -2   32.32    1.99
  10  -5   2   31.72    1.75
 -10   5   2   31.81    1.97
 -10  -5  -2   32.79    2.00
 -10   5   2   31.35    2.21
 -10  -5   2   34.75    2.30
  10   5   2   32.30    1.95
 -10  -5   2   29.87    1.95
  10  -5  -2   26.62    1.61
 -10  -5   2   30.54    2.00
 -10   5  -2   31.21    1.82
  10   5   2   33.63    2.12
  10   5   2   33.51    2.00
 -10   5   3    3.67    0.62
  10  -5   3    2.58    0.44
 -10  -5  -3    3.11    0.50
 -10   5   3    3.72    0.94
  10  -5   3    2.98    0.58
 -10   5   3    3.84    0.58
  10  -5   3    3.03    0.48
  10   5   3    2.82    0.59
 -10   5  -3    2.87    0.47
 -10  -5   3    2.95    0.54
 -10  -5   3    2.38    0.58
  10   5   3    3.43    0.59
  10   5   3    2.48    0.65
  10  -5   4   57.38    2.59
  10  -5   4   58.58    2.92
 -10   5   4   59.77    2.95
  10  -5   4   55.41    2.69
 -10   5   4   52.97    2.79
 -10   5   4   58.00    3.26
  10   5   4   56.99    2.81
 -10   5  -4   58.66    2.79
  10   5   4   54.45    2.92
  10   5   4   55.94    3.10
 -10  -5   4   54.33    3.22
 -10  -5   4   62.42    3.08
 -10   5   5    4.54    0.69
 -10   5   5    5.51    0.64
 -10   5   5    3.79    0.70
  10  -5   5    6.27    0.55
  10  -5   5    6.51    0.70
 -10   5   5    5.75    0.70
  10   5   5    5.10    0.73
  10   5   5    4.85    0.56
  10   5   5    4.87    0.67
 -10  -5   5    5.23    0.79
 -10  -5   5    5.02    0.58
 -10  -5   5    4.56    0.79
 -10  -5   5    5.32    0.63
  10  -5   6    9.77    0.80
 -10   5   6   11.49    1.13
  10  -5   6   11.34    0.84
 -10   5   6   10.80    0.99
 -10   5   6   10.51    0.86
 -10  -5   6   12.45    1.27
 -10  -5   6   11.71    0.93
  10   5   6   12.31    1.00
 -10  -5   6   11.31    0.96
  10   5   6   12.31    0.96
 -10  -5   6   10.06    0.84
 -10  -5   6   10.94    0.98
 -10  -5   6   13.44    1.44
  10  -5   7    7.51    0.53
 -10   5   7    6.20    0.65
 -10   5   7    6.24    1.10
 -10   5   7    6.13    0.59
  10  -5   7    7.31    0.61
  10   5   7    6.73    0.59
 -10  -5   7    6.67    0.77
 -10  -5   7    7.18    0.74
 -10  -5   7    6.18    1.13
 -10  -5   7    4.92    0.77
  10   5   7    5.85    0.58
 -10  -5   7    6.54    0.92
 -10  -5   7    7.25    0.71
 -10   5   8    0.12    0.17
 -10   5   8    0.40    0.51
 -10   5   8    0.15    0.14
  10   5   8    0.27    0.22
 -11   5   0    3.42    0.64
  11  -5   0    3.26    0.51
 -11   5   0    3.87    0.43
  11  -5   0    3.35    0.53
  11   5   0    2.70    0.55
 -11   5   0    3.46    0.63
  11   5   0    3.23    0.59
 -11  -5   0    2.52    0.55
 -11  -5   0    3.67    0.67
 -11  -5   0    3.82    0.79
  11   5   0    2.94    0.60
  11  -5   1   13.37    1.05
 -11  -5  -1   12.71    1.14
 -11  -5  -1   12.26    1.28
 -11   5   1   12.69    1.30
 -11   5   1   13.13    1.14
  11   5  -1   12.91    1.10
  11   5  -1   13.75    1.17
 -11   5   1   12.50    1.21
  11  -5   1   13.75    0.99
  11  -5  -1   12.54    0.95
 -11  -5   1   13.29    1.30
  11   5   1   13.86    1.14
 -11  -5   1   11.66    1.15
 -11   5  -1   13.41    1.08
  11  -5  -1   11.84    0.90
 -11  -5   1   11.63    1.12
  11   5   1   13.01    1.09
  11   5   1   13.40    1.22
  11  -5   2    2.24    0.46
 -11  -5  -2    2.61    0.65
 -11   5   2    2.90    0.54
  11  -5   2    2.09    0.41
 -11   5   2    1.68    0.70
 -11   5   2    2.01    0.48
  11   5   2    1.85    0.50
 -11  -5   2    2.76    0.52
 -11   5  -2    2.38    0.45
  11   5   2    2.11    0.46
 -11  -5   2    1.22    0.42
  11  -5  -2    1.71    0.52
  11   5   2    2.55    0.56
  11  -5   3    4.08    0.51
 -11   5   3    3.39    0.53
  11  -5   3    3.71    0.55
 -11  -5  -3    2.86    0.48
 -11   5   3    3.47    0.94
 -11   5   3    3.93    0.59
 -11   5  -3    3.86    0.51
  11   5   3    3.92    0.59
  11  -5  -3    2.70    0.44
  11   5   3    3.65    0.64
 -11  -5   3    5.53    0.87
 -11  -5   3    4.50    0.59
  11   5   3    3.53    0.59
  11  -5   4    0.53    0.27
 -11   5   4    0.44    0.23
 -11   5   4    0.48    0.23
 -11   5   4    0.37    0.43
 -11   5   4    0.21    0.30
  11  -5   4    0.80    0.28
  11  -5   4    0.61    0.24
 -11  -5   4   -0.33    0.31
 -11  -5   4    0.41    0.29
 -11  -5   4    0.76    0.24
  11   5   4    0.32    0.26
  11   5   4    0.67    0.24
  11  -5   5    7.79    0.56
 -11   5   5    7.13    0.78
  11  -5   5    7.19    0.63
  11  -5   5    7.58    0.70
 -11   5   5    6.71    0.65
 -11   5   5    8.58    0.75
 -11   5   5    8.73    0.80
 -11  -5   5    9.61    0.96
  11   5   5    8.66    0.77
 -11  -5   5    7.86    0.85
  11   5   5    8.73    0.66
  11   5   5    7.94    0.81
 -11   5   6    0.50    0.26
  11  -5   6    0.69    0.20
  11  -5   6    0.66    0.19
 -11   5   6    0.45    0.19
 -11   5   6    0.68    0.52
 -11  -5   6    0.78    0.40
  11   5   6    1.03    0.29
 -11  -5   6    0.61    0.44
  11   5   6    1.22    0.29
 -11   5   7    0.62    0.18
 -11   5   7    0.63    0.54
  11  -5   7    0.44    0.13
 -11   5   7    0.44    0.32
  11   5   7    1.00    0.22
  11   5   7    0.75    0.20
 -12   5   0    0.19    0.19
 -12   5   0   -0.03    0.21
  12   5   0   -0.16    0.29
 -12   5   0    0.15    0.22
 -12   5   0    0.05    0.12
  12   5   0    0.08    0.23
 -12  -5   0   -0.04    0.17
  12  -5   0    0.34    0.21
  12  -5   0    0.06    0.16
 -12  -5   0    0.15    0.52
 -12  -5  -1    1.37    0.40
 -12   5   1    1.79    0.45
  12  -5   1    1.84    0.36
  12   5  -1    1.97    0.47
 -12   5   1    1.94    0.45
 -12  -5  -1    2.37    0.80
 -12   5   1    1.32    0.41
  12  -5   1    1.71    0.35
  12   5   1    1.77    0.43
 -12  -5   1    2.18    0.45
  12   5   1    2.84    0.56
  12  -5  -1    1.59    0.30
 -12   5  -1    0.96    0.34
 -12  -5   1    2.22    0.68
 -12   5  -1    1.53    0.31
  12  -5  -1    1.92    0.36
  12   5   1    2.38    0.43
  12  -5   2    5.59    0.58
 -12  -5  -2    5.95    0.70
 -12   5   2    5.90    0.82
 -12   5   2    6.47    0.77
 -12   5   2    6.64    0.68
 -12  -5   2    6.77    0.91
 -12   5  -2    5.65    0.63
  12   5   2    6.43    0.70
  12   5   2    6.89    0.80
 -12  -5   2    6.19    0.70
  12   5   2    7.98    0.77
  12  -5  -2    6.40    0.57
 -12   5   3   41.66    2.17
 -12   5   3   37.28    1.98
 -12  -5  -3   35.90    2.30
 -12   5   3   35.97    2.04
  12  -5   3   40.91    1.88
  12  -5   3   36.94    1.97
  12   5   3   38.58    2.02
  12   5   3   38.75    2.18
  12  -5  -3   37.79    1.76
 -12  -5   3   42.54    2.45
  12   5   3   36.42    1.96
 -12   5  -3   38.59    1.91
 -12  -5   3   41.16    2.03
  12  -5   4    0.62    0.23
 -12   5   4    0.73    0.27
 -12   5   4    0.63    0.28
  12  -5   4    0.38    0.19
 -12   5   4    0.36    0.18
 -12  -5   4    0.60    0.34
 -12  -5   4    0.72    0.25
  12   5   4    0.26    0.19
  12   5   4    0.38    0.22
  12   5   4    0.81    0.24
  12  -5   5    7.98    0.62
 -12   5   5    7.97    0.64
 -12   5   5    9.82    0.83
 -12   5   5    9.16    0.68
 -12  -5   5    9.73    0.82
  12   5   5    9.08    0.56
  12   5   5    8.88    0.69
 -12  -5   5    9.34    1.05
  12   5   5    8.43    0.73
 -12   5   6    1.46    0.48
 -12   5   6    1.73    0.29
  12  -5   6    2.30    0.25
  12   5   6    1.78    0.33
  12   5   6    2.31    0.31
 -12   5  -6    1.98    0.27
 -12  -5   6    1.75    0.48
  13   5   0   -0.47    0.44
  13  -5   0   -0.08    0.09
 -13  -5   0   -0.12    0.16
 -13  -5   0    0.16    0.68
 -13   5   0    0.07    0.16
 -13   5   0    0.14    0.18
  13  -5   0    0.08    0.17
  13  -5   1    9.30    0.66
 -13  -5  -1    7.70    0.84
 -13   5   1    8.59    0.82
 -13  -5  -1    6.42    0.76
 -13   5   1    6.76    0.78
  13   5  -1    9.33    0.76
  13  -5   1   10.40    0.85
 -13   5   1    8.66    0.76
 -13  -5   1    8.22    1.42
 -13  -5   1    8.76    0.79
  13  -5  -1    7.45    0.61
 -13   5  -1    8.35    0.76
 -13   5  -1    8.14    0.72
 -13   5  -1    7.95    0.84
  13   5   1    8.04    0.77
  13   5   1    8.89    0.76
 -13  -5  -2    3.42    0.41
 -13   5   2    3.33    0.49
  13  -5   2    2.97    0.41
 -13   5   2    4.11    0.46
  13  -5   2    4.05    0.50
  13   5  -2    3.46    0.53
 -13  -5  -2    3.13    0.63
 -13  -5   2    2.89    0.42
 -13   5  -2    2.85    0.44
 -13   5  -2    3.14    0.52
 -13   5  -2    2.75    0.40
  13   5   2    2.97    0.45
 -13   5  -2    2.83    0.32
 -13  -5   2    2.08    0.81
  13  -5  -2    3.64    0.36
  13   5   2    3.64    0.45
 -13   5   3   13.07    0.93
  13  -5   3   11.99    0.80
  13  -5   3   11.47    0.74
 -13  -5  -3    9.60    0.92
 -13   5   3   10.73    0.77
 -13   5   3   11.86    0.84
 -13   5  -3    9.22    0.88
 -13  -5   3   12.48    1.44
  13   5   3   12.12    0.83
  13   5   3   10.64    0.76
 -13   5  -3   12.01    0.75
 -13  -5   3   11.36    0.77
  13   5   3   12.67    0.93
 -13   5   4    1.04    0.27
 -13   5   4    0.86    0.22
  13  -5   4    1.22    0.24
 -13   5   4    0.95    0.25
  13  -5   4    1.18    0.23
 -13   5  -4    0.74    0.24
  13   5   4    1.31    0.27
 -13  -5   4    0.98    0.74
 -13  -5   4    1.17    0.29
  13   5   4    0.79    0.19
  13   5   4    0.44    0.32
 -13   5  -4    0.70    0.20
 -13   5   5    1.15    0.43
 -13   5   5    1.25    0.23
  13  -5   5    0.76    0.15
  13   5   5    1.61    0.26
 -13  -5   5    1.22    0.48
 -13   5  -5    1.06    0.24
 -13   5  -5    1.26    0.23
 -14  -5   0    1.69    0.30
 -14   5   0    1.89    0.33
  14  -5   0    1.81    0.26
  14   5   0    1.19    0.27
 -14   5   0    1.64    0.29
 -14   5   0    1.88    0.35
  14  -5   0    1.35    0.20
  14  -5   1    1.47    0.29
  14  -5   1    1.23    0.25
  14   5  -1    1.04    0.22
 -14   5   1    1.47    0.23
 -14   5   1    1.56    0.29
 -14   5   1    1.49    0.34
 -14  -5  -1    1.55    0.29
 -14  -5  -1    1.27    0.24
 -14  -5   1    1.95    0.31
  14  -5  -1    1.04    0.21
 -14   5  -1    1.51    0.35
  14   5   1    1.80    0.30
 -14   5  -1    1.49    0.31
 -14   5  -1    1.53    0.33
 -14  -5   1    1.55    0.55
 -14  -5  -2    5.99    0.52
 -14   5   2    7.19    0.60
 -14  -5  -2    6.71    0.59
  14  -5   2    6.90    0.48
 -14   5   2    6.31    0.47
 -14   5   2    7.21    0.60
  14  -5   2    7.08    0.57
  14   5   2    7.40    0.53
  14  -5  -2    6.15    0.42
 -14   5  -2    6.75    0.63
 -14  -5   2    6.95    0.50
  14   5   2    5.15    0.50
 -14  -5   2    6.58    0.97
  14  -5   3    0.35    0.17
  14  -5   3    0.53    0.16
 -14   5   3    0.42    0.16
 -14  -5  -3    0.26    0.13
 -14   5   3    0.12    0.30
 -14  -5   3    0.34    0.46
  14   5   3    0.33    0.13
  14   5   3    0.52    0.17
  14  -5   4    7.95    0.50
  14   5   4    7.93    0.52
   0   6   0  209.15    9.54
   0  -6   0  263.76    9.86
   0  -6   0  266.63    9.69
   0  -6   1    0.16    0.13
   0  -6  -1    0.24    0.17
   0   6  -1    0.11    0.15
   0   6   1   -0.01    0.11
   0   6   1   -0.09    0.13
   0   6  -1    0.10    0.14
   0   6   2   -0.12    0.12
   0   6   2    0.13    0.19
   0  -6  -2   -0.04    0.14
   0   6  -2    0.07    0.16
   0   6  -2    0.17    0.20
   0   6   2    0.00    0.11
   0   6  -2    0.08    0.13
   0  -6   2    0.00    0.22
   0   6   3   59.55    3.39
   0   6  -3   68.02    3.81
   0   6  -3   67.96    3.10
   0   6   3   65.32    3.50
   0  -6   3   67.46    3.80
   0   6  -3   63.61    3.52
   0   6   3   67.81    3.16
   0  -6  -3   58.37    3.62
   0  -6   5   12.01    0.84
   0   6  -5   11.55    1.66
   0   6   5    9.17    0.72
   0  -6   6    0.60    0.23
   0  -6   6    1.32    0.38
   0  -6   6    0.48    0.26
   0  -6   6    0.95    0.33
   0   6  -6    0.67    1.01
   0   6   6    0.25    0.47
   0   6   6    0.21    0.20
   0  -6   6    0.30    0.43
   0   6   6    0.74    0.35
   0  -6   7    0.22    0.28
   0   6   7    0.26    0.26
   0  -6  -7    0.20    0.22
   0  -6   7    0.43    0.37
   0   6   7    0.07    0.20
   0  -6   7    0.36    0.30
   0  -6   7    0.22    0.24
   0   6   7    0.42    0.25
   0  -6   8    1.06    0.43
   0   6   8    2.54    0.68
   0   6  -8    1.60    0.43
   0  -6   8    1.08    0.36
   0  -6   8    1.29    0.47
   0   6   8    3.49    0.83
   0   6   8    1.89    0.47
   0  -6  -8    2.01    0.46
   0   6   8    2.00    0.45
   0   6  -9    8.94    0.88
   0   6   9    6.31    0.79
   0  -6   9    8.47    0.92
   0  -6   9    7.82    0.96
   0   6   9    6.29    0.89
   0  -6   9    8.17    0.93
   0   6   9    6.90    0.79
   0  -6  -9    7.36    0.80
   0  -6   9    7.63    0.96
   0   6   9    7.06    0.97
   0  -6  10    8.37    0.85
   0  -6  10    8.16    0.78
   0   6  10    9.79    0.90
   0   6 -10    8.62    0.77
   0  -6  10    8.09    0.86
   0   6  10    8.53    0.89
   0  -6  10    7.58    0.75
   0   6  10    8.27    0.73
   0   6  10    7.63    0.89
   0  -6 -11    1.92    0.32
   0   6 -11    1.81    0.28
   0  -6  11    1.86    0.35
   0   6  11    2.38    0.34
   0  -6  11    1.89    0.40
   0   6  11    2.15    0.34
  -1   6   0  238.36    8.80
  -1  -6   0  213.41    8.57
   1  -6   0  216.86    8.66
   1   6   0  216.47    8.42
   1   6   0  205.50    8.53
   1  -6   0  204.79    8.78
  -1   6   0  220.45    8.39
   1   6  -1   82.26    3.51
  -1  -6  -1   77.77    3.82
   1  -6   1   83.48    4.08
  -1   6   1   77.97    3.75
  -1   6  -1   71.03    3.68
  -1  -6   1   83.61    3.59
  -1   6  -1   83.65    3.79
   1   6   1   88.21    3.58
  -1   6  -1   76.11    3.84
   1  -6  -1   79.09    3.68
  -1  -6   1   81.46    3.71
   1   6   1   80.31    3.72
  -1   6   2  160.99    6.58
  -1  -6  -2  157.30    6.96
  -1   6   2  151.83    6.22
   1   6  -2  161.28    6.78
   1   6  -2  155.31    6.29
   1  -6   2  161.52    7.23
  -1   6   2  155.59    6.60
   1  -6   2  146.80    6.78
  -1  -6   2  157.13    6.41
  -1  -6   2  152.78    6.63
  -1   6  -2  136.17    6.42
   1   6   2  157.77    6.90
  -1   6  -2  147.51    6.84
  -1   6  -2  141.39    6.77
   1  -6  -2  164.26    6.70
   1   6   2  169.80    6.38
   1   6   2  164.26    6.78
   1   6  -3   15.48    1.28
  -1  -6  -3   18.56    1.78
   1   6  -3   13.20    1.42
   1  -6   3   15.72    1.75
  -1   6   3   15.55    1.21
  -1   6   3   16.64    1.28
   1   6  -3   13.75    1.06
   1   6   3   19.53    1.63
  -1   6  -3   16.39    1.64
   1   6   3   18.56    1.69
  -1   6  -3   15.21    1.56
   1  -6  -3   18.01    1.57
  -1  -6   3   14.34    1.37
  -1  -6  -4   19.71    2.16
   1   6  -4   21.21    1.64
   1   6  -4   19.31    1.97
   1   6  -4   18.30    1.19
  -1   6   4   17.61    1.56
   1  -6  -4   17.72    1.89
  -1   6  -4   22.18    2.17
  -1   6  -4   22.56    2.12
   1  -6   5    3.06    0.42
   1   6  -5    3.82    1.13
   1   6   5    3.54    0.45
  -1   6  -5    2.93    0.99
  -1   6   6   38.31    2.32
   1  -6   6   31.34    2.19
   1  -6   6   39.65    2.01
   1  -6   6   37.15    2.17
  -1   6   6   39.34    2.28
   1   6  -6   39.38    4.09
   1  -6   6   36.58    2.21
  -1  -6  -6   37.92    1.99
  -1   6   6   38.91    2.00
   1  -6  -6   34.06    1.87
   1   6   6   35.16    2.17
   1  -6  -6   36.61    2.08
  -1  -6   6   39.53    2.32
  -1  -6   6   37.35    2.38
  -1  -6   6   38.54    2.27
  -1   6  -6   36.94    3.76
  -1  -6   6   37.55    2.09
   1   6   6   36.45    2.10
   1   6   6   37.07    1.87
  -1  -6   6   37.36    2.22
   1   6   6   37.87    2.42
   1  -6   7   22.91    1.49
  -1   6   7   25.80    2.08
  -1   6   7   24.36    1.80
   1   6  -7   20.44    1.51
   1  -6   7   18.64    1.61
   1  -6   7   24.71    1.68
   1  -6   7   22.79    1.70
  -1  -6   7   22.39    2.12
   1   6   7   23.34    1.60
  -1  -6   7   23.11    1.60
  -1  -6   7   22.52    1.70
   1   6   7   22.50    1.84
   1  -6  -7   21.21    1.40
   1   6   7   21.85    1.49
  -1  -6   7   22.66    1.71
   1   6   7   23.65    1.36
  -1   6  -7   21.42    1.54
  -1  -6   7   18.26    1.55
   1  -6   8   21.58    1.66
   1   6  -8   20.28    1.46
  -1   6   8   20.25    1.42
   1  -6   8   21.08    1.67
   1  -6   8   20.94    1.65
  -1  -6  -8   20.35    1.44
  -1   6   8   20.11    1.56
   1  -6   8   21.22    1.62
  -1   6   8   19.96    1.72
  -1   6   8   23.42    1.92
   1  -6   8   16.88    1.55
  -1  -6   8   21.99    1.61
   1   6   8   19.68    1.45
  -1   6  -8   20.63    1.51
  -1  -6   8   24.67    1.77
   1   6   8   18.07    1.43
   1   6   8   22.18    1.82
   1  -6  -8   19.95    1.38
  -1  -6   8   22.72    1.79
   1   6   8   18.96    1.75
  -1  -6   8   22.43    1.66
  -1  -6   8   18.89    1.60
  -1   6   9    6.65    0.73
  -1   6   9    6.95    0.83
  -1   6   9    6.76    0.93
   1  -6   9    4.91    0.76
   1   6  -9    6.11    0.74
   1  -6   9    5.73    0.78
   1  -6   9    4.81    0.76
   1  -6   9    5.13    0.78
  -1  -6  -9    6.37    0.74
  -1   6   9    5.86    0.86
  -1   6   9    6.31    0.79
  -1  -6   9    4.96    0.74
  -1  -6   9    6.62    0.85
  -1  -6   9    6.29    0.82
   1   6   9    5.52    0.72
   1   6   9    5.17    0.85
   1  -6  -9    6.09    0.72
  -1  -6   9    8.42    0.95
  -1   6  -9    5.33    0.72
   1   6   9    6.65    0.74
   1   6   9    5.52    0.87
  -1  -6   9    6.39    0.87
  -1  -6 -10    0.85    0.46
  -1   6  10    0.70    0.34
   1  -6  10    0.43    0.29
   1  -6  10    0.35    0.27
  -1   6  10    0.46    0.36
   1  -6  10    0.66    0.29
   1   6 -10    0.65    0.23
  -1   6  10    0.68    0.23
  -1   6  10    0.68    0.28
  -1   6  10    0.75    0.26
  -1  -6  10    0.93    0.33
   1   6  10    0.36    0.28
  -1   6 -10    0.64    0.25
   1   6  10    0.82    0.29
  -1  -6  10    0.16    0.23
   1  -6 -10    0.53    0.22
   1   6  10    1.26    0.55
   1   6 -11    1.55    0.28
  -1   6  11    1.59    0.33
   1  -6  11    1.13    0.24
  -1   6  11    1.38    0.28
  -1  -6  11    1.62    0.35
   1   6  11    1.21    0.23
  -1  -6  11    1.49    0.26
  -1   6 -11    1.93    0.27
  -1  -6  11    1.43    0.27
   1  -6 -11    1.94    0.28
   2  -6   0   69.13    3.54
  -2   6   0   70.97    3.01
   2   6   0   63.39    3.01
  -2  -6   0   61.14    3.14
   2   6   0   62.35    3.03
  -2   6   0   63.20    3.36
   2   6  -1    8.29    0.75
  -2  -6  -1    8.91    0.99
   2  -6   1    8.67    1.11
   2  -6   1    8.10    0.82
  -2   6   1    8.50    0.95
  -2  -6   1    8.22    0.77
   2   6   1    8.13    0.86
  -2   6  -1    8.34    0.99
  -2   6  -1   10.05    0.96
  -2  -6   1    8.51    0.75
   2   6   1    9.22    0.81
   2   6   1    8.62    1.05
   2  -6  -1   10.40    1.03
  -2   6  -1    7.00    0.87
   2  -6  -1   10.15    0.91
   2  -6   2   86.70    4.37
   2  -6   2   82.83    4.76
   2   6  -2  100.97    4.45
  -2  -6  -2   78.82    4.50
   2   6  -2   94.46    3.86
  -2   6  -2   87.30    4.50
  -2   6  -2   90.84    4.66
   2  -6  -2   87.24    4.32
  -2  -6   2   94.50    4.04
   2   6   2   76.96    4.49
   2   6   2   89.12    3.92
  -2  -6   2   92.80    3.81
   2   6   2   84.18    4.31
   2  -6  -2   84.71    4.10
  -2  -6  -3  137.33    7.04
   2  -6   3  140.29    7.13
  -2   6   3  143.17    5.35
   2   6  -3  133.91    6.50
   2   6  -3  138.11    5.66
  -2   6   3  131.78    6.15
  -2   6  -3  130.95    6.80
  -2  -6   3  134.90    5.62
   2   6   3  146.64    6.66
   2   6   3  144.62    5.78
  -2   6  -3  139.41    6.83
  -2  -6   3  131.26    5.88
   2  -6  -3  133.99    6.42
   2   6  -4   27.19    1.62
   2  -6   4   27.67    1.42
   2   6  -4   25.49    2.27
  -2  -6  -4   23.41    2.67
   2  -6  -4   27.44    2.22
  -2   6  -4   26.78    2.68
  -2  -6   4   27.75    1.81
   2   6   4   23.32    1.41
  -2   6  -4   31.42    2.72
   2  -6   5   24.56    1.70
   2  -6   5   26.74    1.48
   2   6  -5   27.91    2.72
  -2   6   5   27.17    1.89
  -2   6  -5   29.48    2.99
  -2  -6   5   27.89    1.79
  -2  -6   5   25.93    2.02
  -2  -6   5   28.98    2.23
  -2  -6   5   26.36    1.73
   2   6   5   25.14    1.48
  -2  -6  -6    5.31    0.61
  -2   6   6    5.30    0.59
   2  -6   6    4.95    0.56
   2  -6   6    3.87    0.69
   2  -6   6    5.93    0.68
   2   6  -6    2.52    1.39
   2  -6   6    5.15    0.89
   2  -6   6    4.63    1.09
  -2   6   6    4.97    0.73
  -2   6   6    4.87    0.78
  -2   6  -6    3.09    1.17
  -2  -6   6    4.21    0.76
   2   6   6    4.90    0.83
   2   6   6    4.58    0.85
  -2  -6   6    4.32    0.82
  -2  -6   6    5.11    0.66
   2  -6  -6    4.17    0.69
   2   6   6    4.59    0.69
  -2   6  -6    4.50    0.65
  -2  -6   6    5.77    0.73
  -2  -6   6    5.78    0.82
   2   6   6    4.17    0.51
  -2  -6   6    4.27    0.72
   2  -6  -6    4.11    0.58
  -2   6   7   24.12    1.55
  -2   6   7   26.06    1.91
   2  -6   7   28.10    1.89
   2  -6   7   28.21    1.87
  -2  -6  -7   22.17    1.56
   2  -6   7   28.68    1.67
  -2   6   7   24.57    1.87
   2  -6  -7   24.63    1.48
   2   6   7   21.88    1.63
   2   6   7   21.92    1.91
  -2  -6   7   24.43    1.77
  -2  -6   7   26.00    1.72
  -2   6  -7   28.96    1.79
   2  -6  -7   23.07    1.61
  -2  -6   7   28.34    1.99
  -2  -6   7   25.33    1.85
  -2  -6   7   27.51    1.90
   2   6   7   22.01    1.42
   2  -6   8    7.93    0.95
   2   6  -8    6.70    0.90
   2  -6   8    7.65    0.88
  -2   6   8    7.11    0.80
  -2   6   8    8.22    1.08
  -2   6   8    7.19    1.05
  -2  -6  -8    6.75    0.82
   2  -6   8    8.11    1.00
  -2   6   8    7.27    0.93
   2  -6   8    6.12    0.86
  -2   6  -8    8.02    0.86
   2   6   8    6.15    0.67
  -2  -6   8    8.61    0.88
   2  -6  -8    6.31    0.74
   2   6   8    6.31    0.96
  -2  -6   8    7.86    1.05
  -2  -6   8    7.79    0.98
   2   6   8    6.76    0.85
  -2  -6   8    8.41    1.02
  -2  -6   8    6.32    0.89
   2   6   8    6.05    1.00
  -2  -6  -9    1.23    0.36
   2   6  -9    0.89    0.32
  -2   6   9    0.79    0.39
   2  -6   9    0.89    0.40
  -2   6   9    0.82    0.37
   2  -6   9    1.48    0.44
   2  -6   9    0.81    0.34
   2  -6   9    0.63    0.33
  -2   6   9    0.75    0.32
  -2   6   9    1.54    0.46
  -2   6   9    0.95    0.31
  -2  -6   9    0.53    0.36
  -2  -6   9    1.16    0.39
   2  -6  -9    0.73    0.28
   2   6   9    0.93    0.30
   2   6   9    1.22    0.43
  -2   6  -9    1.21    0.34
  -2  -6   9    0.60    0.34
   2   6   9    1.14    0.42
   2   6   9    0.98    0.44
  -2  -6   9    0.87    0.34
  -2  -6   9    1.48    0.43
   2   6 -10    3.19    0.50
   2  -6  10    4.30    0.76
  -2   6  10    3.38    0.50
  -2   6  10    2.91    0.44
  -2   6  10    3.08    0.49
  -2   6  10    3.41    0.68
  -2   6  10    3.03    0.57
   2  -6  10    4.71    0.75
   2  -6  10    4.27    0.59
  -2  -6  10    3.93    0.56
  -2   6 -10    4.91    0.73
   2  -6 -10    2.88    0.45
  -2  -6  10    4.09    0.83
   2   6  10    3.71    0.61
  -2  -6  10    3.70    0.57
   2   6  10    2.84    0.56
  -2  -6  10    3.13    0.59
  -2  -6 -11    1.25    0.23
   2  -6  11    1.51    0.28
   2   6 -11    1.00    0.22
  -2  -6  11    0.75    0.23
   2   6  11    1.53    0.26
  -2   6 -11    1.48    0.24
  -2  -6  11    1.02    0.25
   2  -6 -11    1.19    0.24
  -2  -6  11    1.58    0.33
   3   6   0   22.68    1.57
  -3  -6   0   23.20    1.68
  -3   6   0   24.79    1.44
   3  -6   0   26.49    2.04
  -3   6   0   22.76    1.74
   3   6   0   23.21    1.51
   3   6  -1   25.06    1.60
   3  -6   1   21.89    1.59
  -3  -6  -1   25.50    1.96
   3  -6   1   22.63    2.08
   3   6  -1   25.57    1.47
   3   6   1   25.63    1.67
  -3  -6   1   25.48    1.58
   3  -6  -1   25.45    1.92
  -3   6  -1   21.47    1.84
  -3   6  -1   23.16    1.73
   3   6   1   24.46    2.05
   3   6   1   25.89    1.77
   3  -6  -1   24.26    1.65
   3   6  -2   41.51    2.23
   3  -6   2   43.19    2.74
  -3  -6  -2   32.77    3.44
   3  -6   2   43.04    3.19
   3   6   2   39.49    2.31
  -3   6  -2   44.86    2.90
  -3  -6   2   42.35    2.10
   3  -6  -2   42.41    2.65
   3  -6  -2   42.64    2.41
   3   6   2   39.97    2.66
  -3  -6   2   44.08    2.08
  -3   6  -2   40.39    2.91
   3   6  -3   16.98    1.15
  -3  -6  -3   12.86    1.98
   3  -6   3   16.42    1.14
   3  -6   3   14.13    1.87
   3   6  -3   17.19    1.62
   3   6   3   12.98    1.56
   3   6   3   13.87    1.02
  -3   6  -3   15.11    1.74
   3  -6  -3   15.30    1.37
   3  -6  -3   14.60    1.43
  -3   6  -3   15.54    1.88
   3   6   3   15.01    1.21
   3   6  -4    2.03    0.59
  -3  -6  -4    3.92    1.41
   3   6  -4    3.07    0.50
   3  -6   4    3.31    0.42
  -3   6  -4    2.89    0.97
  -3   6  -4    3.74    1.10
   3   6   4    2.62    0.45
   3   6   4    2.22    0.44
   3  -6  -4    3.68    0.81
   3   6  -5   41.96    3.50
   3  -6   5   41.43    2.41
   3  -6   5   45.70    2.23
  -3   6   5   44.80    2.62
  -3   6   5   44.82    2.20
  -3   6   5   49.32    2.37
  -3  -6  -5   44.84    2.27
   3   6   5   47.74    2.27
  -3  -6   5   43.87    2.61
   3   6   5   44.63    2.37
  -3   6  -5   43.14    3.90
   3   6   5   39.94    2.64
  -3  -6   5   45.01    2.55
  -3  -6   5   43.35    2.46
  -3  -6   5   41.76    2.20
  -3  -6  -6    2.26    0.47
  -3   6   6    1.55    0.45
   3  -6   6    1.58    0.34
  -3   6   6    1.88    0.58
   3   6  -6    2.41    1.17
   3  -6   6    1.91    0.50
  -3   6   6    2.25    0.44
   3  -6   6    2.95    0.63
  -3  -6   6    1.40    0.38
   3   6   6    1.75    0.38
  -3  -6   6    1.64    0.46
  -3  -6   6    2.47    0.58
  -3  -6   6    1.83    0.40
   3   6   6    1.96    0.58
  -3  -6   6    1.24    0.47
  -3   6  -6    1.79    0.49
   3   6   6    3.22    0.59
  -3  -6   6    1.83    0.45
  -3   6   7   16.74    1.48
   3  -6   7   17.40    1.37
  -3  -6  -7   15.17    1.22
   3  -6   7   17.70    1.39
   3  -6   7   19.23    1.51
  -3   6   7   15.62    1.18
  -3   6   7   15.74    1.57
  -3   6   7   14.76    1.57
   3  -6   7   18.57    1.30
  -3   6  -7   17.65    1.36
   3  -6  -7   15.05    1.32
  -3  -6   7   16.99    1.43
  -3  -6   7   16.26    1.48
  -3  -6   7   18.49    1.31
   3   6   7   14.56    1.36
   3   6   7   13.30    1.07
   3   6   7   12.78    1.44
  -3  -6   7   17.09    1.45
  -3  -6   7   17.05    1.54
   3  -6   8    1.80    0.69
  -3   6   8    1.56    0.41
  -3   6   8    1.50    0.52
  -3   6   8    2.89    0.51
   3  -6   8    2.27    0.49
  -3   6   8    2.87    0.79
   3  -6   8    1.53    0.44
  -3   6   8    2.54    0.64
  -3  -6  -8    1.98    0.47
   3  -6   8    2.89    0.56
   3  -6   8    2.35    0.59
   3  -6  -8    2.18    0.44
  -3  -6   8    2.56    0.61
   3   6   8    1.30    0.33
  -3  -6   8    3.73    0.76
   3   6   8    2.26    0.48
   3   6   8    1.14    0.45
  -3   6  -8    1.95    0.46
  -3  -6   8    2.31    0.51
   3   6   8    1.73    0.67
  -3  -6   8    3.68    0.71
  -3   6   9    6.74    0.79
   3  -6   9    6.87    0.85
  -3   6   9    7.64    0.85
  -3  -6  -9    8.04    0.82
  -3   6   9    6.85    0.76
   3  -6   9    7.42    0.85
  -3   6   9    6.65    0.92
   3  -6   9    8.75    0.97
   3   6  -9    5.73    1.11
  -3   6   9    8.11    1.00
   3   6   9    8.28    0.94
  -3  -6   9    7.17    0.89
   3  -6  -9    7.48    0.75
   3   6   9    8.35    0.93
   3   6   9    7.53    0.66
  -3  -6   9    8.29    0.90
  -3  -6   9    8.41    1.00
  -3   6  -9    8.14    0.83
  -3  -6   9    6.14    0.78
  -3  -6   9    7.62    0.85
  -3   6  10    0.87    0.35
  -3   6  10    0.40    0.32
  -3   6  10    0.80    0.26
  -3   6  10    1.14    0.35
  -3   6  10    1.27    0.33
  -3  -6 -10    1.52    0.32
   3  -6  10    0.65    0.29
   3  -6 -10    1.08    0.29
  -3   6 -10    0.94    0.27
  -3  -6  10    1.38    0.34
  -3  -6  10    1.21    0.33
  -3  -6  10    1.09    0.33
   3   6  10    1.09    0.40
  -3  -6  10    1.10    0.33
   4  -6   0    1.39    0.56
   4   6   0    2.15    0.51
   4  -6   0    1.74    0.38
  -4  -6   0    2.32    0.63
  -4   6   0    1.71    0.37
  -4   6   0    1.61    0.51
   4   6   0    2.02    0.44
   4  -6   1    5.08    1.01
   4  -6   1    5.57    0.80
  -4  -6  -1    7.73    1.12
   4   6  -1    5.65    0.62
   4   6  -1    5.53    0.78
  -4   6  -1    5.89    0.85
  -4  -6   1    5.80    0.74
   4  -6  -1    6.57    1.06
  -4   6  -1    7.13    1.06
   4   6   1    7.12    0.92
   4  -6  -1    6.52    0.82
   4   6   1    6.40    0.93
   4   6  -2    0.52    0.31
  -4  -6  -2    1.25    0.56
   4  -6   2    0.04    0.43
  -4   6  -2    0.35    0.31
   4   6   2    0.64    0.29
  -4   6  -2    0.36    0.35
  -4  -6   2    0.52    0.20
   4   6   2    0.96    0.52
  -4  -6   2    0.24    0.16
   4  -6  -2    0.49    0.25
   4  -6  -2    0.43    0.42
   4  -6   3  138.61    5.81
  -4  -6  -3  137.84    7.93
   4   6  -3  157.17    6.39
   4  -6   3  145.31    8.16
   4   6  -3  146.40    7.04
   4  -6  -3  155.55    6.65
   4   6   3  146.26    6.08
   4   6   3  158.64    6.68
  -4   6  -3  147.03    7.63
   4   6   3  147.42    7.51
  -4   6  -3  155.84    8.11
  -4  -6  -4   49.85    4.46
   4  -6   4   41.31    2.15
   4   6  -4   46.84    2.47
   4   6   4   51.48    2.76
   4   6   4   45.92    2.34
  -4   6  -4   40.96    4.01
   4  -6  -4   47.89    2.96
  -4   6  -4   45.77    3.83
   4  -6   5   15.26    1.33
  -4   6   5   19.09    1.26
   4  -6   5   15.48    1.10
  -4  -6  -5   16.87    1.24
   4   6  -5   15.77    2.07
   4  -6   5   16.45    1.26
  -4   6   5   17.65    1.15
  -4   6   5   18.13    1.51
  -4   6  -5   16.66    2.63
  -4   6  -5   15.04    1.21
  -4  -6   5   14.27    1.37
  -4  -6   5   15.74    1.41
   4   6   5   17.26    1.21
  -4  -6   5   16.75    1.35
  -4  -6   5   17.18    1.20
   4   6   5   17.09    1.07
  -4  -6   5   17.06    1.40
   4   6   5   18.26    1.36
  -4   6   6    1.47    0.43
   4  -6   6    1.12    0.47
  -4   6   6    0.50    0.22
   4  -6   6    0.81    0.39
   4  -6   6    0.59    0.25
   4  -6   6    0.08    0.20
   4   6  -6    0.38    1.36
  -4  -6  -6    0.51    0.27
  -4   6   6    0.37    0.41
  -4   6   6    0.66    0.35
   4   6   6    0.67    0.39
  -4  -6   6    0.72    0.31
   4   6   6    0.49    0.26
  -4   6  -6    0.72    0.27
  -4  -6   6    0.88    0.30
   4   6   6    0.54    0.28
  -4  -6   6    0.38    0.26
  -4  -6   6    0.53    0.37
  -4  -6   6    1.08    0.43
  -4  -6   6    0.47    0.41
   4   6   6   -0.52    0.46
  -4   6   7   44.33    2.43
   4  -6   7   36.62    2.14
  -4   6   7   46.87    2.71
  -4   6   7   42.84    2.78
  -4   6   7   46.18    2.76
   4  -6   7   41.46    2.57
  -4  -6  -7   39.18    2.25
   4  -6   7   37.34    2.28
  -4   6   7   46.29    2.27
   4   6   7   37.46    2.09
   4   6   7   41.61    2.18
  -4  -6   7   36.29    2.33
  -4  -6   7   36.10    2.18
   4  -6  -7   37.14    2.05
  -4  -6   7   35.56    2.54
  -4   6  -7   38.22    2.28
   4   6   7   36.70    2.28
  -4  -6   7   41.73    2.63
  -4  -6   7   39.72    2.50
  -4   6   8    9.84    1.68
  -4   6   8    6.61    1.47
   4  -6   8    8.58    0.85
   4  -6   8    8.82    0.94
   4  -6   8    8.31    1.25
  -4   6   8    8.31    0.99
  -4   6   8    6.92    1.63
   4  -6   8    7.35    1.20
  -4  -6  -8    8.92    1.31
   4   6   8    8.16    0.95
  -4  -6   8    9.52    1.03
  -4  -6   8    9.27    1.20
  -4  -6   8   12.32    1.50
  -4  -6   8   12.35    1.76
  -4   6  -8    8.95    1.34
   4   6   8    9.97    0.84
   4   6   8    8.01    0.90
   4  -6  -8    7.23    0.76
  -4   6   9   -0.15    0.46
  -4   6   9    0.29    0.42
  -4   6   9    0.51    0.20
  -4   6   9    0.71    0.25
  -4   6   9    0.96    0.43
   4  -6   9    0.39    0.26
  -4  -6  -9    0.40    0.23
   4   6   9    1.38    0.48
  -4  -6   9    0.12    0.20
  -4  -6   9    0.24    0.22
  -4   6  -9    0.70    0.29
  -4  -6   9    0.49    0.28
  -4  -6   9    0.14    0.29
   4   6   9    0.83    0.26
  -4  -6   9    0.46    0.30
  -4   6  10    1.30    0.38
  -4  -6 -10    1.89    0.30
  -4   6  10    1.13    0.29
  -4   6  10    0.80    0.28
   4  -6  10    1.77    0.34
  -4   6  10    1.07    0.26
  -4   6 -10    1.63    0.32
  -4  -6  10    1.07    0.27
  -4  -6  10    1.94    0.41
  -4  -6  10    1.51    0.38
  -4  -6  10    2.20    0.47
   5   6   0   32.78    2.48
   5  -6   0   37.52    2.01
  -5  -6   0   37.49    2.68
  -5   6   0   34.06    2.92
   5   6   0   34.54    2.22
   5  -6   0   37.49    3.00
   5   6  -1  130.40    5.15
  -5  -6  -1  115.99    6.35
   5  -6   1  106.00    7.68
   5   6  -1  123.41    5.78
   5  -6   1  128.37    5.85
  -5   6  -1  124.82    5.83
   5   6   1  111.81    5.75
   5  -6  -1  121.85    5.66
  -5  -6   1  127.72    5.56
   5   6   1   99.53    6.18
   5  -6  -1  121.01    6.35
   5   6  -2    2.10    0.66
  -5  -6  -2    5.65    1.11
   5  -6   2    3.00    1.16
   5   6   2    2.69    0.79
   5  -6  -2    3.74    0.61
  -5   6  -2    3.42    0.95
   5   6   2    3.96    0.78
   5  -6   3   24.46    4.27
  -5  -6  -3   24.60    2.94
   5  -6   3   23.16    1.32
   5   6  -3   25.70    2.21
   5   6  -3   24.03    2.32
  -5   6  -3   26.52    2.92
   5   6   3   27.36    2.07
   5  -6  -3   23.08    1.79
  -5   6  -3   25.21    2.84
   5   6   3   23.91    1.52
   5  -6   4   17.43    1.10
   5  -6   4   16.35    0.93
   5  -6   4   15.76    1.12
  -5   6   4   16.96    1.15
  -5   6   4   19.17    1.21
   5   6  -4   18.12    2.04
   5  -6   4   17.46    1.43
  -5  -6  -4   15.55    1.15
  -5   6  -4   16.35    1.20
   5   6   4   17.09    1.32
  -5  -6   4   17.20    1.41
  -5   6  -4   17.94    2.41
   5   6   4   16.38    1.21
  -5  -6   4   13.91    1.35
   5   6   4   16.39    1.13
  -5  -6   4   17.87    1.43
  -5  -6   4   14.82    1.33
   5   6   4   18.66    1.60
  -5   6   5    4.22    0.57
   5  -6   5    4.21    0.78
  -5  -6  -5    3.66    0.62
   5  -6   5    4.20    0.60
  -5   6   5    3.27    0.53
   5  -6   5    3.96    0.53
   5   6  -5    2.43    1.02
  -5   6   5    3.98    0.72
   5  -6   5    5.02    0.55
  -5  -6   5    4.15    0.73
   5   6   5    3.90    0.53
  -5   6  -5    3.76    0.62
   5   6   5    2.78    0.57
  -5  -6   5    5.14    0.71
  -5  -6   5    3.67    0.75
  -5  -6   5    4.31    0.58
  -5  -6   5    3.97    0.70
  -5   6  -5    3.93    1.56
   5   6   5    2.76    0.51
   5  -6   6    1.18    0.35
  -5   6   6    0.59    0.25
   5  -6   6    1.10    0.41
  -5   6   6    0.46    0.38
  -5  -6  -6    0.47    0.31
  -5   6   6    1.08    0.43
   5  -6   6    0.96    0.35
  -5   6   6    0.62    0.41
  -5  -6   6    1.77    0.60
  -5  -6   6    1.27    0.48
  -5  -6   6    1.27    0.46
  -5  -6   6    1.08    0.45
  -5  -6   6    1.41    0.50
   5   6   6    0.47    0.25
  -5   6  -6    0.92    0.33
   5   6   6    0.51    0.31
  -5   6   7   14.56    1.70
   5  -6   7   17.51    1.25
  -5   6   7   14.13    1.13
  -5  -6  -7   13.04    1.15
   5  -6   7   19.34    1.62
  -5   6   7   16.14    1.49
  -5   6   7   14.38    1.46
  -5  -6   7   16.17    1.53
  -5  -6   7   17.40    1.55
   5   6   7   12.89    1.12
   5   6   7   13.40    1.13
  -5  -6   7   16.45    1.23
  -5  -6   7   17.37    1.47
  -5   6  -7   16.69    1.30
  -5  -6   7   15.86    1.54
   5  -6   8   15.63    1.20
  -5  -6  -8   15.70    1.19
   5  -6   8   14.88    1.23
  -5   6   8   15.22    1.79
  -5   6   8   16.92    1.44
  -5   6   8   15.38    1.18
  -5   6   8   15.23    1.48
  -5  -6   8   16.43    1.39
  -5  -6   8   16.51    1.53
   5   6   8   15.43    1.12
  -5  -6   8   15.22    1.30
  -5  -6   8   17.24    1.48
  -5  -6   8   15.75    1.22
   5  -6  -8   16.82    1.12
  -5   6  -8   15.28    1.23
  -5   6   9    4.62    0.64
   5  -6   9    3.43    0.59
  -5   6   9    3.57    0.82
  -5   6   9    4.78    0.72
  -5   6   9    4.90    0.58
  -5  -6  -9    4.27    0.54
  -5  -6   9    3.66    0.66
   5  -6  -9    4.79    0.58
  -5  -6   9    4.09    0.63
  -5   6  -9    4.28    0.56
   5   6   9    3.99    0.48
  -5  -6   9    3.09    0.54
  -5  -6   9    4.45    0.62
  -5   6  10    5.25    0.61
  -5   6  10    5.29    0.49
  -5   6  10    5.07    0.57
   5  -6  10    4.92    0.49
  -5   6  10    4.41    0.49
  -5  -6  10    4.54    0.60
   5  -6 -10    4.56    0.46
  -5   6 -10    4.78    0.48
  -5  -6  10    4.86    0.54
  -5  -6  10    4.28    0.54
  -5  -6  10    4.25    0.48
   6  -6   0   59.47    2.96
   6   6   0   53.10    3.50
   6   6  -1   16.12    1.70
   6  -6  -1   19.25    1.71
   6   6   1   16.33    1.72
   6  -6   2   35.65    1.79
   6   6  -2   38.59    2.69
   6   6   2   34.88    2.71
  -6   6  -2   37.77    3.03
   6  -6  -2   38.34    2.40
   6  -6   3   17.71    1.02
  -6  -6  -3   13.48    1.21
   6   6  -3   16.17    1.77
  -6   6   3   16.11    1.16
  -6   6   3   14.71    1.12
   6  -6   3   17.67    1.06
   6  -6   3   19.22    1.24
   6   6  -3   15.69    1.54
   6   6   3   13.41    1.23
   6   6   3   15.24    1.67
  -6  -6   3   15.46    1.39
  -6   6  -3   19.57    1.51
   6   6   3   15.35    1.21
  -6  -6   3   14.48    1.29
  -6   6  -3   19.57    2.31
  -6   6   4   23.80    1.84
  -6   6   4   25.26    1.53
  -6   6   4   25.29    1.90
  -6   6   4   24.26    1.50
   6  -6   4   24.40    1.27
  -6  -6  -4   22.21    1.41
   6   6  -4   23.43    2.49
   6   6  -4   24.97    1.86
   6  -6   4   23.91    1.50
   6  -6   4   25.59    1.44
  -6  -6   4   22.23    1.39
  -6   6  -4   25.11    1.52
   6   6   4   22.83    1.47
  -6  -6   4   24.10    1.75
  -6  -6   4   23.98    1.81
   6   6   4   24.13    2.09
   6   6   4   24.00    1.70
   6   6   4   24.12    1.59
  -6   6  -4   27.41    3.27
  -6  -6   4   24.05    1.44
  -6  -6   4   24.44    1.76
  -6   6   5    1.68    0.46
  -6   6   5    0.94    0.40
  -6   6   5    1.56    0.42
   6  -6   5    1.45    0.34
   6  -6   5    1.68    0.39
   6  -6   5    0.78    0.21
  -6   6   5    1.35    0.34
  -6  -6   5    1.18    0.30
  -6   6  -5    1.20    0.39
  -6  -6   5    1.05    0.29
  -6  -6   5    1.77    0.49
  -6  -6   5    0.87    0.28
  -6  -6   5    1.33    0.39
   6   6   5    1.14    0.33
   6   6   5    0.99    0.36
   6   6   5    0.80    0.27
  -6  -6   5    1.00    0.39
   6  -6   6    7.26    0.91
  -6  -6  -6    6.28    0.70
   6  -6   6    6.38    0.66
  -6   6   6    5.59    0.87
  -6   6   6    5.53    0.65
  -6   6   6    5.79    0.92
   6   6   6    5.56    0.53
  -6   6  -6    7.83    0.83
  -6  -6   6    6.66    0.95
  -6  -6   6    5.45    0.94
  -6  -6   6    7.04    0.98
  -6  -6   6    7.61    0.89
  -6  -6   6    6.65    1.00
  -6  -6   6    6.31    0.69
   6   6   6    7.20    0.90
   6   6   6    7.01    0.87
  -6   6   7    6.84    0.76
   6  -6   7    9.27    0.68
   6  -6   7    8.55    0.83
  -6  -6  -7    6.71    0.76
  -6   6   7    7.44    1.45
  -6   6   7    7.84    1.07
  -6   6   7    8.15    1.03
  -6  -6   7    8.88    1.07
  -6  -6   7    9.14    1.10
  -6   6  -7    9.24    0.92
   6   6   7    7.60    0.83
  -6  -6   7    6.95    0.94
  -6  -6   7    7.82    1.23
   6   6   7    6.26    0.78
  -6  -6   7    7.74    0.82
  -6   6   8   17.44    1.85
  -6   6   8   17.19    1.47
   6  -6   8   15.26    1.31
  -6   6   8   16.79    1.41
   6  -6   8   14.18    1.18
  -6  -6  -8   19.19    1.14
  -6   6   8   18.54    1.25
  -6  -6   8   14.27    1.21
  -6   6  -8   13.95    1.12
   6   6   8   17.13    0.98
  -6  -6   8   15.11    1.41
  -6  -6   8   16.67    1.38
  -6  -6   8   15.25    1.17
  -6  -6   8   16.97    1.43
  -6   6   9    2.53    0.51
  -6   6   9    1.65    0.77
  -6   6   9    2.32    0.52
   6  -6   9    1.85    0.36
  -6   6  -9    1.97    0.37
  -6  -6   9    2.46    0.73
  -6  -6   9    1.81    0.45
   6   6   9    2.75    0.39
   6  -6  -9    2.46    0.55
  -6  -6   9    2.01    0.41
  -6   6  10    4.45    0.43
  -6   6  10    6.19    0.58
  -6   6  10    4.56    0.51
  -6   6  10    4.91    0.59
  -6  -6  10    5.01    0.50
  -6  -6  10    4.88    0.45
  -6  -6  10    3.49    0.52
   7   6   0   16.94    1.89
  -7   6   0   16.43    1.19
  -7   6   1    7.22    0.81
  -7   6   1    8.31    0.91
   7   6  -1    8.99    1.31
  -7   6  -1    7.80    0.75
   7   6   1    8.04    1.33
  -7  -6   1    8.81    0.99
   7  -6   2    2.69    0.37
   7  -6   2    2.73    0.51
   7   6  -2    2.10    0.75
   7  -6   2    3.18    0.55
  -7   6   2    3.57    0.66
  -7  -6   2    2.42    0.49
  -7   6  -2    2.23    0.88
  -7   6  -2    1.85    0.42
   7   6   2    3.92    0.92
   7   6  -3    4.28    1.09
  -7   6   3    4.50    0.50
   7  -6   3    4.60    0.76
  -7   6   3    4.21    0.63
  -7  -6  -3    3.68    0.63
   7  -6   3    4.60    0.64
   7   6  -3    4.22    0.85
  -7   6   3    4.94    0.65
   7  -6   3    4.38    0.51
  -7  -6   3    4.86    0.84
   7   6   3    4.55    1.21
  -7  -6   3    4.70    0.66
  -7  -6   3    3.30    0.66
  -7   6  -3    4.13    0.53
  -7   6  -3    4.45    1.29
  -7  -6   3    3.27    0.74
   7   6   3    3.87    0.73
   7   6   3    3.58    0.66
   7   6   3    3.52    0.59
   7  -6   4    8.68    0.75
   7  -6   4    7.05    0.77
   7   6  -4    9.05    2.55
  -7   6   4    7.64    0.78
  -7   6   4    8.07    0.99
  -7   6   4    8.27    1.01
  -7   6   4    8.01    0.79
   7   6  -4    8.26    1.16
   7  -6   4    8.61    0.66
  -7  -6   4    9.23    0.80
   7   6   4    9.60    1.38
  -7  -6   4    8.40    0.96
   7   6   4    6.95    0.76
  -7  -6   4    6.77    0.99
  -7  -6   4    9.20    1.10
  -7  -6   4    9.58    0.93
   7   6   4    6.43    0.85
   7   6   4    8.41    0.90
  -7   6  -4    9.17    0.78
  -7   6  -4    7.44    0.69
  -7  -6   4   10.07    0.79
   7  -6   5    8.31    0.62
  -7   6   5   12.44    1.59
   7  -6   5    7.60    0.80
  -7   6   5   10.41    0.93
  -7   6   5   11.09    0.91
   7  -6   5    8.72    0.82
  -7   6   5   10.36    1.17
  -7  -6   5    7.81    0.89
   7   6   5    8.74    0.80
  -7  -6   5    8.83    1.08
  -7  -6   5    8.38    1.00
  -7  -6   5    8.71    1.06
  -7  -6   5    9.01    1.04
   7   6   5    8.89    0.97
   7   6   5    9.46    0.93
  -7  -6   5    8.01    0.77
  -7   6  -5    8.81    0.83
   7  -6   6    3.55    0.51
  -7   6   6    3.74    0.73
  -7   6   6    3.78    0.56
  -7   6   6    4.30    0.84
   7  -6   6    3.84    0.57
  -7   6   6    4.15    0.82
  -7  -6   6    3.46    0.67
  -7  -6   6    3.06    0.71
  -7  -6   6    3.95    0.82
   7   6   6    5.70    0.77
   7   6   6    5.01    0.50
  -7  -6   6    4.20    0.96
  -7  -6   6    3.24    0.54
  -7   6  -6    2.94    0.55
  -7  -6   6    4.52    0.90
   7   6   6    4.97    0.66
  -7   6   7    1.26    0.35
  -7   6   7    1.31    0.44
   7  -6   7    1.00    0.37
  -7   6   7    0.52    0.29
   7  -6   7    0.80    0.22
  -7   6   7    0.97    0.72
  -7  -6   7    1.78    0.46
  -7  -6   7    1.37    0.38
  -7  -6   7    1.02    0.47
  -7  -6   7    1.26    0.69
   7   6   7    1.25    0.38
   7   6   7    0.97    0.33
  -7  -6   7    1.71    0.49
  -7  -6   7    1.45    0.51
  -7   6  -7    0.84    0.30
  -7   6   8    7.22    1.45
   7  -6   8    8.03    0.78
   7  -6   8    7.88    0.74
  -7   6   8    7.42    0.84
  -7   6   8    7.40    0.73
  -7   6   8    7.25    0.87
  -7  -6   8    6.97    0.82
  -7  -6   8    6.80    0.71
   7   6   8    7.63    0.72
  -7  -6   8    8.49    0.93
   7   6   8    7.91    0.71
  -7  -6   8    7.09    0.89
  -7  -6   8    6.14    0.75
  -7   6   9    1.64    0.56
  -7   6   9    2.30    0.40
  -7   6   9    1.71    0.36
  -7   6   9    1.94    0.34
  -7  -6   9    1.74    0.33
  -7  -6   9    1.70    0.38
  -7  -6   9    1.76    0.40
  -7  -6   9    2.27    0.41
   7   6   9    1.70    0.29
   8  -6   0    2.50    0.46
  -8  -6   0    2.31    0.48
  -8   6   0    2.50    0.60
  -8  -6   0    3.94    0.68
   8  -6   0    1.82    0.36
   8   6   0    1.65    0.73
   8  -6   1    3.02    0.54
   8  -6   1    3.41    0.50
  -8  -6  -1    4.13    0.64
  -8   6   1    3.79    0.69
  -8  -6  -1    4.16    0.68
  -8   6   1    2.98    0.53
  -8   6   1    2.94    0.41
   8   6  -1    2.19    0.78
  -8  -6   1    3.91    0.73
  -8  -6   1    2.41    0.49
  -8   6  -1    2.91    0.50
   8   6   1    3.97    0.93
   8   6   1    3.72    0.69
  -8   6   2   13.96    1.26
   8  -6   2   13.87    1.10
  -8  -6  -2   15.45    1.27
  -8   6   2   12.60    1.15
  -8  -6  -2   16.44    1.30
   8   6  -2   15.79    1.90
   8  -6   2   14.19    1.01
   8  -6   2   13.86    0.93
  -8   6   2   13.51    0.84
  -8  -6   2   14.92    1.29
   8   6   2   14.78    1.26
   8   6   2   16.22    1.29
  -8  -6   2   13.21    1.16
  -8  -6   2   14.71    1.35
  -8   6  -2   14.81    1.09
   8   6   2   16.90    2.05
  -8  -6  -3   37.99    2.23
  -8   6   3   40.31    2.39
   8  -6   3   45.79    2.38
   8  -6   3   45.22    2.13
  -8   6   3   41.77    2.58
  -8   6   3   41.47    2.34
   8  -6   3   44.64    2.14
  -8   6   3   41.54    2.38
   8   6  -3   45.84    3.77
   8   6  -3   45.05    3.27
  -8   6  -3   44.80    2.21
   8   6   3   41.45    2.34
  -8  -6   3   45.82    2.36
   8   6   3   40.02    2.50
  -8  -6   3   42.21    2.45
  -8  -6   3   45.21    2.61
   8   6   3   43.22    2.46
  -8  -6   3   45.61    2.77
   8   6   3   39.60    3.35
   8  -6   4    0.51    0.24
   8  -6   4    0.66    0.28
  -8   6   4    1.23    0.34
  -8   6   4    0.68    0.24
  -8   6   4    0.71    0.29
   8   6  -4    0.92    0.87
   8  -6   4    0.73    0.23
   8   6   4    0.84    0.27
   8   6   4    0.45    0.76
   8   6   4    1.78    0.42
  -8  -6   4    0.42    0.38
  -8  -6   4    1.06    0.38
  -8   6  -4    1.21    0.31
  -8  -6   4    1.47    0.71
  -8  -6   4    0.23    0.25
  -8  -6   4    1.55    0.50
   8   6   4    0.39    0.28
  -8  -6   4    1.11    0.43
   8  -6   5    8.77    0.87
   8  -6   5    9.25    0.66
  -8   6   5    7.16    1.00
  -8   6   5    8.60    0.88
   8  -6   5    9.10    0.84
  -8   6   5    7.47    0.80
  -8  -6   5    7.38    0.78
  -8  -6   5    7.84    0.91
  -8  -6   5    7.90    0.98
   8   6   5    7.73    0.76
   8   6   5    8.77    0.96
   8   6   5    8.12    0.91
  -8  -6   5    7.80    1.05
  -8  -6   5    8.90    1.03
  -8  -6   5    8.27    0.80
  -8   6   6    2.40    0.45
  -8   6   6    1.53    0.61
  -8   6   6    2.59    0.69
  -8   6   6    2.25    0.65
  -8  -6   6    1.38    0.47
   8   6   6    1.34    0.42
  -8  -6   6    2.04    0.59
  -8  -6   6    2.07    0.97
  -8  -6   6    0.93    0.55
   8   6   6    1.68    0.50
  -8  -6   6    2.54    0.83
  -8   6   7    4.09    0.67
  -8   6   7    2.27    0.83
   8  -6   7    3.46    0.49
  -8   6   7    3.29    0.67
   8  -6   7    2.92    0.39
  -8   6   7    3.51    0.49
  -8  -6   7    2.53    0.49
  -8  -6   7    2.43    0.50
  -8  -6   7    2.39    0.53
   8   6   7    3.08    0.64
   8   6   7    2.93    0.50
  -8  -6   7    2.41    0.57
  -8  -6   7    3.06    0.65
  -8  -6   7    1.93    0.69
  -8   6   8    0.59    0.29
  -8   6   8    0.21    0.71
   8  -6   8    0.37    0.21
  -8   6   8    0.31    0.27
  -8   6   8    0.07    0.15
  -8  -6   8    0.38    0.28
   8   6   8    0.26    0.18
  -8  -6   8    0.50    0.27
  -8  -6   8    0.22    0.19
  -8  -6   8    0.22    0.20
  -8   6   9    4.55    0.67
  -8   6   9    3.74    0.46
  -8   6   9    4.54    0.46
   8   6   9    4.91    0.55
  -8  -6   9    4.22    0.46
  -8  -6   9    3.73    0.47
  -8  -6   9    3.81    0.45
   9   6   0    1.10    0.53
  -9   6   0    1.92    0.40
   9   6   0    1.54    0.52
  -9  -6   0    2.52    0.62
  -9  -6   0    0.78    0.29
   9  -6   0    1.32    0.35
   9  -6   0    1.59    0.33
   9   6  -1   10.91    1.69
   9  -6   1   13.50    0.98
  -9  -6  -1   13.30    1.22
  -9   6   1   10.61    1.10
  -9   6   1   12.61    0.84
   9  -6   1   13.51    1.05
  -9   6   1   12.19    1.18
  -9  -6  -1   13.18    1.18
   9   6   1   13.66    1.22
  -9  -6   1   12.90    1.31
  -9   6  -1   13.07    1.04
   9  -6  -1   12.77    0.93
   9  -6  -1   13.82    0.98
  -9  -6   1   11.06    1.11
   9   6   1   15.71    2.19
   9   6   1   12.38    1.15
   9  -6   2   58.57    3.67
  -9   6   2   56.45    3.17
  -9  -6  -2   59.76    3.13
  -9   6   2   60.95    3.32
   9  -6   2   65.81    2.98
  -9  -6  -2   67.82    3.93
   9   6  -2   60.09    4.38
  -9   6   2   56.90    2.57
  -9   6   2   69.37    3.63
   9  -6   2   57.25    2.73
   9   6   2   59.20    4.52
  -9  -6   2   64.83    3.53
  -9  -6   2   63.39    3.38
   9   6   2   64.75    3.26
   9   6   2   72.92    3.82
  -9   6  -2   67.32    3.08
  -9  -6   2   57.42    3.21
  -9   6   3   15.10    1.22
   9  -6   3   13.49    0.97
   9   6  -3   11.02    2.31
  -9   6   3   14.97    1.16
  -9  -6  -3   11.86    1.12
   9  -6   3   14.23    0.96
  -9   6   3   14.34    1.32
   9  -6   3   13.73    1.13
  -9   6   3   13.54    1.43
   9   6   3   12.19    1.22
  -9   6  -3   12.70    1.03
  -9  -6   3   14.65    1.12
   9   6   3   14.17    1.16
   9   6   3   11.00    1.96
  -9  -6   3   15.98    1.52
  -9  -6   3   15.97    1.36
   9   6   3   13.74    1.34
   9  -6   4    1.95    0.45
   9  -6   4    1.34    0.31
  -9   6   4    1.37    0.33
  -9   6   4    2.43    0.49
  -9   6   4    3.58    0.86
   9  -6   4    1.10    0.33
  -9  -6   4    1.69    0.54
   9   6   4    1.66    0.48
  -9  -6   4    1.98    0.42
   9   6   4    2.25    0.57
  -9  -6   4    0.42    0.47
  -9  -6   4    0.61    0.39
  -9  -6   4    1.32    0.42
   9   6   4    1.90    0.44
  -9   6  -4    1.87    0.40
  -9   6   5   11.51    1.25
  -9   6   5   12.47    1.02
  -9   6   5   13.62    1.12
   9  -6   5   11.67    0.97
   9  -6   5   14.23    1.09
   9  -6   5   12.21    0.84
   9   6   5   11.29    0.92
   9   6   5   12.93    1.22
  -9  -6   5   12.44    1.43
  -9  -6   5   11.51    1.25
   9   6   5   11.80    1.07
  -9  -6   5   13.34    1.40
  -9   6   6   16.02    1.14
  -9   6   6   16.10    1.36
   9  -6   6   14.13    1.03
   9  -6   6   14.45    1.22
  -9   6   6   16.61    1.35
  -9  -6   6   13.81    1.18
  -9  -6   6   13.56    1.27
   9   6   6   16.72    0.88
  -9  -6   6   12.89    1.23
  -9  -6   6   14.83    1.32
  -9  -6   6   15.86    1.36
  -9  -6   6   13.41    1.03
   9   6   6   17.15    1.23
   9   6   6   17.87    1.32
  -9   6   7    6.07    0.90
   9  -6   7    8.64    0.74
  -9   6   7    8.17    0.85
   9  -6   7    8.32    0.70
  -9   6   7    7.99    1.27
  -9   6   7    7.36    0.70
  -9  -6   7    7.65    0.79
  -9  -6   7    8.32    0.77
   9   6   7    7.71    0.71
  -9  -6   7    9.71    1.05
  -9  -6   7    7.91    0.70
   9   6   7    8.72    0.77
  -9  -6   7   10.56    1.31
  -9   6   8    1.22    0.29
  -9   6   8    1.55    0.69
  -9   6   8    1.11    0.28
   9   6   8    1.51    0.27
  -9  -6   8    2.42    0.55
   9   6   8    1.97    0.32
  -9  -6   8    1.87    0.39
  -9  -6   8    1.96    0.32
  -9  -6   8    2.22    0.37
 -10   6   0   -0.21    0.16
  10   6   0   -0.05    0.22
  10   6   0    0.76    0.33
  10   6   0   -0.01    0.74
  10  -6   0    0.12    0.18
 -10   6   0   -0.07    0.13
 -10  -6   0    0.30    0.25
  10  -6   0   -0.11    0.16
 -10   6   0    0.08    0.19
  10   6  -1    0.40    0.29
 -10   6   1    0.20    0.20
  10   6  -1    0.49    0.70
 -10   6   1    0.21    0.42
 -10  -6  -1    0.50    0.26
  10  -6   1    0.67    0.22
  10  -6   1    0.25    0.22
 -10  -6  -1   -0.28    0.19
 -10   6   1    0.08    0.15
 -10  -6   1   -0.03    0.26
  10   6   1    0.86    0.48
 -10  -6   1    0.55    0.23
  10   6   1    0.03    1.05
 -10  -6   1   -0.06    0.21
  10  -6  -1    0.40    0.19
  10  -6  -1   -0.03    0.20
  10   6   1   -0.52    0.31
 -10   6  -1    0.52    0.24
 -10  -6  -2   -0.03    0.25
 -10   6   2    0.52    0.29
  10  -6   2    0.30    0.18
 -10   6   2    0.49    0.54
 -10  -6  -2    0.09    0.28
 -10   6   2   -0.35    0.35
  10  -6   2   -0.10    0.18
 -10   6   2    0.00    0.16
  10   6   2    0.12    0.28
  10   6   2    0.40    0.25
  10   6   2    0.86    0.34
 -10  -6   2    0.01    0.23
 -10  -6   2    0.41    0.26
 -10  -6   2    0.38    0.26
 -10   6  -2    0.22    0.23
  10  -6  -2    0.20    0.20
  10  -6   3   19.14    1.36
 -10  -6  -3   16.50    1.19
  10  -6   3   16.36    1.12
 -10   6   3   19.18    1.37
 -10   6   3   19.11    1.43
  10  -6   3   19.25    1.18
 -10   6   3   18.14    1.46
 -10   6   3   18.65    1.66
 -10  -6   3   21.72    1.75
  10   6   3   17.65    1.53
  10   6   3   17.17    1.38
 -10  -6   3   18.20    1.52
 -10   6  -3   18.10    1.23
 -10  -6   3   19.90    1.34
  10   6   3   17.91    1.38
  10  -6   4    8.30    0.88
  10  -6   4    7.51    0.76
  10  -6   4    6.91    0.70
 -10   6   4    7.51    1.04
 -10   6   4    8.39    0.94
 -10   6   4    8.19    1.00
 -10   6   4    8.48    1.16
 -10  -6   4    7.45    1.14
 -10  -6   4    7.23    0.82
 -10  -6   4    6.25    0.98
  10   6   4    6.22    0.79
  10   6   4    6.76    0.89
  10   6   4    7.12    1.05
 -10   6   5    8.95    0.86
 -10   6   5    7.63    0.74
 -10   6   5    6.87    0.68
  10  -6   5    7.87    0.77
  10  -6   5    6.99    0.70
  10  -6   5    7.95    0.61
 -10   6   5    6.83    0.82
 -10  -6   5    8.43    0.78
  10   6   5    7.77    0.69
 -10  -6   5    7.43    0.95
  10   6   5    8.05    0.83
  10   6   5    7.64    0.88
 -10  -6   5    6.82    0.89
  10  -6   6    8.39    0.69
 -10   6   6   10.12    1.09
 -10   6   6    8.86    0.88
 -10   6   6    8.10    0.73
  10  -6   6    7.21    0.68
 -10  -6   6    9.95    0.89
 -10  -6   6    9.63    1.11
  10   6   6   10.37    0.91
 -10  -6   6    9.51    1.05
 -10  -6   6    8.42    0.88
  10   6   6    9.12    0.82
  10   6   6   10.14    0.73
 -10  -6   6    8.92    0.73
 -10   6   7    0.83    0.24
  10  -6   7    1.09    0.25
 -10   6   7    1.21    0.31
  10  -6   7    1.07    0.20
 -10   6   7    0.91    0.65
 -10  -6   7    1.52    0.38
 -10  -6   7    1.11    0.35
  10   6   7    1.08    0.24
 -10  -6   7    1.61    0.36
 -10  -6   7    1.20    0.40
  10   6   7    0.90    0.24
 -10   6   8    5.89    1.04
 -10   6   8    4.16    0.42
 -10   6  -8    4.19    0.39
  10   6   8    3.70    0.36
  11  -6   0   25.74    1.43
  11   6   0   22.33    1.64
 -11   6   0   25.02    1.59
 -11  -6   0   20.42    1.63
 -11   6   0   26.50    1.36
 -11  -6   0   23.57    1.66
  11   6   0   26.30    1.69
  11  -6   0   24.93    1.46
 -11   6   0   21.94    1.73
 -11  -6   0   25.12    1.80
  11   6   0   25.33    1.66
 -11  -6  -1   14.03    1.31
 -11   6   1   12.87    1.26
  11  -6   1   15.73    1.04
  11  -6   1   15.37    1.11
 -11   6   1   14.31    1.21
 -11   6   1   14.53    1.21
  11   6  -1   14.96    1.22
 -11  -6  -1   15.87    1.26
  11   6   1   14.70    1.20
 -11  -6   1   14.81    1.25
  11   6   1   14.47    1.22
  11  -6  -1   13.27    0.97
 -11   6  -1   14.57    1.02
  11   6   1   14.25    1.30
 -11  -6   1   16.58    1.50
 -11  -6   1   14.81    1.28
 -11   6  -1   12.51    1.25
  11  -6  -1   11.93    1.13
 -11   6  -1   15.41    1.13
 -11   6   2   24.50    1.93
 -11   6   2   26.71    2.34
 -11  -6  -2   28.96    2.12
  11  -6   2   26.09    2.18
 -11   6   2   30.74    2.08
  11  -6   2   25.97    1.61
  11  -6  -2   26.03    1.45
 -11   6  -2   28.59    1.77
 -11  -6   2   27.01    2.12
 -11  -6   2   31.09    2.19
  11   6   2   25.71    1.69
 -11  -6   2   25.30    1.83
  11  -6   3    3.99    0.49
 -11   6   3    2.82    0.60
 -11  -6  -3    3.13    0.46
  11  -6   3    3.25    0.53
 -11   6   3    3.52    0.54
 -11   6   3    3.52    0.57
  11   6   3    2.25    0.50
 -11   6  -3    4.28    0.52
 -11  -6   3    2.74    0.63
  11   6   3    3.35    0.68
 -11  -6   3    3.41    0.51
 -11  -6   3    2.93    0.59
  11   6   3    3.77    0.57
  11  -6  -3    3.47    0.45
  11  -6   4   11.69    0.80
  11  -6   4   10.84    0.92
 -11   6   4   12.64    1.03
 -11   6   4   11.11    0.93
 -11   6   4   11.12    0.93
  11  -6   4    8.93    0.79
  11   6   4   12.37    1.02
 -11  -6   4   10.98    1.04
 -11  -6   4   12.07    1.17
  11   6   4   11.84    1.10
  11   6   4   12.58    0.95
 -11  -6   4   12.78    0.92
  11  -6   5    0.34    0.19
  11  -6   5    0.51    0.46
 -11   6   5    0.70    0.24
 -11   6   5    0.64    0.26
 -11   6   5    0.70    0.29
 -11   6   5    0.55    0.26
 -11  -6   5    0.79    0.32
  11   6   5    0.77    0.22
 -11  -6   5    0.89    0.34
  11   6   5    1.15    0.37
  11   6   5    1.20    0.32
 -11  -6   5    0.91    0.37
  11  -6   6   -0.32    0.18
 -11   6   6    0.32    0.49
 -11   6   6    0.22    0.16
  11  -6   6   -0.12    0.09
 -11   6   6    0.49    0.23
 -11  -6   6   -0.15    0.18
  11   6   6    0.05    0.13
  11   6   6   -0.06    0.17
 -11  -6   6    0.26    0.39
 -11   6   7    8.65    1.00
 -11   6   7    8.46    0.58
  11  -6   7    7.44    0.43
 -11   6   7    7.55    0.83
  11   6   7    7.67    0.56
  11   6   7    7.94    0.58
 -11   6  -7    8.14    0.60
 -12   6   0   17.20    1.23
  12   6   0   18.56    1.31
  12   6   0   18.65    1.24
 -12  -6   0   15.80    1.30
 -12   6   0   19.17    1.33
  12  -6   0   17.77    1.09
  12  -6   0   16.68    1.08
  12   6   0   19.04    1.34
 -12   6   0   16.99    0.89
 -12  -6   0   17.76    1.54
 -12   6   0   16.52    1.39
 -12  -6  -1    3.81    0.63
 -12   6   1    5.71    0.71
 -12  -6  -1    6.29    1.05
  12   6  -1    5.45    0.74
 -12   6   1    4.89    0.69
  12  -6   1    5.30    0.55
 -12   6   1    6.44    0.70
  12  -6   1    5.35    0.58
  12  -6  -1    5.99    0.55
  12   6   1    5.64    0.66
  12  -6  -1    6.07    0.55
 -12   6  -1    4.88    0.72
 -12   6  -1    4.97    0.61
 -12  -6   1    4.95    0.66
  12   6   1    5.55    0.73
 -12  -6   1    5.87    0.83
 -12   6  -1    5.06    0.50
  12   6   1    5.22    0.73
  12  -6   2    6.64    0.66
 -12   6   2    7.48    0.79
 -12   6   2    6.82    0.74
  12  -6   2    6.18    0.60
 -12  -6  -2    6.31    0.68
 -12   6   2    6.81    0.71
 -12   6  -2    6.10    0.63
  12   6   2    5.77    0.67
 -12  -6   2    6.63    0.71
  12   6   2    6.01    0.75
 -12  -6   2    6.09    0.85
  12  -6  -2    7.35    0.58
  12   6   2    7.39    0.77
 -12   6  -2    6.17    0.61
 -12   6  -2    4.76    0.72
 -12   6   3    7.35    0.69
  12  -6   3    6.80    0.62
 -12  -6  -3    5.87    0.56
  12  -6   3    6.79    0.63
 -12   6   3    7.94    0.77
 -12   6   3    6.92    0.69
 -12   6  -3    6.87    0.61
 -12  -6   3    5.82    0.60
  12  -6  -3    7.14    0.54
 -12  -6   3    5.23    0.77
  12   6   3    5.74    0.64
  12   6   3    6.12    0.66
  12   6   3    6.58    0.75
 -12   6   4    0.85    0.25
 -12   6   4    1.12    0.33
 -12   6   4    0.72    0.24
  12  -6   4    0.91    0.24
  12  -6   4    1.14    0.28
  12   6   4    0.87    0.28
 -12  -6   4    0.82    0.33
  12   6   4    1.55    0.35
  12   6   4    0.98    0.25
 -12  -6   4    0.73    0.25
 -12   6   5    1.04    0.23
 -12   6   5    1.73    0.43
  12  -6   5    1.54    0.27
 -12   6   5    1.29    0.34
  12   6   5    1.02    0.20
  12   6   5    0.98    0.23
 -12  -6   5    1.26    0.48
  12   6   5    1.20    0.27
 -12  -6   5    1.24    0.40
  12  -6   6    4.06    0.38
 -12   6   6    4.96    0.80
 -12   6   6    4.73    0.53
 -12   6  -6    4.88    0.43
  12   6   6    4.75    0.46
 -12  -6   6    4.57    0.71
  12   6   6    4.67    0.43
 -13   6   0   14.64    1.46
 -13  -6   0   13.85    1.38
 -13   6   0   16.37    1.22
 -13   6   0   15.48    1.05
 -13  -6   0   14.85    1.28
  13   6   0   14.73    1.16
  13  -6   0   16.09    0.93
  13  -6   0   15.67    0.92
 -13   6   1    5.61    0.67
 -13   6   1    6.13    0.63
 -13   6   1    7.44    0.76
  13   6  -1    8.07    0.72
  13  -6   1    6.58    0.56
  13  -6   1    7.33    0.57
 -13  -6  -1    6.62    0.99
  13   6   1    4.98    0.62
 -13  -6   1    4.96    0.95
  13   6   1    6.86    0.74
  13  -6  -1    6.13    0.52
  13  -6  -1    6.16    0.51
 -13  -6   1    8.24    0.79
 -13   6  -1    6.48    0.66
 -13   6  -1    6.51    0.74
 -13   6  -1    7.29    0.67
 -13   6   2    8.27    0.74
  13  -6   2    7.02    0.58
 -13   6   2    7.95    0.65
 -13  -6  -2    5.83    0.66
  13  -6   2    6.08    0.56
 -13   6   2    8.30    0.80
 -13  -6  -2    6.74    0.56
 -13   6  -2    6.42    0.64
 -13   6  -2    5.40    0.75
  13   6   2    7.52    0.69
  13  -6  -2    7.65    0.52
  13   6   2    7.52    0.89
  13   6   2    6.73    0.62
 -13   6  -2    5.72    0.74
 -13   6  -2    6.61    0.51
 -13  -6   2    6.60    0.59
 -13  -6   2    6.33    1.17
  13  -6   3    4.73    0.46
 -13  -6  -3    4.21    0.56
 -13   6   3    5.06    0.54
 -13   6   3    4.38    0.45
  13  -6   3    4.56    0.45
 -13   6   3    4.42    0.48
 -13   6  -3    3.91    0.53
  13   6   3    5.67    0.53
 -13   6  -3    6.04    0.50
 -13  -6   3    5.75    0.49
  13   6   3    3.71    0.47
 -13  -6   3    5.86    1.08
  13   6   3    5.70    0.58
 -13   6   4    7.23    0.62
 -13   6   4    5.55    0.50
  13  -6   4    6.41    0.51
 -13   6   4    6.03    0.50
  13  -6   4    6.28    0.40
  13   6   4    7.16    0.50
  13   6   4    7.25    0.60
 -13   6  -4    6.23    0.49
 -13  -6   4    8.15    1.30
 -13   6  -4    5.89    0.60
  13   6   4    7.71    0.62
 -13  -6  -5    5.59    0.52
 -13   6   5    6.64    0.93
 -13   6   5    7.32    0.47
  13  -6   5    6.30    0.51
 -13   6  -5    7.56    0.54
 -13   6  -5    8.21    0.51
 -13  -6   5    8.86    0.85
  13   6   5    6.58    0.53
 -14   6   0    0.40    0.19
  14  -6   0    0.68    0.18
 -14   6   0    0.22    0.17
 -14  -6   0    0.72    0.23
  14   6   0    0.51    0.19
 -14   6   0    0.49    0.31
 -14  -6   0    0.82    0.26
  14  -6   0    0.95    0.18
 -14   6   1    1.11    0.22
 -14   6   1    1.19    0.32
  14  -6   1    1.57    0.28
  14  -6   1    1.42    0.22
 -14   6   1    1.38    0.28
 -14  -6  -1    1.25    0.29
 -14  -6   1    1.28    0.26
 -14   6  -1    1.03    0.22
  14  -6  -1    1.43    0.23
 -14   6  -1    1.81    0.47
 -14   6  -1    1.30    0.29
  14   6   1    1.18    0.25
 -14  -6   1    0.89    0.54
  14  -6   2    4.91    0.39
  14  -6   2    4.86    0.59
 -14   6   2    5.96    0.44
 -14  -6  -2    5.38    0.61
 -14   6   2    5.99    0.51
 -14   6   2    6.57    0.62
 -14   6  -2    5.54    0.53
  14   6   2    6.33    0.50
 -14  -6   2    6.31    0.94
  14  -6  -2    5.65    0.38
 -14  -6   2    6.28    0.48
 -14   6   3    4.26    0.44
  14  -6   3    5.11    0.33
  14  -6   3    4.88    0.38
 -14   6   3    4.90    0.54
 -14   6   3    3.59    0.52
 -14  -6  -3    4.09    0.41
 -14   6  -3    4.32    0.42
 -14  -6   3    4.24    0.84
  14   6   3    4.69    0.41
  14   6   3    5.44    0.58
   0   7   0    0.06    0.14
   0  -7   0    0.08    0.11
   0  -7   0    0.12    0.15
   0  -7   1   54.76    2.76
   0  -7  -1   54.41    2.80
   0  -7   1   54.44    2.92
   0   7  -1   52.28    2.72
   0   7   1   52.13    2.77
   0   7  -1   46.56    2.64
   0  -7  -2   98.21    4.87
   0   7  -2   96.29    4.86
   0   7  -2  103.77    4.84
   0   7   2  101.73    4.74
   0   7   2   95.48    4.57
   0   7   2  104.68    4.73
   0   7  -2  108.75    4.60
   0   7  -3    3.23    0.53
   0  -7   3    4.44    0.84
   0   7  -3    3.93    0.72
   0   7   3    3.28    0.73
   0   7  -3    4.34    0.80
   0   7   3    3.42    0.70
   0   7   3    4.17    0.62
   0   7  -5   50.25    3.91
   0   7   5   39.71    2.00
   0  -7   5   43.70    2.14
   0  -7   6   34.57    2.22
   0  -7  -6   35.27    2.09
   0  -7   6   38.63    2.25
   0   7   6   37.22    2.31
   0   7   6   35.68    2.28
   0   7   6   36.97    2.02
   0  -7   6   39.57    2.30
   0   7  -6   37.22    3.81
   0  -7   6   39.01    2.32
   0  -7   6   37.96    2.14
   0   7  -6   33.19    2.06
   0  -7  -6   33.72    1.88
   0  -7   7   35.32    2.53
   0  -7   7   36.42    2.26
   0  -7  -7   30.60    2.10
   0  -7   7   29.24    2.08
   0   7  -7   34.38    2.02
   0   7   7   31.68    2.19
   0  -7   7   35.27    2.15
   0   7   7   31.36    2.23
   0  -7   7   37.21    2.24
   0   7   8   29.79    1.85
   0  -7   8   30.66    2.07
   0  -7   8   32.05    2.19
   0   7   8   34.05    2.42
   0  -7   8   31.73    2.18
   0  -7   8   33.23    2.10
   0   7  -8   29.90    1.91
   0   7   8   29.64    1.94
   0  -7   9    8.47    0.93
   0   7   9    7.44    0.99
   0   7   9    8.75    0.86
   0  -7   9    8.77    0.97
   0   7   9    8.45    1.03
   0   7   9    8.63    0.85
   0   7  -9    9.00    0.88
   0  -7  -9    9.39    0.90
   0  -7   9    8.07    0.98
   0  -7   9    8.81    0.98
   0   7  10    0.56    0.25
   0   7 -10    1.01    0.29
   0   7  10    0.22    0.38
   0  -7  10    1.07    0.33
   0  -7  10    0.41    0.42
   0   7  10    0.68    0.28
   0  -7 -10    0.29    0.19
   0  -7  10    0.76    0.27
   0   7  10    0.57    0.24
   0  -7  10    1.14    0.41
   0   7  11    0.50    0.24
   0   7 -11    0.47    0.15
   0   7  11    0.63    0.24
  -1  -7   0   85.19    3.99
   1   7   0   90.48    3.88
  -1   7   0   87.97    4.13
   1   7   0   87.97    4.01
  -1   7   0   83.57    3.77
   1  -7   0   89.08    4.08
   1  -7   0   83.76    4.21
   1  -7   1   64.01    3.56
  -1   7   1   69.83    3.36
   1   7  -1   64.63    3.04
  -1  -7  -1   59.78    3.28
  -1   7  -1   61.24    3.37
  -1  -7   1   64.34    3.10
   1   7   1   70.06    3.11
  -1   7  -1   68.73    3.33
   1  -7  -1   62.98    3.19
  -1   7  -1   61.58    3.23
   1   7   1   66.38    3.26
   1  -7  -1   66.23    3.44
  -1  -7   1   55.82    3.57
   1   7  -2   46.11    2.57
  -1   7   2   56.39    2.96
   1   7  -2   50.44    2.95
  -1   7   2   57.19    2.92
   1  -7   2   48.64    3.21
  -1   7   2   53.37    2.58
  -1  -7  -2   54.35    3.17
  -1   7  -2   48.67    2.77
   1   7   2   49.73    3.03
   1   7   2   58.96    2.76
   1  -7  -2   54.23    2.97
  -1   7  -2   50.16    3.04
   1   7   2   56.07    2.99
  -1  -7   2   52.30    2.70
  -1   7  -2   52.76    3.10
  -1  -7   2   47.13    2.85
   1   7  -3  124.03    5.14
  -1   7   3  114.67    5.13
  -1  -7  -3  114.22    6.03
  -1   7   3  116.87    5.33
  -1   7  -3  102.52    5.17
   1   7   3  112.22    5.82
  -1   7  -3  118.88    5.89
   1  -7  -3  123.13    5.84
   1   7   3  113.94    5.66
   1   7   3  101.92    5.09
  -1   7  -3  134.11    6.18
  -1  -7   3  133.94    5.84
   1  -7   5   12.21    0.87
   1  -7   5   10.47    1.26
   1   7  -5   12.22    1.77
  -1  -7   5   11.12    1.04
  -1  -7   5   13.22    1.66
   1   7   5    8.75    0.78
  -1   7  -5   13.63    1.96
   1  -7   6    7.30    0.84
  -1   7   6    6.38    0.88
  -1   7   6    6.55    0.70
  -1  -7  -6    5.43    0.64
  -1  -7  -6    6.49    0.79
  -1   7   6    8.23    0.91
   1  -7   6    7.15    0.70
   1  -7   6    8.09    0.88
   1  -7   6    6.31    0.91
   1  -7   6    4.28    0.87
  -1  -7   6    6.69    0.83
  -1   7  -6    7.14    1.73
  -1  -7   6    5.88    0.82
  -1  -7   6    6.21    0.74
  -1  -7   6    5.18    0.94
   1  -7  -6    6.77    0.88
  -1  -7   6    6.93    0.81
   1   7   6    5.48    0.60
  -1   7  -6    5.73    0.79
   1  -7  -6    6.31    0.70
   1   7   6    4.72    0.82
   1   7   6    6.41    0.88
   1  -7   7   20.57    1.52
  -1   7   7   16.57    1.61
  -1   7   7   17.61    1.38
   1  -7   7   19.02    1.47
  -1   7   7   17.16    1.48
   1  -7   7   14.40    1.38
   1   7  -7   18.66    1.32
   1  -7   7   20.44    1.57
  -1  -7  -7   14.40    1.18
   1   7   7   17.14    1.49
  -1  -7   7   19.47    1.54
  -1  -7   7   19.79    1.54
  -1  -7   7   19.87    1.44
   1   7   7   16.34    1.28
  -1  -7   7   18.88    1.60
   1   7   7   13.70    1.45
   1   7  -8    0.25    0.30
  -1   7   8    0.13    0.25
   1  -7   8    0.53    0.35
  -1  -7  -8    0.26    0.24
  -1   7   8   -0.11    0.23
   1  -7   8    0.14    0.21
  -1   7   8    0.15    0.23
   1  -7   8    0.51    0.28
   1  -7   8    0.59    0.36
  -1   7   8    0.09    0.26
  -1  -7   8   -0.16    0.35
  -1   7  -8    0.61    0.28
   1   7   8    0.30    0.27
   1   7   8   -0.23    0.27
  -1  -7   8    0.24    0.33
   1  -7  -8    0.42    0.23
   1   7   8   -0.15    0.33
  -1  -7   8    0.11    0.22
   1   7   8    0.73    0.32
  -1  -7   8   -0.24    0.24
  -1  -7   8    0.03    0.21
   1   7   8    0.30    0.30
  -1   7   9    0.31    0.36
   1   7  -9    0.45    0.27
  -1  -7  -9   -0.09    0.20
   1  -7   9   -0.09    0.19
  -1   7   9    0.02    0.20
  -1   7   9    0.47    0.34
   1  -7   9    0.19    0.30
   1  -7   9    0.09    0.20
  -1   7   9    0.23    0.25
  -1   7   9    0.24    0.21
   1  -7   9    0.48    0.26
   1   7   9    0.47    0.31
   1  -7  -9    0.35    0.22
  -1   7  -9    0.30    0.23
   1   7   9    0.12    0.26
  -1  -7   9    0.17    0.27
  -1  -7   9    0.34    0.27
  -1  -7   9   -0.18    0.21
  -1  -7   9    0.35    0.30
   1   7   9    0.61    0.27
  -1   7  10    1.77    0.57
   1  -7  10    1.96    0.42
  -1   7  10    1.75    0.34
  -1   7  10    1.79    0.33
  -1  -7 -10    1.87    0.46
   1  -7  10    2.03    0.60
   1  -7  10    1.63    0.38
  -1   7  10    1.93    0.39
   1  -7  10    1.82    0.57
   1   7 -10    1.62    0.36
  -1   7  10    2.61    0.49
  -1  -7  10    2.03    0.47
  -1   7 -10    1.94    0.41
  -1  -7  10    1.76    0.38
  -1  -7  10    2.64    0.58
   1   7  10    2.84    0.47
   1   7  10    2.23    0.43
  -1  -7  10    2.10    0.45
  -1   7  11    0.54    0.19
   1   7 -11    1.01    0.21
   1  -7  11    1.32    0.28
  -1   7 -11    0.89    0.20
  -1  -7  11    1.07    0.23
  -1  -7  11    1.63    0.28
   1  -7 -11    0.92    0.20
   1   7  11    1.04    0.24
   2   7   0   25.68    1.69
   2  -7   0   28.14    1.90
   2  -7   0   28.81    2.09
  -2  -7   0   29.95    1.88
  -2   7   0   26.48    1.62
   2   7   0   31.30    1.72
  -2   7   0   25.87    1.93
   2   7  -1   88.26    3.98
  -2   7   1   95.36    3.69
  -2   7   1   87.58    4.45
  -2  -7  -1   90.15    4.51
   2  -7   1  100.91    4.94
   2   7   1   80.88    4.17
  -2   7  -1   94.80    4.37
  -2   7  -1   94.67    4.60
   2  -7  -1   88.83    4.24
  -2  -7   1   87.92    4.13
   2   7   1   90.84    4.05
  -2   7  -1   90.62    4.47
  -2  -7   1   89.03    4.07
   2  -7  -1   88.45    4.50
   2  -7   2   49.61    2.86
   2   7  -2   47.20    2.30
  -2   7   2   36.88    2.53
   2  -7   2   43.80    3.14
   2   7  -2   49.89    2.79
  -2  -7  -2   40.35    2.88
   2   7   2   42.42    2.67
  -2   7  -2   45.80    2.94
   2   7   2   43.66    2.32
   2  -7  -2   38.33    2.46
  -2  -7   2   45.55    2.29
  -2  -7   2   45.11    2.47
   2  -7  -2   40.07    2.65
   2   7   2   36.20    2.77
  -2   7  -2   48.65    2.92
  -2  -7  -3   12.07    1.63
   2   7  -3    9.42    0.89
   2   7  -3    9.32    1.23
  -2   7  -3   10.99    1.48
  -2   7  -3   11.86    1.46
  -2  -7   3    9.51    1.04
   2   7   3   11.43    1.38
   2  -7  -3   11.90    1.32
   2  -7   4   39.06    1.97
   2   7  -4   42.77    3.19
   2   7  -4   45.43    2.34
  -2  -7  -4   45.00    3.79
  -2  -7   4   40.99    2.52
   2   7   4   44.05    2.15
   2  -7  -4   35.71    2.89
  -2   7  -4   43.40    3.48
   2  -7   5   12.86    1.06
  -2  -7  -5   12.11    0.95
  -2  -7  -5   11.71    1.02
   2   7  -5   13.30    1.90
   2  -7   5   13.60    0.93
  -2   7   5   12.59    1.20
  -2   7   5   12.41    1.05
  -2  -7   5   11.65    1.30
   2   7   5   13.38    1.30
   2   7   5   13.03    1.27
  -2  -7   5   14.70    1.17
  -2  -7   5   13.02    1.16
  -2   7  -5   14.84    2.08
   2   7   5   12.02    0.91
  -2  -7   5   12.55    1.17
   2  -7   6    9.72    1.00
  -2   7   6   10.03    1.06
  -2  -7  -6    9.10    0.86
  -2   7   6    9.37    0.98
  -2   7   6   10.56    0.85
   2  -7   6   10.34    1.00
   2   7  -6    9.04    1.91
   2  -7   6    9.67    0.84
   2   7   6    8.47    0.95
  -2  -7   6    9.70    0.99
  -2  -7   6    8.40    1.03
  -2   7  -6    8.88    0.91
   2   7   6    9.23    1.29
  -2  -7   6    9.50    1.02
   2   7   6    8.88    1.12
  -2  -7   6    8.99    1.11
  -2   7  -6   13.29    3.83
  -2  -7   6    7.61    1.00
   2   7   6    9.51    0.78
  -2  -7   6    9.76    0.90
  -2   7   7   12.63    1.02
   2  -7   7   11.40    1.19
   2  -7   7   12.54    1.04
  -2   7   7   12.12    1.24
   2  -7   7   12.88    1.19
  -2   7   7   13.25    1.23
   2  -7   7   12.68    1.15
  -2  -7  -7   11.16    1.01
  -2  -7   7   11.88    1.09
  -2   7  -7   12.18    1.11
  -2  -7   7   12.46    1.18
   2  -7  -7   14.43    1.31
  -2  -7   7   12.64    1.26
   2   7   7   11.83    0.94
  -2  -7   7   12.04    1.27
   2   7   7   11.76    1.29
  -2   7   8    7.34    1.09
   2   7  -8    8.66    0.98
   2  -7   8   10.14    1.08
   2  -7   8    9.16    0.98
   2  -7   8    8.91    1.00
  -2   7   8    8.79    1.01
  -2  -7  -8    8.66    0.91
  -2   7   8    9.35    0.88
  -2   7   8    8.11    1.12
   2  -7   8    9.70    1.05
  -2   7  -8    9.02    0.95
  -2  -7   8    9.04    0.96
  -2  -7   8    9.42    1.15
   2   7   8    9.48    1.15
   2   7   8    9.54    0.95
  -2  -7   8    8.78    1.04
   2  -7  -8    7.88    0.80
   2   7   8    7.42    1.06
   2   7   8    8.40    0.75
  -2  -7  -9    4.43    0.63
  -2   7   9    3.27    0.55
  -2   7   9    3.75    0.59
   2  -7   9    5.20    0.76
   2  -7   9    5.40    0.68
  -2   7   9    4.04    0.83
   2   7  -9    5.09    0.74
   2  -7   9    4.99    0.72
  -2   7   9    3.92    0.63
   2  -7  -9    3.60    0.56
  -2  -7   9    5.24    0.77
  -2  -7   9    4.16    0.72
  -2   7  -9    4.90    0.65
  -2  -7   9    4.39    0.67
   2   7   9    3.07    0.72
   2   7   9    3.47    0.65
   2   7   9    4.67    0.77
  -2  -7   9    5.57    0.82
  -2   7  10    8.64    0.73
  -2   7  10    6.67    0.81
   2  -7  10    7.97    0.95
   2   7 -10    9.64    0.76
   2  -7  10    8.23    0.82
  -2   7  10    7.64    0.82
  -2  -7 -10    9.32    0.77
  -2   7  10    6.92    0.66
  -2   7  10    7.28    0.67
   2  -7  10    8.65    0.82
   2  -7 -10    7.25    0.68
  -2  -7  10    8.70    0.81
   2   7  10    8.19    0.76
  -2  -7  10    9.07    0.88
  -2   7 -10    9.17    0.77
  -2  -7  10    9.30    0.85
  -2  -7  10   10.36    0.85
   2  -7  11    1.50    0.30
  -2  -7 -11    1.86    0.25
  -2   7  11    2.20    0.32
  -2  -7  11    1.68    0.28
  -2  -7  11    1.76    0.34
  -2   7 -11    1.95    0.27
   2   7  11    2.03    0.30
   2  -7 -11    2.29    0.28
   3  -7   0  179.17    8.21
   3   7   0  183.16    7.47
  -3   7   0  177.14    7.26
  -3   7   0  170.60    7.95
  -3  -7   0  186.83    7.78
   3   7   0  179.12    7.43
  -3  -7  -1   33.32    2.46
   3  -7   1   36.71    2.84
   3  -7   1   33.56    2.14
   3   7  -1   36.73    2.11
  -3   7  -1   35.65    2.55
  -3   7  -1   37.84    2.36
   3  -7  -1   37.80    2.59
   3   7   1   36.26    2.28
   3  -7  -1   38.63    2.31
   3   7   1   35.98    2.15
  -3  -7   1   37.46    2.18
  -3  -7  -2   48.38    3.37
   3  -7   2   47.35    3.53
   3   7  -2   48.63    2.53
  -3  -7   2   47.82    2.45
   3   7   2   54.06    3.13
   3  -7  -2   48.33    2.79
  -3   7  -2   45.57    3.25
  -3   7  -2   45.38    3.09
   3   7   2   52.69    2.71
  -3  -7   2   45.81    2.49
   3  -7  -2   49.74    3.10
   3   7  -3   66.63    3.13
   3  -7   3   62.63    2.73
   3   7  -3   63.71    3.81
  -3  -7  -3   59.06    4.30
   3  -7  -3   64.50    3.59
  -3   7  -3   64.35    4.31
   3   7   3   56.20    2.87
  -3  -7   3   65.40    2.97
  -3  -7   3   67.43    2.86
  -3   7  -3   65.90    4.22
   3   7   3   63.14    3.23
   3  -7   4    8.40    0.67
   3   7  -4    7.04    0.84
  -3  -7  -4    7.61    1.64
   3   7  -4    7.01    1.86
   3   7   4    8.09    0.74
  -3   7  -4    8.80    1.52
   3  -7  -4    7.98    1.22
  -3   7  -4    9.43    1.90
   3   7   4    8.09    0.91
  -3  -7  -5   12.45    1.24
   3  -7   5   13.89    1.74
  -3   7   5   11.79    0.92
   3  -7   5   13.93    0.99
   3   7  -5   14.16    1.96
  -3   7   5   10.87    0.98
   3   7   5   12.54    0.95
  -3  -7   5   12.58    0.97
  -3  -7   5    9.60    1.28
  -3  -7   5   12.30    1.28
  -3   7  -5   15.79    2.32
  -3  -7   5   12.74    1.48
   3   7   5   14.01    1.71
   3   7   5   14.37    1.13
  -3   7   6   21.37    1.65
  -3   7   6   21.86    1.57
   3   7  -6   18.43    3.01
   3  -7   6   18.84    1.53
   3  -7   6   21.54    1.35
  -3   7   6   20.20    1.28
   3  -7   6   17.99    1.47
  -3  -7  -6   22.36    1.41
  -3  -7   6   20.20    1.56
  -3   7  -6   21.04    1.45
  -3  -7   6   18.51    1.61
  -3  -7   6   17.97    1.54
   3   7   6   17.85    1.69
  -3  -7   6   20.26    1.35
  -3  -7   6   21.24    1.60
   3  -7  -6   17.46    1.44
   3  -7  -6   20.29    1.76
   3   7   6   21.99    1.34
   3   7   6   19.86    1.40
   3  -7   7   16.99    1.36
  -3  -7  -7   16.30    1.23
   3  -7   7   15.44    1.44
  -3   7   7   15.68    1.16
  -3   7   7   16.35    1.45
  -3   7   7   15.49    1.59
   3  -7   7   17.20    1.43
   3   7   7   13.04    1.23
   3   7   7   13.77    1.47
  -3  -7   7   15.84    1.36
  -3  -7   7   16.34    1.48
  -3  -7   7   16.19    1.46
   3  -7  -7   15.96    1.22
   3   7   7   14.40    1.11
  -3  -7   7   16.24    1.29
   3  -7  -7   14.19    1.03
  -3   7  -7   16.64    1.31
  -3   7   8   31.72    1.89
  -3   7   8   33.41    2.38
  -3  -7  -8   33.66    1.99
   3  -7   8   32.88    2.16
  -3   7   8   33.53    2.19
   3  -7   8   32.22    2.20
  -3   7   8   33.16    2.33
   3  -7   8   33.95    2.68
   3   7   8   32.76    2.38
   3   7   8   28.75    2.30
   3   7   8   32.35    1.78
  -3  -7   8   32.50    2.02
  -3  -7   8   34.45    2.31
  -3  -7   8   34.55    2.36
  -3   7  -8   33.53    2.04
  -3  -7   8   33.04    2.20
  -3   7   9    2.20    0.59
  -3   7   9    1.53    0.45
   3  -7   9    2.12    0.49
   3   7  -9    3.88    0.78
  -3   7   9    1.84    0.47
  -3   7   9    2.08    0.46
  -3   7   9    1.56    0.36
  -3  -7  -9    2.78    0.50
   3  -7   9    3.07    0.62
   3  -7   9    2.28    0.53
  -3  -7   9    3.07    0.57
   3  -7  -9    2.28    0.45
   3   7   9    2.50    0.38
   3   7   9    2.10    0.57
  -3  -7   9    2.85    0.52
  -3  -7   9    3.23    0.63
   3   7   9    2.35    0.54
  -3  -7   9    3.12    0.68
  -3   7  -9    2.32    0.46
   3  -7  10    5.59    0.62
  -3   7  10    5.79    0.58
   3   7 -10    6.55    0.64
  -3   7  10    6.47    0.61
  -3   7  10    6.32    0.77
  -3  -7 -10    7.62    0.64
  -3   7  10    5.52    0.62
  -3   7  10    5.71    0.70
  -3   7 -10    6.47    0.63
  -3  -7  10    6.11    0.71
   3   7  10    6.39    0.70
   3  -7 -10    7.17    0.63
  -3  -7  10    6.76    0.75
  -3  -7  10    6.79    0.71
  -3  -7  10    6.27    0.65
  -4   7   0   38.73    2.66
   4   7   0   37.50    2.38
   4  -7   0   41.33    3.03
  -4   7   0   38.65    2.12
   4   7   0   38.38    2.28
  -4  -7   0   37.95    2.59
  -4  -7  -1   34.51    2.66
   4  -7   1   34.42    2.94
   4  -7   1   31.61    2.10
   4   7  -1   31.32    1.91
   4   7  -1   34.97    2.18
   4   7   1   31.27    2.16
  -4   7  -1   32.90    2.36
   4  -7  -1   33.90    2.65
   4  -7  -1   33.07    2.22
  -4   7  -1   31.16    2.55
   4   7   1   33.95    2.29
   4  -7   2    3.87    1.25
   4   7  -2    5.34    0.73
  -4  -7  -2    5.09    1.05
  -4  -7   2    4.80    0.62
  -4  -7   2    5.10    0.58
  -4   7  -2    4.59    0.93
   4  -7  -2    4.16    0.95
   4   7   2    4.96    0.94
  -4   7  -2    3.17    0.89
   4   7   2    4.73    0.75
   4  -7  -2    4.01    0.72
   4   7  -3  103.03    4.46
  -4  -7  -3   90.97    5.94
   4   7  -3  101.23    5.23
   4   7   3   84.46    5.26
   4  -7  -3   96.36    4.80
  -4   7  -3  100.04    5.72
   4   7   3   88.65    4.64
   4   7   3   83.57    4.06
  -4   7  -3   97.94    6.02
   4  -7   4   31.74    1.68
   4   7  -4   28.00    2.64
   4  -7   4   30.85    2.57
  -4  -7  -4   31.88    4.00
   4   7  -4   30.85    1.98
  -4  -7   4   30.50    2.40
   4   7   4   35.05    1.88
   4   7   4   37.13    2.53
  -4   7  -4   32.19    3.19
   4   7   4   36.15    2.24
   4  -7   5    0.91    0.24
   4  -7   5    0.82    0.40
  -4   7   5    0.66    0.36
   4  -7   5    1.19    0.46
  -4  -7  -5    1.98    0.45
   4  -7   5    1.35    0.33
  -4   7   5    1.15    0.29
  -4   7   5    2.16    0.52
   4   7  -5    0.40    0.69
  -4   7   5    1.27    0.42
  -4  -7   5    1.81    0.53
  -4   7  -5    1.37    0.40
  -4  -7   5    0.78    0.31
   4   7   5    1.39    0.33
  -4   7  -5    0.07    1.00
  -4  -7   5    0.98    0.39
  -4  -7   5    1.05    0.60
  -4   7   6    2.43    0.43
   4  -7   6    1.25    0.44
   4  -7   6    1.44    0.33
  -4   7   6    1.83    0.55
  -4   7   6    3.72    0.67
   4  -7   6    1.29    0.44
   4  -7   6    2.07    0.37
  -4  -7  -6    2.71    0.59
  -4   7  -6    1.86    0.44
  -4  -7   6    2.09    0.53
  -4  -7   6    1.62    0.55
  -4  -7   6    3.08    0.60
   4   7   6    2.14    0.64
   4   7   6    2.71    0.54
  -4  -7   6    2.18    0.55
  -4  -7   6    2.54    0.44
   4   7   6    2.37    0.49
  -4   7   7   56.98    3.39
  -4   7   7   60.86    3.34
  -4   7   7   56.46    3.24
   4  -7   7   58.67    2.85
   4  -7   7   58.45    3.26
   4  -7   7   54.94    3.00
  -4   7   7   57.21    2.80
  -4  -7  -7   54.30    2.84
   4   7   7   55.21    2.76
  -4  -7   7   55.65    3.12
   4   7   7   54.43    2.74
  -4  -7   7   52.31    2.82
  -4  -7   7   54.49    3.25
   4  -7  -7   51.92    2.55
  -4   7  -7   54.96    2.93
  -4  -7   7   54.97    3.21
  -4   7   8    1.96    0.52
   4  -7   8    3.68    0.65
  -4  -7  -8    3.85    0.66
   4  -7   8    3.80    0.55
  -4   7   8    2.06    0.79
   4  -7   8    4.17    0.77
  -4   7   8    3.07    0.51
   4  -7   8    3.18    0.61
  -4   7   8    2.79    0.69
  -4   7   8    4.01    0.67
  -4   7  -8    3.77    0.69
   4  -7  -8    2.94    0.50
   4   7   8    3.12    0.58
  -4  -7   8    4.06    0.65
  -4  -7   8    4.42    0.99
   4   7   8    3.03    0.50
  -4  -7   8    3.14    0.73
  -4  -7   8    3.19    0.74
  -4   7   9    2.43    0.62
  -4   7   9    2.48    0.46
   4  -7   9    1.70    0.40
  -4   7   9    2.21    0.44
  -4   7   9    2.78    0.46
  -4   7   9    2.20    0.55
  -4  -7  -9    2.37    0.46
  -4  -7   9    2.86    0.52
  -4  -7   9    2.53    0.57
  -4   7  -9    2.62    0.47
  -4  -7   9    2.14    0.53
   4   7   9    2.50    0.54
  -4  -7   9    1.53    0.40
   4   7   9    2.34    0.41
  -4   7  10    0.53    0.18
  -4   7  10    0.75    0.25
   4  -7  10    1.94    0.43
  -4   7  10    0.97    0.28
  -4   7  10    0.89    0.22
  -4  -7  10    1.40    0.36
  -4  -7  10    1.30    0.34
  -4  -7  10    1.57    0.37
  -4   7 -10    1.08    0.26
  -5   7   0   -0.11    0.34
  -5  -7   0    0.11    0.39
   5   7   0   -0.15    0.20
  -5   7   0    0.02    0.16
   5  -7   0    0.23    0.52
  -5  -7  -1    7.98    1.30
   5  -7   1    6.39    1.40
   5   7  -1    5.72    0.91
   5  -7   1    6.63    0.95
   5  -7  -1    4.95    0.91
  -5   7  -1    7.88    1.40
   5   7   1    6.38    0.98
  -5   7  -1    6.79    0.99
  -5  -7   1    9.01    1.58
   5  -7   2  114.38    7.21
   5   7  -2  113.83    5.46
  -5  -7  -2  112.49    6.77
  -5   7  -2  110.75    6.10
   5   7   2  126.32    5.78
   5  -7  -2  116.57    5.48
  -5   7  -2  107.65    6.49
   5   7  -3   23.20    2.15
   5  -7   3   20.79    1.22
   5   7  -3   22.89    1.72
   5   7   3   21.77    1.83
  -5   7  -3   25.28    2.59
   5  -7  -3   20.35    1.78
   5   7   3   20.96    1.43
  -5  -7  -4    6.53    0.70
   5   7  -4    5.77    1.28
   5  -7   4    5.06    0.46
   5   7  -4    6.77    0.87
  -5   7   4    7.57    0.98
   5  -7   4    5.55    0.57
   5   7   4    6.37    0.77
  -5  -7   4    5.09    0.86
   5   7   4    7.99    1.07
  -5  -7   4    6.19    0.78
  -5   7  -4    5.91    1.61
  -5  -7   4    8.20    1.19
   5   7   4    6.91    0.99
  -5   7   5   14.77    1.09
   5   7  -5   10.55    3.50
   5  -7   5   13.65    1.25
  -5  -7  -5   13.74    1.09
  -5   7   5   13.09    1.28
   5  -7   5   13.50    1.00
   5  -7   5   13.43    1.29
  -5   7   5   12.92    1.00
   5  -7   5   12.21    0.94
  -5  -7   5   11.64    0.99
  -5   7  -5    9.70    2.62
  -5   7  -5   13.96    1.11
  -5  -7   5   13.83    1.27
  -5  -7   5   12.92    1.29
  -5  -7   5   11.24    1.21
   5   7   5   13.69    1.09
   5   7   5   14.07    1.21
  -5  -7   5   11.75    1.15
   5   7   5   13.31    0.95
   5  -7   6   27.13    1.66
  -5   7   6   26.25    2.05
   5  -7   6   25.81    1.97
   5  -7   6   26.36    1.85
  -5   7   6   27.75    1.87
   5  -7   6   27.96    1.56
  -5   7   6   26.44    1.62
  -5   7   6   25.82    1.96
  -5  -7  -6   27.68    1.73
  -5   7  -6   26.57    1.75
  -5  -7   6   27.09    1.91
  -5  -7   6   27.58    2.04
   5   7   6   27.75    1.73
  -5  -7   6   34.17    2.94
   5   7   6   26.18    1.78
  -5  -7   6   26.70    1.99
  -5  -7   6   27.94    1.69
  -5   7   7    5.79    0.68
  -5  -7  -7    6.15    0.74
  -5   7   7    6.00    0.90
  -5   7   7    5.45    0.88
   5  -7   7    6.62    0.74
  -5   7   7    7.41    1.47
   5   7   7    4.33    0.81
  -5  -7   7    6.63    0.94
  -5  -7   7    4.45    0.84
   5   7   7    5.99    0.72
  -5  -7   7    6.09    0.93
  -5  -7   7    6.27    0.83
  -5   7  -7    6.59    0.80
   5  -7  -7    4.90    0.59
   5   7   7    5.65    0.74
  -5  -7   7    5.87    0.74
   5  -7   8   14.83    1.16
  -5   7   8   16.13    1.16
  -5   7   8   15.27    1.78
  -5  -7  -8   15.60    1.15
  -5   7   8   15.90    1.47
  -5   7   8   16.35    1.37
   5  -7   8   14.88    1.21
   5  -7  -8   16.10    1.10
  -5  -7   8   15.25    1.49
  -5  -7   8   14.37    1.31
   5   7   8   15.17    1.09
  -5   7  -8   14.12    1.18
  -5  -7   8   14.59    1.36
  -5  -7   8   14.66    1.17
   5  -7   9    6.28    0.70
  -5   7   9    7.45    1.01
  -5  -7  -9    8.93    0.90
  -5   7   9    7.80    0.81
  -5   7   9    9.23    0.97
  -5   7   9    8.09    0.71
  -5   7  -9    6.94    0.71
  -5  -7   9    6.84    0.84
   5   7   9    7.99    0.65
  -5  -7   9    7.40    0.81
   5  -7  -9    8.58    0.74
  -5  -7   9    7.44    0.83
  -5  -7   9    8.23    0.95
  -5   7  10    0.73    0.19
  -5   7  10    0.55    0.18
  -5   7  10    1.03    0.28
  -5   7  10    0.39    0.23
  -5  -7  10    0.52    0.26
  -5  -7  10    0.68    0.27
  -5  -7  10    0.93    0.24
  -5   7 -10    0.93    0.25
   5  -7 -10    0.68    0.20
  -5  -7  10    0.60    0.31
   6   7   0   14.58    1.59
   6   7  -1   70.53    4.01
   6  -7  -1   60.96    3.83
   6   7   1   67.79    4.05
   6   7  -2   28.86    2.27
  -6   7  -2   30.11    2.67
   6   7   2   31.71    2.49
   6  -7   3   52.34    2.92
  -6   7   3   57.55    2.77
   6  -7   3   56.24    2.56
   6   7  -3   61.47    3.46
  -6  -7  -3   54.05    2.93
   6  -7   3   56.36    3.48
   6   7  -3   57.36    3.88
   6   7   3   58.61    3.62
  -6   7  -3   57.08    2.60
  -6   7  -3   59.42    4.46
  -6  -7   3   51.77    2.93
  -6  -7   3   55.16    3.34
   6   7   3   53.96    2.97
  -6  -7   3   53.83    2.97
  -6  -7  -4   12.61    1.03
  -6   7   4   14.76    1.09
  -6   7   4   12.71    0.95
   6  -7   4   14.40    1.01
   6   7  -4   13.12    1.37
[truncated: 647,370 more chars]
