# Supplementary material for: Allylic hydroxylation of enones useful for the functionalization of relevant drugs and natural products
Source: Nat Commun. 2023 Apr 26;14:2399. doi: 10.1038/s41467-023-38154-9 (PMC10133259; doi:10.1038/s41467-023-38154-9)
Supplement: Supplementary file 3 — Supplementary Data 1 [file 41467_2023_38154_MOESM3_ESM.zip › Crystal data of compound 2m(with structure factor).cif]

data_zz
_audit_creation_date               2022-11-23
_audit_creation_method
;
Olex2 1.5
(compiled 2022.04.07 svn.rca3783a0 for OlexSys, GUI svn.r6498)
;
_shelx_SHELXL_version_number       '2018/3'
_audit_contact_author_address      ?
_audit_contact_author_email        ?
_audit_contact_author_name         ''
_audit_contact_author_phone        ?
_publ_contact_author_id_orcid      ?
_publ_section_references
;
Dolomanov, O.V., Bourhis, L.J., Gildea, R.J, Howard, J.A.K. & Puschmann, H.
 (2009), J. Appl. Cryst. 42, 339-341.

Sheldrick, G.M. (2015). Acta Cryst. C71, 3-8.
;
_chemical_name_common              ?
_chemical_name_systematic          ?
_chemical_formula_moiety           'C16 H20 O4'
_chemical_formula_sum              'C16 H20 O4'
_chemical_formula_weight           276.32
_chemical_absolute_configuration   rmad
_chemical_melting_point            ?
loop_
  _atom_type_symbol
  _atom_type_description
  _atom_type_scat_dispersion_real
  _atom_type_scat_dispersion_imag
  _atom_type_scat_source
 'C' 'C' 0.0181 0.0091 'International Tables Vol C Tables 4.2.6.8 and 6.1.1.4'
 'H' 'H' 0.0000 0.0000 'International Tables Vol C Tables 4.2.6.8 and 6.1.1.4'
 'O' 'O' 0.0492 0.0322 'International Tables Vol C Tables 4.2.6.8 and 6.1.1.4'

_shelx_space_group_comment
;
The symmetry employed for this shelxl refinement is uniquely defined
by the following loop, which should always be used as a source of
symmetry information in preference to the above space-group names.
They are only intended as comments.
;
_space_group_crystal_system        'orthorhombic'
_space_group_IT_number             19
_space_group_name_H-M_alt          'P 21 21 21'
_space_group_name_Hall             'P 2ac 2ab'
loop_
  _space_group_symop_operation_xyz
 'x, y, z'
 '-x+1/2, -y, z+1/2'
 '-x, y+1/2, -z+1/2'
 'x+1/2, -y+1/2, -z'

_cell_length_a                     10.2733(2)
_cell_length_b                     10.3627(2)
_cell_length_c                     13.3957(3)
_cell_angle_alpha                  90
_cell_angle_beta                   90
_cell_angle_gamma                  90
_cell_volume                       1426.09(5)
_cell_formula_units_Z              4
_cell_measurement_reflns_used      9274
_cell_measurement_temperature      170
_cell_measurement_theta_max        74.722
_cell_measurement_theta_min        5.397
_shelx_estimated_absorpt_T_max     0.964
_shelx_estimated_absorpt_T_min     0.896
_exptl_absorpt_coefficient_mu      0.748
_exptl_absorpt_correction_T_max    0.7538
_exptl_absorpt_correction_T_min    0.6871
_exptl_absorpt_correction_type     multi-scan
_exptl_absorpt_process_details    
 'SADABS-2016/2 (Bruker,2016/2) was used for absorption correction. wR2(int) was 0.1177 before and 0.0652 after correction. The Ratio of minimum to maximum transmission is 0.8993. The \l/2 correction factor is Not present.'
_exptl_absorpt_special_details     ?
_exptl_crystal_colour              colourless
_exptl_crystal_colour_primary      colourless
_exptl_crystal_density_diffrn      1.287
_exptl_crystal_density_meas        ?
_exptl_crystal_density_method      ?
_exptl_crystal_description         block
_exptl_crystal_F_000               592
_exptl_crystal_size_max            0.15
_exptl_crystal_size_mid            0.08
_exptl_crystal_size_min            0.05
_exptl_transmission_factor_max     ?
_exptl_transmission_factor_min     ?
_diffrn_reflns_av_R_equivalents    0.0411
_diffrn_reflns_av_unetI/netI       0.0277
_diffrn_reflns_Laue_measured_fraction_full  0.999
_diffrn_reflns_Laue_measured_fraction_max  0.998
_diffrn_reflns_limit_h_max         12
_diffrn_reflns_limit_h_min         -12
_diffrn_reflns_limit_k_max         12
_diffrn_reflns_limit_k_min         -12
_diffrn_reflns_limit_l_max         16
_diffrn_reflns_limit_l_min         -16
_diffrn_reflns_number              14626
_diffrn_reflns_point_group_measured_fraction_full  0.999
_diffrn_reflns_point_group_measured_fraction_max  0.996
_diffrn_reflns_theta_full          67.679
_diffrn_reflns_theta_max           74.719
_diffrn_reflns_theta_min           5.397
_diffrn_ambient_temperature        170.00
_diffrn_detector_area_resol_mean   ?
_diffrn_measured_fraction_theta_full  0.999
_diffrn_measured_fraction_theta_max  0.998
_diffrn_measurement_device_type    'D8 VENTURE'
_diffrn_measurement_method         '\f and \w scans'
_diffrn_radiation_type             CuK\a
_diffrn_radiation_wavelength       1.54178
_diffrn_source                     ?
_reflns_Friedel_coverage           0.731
_reflns_Friedel_fraction_full      1.000
_reflns_Friedel_fraction_max       0.993
_reflns_number_gt                  2791
_reflns_number_total               2912
_reflns_special_details
;
 Reflections were merged by SHELXL according to the crystal
 class for the calculation of statistics and refinement.
 
 _reflns_Friedel_fraction is defined as the number of unique
 Friedel pairs measured divided by the number that would be
 possible theoretically, ignoring centric projections and
 systematic absences.
;
_reflns_threshold_expression       'I > 2\s(I)'
_computing_cell_refinement         'SAINT V8.40A (?, 2016)'
_computing_data_collection         ?
_computing_data_reduction          'SAINT V8.40A (?, 2016)'
_computing_molecular_graphics      'Olex2 1.5 (Dolomanov et al., 2009)'
_computing_publication_material    'Olex2 1.5 (Dolomanov et al., 2009)'
_computing_structure_refinement    'SHELXL 2018/3 (Sheldrick, 2015)'
_computing_structure_solution      'ShelXT (Sheldrick, 2015)'
_refine_diff_density_max           0.220
_refine_diff_density_min           -0.184
_refine_diff_density_rms           0.035
_refine_ls_abs_structure_details
;
 Flack x determined using 1137 quotients [(I+)-(I-)]/[(I+)+(I-)]
 (Parsons, Flack and Wagner, Acta Cryst. B69 (2013) 249-259).
;
_refine_ls_abs_structure_Flack     -0.07(9)
_refine_ls_extinction_coef         .
_refine_ls_extinction_method       none
_refine_ls_goodness_of_fit_ref     1.066
_refine_ls_hydrogen_treatment      constr
_refine_ls_matrix_type             full
_refine_ls_number_parameters       186
_refine_ls_number_reflns           2912
_refine_ls_number_restraints       0
_refine_ls_R_factor_all            0.0342
_refine_ls_R_factor_gt             0.0325
_refine_ls_restrained_S_all        1.066
_refine_ls_shift/su_max            0.000
_refine_ls_shift/su_mean           0.000
_refine_ls_structure_factor_coef   Fsqd
_refine_ls_weighting_details      
 'w=1/[\s^2^(Fo^2^)+(0.0481P)^2^+0.1788P] where P=(Fo^2^+2Fc^2^)/3'
_refine_ls_weighting_scheme        calc
_refine_ls_wR_factor_gt            0.0849
_refine_ls_wR_factor_ref           0.0869
_refine_special_details            ?
_olex2_refinement_description
;
1.a Ternary CH refined with riding coordinates:
 C11(H11), C8(H8)
1.b Secondary CH2 refined with riding coordinates:
 C9(H9A,H9B)
1.c Aromatic/amide H refined with riding coordinates:
 C6(H6), C1(H1), C2(H2A)
1.d Idealised Me refined as rotating group:
 C15(H15A,H15B,H15C), C13(H13A,H13B,H13C), C14(H14A,H14B,H14C), C16(H16A,H16B,
 H16C)
1.e Idealised tetrahedral OH refined as rotating group:
 O2(H2)
;
_atom_sites_solution_hydrogens     geom
_atom_sites_solution_primary       ?
_atom_sites_solution_secondary     ?
loop_
  _atom_site_label
  _atom_site_type_symbol
  _atom_site_fract_x
  _atom_site_fract_y
  _atom_site_fract_z
  _atom_site_U_iso_or_equiv
  _atom_site_adp_type
  _atom_site_occupancy
  _atom_site_site_symmetry_order
  _atom_site_calc_flag
  _atom_site_refinement_flags_posn
  _atom_site_refinement_flags_adp
  _atom_site_refinement_flags_occupancy
  _atom_site_disorder_assembly
  _atom_site_disorder_group
 O2 O 0.91711(13) 0.54135(14) 0.77283(11) 0.0313(3) Uani 1 1 d . . . . .
 H2 H 0.857489 0.595232 0.783051 0.047 Uiso 1 1 calc R U . . .
 O4 O 0.83051(15) 0.69873(14) 0.58314(12) 0.0348(3) Uani 1 1 d . . . . .
 O1 O 0.28433(15) 0.21921(16) 0.67181(13) 0.0390(4) Uani 1 1 d . . . . .
 O3 O 1.04779(16) 0.69194(17) 0.56827(13) 0.0444(4) Uani 1 1 d . . . . .
 C7 C 0.82351(17) 0.43623(18) 0.62730(14) 0.0239(4) Uani 1 1 d . . . . .
 C12 C 0.9444(2) 0.6378(2) 0.57165(14) 0.0286(4) Uani 1 1 d . . . . .
 C11 C 0.92420(19) 0.49346(19) 0.55731(14) 0.0277(4) Uani 1 1 d . . . . .
 H11 H 0.890891 0.480957 0.487839 0.033 Uiso 1 1 calc R U . . .
 C4 C 0.48623(18) 0.31426(18) 0.63150(15) 0.0240(4) Uani 1 1 d . . . . .
 C6 C 0.70866(18) 0.39327(18) 0.59320(14) 0.0227(4) Uani 1 1 d . . . . .
 H6 H 0.687954 0.407406 0.524949 0.027 Uiso 1 1 calc R U . . .
 C5 C 0.61379(18) 0.32592(17) 0.65541(14) 0.0227(4) Uani 1 1 d . . . . .
 C8 C 0.86195(18) 0.42378(18) 0.73598(14) 0.0255(4) Uani 1 1 d . . . . .
 H8 H 0.931473 0.356410 0.739739 0.031 Uiso 1 1 calc R U . . .
 C9 C 0.74967(19) 0.37779(19) 0.80085(14) 0.0265(4) Uani 1 1 d . . . . .
 H9A H 0.691252 0.451465 0.815212 0.032 Uiso 1 1 calc R U . . .
 H9B H 0.784393 0.345800 0.865200 0.032 Uiso 1 1 calc R U . . .
 C1 C 0.5703(2) 0.21877(19) 0.82007(15) 0.0321(4) Uani 1 1 d . . . . .
 H1 H 0.596558 0.197271 0.886012 0.038 Uiso 1 1 calc R U . . .
 C10 C 0.67075(19) 0.26918(18) 0.74996(14) 0.0256(4) Uani 1 1 d . . . . .
 C3 C 0.39719(19) 0.24221(18) 0.69753(16) 0.0288(4) Uani 1 1 d . . . . .
 C15 C 0.42354(19) 0.3740(2) 0.54136(15) 0.0299(4) Uani 1 1 d . . . . .
 H15A H 0.372520 0.449420 0.561812 0.045 Uiso 1 1 calc R U . . .
 H15B H 0.366122 0.310772 0.509426 0.045 Uiso 1 1 calc R U . . .
 H15C H 0.491070 0.400827 0.494040 0.045 Uiso 1 1 calc R U . . .
 C2 C 0.4459(2) 0.2021(2) 0.79552(17) 0.0358(5) Uani 1 1 d . . . . .
 H2A H 0.387897 0.163814 0.842141 0.043 Uiso 1 1 calc R U . . .
 C13 C 1.0556(2) 0.4242(2) 0.56349(18) 0.0381(5) Uani 1 1 d . . . . .
 H13A H 1.095760 0.441449 0.628509 0.057 Uiso 1 1 calc R U . . .
 H13B H 1.112868 0.455760 0.510282 0.057 Uiso 1 1 calc R U . . .
 H13C H 1.042432 0.331105 0.555617 0.057 Uiso 1 1 calc R U . . .
 C14 C 0.7588(2) 0.15222(19) 0.72423(17) 0.0331(5) Uani 1 1 d . . . . .
 H14A H 0.705855 0.083596 0.694503 0.050 Uiso 1 1 calc R U . . .
 H14B H 0.800225 0.120073 0.785267 0.050 Uiso 1 1 calc R U . . .
 H14C H 0.826037 0.179106 0.676663 0.050 Uiso 1 1 calc R U . . .
 C16 C 0.8352(3) 0.8359(2) 0.6013(2) 0.0446(6) Uani 1 1 d . . . . .
 H16A H 0.912882 0.872352 0.569518 0.067 Uiso 1 1 calc R U . . .
 H16B H 0.838638 0.851898 0.673344 0.067 Uiso 1 1 calc R U . . .
 H16C H 0.757247 0.876733 0.573310 0.067 Uiso 1 1 calc R U . . .

loop_
  _atom_site_aniso_label
  _atom_site_aniso_U_11
  _atom_site_aniso_U_22
  _atom_site_aniso_U_33
  _atom_site_aniso_U_23
  _atom_site_aniso_U_13
  _atom_site_aniso_U_12
 O2 0.0284(7) 0.0319(7) 0.0336(8) -0.0079(6) -0.0048(6) -0.0007(5)
 O4 0.0347(8) 0.0278(7) 0.0420(9) 0.0016(6) -0.0004(6) 0.0010(6)
 O1 0.0284(7) 0.0404(9) 0.0480(9) 0.0081(7) -0.0005(6) -0.0093(6)
 O3 0.0363(9) 0.0428(9) 0.0540(11) 0.0022(7) -0.0009(7) -0.0137(7)
 C7 0.0236(8) 0.0227(8) 0.0253(9) -0.0026(7) 0.0017(7) 0.0028(7)
 C12 0.0292(10) 0.0341(10) 0.0226(9) 0.0037(7) -0.0023(8) -0.0046(8)
 C11 0.0237(9) 0.0334(10) 0.0259(9) -0.0036(8) 0.0012(7) -0.0038(7)
 C4 0.0253(9) 0.0204(8) 0.0262(9) 0.0006(7) -0.0004(7) 0.0005(7)
 C6 0.0230(8) 0.0244(8) 0.0206(8) 0.0003(7) -0.0005(7) 0.0022(7)
 C5 0.0258(8) 0.0193(8) 0.0230(8) -0.0009(6) 0.0006(7) 0.0017(7)
 C8 0.0247(9) 0.0250(8) 0.0269(9) -0.0032(7) -0.0051(7) 0.0022(7)
 C9 0.0295(9) 0.0274(9) 0.0227(9) -0.0008(7) -0.0029(7) 0.0034(7)
 C1 0.0402(11) 0.0305(9) 0.0254(9) 0.0059(8) 0.0010(8) 0.0004(9)
 C10 0.0285(9) 0.0245(8) 0.0236(9) 0.0032(7) -0.0015(7) 0.0023(7)
 C3 0.0278(9) 0.0233(9) 0.0354(10) 0.0019(8) 0.0034(8) -0.0027(7)
 C15 0.0251(9) 0.0311(9) 0.0337(10) 0.0051(8) -0.0053(8) -0.0007(8)
 C2 0.0382(11) 0.0333(10) 0.0358(11) 0.0089(8) 0.0074(9) -0.0046(9)
 C13 0.0245(10) 0.0412(11) 0.0488(13) -0.0106(10) 0.0048(9) -0.0014(9)
 C14 0.0362(11) 0.0254(9) 0.0376(11) -0.0002(8) -0.0053(9) 0.0076(8)
 C16 0.0584(15) 0.0277(11) 0.0475(13) 0.0047(10) -0.0010(12) 0.0013(10)

_geom_special_details
;
 All esds (except the esd in the dihedral angle between two l.s. planes)
 are estimated using the full covariance matrix.  The cell esds are taken
 into account individually in the estimation of esds in distances, angles
 and torsion angles; correlations between esds in cell parameters are only
 used when they are defined by crystal symmetry.  An approximate (isotropic)
 treatment of cell esds is used for estimating esds involving l.s. planes.
;
loop_
  _geom_bond_atom_site_label_1
  _geom_bond_atom_site_label_2
  _geom_bond_distance
  _geom_bond_site_symmetry_2
  _geom_bond_publ_flag
 O2 H2 0.8400 . ?
 O2 C8 1.431(2) . ?
 O4 C12 1.338(3) . ?
 O4 C16 1.443(3) . ?
 O1 C3 1.233(3) . ?
 O3 C12 1.203(3) . ?
 C7 C11 1.517(3) . ?
 C7 C6 1.341(3) . ?
 C7 C8 1.514(3) . ?
 C12 C11 1.522(3) . ?
 C11 H11 1.0000 . ?
 C11 C13 1.532(3) . ?
 C4 C5 1.354(3) . ?
 C4 C3 1.475(3) . ?
 C4 C15 1.502(3) . ?
 C6 H6 0.9500 . ?
 C6 C5 1.460(3) . ?
 C5 C10 1.514(3) . ?
 C8 H8 1.0000 . ?
 C8 C9 1.521(3) . ?
 C9 H9A 0.9900 . ?
 C9 H9B 0.9900 . ?
 C9 C10 1.546(3) . ?
 C1 H1 0.9500 . ?
 C1 C10 1.490(3) . ?
 C1 C2 1.331(3) . ?
 C10 C14 1.551(3) . ?
 C3 C2 1.465(3) . ?
 C15 H15A 0.9800 . ?
 C15 H15B 0.9800 . ?
 C15 H15C 0.9800 . ?
 C2 H2A 0.9500 . ?
 C13 H13A 0.9800 . ?
 C13 H13B 0.9800 . ?
 C13 H13C 0.9800 . ?
 C14 H14A 0.9800 . ?
 C14 H14B 0.9800 . ?
 C14 H14C 0.9800 . ?
 C16 H16A 0.9800 . ?
 C16 H16B 0.9800 . ?
 C16 H16C 0.9800 . ?

loop_
  _geom_angle_atom_site_label_1
  _geom_angle_atom_site_label_2
  _geom_angle_atom_site_label_3
  _geom_angle
  _geom_angle_site_symmetry_1
  _geom_angle_site_symmetry_3
  _geom_angle_publ_flag
 C8 O2 H2 109.5 . . ?
 C12 O4 C16 117.08(18) . . ?
 C6 C7 C11 121.28(17) . . ?
 C6 C7 C8 121.92(17) . . ?
 C8 C7 C11 116.73(16) . . ?
 O4 C12 C11 111.06(17) . . ?
 O3 C12 O4 123.81(19) . . ?
 O3 C12 C11 125.0(2) . . ?
 C7 C11 C12 113.52(16) . . ?
 C7 C11 H11 106.9 . . ?
 C7 C11 C13 112.63(17) . . ?
 C12 C11 H11 106.9 . . ?
 C12 C11 C13 109.49(17) . . ?
 C13 C11 H11 106.9 . . ?
 C5 C4 C3 120.21(18) . . ?
 C5 C4 C15 124.63(18) . . ?
 C3 C4 C15 115.14(17) . . ?
 C7 C6 H6 118.3 . . ?
 C7 C6 C5 123.47(17) . . ?
 C5 C6 H6 118.3 . . ?
 C4 C5 C6 123.61(17) . . ?
 C4 C5 C10 122.49(17) . . ?
 C6 C5 C10 113.90(16) . . ?
 O2 C8 C7 111.24(16) . . ?
 O2 C8 H8 107.1 . . ?
 O2 C8 C9 111.71(16) . . ?
 C7 C8 H8 107.1 . . ?
 C7 C8 C9 112.23(15) . . ?
 C9 C8 H8 107.1 . . ?
 C8 C9 H9A 109.2 . . ?
 C8 C9 H9B 109.2 . . ?
 C8 C9 C10 111.97(15) . . ?
 H9A C9 H9B 107.9 . . ?
 C10 C9 H9A 109.2 . . ?
 C10 C9 H9B 109.2 . . ?
 C10 C1 H1 118.2 . . ?
 C2 C1 H1 118.2 . . ?
 C2 C1 C10 123.69(19) . . ?
 C5 C10 C9 106.80(14) . . ?
 C5 C10 C14 110.06(15) . . ?
 C9 C10 C14 111.16(16) . . ?
 C1 C10 C5 113.32(16) . . ?
 C1 C10 C9 109.91(16) . . ?
 C1 C10 C14 105.67(16) . . ?
 O1 C3 C4 120.89(19) . . ?
 O1 C3 C2 121.11(19) . . ?
 C2 C3 C4 117.97(18) . . ?
 C4 C15 H15A 109.5 . . ?
 C4 C15 H15B 109.5 . . ?
 C4 C15 H15C 109.5 . . ?
 H15A C15 H15B 109.5 . . ?
 H15A C15 H15C 109.5 . . ?
 H15B C15 H15C 109.5 . . ?
 C1 C2 C3 120.84(19) . . ?
 C1 C2 H2A 119.6 . . ?
 C3 C2 H2A 119.6 . . ?
 C11 C13 H13A 109.5 . . ?
 C11 C13 H13B 109.5 . . ?
 C11 C13 H13C 109.5 . . ?
 H13A C13 H13B 109.5 . . ?
 H13A C13 H13C 109.5 . . ?
 H13B C13 H13C 109.5 . . ?
 C10 C14 H14A 109.5 . . ?
 C10 C14 H14B 109.5 . . ?
 C10 C14 H14C 109.5 . . ?
 H14A C14 H14B 109.5 . . ?
 H14A C14 H14C 109.5 . . ?
 H14B C14 H14C 109.5 . . ?
 O4 C16 H16A 109.5 . . ?
 O4 C16 H16B 109.5 . . ?
 O4 C16 H16C 109.5 . . ?
 H16A C16 H16B 109.5 . . ?
 H16A C16 H16C 109.5 . . ?
 H16B C16 H16C 109.5 . . ?

loop_
  _geom_torsion_atom_site_label_1
  _geom_torsion_atom_site_label_2
  _geom_torsion_atom_site_label_3
  _geom_torsion_atom_site_label_4
  _geom_torsion
  _geom_torsion_site_symmetry_1
  _geom_torsion_site_symmetry_2
  _geom_torsion_site_symmetry_3
  _geom_torsion_site_symmetry_4
  _geom_torsion_publ_flag
 O2 C8 C9 C10 167.48(14) . . . . ?
 O4 C12 C11 C7 -43.0(2) . . . . ?
 O4 C12 C11 C13 -169.78(17) . . . . ?
 O1 C3 C2 C1 175.0(2) . . . . ?
 O3 C12 C11 C7 140.5(2) . . . . ?
 O3 C12 C11 C13 13.7(3) . . . . ?
 C7 C6 C5 C4 160.78(18) . . . . ?
 C7 C6 C5 C10 -19.4(3) . . . . ?
 C7 C8 C9 C10 41.8(2) . . . . ?
 C11 C7 C6 C5 173.72(17) . . . . ?
 C11 C7 C8 O2 48.4(2) . . . . ?
 C11 C7 C8 C9 174.40(16) . . . . ?
 C4 C5 C10 C9 -130.24(18) . . . . ?
 C4 C5 C10 C1 -9.1(2) . . . . ?
 C4 C5 C10 C14 109.0(2) . . . . ?
 C4 C3 C2 C1 -6.7(3) . . . . ?
 C6 C7 C11 C12 111.1(2) . . . . ?
 C6 C7 C11 C13 -123.79(19) . . . . ?
 C6 C7 C8 O2 -134.71(18) . . . . ?
 C6 C7 C8 C9 -8.7(2) . . . . ?
 C6 C5 C10 C9 49.9(2) . . . . ?
 C6 C5 C10 C1 171.09(16) . . . . ?
 C6 C5 C10 C14 -70.9(2) . . . . ?
 C5 C4 C3 O1 -172.34(19) . . . . ?
 C5 C4 C3 C2 9.4(3) . . . . ?
 C8 C7 C11 C12 -72.0(2) . . . . ?
 C8 C7 C11 C13 53.1(2) . . . . ?
 C8 C7 C6 C5 -3.0(3) . . . . ?
 C8 C9 C10 C5 -62.16(19) . . . . ?
 C8 C9 C10 C1 174.53(16) . . . . ?
 C8 C9 C10 C14 57.9(2) . . . . ?
 C10 C1 C2 C3 -4.5(3) . . . . ?
 C3 C4 C5 C6 178.71(17) . . . . ?
 C3 C4 C5 C10 -1.1(3) . . . . ?
 C15 C4 C5 C6 -3.3(3) . . . . ?
 C15 C4 C5 C10 176.89(18) . . . . ?
 C15 C4 C3 O1 9.5(3) . . . . ?
 C15 C4 C3 C2 -168.83(18) . . . . ?
 C2 C1 C10 C5 12.1(3) . . . . ?
 C2 C1 C10 C9 131.5(2) . . . . ?
 C2 C1 C10 C14 -108.5(2) . . . . ?
 C16 O4 C12 O3 -5.7(3) . . . . ?
 C16 O4 C12 C11 177.71(18) . . . . ?

_shelx_res_file
;
TITL zz_a.res in P2(1)2(1)2(1)
    zz.res
    created by SHELXL-2018/3 at 16:59:08 on 22-Nov-2022
REM Old TITL ZZ in P2(1)2(1)2(1)
REM SHELXT solution in P2(1)2(1)2(1)
REM R1 0.097, Rweak 0.022, Alpha 0.001, Orientation as input
REM Flack x = -0.060 ( 0.102 ) from Parsons' quotients
REM Formula found by SHELXT: C16 O4
CELL 1.54178 10.2733 10.3627 13.3957 90 90 90
ZERR 4 0.0002 0.0002 0.0003 0 0 0
LATT -1
SYMM 0.5-X,-Y,0.5+Z
SYMM -X,0.5+Y,0.5-Z
SYMM 0.5+X,0.5-Y,-Z
SFAC C H O
UNIT 64 80 16

L.S. 20
PLAN  1
SIZE 0.15 0.08 0.05
TEMP -103.15
CONF
BOND $H
list 4
MORE -1
fmap 2
acta
REM <olex2.extras>
REM <HklSrc "%.\\zz.hkl">
REM </olex2.extras>

WGHT    0.048100    0.178800
FVAR       0.32708
O2    3    0.917107    0.541353    0.772830    11.00000    0.02839    0.03191 =
         0.03364   -0.00786   -0.00481   -0.00071
AFIX 147
H2    2    0.857489    0.595232    0.783051    11.00000   -1.50000
AFIX   0
O4    3    0.830514    0.698729    0.583139    11.00000    0.03471    0.02776 =
         0.04205    0.00162   -0.00039    0.00101
O1    3    0.284325    0.219215    0.671813    11.00000    0.02840    0.04045 =
         0.04804    0.00811   -0.00048   -0.00933
O3    3    1.047786    0.691941    0.568267    11.00000    0.03629    0.04280 =
         0.05400    0.00223   -0.00086   -0.01368
C7    1    0.823510    0.436231    0.627295    11.00000    0.02358    0.02269 =
         0.02530   -0.00263    0.00167    0.00275
C12   1    0.944350    0.637793    0.571647    11.00000    0.02924    0.03411 =
         0.02257    0.00373   -0.00229   -0.00463
C11   1    0.924196    0.493458    0.557314    11.00000    0.02366    0.03345 =
         0.02587   -0.00355    0.00120   -0.00380
AFIX  13
H11   2    0.890891    0.480957    0.487839    11.00000   -1.20000
AFIX   0
C4    1    0.486226    0.314261    0.631495    11.00000    0.02535    0.02038 =
         0.02624    0.00060   -0.00036    0.00048
C6    1    0.708663    0.393268    0.593195    11.00000    0.02300    0.02442 =
         0.02064    0.00026   -0.00049    0.00220
AFIX  43
H6    2    0.687954    0.407406    0.524949    11.00000   -1.20000
AFIX   0
C5    1    0.613786    0.325918    0.655415    11.00000    0.02585    0.01926 =
         0.02299   -0.00090    0.00060    0.00170
C8    1    0.861954    0.423780    0.735983    11.00000    0.02469    0.02503 =
         0.02687   -0.00315   -0.00509    0.00222
AFIX  13
H8    2    0.931473    0.356410    0.739739    11.00000   -1.20000
AFIX   0
C9    1    0.749675    0.377791    0.800854    11.00000    0.02954    0.02736 =
         0.02265   -0.00084   -0.00286    0.00340
AFIX  23
H9A   2    0.691252    0.451465    0.815212    11.00000   -1.20000
H9B   2    0.784393    0.345800    0.865200    11.00000   -1.20000
AFIX   0
C1    1    0.570319    0.218767    0.820073    11.00000    0.04023    0.03051 =
         0.02545    0.00592    0.00101    0.00036
AFIX  43
H1    2    0.596558    0.197271    0.886012    11.00000   -1.20000
AFIX   0
C10   1    0.670746    0.269181    0.749962    11.00000    0.02854    0.02450 =
         0.02362    0.00323   -0.00146    0.00235
C3    1    0.397190    0.242206    0.697526    11.00000    0.02777    0.02326 =
         0.03539    0.00187    0.00336   -0.00265
C15   1    0.423538    0.374011    0.541362    11.00000    0.02507    0.03105 =
         0.03371    0.00506   -0.00533   -0.00073
AFIX 137
H15A  2    0.372520    0.449420    0.561812    11.00000   -1.50000
H15B  2    0.366122    0.310772    0.509426    11.00000   -1.50000
H15C  2    0.491070    0.400827    0.494040    11.00000   -1.50000
AFIX   0
C2    1    0.445866    0.202144    0.795517    11.00000    0.03818    0.03331 =
         0.03580    0.00893    0.00740   -0.00455
AFIX  43
H2A   2    0.387897    0.163814    0.842141    11.00000   -1.20000
AFIX   0
C13   1    1.055648    0.424208    0.563486    11.00000    0.02446    0.04116 =
         0.04883   -0.01061    0.00477   -0.00138
AFIX 137
H13A  2    1.095760    0.441449    0.628509    11.00000   -1.50000
H13B  2    1.112868    0.455760    0.510282    11.00000   -1.50000
H13C  2    1.042432    0.331105    0.555617    11.00000   -1.50000
AFIX   0
C14   1    0.758825    0.152220    0.724229    11.00000    0.03622    0.02539 =
         0.03762   -0.00020   -0.00527    0.00758
AFIX 137
H14A  2    0.705855    0.083596    0.694503    11.00000   -1.50000
H14B  2    0.800225    0.120073    0.785267    11.00000   -1.50000
H14C  2    0.826037    0.179106    0.676663    11.00000   -1.50000
AFIX   0
C16   1    0.835196    0.835939    0.601284    11.00000    0.05842    0.02774 =
         0.04751    0.00475   -0.00105    0.00133
AFIX 137
H16A  2    0.912882    0.872352    0.569518    11.00000   -1.50000
H16B  2    0.838638    0.851898    0.673344    11.00000   -1.50000
H16C  2    0.757247    0.876733    0.573310    11.00000   -1.50000
AFIX   0
HKLF 4


REM  zz_a.res in P2(1)2(1)2(1)
REM wR2 = 0.0869, GooF = S = 1.066, Restrained GooF = 1.066 for all data
REM R1 = 0.0325 for 2791 Fo > 4sig(Fo) and 0.0342 for all 2912 data
REM 186 parameters refined using 0 restraints

END

WGHT      0.0476      0.1819

REM Highest difference peak  0.220,  deepest hole -0.184,  1-sigma level  0.035
Q1    1   0.8354  0.4310  0.6789  11.00000  0.05    0.22
;
_shelx_res_checksum                5316
_shelx_hkl_file
;
   0  -1   0    0.03    0.02
   0   1   0   -0.04    0.04
   0  -3   0    0.09    0.09
   0   3   0    0.12    0.10
   0   3   0   -0.15    0.09
   0   4   0   16.44    1.22
   0  -4   0   16.12    0.92
   0  -6   0    7.07    0.74
   0   6   0    7.16    1.01
   0  -7   0   -0.45    0.29
   0   7   0   -0.64    0.44
   0  -7   0   -0.14    0.15
   0  -7   0    0.34    0.26
   0  -8   0   37.61    2.17
   0   8   0   32.76    2.80
   0  -8   0   34.91    1.73
   0  -8   0   34.84    2.16
   0  -9   0   -0.62    0.53
   0   9   0    1.29    0.98
   0  -9   0   -0.27    0.17
   0  -9   0   -0.10    0.18
   0 -10   0    2.70    0.69
   0 -10   0    2.47    0.65
   0 -10   0    0.58    0.85
   0 -11   0    0.27    0.38
   0 -11   0   -0.10    0.25
   0 -11   0    0.16    0.23
   0 -12   0    0.91    0.30
   0 -12   0    0.82    0.27
   1   0   0   -0.03    0.03
   1   0   0   -0.01    0.03
  -1   0   0    0.09    0.04
   1   0   0    0.06    0.03
  -1   0   0    0.01    0.03
  -1   1   0  501.46   15.02
   1  -1   0  519.03   15.02
  -1   1   0  516.59   15.00
   1  -1   0  520.24   15.04
  -1  -1   0  522.60   14.68
   1  -2   0  145.79    4.86
  -1   2   0  156.40    5.52
  -1   2   0  152.59    4.88
   1   3   0    0.29    0.17
  -1   3   0    0.14    0.17
  -1  -3   0    0.28    0.06
   1  -3   0    0.47    0.15
  -1  -3   0    0.23    0.06
  -1  -4   0  140.79    4.16
  -1   4   0  139.03    5.21
  -1  -4   0  140.40    4.18
   1   4   0  142.47    5.08
   1  -4   0  137.62    4.89
  -1   4   0  138.37    4.90
   1  -5   0   19.48    1.29
  -1   5   0   19.79    1.40
   1   5   0   18.30    1.42
  -1   5   0   16.06    2.09
  -1   6   0    1.97    0.63
   1   6   0    2.32    0.61
   1   7   0  120.93    5.59
   1  -7   0  120.48    4.66
   1  -7   0  114.84    4.15
   1   7   0  118.97    5.48
  -1  -7   0  118.98    4.22
  -1  -7   0  121.89    5.34
   1  -7   0  122.58    4.86
  -1  -7   0  128.21    4.78
  -1   7   0  118.44    5.67
   1  -8   0   32.45    1.98
  -1  -8   0   35.49    2.10
  -1  -8   0   35.76    2.21
   1  -8   0   33.30    2.12
   1   8   0   30.99    2.62
  -1   8   0   32.67    2.73
  -1  -8   0   31.08    1.63
   1  -8   0   31.40    1.64
   1  -9   0   36.34    1.86
  -1  -9   0   35.93    2.15
   1  -9   0   37.77    2.18
  -1  -9   0   36.17    1.80
   1   9   0   30.07    2.96
  -1   9   0   35.10    2.11
  -1  -9   0   35.82    2.31
   1  -9   0   35.16    2.35
   1 -10   0    0.11    0.39
   1 -10   0    0.53    0.49
   1 -10   0    0.63    0.50
  -1 -10   0    0.61    0.76
  -1 -11   0    1.88    0.49
   1 -11   0    1.09    0.33
  -1 -11   0    1.22    0.48
   1 -11   0    0.92    0.37
   1 -11   0    0.99    0.34
  -1 -11   0    0.73    0.58
   1 -12   0   12.66    0.85
  -1 -12   0   13.65    0.91
  -1 -12   0   12.50    0.87
   1 -12   0   13.49    0.88
  -2   0   0    4.37    0.31
   2   0   0    4.71    0.34
  -2   0   0    4.58    0.34
   2   0   0    4.08    0.39
   2   0   0    4.39    0.33
  -2   1   0   62.02    2.45
   2  -1   0   62.76    2.43
   2   1   0   65.72    2.06
   2  -1   0   59.65    2.37
   2   1   0   62.69    2.20
  -2  -1   0   68.13    2.22
  -2   1   0   63.85    2.34
  -2   1   0   68.97    2.50
  -2  -1   0   67.35    2.19
   2   1   0   65.94    2.16
   2   2   0    7.67    0.54
   2  -2   0    6.69    0.62
  -2   2   0    5.92    0.60
  -2   2   0    7.35    0.64
   2   2   0    7.54    0.31
  -2   2   0    7.05    0.66
  -2  -2   0    7.38    0.32
   2   3   0    2.86    0.38
   2  -3   0    2.59    0.44
  -2   3   0    2.99    0.45
  -2   3   0    3.20    0.51
   2   4   0   68.10    2.91
   2   4   0   72.72    2.97
  -2   4   0   73.62    3.29
  -2   4   0   71.49    3.14
   2  -4   0   69.75    3.10
   2  -5   0    6.80    1.08
   2   5   0    8.82    0.97
  -2   5   0   10.67    1.19
   2   5   0    8.09    0.86
   2   6   0   38.67    2.37
   2   6   0   38.42    2.41
  -2   6   0   37.74    2.62
  -2  -7   0   26.34    1.74
  -2  -7   0   22.91    1.34
   2  -7   0   25.22    1.61
  -2  -7   0   23.33    1.58
   2   7   0   23.13    1.96
   2   7   0   23.72    2.13
  -2   7   0   24.28    2.59
   2  -7   0   25.75    1.77
   2  -7   0   23.00    1.30
  -2   7   0   22.61    1.62
  -2  -8   0   18.04    1.48
   2   8   0   14.61    1.70
   2  -8   0   18.44    1.38
  -2   8   0   16.50    2.03
   2  -8   0   16.21    1.48
  -2   8   0   16.64    1.41
   2  -9   0    0.04    0.22
  -2  -9   0    0.38    0.23
   2  -9   0    0.00    0.34
  -2  -9   0    0.34    0.59
  -2   9   0    0.01    0.34
  -2  -9   0    0.43    0.25
   2  -9   0    0.10    0.27
  -2  10   0    3.68    0.61
  -2 -10   0    2.36    0.87
   2 -10   0    1.52    0.48
  -2 -10   0    2.33    0.44
  -2 -10   0    2.29    0.50
   2 -10   0    2.72    0.52
   2 -10   0    2.64    0.49
   2 -11   0    0.63    0.28
  -2 -11   0    0.44    0.30
  -2 -11   0    1.04    0.38
  -2  11   0    1.02    0.34
  -2 -11   0    0.28    0.62
   2 -11   0    0.64    0.26
  -2 -12   0    0.06    0.14
   2 -12   0   -0.05    0.13
   2 -12   0    0.14    0.16
  -2 -12   0    0.01    0.22
   3   0   0    0.04    0.07
   3   0   0    0.19    0.15
  -3   0   0    0.12    0.09
   3   0   0   -0.06    0.11
  -3   0   0    0.04    0.07
   3   1   0    8.38    0.54
   3  -1   0    8.33    0.76
   3   1   0    7.93    0.47
  -3  -1   0    7.84    0.61
  -3   1   0    8.02    0.61
   3   1   0    7.50    0.74
  -3  -1   0    7.73    0.56
  -3   1   0    8.23    0.64
  -3   1   0    8.23    0.77
  -3   2   0   31.06    1.62
   3   2   0   28.91    1.32
   3   2   0   30.14    1.17
  -3   2   0   32.31    1.76
  -3  -2   0   29.68    1.19
  -3   2   0   29.46    1.53
   3  -2   0   30.07    1.70
   3   2   0   27.85    1.16
   3   3   0  173.48    5.84
  -3   3   0  182.36    6.36
   3  -3   0  180.47    6.44
  -3   3   0  179.77    6.41
   3   4   0    7.93    0.73
  -3   4   0    8.25    0.98
   3  -4   0    7.55    0.95
  -3   4   0    7.71    0.97
   3   4   0    8.24    0.78
   3   5   0   26.25    1.62
  -3   5   0   28.73    2.12
   3   5   0   27.79    1.79
   3  -6   0    0.00    0.16
   3   6   0   -0.15    0.44
   3   6   0    0.12    0.36
  -3  -6   0   -0.22    0.26
  -3   6   0    0.04    0.32
  -3  -6   0   -0.22    0.14
  -3  -6   0    0.12    0.30
   3  -6   0   -0.11    0.27
   3  -7   0   49.49    2.24
  -3  -7   0   50.39    2.26
  -3  -7   0   50.89    2.39
   3   7   0   51.53    2.98
  -3  -7   0   52.01    2.79
  -3  -7   0   46.95    2.46
   3   7   0   52.58    3.22
  -3   7   0   52.40    3.59
   3  -7   0   51.66    2.80
   3  -7   0   50.05    2.47
  -3   7   0   50.46    2.55
  -3   8   0    7.89    1.73
  -3  -8   0   10.22    1.13
  -3  -8   0    9.71    1.02
  -3  -8   0    8.68    0.82
   3  -8   0    9.07    0.88
   3  -8   0   12.30    1.26
   3  -8   0    9.66    1.20
  -3  -9   0   38.78    2.38
   3  -9   0   37.37    2.04
  -3   9   0   38.66    2.16
   3  -9   0   32.73    2.33
  -3  -9   0   38.75    1.90
  -3  -9   0   39.32    2.19
   3  -9   0   36.82    1.94
  -3 -10   0   11.61    1.04
  -3 -10   0   11.44    0.87
  -3  10   0    8.91    0.96
   3 -10   0   11.01    0.94
   3 -10   0   10.72    0.96
  -3 -10   0    9.77    1.30
  -3 -11   0    0.11    0.22
  -3 -11   0    0.22    0.56
   3 -11   0    0.26    0.20
  -3  11   0   -0.03    0.24
   3 -11   0   -0.11    0.17
  -3 -11   0   -0.02    0.16
  -3 -12   0    2.63    0.39
  -3 -12   0    2.39    0.33
   3 -12   0    2.99    0.45
  -3  12   0    2.61    0.36
  -3 -12   0    1.30    0.53
   3 -12   0    2.44    0.36
   4   0   0   34.26    1.60
   4   0   0   36.38    1.62
  -4   0   0   34.72    1.63
   4   0   0   35.78    1.85
  -4   0   0   37.68    1.52
  -4  -1   0  122.40    4.26
  -4   1   0  119.42    4.16
   4   1   0  112.93    3.76
   4   1   0  118.64    3.94
  -4   1   0  120.10    4.59
  -4  -1   0  119.53    4.09
   4   1   0  119.21    4.19
  -4   1   0  112.13    4.14
  -4   2   0   35.87    1.93
  -4   2   0   42.59    2.34
   4   2   0   37.64    1.65
  -4   2   0   38.36    1.97
   4   2   0   38.09    1.39
   4   2   0   38.51    1.63
  -4  -2   0   39.15    1.68
   4  -2   0   37.09    2.14
  -4   3   0  163.19    6.28
   4   3   0  162.95    5.03
   4   3   0  158.90    5.01
   4  -3   0  156.66    6.19
  -4   3   0  166.52    6.06
  -4   4   0   79.37    3.78
  -4   4   0   75.95    3.86
   4   4   0   74.67    3.13
   4   5   0   72.21    3.30
  -4   5   0   76.17    3.97
   4   5   0   74.24    3.02
   4   6   0    4.57    0.83
  -4   6   0    5.90    1.52
   4   6   0    4.34    0.93
  -4  -6   0    5.11    0.70
   4  -6   0    4.44    0.80
   4  -6   0    5.30    0.59
  -4  -6   0    4.24    0.79
  -4   6   0    5.46    0.74
  -4  -6   0    4.01    0.55
   4  -7   0    0.78    0.40
   4  -7   0    0.81    0.29
   4   7   0   -0.79    0.90
   4  -7   0    0.66    0.42
  -4  -7   0    0.81    0.31
  -4  -7   0    1.68    0.42
  -4   7   0    1.11    0.59
  -4  -7   0    0.82    0.46
  -4  -7   0    1.40    0.40
  -4   7   0    1.37    0.46
  -4  -8   0    5.88    0.89
  -4  -8   0    5.26    0.79
  -4   8   0    4.78    1.22
  -4   8   0    6.71    0.87
  -4  -8   0    5.84    0.65
   4  -8   0    6.03    0.99
   4  -8   0    6.30    0.76
  -4  -8   0    5.42    0.71
   4  -8   0    5.99    0.76
  -4  -9   0    3.58    0.48
   4  -9   0    3.78    0.71
  -4  -9   0    2.23    0.62
  -4   9   0    4.23    0.71
  -4  -9   0    3.49    0.70
  -4  10   0    6.33    0.80
  -4 -10   0    6.67    1.11
   4 -10   0    6.19    0.70
   4 -10   0    7.25    0.72
  -4 -10   0    7.52    0.68
  -4 -10   0    6.90    0.73
  -4  11   0   18.58    1.14
   4 -11   0   19.59    1.06
  -4  11   0   19.36    1.17
  -4 -11   0   19.15    1.11
  -4 -11   0   18.89    1.03
   4 -11   0   16.65    1.40
  -4  12   0    6.46    0.63
  -4 -12   0    7.86    0.51
  -4 -12   0    9.33    0.56
  -5   0   0    0.38    0.15
   5   0   0    0.15    0.25
  -5   1   0   18.88    1.18
   5   1   0   18.40    1.31
   5  -1   0   18.31    1.51
  -5  -1   0   18.04    1.32
  -5   1   0   18.60    1.53
  -5  -1   0   18.88    1.22
   5   1   0   18.03    1.10
  -5   1   0   18.07    1.58
  -5   2   0    0.68    0.54
   5  -2   0    0.78    0.48
   5   2   0    1.23    0.49
  -5   2   0    1.38    0.38
  -5  -2   0    1.38    0.38
   5   3   0   59.41    2.07
   5  -3   0   62.24    3.54
   5   3   0   57.78    2.48
  -5   3   0   62.03    3.09
  -5   3   0   58.31    3.46
  -5   4   0   16.20    1.26
   5   4   0   18.79    1.28
  -5   4   0   16.96    1.60
  -5  -4   0   18.80    2.28
   5  -4   0   18.25    2.37
  -5   5   0    3.96    0.73
  -5   5   0    4.04    1.07
   5   5   0    2.80    0.67
  -5  -5   0    4.52    0.71
   5  -5   0    4.34    0.86
   5  -5   0    4.13    0.61
  -5  -5   0    3.87    0.78
  -5  -6   0    0.10    0.29
  -5   6   0   -0.37    0.46
  -5  -6   0   -0.15    0.25
   5  -6   0   -0.05    0.18
  -5  -6   0    0.35    0.26
  -5   6   0    0.59    0.30
  -5  -6   0    0.34    0.20
  -5  -7   0   82.54    3.50
  -5  -7   0   86.27    4.14
  -5   7   0   79.70    3.61
  -5  -7   0   84.74    3.51
   5  -7   0   80.50    3.39
  -5  -7   0   79.02    3.26
  -5  -8   0   29.68    1.71
   5  -8   0   28.34    1.72
  -5  -8   0   30.01    1.65
  -5   8   0   31.01    1.95
  -5  -8   0   30.55    1.73
  -5  -8   0   31.34    2.14
  -5   9   0    7.43    0.89
   5  -9   0    6.78    0.77
  -5  -9   0    7.37    0.95
  -5  -9   0    7.04    0.72
  -5  -9   0    6.72    0.69
  -5  -9   0    6.63    0.83
  -5  10   0    0.87    0.29
  -5 -10   0    0.43    0.54
  -5 -10   0    0.80    0.24
  -5  10   0    1.07    0.32
   5 -10   0    0.98    0.35
  -5 -11   0    2.51    0.59
  -5 -11   0    3.20    0.38
  -5 -11   0    2.85    0.33
  -5  11   0    2.89    0.40
  -5  11   0    2.79    0.45
  -6  -1   0   40.17    2.36
  -6   1   0   39.95    2.00
   6   2   0   23.20    1.36
  -6   2   0   22.87    1.22
  -6   2   0   25.56    1.65
   6  -3   0   92.90    3.87
  -6   3   0   95.22    3.77
  -6  -3   0   92.05    3.83
  -6   3   0  102.92    4.40
  -6  -3   0  102.18    4.79
  -6   3   0   93.37    3.48
   6   3   0   96.91    3.64
   6  -3   0   91.46    3.42
  -6   4   0    0.42    0.47
   6  -4   0    1.20    0.32
  -6  -4   0    1.02    0.31
  -6  -4   0    1.01    0.30
   6   4   0    0.92    0.51
   6  -4   0    0.96    0.39
  -6  -4   0    0.94    0.50
  -6   4   0    1.35    0.42
  -6  -5   0   14.10    1.10
  -6  -5   0   13.86    1.19
   6  -5   0   12.84    0.77
   6  -5   0   14.64    1.14
  -6   5   0   13.84    1.22
  -6   5   0   14.58    1.79
  -6  -5   0   14.13    1.58
   6  -5   0   14.01    1.14
   6  -6   0    3.90    0.63
  -6  -6   0    2.94    0.56
  -6   6   0    3.64    0.73
  -6  -6   0    2.06    0.56
  -6   6   0    2.96    1.30
  -6  -6   0    2.40    0.68
  -6  -7   0   61.86    3.44
  -6  -7   0   62.46    2.88
  -6  -7   0   59.18    2.64
   6  -7   0   61.54    2.83
  -6   8   0   58.24    3.80
  -6  -8   0   46.24    3.34
  -6  -8   0   58.70    2.41
  -6  -9   0    7.15    0.65
  -6   9   0    7.01    0.81
  -6   9   0    6.29    0.71
  -6  -9   0    6.02    0.61
  -6  -9   0    6.51    0.95
  -6  -9   0    6.81    0.86
  -6  10   0    3.29    0.47
  -6 -10   0    2.85    0.68
  -6 -10   0    4.07    0.56
  -6 -10   0    3.95    0.40
  -6  10   0    4.75    0.64
  -6 -10   0    3.56    0.45
  -6 -11   0    2.73    0.32
  -6  11   0    2.88    0.38
  -6 -11   0    1.59    0.47
  -6  11   0    2.44    0.53
  -6  11   0    2.71    0.30
   7   0   0    0.09    0.29
  -7   0   0   -0.23    0.22
   7   0   0    0.42    0.31
   7  -1   0    3.65    0.67
   7  -1   0    2.17    0.44
  -7   1   0    2.98    0.49
  -7  -2   0   14.46    1.13
  -7   2   0   13.01    1.05
   7  -2   0   13.58    0.96
  -7   2   0   13.25    0.93
   7  -2   0   14.01    1.18
  -7   3   0    0.07    0.21
  -7  -3   0   -0.23    0.31
  -7   3   0   -0.33    0.47
   7  -3   0    0.25    0.21
  -7   3   0   -0.65    0.48
  -7   3   0   -0.26    0.24
   7  -3   0    0.31    0.24
  -7  -3   0    0.35    0.29
  -7  -4   0   66.33    3.12
  -7   4   0   70.18    3.12
   7  -4   0   67.31    3.14
  -7   4   0   67.45    3.77
   7  -4   0   67.15    2.59
  -7   4   0   67.80    2.55
  -7   4   0   68.32    2.82
  -7  -4   0   68.27    3.01
  -7  -4   0   69.59    3.98
  -7   5   0    1.69    0.39
  -7  -5   0    1.90    0.69
  -7  -5   0    2.98    0.56
  -7  -5   0    2.80    0.68
   7  -5   0    2.33    0.35
  -7   5   0    3.19    1.10
   7  -5   0    1.82    0.44
  -7   5   0    1.50    0.46
  -7  -6   0   60.74    3.58
  -7  -6   0   60.35    2.70
  -7   6   0   59.89    2.94
  -7  -6   0   57.53    2.86
  -7   6   0   62.35    2.71
  -7  -7   0    1.34    0.37
  -7   7   0    1.40    0.33
  -7  -7   0    2.72    0.70
  -7   7   0    1.57    0.48
  -7  -8   0   26.32    1.41
  -7   8   0   30.31    1.89
  -7   8   0   26.53    1.68
  -7  -8   0   28.47    1.57
  -7  -8   0   24.89    1.88
  -7   9   0    2.99    0.49
  -7   9   0    3.05    0.45
  -7   9   0    2.73    0.37
  -7  -9   0    2.88    0.76
  -7  -9   0    3.11    0.48
  -7  10   0    0.59    0.18
  -7  10   0    0.48    0.15
  -7 -10   0    0.35    0.21
  -7  10   0    0.61    0.22
  -7 -10   0    0.28    0.36
   8   0   0  112.53    4.14
   8   0   0  108.71    4.46
  -8   0   0  113.17    4.20
   8   1   0   10.37    1.06
  -8  -1   0   11.06    0.99
  -8   1   0    9.49    0.91
   8  -1   0   12.11    0.93
   8  -1   0   12.27    1.18
   8   1   0   11.79    0.99
  -8   2   0    0.69    0.34
  -8  -2   0    0.78    0.31
   8   2   0    0.17    0.35
   8   2   0   -0.25    0.37
  -8   2   0   -0.17    0.32
   8  -2   0    0.21    0.32
  -8  -3   0   48.74    2.47
   8   3   0   44.36    2.26
  -8  -3   0   46.64    2.42
  -8  -3   0   52.76    3.48
   8  -3   0   52.13    2.67
   8  -3   0   45.28    2.08
  -8   3   0   49.49    2.34
  -8  -4   0    8.00    0.88
  -8  -4   0    7.59    0.90
  -8  -4   0    9.79    1.39
   8  -4   0    7.98    0.92
   8  -4   0    9.08    0.72
  -8   4   0    8.70    0.91
  -8  -5   0    1.29    0.67
  -8  -5   0    0.90    0.39
  -8   5   0    0.18    0.32
   8  -5   0    0.96    0.23
  -8   5   0    1.15    0.37
  -8   5   0    1.61    0.41
  -8  -5   0    1.32    0.47
  -8   6   0    1.42    0.29
  -8  -6   0    1.48    0.35
  -8   6   0    0.98    0.36
  -8  -6   0    0.50    0.41
  -8  -7   0   15.03    1.10
  -8   7   0   15.28    0.83
  -8  -7   0   15.03    1.46
  -8   7   0   15.12    1.03
  -8  -7   0   15.39    1.01
  -8   7   0   15.07    1.16
  -8  -8   0    1.01    0.27
  -8   8   0    0.99    0.28
  -8  -8   0    0.66    0.52
  -8  -8   0    0.88    0.30
  -8   8   0    0.61    0.20
  -8   8   0    0.62    0.27
  -8   9   0   13.75    0.80
  -8   9   0   13.70    0.90
  -8  -9   0    9.79    0.82
  -8  -9   0    9.58    0.83
  -8  -9   0   13.20    1.17
  -8  10   0    3.77    0.38
   9   0   0   -0.38    0.25
   9   0   0   -0.24    0.17
  -9   0   0   -0.22    0.23
   9   1   0   12.90    1.13
   9   1   0   12.69    1.02
   9  -1   0   13.07    0.98
   9  -1   0   12.69    1.19
  -9  -1   0   12.96    1.06
  -9  -2   0    4.72    1.16
  -9  -2   0    4.68    0.64
   9   2   0    3.02    0.53
   9  -2   0    3.57    0.52
   9  -2   0    3.36    0.72
   9  -3   0    1.66    0.36
  -9  -3   0    2.12    0.48
   9  -3   0    1.31    0.38
  -9   3   0    1.61    0.38
   9   3   0    1.53    0.42
  -9  -3   0    2.11    0.53
  -9  -3   0    1.05    0.52
   9  -4   0   11.65    0.87
  -9  -4   0   12.02    1.55
  -9  -4   0   13.18    1.13
   9   4   0   11.23    1.03
  -9  -5   0   29.09    1.71
  -9  -5   0   28.00    1.54
  -9  -5   0   23.57    2.16
  -9   5   0   30.53    1.65
  -9   6   0    0.35    0.30
  -9  -6   0    0.27    0.31
  -9  -6   0    0.12    0.20
  -9   6   0    0.00    0.20
  -9  -6   0    0.13    0.25
  -9  -7   0    0.49    0.19
  -9  -7   0    0.51    0.31
  -9   7   0    0.37    0.21
  -9  -7   0    0.27    0.44
  -9   7   0    0.41    0.32
  -9  -8   0    3.60    0.52
  -9   8   0    4.42    0.49
  -9  -8   0    4.49    0.83
  -9  -8   0    4.72    0.37
  -9  -9   0    0.80    0.24
  -9  -9   0    0.44    0.18
  -9   9   0    0.77    0.23
 -10   0   0   10.41    0.82
  10   0   0   14.29    1.39
  10  -1   0   34.15    1.87
 -10  -1   0   34.17    1.74
  10   1   0   35.18    1.75
 -10  -2   0   -0.21    0.24
  10  -2   0    0.12    0.18
 -10  -2   0    0.16    0.28
  10   2   0    0.39    0.24
 -10  -2   0    0.81    0.31
  10  -3   0   21.56    1.14
 -10  -3   0   22.35    1.35
  10   3   0   21.04    1.24
 -10  -3   0   23.45    1.42
 -10  -3   0   21.28    2.03
 -10  -4   0   13.33    1.51
 -10  -4   0   12.11    0.98
  10   4   0   12.94    0.91
 -10  -4   0   13.59    0.95
  10  -4   0   13.29    0.73
 -10  -5   0   10.54    1.22
 -10   5   0   10.33    0.76
 -10  -5   0   11.75    1.02
  10   5   0   10.40    0.77
 -10  -5   0   11.39    0.78
 -10   6   0    0.79    0.22
 -10  -6   0    0.34    0.28
 -10  -6   0    0.77    0.28
 -10  -6   0    0.64    0.65
 -10  -7   0    1.25    0.55
 -10   7   0    1.46    0.29
 -10  -7   0    1.51    0.30
 -10  -8   0    0.30    0.15
 -10  -8   0    0.02    0.15
  11   0   0    0.06    0.14
 -11   0   0   -0.18    0.27
 -11  -1   0    0.71    0.42
 -11  -1   0    0.44    0.28
  11  -1   0    0.09    0.14
 -11  -1   0    0.04    0.30
 -11  -2   0    0.96    0.43
  11  -2   0    1.92    0.32
  11   2   0    2.20    0.39
 -11  -2   0    1.35    0.34
  11   3   0    8.67    0.68
 -11  -3   0    7.13    1.05
 -11  -3   0    9.55    0.67
 -11  -3   0   10.75    1.49
 -11  -4   0    0.51    0.30
 -11  -4   0    0.36    0.62
  11   4   0    0.52    0.18
 -11  -5   0    2.69    0.50
 -11  -5   0    3.73    0.72
  11   5   0    3.60    0.38
 -11  -6   0    7.49    0.79
 -11  -6   0    5.72    0.63
  12   0   0    9.69    0.60
 -12   1   0    0.12    0.22
 -12  -1   0    0.16    0.20
  12   1   0    0.14    0.12
  12  -1   0    0.11    0.11
  12  -2   0    1.44    0.20
  12   2   0    1.26    0.23
 -12  -2   0    0.80    0.29
 -12   2   0    1.10    0.38
 -12  -3   0    0.12    0.19
 -12  -3   0    0.13    0.19
 -12   3   0    0.00    0.19
 -12  -4   0    2.36    0.32
 -12   4   0    1.76    0.34
 -12  -4   0    1.62    0.33
  12   4   0    1.91    0.24
   0   0  -1    0.04    0.03
   0   0   1   -0.01    0.02
   0   0   1    0.05    0.03
   0   0  -1    0.04    0.03
   0   0   1    0.04    0.03
   0   1  -1    1.82    0.20
   0   1   1    1.91    0.18
   0  -1  -1    1.84    0.17
   0  -1   1    1.73    0.21
   0   1  -1    1.69    0.19
   0   1   1    1.97    0.19
   0  -2  -1   53.43    1.82
   0   2   1   53.74    1.85
   0   2  -1   54.16    2.04
   0  -2   1   52.68    1.91
   0  -2   1   51.94    2.08
   0  -2   1   53.16    1.90
   0   3  -1  420.07   12.23
   0  -3  -1  408.84   11.82
   0   3   1  375.52   12.08
   0  -3   1  415.75   11.94
   0  -3   1  383.46   11.94
   0  -4   1  217.38    7.22
   0   4   1  225.26    7.10
   0  -4  -1  232.12    7.07
   0  -4   1  240.20    7.24
   0   4  -1  214.77    7.56
   0   4   1  241.78    7.83
   0   5  -1  122.87    5.01
   0   5   1  127.08    5.15
   0   5   1  126.28    4.32
   0  -5   1  128.62    4.42
   0  -5   1  128.13    4.51
   0  -5  -1  126.72    4.27
   0   6   1  169.37    6.77
   0  -6  -1  164.29    5.63
   0  -6   1  174.41    5.80
   0   6  -1  170.02    6.70
   0  -7  -1   20.26    1.14
   0  -7  -1   17.30    1.31
   0  -7   1   19.25    1.13
   0  -7   1   20.31    1.45
   0  -7   1   20.62    1.62
   0   7   1   17.81    1.87
   0   7  -1   20.30    1.89
   0  -7  -1   21.05    1.47
   0  -8   1    0.46    0.54
   0  -8   1    0.59    0.31
   0   8   1   -0.08    0.55
   0   8  -1    0.95    0.63
   0  -8  -1    0.30    0.53
   0  -8   1    0.53    0.34
   0  -8  -1    0.41    0.24
   0  -8  -1    0.85    0.31
   0  -9  -1    0.91    0.38
   0   9   1    0.72    1.12
   0  -9  -1    0.23    0.59
   0  -9  -1    0.71    0.34
   0   9  -1    2.37    1.32
   0  -9   1    0.38    0.69
   0  -9   1    1.01    0.32
   0  -9   1    0.64    0.38
   0 -10   1   27.92    2.50
   0 -10  -1   29.80    2.09
   0 -10   1   30.63    1.85
   0 -10  -1   28.83    2.42
   0 -10   1   28.89    2.58
   0 -10  -1   33.41    2.60
   0 -11   1    3.14    0.52
   0 -11   1    3.20    0.65
   0 -11   1    2.28    0.66
   0 -11  -1    2.96    0.57
   0 -11  -1    2.60    0.56
   0 -12   1    1.55    0.33
   0 -12   1    1.52    0.42
   0  12   1    0.92    0.24
   0 -12   1    1.10    0.29
   0 -12  -1    1.86    0.37
   0 -12  -1    1.60    0.33
   1   0   1    1.06    0.16
   1   0   1    0.83    0.16
  -1   0   1    1.13    0.16
   1   0  -1    1.21    0.15
   1   0  -1    1.13    0.16
  -1   0  -1    0.86    0.14
  -1   0   1    1.26    0.17
  -1  -1   1  114.04    3.47
  -1   1  -1  116.76    3.68
   1  -1  -1  105.88    3.60
   1  -1  -1  110.32    3.64
  -1  -1   1  115.53    3.39
   1   1   1  116.81    3.38
  -1   1  -1  114.80    3.66
  -1  -1   1  105.67    3.60
  -1   1   1  110.54    3.60
   1  -1   1  117.95    3.69
  -1   1   1  113.93    3.66
   1   1  -1  116.96    3.62
   1  -1   1  115.43    3.74
   1   1  -1  113.74    3.47
   1   1  -1  114.61    3.37
   1  -2  -1  972.38   27.30
   1   2   1  954.10   26.75
  -1   2  -1  952.29   27.31
   1  -2   1  897.40   27.33
   1   2  -1  884.92   27.07
  -1   2   1 1000.00   27.36
  -1   3  -1  300.60    9.87
  -1  -3   1  327.34    9.23
  -1   3  -1  290.07    9.74
   1  -3  -1  306.09    9.62
  -1  -3   1  331.79    9.29
   1   3  -1  325.61    9.65
   1   3  -1  320.88    9.78
  -1   3   1  320.71    9.71
  -1   3   1  305.52    9.92
   1  -3   1  307.41    9.73
  -1   4  -1   63.81    2.94
  -1  -4   1   64.16    2.27
  -1  -4   1   63.00    2.20
   1  -4  -1   62.45    2.61
   1   4  -1   64.78    2.72
  -1   4   1   61.49    2.65
   1   4  -1   63.92    2.82
  -1   4   1   69.80    3.08
   1  -4   1   63.24    2.74
  -1  -5   1   42.48    1.60
  -1  -5   1   40.94    1.61
  -1   5  -1   39.85    3.05
   1   5   1   38.66    2.29
   1  -5  -1   38.88    2.01
   1  -5   1   41.68    2.17
   1   5  -1   38.86    2.27
   1   5  -1   43.81    2.29
  -1   5   1   39.31    2.40
   1  -5   1   42.23    2.17
  -1   6  -1    2.22    0.73
   1   6   1    2.71    0.73
   1   6  -1    3.07    0.70
   1   6  -1    1.93    0.55
  -1   6   1    2.31    0.67
   1   7   1   17.22    1.78
   1  -7  -1   16.87    1.37
  -1  -7   1   18.17    1.39
  -1  -7   1   19.47    1.44
   1  -7  -1   16.50    1.04
  -1   7  -1   18.43    1.86
   1  -7  -1   17.51    1.29
  -1  -7   1   17.59    1.08
   1  -7   1   19.17    1.45
   1   7  -1   19.62    1.87
  -1   7   1   17.84    1.82
  -1  -7  -1   15.79    1.25
  -1  -7  -1   17.95    1.35
   1   7  -1   17.25    1.66
  -1  -7  -1   17.03    1.05
   1  -7   1   16.15    1.31
   1  -7   1   16.01    1.03
   1  -8  -1    5.33    0.73
  -1   8  -1    4.54    1.09
   1   8   1    4.12    1.19
  -1  -8   1    5.80    0.64
  -1  -8   1    5.57    1.06
  -1   8  -1    4.63    0.83
   1  -8  -1    5.40    0.66
   1  -8  -1    5.47    0.96
  -1  -8   1    4.94    0.77
   1  -8   1    5.03    0.79
  -1  -8  -1    5.41    0.77
  -1  -8  -1    6.14    1.03
  -1   8   1    6.37    1.48
   1  -8   1    5.93    0.98
   1   8  -1    6.89    1.47
  -1  -8  -1    6.04    0.64
   1  -8   1    6.04    0.63
   1  -9  -1    0.05    0.50
  -1   9  -1    0.98    0.41
  -1  -9   1    0.48    0.24
   1  -9  -1    0.50    0.30
   1  -9  -1    0.27    0.31
  -1  -9   1    0.42    0.31
  -1  -9   1    0.15    0.61
  -1  -9  -1    0.21    0.24
  -1  -9  -1   -0.01    0.56
   1  -9   1    0.10    0.55
   1  -9   1    0.44    0.30
  -1  -9  -1    0.34    0.23
   1  -9   1    0.01    0.31
   1   9  -1    1.25    1.31
  -1  10  -1    5.30    0.84
  -1 -10   1    5.73    1.16
   1 -10  -1    5.79    1.31
   1 -10  -1    5.46    0.88
   1 -10  -1    8.02    1.03
  -1 -10  -1    5.41    1.16
   1 -10   1    5.91    1.05
   1 -10   1    6.02    0.93
   1 -11  -1    3.90    0.54
   1 -11  -1    3.80    0.60
   1 -11  -1    2.57    0.63
  -1 -11   1    3.92    0.64
  -1 -11  -1    4.10    0.56
   1 -11   1    2.84    0.69
  -1 -11  -1    2.45    0.54
   1 -11   1    3.77    0.60
   1 -11   1    3.30    0.55
  -1 -11  -1    3.37    0.92
  -1 -12   1   -0.06    0.15
   1 -12  -1    0.02    0.14
  -1 -12   1    0.28    0.20
   1 -12  -1    0.10    0.16
  -1 -12   1    0.03    0.26
   1 -12   1    0.10    0.15
  -1  12   1    0.43    0.16
  -1 -12  -1    0.11    0.12
  -1 -12  -1    0.08    0.19
   1 -12   1   -0.15    0.15
   2   0  -1  393.21   11.62
   2   0  -1  400.29   11.54
  -2   0   1  374.29   11.78
  -2   0   1  399.61   11.66
   2   0   1  398.20   11.64
   2   0   1  393.34   11.59
  -2   0  -1  372.11   11.49
  -2   0  -1  396.65   11.27
  -2   0   1  391.73   11.30
  -2   1  -1  114.74    4.07
   2   1   1  114.89    4.07
  -2   1  -1  118.92    4.02
  -2  -1   1  121.83    3.88
   2  -1  -1  124.71    4.01
  -2  -1   1  118.65    3.97
   2   1   1  114.91    3.87
   2   1   1  117.58    3.59
   2   1  -1  120.97    3.92
  -2   1   1  116.41    3.95
   2   1  -1  119.48    3.83
   2  -1   1  125.36    4.18
   2  -1   1  126.72    4.16
  -2   1   1  129.40    4.17
  -2  -1  -1  127.44    3.79
  -2   1   1  124.67    4.00
   2   2   1   56.19    1.96
  -2   2  -1   56.21    2.36
   2   2   1   58.53    1.69
   2   2   1   57.64    1.70
  -2  -2   1   55.87    1.93
   2  -2  -1   57.05    2.35
  -2   2  -1   58.03    2.38
   2   2  -1   53.35    1.85
   2   2  -1   57.44    1.90
  -2   2   1   59.60    2.41
   2   2  -1   52.58    2.15
  -2   2   1   55.22    2.27
   2  -2   1   54.23    2.37
  -2   2   1   55.69    2.35
  -2  -3   1  289.71    7.96
   2   3   1  271.56    8.38
  -2   3  -1  263.53    8.78
  -2   3  -1  277.62    8.88
  -2  -3   1  273.82    7.93
  -2   3   1  240.58    8.66
   2   3  -1  267.96    8.57
  -2   3   1  282.15    8.85
   2  -3   1  269.51    8.81
  -2   3   1  279.12    8.91
   2   3  -1  270.45    8.29
  -2   4  -1   60.82    2.91
   2  -4  -1   57.93    2.68
   2   4   1   55.83    2.47
  -2   4  -1   57.71    2.71
  -2   4   1   59.46    2.91
   2   4  -1   59.33    2.45
   2   4  -1   55.87    2.60
   2  -4   1   60.79    2.81
  -2   4   1   57.23    2.74
   2   5   1   39.46    2.15
   2   5   1   39.12    2.25
  -2   5  -1   40.84    2.49
   2   5  -1   39.70    2.10
  -2   5   1   39.29    2.46
   2   5  -1   40.36    2.28
   2   6   1   10.02    1.17
   2   6   1    8.77    1.06
  -2   6  -1    7.88    1.18
   2  -6  -1    9.92    1.00
   2   6  -1    9.26    1.20
  -2   6   1   10.78    1.35
   2   6  -1    9.24    1.09
  -2   7  -1    8.68    0.95
  -2  -7   1    7.79    0.74
  -2  -7   1    9.55    1.03
   2  -7  -1    8.59    0.90
  -2   7  -1    9.10    1.42
   2  -7  -1    7.71    1.54
   2  -7  -1    8.35    0.76
   2   7   1   10.96    1.34
   2   7   1   10.15    1.33
  -2  -7   1    9.23    0.98
  -2  -7  -1    9.87    0.77
   2  -7   1    8.93    0.96
  -2   7   1    8.93    0.97
  -2  -7  -1    9.72    1.01
  -2   7   1    9.07    1.69
   2   7  -1    7.48    1.28
   2   7  -1    9.23    1.22
  -2  -7  -1    8.77    0.91
   2  -7   1    8.97    0.73
   2  -7   1    9.67    1.07
  -2   8  -1   11.99    1.17
   2  -8  -1   15.54    1.59
   2  -8  -1   11.62    1.08
  -2  -8   1   11.76    1.30
   2   8   1    9.93    1.57
   2  -8  -1   11.04    1.17
  -2   8  -1    8.97    1.47
   2   8  -1   10.41    1.66
  -2   8   1    9.30    1.58
   2  -8   1   10.71    1.16
  -2  -8  -1   10.92    1.15
   2  -8   1   11.58    1.29
  -2   8   1   10.62    1.08
  -2  -9   1    2.87    0.55
   2  -9  -1    1.69    0.53
  -2  -9   1    2.75    0.68
   2  -9  -1    2.17    0.51
  -2  -9   1    2.02    0.80
   2  -9  -1    1.95    0.48
  -2   9  -1    2.47    0.64
   2  -9   1    2.52    0.51
  -2  -9  -1    2.24    0.50
  -2  -9  -1    3.33    0.89
   2  -9   1    1.81    0.53
   2  -9   1    3.24    0.66
  -2   9   1    3.96    0.68
  -2  -9  -1    1.70    0.35
  -2  10  -1    7.99    0.91
   2 -10  -1    8.65    1.03
  -2 -10   1    6.73    1.26
  -2 -10   1    9.04    0.80
  -2 -10   1    9.00    0.94
   2 -10  -1    8.65    0.86
   2 -10  -1    8.52    0.88
   2 -10   1    8.40    0.88
  -2 -10  -1    8.04    0.88
   2 -10   1    8.60    1.09
   2 -10   1    8.35    0.82
  -2 -10  -1    9.13    0.79
  -2  10   1    9.29    0.90
  -2 -10  -1    7.05    1.19
  -2  11  -1    1.30    0.44
   2 -11  -1    1.04    0.30
  -2 -11   1    0.60    0.69
   2 -11  -1    0.78    0.29
  -2 -11   1    0.55    0.28
  -2 -11   1    0.97    0.31
  -2 -11  -1    1.05    0.60
  -2 -11  -1    0.86    0.34
  -2  11   1    1.51    0.42
   2 -11   1    0.84    0.31
   2 -11   1    0.95    0.32
  -2 -11  -1    1.01    0.40
   2 -11   1    0.71    0.33
   2 -12  -1    0.53    0.25
  -2 -12   1    0.96    0.27
  -2 -12   1    0.93    0.35
   2 -12  -1    0.61    0.18
   2 -12   1    1.35    0.26
   2 -12   1    0.87    0.26
  -2 -12  -1    0.69    0.21
  -2 -12  -1    1.08    0.29
  -2  12   1    0.58    0.17
  -3   0   1   15.31    0.92
   3   0   1   15.42    0.96
  -3   0   1   14.76    1.00
  -3   0   1   15.62    0.71
   3   0  -1   15.18    0.97
  -3   0  -1   15.35    0.86
   3   0   1   15.97    1.01
   3   0  -1   14.92    0.87
  -3   0  -1   15.21    0.73
  -3   1  -1   76.72    2.74
  -3  -1   1   77.22    2.87
  -3   1  -1   82.60    3.13
  -3   1  -1   74.34    2.91
   3  -1  -1   76.68    3.08
  -3  -1   1   81.22    2.94
   3   1   1   78.30    2.49
   3   1   1   78.07    2.79
   3   1   1   81.26    2.83
   3  -1  -1   74.49    2.92
  -3  -1  -1   81.08    2.55
  -3   1   1   78.96    3.15
   3  -1   1   78.82    3.15
   3   1  -1   74.08    2.80
  -3   1   1   75.13    2.82
   3   1  -1   78.80    2.82
  -3  -1  -1   83.56    2.81
  -3   1   1   78.13    2.95
  -3   2  -1  104.19    3.91
   3   2   1   98.73    3.13
   3   2   1  100.04    3.14
  -3  -2   1  100.63    3.33
   3   2   1   94.12    3.40
  -3   2  -1   88.73    3.52
   3   2   1   96.72    3.16
   3  -2  -1  100.37    3.84
  -3   2  -1   93.88    3.69
  -3  -2   1   97.20    3.62
   3  -2   1   94.15    3.85
  -3   2   1  100.23    3.71
  -3   2   1   96.79    3.79
   3   2  -1   99.13    3.26
  -3   2   1  100.52    3.91
   3   2  -1   99.48    3.50
  -3   3  -1  239.01    8.08
  -3   3  -1  247.03    8.22
  -3  -3   1  241.38    7.11
   3  -3  -1  236.62    8.10
   3   3   1  233.67    7.40
   3   3  -1  241.18    7.05
  -3   3   1  234.18    8.06
  -3   3   1  234.61    8.24
   3   3  -1  233.87    7.13
   3   3  -1  239.32    7.71
   3  -3   1  249.57    8.31
   3   4   1   81.04    3.14
   3  -4  -1   80.54    3.67
  -3   4  -1   80.83    3.72
  -3   4   1   79.34    3.88
   3  -4   1   79.92    3.73
   3   4  -1   82.97    2.97
   3   4  -1   74.77    3.28
  -3   4   1   82.35    3.72
   3   5   1   23.90    1.58
  -3   5  -1   25.27    1.97
   3   5   1   24.80    1.66
  -3   5   1   23.83    1.91
   3   5  -1   22.74    1.41
   3   5  -1   24.28    1.71
  -3  -6   1   43.38    2.48
   3   6   1   45.65    2.58
  -3  -6   1   38.62    1.93
  -3  -6   1   42.63    2.19
   3   6   1   41.36    2.85
   3  -6  -1   43.72    2.02
  -3   6  -1   45.31    2.97
  -3   6  -1   41.33    2.65
   3   6  -1   41.74    2.64
   3   6  -1   38.97    2.23
  -3  -6  -1   40.17    2.37
  -3   6   1   41.95    2.92
  -3  -6  -1   39.53    2.08
  -3  -6  -1   38.03    1.84
   3  -6   1   43.39    2.42
   3  -6   1   38.08    1.81
  -3  -7   1   31.43    1.95
   3  -7  -1   32.74    1.83
   3   7   1   33.54    2.51
   3  -7  -1   35.44    2.23
   3   7   1   35.92    2.51
   3  -7  -1   34.10    1.73
  -3   7  -1   34.06    2.02
  -3  -7   1   34.67    1.77
  -3  -7   1   34.78    2.19
  -3   7  -1   34.40    2.74
  -3  -7   1   31.22    1.71
   3  -7   1   34.82    2.22
   3   7  -1   29.69    2.18
  -3   7   1   33.81    2.84
   3  -7   1   26.45    1.99
   3   7  -1   32.46    2.76
   3  -7   1   34.68    1.71
  -3  -7  -1   33.29    1.89
  -3  -7  -1   34.91    1.71
  -3   7   1   32.74    2.11
  -3  -7  -1   36.64    2.17
  -3  -7  -1   34.29    1.89
   3  -8  -1   43.67    2.72
  -3   8  -1   46.05    2.65
   3  -8  -1   50.10    2.66
   3   8   1   44.78    3.42
  -3  -8   1   50.51    2.59
   3  -8  -1   47.17    2.25
  -3  -8   1   47.57    2.70
  -3  -8   1   47.81    2.21
  -3   8  -1   47.50    5.38
   3  -8   1   50.10    2.57
  -3  -8  -1   49.45    2.20
  -3  -8  -1   44.62    2.39
   3  -8   1   49.47    2.25
  -3  -8  -1   45.46    2.53
  -3   8   1   39.59    5.02
  -3   8   1   50.83    3.05
   3  -8   1   47.82    2.85
   3  -9  -1   28.04    1.66
  -3  -9   1   30.13    1.88
   3  -9  -1   28.56    2.12
  -3   9  -1   28.77    1.85
   3  -9  -1   28.49    1.71
  -3  -9   1   30.87    2.13
  -3  -9   1   30.28    1.62
   3  -9   1   30.05    1.67
  -3   9   1   28.91    1.81
  -3  -9  -1   30.33    1.83
   3  -9   1   28.93    1.79
   3  -9   1   26.78    2.10
  -3  -9  -1   26.41    1.94
  -3  -9  -1   30.13    1.56
  -3 -10   1    2.35    0.54
  -3 -10   1    0.77    0.67
   3 -10  -1    2.19    0.48
  -3 -10   1    1.28    0.32
   3 -10  -1    1.36    0.38
  -3 -10  -1    0.71    0.63
   3 -10   1    1.46    0.38
  -3 -10  -1    1.94    0.50
   3 -10   1    1.59    0.58
  -3 -10  -1    2.19    0.45
   3 -10   1    1.86    0.42
   3 -11  -1    0.11    0.18
  -3 -11   1    0.21    0.62
   3 -11  -1    0.25    0.18
  -3 -11   1    0.38    0.25
  -3 -11   1    0.48    0.26
  -3  11  -1    0.34    0.24
  -3 -11  -1    0.34    0.19
  -3 -11  -1    0.39    0.54
   3 -11   1    0.23    0.20
  -3 -11  -1    0.46    0.31
  -3  11   1    0.48    0.28
   3 -11   1    0.44    0.23
  -3 -12   1    2.01    0.30
  -3 -12   1    0.88    0.30
   3 -12  -1    2.59    0.35
  -3  12  -1    1.65    0.32
  -3 -12   1    1.60    0.38
  -3 -12  -1    1.61    0.30
   3 -12   1    2.00    0.31
   3 -12   1    2.00    0.34
  -3  12   1    1.92    0.30
  -3 -12  -1    1.13    0.26
  -4   0   1   52.74    2.36
   4   0  -1   53.63    2.46
   4   0   1   55.72    2.52
  -4   0   1   55.07    1.92
  -4   0  -1   53.75    2.19
  -4   0  -1   53.40    2.05
  -4   0   1   54.84    2.53
  -4  -1   1   39.14    1.95
   4   1   1   41.20    1.57
   4  -1  -1   42.23    2.16
   4   1   1   42.12    1.91
  -4  -1   1   40.59    1.98
   4  -1  -1   42.16    2.04
  -4   1  -1   41.31    2.18
  -4   1  -1   41.66    1.94
  -4   1  -1   41.93    1.83
   4   1  -1   41.25    1.85
   4   1  -1   40.48    1.92
  -4   1   1   39.62    2.00
   4  -1   1   40.75    2.20
  -4  -1  -1   41.80    1.62
  -4   1   1   41.33    1.82
  -4   1   1   40.76    2.21
  -4   2  -1   83.58    3.44
  -4   2  -1   92.23    3.66
  -4   2  -1   89.95    3.93
  -4  -2   1   91.60    3.35
   4   2   1   91.40    3.00
   4  -2  -1   88.92    3.85
   4   2   1   89.48    3.16
   4   2  -1   94.33    3.27
  -4   2   1   93.13    4.01
   4   2  -1   90.41    3.39
   4  -2   1   88.32    3.91
  -4   2   1   90.01    3.58
  -4   3  -1    8.19    1.10
  -4  -3   1    9.68    0.62
   4   3   1    8.60    0.63
   4  -3  -1   10.17    1.06
  -4   3  -1    9.08    0.98
  -4   3   1   10.09    1.17
   4   3  -1    9.63    0.59
   4  -3   1    7.47    1.05
   4   3  -1    9.30    0.84
  -4   3   1    8.59    0.99
   4  -4  -1   27.09    1.99
  -4   4  -1   24.74    2.07
   4   4   1   30.85    1.55
  -4   4  -1   31.76    2.10
  -4   4   1   30.29    2.24
   4   4  -1   29.65    1.76
   4  -4   1   26.95    2.97
  -4   4   1   29.22    2.03
   4   5   1    9.61    0.96
  -4  -5   1    8.35    1.11
   4   5   1    7.98    0.96
   4  -5  -1    7.86    0.75
  -4   5  -1   10.75    1.34
  -4   5   1    9.59    1.30
   4  -5   1    8.26    1.45
   4   5  -1    8.51    0.67
   4   5  -1    8.30    1.02
   4  -6  -1    2.88    0.53
   4   6   1    1.46    0.59
   4   6   1    0.94    0.62
  -4  -6   1    1.38    0.32
  -4  -6   1    2.59    0.75
  -4   6  -1    1.21    0.47
  -4  -6   1    1.30    0.33
  -4   6  -1    2.45    0.94
   4  -6  -1    3.22    1.21
  -4  -6  -1    1.81    0.52
  -4  -6  -1    2.58    0.63
   4  -6   1    2.02    0.44
   4  -6   1    2.48    0.70
  -4   6   1    0.88    0.40
  -4  -6  -1    1.36    0.39
  -4  -6  -1    1.67    0.55
   4  -6   1    1.32    0.42
   4   6  -1    1.37    0.63
   4  -7  -1   11.01    0.96
  -4  -7   1   10.75    0.94
   4  -7  -1   10.61    0.97
  -4  -7   1   11.97    1.31
  -4  -7   1   11.32    1.00
  -4   7  -1   14.24    1.79
  -4  -7   1   11.41    1.06
  -4   7  -1   12.07    1.16
   4  -7   1   11.14    1.35
   4   7  -1    8.66    2.16
  -4  -7  -1   11.55    1.03
  -4   7   1   11.48    1.11
  -4  -7  -1   12.16    1.28
   4  -7   1   11.63    0.94
  -4   7   1    9.84    1.61
   4  -7   1    9.41    0.99
  -4  -7  -1   10.03    0.96
  -4  -7  -1   10.45    0.89
  -4   8  -1  128.33    9.04
  -4  -8   1  123.55    4.52
  -4  -8   1  128.59    5.35
   4  -8  -1  127.64    4.72
  -4  -8   1  131.57    4.68
  -4  -8   1  124.60    4.89
   4  -8  -1  121.75    4.59
  -4   8  -1  125.59    5.05
  -4   8   1  125.46    4.99
  -4   8   1  141.00    8.12
   4  -8   1  124.70    4.63
  -4  -8  -1  128.34    4.75
   4  -8   1  117.95    4.69
  -4  -8  -1  126.73    4.83
  -4  -8  -1  124.08    4.48
   4  -8   1  131.92    5.69
  -4  -8  -1  126.01    5.18
   4  -9  -1   13.11    1.08
  -4  -9   1   11.22    1.23
  -4  -9   1   12.14    1.10
  -4  -9   1   13.61    1.02
  -4   9  -1   12.43    1.29
  -4   9   1   13.60    1.33
   4  -9   1   13.47    1.07
  -4  -9  -1   13.99    1.14
  -4  -9  -1   13.13    0.97
  -4  -9  -1   12.63    1.28
  -4  10  -1    8.16    0.87
   4 -10  -1    7.51    0.77
  -4 -10   1    7.53    0.78
   4 -10  -1    7.52    0.70
  -4 -10   1    6.24    1.16
  -4 -10   1    7.76    0.70
  -4 -10  -1    8.33    0.70
   4 -10   1    7.29    0.77
  -4  10   1    8.61    0.84
  -4 -10  -1    7.03    1.03
   4 -10   1    7.80    0.74
  -4 -10  -1    6.86    0.75
  -4  11  -1   15.03    1.03
  -4 -11   1   14.12    0.87
  -4 -11   1   14.21    1.30
   4 -11  -1   15.62    1.26
  -4 -11   1   15.65    0.99
   4 -11   1   14.22    0.96
   4 -11   1   15.66    1.02
  -4  11   1   15.08    0.98
  -4  11   1   14.34    0.99
  -4 -11  -1   14.91    0.92
  -4 -11  -1   14.53    0.93
  -4 -12   1    7.10    0.47
  -4  12  -1    6.22    0.54
  -4  12  -1    5.54    0.59
  -4 -12   1    5.98    0.47
  -4 -12  -1    6.61    0.45
  -4 -12  -1    6.23    0.45
  -4  12   1    6.29    0.54
   5   0   1   16.65    1.33
  -5   0  -1   18.67    1.11
  -5   0   1   14.41    1.35
   5   0  -1   15.05    1.33
  -5   0   1   15.61    0.81
  -5   0  -1   16.29    1.48
   5   0  -1   17.01    1.18
  -5   0  -1   17.25    1.10
  -5  -1   1    5.11    1.02
  -5   1  -1    5.61    0.65
  -5   1  -1    5.89    0.92
   5   1   1    5.98    0.71
  -5  -1   1    6.31    0.84
   5  -1  -1    5.24    0.94
   5   1  -1    5.50    0.72
  -5  -1  -1    6.58    0.57
   5  -1   1    4.54    0.98
   5   1  -1    5.65    0.62
  -5   1   1    6.63    0.62
  -5   1   1    4.70    0.85
  -5  -1  -1    6.06    0.73
   5   2   1   93.29    3.54
  -5   2  -1   99.14    4.48
  -5   2  -1   96.93    3.96
  -5  -2   1   97.51    3.78
   5   2   1   94.61    3.23
   5  -2  -1   98.69    4.49
  -5   2   1   93.67    3.85
   5  -2   1   98.85    4.55
   5   2  -1   90.06    3.59
  -5   2   1  103.79    4.67
   5   2  -1   94.23    3.67
  -5   2   1   93.64    3.35
  -5   3  -1   17.26    1.86
   5   3   1   20.25    1.03
  -5   3  -1   22.26    1.66
  -5  -3   1   20.62    1.18
   5  -3  -1   19.67    1.94
   5   3  -1   19.76    1.10
  -5   3   1   21.30    1.64
  -5   3   1   18.98    1.90
   5   3  -1   19.27    1.31
   5  -3   1   21.14    2.03
  -5   3   1   20.47    1.13
  -5   4  -1   38.92    2.07
  -5  -4   1   45.36    2.77
   5   4   1   41.98    1.89
  -5   4  -1   43.69    2.69
   5  -4  -1   41.15    2.34
  -5  -4   1   38.53    2.03
   5  -4  -1   36.51    2.33
   5  -4   1   36.43    2.10
  -5   4   1   42.14    2.65
   5  -4   1   50.87    3.42
  -5   4   1   39.92    2.07
  -5  -4  -1   36.45    2.10
   5   4  -1   41.00    2.18
   5  -5  -1   95.07    3.59
  -5  -5   1   89.50    3.67
  -5  -5   1   98.19    4.52
   5   5   1   88.17    3.51
  -5  -5   1   87.48    3.57
  -5   5  -1   86.68    3.72
  -5   5  -1   94.87    4.68
   5   5  -1   93.03    4.09
  -5   5   1   85.92    3.67
  -5  -5  -1   96.31    4.42
  -5  -5  -1   91.10    3.83
  -5   5   1   88.93    4.61
   5  -5   1   82.98    4.42
  -5  -5  -1   90.61    3.50
   5  -5   1   88.40    3.63
  -5  -6   1   46.92    2.30
  -5  -6   1   44.53    2.29
  -5  -6   1   52.18    3.06
  -5  -6   1   51.32    2.45
   5  -6  -1   47.62    2.31
  -5   6  -1   53.88    3.56
  -5   6  -1   46.92    2.50
  -5  -6  -1   47.76    2.20
  -5  -6  -1   51.28    2.96
  -5   6   1   46.05    3.32
  -5  -6  -1   48.34    2.53
   5   6  -1   48.13    2.95
   5  -6   1   49.10    2.30
  -5  -6  -1   46.03    2.23
  -5   6   1   49.28    2.50
   5  -6   1   47.61    2.31
   5  -7  -1   12.28    1.08
  -5   7  -1   12.37    1.99
  -5  -7   1   12.27    1.02
  -5  -7   1   13.20    1.10
  -5   7  -1   13.87    1.24
  -5  -7   1   12.99    1.10
  -5  -7   1   12.03    1.40
  -5  -7  -1   14.00    1.18
  -5  -7  -1   12.75    0.98
  -5  -7  -1   12.69    1.05
  -5  -7  -1   13.28    1.39
  -5   7   1   13.63    1.23
   5  -7   1   13.22    1.10
  -5  -8   1    8.85    0.83
  -5  -8   1    8.82    1.13
  -5   8  -1    5.64    0.86
  -5  -8   1    7.92    0.80
   5  -8  -1    9.02    0.90
  -5  -8   1    8.63    0.88
  -5  -8  -1    7.64    0.80
  -5   8   1    8.66    0.94
   5  -8   1    7.27    0.82
  -5  -8  -1    8.17    0.74
  -5  -8  -1    8.01    1.00
  -5  -8  -1    7.28    0.82
  -5  -9   1    4.25    0.55
  -5   9  -1    4.50    0.71
   5  -9  -1    4.97    0.64
  -5  -9   1    4.66    0.77
  -5  -9   1    5.03    0.62
  -5  -9   1    3.58    0.80
  -5  -9  -1    4.99    0.58
  -5  -9  -1    4.65    0.53
   5  -9   1    4.56    0.63
  -5  -9  -1    5.01    0.63
  -5  -9  -1    4.22    0.71
  -5   9   1    4.81    0.67
  -5 -10   1    3.12    0.78
   5 -10  -1    4.06    0.57
  -5 -10   1    3.75    0.45
  -5  10  -1    4.07    0.59
  -5 -10   1    3.14    0.48
  -5  10   1    3.60    0.57
  -5  10   1    3.89    0.54
  -5 -10  -1    3.47    0.42
   5 -10   1    3.33    0.51
  -5 -10  -1    3.30    0.97
  -5 -10  -1    3.67    0.47
  -5  11  -1    7.88    0.69
  -5 -11   1    6.33    0.87
  -5 -11   1    7.99    0.57
  -5 -11   1    6.50    0.52
  -5  11  -1    7.64    0.64
  -5  11   1    6.89    0.63
  -5 -11  -1    8.09    0.58
  -5 -11  -1    8.06    0.60
  -5  11   1    7.74    0.66
  -5  11   1    8.10    0.59
  -6   0  -1    2.78    0.75
  -6   1  -1   19.86    1.38
  -6   1   1   19.86    1.24
   6   1  -1   19.53    1.36
   6  -2  -1   38.36    2.04
  -6   2  -1   35.29    1.61
  -6   2  -1   38.32    2.20
  -6  -2   1   37.64    1.79
  -6   2   1   35.78    1.67
   6   2  -1   35.74    1.98
  -6   2   1   36.70    2.05
  -6  -3   1    2.93    0.54
  -6   3  -1    2.48    0.65
  -6   3  -1    2.83    0.44
  -6   3  -1    2.79    0.52
   6  -3  -1    3.45    0.76
   6  -3  -1    1.82    0.39
  -6  -3   1    2.84    0.92
  -6   3   1    3.86    0.83
   6  -3   1    2.42    0.51
  -6   3   1    2.12    0.46
  -6  -3  -1    2.86    0.57
   6   3  -1    2.44    0.59
  -6   3   1    2.67    0.42
   6  -4  -1    0.38    0.27
  -6  -4   1    0.74    0.33
  -6  -4   1    0.65    0.27
  -6  -4   1    0.32    0.43
  -6   4  -1    0.21    0.34
  -6   4  -1    1.08    0.52
   6  -4   1    0.60    0.38
  -6  -4  -1    0.74    0.46
  -6  -4  -1    0.31    0.57
  -6   4   1    0.60    0.31
   6  -4   1    0.51    0.24
   6   4  -1    1.30    0.52
  -6  -4  -1   -0.04    0.29
  -6   4   1    0.74    0.29
  -6   4   1    0.42    0.50
  -6   5  -1   -0.02    0.30
   6  -5  -1    0.35    0.33
  -6   5  -1    0.25    0.52
   6  -5  -1    0.21    0.22
  -6  -5   1    0.56    0.40
  -6  -5   1    0.03    0.21
  -6  -5   1    0.04    0.25
  -6   5   1   -0.05    0.14
  -6  -5  -1    0.09    0.35
   6  -5   1    0.27    0.25
   6  -5   1    0.23    0.25
  -6  -5  -1    0.21    0.34
  -6   5   1    0.12    0.24
   6  -5   1   -0.05    0.22
  -6  -5  -1    0.25    0.31
  -6   5   1   -0.78    0.51
  -6   6  -1   62.30    4.16
   6  -6  -1   68.67    3.07
  -6  -6   1   68.69    3.15
  -6  -6   1   73.85    3.93
  -6  -6   1   66.21    2.99
  -6   6  -1   67.87    3.24
  -6  -6  -1   76.02    3.21
  -6  -6  -1   75.66    3.87
  -6  -6  -1   70.84    3.28
  -6   6   1   72.83    3.29
   6  -6   1   72.22    3.08
   6  -6   1   66.56    2.99
  -6   6   1   66.59    2.95
  -6   6   1   66.55    4.30
   6  -7  -1   17.71    1.35
  -6   7  -1   18.14    1.46
  -6  -7   1   18.86    1.28
  -6  -7   1   18.24    1.33
  -6  -7   1   18.66    1.77
  -6  -7  -1   19.32    1.44
  -6   7   1   17.67    1.28
  -6   7   1   17.79    1.44
  -6  -7  -1   18.78    1.20
  -6  -7  -1   18.26    1.20
  -6  -7  -1   18.68    1.70
   6  -7   1   18.04    1.33
  -6  -8   1    1.14    0.39
   6  -8  -1    0.66    0.40
  -6  -8   1    1.50    0.34
  -6  -8   1    1.82    0.65
  -6  -8  -1    1.63    0.55
  -6   8   1    0.88    0.31
   6  -8   1    2.82    0.67
  -6  -8  -1    1.08    0.29
  -6  -8  -1    1.39    0.34
  -6  -8  -1    1.59    0.42
  -6   9  -1    3.58    0.55
  -6  -9   1    3.92    0.88
  -6  -9   1    4.75    0.74
  -6  -9   1    4.32    0.53
  -6  -9   1    3.56    0.56
  -6   9  -1    4.46    0.66
  -6  -9  -1    4.25    0.65
  -6   9   1    4.48    0.59
  -6  -9  -1    5.28    0.56
  -6  -9  -1    3.92    0.55
  -6  -9  -1    4.19    0.49
  -6   9   1    3.56    0.61
  -6 -10   1    1.96    0.58
  -6 -10   1    3.50    0.40
  -6  10  -1    3.19    0.53
  -6  10  -1    2.75    0.40
  -6 -10   1    3.55    0.54
  -6 -10  -1    2.16    0.32
  -6 -10  -1    3.56    0.65
  -6 -10  -1    2.14    0.43
  -6  10   1    3.14    0.43
  -6 -10  -1    2.88    0.39
  -6  10   1    2.92    0.54
  -6 -11   1    0.09    0.37
  -6  11  -1    0.65    0.26
  -6  11  -1    0.47    0.24
  -6 -11   1    0.48    0.16
  -6  11  -1    0.31    0.24
  -6  11   1    0.44    0.19
  -6  11   1    0.24    0.19
  -6  11   1    1.19    0.35
  -7   0  -1    5.75    0.77
  -7   0   1    7.01    0.67
   7   0   1    7.04    0.90
   7   0   1    7.65    0.82
  -7   0   1    7.09    0.73
   7   0  -1    6.98    0.91
   7   0  -1    7.56    0.87
   7  -1  -1   11.58    0.87
  -7  -1   1   11.79    1.31
  -7  -1   1   10.29    0.92
   7  -1  -1   12.47    1.10
   7  -1   1   11.15    1.08
   7   1  -1   10.47    0.96
   7   1  -1   10.08    1.02
  -7   1   1   11.66    1.00
  -7   1   1   11.34    0.85
   7  -1   1   12.64    0.94
  -7   2  -1   34.22    2.18
  -7   2  -1   33.95    1.82
   7  -2  -1   32.62    1.61
   7  -2  -1   30.32    1.86
  -7  -2   1   34.17    1.87
  -7   2   1   33.76    1.66
   7  -2   1   33.60    1.70
  -7   2   1   32.94    1.77
   7   2  -1   31.10    2.90
   7  -2   1   32.17    1.95
  -7  -2  -1   34.82    1.95
  -7   3  -1    4.50    0.95
  -7   3  -1    4.15    0.68
   7  -3  -1    3.50    0.62
  -7  -3   1    3.58    0.58
  -7  -3   1    3.31    0.90
   7  -3  -1    4.16    0.51
  -7   3  -1    2.66    0.75
  -7   3   1    3.52    0.56
   7  -3   1    2.51    0.56
  -7  -3  -1    3.86    0.66
  -7  -3  -1    5.06    1.00
  -7  -3  -1    4.99    0.72
   7  -3   1    4.29    0.55
  -7   3   1    2.47    0.78
  -7   3   1    4.84    0.67
   7  -4  -1    5.50    0.75
  -7   4  -1    5.41    0.64
   7  -4  -1    5.04    0.54
  -7  -4   1    4.95    0.97
  -7  -4   1    5.44    0.71
  -7  -4   1    5.17    0.72
  -7   4  -1    5.79    0.80
  -7   4  -1    3.43    0.99
  -7   4   1    6.12    0.66
   7  -4   1    6.11    0.59
  -7  -4  -1    5.94    0.77
  -7   4   1    5.36    0.57
  -7   4   1    4.80    0.79
  -7  -4  -1    5.72    1.04
   7  -4   1    6.73    0.84
  -7   4   1    4.58    1.13
  -7  -4  -1    7.35    0.84
  -7   5  -1  103.89    4.06
  -7   5  -1  111.93    4.50
  -7   5  -1  108.91    5.60
  -7  -5   1  105.10    4.27
  -7  -5   1  115.76    4.49
   7  -5  -1  113.58    3.88
  -7  -5   1  116.85    5.50
  -7  -5  -1  109.21    5.32
  -7   5   1  112.79    5.63
  -7   5   1  107.84    3.86
  -7  -5  -1  107.00    4.14
  -7  -5  -1  110.29    4.50
  -7   5   1  113.80    4.23
   7  -5   1  105.17    3.63
   7  -5   1  112.02    4.48
  -7   5   1  109.36    4.42
  -7  -6   1   27.12    1.74
  -7  -6   1   24.98    1.59
  -7   6  -1   27.61    1.83
  -7   6  -1   29.50    1.63
  -7  -6   1   28.87    2.27
  -7  -6  -1   27.62    1.77
  -7   6   1   25.37    1.57
  -7   6   1   26.79    1.75
  -7  -6  -1   27.26    2.22
  -7  -6  -1   26.84    1.54
  -7   7  -1   12.42    1.18
  -7  -7   1   12.70    1.22
  -7   7  -1   11.17    0.96
  -7  -7   1   11.65    1.40
  -7  -7   1   13.73    1.17
  -7  -7  -1   12.45    1.15
  -7  -7  -1   12.14    1.57
  -7   7   1   10.26    1.07
  -7   7   1   11.19    0.99
  -7  -8   1    0.23    0.20
  -7   8  -1    0.21    0.20
  -7  -8   1    0.31    0.50
  -7  -8   1    0.27    0.26
  -7   8  -1    0.50    0.22
  -7  -8  -1    0.28    0.20
  -7  -8  -1    0.52    0.21
  -7   8   1    0.29    0.34
  -7   8   1    0.24    0.17
  -7  -8  -1    0.24    0.31
  -7   8   1    0.29    0.25
  -7  -9   1    8.02    0.88
  -7   9  -1    8.25    0.79
  -7  -9   1    8.71    1.25
  -7   9  -1    9.15    0.73
  -7  -9   1    9.14    0.80
  -7  -9  -1    7.11    0.78
  -7  -9  -1    8.00    0.60
  -7   9   1    8.37    0.61
  -7  -9  -1    9.55    0.90
  -7   9   1    7.89    0.78
  -7   9   1    7.55    0.70
  -7  10  -1    6.27    0.59
  -7 -10   1    6.01    0.44
  -7  10  -1    5.62    0.57
  -7  10  -1    4.75    0.48
  -7 -10  -1    5.55    0.46
  -7  10   1    6.02    0.57
  -7  10   1    5.12    0.51
  -7  10   1    5.91    0.40
   8   0  -1    0.35    0.30
   8   0   1    0.34    0.26
   8   0  -1    0.56    0.30
   8   0   1    0.19    0.28
  -8   0   1    0.20    0.52
  -8   0  -1    0.35    0.30
   8  -1  -1   17.19    1.13
  -8   1  -1   15.42    1.19
   8  -1  -1   15.88    1.32
  -8  -1   1   16.65    1.19
   8   1   1   16.35    1.14
   8   1   1   16.83    1.37
  -8  -1  -1   15.86    1.26
  -8   1   1   15.97    1.06
   8  -1   1   15.76    1.35
   8   1  -1   16.41    1.30
   8  -1   1   17.17    1.17
   8   1  -1   16.25    1.14
   8  -2  -1   16.45    1.26
   8   2   1   16.86    1.33
  -8   2  -1   17.95    1.19
   8  -2  -1   17.62    1.56
   8   2   1   14.31    1.20
  -8  -2   1   14.23    1.65
  -8  -2  -1   11.79    1.58
   8  -2   1   17.18    1.84
   8   2  -1   16.55    1.17
  -8   2   1   16.97    1.22
  -8   2   1   15.40    1.10
   8  -2   1   17.92    1.21
  -8  -3   1   51.01    3.48
   8  -3  -1   50.06    2.57
   8  -3  -1   50.77    2.15
  -8  -3   1   52.19    2.53
  -8   3  -1   48.56    2.35
   8   3  -1   45.81    2.24
  -8   3   1   48.35    2.36
  -8   3   1   50.51    2.27
   8  -3   1   51.93    2.23
   8  -3   1   49.60    2.63
  -8  -3  -1   44.96    2.99
  -8  -3  -1   50.93    2.58
  -8  -3  -1   48.87    3.39
  -8  -4   1   23.23    1.58
   8  -4  -1   23.06    1.21
  -8  -4   1   25.76    2.38
  -8   4  -1   25.20    1.61
  -8  -4   1   23.17    1.60
   8  -4   1   24.29    1.28
  -8  -4  -1   25.51    2.30
  -8   4   1   24.53    1.63
   8  -4   1   26.12    1.76
  -8   4   1   21.54    1.49
  -8  -4  -1   24.42    1.51
  -8  -4  -1   23.02    1.62
  -8  -5   1    8.93    1.29
  -8  -5   1    8.95    0.94
  -8  -5   1    9.47    0.94
  -8   5  -1    8.74    0.91
  -8   5  -1    8.65    0.83
  -8  -5  -1    9.64    1.37
  -8   5   1    8.45    0.93
  -8  -5  -1    8.29    0.94
  -8  -5  -1    8.10    0.81
  -8   5   1    8.69    0.83
   8  -5   1    8.26    0.60
   8  -5   1    8.93    0.96
  -8  -6   1   10.25    0.93
  -8   6  -1   10.32    0.87
  -8   6  -1   10.62    1.43
  -8  -6   1    9.86    1.15
  -8  -6   1   10.38    1.71
  -8   6   1   11.30    1.41
  -8   6   1   10.70    0.93
  -8  -6  -1   10.56    0.87
  -8  -6  -1   11.19    1.41
  -8   6   1    9.89    0.70
  -8  -7   1   16.55    1.08
  -8   7  -1   15.74    0.84
  -8  -7   1   19.33    1.69
  -8  -7   1   17.19    1.29
  -8   7  -1   15.54    1.06
  -8   7  -1   16.82    1.25
  -8   7   1   15.49    0.85
  -8  -7  -1   15.03    1.16
  -8  -7  -1   15.40    1.45
  -8   7   1   17.07    1.24
  -8   7   1   16.61    1.12
  -8  -7  -1   16.82    1.00
  -8  -8   1    4.67    0.94
  -8  -8   1    6.40    0.83
  -8   8  -1    5.35    0.42
  -8  -8   1    8.28    0.82
  -8   8  -1    5.84    0.57
  -8   8  -1    6.29    0.69
  -8   8   1    6.40    0.64
  -8  -8  -1    4.44    0.68
  -8  -8  -1    5.68    0.50
  -8   8   1    6.24    0.69
  -8  -8  -1    5.98    0.65
  -8   8   1    6.25    0.46
  -8  -9   1    0.72    0.28
  -8   9  -1    1.69    0.47
  -8  -9   1    1.29    0.23
  -8   9  -1    1.06    0.33
  -8  -9   1    1.51    0.44
  -8  -9  -1    0.53    0.27
  -8  -9  -1    0.81    0.59
  -8   9   1    1.02    0.28
  -8   9   1    0.45    0.24
  -8 -10   1    0.03    0.17
  -8  10  -1   -0.01    0.10
  -8  10   1   -0.06    0.12
   9   0   1   45.15    2.47
  -9   0   1   44.48    2.05
   9   0   1   47.07    2.22
   9   0  -1   47.64    2.17
  -9   0  -1   45.76    2.17
   9   1   1   34.35    1.80
  -9  -1   1   33.07    1.77
   9   1   1   34.52    2.02
   9  -1  -1   34.40    1.73
  -9  -1  -1   34.08    1.87
   9  -1   1   34.38    2.11
   9   1  -1   36.07    1.79
   9  -1   1   33.45    1.77
  -9  -2   1    2.15    0.46
   9   2   1    2.21    0.50
   9  -2  -1    2.84    0.45
  -9  -2   1    1.88    0.67
   9   2   1    2.04    0.44
  -9  -2  -1    3.61    0.58
   9   2  -1    1.80    0.44
   9  -2   1    3.03    0.68
  -9  -2  -1    2.49    0.57
   9  -2   1    3.66    0.51
  -9  -3   1   16.50    1.23
   9   3   1   15.07    1.16
  -9  -3   1   15.93    1.31
  -9   3  -1   15.64    1.12
  -9  -3   1   16.81    1.91
   9  -3  -1   16.92    1.06
  -9  -3  -1   17.59    1.24
   9  -3   1   18.29    1.12
   9  -3   1   18.33    1.43
   9   3  -1   18.91    1.17
  -9  -3  -1   16.61    1.31
  -9  -3  -1   19.25    2.02
  -9   3   1   18.09    1.20
  -9  -4   1    0.75    0.43
  -9  -4   1    1.09    0.36
   9   4   1    1.67    0.41
  -9  -4   1    0.66    0.47
   9  -4   1    0.88    0.38
  -9  -4  -1    1.43    0.68
   9  -4   1    1.57    0.48
   9   4  -1    1.51    0.35
  -9   4   1    1.19    0.40
  -9  -4  -1    1.24    0.43
  -9  -4  -1    1.18    0.36
  -9   5  -1    1.13    0.33
  -9  -5   1    1.11    0.61
  -9  -5   1    1.24    0.42
  -9  -5   1    0.48    0.27
  -9  -5  -1    0.30    0.22
  -9  -5  -1    0.49    0.29
  -9   5   1    0.60    0.26
   9  -5   1   -0.03    0.20
  -9  -5  -1    1.06    0.59
  -9  -6   1    1.46    0.53
  -9  -6   1    1.40    0.34
  -9   6  -1   -0.24    0.64
  -9  -6   1    1.93    0.60
  -9   6  -1    1.06    0.31
  -9  -6  -1    0.85    0.40
  -9   6   1    1.56    0.35
  -9  -6  -1    1.03    0.34
  -9  -6  -1    0.82    0.43
  -9   6   1    1.09    0.33
  -9  -7   1    0.70    0.33
  -9   7  -1    1.31    0.38
  -9  -7   1    0.66    0.70
  -9  -7   1    1.50    0.29
  -9  -7  -1    1.05    0.32
  -9   7   1    1.12    0.38
  -9   7   1    1.13    0.56
  -9  -7  -1    0.87    0.36
  -9  -7  -1    1.08    0.25
  -9  -8   1    2.54    0.34
  -9  -8   1    3.00    0.70
  -9   8  -1    2.63    0.41
  -9  -8   1    2.68    0.47
  -9  -8  -1    2.21    0.58
  -9  -8  -1    2.48    0.40
  -9   8   1    3.04    0.42
  -9   8   1    2.74    0.55
  -9  -9   1    4.42    0.42
  -9   9  -1    4.32    0.38
  -9   9   1    4.39    0.38
  -9  -9  -1    4.54    0.52
  10   0   1   27.03    1.72
 -10   0  -1   26.88    1.37
  10   0  -1   25.64    1.57
  10   0   1   29.63    1.67
 -10   0   1   25.98    1.30
  10   1   1   40.35    1.94
 -10  -1   1   42.22    1.98
 -10  -1   1   37.72    2.97
  10  -1  -1   45.62    2.01
  10  -1   1   40.94    2.01
  10   1  -1   41.52    1.92
 -10  -1  -1   38.46    1.89
  10  -1   1   40.66    2.26
 -10  -2   1    0.62    0.38
 -10  -2   1    0.06    0.54
 -10  -2   1    1.04    0.34
  10   2   1    0.96    0.31
  10  -2  -1    0.51    0.21
  10  -2   1    0.29    0.23
  10   2  -1    0.40    0.22
 -10  -2  -1    0.68    0.29
  10  -2   1    0.49    0.21
 -10  -2  -1    0.59    0.44
 -10  -2  -1    1.25    0.35
  10   3   1    1.23    0.31
 -10  -3   1    1.47    0.60
  10  -3  -1    1.86    0.35
 -10  -3   1    1.24    0.57
 -10  -3   1    1.24    0.34
  10  -3   1    2.15    0.35
 -10  -3  -1    0.96    0.51
 -10  -3  -1    2.29    0.48
  10   3  -1    1.38    0.33
 -10  -4   1   16.21    1.67
  10   4   1   17.03    1.11
  10  -4  -1   17.59    0.83
 -10  -4   1   17.45    1.16
 -10  -4   1   19.01    1.46
 -10  -4  -1   18.39    1.78
  10   4  -1   17.32    1.05
  10  -4   1   18.31    0.88
 -10  -4  -1   17.54    1.16
  10   5   1    8.46    0.68
 -10   5  -1    7.82    0.64
 -10  -5   1    7.56    1.14
 -10  -5   1    6.88    0.99
 -10  -5  -1    7.24    1.01
  10   5  -1    7.23    0.63
 -10  -5  -1    8.02    0.73
 -10   5   1    7.72    0.64
 -10  -6   1    1.87    0.54
 -10  -6   1    2.16    0.31
 -10   6  -1    2.53    0.37
 -10  -6   1    1.95    1.18
 -10   6   1    1.52    0.30
 -10  -6  -1    2.67    0.70
 -10  -6  -1    2.07    0.52
 -10  -7   1    0.31    0.42
 -10  -7   1    0.35    0.17
 -10   7  -1    0.27    0.19
 -10  -7   1    0.37    0.19
 -10   7   1    0.50    0.17
 -10  -7  -1    0.13    0.15
 -10  -7  -1    0.48    0.55
 -10  -8   1    2.14    0.32
 -10  -8   1    2.03    0.32
  11   0   1    0.30    0.18
 -11   0   1    0.30    0.28
  11   0  -1    0.10    0.16
  11  -1  -1    5.14    0.51
 -11  -1   1    5.34    0.96
 -11  -1   1    6.46    0.97
 -11  -1   1    5.70    0.55
  11   1   1    5.73    0.56
 -11  -1  -1    5.47    0.96
  11   1  -1    5.62    0.54
  11  -1   1    5.40    0.54
 -11  -1  -1    5.41    0.63
 -11  -2   1   12.93    0.95
  11   2   1   14.54    0.91
  11  -2  -1   15.01    0.84
 -11  -2   1   13.23    1.47
 -11  -2  -1   14.10    1.19
 -11  -2  -1   11.70    1.42
  11   2  -1   14.46    0.90
  11  -2   1   15.10    0.88
 -11  -3   1   12.81    1.16
 -11  -3   1    9.79    1.19
 -11  -3   1   13.06    0.85
  11   3   1   12.60    0.80
  11  -3  -1   11.62    0.68
  11   3  -1   12.44    0.76
 -11  -3  -1   10.53    1.23
 -11  -3  -1   12.80    1.07
 -11  -4   1    1.77    0.32
 -11  -4   1    1.61    0.54
  11   4   1    1.88    0.32
 -11  -4   1    1.39    0.60
  11   4  -1    1.51    0.27
 -11  -4  -1    1.83    0.58
 -11  -4  -1    1.42    0.47
 -11  -5   1    1.33    0.30
  11   5   1    2.26    0.36
 -11  -5   1    1.15    0.47
 -11  -5   1    1.27    0.39
 -11  -5  -1    2.22    0.67
 -11  -5  -1    1.34    0.37
  11   5  -1    1.88    0.28
 -11  -6   1    2.68    0.43
 -11  -6  -1    3.04    0.42
 -11  -6  -1    5.10    0.76
  12   0   1   -0.01    0.10
 -12   0   1    0.07    0.17
  12   0  -1    0.06    0.12
 -12   0   1    0.29    0.31
 -12   0  -1   -0.02    0.18
 -12  -1   1    0.45    0.27
 -12   1  -1    0.12    0.26
  12  -1  -1    0.47    0.15
  12   1   1    0.46    0.17
  12   1  -1    0.36    0.14
 -12   1   1    0.40    0.21
 -12  -1  -1    0.10    0.21
 -12   1   1    0.31    0.36
  12  -1   1    0.39    0.14
 -12   2  -1    0.09    0.21
  12   2   1   -0.04    0.09
 -12  -2   1    0.03    0.16
  12  -2  -1    0.21    0.10
 -12  -2  -1   -0.18    0.12
  12   2  -1    0.13    0.11
 -12   2   1    0.06    0.15
  12  -2   1   -0.05    0.09
 -12   3  -1    0.31    0.22
 -12  -3   1    0.51    0.21
  12   3   1    0.90    0.25
 -12  -3  -1    0.74    0.28
 -12   3   1    0.70    0.27
 -12  -3  -1    0.18    0.24
 -12  -4   1    3.56    0.47
 -12  -4   1    2.59    0.41
 -12   4  -1    3.00    0.47
  12   4  -1    3.49    0.29
 -12  -4  -1    3.28    0.47
 -12  -4  -1    4.39    0.56
   0   0   2  462.41   13.16
   0   0   2  459.21   13.19
   0   0   2  458.40   13.08
   0   0  -2  423.64   13.13
   0  -1   2  619.59   18.85
   0   1  -2  667.78   18.83
   0   1   2  680.71   18.76
   0  -1  -2  627.02   18.73
   0   2   2  229.41    6.84
   0   2   2  215.42    6.87
   0   2  -2  235.74    7.07
   0  -2   2  210.89    7.09
   0  -2  -2  220.41    6.78
   0   2  -2  234.07    7.01
   0  -3   2  185.08    6.17
   0   3  -2  209.15    6.46
   0  -3  -2  194.31    6.06
   0  -3   2  194.65    6.95
   0   3   2  192.09    6.36
   0   3   2  198.58    6.16
   0   4   2  109.04    3.84
   0   4  -2  112.19    4.26
   0   4   2  104.78    4.22
   0  -4  -2  115.58    3.76
   0  -5   2   59.81    2.60
   0   5   2   61.22    3.16
   0   5  -2   60.53    2.99
   0  -5   2   63.89    2.75
   0  -5  -2   61.75    2.40
   0  -6   2   74.43    3.13
   0   6  -2   74.28    3.83
   0   6  -2   74.68    3.69
   0   6   2   73.39    3.90
   0  -7  -2   56.55    2.27
   0  -7  -2   51.03    2.52
   0  -7   2   53.76    2.74
   0  -7   2   58.08    2.85
   0  -7  -2   55.49    3.06
   0  -7   2   52.43    2.26
   0   7  -2   50.73    3.21
   0   7   2   57.48    3.56
   0   7  -2   59.14    4.52
   0   8  -2    0.00    0.45
   0   8   2    0.29    0.57
   0  -8  -2    0.13    0.27
   0  -8   2    0.80    0.34
   0  -8   2    0.06    0.51
   0  -8  -2   -0.10    0.18
   0  -8  -2   -0.08    0.49
   0  -9  -2   -0.05    0.52
   0  -9   2    0.20    0.22
   0  -9   2    0.17    0.17
   0  -9  -2   -0.14    0.23
   0  -9  -2    0.26    0.30
   0  -9   2   -0.17    0.55
   0 -10  -2   21.51    1.57
   0 -10   2   22.73    2.02
   0 -10  -2   26.02    1.74
   0 -10   2   28.33    2.05
   0 -10   2   25.80    1.60
   0 -11  -2   21.80    1.36
   0 -11   2   18.15    1.62
   0 -11   2   21.93    1.44
   0 -11   2   24.15    1.38
   0 -11  -2   22.94    1.34
   0 -12   2    0.10    0.19
   0 -12   2    0.06    0.15
   0 -12   2   -0.22    0.13
   0  12   2    0.04    0.37
   0 -12  -2   -0.19    0.12
   0 -12  -2    0.18    0.15
  -1   0   2  142.55    4.80
  -1   0   2  163.69    4.81
   1   0  -2  164.90    4.80
  -1   0  -2  146.32    4.80
  -1   0  -2  151.40    4.78
   1   0   2  143.47    4.81
   1   0   2  151.26    4.74
  -1   0  -2  154.54    4.49
   1   0  -2  151.01    4.75
   1   1   2  521.93   14.83
   1   1   2  526.78   14.63
   1  -1  -2  495.17   14.97
  -1  -1   2  516.62   15.10
  -1   1  -2  518.23   15.07
   1  -1  -2  492.67   15.00
  -1  -1   2  534.52   14.82
  -1   1   2  495.13   14.99
   1   1  -2  481.33   14.90
   1  -1   2  511.54   15.08
  -1   1   2  536.46   15.10
   1   1  -2  534.01   14.77
  -1  -1  -2  523.54   14.86
   1  -1   2  483.54   15.15
   1   1  -2  505.99   15.01
   1  -2  -2  147.84    4.79
   1   2   2  152.95    4.57
  -1  -2   2  142.30    4.70
  -1  -2   2  148.95    4.64
  -1   2  -2  133.20    4.85
   1   2   2  150.81    4.47
   1  -2   2  152.59    4.92
   1  -2   2  153.51    4.95
   1   2  -2  154.77    4.89
   1   2  -2  142.36    4.59
  -1   2   2  132.27    4.75
  -1  -2  -2  147.47    4.46
   1   2  -2  143.68    4.63
  -1   2   2  145.78    4.85
   1   3   2   69.60    2.29
  -1   3  -2   65.78    2.84
  -1  -3   2   72.73    2.57
   1  -3  -2   70.69    2.69
  -1  -3   2   74.55    2.53
   1   3  -2   68.74    2.62
  -1   3   2   68.17    2.76
   1   3  -2   67.88    2.81
   1  -3   2   68.78    2.92
   1  -3   2   68.76    2.80
  -1   3   2   67.48    2.81
  -1  -3  -2   69.68    2.25
   1   4   2  279.89    8.17
   1  -4  -2  290.80    8.87
  -1   4  -2  260.73    9.18
  -1  -4   2  282.77    8.63
  -1  -4   2  280.66    8.54
  -1  -4  -2  278.97    8.13
   1   4  -2  279.05    9.14
  -1   4   2  272.29    9.32
  -1   4   2  281.43    8.99
   1  -4   2  266.44    8.99
   1  -4   2  285.11    9.14
   1   4  -2  279.35    8.94
  -1   5  -2  174.40    6.77
  -1  -5   2  193.13    6.42
  -1  -5   2  168.53    6.11
   1  -5   2  182.22    8.12
   1   5  -2  181.16    6.51
   1  -5   2  202.62    6.63
  -1   5   2  174.38    6.91
   1   5  -2  178.93    6.68
  -1   6  -2   39.84    2.59
   1   6   2   38.85    2.60
  -1  -6   2   37.12    2.09
   1   6  -2   35.73    2.42
  -1   6   2   37.97    2.63
   1   6  -2   38.53    2.35
   1  -7  -2   44.07    2.20
  -1  -7   2   45.00    2.41
  -1   7  -2   47.34    3.15
  -1  -7   2   46.15    2.49
   1   7   2   46.67    3.15
   1  -7  -2   43.30    1.98
  -1  -7   2   43.63    2.01
   1  -7  -2   46.55    2.40
   1   7  -2   52.11    4.18
   1  -7   2   47.57    2.49
  -1  -7  -2   46.22    2.30
   1   7  -2   46.86    2.88
  -1  -7  -2   44.98    2.34
  -1  -7  -2   45.26    1.96
   1  -7   2   45.41    2.48
   1  -7   2   44.52    1.97
  -1  -8   2   47.56    2.59
   1   8   2   45.64    3.48
   1  -8  -2   49.78    2.64
   1  -8  -2   47.70    2.41
  -1   8  -2   50.44    3.52
  -1   8  -2   46.66    2.47
  -1  -8   2   50.86    2.82
   1  -8  -2   45.09    2.24
  -1  -8   2   42.19    3.06
   1   8  -2   50.02    3.31
   1  -8   2   48.91    2.19
  -1  -8  -2   49.09    2.53
  -1  -8  -2   48.80    2.13
  -1   8   2   46.47    3.52
   1  -8   2   51.01    2.80
  -1  -8  -2   38.89    2.77
   1  -8   2   50.21    2.64
  -1   9  -2    2.79    0.64
  -1  -9   2    1.36    0.35
  -1  -9   2    1.24    0.77
   1  -9  -2    1.13    0.48
   1  -9  -2    0.99    0.51
  -1  -9   2    1.43    0.44
   1  -9  -2    2.45    0.57
  -1  -9  -2    1.77    0.71
  -1  -9  -2    0.58    0.27
  -1  -9  -2    2.01    0.53
   1  -9   2    1.52    0.38
   1  -9   2    1.30    0.60
   1  -9   2    0.99    0.36
  -1 -10   2    1.32    0.79
  -1 -10   2    0.82    0.31
  -1  10  -2    1.81    0.47
   1 -10  -2    0.98    0.41
   1 -10  -2    0.66    0.30
  -1 -10   2    1.46    0.40
   1 -10   2    1.16    0.59
  -1 -10  -2    1.34    0.47
   1 -10   2    1.14    0.38
   1 -10   2    1.38    0.47
  -1 -10  -2    0.94    0.33
   1 -11  -2    4.85    0.61
  -1 -11   2    4.88    0.65
  -1 -11   2    4.83    0.65
   1 -11  -2    5.12    0.58
  -1 -11  -2    4.81    0.71
   1 -11   2    4.02    0.69
   1 -11   2    4.20    0.61
  -1 -11  -2    4.39    0.61
   1 -11   2    5.49    0.66
  -1 -12   2    3.43    0.55
  -1 -12   2    4.65    0.59
   1 -12  -2    4.66    0.47
   1 -12  -2    4.95    0.51
  -1 -12   2    5.02    0.54
   1 -12   2    4.47    0.48
   1 -12   2    4.54    0.49
  -1 -12  -2    4.40    0.48
  -1 -12  -2    4.99    0.50
  -1  12   2    4.09    0.46
   2   0   2  376.83   11.78
  -2   0   2  397.81   11.84
  -2   0   2  386.98   11.80
   2   0   2  392.79   11.79
   2   0  -2  386.24   11.77
  -2   0  -2  413.64   11.28
   2   0  -2  399.53   11.76
   2   1   2  176.27    5.55
   2  -1  -2  177.74    5.73
  -2  -1   2  182.64    5.67
  -2   1  -2  174.75    5.76
   2   1   2  182.49    5.52
   2  -1  -2  167.39    5.75
  -2  -1   2  187.19    5.84
   2  -1   2  178.58    5.86
   2   1  -2  173.60    5.67
  -2   1   2  181.07    5.87
   2   1  -2  180.94    5.63
  -2   1   2  177.06    5.73
   2  -2  -2    5.24    0.56
   2   2   2    5.02    0.36
   2   2   2    5.62    0.35
  -2  -2   2    5.32    0.45
  -2  -2   2    5.08    0.59
   2   2   2    5.90    0.36
  -2   2  -2    5.18    0.58
  -2   2  -2    5.17    0.58
  -2   2   2    5.47    0.61
   2   2  -2    5.49    0.55
   2   2  -2    5.20    0.32
   2   2  -2    6.03    0.47
   2  -2   2    5.15    0.61
  -2   2   2    5.38    0.56
  -2  -3   2  376.40   11.21
   2  -3  -2  382.54   11.80
  -2   3  -2  374.44   11.89
   2   3  -2  386.30   11.26
  -2   3   2  369.46   11.92
  -2   3   2  368.10   11.81
  -2   3   2  381.70   11.94
   2   3  -2  377.37   11.22
   2   3  -2  380.63   11.73
   2  -3   2  372.53   13.33
   2  -4  -2  135.84    5.08
  -2  -4   2  139.99    4.40
  -2   4  -2  138.87    5.32
  -2   4   2  137.03    5.24
   2   4  -2  137.22    5.13
   2  -4   2  147.20    5.37
  -2   4   2  124.25    5.27
   2   4  -2  137.07    4.70
  -2   5  -2  113.32    4.85
   2   5  -2  110.45    4.63
   2   5  -2  110.38    4.24
  -2   5   2  109.11    4.91
  -2  -6   2    2.30    0.55
   2   6   2    3.77    0.86
   2  -6  -2    3.10    0.52
  -2  -6   2    2.65    0.43
  -2  -6   2    2.53    0.58
  -2   6  -2    3.37    0.82
   2   6   2    3.19    0.69
   2  -6   2    2.75    0.60
   2   6  -2    3.38    0.70
  -2  -6  -2    3.19    0.50
   2   6  -2    2.94    0.78
  -2   6   2    1.53    0.57
   2   7   2   12.52    1.63
   2   7   2   11.05    1.43
   2  -7  -2   12.72    1.18
  -2  -7   2   10.02    1.06
  -2   7  -2   13.97    1.68
   2  -7  -2   10.53    0.87
  -2  -7   2   12.05    0.95
   2  -7  -2   12.84    1.05
  -2  -7   2   13.67    1.26
   2   7  -2   13.98    1.38
   2  -7   2   12.88    0.88
  -2   7   2   11.58    1.12
   2   7  -2   12.80    1.66
  -2  -7  -2    7.98    1.28
  -2  -7  -2   11.57    1.02
   2  -7   2   11.03    1.11
  -2   7   2   14.33    1.75
   2  -7   2   13.01    1.26
  -2  -7  -2   12.31    0.88
  -2  -8   2   35.66    2.17
   2   8   2   34.40    2.98
  -2  -8   2   36.68    2.29
   2  -8  -2   34.51    2.19
   2  -8  -2   35.03    1.82
  -2   8  -2   30.64    1.98
  -2   8  -2   29.38    2.80
  -2  -8   2   34.09    1.78
  -2  -8  -2   35.96    2.11
  -2   8   2   36.10    2.01
  -2  -8  -2   35.56    2.00
  -2   8   2   31.98    2.94
   2   8  -2   28.27    2.41
   2  -8   2   34.28    2.31
   2  -8   2   34.30    1.77
   2  -9  -2   14.70    1.17
  -2  -9   2   14.15    1.34
  -2   9  -2   12.53    1.23
  -2  -9   2   14.21    1.63
   2  -9  -2   13.89    1.07
   2  -9  -2   14.76    1.37
  -2  -9   2   14.67    1.07
   2  -9   2   14.98    1.32
  -2   9   2   13.76    1.20
  -2  -9  -2   15.49    1.39
  -2  -9  -2   13.94    1.19
   2  -9   2   13.41    1.42
   2  -9   2   14.91    1.08
  -2  -9  -2   15.13    1.04
  -2 -10   2    2.61    0.84
  -2 -10   2    3.95    0.52
  -2 -10   2    2.87    0.60
  -2  10  -2    2.82    0.55
   2 -10  -2    4.08    0.60
   2 -10  -2    3.99    0.57
  -2  10   2    3.45    0.60
  -2 -10  -2    2.77    0.60
  -2 -10  -2    3.09    0.57
  -2 -10  -2    3.66    0.60
   2 -10   2    3.35    0.66
   2 -10   2    3.47    0.73
   2 -10   2    3.70    0.54
   2 -11  -2    5.13    0.61
  -2 -11   2    3.42    0.83
   2 -11  -2    5.37    0.56
  -2 -11   2    5.20    0.59
  -2 -11   2    5.18    0.66
  -2  11  -2    4.30    0.64
   2 -11   2    5.59    0.58
  -2  11   2    4.02    0.61
   2 -11   2    4.98    0.66
  -2 -11  -2    4.36    0.59
  -2 -11  -2    4.71    0.70
   2 -11   2    4.76    0.73
   2 -12  -2    0.63    0.30
  -2 -12   2    0.30    0.19
  -2 -12   2    0.80    0.31
   2 -12  -2    0.27    0.18
  -2 -12   2    0.09    0.23
  -2  12   2    0.32    0.20
   2 -12   2    0.01    0.14
  -2 -12  -2    0.73    0.22
   2 -12   2    0.37    0.22
  -2 -12  -2    0.55    0.21
   3   0  -2   33.79    1.65
  -3   0  -2   34.60    1.62
  -3   0   2   33.27    1.67
  -3   0   2   32.77    1.26
  -3   0   2   34.63    1.74
   3   0  -2   34.16    1.60
  -3   0  -2   34.57    1.18
   3   0   2   33.84    1.69
   3   1   2  323.77    9.71
  -3   1  -2  316.67    9.99
  -3   1  -2  313.27    9.49
   3   1   2  314.71    9.65
  -3   1  -2  325.72    9.88
   3  -1  -2  334.53   10.03
   3  -1  -2  293.74    9.81
  -3  -1   2  291.40    9.86
  -3  -1   2  324.39    9.83
   3   1  -2  319.11    9.72
  -3   1   2  308.14    9.70
   3   1  -2  318.07    9.78
  -3   1   2  309.50    9.91
   3  -1   2  329.69   10.12
  -3   1   2  319.88   10.10
  -3  -2   2    0.22    0.19
   3   2   2    0.44    0.15
  -3   2  -2    0.13    0.19
  -3   2  -2   -0.02    0.17
   3  -2  -2    0.09    0.20
  -3  -2   2    0.14    0.14
   3   2   2    0.44    0.17
   3   2  -2    0.46    0.16
  -3   2   2    0.06    0.21
  -3   2   2    0.65    0.24
  -3   2   2    0.45    0.20
   3  -2   2   -0.37    0.20
   3   2  -2    0.18    0.12
   3   3   2   75.30    2.64
  -3   3  -2   78.78    3.44
  -3  -3   2   79.51    2.82
   3  -3  -2   77.82    3.42
  -3   3  -2   76.20    3.45
   3   3  -2   78.37    2.76
   3  -3   2   76.12    3.52
  -3   3   2   78.52    3.42
  -3   3   2   80.10    3.53
   3   3  -2   79.16    3.21
  -3  -4   2   53.51    1.87
   3  -4  -2   56.63    3.23
  -3   4  -2   52.92    3.07
   3   4   2   53.03    2.20
  -3  -4   2   53.67    1.88
  -3   4  -2   50.72    2.77
   3  -4   2   51.63    2.92
   3   4  -2   50.53    1.96
   3   4  -2   51.64    2.57
  -3   4   2   54.61    3.31
  -3   4   2   47.53    2.78
   3   5   2    4.83    0.66
  -3   5  -2    5.08    0.88
   3   5  -2    3.21    0.72
   3   5  -2    6.22    0.67
  -3   5   2    5.90    0.98
  -3  -6   2   30.32    1.79
  -3   6  -2   28.87    1.80
  -3  -6   2   30.67    1.96
   3  -6  -2   34.92    1.83
  -3   6  -2   32.26    2.47
   3   6   2   29.29    2.14
  -3  -6   2   28.15    2.23
   3   6   2   28.02    1.94
   3   6  -2   30.55    1.81
  -3   6   2   31.45    2.47
  -3  -6  -2   32.38    1.75
   3   6  -2   30.82    2.31
  -3   6   2   31.19    1.80
  -3  -6  -2   29.03    1.48
   3  -6   2   29.36    1.49
  -3  -6  -2   29.86    2.15
  -3   7  -2   10.33    1.07
   3   7   2   10.10    1.49
  -3  -7   2   11.81    1.25
  -3  -7   2    9.82    0.91
  -3  -7   2   10.91    1.08
   3  -7  -2   10.19    0.94
  -3   7  -2   11.43    1.60
  -3  -7   2   11.11    0.89
   3  -7  -2   10.41    1.16
   3  -7  -2   10.99    0.94
   3   7   2   10.98    1.71
  -3   7   2   12.59    1.68
   3  -7   2   11.15    0.88
   3  -7   2   10.82    1.22
  -3  -7  -2   12.27    1.16
   3  -7   2   11.03    1.05
  -3  -7  -2   11.19    0.85
   3   7  -2   10.06    1.56
  -3  -7  -2   11.46    1.03
  -3  -7  -2   11.82    1.05
  -3   7   2   10.86    1.08
   3  -8  -2    7.00    0.80
  -3  -8   2    7.68    1.02
   3   8   2    4.90    1.19
  -3  -8   2    7.28    0.78
  -3  -8   2    7.00    0.93
  -3   8  -2    7.14    0.96
  -3   8  -2    8.20    1.67
   3  -8  -2    6.93    1.10
   3  -8  -2    6.64    0.77
  -3  -8  -2    7.79    0.89
   3  -8   2    7.90    1.07
  -3  -8  -2    7.80    0.96
   3  -8   2    7.30    0.74
  -3   8   2    6.85    0.90
  -3   8   2    8.65    1.71
   3  -8   2    6.95    0.89
  -3  -8  -2    7.01    0.69
   3  -9  -2   26.65    1.56
   3  -9  -2   28.13    1.63
  -3  -9   2   28.34    1.81
  -3  -9   2   28.80    2.11
  -3   9  -2   24.66    1.72
  -3  -9   2   27.58    1.54
   3  -9   2   26.50    1.71
  -3  -9  -2   26.79    1.65
   3  -9   2   24.64    1.49
  -3   9   2   24.61    1.66
   3  -9   2   26.30    2.09
  -3  -9  -2   23.68    1.77
  -3  -9  -2   25.41    1.41
   3 -10  -2    3.79    0.55
  -3 -10   2    3.42    0.48
  -3  10  -2    5.66    0.71
  -3 -10   2    3.32    0.56
  -3 -10   2    2.19    0.80
   3 -10  -2    3.75    0.52
  -3  10   2    3.56    0.59
   3 -10   2    3.68    0.57
   3 -10   2    3.75    0.74
  -3 -10  -2    3.88    0.55
  -3 -10  -2    2.95    0.72
   3 -10   2    3.68    0.54
  -3 -10  -2    4.29    0.59
   3 -11  -2    2.07    0.44
  -3 -11   2    2.45    0.38
  -3 -11   2    1.89    0.83
  -3 -11   2    2.56    0.53
  -3  11  -2    1.81    0.41
   3 -11  -2    1.70    0.35
   3 -11   2    1.38    0.32
  -3  11   2    2.92    0.48
  -3 -11  -2    1.92    0.41
  -3  11   2    1.44    0.32
   3 -11   2    2.06    0.40
  -3 -11  -2    2.68    0.56
   3 -12  -2    0.41    0.17
  -3 -12   2    0.43    0.37
  -3 -12   2    0.45    0.24
  -3 -12   2    0.71    0.18
   3 -12   2    0.98    0.32
  -3  12   2    0.70    0.20
  -3 -12  -2    0.42    0.16
  -3  12   2    0.65    0.24
   3 -12   2    0.49    0.19
  -3 -12  -2    0.85    0.22
   4   0  -2    2.51    0.42
  -4   0  -2    2.11    0.24
  -4   0   2    2.97    0.60
   4   0   2    3.65    0.56
  -4   0  -2    1.84    0.39
  -4   0   2    1.54    0.41
  -4   0   2    1.99    0.22
   4   0  -2    1.76    0.41
  -4  -1   2   48.96    2.38
   4  -1  -2   47.77    2.28
   4  -1  -2   48.06    2.42
  -4   1  -2   49.68    2.26
  -4  -1   2   49.33    2.31
  -4   1  -2   47.12    1.93
   4   1   2   47.05    2.20
  -4   1  -2   48.85    2.43
  -4   1   2   50.07    2.58
   4  -1   2   47.94    2.47
   4   1  -2   44.88    2.13
   4   1  -2   44.91    2.15
  -4   1   2   47.23    2.02
   4  -2  -2    9.97    0.99
  -4   2  -2    8.97    1.03
  -4   2  -2    6.69    0.78
   4   2   2    7.48    0.59
  -4  -2   2    7.39    0.71
   4   2   2    7.34    0.64
   4   2  -2    8.47    0.70
   4  -2   2    6.82    0.86
  -4   2   2    6.79    0.92
   4   2  -2    7.87    0.76
  -4   2   2    8.64    0.81
  -4   3  -2   20.42    1.69
   4   3   2   20.75    0.83
  -4   3  -2   19.91    2.04
  -4  -3   2   20.13    1.69
   4  -3  -2   19.19    1.58
   4   3  -2   21.09    1.42
  -4   3   2   22.62    1.87
   4   3  -2   20.04    1.11
  -4   3   2   21.35    1.55
   4  -3   2   21.75    1.74
  -4   4  -2  115.77    5.31
   4   4   2  119.19    4.01
   4  -4  -2  112.27    5.12
  -4   4  -2  129.49    5.26
  -4   4   2  132.86    6.42
   4   4  -2  122.52    4.80
  -4   4   2  119.50    5.13
   4  -4   2  120.20    5.49
  -4   5  -2    0.77    0.33
   4  -5  -2    1.01    0.32
  -4  -5   2    1.04    0.41
  -4  -5   2    0.25    0.25
  -4  -5   2    0.46    0.25
  -4   5  -2    0.46    0.33
   4   5  -2    0.26    0.39
  -4   5   2    0.62    0.48
  -4  -5  -2    0.26    0.27
   4  -5   2    0.44    0.36
  -4   5   2    1.09    0.37
  -4   6  -2   50.88    3.34
  -4  -6   2   46.99    2.47
  -4  -6   2   54.09    2.97
  -4  -6   2   48.40    2.32
   4  -6  -2   48.54    2.27
  -4  -6   2   52.68    2.37
   4   6   2   48.88    2.95
  -4   6  -2   47.58    2.49
   4  -6   2   49.33    2.20
  -4   6   2   46.57    2.44
  -4  -6  -2   53.56    2.88
   4  -6   2   52.38    2.97
  -4  -6  -2   52.61    2.62
  -4  -6  -2   50.14    2.22
   4  -6   2   47.66    2.43
  -4  -6  -2   51.21    2.35
   4   6  -2   51.72    3.05
  -4   6   2   56.14    3.64
  -4  -7   2   20.46    1.92
   4  -7  -2   19.93    1.29
  -4  -7   2   24.00    1.97
  -4  -7   2   20.29    1.31
  -4  -7   2   22.14    1.54
  -4   7  -2   21.40    1.59
  -4   7  -2   17.57    2.05
   4  -7   2   20.75    1.48
  -4  -7  -2   20.29    1.64
  -4  -7  -2   21.79    1.54
  -4   7   2   20.86    1.54
   4  -7   2   19.50    1.29
  -4  -7  -2   19.52    1.21
  -4  -7  -2   22.21    1.42
  -4   7   2   19.12    2.33
   4  -7   2   21.32    1.89
  -4  -8   2   13.61    1.20
   4  -8  -2   13.43    1.12
  -4  -8   2   13.32    1.40
  -4  -8   2   14.91    1.28
   4  -8  -2   12.64    1.07
  -4  -8   2   15.86    1.15
  -4   8  -2   15.97    1.33
   4  -8   2   17.77    1.71
  -4   8   2   13.97    1.25
   4  -8   2   14.20    1.20
  -4  -8  -2   13.58    1.15
   4  -8   2   14.68    1.11
  -4  -8  -2   14.88    1.02
  -4  -8  -2   15.15    1.17
  -4  -8  -2   13.85    1.31
   4  -9  -2    0.42    0.27
  -4  -9   2    0.87    0.55
  -4  -9   2    0.84    0.30
  -4  -9   2    1.10    0.54
   4  -9  -2    1.02    0.38
   4  -9   2    0.69    0.39
   4  -9   2    0.57    0.35
  -4  -9  -2    0.39    0.46
  -4  -9  -2    0.26    0.43
   4  -9   2    0.77    0.44
  -4  -9  -2    0.18    0.27
  -4 -10   2    5.34    1.15
  -4 -10   2    7.23    0.78
   4 -10  -2    8.11    0.80
  -4  10  -2    7.69    0.85
  -4 -10   2    7.39    0.67
  -4 -10  -2    6.73    0.94
  -4 -10  -2    7.78    0.75
  -4  10   2    7.85    0.79
   4 -10   2    7.55    0.75
  -4 -10  -2    7.49    0.66
   4 -10   2    8.05    0.75
  -4  10   2    7.04    0.77
   4 -11  -2    7.97    0.73
  -4 -11   2    8.12    0.67
  -4  11  -2    7.98    0.73
  -4 -11   2    6.44    1.03
  -4 -11   2    8.50    0.66
  -4 -11  -2    8.16    0.65
  -4  11   2    7.05    0.64
  -4 -11  -2    9.01    0.69
  -4  11   2    8.95    0.76
   4 -11   2    8.38    0.68
   4 -11   2    5.81    0.65
  -4 -12   2   23.48    0.99
  -4 -12   2   20.83    1.15
  -4  12  -2   22.84    1.10
  -4 -12   2   24.73    1.07
  -4  12   2   24.64    1.01
  -4  12   2   27.30    1.45
  -4 -12  -2   22.91    0.98
  -5   0  -2  355.01   10.45
   5   0   2  351.46   11.43
   5   0  -2  331.95   11.33
  -5   0   2  320.05   11.35
  -5   0  -2  338.62   11.24
   5   0  -2  334.26   11.01
  -5   0  -2  373.77   11.08
   5  -1  -2   81.40    3.52
  -5   1  -2   76.26    3.29
  -5   1  -2   82.59    3.73
   5   1   2   75.56    3.34
  -5  -1   2   81.74    3.55
   5  -1  -2   75.99    3.69
  -5   1  -2   73.83    2.91
  -5   1   2   73.44    2.80
   5   1  -2   74.30    3.34
   5   1  -2   73.11    3.20
   5  -1   2   71.52    4.03
  -5   1   2   83.05    3.87
  -5   1   2   80.23    2.95
  -5  -2   2   71.81    3.20
   5  -2  -2   70.14    3.65
   5   2   2   71.10    2.92
  -5   2  -2   68.78    3.68
   5   2  -2   69.92    3.10
  -5   2   2   73.81    3.14
   5   2  -2   72.74    3.06
   5  -2   2   75.63    3.85
  -5   2   2   71.10    3.83
  -5   3  -2   20.18    1.60
  -5  -3   2   17.86    1.14
  -5   3  -2   20.70    1.98
   5  -3  -2   20.04    1.88
  -5  -3   2   20.68    1.36
  -5   3   2   20.33    1.70
   5  -3   2   17.08    1.89
   5   3  -2   20.20    1.24
  -5   3   2   18.39    1.99
   5   3  -2   20.12    1.45
  -5   3   2   17.73    1.09
   5  -4  -2   11.06    0.92
  -5  -4   2   12.97    1.02
  -5  -4   2   14.30    1.46
  -5  -4   2   12.69    1.05
  -5   4  -2   11.49    1.05
  -5   4  -2   13.73    1.42
  -5   4   2   12.17    1.04
   5   4  -2   11.98    1.20
   5  -4   2   11.91    1.03
  -5   4   2   12.20    0.91
   5  -4   2   10.94    1.02
  -5  -4  -2    9.57    1.03
  -5   4   2   15.01    1.48
  -5   5  -2    3.41    0.88
  -5  -5   2    3.94    0.59
   5  -5  -2    2.45    0.47
  -5   5  -2    2.43    0.54
  -5  -5   2    3.82    0.76
   5   5   2    3.07    0.67
   5  -5   2    4.47    0.66
  -5  -5  -2    2.90    0.73
  -5  -5  -2    4.36    0.82
  -5   5   2    3.83    0.65
  -5  -5  -2    3.54    0.58
  -5  -5  -2    3.83    0.56
  -5   5   2    3.53    0.78
   5   5  -2    3.79    0.78
  -5   6  -2   15.48    1.89
   5  -6  -2   12.02    1.04
  -5  -6   2   12.25    1.42
  -5  -6   2   13.05    1.08
  -5   6  -2   13.40    1.24
  -5  -6   2   13.82    1.10
  -5  -6   2   11.73    1.08
  -5  -6  -2   12.95    1.00
  -5   6   2   12.79    1.68
  -5  -6  -2   12.80    1.34
   5  -6   2   13.01    1.01
  -5  -6  -2   11.57    1.19
  -5  -6  -2   12.44    0.95
  -5   6   2   12.45    1.17
   5   6  -2    9.50    1.54
   5  -6   2   12.94    1.09
  -5   7  -2    4.94    1.39
  -5  -7   2    6.08    0.75
  -5  -7   2    6.76    0.74
   5  -7  -2    6.68    0.79
  -5  -7   2    7.04    1.04
  -5  -7   2    5.53    0.76
  -5   7  -2    5.49    0.85
  -5  -7  -2    6.30    0.72
  -5   7   2    7.03    0.89
   5  -7   2    5.78    0.71
  -5  -7  -2    5.68    0.64
  -5  -7  -2    6.24    0.82
  -5  -7  -2    5.09    0.87
  -5  -8   2   35.86    2.44
  -5   8  -2   41.66    2.30
  -5  -8   2   34.79    1.90
  -5  -8   2   36.03    1.99
  -5  -8   2   37.09    2.04
   5  -8  -2   36.47    2.03
   5  -8   2   35.34    1.87
   5  -8   2   38.63    1.99
  -5  -8  -2   37.11    2.04
  -5  -8  -2   38.17    2.31
  -5   8   2   37.83    2.16
  -5  -8  -2   37.46    1.93
  -5  -8  -2   39.32    1.80
  -5  -9   2    9.63    0.82
  -5  -9   2    9.93    1.01
  -5  -9   2    7.22    1.01
  -5   9  -2    7.94    0.92
   5  -9  -2    8.55    0.85
  -5  -9   2    8.85    0.84
   5  -9   2    7.47    0.78
  -5  -9  -2    8.00    0.68
  -5  -9  -2    7.20    0.74
  -5   9   2    8.66    0.90
   5  -9   2    7.11    0.90
  -5  -9  -2    6.74    0.88
  -5   9   2    8.22    0.85
  -5  -9  -2    7.65    0.73
  -5 -10   2    1.44    0.35
   5 -10  -2    0.70    0.27
  -5 -10   2    0.56    0.63
  -5  10  -2    0.99    0.29
   5 -10   2    1.22    0.34
  -5  10   2    0.74    0.25
  -5 -10  -2    0.81    0.48
  -5 -10  -2    1.00    0.32
  -5  10   2    1.49    0.40
  -5 -10  -2    0.73    0.35
  -5 -11   2   18.48    1.05
  -5 -11   2   14.83    1.22
  -5  11  -2   16.52    1.02
  -5  11  -2   16.19    0.98
  -5 -11   2   17.90    0.92
  -5  11   2   18.05    0.92
  -5 -11  -2   17.64    0.85
  -5 -11  -2   17.79    0.92
  -5  11   2   17.41    1.00
  -5  11   2   16.49    0.98
   6   0  -2   26.11    1.81
  -6   0   2   25.74    1.32
  -6  -1   2    6.98    0.66
  -6   1  -2    7.34    0.88
  -6   1   2    6.55    0.60
   6   1  -2    5.91    0.85
   6  -2  -2   16.99    1.20
  -6  -2   2   15.57    1.14
   6  -2  -2   15.84    0.97
  -6   2  -2   18.35    1.52
  -6  -2   2   18.16    1.09
  -6  -2  -2   15.95    1.28
  -6   2   2   16.56    1.32
   6  -2   2   14.72    1.25
   6  -2   2   16.61    1.07
  -6   2   2   17.39    1.07
   6   2  -2   16.87    1.38
   6  -3  -2    0.71    0.31
  -6  -3   2    0.71    0.31
  -6  -3   2    1.29    0.58
  -6   3  -2    0.94    0.56
   6  -3  -2    0.38    0.24
  -6  -3   2    1.23    0.31
  -6   3   2   -0.23    0.37
   6  -3   2    0.16    0.26
  -6   3   2    0.63    0.24
  -6   3   2    1.09    0.29
   6   3  -2   -0.10    0.33
  -6  -3  -2    0.88    0.37
   6  -3   2    0.64    0.26
   6  -4  -2   16.73    0.94
  -6  -4   2   20.46    1.88
  -6   4  -2   19.38    1.80
  -6   4  -2   17.94    1.36
  -6  -4   2   17.54    1.33
  -6  -4   2   17.56    1.27
  -6   4   2   18.68    1.33
   6  -4   2   15.93    1.30
   6   4  -2   16.46    1.57
  -6  -4  -2   18.79    1.47
  -6  -4  -2   19.84    1.81
   6  -4   2   15.99    1.02
  -6   4   2   16.95    1.80
  -6  -4  -2   16.76    1.20
  -6   4   2   20.47    1.24
   6  -5  -2    5.74    0.86
  -6   5  -2    9.85    1.72
  -6   5  -2    8.52    0.96
  -6  -5   2    9.42    0.96
  -6  -5   2    9.15    1.26
  -6  -5   2    8.29    0.90
   6   5  -2    8.05    1.85
   6  -5   2    8.59    0.64
  -6   5   2    9.79    1.74
  -6  -5  -2    8.18    1.19
  -6   5   2    7.65    0.90
  -6  -5  -2    6.92    0.78
   6  -5   2    7.80    0.90
  -6   5   2    8.77    0.83
   6  -5   2    7.76    0.85
  -6  -5  -2    6.81    0.95
  -6  -6   2   13.61    1.53
  -6  -6   2   11.92    1.10
  -6  -6   2   12.25    1.09
  -6   6  -2   13.00    1.25
   6  -6  -2   11.59    1.07
  -6   6   2   13.71    2.09
  -6  -6  -2   12.51    1.34
  -6   6   2   11.80    1.13
  -6  -6  -2   14.22    1.47
  -6   6   2   13.33    1.09
   6  -6   2   14.45    1.16
  -6  -6  -2   14.40    1.29
  -6  -6  -2   14.53    1.20
   6  -6   2   12.98    1.09
  -6  -7   2   17.60    1.69
   6  -7  -2   16.63    1.29
  -6  -7   2   17.89    1.27
  -6   7  -2   16.09    1.38
  -6  -7   2   17.02    1.25
   6  -7   2   16.87    1.23
  -6   7   2   16.45    1.36
  -6   7   2   15.22    1.20
  -6  -7  -2   17.35    1.39
  -6  -7  -2   16.31    1.08
  -6  -7  -2   14.78    1.09
  -6  -7  -2   15.94    1.54
  -6  -8   2   11.07    1.25
  -6   8  -2    9.37    1.01
  -6  -8   2   11.72    1.48
  -6  -8   2   11.00    0.96
  -6  -8  -2    9.52    1.03
  -6  -8  -2   10.08    0.79
  -6  -8  -2   10.49    0.98
   6  -8   2   10.09    0.91
  -6   8   2   10.29    1.06
  -6   8   2    9.35    0.90
  -6  -8  -2    9.77    0.83
  -6  -9   2    0.53    0.23
  -6  -9   2    0.72    0.58
  -6   9  -2   -0.08    0.21
  -6  -9   2    0.44    0.29
  -6  -9  -2    0.42    0.20
  -6   9   2    0.07    0.19
  -6   9   2    0.81    0.30
  -6  -9  -2    0.06    0.19
  -6  -9  -2    0.28    0.29
  -6  -9  -2    0.68    0.25
  -6 -10   2   10.88    0.71
  -6 -10   2   10.15    0.74
  -6  10  -2   10.00    0.84
  -6  10  -2    9.61    0.81
  -6  10   2   10.62    0.85
  -6  10   2    9.44    0.72
  -6 -10  -2   10.58    0.68
  -6 -10  -2   10.19    0.64
  -6  10   2    9.51    0.78
  -6 -10  -2    7.45    0.77
  -6 -11   2    0.84    0.41
  -6  11  -2    0.73    0.20
  -6 -11   2    1.20    0.22
  -6  11  -2    0.77    0.15
  -6  11   2    1.38    0.39
  -6  11   2    0.65    0.18
  -6  11   2    1.21    0.31
  -7   0   2   22.47    1.31
   7   0  -2   27.41    2.10
  -7   0   2   22.13    1.28
  -7   0  -2   22.03    1.48
   7   0  -2   23.30    1.31
   7   1   2    2.38    0.54
  -7  -1   2    2.77    0.50
   7  -1  -2    2.60    0.48
   7  -1  -2    1.50    0.39
   7   1   2    3.59    0.60
  -7  -1   2    1.74    0.39
   7   1  -2    3.14    0.72
  -7   1   2    2.25    0.50
   7  -1   2    3.52    0.67
  -7  -1  -2    2.71    0.58
   7  -1   2    1.93    0.39
  -7   1   2    1.81    0.40
  -7   2  -2    2.34    0.73
  -7  -2   2    4.09    0.65
   7  -2  -2    2.59    0.44
   7  -2  -2    1.95    0.47
  -7   2  -2    4.21    0.67
  -7  -2   2    1.93    0.44
   7  -2   2    3.14    0.67
  -7  -2  -2    2.68    0.54
  -7   2   2    3.20    0.54
   7   2  -2    2.63    0.69
   7   2  -2    2.60    0.50
  -7   2   2    3.52    0.50
   7  -2   2    3.10    0.54
  -7  -3   2    4.69    0.66
   7  -3  -2    5.78    0.57
  -7   3  -2    4.73    0.73
  -7  -3   2    4.89    0.95
  -7  -3  -2    4.68    0.72
   7  -3   2    4.72    0.61
   7   3  -2    3.07    0.95
  -7  -3  -2    5.05    0.80
  -7   3   2    4.04    0.63
  -7   3   2    5.29    0.55
   7  -3   2    4.57    0.74
  -7   3   2    4.57    0.60
  -7   4  -2   64.33    3.62
  -7  -4   2   66.16    3.64
  -7   4  -2   63.59    2.61
  -7   4  -2   65.45    3.87
   7  -4  -2   61.61    2.38
  -7   4   2   63.43    3.72
  -7  -4  -2   65.35    2.76
  -7   4   2   66.15    2.79
   7  -4   2   61.67    2.77
  -7   4   2   62.45    2.43
  -7  -4  -2   65.16    3.84
  -7   5  -2    8.21    0.78
  -7  -5   2    7.26    1.23
  -7   5  -2    7.55    0.93
  -7   5  -2    6.21    1.99
  -7  -5   2    7.09    0.85
  -7  -5   2    7.79    0.88
  -7   5   2    6.83    0.78
   7  -5   2    8.51    0.99
  -7   5   2    7.29    0.67
  -7  -5  -2    8.27    1.19
   7  -5   2    7.50    0.62
  -7  -5  -2    7.85    0.99
  -7   5   2    7.74    0.90
  -7  -5  -2    8.50    0.87
  -7  -6   2   15.19    1.64
  -7  -6   2   13.80    1.14
  -7  -6   2   16.16    1.24
  -7   6  -2   13.31    1.04
  -7   6  -2   16.23    1.33
  -7   6   2   15.70    1.28
   7  -6   2   15.52    1.23
  -7   6   2   14.53    1.12
  -7  -6  -2   14.54    1.01
  -7  -6  -2   16.31    1.63
  -7   6   2   15.23    0.99
  -7  -6  -2   14.63    1.30
  -7  -7   2   23.89    1.96
  -7   7  -2   22.07    1.38
  -7  -7  -2   24.52    1.27
  -7  -7  -2   22.31    1.80
  -7   7   2   25.77    1.54
  -7   8  -2   11.07    1.05
  -7  -8   2   12.25    0.93
  -7   8  -2   12.23    0.93
  -7  -8   2   11.86    1.23
  -7  -8   2   12.03    1.51
  -7  -8  -2   11.47    1.10
  -7  -8  -2   11.68    0.78
  -7   8   2   12.05    0.82
  -7  -8  -2   12.09    0.99
  -7   8   2   12.80    1.06
  -7   8   2   12.04    1.05
  -7  -9   2    3.03    0.59
  -7   9  -2    2.79    0.47
  -7   9  -2    1.79    0.34
  -7  -9   2    3.26    0.48
  -7  -9   2    2.34    0.57
  -7   9   2    1.64    0.34
  -7  -9  -2    1.91    0.46
  -7  -9  -2    2.87    0.45
  -7  -9  -2    2.29    0.35
  -7   9   2    2.07    0.43
  -7   9   2    2.08    0.47
  -7  10  -2    8.89    0.63
  -7 -10   2    9.62    0.94
  -7 -10   2   11.49    0.65
  -7  10  -2   10.37    0.77
  -7  10  -2   11.13    0.56
  -7  10   2   11.27    0.73
  -7  10   2   11.50    0.63
  -7  10   2   10.72    0.78
   8   0   2   49.62    2.28
   8   0  -2   49.35    2.18
  -8   0   2   48.01    2.16
  -8   0  -2   45.19    2.30
  -8   0   2   47.25    2.15
   8   0   2   47.96    2.56
   8   1   2   34.31    2.01
   8   1   2   33.17    1.80
  -8  -1   2   32.45    1.73
  -8   1  -2   32.01    1.74
   8  -1   2   32.66    2.15
   8   1  -2   32.69    1.70
  -8  -1  -2   31.79    1.91
   8  -1   2   31.13    2.48
  -8   1   2   32.96    1.67
  -8   1   2   32.06    1.54
  -8   2  -2   19.57    1.31
  -8  -2   2   23.23    2.15
   8   2   2   17.85    1.36
   8   2   2   21.41    1.56
   8  -2  -2   19.94    1.20
  -8  -2   2   21.92    1.42
  -8   2   2   19.89    1.34
   8  -2   2   23.09    1.37
  -8   2   2   21.46    1.31
  -8  -2  -2   21.78    1.66
   8  -2   2   19.53    1.55
   8   2  -2   19.17    1.28
  -8   3  -2   37.11    1.99
   8  -3  -2   36.27    1.73
  -8   3  -2   42.84    3.39
  -8  -3   2   37.66    2.02
  -8  -3   2   37.77    2.90
  -8  -3  -2   39.33    2.94
   8  -3   2   38.76    2.29
  -8   3   2   36.26    1.90
  -8   3   2   37.90    1.99
   8  -3   2   37.99    1.84
  -8  -3  -2   38.26    2.18
  -8  -4   2   56.61    2.67
  -8   4  -2   53.82    2.61
   8  -4  -2   54.02    2.10
  -8   4  -2   61.45    4.79
  -8  -4   2   53.45    2.70
  -8  -4   2   56.17    3.61
   8  -4   2   52.44    2.21
  -8  -4  -2   54.69    3.50
  -8   4   2   53.61    2.47
   8   4  -2   47.06    2.29
  -8  -4  -2   52.42    2.77
  -8   4   2   52.44    2.54
   8  -4   2   53.08    2.78
  -8   5  -2    2.80    0.57
  -8  -5   2    2.54    0.72
  -8  -5   2    4.06    0.64
  -8  -5   2    3.56    0.69
  -8  -5  -2    3.71    0.94
  -8   5   2    3.67    0.55
  -8  -5  -2    2.55    0.53
   8  -5   2    4.08    0.41
   8  -5   2    2.35    0.50
  -8   5   2    3.73    0.62
  -8  -6   2    8.71    1.20
  -8   6  -2    9.86    0.98
  -8  -6   2    8.97    1.07
  -8  -6   2    9.49    0.88
  -8   6   2    8.62    0.93
  -8  -6  -2    8.26    1.10
  -8   6   2    8.36    0.83
  -8  -6  -2   10.05    1.01
  -8   6   2    7.46    0.60
  -8  -7   2   13.02    1.57
  -8   7  -2   10.87    0.88
  -8   7  -2   13.12    1.07
  -8  -7   2   12.29    0.93
  -8  -7   2    9.35    1.16
  -8  -7  -2   12.14    1.22
  -8   7   2   12.50    1.02
  -8   7   2   11.07    0.67
  -8   7   2   11.73    0.90
  -8  -7  -2   12.73    1.09
  -8  -8   2    4.21    0.67
  -8  -8   2    5.74    0.96
  -8  -8   2    4.05    0.50
  -8   8  -2    5.59    0.56
  -8   8  -2    4.65    0.65
  -8  -8  -2    3.52    0.56
  -8   8   2    5.19    0.62
  -8   8   2    4.93    0.40
  -8  -8  -2    5.08    0.58
  -8   8   2    4.21    0.51
  -8  -9   2    9.80    0.69
  -8  -9   2    9.03    0.85
  -8  -9   2   10.44    0.63
  -8   9  -2   10.06    0.75
  -8  -9  -2    9.27    0.88
  -8   9   2    8.90    0.73
  -8   9   2    9.73    0.71
  -8  10  -2    1.11    0.21
  -8  10   2    1.40    0.24
   9   0   2    1.64    0.46
   9   0   2    1.85    0.43
   9   0  -2    2.37    0.48
  -9   0  -2    1.24    0.44
  -9   0   2    1.95    0.43
   9   1   2    7.98    0.84
  -9  -1   2    8.25    0.97
   9  -1  -2    9.08    0.79
   9   1   2    7.39    0.93
   9  -1   2    7.70    0.97
  -9  -1  -2    8.18    0.86
  -9   1   2    7.86    0.67
   9  -1   2    8.69    0.83
   9   1  -2    9.29    0.79
   9  -2  -2    6.90    0.68
  -9  -2   2    5.82    1.13
   9   2   2    5.82    0.85
  -9  -2   2    5.81    0.91
   9   2   2    7.40    0.75
   9  -2   2    6.63    0.71
   9  -2   2    8.02    0.95
   9   2  -2    6.11    0.67
  -9  -2  -2    6.95    0.80
  -9  -3   2    0.23    0.23
   9  -3  -2    0.50    0.20
  -9   3  -2    0.34    0.31
  -9  -3   2    0.23    0.31
  -9  -3   2    0.23    0.39
   9   3   2    0.10    0.31
  -9  -3  -2    0.41    0.28
  -9  -3  -2    0.41    0.35
  -9   3   2    0.36    0.27
   9   3  -2    0.09    0.20
  -9   3   2   -0.27    0.22
   9  -3   2    0.48    0.21
   9  -3   2    0.11    0.25
  -9  -3  -2    0.16    0.45
  -9  -4   2   14.23    1.64
   9   4   2   15.01    1.18
  -9   4  -2   16.28    1.23
  -9  -4   2   16.67    2.38
   9  -4  -2   15.71    0.97
   9   4  -2   16.12    1.04
  -9   4   2   15.73    1.14
  -9  -4  -2   11.16    1.77
  -9   4   2   16.17    1.28
  -9  -4  -2   15.07    1.87
  -9  -5   2   18.01    1.48
  -9  -5   2   18.21    1.83
  -9  -5   2   18.36    1.29
  -9   5  -2   19.00    1.26
  -9   5   2   18.55    1.28
   9   5  -2   18.70    1.09
  -9  -5  -2   20.06    1.84
  -9  -5  -2   20.45    1.47
  -9  -6   2    0.71    0.86
  -9  -6   2    0.66    0.38
  -9   6  -2    0.27    0.25
  -9  -6   2    0.49    0.27
  -9   6   2    0.31    0.24
  -9  -6  -2    0.62    0.28
  -9   6   2    0.82    0.30
  -9  -6  -2    0.28    0.24
  -9  -7   2    2.05    0.89
  -9  -7   2    2.62    0.39
  -9  -7   2    2.68    0.55
  -9  -7  -2    1.42    0.42
  -9   7   2    1.53    0.35
  -9   7   2    2.84    0.65
  -9  -7  -2    2.09    0.42
  -9  -8   2    3.17    0.50
  -9   8  -2    4.05    0.43
  -9  -8   2    3.92    0.36
  -9   8   2    4.07    0.46
  -9  -8  -2    4.34    0.62
  -9   8   2    3.32    0.54
  -9  -9   2    3.82    0.38
  -9   9  -2    4.39    0.36
  -9  -9   2    2.84    0.43
  -9  -9  -2    3.44    0.52
  -9   9   2    4.43    0.35
  10   0   2    0.55    0.24
 -10   0   2   -0.04    0.35
 -10   0  -2    0.02    0.26
 -10   0   2    0.66    0.21
  10   0   2    1.13    0.40
  10   0  -2    0.83    0.28
  10  -1  -2    9.00    0.75
  10   1   2    8.22    0.89
 -10  -1   2    9.46    1.31
  10   1   2    8.35    0.79
 -10  -1   2    8.99    0.81
  10  -1   2    8.42    0.93
  10   1  -2    9.25    0.77
 -10  -1  -2    8.16    0.79
  10  -1   2    9.04    0.80
 -10  -2   2    4.49    0.94
  10   2   2    3.44    0.59
  10   2   2    4.59    0.57
 -10  -2   2    4.10    0.78
  10  -2  -2    4.10    0.50
 -10  -2  -2    3.40    0.55
  10   2  -2    4.80    0.54
  10  -2   2    4.75    0.56
  10  -2   2    5.23    0.72
 -10  -2  -2    3.14    0.84
  10   3   2    0.94    0.29
 -10  -3   2    1.08    0.32
 -10  -3   2    0.87    0.76
  10  -3  -2    0.82    0.22
 -10  -3   2    0.58    0.44
 -10  -3  -2    1.11    0.31
  10   3  -2    1.01    0.26
  10  -3   2    1.24    0.30
  10  -3   2    1.44    0.42
 -10  -3  -2    0.41    0.36
  10  -4  -2    8.77    0.54
 -10  -4   2    9.49    1.23
  10   4   2    9.32    1.02
 -10  -4   2    9.27    1.40
 -10  -4   2   10.09    0.87
  10  -4   2    9.63    0.61
 -10  -4  -2   10.17    0.90
  10   4  -2    9.50    0.69
 -10  -5   2   11.64    1.46
  10   5   2    9.77    0.79
 -10  -5   2   11.48    0.92
 -10   5  -2    9.84    0.71
 -10  -5   2   11.81    1.29
 -10   5   2   10.44    0.74
  10   5  -2   10.74    0.73
 -10   5   2    9.62    0.82
 -10  -5  -2   11.34    0.91
 -10   6  -2    0.55    0.26
 -10  -6   2    0.42    0.27
 -10  -6   2    0.84    0.22
 -10  -6   2    0.72    0.65
  10   6  -2    0.84    0.24
 -10  -6  -2    0.65    0.30
 -10   6   2    0.19    0.18
 -10  -6  -2    0.36    0.18
 -10  -7   2    8.13    0.49
 -10  -7   2    6.38    0.66
 -10  -7   2    9.01    0.77
 -10  -7  -2    8.40    0.81
 -10   7   2    7.08    0.50
 -10  -8   2    3.45    0.40
  11   0   2    1.28    0.28
  11   0  -2    1.13    0.25
 -11   0   2    1.06    0.43
 -11  -1   2    0.74    0.29
  11   1   2    1.30    0.28
 -11  -1   2    0.80    0.51
  11  -1  -2    1.34    0.27
 -11  -1   2    1.75    0.30
  11   1  -2    1.55    0.31
  11  -1   2    1.75    0.35
 -11  -1  -2    1.36    0.37
 -11  -1  -2    1.00    0.52
 -11   1   2    1.44    0.51
 -11  -2   2    4.77    0.60
 -11  -2   2    5.31    0.91
  11   2   2    4.61    0.51
  11  -2  -2    5.29    0.47
 -11  -2  -2    4.75    0.90
 -11  -2  -2    4.39    0.64
  11  -2   2    5.50    0.52
 -11   2   2    5.53    0.87
  11   2  -2    5.80    0.51
 -11  -3   2    0.85    0.43
 -11  -3   2    1.12    0.29
 -11  -3   2    1.21    0.45
  11  -3  -2    1.09    0.20
  11   3   2    0.77    0.23
  11  -3   2    0.83    0.21
 -11  -3  -2    0.62    0.33
 -11  -3  -2    1.00    0.35
  11   3  -2    0.57    0.20
 -11  -4   2    9.65    0.68
 -11  -4   2    8.93    0.77
  11   4   2    9.90    0.65
 -11  -4  -2   11.61    0.94
 -11  -4  -2    8.83    1.00
  11   4  -2    9.90    0.61
 -11  -5   2   10.16    0.97
 -11  -5   2    9.91    0.60
  11   5   2   10.09    0.61
 -11  -5   2    9.33    0.77
  11   5  -2    9.98    0.56
 -11  -5  -2   10.11    0.88
 -11  -5  -2    7.84    0.81
 -11  -6   2    3.18    0.52
 -11  -6  -2    4.39    0.43
 -12   0   2    3.81    0.44
  12   0  -2    3.19    0.32
  12   0   2    3.88    0.39
  12   1   2    1.23    0.24
  12  -1  -2    1.66    0.23
 -12  -1   2    1.25    0.26
 -12   1  -2    0.74    0.32
  12   1  -2    1.71    0.25
 -12   1   2    1.35    0.29
  12  -1   2    1.56    0.24
  12   2   2    1.48    0.27
 -12  -2   2    1.60    0.28
 -12  -2   2    0.46    0.26
 -12   2  -2    0.82    0.33
  12  -2  -2    1.27    0.21
 -12  -2  -2    0.86    0.33
  12   2  -2    1.06    0.20
  12  -2   2    1.02    0.17
 -12   2   2    0.80    0.29
 -12  -3   2    4.00    0.54
 -12  -3   2    3.43    0.42
 -12   3   2    3.63    0.47
 -12  -3  -2    3.08    0.49
 -12  -4   2    0.30    0.24
 -12  -4   2    0.22    0.17
 -12  -4  -2    0.96    0.30
 -12  -4  -2    0.47    0.21
   0   0   3    0.18    0.13
   0   0  -3   -0.04    0.08
   0   0   3    0.04    0.10
   0   0   3    0.79    0.22
   0  -1  -3   94.14    3.12
   0  -1   3   88.44    3.15
   0   1  -3   88.97    3.16
   0   1  -3   82.54    3.33
   0  -1   3   84.29    3.13
   0   1   3   90.46    3.10
   0  -1   3   91.67    3.23
   0   1  -3   89.56    3.08
   0  -1  -3   90.03    2.96
   0  -2   3  231.92    7.32
   0   2  -3  212.83    7.35
   0   2   3  230.11    7.27
   0   2  -3  239.04    7.46
   0  -2  -3  235.46    7.24
   0   2   3  241.73    7.23
   0   2  -3  242.61    7.36
   0  -3  -3   45.92    1.85
   0   3   3   43.93    1.95
   0  -3   3   45.02    2.04
   0   3   3   43.26    1.91
   0   3  -3   40.74    1.97
   0   3  -3   42.19    2.07
   0   4  -3  167.70    6.08
   0   4  -3  170.03    5.93
   0   4   3  148.10    5.94
   0  -4   3  177.67    5.80
   0  -4   3  169.18    5.89
   0   5  -3   35.42    2.24
   0   5  -3   31.53    2.87
   0  -5   3   35.83    1.93
   0   6  -3    2.46    0.66
   0   6  -3    4.80    1.06
   0  -6   3    1.64    0.50
   0  -7   3   22.11    1.25
   0  -7  -3   21.27    1.19
   0  -7   3   20.44    1.64
   0   7  -3   19.27    1.87
   0  -7  -3   21.26    1.39
   0   7  -3   21.67    2.15
   0   7   3   21.61    2.22
   0  -8   3   32.97    2.38
   0   8  -3   33.82    2.66
   0  -8  -3   26.58    2.30
   0   8   3   24.77    2.55
   0   8  -3   32.08    2.24
   0  -9  -3    2.30    0.54
   0  -9  -3    2.66    0.61
   0  -9   3    2.01    0.88
   0   9  -3    2.39    0.76
   0  -9   3    3.42    0.77
   0  -9   3    2.49    0.46
   0 -10   3    1.20    0.45
   0 -10  -3    1.36    0.48
   0 -10  -3    0.77    0.28
   0 -10   3    0.32    0.69
   0 -10   3    1.02    0.33
   0 -11   3   14.53    1.15
   0 -11   3   14.48    1.03
   0 -11  -3   14.25    0.98
   0 -11  -3   14.51    1.02
   0  11   3   13.39    0.93
   0 -12  -3    0.14    0.18
   0  12   3    0.04    0.22
   0 -12   3    0.52    0.24
   0 -12   3   -0.02    0.13
   0 -12  -3    0.20    0.15
   0 -12   3    0.51    0.21
   1   0  -3  457.69   12.99
   1   0  -3  401.64   13.42
  -1   0  -3  458.10   13.18
  -1   0  -3  440.96   12.67
   1   0   3  436.50   12.71
  -1   0   3  412.60   13.01
  -1   0   3  445.60   13.05
   1   0   3  452.03   12.98
  -1   0   3  453.43   13.00
  -1   0  -3  405.02   13.00
  -1   1  -3  398.05   12.15
  -1  -1   3  411.48   12.10
   1   1   3  414.76   11.72
   1   1   3  415.31   11.99
   1  -1  -3  386.61   12.09
   1  -1  -3  403.80   12.04
  -1   1  -3  395.76   11.94
  -1  -1   3  387.04   12.19
   1   1  -3  397.67   12.10
   1   1  -3  381.88   12.06
  -1  -1  -3  406.23   11.70
  -1  -1  -3  396.92   11.99
   1  -1   3  432.27   12.20
  -1   1   3  408.73   12.10
  -1   1   3  418.55   12.20
   1   1  -3  396.53   11.93
   1  -2  -3  279.53    8.63
  -1   2  -3  283.51    8.74
   1   2   3  277.97    8.27
   1   2   3  273.29    8.38
  -1  -2   3  282.79    8.62
   1  -2  -3  250.25    8.63
  -1   2  -3  275.35    8.63
   1   2  -3  287.25    8.60
  -1   2   3  277.95    8.72
   1  -2   3  276.32    8.79
   1   2  -3  281.88    8.42
   1  -2   3  276.59    8.71
  -1  -2  -3  280.68    8.39
   1   2  -3  283.55    8.73
  -1   2   3  266.81    8.62
   1  -3  -3   80.64    3.09
   1   3   3   81.84    2.82
   1   3   3   80.61    2.91
  -1  -3   3   78.24    2.98
  -1   3  -3   83.43    3.28
  -1   3   3   78.55    3.19
  -1   3   3   74.47    3.12
   1  -3   3   88.60    3.27
   1   3  -3   76.85    2.96
  -1  -3  -3   81.49    2.77
   1   3  -3   78.12    3.07
   1  -3   3   81.86    3.31
   1   3  -3   73.94    3.19
   1  -4  -3   40.36    1.97
   1   4   3   39.63    1.97
  -1   4  -3   42.31    2.27
  -1  -4   3   41.19    1.88
   1  -4   3   39.42    2.18
  -1   4   3   39.56    2.10
   1   4  -3   42.76    2.26
   1   4  -3   35.08    1.89
  -1  -5   3  228.75    7.56
  -1   5  -3  235.82    8.31
   1   5  -3  219.16    7.85
   1   5  -3  234.81    8.33
  -1   5   3  235.44    8.56
  -1   6  -3   61.58    3.51
  -1   6  -3   58.45    3.36
   1   6   3   62.08    3.52
  -1  -6   3   64.53    2.96
  -1  -6   3   55.28    2.52
   1   6  -3   63.84    3.51
   1  -6   3   61.79    2.89
   1   6  -3   65.11    3.21
  -1   6   3   59.60    3.59
  -1  -6  -3   63.06    2.69
   1   7   3    2.55    1.02
   1  -7  -3    2.33    0.51
  -1   7  -3    1.08    0.74
  -1   7  -3    1.36    0.82
  -1  -7   3    2.49    0.65
  -1  -7   3    1.24    0.30
   1  -7  -3    1.87    0.43
  -1  -7   3    2.27    0.55
   1  -7   3    2.12    0.40
  -1  -7  -3    1.63    0.40
  -1  -7  -3    1.91    0.49
   1  -7   3    0.99    0.46
   1   7  -3    0.92    0.65
  -1   7   3    0.16    0.47
   1   7  -3    1.49    0.53
  -1   8  -3    6.13    1.27
  -1  -8   3    6.40    1.15
  -1  -8   3    6.88    0.93
  -1  -8   3    5.97    0.67
  -1   8  -3    7.26    1.00
   1   8   3    8.76    1.78
   1  -8  -3    6.68    0.92
   1  -8  -3    7.41    0.95
   1   8  -3    6.01    1.35
  -1  -8  -3    6.46    0.80
  -1   8   3   10.74    1.64
   1  -8   3    6.37    0.88
   1  -8   3    7.08    1.06
   1  -8   3    7.12    0.76
   1  -9  -3    1.53    0.48
  -1   9  -3    1.81    0.50
  -1  -9   3    2.23    0.45
  -1  -9   3    2.58    0.70
   1  -9  -3    1.85    0.50
  -1  -9   3    2.03    0.86
   1  -9   3    1.53    0.58
   1  -9   3    2.61    0.53
  -1  -9  -3    1.54    0.39
  -1  -9  -3    2.44    0.54
   1  -9   3    3.16    0.77
  -1 -10   3    2.87    1.00
   1 -10  -3    3.35    0.50
   1 -10  -3    2.13    0.46
  -1 -10   3    2.18    0.58
  -1 -10   3    3.79    0.54
  -1  10  -3    3.08    0.57
   1 -10   3    2.64    0.51
   1 -10   3    2.12    0.67
  -1 -10  -3    3.11    0.62
  -1 -10  -3    3.29    0.65
   1 -10   3    1.73    0.45
   1 -11  -3    9.27    0.78
  -1 -11   3   10.05    0.92
  -1 -11   3    8.50    0.77
  -1  11  -3    6.62    0.82
   1 -11  -3    8.04    0.72
  -1 -11   3    5.49    1.19
   1  11   3    8.69    0.83
  -1  11   3    8.22    0.73
  -1 -11  -3    9.00    0.79
   1 -11   3    8.39    0.76
   1 -11   3    9.72    0.92
   1 -11   3    7.57    0.96
  -1 -11  -3    8.53    0.76
   1 -12  -3    3.78    0.42
  -1 -12   3    3.89    0.46
  -1 -12   3    3.17    0.50
  -1 -12   3    3.88    0.52
   1 -12  -3    3.97    0.41
  -1 -12  -3    3.63    0.42
  -1 -12  -3    3.27    0.38
  -1  12   3    4.27    0.39
   1 -12   3    3.28    0.53
   1 -12   3    3.98    0.42
   1 -12   3    3.59    0.44
  -2   0  -3    8.14    0.40
  -2   0  -3    8.27    0.71
   2   0   3    7.53    0.67
  -2   0   3    9.19    0.75
   2   0   3    8.46    0.68
   2   0  -3    9.22    0.70
  -2   0   3    8.60    0.73
   2   0  -3    9.85    0.74
  -2   1  -3   85.09    2.83
   2   1   3   87.39    2.93
   2   1   3   83.33    2.98
   2  -1  -3   85.37    3.10
  -2   1  -3   79.38    3.11
  -2  -1   3   77.39    3.17
   2  -1  -3   78.58    3.09
  -2  -1   3   80.07    3.05
  -2  -1   3   78.28    2.67
  -2   1   3   79.22    3.18
   2   1  -3   80.80    3.02
  -2   1   3   81.78    3.12
   2  -1   3   84.21    3.23
   2   1  -3   82.98    3.08
   2  -1   3   82.92    3.19
  -2  -2   3   85.67    3.13
  -2   2  -3   87.00    3.36
   2  -2  -3   81.47    3.28
   2  -2  -3   78.26    3.28
  -2  -2   3   87.87    2.87
   2   2   3   85.32    2.90
   2   2   3   83.96    2.94
   2   2   3   84.75    2.57
  -2  -2   3   81.56    3.43
   2   2  -3   86.84    2.78
   2  -2   3   82.53    3.38
  -2   2   3   89.11    3.36
   2   2  -3   83.34    3.09
   2  -2   3   85.02    3.46
  -2   2   3   84.22    3.40
   2   2  -3   80.92    3.24
  -2   3  -3   33.49    1.89
   2   3   3   34.92    1.34
   2   3   3   33.99    1.32
  -2  -3   3   33.70    1.60
   2  -3  -3   31.86    1.79
   2   3  -3   34.50    1.44
   2   3  -3   33.07    1.61
   2   3  -3   30.79    1.77
   2  -3   3   35.75    1.96
  -2   3   3   35.79    1.97
   2  -3   3   31.07    1.94
  -2  -4   3   37.75    1.84
   2   4   3   42.11    1.88
  -2  -4   3   39.59    1.82
   2  -4  -3   35.68    2.34
   2  -4   3   44.14    2.41
   2   4  -3   41.05    2.24
  -2   4   3   40.38    2.45
   2  -4   3   42.60    2.47
  -2   4   3   39.28    2.28
   2   4  -3   37.82    1.79
  -2   5  -3   96.18    4.41
  -2  -5   3   94.95    3.52
   2   5  -3   96.54    3.80
  -2   5   3  100.90    4.67
   2   5  -3   98.88    4.35
  -2  -6   3  124.95    4.85
   2   6   3  125.66    5.48
  -2  -6   3  107.49    4.14
   2  -6  -3  113.68    4.12
  -2   6  -3  123.00    5.46
  -2   6   3  117.82    5.63
   2  -6   3  120.33    4.73
   2   6  -3  117.20    5.28
   2   6  -3  122.69    4.76
  -2  -6  -3  104.53    4.25
   2  -6   3  116.74    4.11
   2  -7  -3    5.94    0.65
  -2   7  -3    6.67    1.38
   2   7   3    2.96    1.07
  -2   7  -3    6.44    2.08
  -2  -7   3    5.76    0.65
   2  -7  -3    4.47    0.62
  -2  -7   3    5.68    0.81
  -2   7  -3    4.75    0.85
  -2  -7   3    5.26    0.81
   2   7   3    5.96    1.26
   2  -7   3    4.11    0.53
  -2  -7  -3    4.40    0.67
  -2   7   3    5.04    1.23
  -2   7   3    5.32    0.88
   2   7  -3    4.44    0.95
   2   7  -3    5.98    1.23
  -2  -7  -3    5.25    0.55
   2  -7   3    5.06    0.84
  -2  -7  -3    5.35    0.77
   2  -8  -3    8.72    0.89
   2   8   3    9.55    1.62
  -2  -8   3    7.61    0.97
  -2  -8   3   10.06    0.85
  -2  -8   3    9.25    1.22
   2  -8  -3    8.18    0.84
  -2   8  -3    7.94    1.59
  -2  -8  -3    8.87    0.75
   2  -8   3    9.90    1.07
   2  -8   3    8.17    0.78
  -2   8   3    8.02    0.98
   2  -8   3   10.37    1.22
  -2   8   3    9.74    2.19
  -2  -8  -3    7.81    0.91
  -2  -9   3   27.47    2.19
  -2   9  -3   26.53    1.77
   2  -9  -3   26.52    1.61
  -2  -9   3   26.76    1.52
   2  -9  -3   27.07    1.60
  -2  -9   3   26.25    1.86
   2  -9   3   26.97    1.85
  -2   9   3   26.59    1.65
  -2  -9  -3   28.42    1.72
   2  -9   3   24.28    1.98
   2  -9   3   28.24    1.55
  -2  -9  -3   26.99    1.46
  -2 -10   3    3.17    0.49
   2 -10  -3    2.31    0.45
  -2  10  -3    3.97    0.70
   2 -10  -3    3.84    0.59
  -2 -10   3    3.34    1.03
   2 -10   3    3.78    0.73
   2 -10   3    3.21    0.51
  -2 -10  -3    3.49    0.57
   2 -10   3    3.48    0.87
  -2  10   3    3.73    0.65
  -2 -10  -3    4.35    0.70
  -2  11  -3    5.22    0.68
  -2 -11   3    4.46    0.53
   2 -11  -3    4.61    0.58
  -2 -11   3    5.38    0.66
   2 -11   3    5.87    0.66
   2 -11   3    4.22    0.74
  -2 -11  -3    6.41    0.65
  -2 -11  -3    3.21    0.69
  -2  11   3    5.24    0.56
   2 -11   3    5.19    0.57
  -2  11   3    3.43    0.61
  -2 -12   3    1.20    0.31
   2 -12  -3    1.83    0.26
  -2 -12   3    1.44    0.29
   2 -12  -3    2.26    0.33
  -2  12   3    1.72    0.28
  -2 -12  -3    1.33    0.21
   2 -12   3    1.84    0.37
  -2 -12  -3    1.46    0.29
   2 -12   3    1.50    0.29
   3   0   3    7.38    0.76
  -3   0   3    8.99    0.83
   3   0   3    7.43    0.72
   3   0  -3    8.02    0.77
  -3   0  -3    8.18    0.76
  -3   0   3    7.42    0.51
  -3   0   3    7.36    0.79
   3   0  -3    7.81    0.73
   3   1   3   54.89    2.51
   3  -1  -3   56.78    2.57
   3   1   3   60.89    2.36
  -3   1  -3   61.80    2.59
   3  -1  -3   58.25    2.52
  -3  -1   3   50.29    2.55
  -3   1   3   55.75    2.31
   3  -1   3   60.43    2.70
   3  -1   3   57.55    2.63
  -3   1   3   61.37    2.72
  -3   1   3   56.14    2.59
   3   1  -3   56.05    2.46
   3   1  -3   57.05    2.45
  -3  -2   3  266.65    8.37
   3   2   3  269.03    8.11
   3  -2  -3  261.83    8.67
   3  -2  -3  278.34    8.72
  -3   2  -3  262.36    8.57
   3   2   3  266.12    7.97
   3   2  -3  225.90    8.93
   3  -2   3  262.77    8.80
   3   2  -3  251.09    8.43
   3  -2   3  280.32    8.98
  -3   2   3  265.12    8.52
  -3   2   3  223.25    9.76
   3   3   3   88.26    2.85
   3  -3  -3   89.80    3.82
  -3  -3   3   86.23    3.34
   3   3   3   95.03    2.99
  -3   3  -3   87.47    3.80
   3   3  -3   86.06    3.27
  -3   3   3   84.03    3.74
   3   3  -3   79.00    3.53
  -3   3   3   92.60    4.03
   3  -3   3   88.13    4.01
   3  -3   3   89.17    3.95
   3   4   3   63.79    2.38
  -3   4  -3   54.83    3.09
   3   4   3   63.15    2.39
  -3  -4   3   65.17    2.56
   3  -4  -3   60.75    3.14
  -3   4   3   65.37    3.38
   3   4  -3   63.41    3.07
   3  -4   3   63.69    3.35
  -3   4   3   70.03    3.40
   3   4  -3   67.14    2.24
   3  -4   3   57.76    3.72
  -3   5  -3   18.11    1.69
   3   5   3   15.89    1.13
  -3  -5   3   17.33    1.31
   3   5  -3   17.22    1.50
  -3   5   3   17.43    1.73
   3   5  -3   18.29    1.08
   3   6   3   22.22    1.58
  -3  -6   3   21.19    1.26
  -3  -6   3   22.36    1.73
  -3   6  -3   26.31    2.17
   3  -6  -3   20.79    1.27
   3   6   3   22.60    1.96
  -3  -6   3   20.59    1.32
  -3   6   3   22.84    2.23
   3  -6   3   22.53    1.72
   3  -6   3   20.90    1.23
   3   6  -3   20.30    1.39
   3   6  -3   22.27    1.91
  -3  -6  -3   22.85    1.38
  -3   6   3   19.34    1.41
  -3  -6  -3   20.36    1.51
  -3  -6  -3   18.34    1.12
  -3  -7   3   89.93    3.51
  -3  -7   3  104.26    4.45
  -3   7  -3   93.01    4.04
   3   7   3   99.16    5.06
  -3  -7   3   95.59    4.06
  -3  -7   3   93.68    3.71
   3  -7  -3   93.16    3.65
  -3   7  -3   86.85    4.98
   3  -7  -3   91.12    3.63
  -3  -7  -3   97.73    4.02
  -3  -7  -3   94.85    3.45
   3  -7   3   98.19    4.09
  -3  -7  -3   96.02    3.82
  -3  -7  -3   92.08    3.94
  -3   7   3  105.49    5.47
   3  -7   3   91.80    3.53
  -3   7   3   91.72    3.87
   3  -7   3  106.64    4.56
  -3  -8   3    8.96    0.86
  -3   8  -3   10.60    1.84
  -3   8  -3    8.61    1.04
  -3  -8   3    9.89    1.16
   3   8   3    9.98    2.37
   3  -8  -3    8.01    0.85
   3  -8  -3    9.06    0.89
  -3  -8   3   10.09    1.05
  -3  -8  -3    9.36    0.94
   3  -8   3    9.99    1.22
   3  -8   3    9.14    0.98
  -3  -8  -3    8.92    1.03
  -3  -8  -3    9.17    1.01
  -3   8   3    6.92    0.89
  -3   8   3    7.16    1.49
  -3  -8  -3    9.03    0.76
   3  -8   3    9.17    0.82
   3  -9  -3    4.48    0.65
  -3   9  -3    5.00    0.86
  -3  -9   3    4.28    0.72
  -3  -9   3    3.14    0.85
   3  -9  -3    4.75    0.61
  -3  -9   3    4.04    0.58
   3  -9   3    5.14    0.96
  -3   9   3    4.23    0.76
  -3  -9  -3    4.31    0.54
  -3  -9  -3    4.82    0.69
   3  -9   3    4.48    0.58
  -3 -10   3    4.36    0.52
   3 -10  -3    3.92    0.50
   3 -10  -3    4.33    0.60
  -3 -10   3    3.02    0.91
  -3 -10   3    4.73    0.65
  -3  10  -3    3.71    0.65
   3 -10   3    3.69    0.57
  -3 -10  -3    3.96    0.63
   3 -10   3    3.79    0.53
   3 -10   3    4.01    0.82
  -3 -10  -3    4.39    0.60
  -3  10   3    4.45    0.60
  -3 -11   3    0.90    0.27
  -3  11  -3    0.51    0.25
  -3 -11   3    0.57    0.41
  -3 -11   3    0.22    0.62
   3 -11  -3    1.11    0.36
   3 -11  -3    0.62    0.21
   3 -11   3    1.19    0.31
  -3  11   3    0.91    0.26
  -3  11   3    0.77    0.26
   3 -11   3    0.89    0.28
  -3 -11  -3    0.66    0.28
  -3 -11  -3    1.13    0.37
  -3 -12   3    1.07    0.40
  -3 -12   3    2.11    0.36
  -3 -12   3    1.27    0.39
  -3  12   3    1.55    0.37
  -3  12   3    1.62    0.34
   3 -12   3    2.28    0.30
  -3 -12  -3    2.22    0.33
   4   0  -3  117.97    4.65
   4   0  -3  123.11    4.59
  -4   0  -3  132.05    4.74
   4   0   3  122.46    4.78
  -4   0   3  125.97    6.26
  -4   0   3  124.16    3.83
   4   0   3  122.78    4.71
  -4   1  -3    7.02    0.77
  -4  -1   3    6.50    0.82
   4   1   3    6.60    0.78
   4  -1  -3    7.87    0.87
  -4   1  -3    6.72    0.53
   4   1   3    5.66    0.67
   4  -1  -3    8.15    0.84
   4   1  -3    6.97    0.74
   4  -1   3    5.32    0.77
  -4   1   3    6.86    0.95
   4   1  -3    5.91    0.73
  -4   1   3    6.21    0.61
   4  -1   3    7.61    0.90
  -4   2  -3   25.89    1.47
  -4   2  -3   26.65    1.73
   4   2   3   26.67    1.37
  -4  -2   3   26.40    1.59
   4   2   3   26.45    1.46
   4  -2  -3   26.51    1.89
   4   2  -3   26.93    1.55
   4  -2   3   25.64    1.93
  -4   2   3   26.97    1.92
   4   2  -3   25.66    1.62
  -4   2   3   25.44    1.58
  -4   2   3   26.57    1.29
   4  -3  -3   21.47    1.70
   4   3   3   23.54    1.15
  -4  -3   3   24.96    1.49
  -4   3  -3   25.04    1.77
  -4  -3   3   22.58    1.26
   4   3  -3   23.77    1.43
   4  -3   3   21.44    1.98
  -4   3   3   22.66    1.22
   4   3  -3   25.37    1.66
  -4   3   3   25.25    2.00
   4  -3   3   22.26    1.87
  -4   3   3   25.52    1.74
  -4   4  -3    6.19    0.95
   4   4  -3    5.98    0.88
  -4   4   3    6.19    0.95
   4   4  -3    8.03    0.97
   4  -4   3    7.12    1.25
   4  -4   3    5.39    1.10
  -4   5  -3   47.86    2.57
  -4  -5   3   49.07    2.22
   4  -5  -3   50.19    2.93
  -4  -5   3   49.94    3.87
  -4   5  -3   56.59    3.33
   4  -5   3   47.71    2.34
  -4   5   3   48.97    2.42
  -4  -5  -3   47.67    2.63
  -4   5   3   49.79    3.18
  -4  -5  -3   49.43    2.56
   4   5  -3   49.85    2.89
   4   6   3    4.91    0.99
  -4  -6   3    6.23    0.76
  -4  -6   3    6.03    0.92
  -4   6  -3    7.75    1.51
  -4   6  -3    6.10    0.81
  -4  -6   3    7.02    0.80
  -4  -6   3    5.67    0.67
   4  -6  -3    6.76    0.74
   4  -6   3    4.37    0.61
   4  -6   3    5.48    0.80
  -4  -6  -3    5.06    0.76
  -4  -6  -3    5.11    0.65
  -4   6   3    4.94    0.76
  -4   6   3    5.99    1.42
  -4  -6  -3    5.69    0.64
   4  -6   3    6.58    0.94
   4   6  -3    4.44    0.89
  -4  -6  -3    5.28    0.86
   4   7   3   94.78    5.01
  -4   7  -3   96.71    5.42
  -4  -7   3  103.10    4.63
  -4   7  -3  110.07    5.44
  -4  -7   3   86.31    4.92
  -4  -7   3   92.82    3.75
  -4  -7   3   95.19    3.82
   4  -7  -3  100.28    3.89
   4  -7  -3   90.21    3.61
  -4   7   3  100.81    5.67
   4  -7   3  105.24    4.82
  -4  -7  -3  116.41    4.64
  -4  -7  -3   90.90    3.51
   4  -7   3  106.00    4.61
  -4  -7  -3   97.67    4.23
   4  -7   3   94.50    3.99
   4  -8  -3    5.77    0.67
   4  -8  -3    6.62    0.78
  -4   8  -3    6.81    0.95
  -4  -8   3    7.26    1.07
  -4  -8   3    8.34    1.09
  -4  -8   3    6.99    0.78
  -4  -8   3    6.51    0.86
   4  -8   3    6.65    1.09
  -4  -8  -3    6.30    0.84
  -4  -8  -3    6.79    0.79
  -4  -8  -3    6.11    0.64
   4  -8   3    6.74    0.71
   4  -8   3    5.60    0.81
  -4   8   3    7.31    0.85
  -4  -8  -3    5.78    0.80
  -4  -9   3   11.27    1.07
  -4  -9   3   11.12    1.00
  -4   9  -3   11.15    1.10
   4  -9  -3   11.07    0.83
  -4  -9   3    9.42    1.25
   4  -9   3   10.11    0.95
  -4  -9  -3   12.56    1.01
  -4  -9  -3   10.63    0.82
  -4   9   3   10.08    1.00
   4  -9   3   10.65    1.37
   4  -9   3   11.71    0.96
  -4   9   3   11.04    1.01
  -4 -10   3    5.04    0.55
  -4 -10   3    3.11    0.85
  -4 -10   3    4.67    0.61
   4 -10  -3    4.57    0.64
   4 -10  -3    4.48    0.50
  -4  10  -3    5.44    0.69
  -4  10   3    5.23    0.63
  -4 -10  -3    4.82    0.59
   4 -10   3    4.96    0.62
   4 -10   3    5.39    0.58
  -4  10   3    4.44    0.62
  -4 -10  -3    4.19    0.56
  -4 -11   3    2.10    0.65
   4 -11  -3    3.53    0.49
  -4  11  -3    2.75    0.48
  -4 -11   3    3.60    0.43
  -4 -11   3    3.16    0.42
   4 -11   3    3.59    0.41
  -4 -11  -3    3.12    0.40
  -4  11   3    3.05    0.41
   4 -11   3    3.05    0.42
  -4  11   3    2.57    0.41
  -4  11   3    2.84    0.52
  -4 -12   3    0.54    0.20
  -4 -12   3    0.85    0.21
  -4 -12   3    0.79    0.34
  -4  12   3    1.23    0.20
  -4 -12  -3    1.01    0.21
  -5   0   3   23.33    1.95
   5   0  -3   27.85    1.73
   5   0  -3   26.14    1.84
  -5   0   3   22.08    1.22
   5   0   3   25.85    1.91
   5  -1  -3   73.52    3.37
   5  -1  -3   73.40    3.57
   5   1   3   70.06    3.26
  -5   1  -3   71.65    3.32
  -5   1  -3   67.47    2.52
  -5  -1   3   64.73    2.64
  -5   1   3   65.85    2.61
  -5   1   3   74.69    3.77
   5  -1   3   67.26    4.26
  -5   1   3   72.07    2.72
   5   1  -3   65.28    3.18
   5   1  -3   72.43    3.24
  -5   2  -3   22.94    1.69
   5   2   3   23.27    1.52
   5  -2  -3   21.96    2.00
  -5   2  -3   24.36    1.50
  -5  -2   3   23.65    1.29
  -5   2   3   23.98    1.27
   5   2  -3   22.75    1.63
   5   2  -3   22.67    1.59
  -5   2   3   23.96    2.14
   5  -2   3   25.09    2.25
  -5   2   3   25.08    1.58
  -5   3  -3   94.02    4.27
   5  -3  -3   96.71    5.15
  -5  -3   3   92.04    3.84
  -5  -3   3   88.73    3.38
   5   3  -3   88.28    3.74
  -5   3   3   92.16    4.83
   5   3  -3   84.75    3.95
  -5   3   3   94.91    3.43
   5  -3   3   89.39    4.85
  -5   3   3   93.57    4.13
  -5  -4   3    9.73    1.45
  -5   4  -3    6.69    1.08
  -5  -4   3    8.20    1.13
   5   4  -3    9.21    1.17
   5  -4   3    8.77    0.75
  -5   4   3   10.40    1.30
  -5  -5   3   52.08    2.40
  -5  -5   3   48.79    2.53
  -5  -5   3   57.30    3.21
  -5  -5   3   50.13    2.48
  -5   5  -3   51.03    2.57
  -5   5  -3   54.05    3.38
   5  -5  -3   52.64    2.43
  -5   5   3   55.15    2.41
  -5  -5  -3   50.32    2.19
  -5   5   3   52.23    2.54
  -5  -5  -3   51.23    2.97
  -5  -5  -3   52.59    2.76
   5  -5   3   52.53    2.60
   5   5  -3   52.18    3.09
  -5   5   3   57.88    3.50
   5  -5   3   49.19    1.94
   5  -6  -3    0.41    0.32
  -5  -6   3    0.50    0.35
  -5  -6   3    1.16    0.42
  -5   6  -3   -0.03    0.51
  -5   6  -3   -0.12    0.31
  -5  -6   3    0.64    0.40
  -5  -6   3    0.38    0.28
  -5   6   3    0.38    0.61
  -5  -6  -3    0.26    0.29
   5  -6   3    0.07    0.28
  -5   6   3    0.52    0.23
   5  -6   3    0.78    0.34
  -5  -6  -3    1.02    0.30
  -5   6   3    0.23    0.26
  -5  -6  -3    1.44    0.50
  -5  -6  -3    0.60    0.49
  -5  -7   3   32.38    1.83
   5  -7  -3   32.05    1.84
  -5  -7   3   29.86    1.85
  -5  -7   3   32.53    1.92
  -5   7  -3   31.82    2.02
  -5  -7   3   32.78    2.38
  -5   7   3   31.54    1.92
  -5  -7  -3   30.76    1.69
  -5  -7  -3   29.81    1.52
  -5   7   3   32.36    3.10
  -5   7   3   30.67    1.79
  -5  -7  -3   28.83    1.94
   5  -7   3   28.53    1.78
  -5  -7  -3   31.68    2.11
   5  -7   3   29.71    1.71
  -5  -8   3   17.62    1.31
  -5   8  -3   18.96    1.46
   5  -8  -3   18.57    1.33
  -5  -8   3   18.76    1.63
  -5  -8   3   17.00    1.54
  -5   8   3   16.81    1.35
  -5   8   3   17.45    1.29
  -5  -8  -3   16.05    1.01
   5  -8   3   17.73    1.32
  -5  -8  -3   18.61    1.38
  -5  -8  -3   17.62    1.40
  -5  -8  -3   17.80    1.21
   5  -8   3   16.68    1.21
  -5  -9   3   18.27    1.24
  -5  -9   3   17.45    1.55
  -5  -9   3   18.93    1.05
  -5   9  -3   18.68    1.41
  -5  -9   3   18.99    1.20
   5  -9  -3   18.61    1.31
  -5   9   3   17.59    1.25
  -5  -9  -3   19.00    1.19
  -5  -9  -3   17.63    1.17
   5  -9   3   16.67    1.14
   5  -9   3   17.29    1.13
  -5   9   3   18.73    1.36
  -5  -9  -3   16.77    0.99
  -5  10  -3   11.63    0.99
  -5 -10   3   11.88    0.86
  -5 -10   3   12.99    0.87
  -5 -10   3   12.25    1.37
  -5  10   3   12.15    1.03
  -5  10   3   11.98    0.91
  -5  10   3   11.95    0.82
  -5 -10  -3    9.68    1.04
   5 -10   3   12.25    0.93
  -5 -10  -3   11.69    0.78
  -5 -11   3    3.62    0.39
  -5  11  -3    4.19    0.48
  -5  11  -3    4.68    0.45
  -5 -11   3    3.86    0.40
  -5  11   3    3.75    0.38
  -5  11   3    4.37    0.54
  -5  11   3    3.38    0.40
  -5 -11  -3    3.53    0.47
  -6   0   3   40.18    1.84
   6   0  -3   40.55    2.45
  -6   1  -3    6.60    0.85
   6  -1  -3    5.05    0.57
   6  -1  -3    5.71    1.08
  -6  -1   3    4.20    0.57
  -6   1   3    5.84    0.63
   6   1  -3    7.63    0.98
  -6   2  -3   36.23    2.35
  -6   2  -3   32.07    1.83
   6  -2  -3   29.87    1.69
  -6  -2   3   32.11    1.67
  -6  -2   3   33.86    1.67
  -6  -2   3   36.16    2.47
   6  -2   3   31.75    1.93
   6   2  -3   34.03    2.20
  -6  -2  -3   30.41    1.89
   6  -2   3   35.57    1.78
  -6   2   3   34.63    1.66
  -6   2   3   30.41    1.69
  -6  -3   3    8.61    1.12
  -6  -3   3    8.64    0.78
  -6  -3   3    8.08    0.77
  -6   3  -3    8.72    1.18
  -6   3  -3    7.35    0.85
   6  -3  -3    7.72    0.61
  -6  -3  -3    7.09    0.89
   6  -3   3    6.93    0.89
   6   3  -3    5.63    0.98
  -6   3   3    7.07    1.11
   6  -3   3    6.47    0.69
  -6   3   3    7.29    0.72
  -6   3   3    6.25    0.78
  -6   4  -3    1.21    0.57
  -6  -4   3    2.78    0.55
  -6  -4   3    2.31    0.59
  -6  -4   3    1.29    0.62
  -6   4  -3    2.44    0.57
   6  -4  -3    2.23    0.35
  -6   4   3    1.50    0.73
  -6   4   3    3.09    0.59
  -6  -4  -3    1.76    0.50
   6  -4   3    2.91    0.46
   6   4  -3    2.67    0.72
  -6   4   3    2.00    0.52
  -6   4   3    1.44    0.35
  -6  -4  -3    1.25    0.60
   6  -4   3    1.64    0.44
  -6   5  -3    1.94    0.57
  -6  -5   3    2.04    0.70
  -6  -5   3    2.08    0.53
  -6   5  -3    1.75    0.80
  -6  -5   3    1.80    0.53
  -6   5   3    0.98    0.30
   6  -5   3    1.03    0.43
  -6  -5  -3    1.39    0.56
  -6   5   3    1.64    0.48
  -6   5   3    1.27    0.36
   6  -5   3    1.34    0.32
  -6  -5  -3    1.07    0.55
  -6  -5  -3    0.27    0.40
  -6   5   3    2.92    0.91
  -6  -6   3   38.78    2.61
  -6  -6   3   33.81    1.97
  -6   6  -3   34.90    2.13
  -6   6  -3   29.97    2.70
  -6  -6   3   32.80    1.89
  -6   6   3   36.00    2.07
  -6  -6  -3   31.88    1.70
   6  -6   3   33.48    1.82
  -6  -6  -3   33.93    2.37
   6  -6   3   34.22    2.00
  -6  -6  -3   36.24    2.24
  -6   6   3   39.07    3.41
  -6  -7   3    4.04    0.81
  -6   7  -3    4.05    0.68
  -6  -7   3    2.91    0.91
  -6  -7   3    2.15    0.42
  -6  -7  -3    3.34    0.71
   6  -7   3    2.88    0.51
  -6   7   3    3.88    0.59
  -6  -7  -3    3.16    0.68
  -6   7   3    2.82    0.61
  -6  -7  -3    3.70    0.55
  -6   8  -3   18.03    1.44
  -6  -8   3   17.09    1.58
  -6  -8   3   18.90    1.62
  -6  -8   3   19.72    1.29
  -6  -8  -3   17.69    1.13
  -6   8   3   19.43    1.34
  -6  -8  -3   18.27    1.39
  -6  -8  -3   18.06    1.36
  -6   8   3   18.08    1.15
  -6   8   3   18.75    1.38
   6  -8   3   17.85    1.21
  -6   9  -3    6.95    0.81
  -6  -9   3    7.11    0.94
  -6  -9   3    6.81    0.72
  -6  -9   3    7.80    0.70
  -6   9   3    8.03    0.67
  -6   9   3    6.81    0.72
  -6  -9  -3    6.17    0.70
  -6   9   3    7.94    0.80
  -6  -9  -3    8.26    0.80
  -6  -9  -3    7.85    0.72
  -6  10  -3   10.02    0.82
  -6 -10   3    8.17    1.00
  -6  10  -3   10.75    0.76
  -6 -10   3    9.49    0.65
  -6  10   3    9.58    0.79
  -6 -10  -3    9.02    0.88
  -6  10   3    9.64    0.74
  -6  10   3   10.06    0.67
  -6  11  -3    5.16    0.47
  -6 -11   3    5.27    0.38
  -6 -11   3    4.80    0.64
  -6  11  -3    4.99    0.32
  -6  11   3    5.96    0.48
  -6  11   3    5.23    0.44
  -6  11   3    4.85    0.34
   7   0  -3    2.66    0.76
   7   0   3    4.96    0.69
   7   0   3    7.09    0.84
  -7   0   3    4.85    0.60
   7   0  -3    4.72    0.58
  -7   0   3    4.45    0.59
  -7   1  -3   13.89    1.33
   7  -1  -3   12.80    0.90
  -7  -1   3   13.56    1.02
  -7   1  -3   10.24    1.10
  -7  -1   3   14.68    1.12
   7   1  -3   14.79    0.99
  -7   1   3   14.16    1.01
  -7  -1  -3   14.27    1.22
   7   1  -3   15.10    1.50
   7  -1   3   14.18    1.27
  -7   1   3   13.32    0.89
   7  -1   3   13.72    1.03
  -7   1   3   14.17    1.14
  -7  -2   3    0.37    0.25
  -7  -2   3   -0.29    0.38
  -7   2  -3    0.17    0.31
   7   2   3    0.11    0.65
  -7  -2   3    0.12    0.23
   7   2   3   -0.20    0.68
   7  -2  -3    0.24    0.17
  -7   2  -3   -0.53    0.40
  -7   2   3    0.34    0.22
   7  -2   3    0.79    0.30
  -7   2   3    0.35    0.28
   7  -2   3    1.17    0.42
   7   2  -3    0.53    0.67
  -7  -2  -3   -0.36    0.21
   7   2  -3    1.07    0.29
  -7   3  -3   31.91    2.48
   7  -3  -3   30.64    1.44
  -7  -3   3   29.83    1.68
  -7  -3   3   32.78    2.49
  -7   3  -3   31.02    1.80
  -7  -3  -3   29.95    1.97
  -7   3   3   29.31    1.65
   7  -3   3   28.43    1.88
   7   3  -3   29.34    2.29
   7   3  -3   26.88    1.52
   7  -3   3   31.05    1.63
  -7   3   3   28.69    1.33
  -7   3   3   29.73    1.74
  -7   4  -3   19.87    2.06
  -7   4  -3   22.11    1.58
  -7  -4   3   22.19    2.04
  -7  -4   3   20.26    1.37
  -7  -4   3   20.90    1.54
  -7  -4  -3   19.86    2.30
  -7   4   3   21.95    1.51
  -7   4   3   20.75    1.61
  -7  -4  -3   23.16    1.73
  -7   4   3   20.97    1.39
   7  -4   3   21.32    1.22
   7  -4   3   22.32    1.63
  -7   5  -3    6.74    1.59
  -7  -5   3    6.54    0.87
  -7   5  -3    6.48    0.90
  -7  -5   3    5.44    0.77
  -7  -5   3    6.41    1.15
  -7   5   3    5.35    0.59
  -7   5   3    6.46    0.77
  -7   5   3    5.54    0.81
  -7  -5  -3    5.69    0.99
   7  -5   3    5.15    0.81
  -7  -5  -3    6.39    0.91
   7  -5   3    5.45    0.57
  -7   6  -3   13.38    1.24
  -7  -6   3   15.47    1.65
  -7   6  -3   12.83    1.01
  -7  -6   3   15.90    1.25
  -7  -6   3   14.94    1.44
  -7  -6  -3   13.07    1.41
   7  -6   3   14.45    1.23
  -7  -6  -3   15.22    1.38
  -7   6   3   15.13    0.97
  -7   6   3   15.34    1.27
  -7   6   3   15.70    1.17
  -7  -7   3    1.00    0.89
  -7  -7   3    0.18    0.26
  -7   7  -3    0.96    0.36
  -7   7  -3    0.58    0.30
  -7  -7   3    0.20    0.22
  -7  -7  -3   -0.14    0.29
  -7  -7  -3    0.45    0.25
  -7  -7  -3    0.46    0.33
  -7   7   3    0.41    0.25
  -7   7   3    0.43    0.29
  -7   7   3    0.16    0.20
  -7   8  -3    5.08    0.59
  -7  -8   3    5.13    0.59
  -7   8  -3    4.25    0.65
  -7  -8   3    4.09    0.70
  -7  -8   3    4.65    0.89
  -7  -8  -3    4.05    0.58
  -7   8   3    4.31    0.61
  -7   8   3    4.51    0.58
  -7   8   3    4.57    0.50
  -7  -8  -3    3.70    0.61
  -7  -9   3    0.50    0.29
  -7  -9   3    0.30    0.28
  -7   9  -3    0.63    0.25
  -7  -9   3    0.43    0.34
  -7   9  -3    0.63    0.31
  -7   9   3   -0.23    0.35
  -7  -9  -3    0.20    0.29
  -7   9   3    0.42    0.17
  -7   9   3    0.19    0.20
  -7  -9  -3    0.33    0.18
  -7 -10   3    2.12    0.52
  -7  10  -3    3.13    0.41
  -7 -10   3    3.20    0.32
  -7  10   3    2.55    0.39
  -7  10   3    2.96    0.28
  -7  10   3    2.62    0.39
  -8   0   3    0.99    0.33
   8   0   3    2.15    0.55
  -8   0  -3    1.07    0.41
   8   0  -3    1.96    0.58
  -8   0   3    1.44    0.38
   8  -1  -3   18.97    1.13
  -8  -1   3   17.67    1.20
   8   1   3   16.37    1.39
  -8   1  -3   17.07    1.26
   8   1   3   17.07    1.43
  -8   1   3   15.65    1.00
   8  -1   3   20.88    1.76
  -8   1   3   18.38    1.22
   8  -1   3   17.85    1.22
  -8   2  -3   31.55    2.01
  -8  -2   3   32.41    2.58
  -8  -2   3   31.30    1.80
   8  -2  -3   29.50    1.52
   8   2   3   28.41    1.88
   8   2  -3   27.88    1.66
  -8   2   3   27.66    1.62
  -8   2   3   31.15    1.73
   8  -2   3   30.80    1.70
   8  -2   3   31.77    2.04
  -8  -2  -3   32.88    2.00
   8   3   3    7.78    1.04
  -8   3  -3    9.31    0.99
  -8  -3   3    9.08    1.04
  -8  -3   3   10.21    1.44
   8  -3  -3   10.30    0.75
  -8   3   3   10.30    0.97
  -8  -3  -3    9.80    1.05
   8   3  -3    9.26    0.85
  -8  -3  -3    9.89    1.38
   8  -3   3   10.42    1.09
   8  -3   3    9.77    0.87
  -8  -4   3   87.93    4.59
  -8   4  -3   83.33    3.52
  -8  -4   3   82.16    3.65
   8  -4  -3   79.38    2.87
  -8  -4   3   83.32    3.47
  -8   4   3   82.60    3.48
   8  -4   3   85.98    3.80
  -8  -4  -3   80.40    3.71
   8   4  -3   80.81    3.12
   8  -4   3   82.47    3.12
  -8  -4  -3   82.58    4.43
  -8   4   3   83.16    3.39
  -8   5  -3    0.30    0.26
  -8  -5   3    0.79    0.41
  -8  -5   3    0.83    0.71
  -8  -5   3    0.83    0.33
  -8  -5  -3    0.89    0.37
  -8   5   3    0.65    0.33
  -8  -5  -3    0.77    0.46
   8  -5   3    0.51    0.37
  -8   6  -3    6.82    0.82
  -8  -6   3    7.55    1.10
  -8  -6   3    7.27    1.23
  -8  -6   3    6.74    0.78
  -8   6   3    6.84    0.75
  -8   6   3    7.37    0.86
  -8   6   3    6.57    0.54
  -8  -6  -3    6.72    0.81
   8  -6   3    7.38    0.80
  -8  -6  -3    5.78    0.91
  -8  -7   3    6.42    0.69
  -8   7  -3    5.70    0.72
  -8  -7   3    7.13    0.99
  -8  -7   3    6.61    1.11
  -8   7   3    6.88    0.52
  -8  -7  -3    5.27    0.77
  -8   7   3    6.09    0.73
  -8  -7  -3    6.28    0.77
  -8   7   3    5.96    0.68
  -8  -8   3    7.66    0.88
  -8  -8   3    7.59    0.81
  -8  -8   3    8.62    1.23
  -8   8  -3    6.87    0.73
  -8  -8  -3    5.14    0.60
  -8   8   3    6.17    0.43
  -8   8   3    6.75    0.70
  -8   8   3    6.74    0.64
  -8  -9   3    0.94    0.33
  -8   9  -3    1.14    0.28
  -8  -9   3    0.96    0.21
  -8  -9   3    1.35    0.41
  -8  -9  -3    1.20    0.35
  -8   9   3    0.90    0.24
   9   0  -3  158.31    5.38
   9   0   3  162.15    6.03
  -9   0   3  158.33    5.23
  -9   0  -3  156.04    5.55
   9   0   3  154.48    5.53
   9  -1  -3    5.02    0.58
   9   1   3    6.83    0.88
  -9  -1   3    7.18    1.20
  -9  -1   3    4.99    0.74
   9   1   3    5.88    0.73
  -9   1   3    5.76    0.71
  -9   1   3    5.17    0.52
   9  -1   3    6.56    0.89
  -9  -1  -3    7.22    0.80
   9  -1   3    7.88    0.77
   9   1  -3    5.75    0.62
   9  -2  -3   27.29    1.39
  -9  -2   3   28.34    2.42
  -9  -2   3   27.00    1.79
   9   2   3   24.17    1.64
   9   2   3   25.96    1.55
   9  -2   3   27.77    1.54
   9  -2   3   27.50    1.86
  -9   2   3   25.61    1.53
   9   2  -3   26.52    1.45
  -9  -2  -3   26.86    1.72
  -9  -3   3   22.07    1.57
   9  -3  -3   21.68    1.16
  -9  -3   3   23.06    2.17
  -9  -3   3   23.96    1.80
  -9   3   3   21.97    1.37
   9   3  -3   22.68    1.34
  -9   3   3   22.05    1.42
  -9  -3  -3   22.60    2.11
  -9  -3  -3   20.81    1.54
   9  -3   3   21.84    1.29
   9  -3   3   23.15    1.66
  -9  -4   3    3.97    0.98
   9   4   3    4.73    0.76
  -9  -4   3    4.66    0.69
  -9   4  -3    3.88    0.62
  -9  -4   3    3.08    0.96
   9  -4  -3    4.07    0.42
  -9   4   3    4.95    0.59
  -9   4   3    4.41    0.61
   9  -4   3    4.54    0.72
   9   4  -3    5.08    0.54
  -9  -4  -3    4.50    0.93
  -9  -4  -3    3.18    0.62
   9  -4   3    4.47    0.48
  -9  -5   3    9.73    1.37
  -9  -5   3    7.90    1.09
  -9   5  -3    7.81    0.76
  -9  -5   3    6.54    0.74
  -9  -5  -3    8.63    0.89
  -9  -5  -3    7.67    1.13
   9  -5   3    7.81    0.86
   9   5  -3    7.35    0.66
  -9   5   3    6.55    0.70
  -9   5   3    7.37    0.78
  -9  -6   3    3.26    0.49
  -9  -6   3    3.52    0.92
  -9   6  -3    2.54    0.45
  -9  -6   3    2.31    0.60
   9   6  -3    2.49    0.38
  -9  -6  -3    2.47    0.51
  -9   6   3    2.90    0.46
  -9   6   3    3.24    0.46
  -9  -6  -3    2.47    0.60
  -9  -7   3    4.67    0.95
  -9   7  -3    5.10    0.59
  -9  -7   3    4.74    0.51
  -9  -7   3    4.17    0.76
  -9   7   3    5.14    0.60
  -9  -7  -3    5.00    0.63
  -9   7   3    5.74    0.74
  -9  -8   3   10.02    0.68
  -9  -8   3    9.78    0.61
  -9   8  -3   10.40    0.70
  -9   8   3   10.95    0.78
  -9  -8  -3    9.89    0.71
  -9   8   3   10.07    0.66
  10   0  -3    3.10    0.46
 -10   0  -3    3.52    0.53
  10   0   3    4.07    0.80
 -10   0   3    2.37    0.69
 -10   0   3    2.23    0.36
  10   0   3    3.51    0.50
  10  -1  -3   25.94    1.34
  10   1   3   25.79    1.65
  10   1   3   25.47    1.48
 -10  -1   3   25.81    1.31
 -10  -1   3   27.19    2.27
  10   1  -3   26.08    1.37
  10  -1   3   28.37    1.82
 -10  -1  -3   26.22    1.48
  10  -1   3   26.84    1.48
  10   2   3   13.86    1.14
 -10  -2   3   14.87    1.12
  10  -2  -3   13.21    0.86
  10   2   3   13.66    1.01
 -10  -2   3   13.63    1.55
  10  -2   3   15.02    1.00
  10  -2   3   13.72    1.20
 -10  -2  -3   12.26    1.52
 -10  -2  -3   13.78    1.05
  10   2  -3   13.91    0.92
  10   3   3    3.06    0.52
  10  -3  -3    2.46    0.35
 -10  -3   3    1.89    0.45
 -10  -3   3    1.76    0.64
  10   3  -3    2.40    0.41
  10  -3   3    2.24    0.48
 -10  -3  -3    3.02    0.79
 -10   3   3    2.61    0.51
 -10  -3  -3    3.44    0.54
  10  -3   3    3.03    0.41
  10   4   3    0.99    0.34
 -10  -4   3    1.42    0.52
 -10  -4   3    0.93    0.67
 -10  -4   3    1.32    0.37
 -10   4   3    1.79    0.39
 -10  -4  -3    0.90    0.29
  10  -4   3    1.39    0.24
  10  -4   3    1.11    0.33
 -10  -4  -3    1.58    0.50
  10   4  -3    0.99    0.25
 -10  -5   3    0.65    0.34
 -10  -5   3    1.15    0.39
 -10  -5   3    0.85    0.54
  10   5   3    1.15    0.35
 -10  -5  -3    1.01    0.34
  10   5  -3    0.94    0.23
 -10   5   3    0.64    0.27
 -10   5   3    0.87    0.26
 -10  -5  -3    1.03    0.40
 -10  -6   3    0.10    0.11
 -10   6  -3    0.71    0.30
 -10  -6   3    0.04    0.13
 -10  -6   3    0.24    0.34
  10   6  -3   -0.10    0.16
 -10  -6  -3   -0.08    0.15
 -10   6   3    0.00    0.49
 -10  -6  -3    0.18    0.17
 -10   6   3    0.15    0.16
 -10  -7   3    2.25    0.48
 -10  -7   3    1.52    0.24
 -10  -7   3    0.85    0.26
 -10  -7  -3    1.74    0.36
 -10  -7  -3    1.33    0.34
 -10   7   3    1.26    0.23
  11   0   3    0.12    0.17
  11   0  -3    0.22    0.16
 -11   0   3    0.04    0.20
  11   0   3    0.02    0.19
 -11  -1   3   21.26    0.98
  11  -1  -3   22.46    1.08
 -11  -1   3   18.99    1.68
  11   1   3   22.94    1.22
 -11  -1  -3   21.75    1.11
 -11   1   3   20.27    1.71
  11  -1   3   23.22    1.19
  11  -1   3   21.96    1.39
  11   1  -3   22.58    1.12
 -11  -1  -3   24.14    2.03
  11  -2  -3    0.57    0.18
 -11  -2   3    0.28    0.26
 -11  -2   3    0.08    0.19
 -11  -2   3    0.33    0.22
 -11   2   3    0.32    0.30
 -11  -2  -3    0.16    0.22
 -11  -2  -3    0.25    0.28
  11  -2   3    0.65    0.19
  11   2  -3    0.28    0.17
  11   3   3    1.14    0.27
 -11  -3   3    1.58    0.33
 -11  -3   3    1.74    0.39
 -11  -3   3    1.36    0.42
 -11  -3  -3    0.97    0.38
  11   3  -3    1.54    0.28
 -11   3   3    1.56    0.50
  11  -3   3    1.47    0.25
 -11  -3  -3    1.78    0.35
 -11  -4   3    3.87    0.56
 -11  -4   3    3.27    0.39
 -11  -4   3    3.18    0.59
  11   4  -3    3.30    0.36
 -11  -4  -3    4.07    0.49
 -11   4   3    2.48    0.51
 -11  -4  -3    3.85    0.59
 -11  -5   3    4.81    0.57
 -11  -5   3    5.21    0.46
 -11  -5   3    4.56    0.60
 -11  -5  -3    3.13    0.49
 -11  -5  -3    5.53    0.60
  11   5  -3    3.79    0.35
 -11  -6   3    1.57    0.26
 -11  -6   3    2.93    0.46
 -11  -6  -3    1.74    0.33
  12   0  -3    0.29    0.13
 -12   0   3   -0.02    0.37
 -12   0   3   -0.01    0.15
  12   0   3    0.26    0.14
 -12   0  -3    0.19    0.18
  12  -1  -3    5.50    0.36
 -12  -1   3    5.26    0.47
  12   1   3    5.27    0.44
 -12   1  -3    3.57    0.64
 -12  -1   3    4.23    0.56
 -12  -1  -3    4.68    0.69
  12  -1   3    5.48    0.41
 -12   1   3    4.60    0.59
  12   1  -3    6.14    0.42
 -12   1   3    7.08    0.66
 -12  -2   3    0.29    0.21
 -12   2  -3    0.27    0.23
 -12  -2   3    0.78    0.20
  12   2   3    1.34    0.25
 -12  -2  -3    0.54    0.26
  12  -2   3    1.13    0.22
 -12   2   3    0.28    0.23
 -12  -3   3    0.79    0.24
  12   3   3    0.58    0.15
  12   3  -3    1.00    0.17
 -12  -3  -3    0.29    0.18
 -12  -4   3    0.39    0.15
   0   0   4    1.31    0.26
   0   0  -4    1.16    0.26
   0   0  -4    1.51    0.29
   0   1   4  872.98   25.11
   0  -1   4  799.16   25.08
   0  -1   4  831.95   25.15
   0  -1  -4  887.29   24.86
   0   1  -4  855.01   25.19
   0   1  -4  803.42   25.05
   0   1  -4  858.37   25.01
   0  -1  -4  879.32   25.09
   0   1   4  927.69   25.00
   0   2   4  140.97    4.72
   0  -2   4  143.60    4.96
   0   2  -4  147.85    5.05
   0   2  -4  134.51    4.86
   0  -2  -4  137.75    4.77
   0   2  -4  134.26    4.80
   0   2   4  143.23    4.85
   0  -3  -4   61.43    2.52
   0   3   4   63.24    2.62
   0   3  -4   59.45    2.60
   0  -3   4   59.56    2.74
   0   3  -4   58.32    2.70
   0  -3   4   59.62    2.63
   0   3   4   63.34    2.68
   0   4  -4   16.36    1.24
   0   4   4   16.75    1.19
   0   4  -4   16.44    1.38
   0  -4   4   16.16    1.23
   0  -4   4   16.44    1.30
   0   5  -4   -0.14    0.21
   0  -5   4   -0.37    0.38
   0   5  -4    0.94    0.46
   0  -6  -4   38.91    1.93
   0   6  -4   36.47    2.42
   0   6  -4   43.93    2.89
   0  -6   4   41.41    2.24
   0   6   4   39.16    2.84
   0  -6   4   36.29    1.74
   0   7   4    2.54    0.80
   0  -7  -4    1.38    0.36
   0  -7   4    1.57    0.36
   0  -7  -4    2.32    0.46
   0  -7   4    1.71    0.68
   0  -8   4   38.39    1.86
   0  -8  -4   40.39    2.09
   0   8   4   37.89    3.84
   0  -8  -4   37.98    1.93
   0  -8   4   39.25    2.41
   0   8  -4   37.94    2.88
   0  -8   4   39.81    2.46
   0  -9  -4   23.77    1.46
   0  -9  -4   23.61    1.58
   0  -9   4   26.79    2.09
   0   9  -4   22.02    1.59
   0  -9   4   23.00    1.36
   0  -9   4   24.51    1.81
   0 -10   4   11.19    1.45
   0 -10   4   12.29    0.93
   0 -10   4   10.92    1.10
   0 -10  -4   11.39    0.95
   0  10  -4   11.63    1.14
   0 -10  -4   11.71    0.99
   0  10   4   13.77    1.25
   0 -11  -4    5.24    0.58
   0 -11   4    6.51    0.74
   0  11   4    4.91    0.61
   0 -11  -4    4.44    0.90
   0 -11   4    5.42    0.62
   0 -11   4    3.82    0.76
   0  11   4    5.37    0.58
   0 -12   4    0.79    0.21
   0 -12  -4    0.51    0.17
   0 -12   4    1.00    0.28
   0 -12  -4    0.48    0.19
   0 -12   4    0.60    0.20
   0  12   4    0.23    0.41
  -1   0  -4  397.67   12.78
   1   0  -4  437.29   12.70
  -1   0  -4  451.35   12.39
   1   0   4  415.16   12.70
   1   0   4  390.48   12.85
  -1   0   4  427.88   12.83
   1   0  -4  429.09   12.78
  -1   0   4  408.64   12.78
  -1   1  -4  309.34    9.86
  -1   1  -4  313.54    9.76
   1   1   4  286.87    9.55
   1  -1  -4  320.21    9.60
  -1   1  -4  319.27    9.46
  -1  -1   4  312.64    9.85
  -1  -1   4  309.27    9.69
   1  -1  -4  312.26    9.73
   1   1   4  308.97    9.27
  -1   1   4  311.41    9.71
  -1  -1  -4  308.18    9.22
   1   1  -4  302.41    9.68
  -1  -1  -4  314.46    9.64
   1  -1   4  308.97    9.70
  -1   1   4  321.75    9.81
  -1   2  -4   55.80    2.36
   1  -2  -4   53.71    2.37
  -1  -2   4   54.84    2.38
   1   2   4   55.84    2.06
   1   2   4   53.50    2.23
   1  -2  -4   54.83    2.39
  -1   2  -4   56.92    2.46
   1   2  -4   51.49    2.37
   1  -2   4   60.31    2.53
  -1   2   4   55.83    2.50
   1  -2   4   56.36    2.57
   1   2  -4   56.40    2.25
  -1  -2  -4   55.30    2.26
  -1   2   4   60.70    3.30
   1   2  -4   53.83    2.42
   1   3   4   40.75    1.80
   1   3   4   40.67    1.85
   1  -3  -4   42.44    2.05
  -1  -3   4   43.28    2.03
  -1   3  -4   42.22    2.13
  -1   3  -4   41.08    2.10
  -1   3   4   38.44    2.09
   1   3  -4   41.00    2.09
   1   3  -4   42.22    2.16
   1  -3   4   43.30    2.32
   1   3  -4   42.29    1.91
   1  -3   4   40.11    2.11
  -1   4  -4  108.66    4.43
  -1   4  -4  107.34    4.43
  -1  -4   4  106.17    4.24
   1   4   4  105.35    4.05
   1   4   4  111.40    4.82
   1  -4  -4  112.93    4.24
   1   4  -4  115.01    4.56
   1  -4   4  108.56    4.60
  -1   4   4  113.53    4.62
   1   4  -4   98.65    4.02
  -1  -4  -4  106.71    3.78
   1  -4   4  107.28    4.38
  -1   5  -4   24.29    1.82
  -1   5  -4   21.00    1.77
   1   5  -4   23.20    1.57
   1   5  -4   24.78    1.90
   1  -6  -4    8.65    0.79
   1  -6  -4    7.83    0.74
  -1   6  -4   10.41    1.35
  -1  -6   4    8.68    1.09
  -1  -6   4    7.74    0.75
  -1   6  -4    9.10    1.16
  -1   6   4    7.61    1.27
   1  -6   4    8.81    1.08
   1  -6   4    8.24    0.68
   1   6  -4    8.98    1.07
   1   6  -4    8.19    1.21
  -1  -7   4   12.62    1.32
   1  -7  -4   10.64    0.93
  -1  -7   4   11.50    0.92
   1   7   4   11.74    1.75
  -1   7  -4   11.41    1.57
   1  -7  -4    9.57    0.91
   1  -7   4   13.38    1.30
  -1  -7  -4   12.57    1.03
   1  -7   4   11.97    0.86
  -1  -7  -4   11.16    0.84
   1   7  -4   12.29    1.41
  -1   7   4   12.46    1.77
  -1  -8   4   21.24    1.30
   1  -8  -4   20.08    1.38
  -1  -8   4   19.04    1.61
   1  -8  -4   21.01    1.36
   1   8   4   20.07    2.93
  -1  -8   4   18.15    1.78
  -1   8  -4   20.32    2.25
   1  -8   4   20.68    1.25
   1   8  -4   18.45    1.27
   1   8  -4   21.99    2.09
  -1  -8  -4   22.25    1.48
  -1   8   4   24.94    2.80
   1  -8   4   22.87    1.73
   1  -8   4   22.94    1.81
  -1   8   4   17.61    1.40
  -1  -8  -4   21.24    1.29
  -1  -9   4    2.33    0.59
   1  -9  -4    2.62    0.57
  -1   9  -4    1.65    0.49
  -1  -9   4    1.98    0.45
  -1  -9   4    1.26    0.72
   1  -9  -4    1.71    0.41
   1  -9   4    1.72    0.52
  -1  -9  -4    1.77    0.47
  -1   9   4    2.06    0.63
   1  -9   4    1.64    0.36
  -1  -9  -4    2.06    0.52
   1  -9   4    1.76    0.58
  -1  10  -4   16.09    1.31
   1 -10  -4   15.56    1.12
  -1 -10   4   16.47    1.09
   1 -10  -4   15.31    1.11
   1  10   4   15.80    1.06
  -1 -10   4   17.09    1.40
  -1 -10   4   16.98    1.72
  -1 -10  -4   16.39    1.18
   1 -10   4   15.02    1.06
  -1 -10  -4   15.24    1.07
   1 -10   4   16.22    1.55
   1 -10   4   16.24    1.34
  -1 -11   4   17.17    1.24
   1 -11  -4   15.78    1.03
   1 -11  -4   16.36    1.31
  -1 -11   4   15.82    1.02
  -1  11  -4   15.77    1.15
   1 -11   4   16.32    1.02
   1 -11   4   15.52    1.15
   1 -11   4   16.07    1.45
  -1  11   4   17.21    1.21
  -1 -11  -4   16.30    1.09
  -1  11   4   15.65    0.95
  -1 -11  -4   16.06    0.98
  -1 -12   4   11.07    0.97
   1 -12  -4   16.72    1.04
  -1 -12   4   13.92    0.82
   1 -12  -4   15.56    1.02
  -1 -12   4   14.69    0.91
  -1  12   4   14.18    0.75
   1 -12   4   13.46    0.80
  -1 -12  -4   14.26    0.73
  -1 -12  -4   13.68    0.82
   1 -12   4   13.48    0.83
   2   0   4   14.06    0.98
   2   0  -4   13.37    0.96
  -2   0   4   12.81    1.02
   2   0  -4   15.05    1.04
   2   0   4   13.01    0.99
  -2   0   4   14.68    1.06
  -2   0  -4   14.15    0.65
  -2  -1   4   70.03    3.16
  -2  -1   4   74.56    2.73
  -2  -1   4   74.48    3.05
   2  -1  -4   76.08    3.08
  -2   1  -4   74.86    3.07
  -2   1  -4   79.72    2.70
   2  -1  -4   77.52    3.01
   2   1   4   78.71    2.89
  -2   1   4   71.81    3.13
   2  -1   4   77.62    3.18
   2  -1   4   72.44    3.03
  -2   1   4   67.48    3.03
   2   1  -4   78.45    3.02
   2   1  -4   66.76    2.92
   2  -2  -4   54.08    2.50
   2   2   4   53.26    1.72
  -2   2  -4   55.63    2.30
  -2  -2   4   51.22    2.16
  -2   2  -4   55.19    2.53
   2   2   4   51.23    2.18
   2  -2  -4   56.86    2.52
   2   2  -4   49.60    2.42
   2   2  -4   55.09    2.41
   2  -2   4   51.18    2.60
  -2   2   4   56.05    2.65
   2  -2   4   56.68    2.59
  -2   3  -4   98.62    3.85
  -2   3  -4   96.59    3.97
   2  -3  -4   95.36    3.91
  -2  -3   4   93.43    3.69
   2   3   4   97.75    3.47
   2   3   4   96.89    3.39
   2   3  -4   99.01    3.39
   2   3  -4   97.63    3.94
  -2   3   4   92.97    4.07
   2   3  -4   89.92    4.49
   2  -3   4   98.49    4.04
   2  -3   4   91.81    4.09
   2  -4  -4   97.50    4.07
  -2   4  -4   94.55    4.16
   2   4   4   94.48    3.44
  -2  -4   4   93.10    3.73
   2   4   4   93.19    3.16
  -2   4  -4   96.84    4.10
   2   4  -4   93.98    4.12
   2   4  -4   94.19    3.51
   2  -4   4   95.48    4.41
   2  -4   4   95.31    4.20
  -2  -5   4   98.31    3.98
  -2   5  -4   97.47    4.56
  -2   5  -4  107.44    4.72
   2   5  -4  103.17    4.58
   2   5  -4   99.43    3.90
  -2   5   4   99.03    4.82
   2  -6  -4    9.22    1.00
  -2   6  -4    7.08    1.10
  -2  -6   4    8.20    0.92
  -2   6  -4    7.89    1.44
   2  -6  -4    6.93    0.73
  -2  -6   4    8.06    0.74
  -2   6   4    8.19    1.27
  -2  -6  -4    7.94    0.76
   2   6  -4    8.89    1.24
   2  -6   4    6.27    0.63
   2   6  -4    6.85    0.93
   2  -6   4    7.93    0.92
   2  -7  -4   16.52    1.16
   2   7   4   16.30    1.90
   2  -7  -4   14.99    1.08
  -2  -7   4   15.61    1.12
  -2   7  -4   16.95    1.87
  -2  -7   4   15.08    0.97
  -2   7  -4   16.09    1.35
  -2  -7   4   16.65    1.44
  -2   7   4   13.34    1.17
  -2  -7  -4   15.97    1.20
   2  -7   4   15.15    0.99
  -2   7   4   16.10    2.02
  -2  -7  -4   14.54    0.96
  -2  -7  -4   15.04    1.31
   2  -7   4   16.84    1.49
   2   7  -4   17.06    1.59
  -2  -8   4    0.59    0.32
  -2  -8   4    1.48    0.73
  -2  -8   4    0.93    0.28
   2  -8  -4    0.87    0.37
   2  -8  -4    0.51    0.32
   2   8   4    3.40    1.24
  -2   8  -4    0.75    0.77
  -2   8  -4    0.41    0.29
  -2  -8  -4    1.16    0.35
   2  -8   4    0.89    0.38
   2  -8   4    1.06    0.31
  -2   8   4    0.70    0.35
  -2   8   4    1.54    0.86
   2  -8   4    1.57    0.55
  -2  -8  -4    1.14    0.35
   2  -9  -4   17.77    1.25
   2  -9  -4   20.24    1.33
  -2  -9   4   18.95    1.56
  -2  -9   4   19.35    1.25
  -2  -9   4   19.29    1.88
  -2   9  -4   18.77    1.49
   2  -9   4   20.10    1.79
  -2   9   4   18.41    1.32
  -2  -9  -4   19.02    1.35
  -2  -9  -4   19.47    1.25
   2  -9   4   20.21    1.60
   2  -9   4   20.35    1.25
   2 -10  -4    1.61    0.41
   2 -10  -4    1.53    0.34
  -2 -10   4    2.13    0.45
  -2  10  -4    1.56    0.44
  -2 -10   4    0.62    0.69
  -2 -10   4    2.03    0.57
  -2  10   4    1.50    0.43
  -2 -10  -4    1.79    0.45
  -2  10   4    1.84    0.49
   2 -10   4    1.92    0.42
   2 -10   4    0.97    0.36
  -2 -10  -4    1.58    0.44
   2 -10   4    0.87    0.38
   2 -11  -4    1.31    0.28
  -2 -11   4    0.60    0.27
  -2 -11   4    1.40    0.34
  -2 -11   4    0.63    0.66
  -2  11  -4    1.86    0.40
   2 -11  -4    0.96    0.55
  -2 -11  -4    1.06    0.31
  -2 -11  -4    1.39    0.34
   2 -11   4    1.32    0.33
  -2  11   4    1.02    0.30
   2 -11   4    1.63    0.41
   2 -11   4    0.90    0.41
  -2  11   4    0.57    0.23
  -2 -12   4    1.40    0.30
  -2 -12   4    1.92    0.32
   2 -12  -4    1.81    0.27
  -2  12   4    2.25    0.29
  -2 -12  -4    2.07    0.29
   2 -12   4    2.07    0.35
   2 -12   4    1.74    0.29
  -3   0   4   97.46    3.48
   3   0  -4   97.45    3.86
   3   0  -4  104.10    3.99
  -3   0   4  101.16    4.07
   3   0   4   97.19    3.84
   3   0   4  103.42    4.02
   3  -1  -4  126.52    4.64
   3   1   4  112.08    4.23
  -3  -1   4  121.43    4.57
  -3  -1   4  117.10    3.70
   3  -1  -4  120.74    4.48
   3   1   4  117.83    4.39
  -3   1  -4  124.45    3.90
  -3   1  -4  117.05    4.51
   3   1  -4  117.45    4.43
  -3   1   4  118.75    4.73
   3  -1   4  117.17    4.65
   3  -1   4  117.09    4.53
   3   1  -4  103.29    4.32
  -3   2  -4   76.40    2.92
  -3   2  -4   76.51    3.30
   3   2   4   70.15    2.90
   3  -2  -4   73.87    3.28
   3   2   4   70.54    2.81
  -3  -2   4   73.24    3.17
   3  -2  -4   71.93    3.27
   3   2  -4   64.73    3.08
   3   2  -4   71.66    3.05
   3  -2   4   75.63    3.49
   3  -2   4   76.55    3.43
  -3   2   4   75.19    3.51
  -3  -3   4   71.46    3.07
   3   3   4   70.24    2.67
  -3  -3   4   70.21    2.73
   3  -3  -4   69.71    3.34
  -3   3  -4   69.15    3.32
   3  -3   4   73.36    3.52
  -3   3   4   74.27    3.40
  -3   3   4   72.00    3.60
   3   3  -4   71.12    3.25
   3   3  -4   69.21    3.01
   3  -3   4   67.31    3.52
  -3   4  -4  124.49    5.44
  -3  -4   4  137.90    5.03
   3  -4   4  141.33    5.88
   3   4  -4  141.07    5.48
  -3   4   4  142.49    5.76
   3  -4   4  116.12    5.63
  -3   4   4  140.69    4.64
   3   4  -4  136.19    5.21
  -3  -5   4    6.10    0.84
   3  -5  -4    6.72    0.67
   3   5   4    5.75    0.67
  -3  -5   4    4.26    0.64
  -3   5  -4    5.75    0.95
   3   5  -4    5.88    0.91
  -3   5   4    8.00    1.20
  -3  -5  -4    5.94    0.64
   3   5  -4    5.51    0.61
   3  -5   4    6.84    0.88
  -3  -6   4   19.49    1.59
  -3   6  -4   15.79    1.73
  -3   6  -4   15.63    1.31
  -3  -6   4   18.09    1.24
  -3   6  -4   18.76    2.28
  -3  -6   4   17.31    1.27
   3  -6  -4   18.06    1.18
   3  -6  -4   18.31    1.16
   3  -6   4   17.51    1.31
  -3  -6  -4   17.90    1.38
  -3   6   4   17.80    2.00
  -3  -6  -4   16.64    1.19
  -3  -6  -4   16.67    1.02
  -3   6   4   18.22    1.28
   3   6  -4   17.54    1.80
   3  -6   4   19.91    1.62
   3  -7  -4   14.57    1.15
  -3   7  -4   13.18    1.23
  -3  -7   4   16.57    1.62
  -3  -7   4   16.79    1.76
  -3   7  -4   16.33    1.96
  -3  -7   4   14.36    1.08
  -3  -7   4   14.65    1.31
   3  -7  -4   13.74    1.03
   3   7   4   14.25    1.83
   3  -7   4   15.83    1.78
  -3   7   4   14.39    1.19
  -3  -7  -4   17.98    1.42
  -3   7   4   15.52    2.03
  -3  -7  -4   14.49    1.34
  -3  -7  -4   15.00    0.96
   3  -7   4   14.49    1.02
  -3  -8   4   20.71    1.59
  -3  -8   4   22.23    1.82
   3  -8  -4   20.14    1.37
   3  -8  -4   18.08    1.22
  -3  -8   4   20.11    1.33
   3   8   4   24.15    3.47
  -3   8  -4   18.95    1.51
  -3   8   4   20.45    1.42
  -3  -8  -4   19.43    1.44
  -3  -8  -4   18.49    1.36
   3  -8   4   19.89    1.26
   3  -8   4   20.31    1.54
   3  -8   4   22.11    1.89
  -3  -8  -4   18.47    1.13
  -3  -9   4    4.51    1.02
   3  -9  -4    3.88    0.80
  -3  -9   4    3.97    0.62
  -3  -9   4    3.29    0.97
   3  -9  -4    4.27    0.62
  -3   9   4    3.44    0.84
   3  -9   4    3.75    0.92
  -3  -9  -4    4.17    0.68
  -3  -9  -4    5.03    0.77
  -3   9   4    5.18    0.66
  -3  10  -4   18.49    1.35
   3 -10  -4   19.25    1.27
   3 -10  -4   18.19    1.08
  -3 -10   4   18.43    1.12
  -3 -10   4   18.67    1.72
  -3 -10   4   18.61    1.34
  -3  10   4   18.36    1.25
  -3  10   4   17.27    1.18
   3 -10   4   17.28    1.11
  -3 -10  -4   18.55    1.25
   3 -10   4   17.78    1.25
  -3 -10  -4   18.18    1.11
  -3 -11   4    0.26    0.58
   3 -11  -4    0.46    0.22
   3 -11  -4    0.18    0.19
  -3  11  -4    0.36    0.25
  -3 -11   4    0.91    0.24
  -3 -11   4    0.60    0.21
  -3  11   4    0.44    0.18
   3 -11   4    0.95    0.25
  -3 -11  -4    0.73    0.25
   3 -11   4    0.72    0.25
  -3  11   4    0.51    0.39
  -3 -11  -4    0.43    0.43
  -3 -12   4    6.69    0.53
  -3 -12   4    6.92    0.50
  -3 -12  -4    6.29    0.47
  -3  12   4    6.31    0.44
   4   0   4   24.09    1.71
  -4   0   4   23.92    1.07
  -4   0   4   21.88    1.18
   4   0   4   23.09    1.55
   4   0  -4   23.61    1.64
   4   0  -4   23.01    1.56
  -4   0   4   23.71    1.07
  -4   0   4   21.87    1.72
   4  -1  -4   28.31    1.87
   4   1   4   29.72    1.85
  -4   1  -4   31.34    1.91
  -4  -1   4   26.73    1.86
  -4   1  -4   31.16    1.26
  -4  -1   4   28.09    1.39
   4  -1  -4   29.79    1.87
   4  -1   4   30.53    2.07
   4   1  -4   26.57    1.73
   4  -1   4   29.98    2.57
  -4   1   4   27.42    1.36
   4   1  -4   29.49    1.89
  -4   1   4   28.95    2.06
  -4   1   4   29.05    1.55
   4  -2  -4    7.25    0.99
  -4  -2   4    5.72    0.95
  -4   2  -4    8.56    0.80
   4  -2  -4    6.88    0.93
   4   2   4    7.52    0.86
  -4   2  -4    7.77    0.95
   4  -2   4    7.74    1.05
  -4   2   4    7.59    0.63
  -4   2   4    7.58    1.16
  -4   2   4    7.85    0.87
   4   2  -4    8.15    0.91
   4  -2   4    9.11    1.18
   4  -3  -4   94.14    5.01
  -4   3  -4   86.18    4.01
   4   3   4   87.83    3.22
  -4  -3   4   87.73    3.29
  -4   3   4   81.14    3.17
   4  -3   4   97.03    4.56
  -4   3   4   90.34    4.48
   4  -3   4   81.80    4.45
   4   3  -4   84.30    3.62
  -4   3   4   92.89    5.04
   4   3  -4   75.16    4.11
  -4   4  -4   34.26    1.93
  -4  -4   4   36.86    2.00
   4  -4  -4   39.19    2.30
  -4   4  -4   40.30    2.59
   4   4  -4   36.48    2.36
  -4   4   4   39.51    1.82
   4  -4   4   40.11    2.43
  -4   4   4   33.05    2.26
  -4   4   4   37.23    2.50
  -4  -5   4   10.20    1.15
  -4   5  -4   10.25    1.00
   4  -5  -4    9.73    0.86
  -4  -5   4    9.44    0.93
  -4   5  -4   11.88    1.49
  -4  -5   4    9.25    0.90
  -4  -5  -4   12.29    1.20
   4  -5   4   10.74    1.20
  -4   5   4   10.61    1.41
   4   5  -4    9.99    1.35
  -4   5   4    8.68    0.92
  -4   5   4   10.64    0.88
  -4   6  -4   26.18    2.39
  -4  -6   4   25.12    1.62
   4  -6  -4   24.33    1.51
  -4  -6   4   25.58    1.59
  -4   6  -4   25.32    1.70
  -4   6  -4   25.83    2.86
  -4  -6   4   28.17    2.02
  -4  -6   4   25.19    1.69
  -4  -6  -4   22.71    1.33
   4  -6   4   24.03    1.39
  -4  -6  -4   24.01    1.76
  -4   6   4   24.45    1.59
   4  -6   4   28.18    2.12
  -4   6   4   23.05    1.46
  -4  -6  -4   23.13    1.71
  -4  -6  -4   24.20    1.44
   4  -6   4   24.34    1.57
  -4   6   4   22.18    2.31
  -4   7  -4   17.49    2.91
   4  -7  -4   13.69    1.12
  -4  -7   4   14.83    1.29
   4   7   4   15.22    2.16
   4  -7  -4   12.88    1.01
  -4  -7   4   13.36    1.31
  -4  -7   4   15.71    1.49
  -4   7  -4   13.88    1.23
  -4  -7   4   11.48    1.03
   4  -7   4   12.89    1.00
  -4   7   4   14.29    1.13
   4  -7   4   13.92    1.23
   4  -7   4   16.16    1.65
  -4  -7  -4   12.83    1.06
  -4  -7  -4   13.60    1.31
  -4   7   4   11.78    1.13
  -4   7   4   15.96    3.93
  -4   8  -4    7.12    0.93
   4  -8  -4    5.59    0.66
  -4  -8   4    7.75    0.78
   4  -8  -4    7.30    0.80
  -4  -8   4    7.77    0.92
  -4  -8   4    8.05    1.05
  -4  -8   4    6.87    0.77
  -4  -8  -4    5.86    0.84
   4  -8   4    7.62    0.77
  -4   8   4    7.50    0.84
  -4  -8  -4    8.19    0.67
   4  -8   4    6.86    0.84
  -4  -8  -4    7.10    0.78
  -4   8   4    7.74    0.81
   4  -8   4    8.89    1.27
  -4   9  -4    0.77    0.30
   4  -9  -4    1.04    0.31
  -4  -9   4    1.03    0.36
  -4  -9   4    1.60    0.38
  -4  -9   4    0.78    0.56
   4  -9  -4    1.41    0.46
   4  -9   4    0.78    0.40
  -4   9   4    1.09    0.37
  -4  -9  -4    0.22    0.32
  -4  -9  -4    0.51    0.32
   4  -9   4    0.65    0.35
   4  -9   4    0.87    0.33
  -4  -9  -4    0.27    0.27
  -4   9   4    0.89    0.30
   4 -10  -4    3.75    0.51
  -4 -10   4    3.20    0.86
  -4  10  -4    4.24    0.61
  -4 -10   4    5.04    0.59
  -4 -10   4    4.31    0.49
   4 -10  -4    3.52    0.52
  -4 -10  -4    3.18    0.51
  -4  10   4    3.69    0.53
  -4  10   4    3.02    0.54
   4 -10   4    4.72    0.79
   4 -10   4    3.87    0.50
  -4 -10  -4    4.19    0.55
  -4  10   4    3.85    0.50
  -4 -11   4    1.03    0.61
  -4  11  -4    1.13    0.31
  -4 -11   4    1.04    0.25
  -4 -11   4    1.72    0.33
  -4 -11  -4    0.90    0.24
   4 -11   4    1.88    0.34
  -4  11   4    0.77    0.22
  -4  11   4    1.41    0.44
   4 -11   4    0.76    0.27
  -4  11   4    0.91    0.24
   5   0  -4    1.06    0.56
   5   0   4    1.77    0.58
  -5   0   4    1.42    0.29
  -5   0   4   -0.08    0.51
   5   0  -4    1.06    0.38
  -5   1  -4    0.97    0.49
   5  -1  -4    0.73    0.66
   5   1   4    1.84    0.57
   5  -1  -4    0.98    0.34
  -5  -1   4    0.47    0.27
  -5   1   4    0.82    0.26
  -5   1   4    0.34    0.29
   5  -1   4   -0.24    0.45
   5   1  -4    0.46    0.46
   5   1  -4    0.26    0.28
  -5   1   4    0.33    0.80
   5   2   4   35.33    2.07
  -5  -2   4   37.02    1.78
  -5   2  -4   34.93    2.30
   5  -2  -4   37.82    2.67
  -5   2  -4   38.16    1.90
  -5   2   4   35.10    2.94
   5   2  -4   36.03    2.26
  -5   2   4   38.84    2.13
  -5   2   4   35.14    1.71
   5  -3  -4    5.57    0.50
  -5  -3   4    4.67    0.62
  -5  -3   4    5.22    0.92
  -5   3  -4    6.37    0.74
   5  -3  -4    2.90    0.93
  -5  -3   4    5.89    0.66
  -5   3  -4    5.11    0.87
  -5   3   4    6.37    1.09
  -5   3   4    5.70    0.62
   5  -3   4    4.31    0.60
  -5   3   4    6.13    0.55
  -5   3   4    5.25    0.73
   5  -3   4    5.80    0.76
  -5  -3  -4    5.55    0.74
   5   3  -4    7.26    0.98
  -5   4  -4    1.60    0.65
   5  -4  -4    1.27    0.28
  -5  -4   4    1.57    0.63
  -5   4  -4    1.53    0.40
  -5  -4   4    2.15    0.50
  -5  -4   4    1.61    0.44
  -5   4   4    1.96    0.39
  -5  -4  -4    2.38    0.77
  -5  -4  -4    1.56    0.49
   5  -4   4    1.76    0.38
  -5  -4  -4    2.80    0.58
   5  -4   4    2.51    0.57
  -5   4   4    0.95    0.27
  -5   4   4    1.45    0.43
   5   4  -4    2.16    0.61
  -5  -5   4   17.60    1.66
  -5   5  -4   16.18    1.28
  -5  -5   4   16.48    1.27
  -5  -5   4   16.99    1.32
  -5   5  -4   17.37    1.88
   5  -5  -4   16.66    1.25
  -5   5   4   17.83    1.20
  -5  -5  -4   14.72    1.06
   5  -5   4   18.00    1.78
  -5  -5  -4   16.43    1.58
   5   5  -4   16.28    1.75
  -5   5   4   16.60    1.28
  -5  -5  -4   15.77    1.45
   5  -5   4   15.19    0.91
   5  -5   4   15.33    1.29
  -5   5   4   15.84    1.83
   5   6   4    4.01    1.48
  -5  -6   4    3.12    0.66
  -5  -6   4    3.08    0.92
  -5  -6   4    3.09    0.61
   5  -6  -4    2.07    0.46
  -5  -6   4    2.55    0.66
  -5   6  -4    1.54    0.63
  -5   6  -4    2.63    0.57
  -5   6   4    1.72    0.92
  -5   6   4    2.54    0.50
   5  -6   4    1.12    0.51
  -5  -6  -4    3.71    0.84
  -5  -6  -4    2.25    0.47
  -5   6   4    3.13    0.61
   5  -6   4    3.25    0.61
  -5  -6  -4    2.73    0.72
  -5  -7   4    5.49    1.04
  -5  -7   4    4.76    0.82
  -5   7  -4    3.85    0.72
  -5  -7   4    4.54    0.66
   5  -7  -4    4.45    0.68
  -5  -7   4    4.43    0.81
  -5   7   4    4.61    0.65
   5  -7   4    4.31    0.66
   5  -7   4    5.40    0.71
  -5  -7  -4    5.00    0.92
  -5  -7  -4    4.30    0.60
  -5   7   4    4.68    0.70
   5  -7   4    5.20    0.76
  -5  -8   4   31.75    2.29
  -5  -8   4   32.12    2.48
  -5  -8   4   36.43    1.96
  -5   8  -4   35.45    2.32
   5  -8  -4   37.90    2.06
  -5  -8   4   40.04    2.76
  -5   8   4   38.93    2.00
  -5   8   4   35.57    2.07
   5  -8   4   33.43    1.90
  -5  -9   4    1.29    0.33
  -5  -9   4    1.10    0.30
  -5   9  -4    1.21    0.40
  -5  -9   4    2.02    0.44
  -5  -9   4    1.81    0.63
  -5   9   4    1.21    0.37
   5  -9   4    0.53    0.56
  -5   9   4    1.77    0.39
  -5   9   4    1.39    0.58
  -5  -9  -4    2.09    0.41
   5  -9   4    1.57    0.37
  -5  -9  -4    2.35    0.39
  -5 -10   4    3.90    0.50
  -5 -10   4    3.85    0.45
  -5 -10   4    4.31    0.89
  -5  10   4    3.57    0.48
  -5 -10  -4    3.44    0.46
  -5  10   4    3.86    0.46
  -5  10   4    3.56    0.48
  -5  11  -4    3.90    0.55
  -5 -11   4    3.05    0.31
  -5  11  -4    3.88    0.48
  -5  11   4    3.14    0.33
  -5  11   4    3.12    0.36
  -5 -11  -4    2.82    0.29
  -5  11   4    2.78    0.39
   6   0  -4   92.20    4.34
  -6   0   4   93.24    3.63
  -6   0   4   91.02    3.40
   6   0  -4   83.93    3.19
  -6  -1   4   87.20    3.31
   6  -1  -4   85.26    4.29
  -6  -1   4   84.51    3.21
  -6  -1  -4   86.24    3.64
   6   1  -4   77.12    3.16
   6  -1   4   88.41    3.36
   6  -1   4   82.95    3.63
  -6   1   4   85.63    3.27
   6   1  -4   84.69    4.05
  -6   1   4   85.76    3.30
   6  -2  -4   14.12    0.88
  -6   2  -4   13.19    1.17
  -6  -2   4   13.54    1.08
  -6   2  -4   16.13    1.57
  -6  -2   4   15.89    1.11
   6   2  -4   14.09    1.48
  -6   2   4   14.25    1.09
   6  -2   4   13.64    1.22
   6  -2   4   14.10    1.04
  -6   2   4   14.68    1.04
  -6  -2  -4   16.53    1.32
  -6   3  -4    4.12    1.15
  -6  -3   4    3.40    0.55
  -6  -3   4    4.16    0.86
  -6  -3   4    2.68    0.55
   6  -3  -4    3.43    0.42
  -6   3  -4    2.08    0.51
   6   3  -4    4.68    0.74
  -6   3   4    3.96    0.59
  -6  -3  -4    1.98    0.47
  -6   3   4    3.60    0.48
  -6   3   4    2.91    0.82
   6  -3   4    4.32    0.82
   6  -3   4    3.31    0.55
  -6   3   4    3.34    0.58
   6   3  -4    3.92    0.85
  -6  -4   4   13.17    1.17
  -6   4  -4   14.01    1.23
   6  -4  -4   12.64    0.77
  -6  -4   4   13.93    1.50
  -6  -4   4   13.16    1.20
  -6   4  -4   15.39    1.80
  -6   4   4   12.42    1.12
   6  -4   4   15.03    1.31
  -6   4   4   13.91    0.93
  -6  -4  -4   13.25    1.50
  -6   4   4   13.60    1.70
   6   4  -4   13.38    1.67
   6  -4   4   14.92    0.99
  -6  -4  -4   13.86    1.37
  -6   4   4   14.16    1.09
  -6   5  -4   13.61    1.97
  -6   5  -4   19.32    1.54
  -6  -5   4   21.27    1.88
  -6  -5   4   20.78    1.49
  -6  -5   4   19.80    1.58
  -6   5   4   21.06    1.36
  -6   5   4   17.49    2.09
  -6  -5  -4   17.48    1.15
  -6  -5  -4   21.14    1.67
   6  -5   4   17.84    1.02
   6  -5   4   20.37    1.56
  -6  -5  -4   20.81    1.76
  -6   5   4   21.84    1.52
  -6   5   4   19.66    1.18
  -6  -6   4   30.16    1.87
  -6  -6   4   34.05    2.45
  -6   6  -4   32.75    2.01
  -6  -6   4   31.27    2.11
  -6  -6  -4   30.36    1.63
  -6   6   4   31.21    1.79
  -6   6   4   33.06    1.95
  -6  -6  -4   32.73    2.12
  -6  -6  -4   28.57    2.11
  -6   6   4   30.23    1.58
   6  -6   4   31.82    1.90
  -6   6   4   26.67    2.94
  -6   7  -4   38.01    2.23
  -6  -7   4   40.76    2.12
  -6  -7   4   40.92    2.63
  -6  -7   4   36.36    2.19
  -6   7   4   39.67    2.04
  -6  -7  -4   37.62    1.83
  -6  -7  -4   32.32    2.10
  -6  -7  -4   36.23    2.21
   6  -7   4   35.99    1.88
  -6   7   4   37.07    1.80
  -6   7   4   36.07    2.08
  -6  -8   4    7.75    1.04
  -6  -8   4    8.71    0.82
  -6   8  -4    8.75    0.97
  -6  -8   4    8.77    0.97
  -6  -8  -4    8.01    0.89
  -6   8   4    7.48    0.70
  -6   8   4    9.00    0.88
  -6   8   4    8.71    0.90
  -6  -8  -4    8.64    0.73
  -6  -9   4    3.88    0.54
  -6  -9   4    3.51    0.47
  -6  -9   4    3.48    0.69
  -6   9  -4    4.04    0.60
  -6   9   4    3.40    0.46
  -6   9   4    3.79    0.59
  -6   9   4    3.19    0.49
  -6  -9  -4    4.51    0.50
  -6  10  -4    1.67    0.30
  -6  10  -4    2.53    0.44
  -6 -10   4    2.00    0.60
  -6 -10   4    2.53    0.33
  -6  10   4    2.15    0.32
  -6 -10  -4    2.05    0.33
  -6  10   4    1.65    0.30
  -6  10   4    1.51    0.32
  -6 -11   4    4.86    0.35
  -6 -11   4    4.19    0.57
  -6  11  -4    5.17    0.43
  -6  11   4    4.19    0.37
  -6  11   4    4.43    0.34
   7   0  -4    6.90    1.25
  -7   0  -4    4.84    0.78
   7   0   4    5.17    0.93
  -7   0   4    6.43    0.63
   7   0   4    4.20    0.67
  -7   0   4    4.75    0.66
   7   0  -4    5.69    0.59
  -7  -1   4   11.28    0.99
  -7  -1   4   12.35    1.48
  -7   1  -4   11.07    1.36
   7   1   4   10.44    1.03
   7  -1  -4   11.86    0.84
  -7  -1   4   12.24    0.96
   7   1   4   12.80    1.19
   7  -1   4   12.16    0.98
   7   1  -4   10.13    1.47
  -7   1   4   11.25    0.95
  -7   1   4   10.54    0.77
   7  -1   4   12.63    1.22
   7   1  -4   11.25    0.86
  -7  -1  -4   11.82    1.13
  -7   1   4   11.19    0.94
  -7   2  -4   11.02    1.03
   7   2   4   10.27    1.19
  -7   2  -4   11.26    1.50
  -7  -2   4   12.15    1.46
  -7  -2   4   10.96    0.93
   7   2   4    8.28    1.09
  -7  -2   4   11.03    1.13
   7  -2  -4   11.43    0.80
   7  -2   4    8.96    0.88
  -7  -2  -4   10.81    1.10
  -7   2   4   10.15    0.94
   7   2  -4    8.34    1.39
  -7   2   4   11.00    0.94
   7  -2   4   10.65    1.10
   7   2  -4    9.68    0.80
  -7  -3   4   34.82    1.89
  -7   3  -4   39.76    2.89
  -7  -3   4   28.26    2.86
  -7   3  -4   38.15    2.09
  -7  -3   4   40.13    2.80
  -7   3   4   37.60    2.38
  -7   3   4   37.75    1.93
  -7  -3  -4   37.47    2.70
  -7   3   4   38.02    1.56
   7   3  -4   35.74    1.73
  -7   4  -4   12.14    1.17
  -7  -4   4   11.68    1.14
  -7   4  -4   11.87    2.04
  -7  -4   4   13.06    1.44
   7  -4  -4   12.86    0.76
  -7  -4   4   14.74    1.59
  -7   4   4   12.75    0.83
  -7  -4  -4   13.82    1.54
   7  -4   4   12.43    0.92
  -7  -4  -4   12.23    1.27
   7   4  -4    9.48    1.13
  -7   4   4   12.66    1.05
   7  -4   4   12.70    1.26
  -7   4   4   12.27    1.14
  -7  -5   4   32.27    2.13
  -7  -5   4   33.09    2.46
  -7  -5   4   33.57    1.98
  -7   5  -4   31.02    1.96
  -7  -5  -4   32.37    2.14
   7  -5   4   31.40    2.01
   7   5  -4   27.10    1.70
  -7   5   4   33.49    1.93
   7  -5   4   31.38    1.39
  -7   5   4   31.48    1.50
  -7  -5  -4   31.51    2.33
  -7   5   4   29.44    1.76
  -7  -6   4   27.12    1.71
  -7  -6   4   26.17    2.11
  -7  -6   4   27.85    2.10
  -7   6  -4   25.45    1.74
  -7  -6  -4   25.04    1.88
  -7   6   4   25.83    1.59
   7  -6   4   24.99    1.68
  -7  -6  -4   25.91    1.83
  -7   6   4   24.88    1.32
  -7   6   4   25.76    1.68
  -7  -7   4    3.36    0.87
  -7   7  -4    4.10    0.66
  -7   7  -4    2.71    0.55
  -7  -7   4    3.58    0.55
  -7  -7   4    3.58    0.71
  -7  -7  -4    3.87    0.65
  -7   7   4    4.15    0.64
  -7  -7  -4    4.42    0.71
  -7   7   4    2.40    0.46
  -7   7   4    3.36    0.47
  -7   8  -4    2.87    0.59
  -7   8  -4    3.12    0.46
  -7  -8   4    1.85    0.39
  -7  -8   4    1.63    0.47
  -7  -8   4    1.60    0.47
  -7   8   4    2.37    0.36
  -7   8   4    1.64    0.38
  -7   8   4    2.81    0.51
  -7  -8  -4    2.38    0.51
  -7  -9   4    2.30    0.34
  -7   9  -4    1.35    0.31
  -7  -9   4    1.90    0.36
  -7   9  -4    2.41    0.53
  -7  -9   4    1.94    0.55
  -7   9   4    2.78    0.46
  -7   9   4    1.84    0.29
  -7  -9  -4    2.29    0.37
  -7   9   4    2.45    0.47
  -7 -10   4    0.39    0.37
  -7 -10   4    1.27    0.28
  -7  10  -4    0.86    0.21
  -7  10   4    1.49    0.33
  -7  10   4    0.81    0.26
  -7  10   4    1.19    0.23
  -8   0   4    2.15    0.44
  -8   0  -4    1.62    0.66
   8   0   4    2.96    0.70
   8   0  -4    1.06    0.30
  -8   0   4    1.13    0.34
   8   0   4    1.15    0.33
  -8  -1   4   33.37    1.70
   8   1   4   33.44    2.10
   8  -1  -4   31.91    1.59
  -8  -1   4   35.59    1.87
  -8   1  -4   32.01    1.88
  -8  -1   4   35.41    2.68
   8   1   4   31.36    1.81
   8  -1   4   33.34    2.12
  -8  -1  -4   34.66    2.04
   8  -1   4   35.20    1.86
  -8   1   4   33.59    1.83
   8   1  -4   33.62    1.67
   8  -2  -4   10.75    0.81
  -8  -2   4    9.25    0.92
   8   2   4   10.41    1.03
   8   2   4   10.31    1.14
  -8  -2   4   10.42    1.29
  -8  -2   4   11.07    1.49
   8  -2   4   10.78    0.92
  -8   2   4   12.46    1.21
  -8   2   4   10.61    0.95
  -8  -2  -4   12.76    1.17
   8   2  -4   10.35    0.85
   8  -2   4   11.53    1.15
   8   3   4    1.62    0.50
  -8   3  -4    1.36    0.44
  -8  -3   4    1.19    0.54
   8  -3  -4    1.02    0.29
  -8  -3   4    1.22    0.84
  -8   3   4    1.49    0.39
  -8   3   4    0.69    0.31
   8  -3   4    0.81    0.29
  -8  -3  -4    1.45    0.66
   8  -3   4    1.74    0.42
   8   3  -4    1.14    0.31
  -8  -3  -4    0.78    0.37
  -8  -4   4   17.20    1.83
   8  -4  -4   17.53    0.89
  -8   4  -4   15.98    1.30
  -8  -4   4   17.59    1.40
  -8  -4   4   19.37    1.90
  -8   4   4   18.78    1.33
   8   4  -4   17.94    1.07
  -8  -4  -4   18.05    1.83
  -8  -4  -4   18.19    1.52
  -8   4   4   17.89    1.29
   8  -4   4   17.04    1.08
  -8  -5   4    1.01    0.49
  -8  -5   4    1.48    1.05
  -8  -5   4    1.30    0.48
   8  -5   4    0.54    0.40
  -8   5   4    0.78    0.27
   8  -5   4    0.54    0.23
  -8  -5  -4    1.74    0.69
  -8  -5  -4    0.85    0.42
   8   5  -4    0.44    0.29
  -8   5   4    1.72    0.58
  -8   6  -4    8.83    0.89
  -8  -6   4    7.80    0.84
  -8  -6   4    7.57    1.14
  -8  -6   4    8.64    1.15
   8   6  -4    8.34    0.67
  -8   6   4    8.20    0.86
  -8   6   4    8.41    0.56
  -8  -6  -4    7.71    0.93
  -8  -6  -4    6.49    0.91
  -8   6   4    7.90    0.78
   8  -6   4    8.19    0.86
  -8  -7   4    3.13    0.50
  -8   7  -4    3.38    0.63
  -8  -7   4    3.05    0.64
  -8  -7   4    2.63    0.63
  -8   7   4    3.08    0.47
  -8   7   4    2.83    0.56
  -8  -7  -4    2.34    0.58
  -8   7   4    2.55    0.47
  -8  -7  -4    2.89    0.55
  -8  -8   4    3.84    0.53
  -8   8  -4    3.86    0.53
  -8  -8   4    3.72    0.45
  -8  -8   4    3.74    0.60
  -8   8   4    4.43    0.52
  -8  -8  -4    3.93    0.51
  -8   8   4    3.20    0.54
  -8  -9   4    2.08    0.36
  -8  -9   4    1.09    0.39
  -8   9  -4    2.43    0.35
  -8  -9   4    1.84    0.24
  -8   9   4    1.72    0.31
  -8   9   4    2.15    0.31
  -8  -9  -4    1.33    0.28
   9   0   4   28.76    1.64
  -9   0   4   27.95    2.35
   9   0  -4   29.03    1.47
  -9   0   4   27.09    1.60
  -9   0   4   27.19    1.33
  -9   0  -4   27.07    1.60
   9   0   4   26.67    1.83
   9   1   4   83.16    3.36
   9  -1  -4   83.05    3.08
  -9  -1   4   81.02    3.29
  -9  -1   4   83.59    3.09
   9   1   4   81.75    3.63
  -9  -1   4   81.50    4.38
   9  -1   4   80.69    3.70
   9   1  -4   85.19    3.14
  -9   1   4   76.54    2.84
  -9   1   4   79.43    3.31
   9  -1   4   82.01    3.34
  -9  -1  -4   81.30    3.49
   9  -2  -4    7.49    0.65
  -9  -2   4    5.36    1.03
   9   2   4    5.95    0.74
  -9  -2   4    6.36    0.91
   9   2   4    7.09    0.93
  -9  -2  -4    7.81    0.88
   9   2  -4    7.39    0.68
  -9   2   4    5.91    0.73
   9  -2   4    5.21    0.81
   9  -2   4    6.29    0.72
  -9  -3   4   38.30    3.68
   9   3   4   45.89    2.18
  -9   3   4   49.83    2.30
  -9  -3  -4   48.85    3.27
   9   3  -4   48.30    2.09
  -9   3   4   46.66    2.12
  -9  -4   4   19.41    1.88
  -9  -4   4   21.01    1.50
  -9  -4   4   21.78    1.66
   9   4   4   22.90    1.40
  -9   4  -4   21.37    1.26
   9  -4  -4   20.74    0.93
  -9   4   4   21.21    1.35
  -9  -4  -4   20.52    1.82
  -9   4   4   21.20    1.29
   9   4  -4   20.49    1.15
   9  -4   4   21.60    1.13
  -9  -4  -4   22.55    1.58
   9  -4   4   22.44    1.59
  -9  -5   4    5.59    0.69
  -9  -5   4    4.34    0.90
  -9  -5   4    5.06    0.88
  -9   5  -4    5.24    0.60
  -9   5   4    5.06    0.65
   9   5  -4    5.70    0.55
  -9   5   4    5.14    0.62
   9  -5   4    5.93    0.72
  -9  -5  -4    5.85    0.76
  -9  -5  -4    5.28    0.83
  -9  -6   4    0.43    0.52
  -9   6  -4    0.36    0.22
  -9  -6   4    0.83    0.30
  -9  -6   4    0.17    0.21
   9   6  -4    0.33    0.21
  -9  -6  -4    0.37    0.22
  -9   6   4    0.24    0.22
  -9   6   4    0.77    0.28
  -9  -6  -4    0.30    0.30
  -9  -7   4    4.71    0.49
  -9  -7   4    4.14    0.62
  -9   7  -4    5.32    0.53
  -9  -7   4    5.84    0.66
  -9   7   4    5.32    0.59
  -9  -7  -4    5.20    0.56
   9   7  -4    5.83    0.46
  -9   7   4    5.28    0.54
  -9   8  -4    1.23    0.25
  -9  -8   4    0.97    0.29
  -9  -8   4    2.24    0.27
  -9  -8   4    1.50    0.37
  -9   8   4    1.76    0.28
  -9  -8  -4    1.51    0.27
  -9   8   4    1.63    0.36
 -10   0  -4    9.80    0.85
 -10   0   4   10.45    0.68
  10   0   4    9.86    0.87
  10   0  -4   11.50    0.81
 -10   0   4    9.16    1.24
  10   0   4   10.54    1.03
  10   1   4    1.75    0.49
 -10  -1   4    2.40    0.35
  10   1   4    2.64    0.50
 -10  -1   4    2.60    0.80
  10  -1  -4    2.53    0.39
  10   1  -4    2.51    0.41
 -10   1   4    3.28    0.81
  10  -1   4    3.25    0.68
  10  -1   4    2.63    0.42
 -10  -1  -4    2.59    0.46
  10   2   4    0.91    0.33
 -10  -2   4    2.17    0.67
  10  -2  -4    1.43    0.29
 -10  -2   4    1.47    0.33
  10   2   4    1.13    0.39
 -10   2   4    1.31    0.43
 -10   2   4    0.93    0.45
  10  -2   4    0.89    0.28
  10  -2   4    1.51    0.48
 -10  -2  -4    1.37    0.50
 -10  -2  -4    1.23    0.38
  10   2  -4    1.44    0.32
 -10  -3   4   16.37    1.25
  10  -3  -4   15.25    0.78
 -10  -3   4   13.53    1.46
 -10  -3   4   15.11    0.98
  10   3   4   14.96    1.08
 -10   3   4   15.84    1.06
  10  -3   4   17.37    1.31
 -10   3   4   16.26    1.49
  10  -3   4   16.72    0.95
  10   3  -4   15.94    0.94
 -10  -3  -4   16.20    1.54
 -10  -3  -4   14.59    1.08
 -10  -4   4    6.64    0.72
  10   4   4    7.43    0.65
 -10  -4   4    5.97    0.73
 -10  -4   4    5.10    0.81
 -10  -4  -4    6.06    0.72
  10  -4   4    5.92    0.72
 -10   4   4    4.33    0.72
  10   4  -4    5.71    0.55
 -10  -4  -4    5.37    0.79
 -10   4   4    5.89    0.61
 -10  -5   4   15.74    1.16
 -10  -5   4   13.21    1.07
 -10   5   4   14.11    0.91
 -10  -5  -4   10.71    1.01
  10   5  -4   14.14    0.75
 -10   5   4   12.11    0.76
 -10  -6   4    7.71    0.59
 -10  -6   4    6.59    0.78
 -10  -6   4    8.19    0.71
 -10  -6  -4    5.92    0.56
 -10  -6  -4    5.98    0.56
 -10   6   4    8.02    0.72
  10   6  -4    6.88    0.47
 -10  -7   4    3.21    0.56
 -10  -7   4    4.32    0.36
 -10  -7  -4    4.74    0.50
  11   0   4    0.28    0.16
 -11   0   4    0.22    0.25
  11   0   4    0.32    0.24
  11   0  -4    0.17    0.14
  11  -1  -4    1.48    0.27
  11   1   4    1.18    0.34
  11   1   4    2.03    0.43
 -11  -1   4    1.56    0.47
 -11  -1   4    1.83    0.27
  11  -1   4    1.40    0.29
  11   1  -4    1.87    0.31
 -11  -1  -4    1.87    0.62
 -11   1   4    1.32    0.40
 -11  -1  -4    1.41    0.40
  11   2   4    6.60    0.58
 -11  -2   4    6.27    0.53
 -11  -2   4    6.06    0.64
  11  -2  -4    6.42    0.43
 -11  -2   4    5.39    0.77
  11   2  -4    6.50    0.56
 -11  -2  -4    6.10    0.52
 -11   2   4    4.85    0.68
  11  -2   4    6.12    0.63
 -11  -2  -4    5.80    0.85
  11   3   4    0.91    0.25
 -11  -3   4    0.72    0.33
 -11  -3   4    1.08    0.34
 -11  -3   4    0.55    0.22
  11  -3   4    1.02    0.17
 -11  -3  -4    0.39    0.26
 -11  -3  -4    0.91    0.25
 -11   3   4    0.57    0.33
  11   3  -4    0.99    0.22
  11   4   4   13.22    0.82
 -11  -4   4   13.03    0.83
 -11  -4   4   13.15    0.84
 -11  -4   4   12.33    1.05
  11   4  -4   12.93    0.67
 -11  -4  -4   13.89    0.88
 -11  -5   4    1.85    0.27
 -11  -5   4    1.64    0.34
 -11  -5   4    2.11    0.36
 -11  -5  -4    1.46    0.31
  11   5  -4    2.35    0.25
 -11  -5  -4    1.92    0.33
  12   0   4    4.27    0.38
  12   0  -4    4.50    0.33
 -12   0   4    4.96    0.61
 -12   1  -4    5.27    0.74
  12  -1  -4    6.48    0.37
  12   1   4    6.14    0.45
 -12  -1   4    6.22    0.51
 -12   1   4    5.36    0.51
 -12  -1  -4    4.84    0.72
  12   1  -4    5.94    0.39
  12  -1   4    5.66    0.40
 -12  -2   4    1.14    0.22
  12   2   4    0.84    0.20
 -12   2  -4    0.58    0.32
 -12  -2   4    0.26    0.18
 -12  -2  -4    0.27    0.19
  12   2  -4    0.88    0.19
  12  -2   4    0.49    0.12
  12   3   4    2.65    0.27
 -12  -3   4    2.53    0.37
 -12   3  -4    2.22    0.43
 -12  -3  -4    2.30    0.35
  12   3  -4    2.82    0.25
   0   0  -5    0.14    0.12
   0   0  -5    0.23    0.24
   0   0   5    0.67    0.26
   0   0   5    0.32    0.23
   0   1  -5  182.12    6.37
   0  -1   5  178.28    6.32
   0   1   5  178.60    6.09
   0  -1  -5  187.09    5.98
   0  -1  -5  192.11    6.32
   0   1  -5  190.84    6.16
   0   1   5  184.56    6.29
   0   2   5   41.38    1.91
   0  -2   5   40.08    2.07
   0   2   5   39.45    2.03
   0   2  -5   37.86    1.96
   0   2  -5   38.74    2.12
   0   2  -5   36.93    1.94
   0  -2  -5   39.48    1.97
   0  -3   5   53.97    3.14
   0   3  -5   54.20    2.56
   0  -3  -5   47.87    2.87
   0   3   5   55.09    2.53
   0   3  -5   60.61    2.75
   0   3   5   58.30    2.67
   0   4  -5   73.17    3.34
   0   4  -5   72.51    3.48
   0   5  -5    0.95    0.50
   0   5  -5    1.05    0.39
   0  -6   5   10.73    1.06
   0   6  -5    9.45    1.23
   0  -6   5    9.87    0.96
   0   6  -5    8.51    0.87
   0   6  -5   10.87    1.63
   0  -6  -5    9.99    0.84
   0  -6  -5   11.12    0.90
   0   7   5   26.58    2.55
   0  -7  -5   24.49    1.54
   0  -7   5   25.78    1.42
   0   7  -5   27.85    1.45
   0   7  -5   27.11    2.25
   0  -7  -5   25.36    1.45
   0  -7   5   28.20    1.92
   0  -8   5   82.82    3.86
   0   8   5   73.79    5.02
   0  -8   5   81.47    3.12
   0  -8  -5   78.72    3.12
   0  -8  -5   79.88    3.33
   0   8  -5   74.18    4.54
   0  -9  -5   12.85    1.04
   0  -9   5   11.43    0.89
   0  -9  -5   11.05    0.92
   0  -9   5   12.01    1.22
   0   9  -5   11.83    1.19
   0   9   5   11.70    0.97
   0  -9   5   13.75    1.46
   0  10   5   30.39    1.52
   0  10   5   28.52    1.51
   0 -10  -5   29.02    1.53
   0  10  -5   30.23    1.78
   0 -10  -5   29.24    1.64
   0 -10   5   31.86    2.19
   0 -10   5   29.36    1.52
   0 -10   5   31.19    1.95
   0 -11   5   16.12    0.98
   0 -11   5   15.92    1.23
   0  11   5   15.47    0.95
   0 -11  -5   15.17    0.91
   0 -11   5   18.30    1.59
   0 -12   5    5.63    0.66
   0 -12  -5    4.96    0.50
   0 -12   5    7.09    0.48
   0 -12   5    6.69    0.54
  -1   0  -5  714.34   24.60
   1   0  -5  851.74   23.84
   1   0   5  784.34   23.62
   1   0  -5  794.11   24.00
  -1   0   5  826.05   24.09
  -1   0   5  801.59   24.07
  -1   0  -5  843.23   23.52
   1   0   5  843.14   24.04
  -1   1  -5   86.65    3.71
  -1   1  -5   93.32    3.86
  -1  -1   5  107.43    4.03
  -1  -1   5   97.78    3.76
   1  -1  -5   91.75    3.70
  -1   1  -5   92.28    3.41
   1  -1  -5   96.46    3.57
   1   1   5   91.43    3.62
   1   1   5   90.30    3.29
  -1  -1  -5   95.97    3.69
  -1   1   5   90.41    3.75
   1   1  -5   95.93    3.76
   1  -1   5   98.58    3.75
   1   1  -5   95.35    3.64
  -1   1   5   90.79    3.68
  -1  -1  -5   98.33    3.25
   1  -2  -5   80.09    3.29
   1   2   5   76.52    2.83
  -1  -2   5   75.64    3.24
  -1   2  -5   76.99    3.29
  -1   2  -5   81.77    3.15
   1   2   5   78.77    3.13
   1  -2  -5   71.47    3.10
  -1  -2  -5   77.77    3.13
   1   2  -5   75.05    3.27
   1  -2   5   76.11    3.62
   1  -2   5   80.77    3.36
   1   2  -5   76.04    3.09
   1   2  -5   81.34    3.29
  -1   2   5   67.39    3.24
  -1   3  -5   66.30    3.10
  -1   3  -5   72.84    3.16
  -1  -3   5   70.67    3.13
   1  -3  -5   73.55    3.54
   1   3   5   67.49    2.93
   1   3   5   69.53    2.75
   1   3  -5   72.13    2.95
   1  -3   5   76.47    3.31
   1   3  -5   69.50    3.24
   1  -3   5   68.03    3.35
  -1  -3  -5   71.84    2.93
  -1   3   5   67.87    3.23
   1   3  -5   67.31    3.16
  -1   4  -5   12.57    1.22
  -1   4  -5   11.70    1.16
   1   4   5   11.61    1.02
   1   4  -5   14.97    1.53
   1   4  -5   11.57    1.02
   1  -4   5   15.54    1.65
  -1   4   5   12.59    0.83
   1  -4   5   13.01    1.30
  -1   5  -5   29.65    2.07
  -1   5  -5   27.85    2.17
  -1  -5  -5   31.13    1.73
   1   5  -5   28.57    2.17
   1   5  -5   29.61    1.87
  -1   6  -5  108.06    5.07
  -1  -6   5  117.90    4.57
  -1  -6   5   96.92    3.91
  -1   6  -5  135.37    7.89
   1  -6  -5  120.69    4.98
   1  -6  -5  107.36    4.06
  -1  -6  -5  107.46    4.11
   1   6  -5  111.88    6.07
   1   6  -5  107.50    4.70
   1  -6   5  115.65    4.58
   1  -6   5   98.36    3.78
   1   7   5   22.13    2.44
   1  -7  -5   22.53    1.34
  -1  -7   5   24.79    1.83
  -1   7  -5   22.26    2.13
  -1  -7   5   22.75    1.36
   1  -7  -5   24.13    1.47
  -1  -7  -5   24.13    1.49
  -1   7   5   21.75    1.51
   1  -7   5   22.21    1.26
  -1   7   5   25.60    2.61
   1   7  -5   22.63    1.97
   1   7  -5   20.19    1.22
   1  -7   5   23.39    1.77
  -1  -7  -5   23.11    1.30
  -1  -8   5   41.78    2.60
   1  -8  -5   39.79    1.98
  -1   8  -5   42.90    2.33
  -1  -8   5   42.34    2.52
  -1   8  -5   41.74    3.14
   1   8   5   39.88    1.89
  -1  -8   5   39.96    1.96
   1  -8  -5   40.51    2.08
   1   8   5   37.58    3.52
  -1   8   5   40.33    2.13
   1  -8   5   44.98    2.64
   1   8  -5   39.62    1.92
  -1  -8  -5   42.11    2.15
   1  -8   5   39.62    1.90
  -1  -8  -5   42.57    1.99
  -1   8   5   39.73    3.59
  -1  -9   5    0.41    0.63
  -1  -9   5    0.52    0.23
   1  -9  -5    1.69    0.42
  -1   9  -5    1.25    0.39
   1   9   5    1.28    0.37
   1  -9  -5    1.42    0.36
  -1  -9   5    0.78    0.33
   1  -9   5    1.50    0.48
   1  -9   5    0.37    0.37
  -1   9   5    0.66    0.30
  -1  -9  -5    1.12    0.37
   1  -9   5    0.92    0.29
  -1  -9  -5    0.82    0.36
  -1  10  -5    4.06    0.69
  -1 -10   5    3.61    0.50
   1 -10  -5    4.52    0.56
   1 -10  -5    3.68    0.53
  -1 -10   5    3.93    0.96
   1 -10   5    4.11    0.67
   1 -10   5    4.21    0.52
   1 -10   5    3.40    0.69
  -1 -10  -5    3.70    0.56
  -1  10   5    3.90    0.55
  -1 -10  -5    4.45    0.54
  -1  10   5    4.41    0.55
  -1 -11   5    0.87    0.36
   1 -11  -5    2.35    0.35
  -1  11  -5    1.52    0.37
   1 -11  -5    1.34    0.32
  -1 -11   5    2.11    0.41
  -1 -11  -5    1.88    0.35
   1 -11   5    2.58    0.66
   1 -11   5    2.16    0.35
  -1  11   5    1.21    0.32
  -1  11   5    1.39    0.30
   1 -12  -5    2.12    0.28
  -1 -12   5    1.32    0.39
  -1 -12   5    1.60    0.31
  -1 -12   5    1.61    0.27
   1 -12   5    2.16    0.30
   1 -12   5    2.00    0.26
  -1 -12  -5    2.30    0.38
  -1  12   5    1.48    0.24
   2   0  -5   15.97    1.18
   2   0   5   17.49    1.29
   2   0  -5   17.51    1.27
  -2   0   5   16.41    1.29
   2   0   5   16.16    1.19
  -2   0  -5   15.86    0.80
   2   1   5  159.54    5.64
   2  -1  -5  167.46    5.92
  -2   1  -5  162.75    5.90
  -2  -1   5  152.25    5.76
   2  -1  -5  158.86    5.67
  -2   1  -5  161.86    5.27
   2   1  -5  161.79    5.70
  -2   1   5  165.82    6.02
   2  -1   5  168.03    6.04
   2  -1   5  153.15    5.79
   2   1  -5  169.31    5.83
   2  -2  -5   24.46    1.63
   2   2   5   22.09    1.37
  -2   2  -5   23.26    1.61
  -2  -2   5   24.18    1.59
  -2   2  -5   23.84    1.39
   2   2   5   22.11    0.93
   2  -2  -5   24.34    1.58
   2  -2   5   24.87    1.80
   2   2  -5   25.11    1.60
  -2   2   5   27.35    1.75
   2   2  -5   23.27    1.55
   2  -2   5   22.48    1.60
  -2  -2  -5   26.64    1.82
   2  -3  -5  140.10    6.65
  -2   3  -5  161.79    5.84
  -2  -3   5  159.44    5.91
  -2   3  -5  166.62    6.12
   2   3   5  173.92    5.78
   2  -3   5  164.79    6.43
  -2   3   5  156.24    5.26
  -2   3   5  162.98    6.31
   2   3  -5  172.51    6.16
   2   3  -5  156.83    5.97
   2  -3   5  168.46    6.27
  -2   4  -5   50.53    2.82
   2   4   5   51.87    2.16
  -2   4  -5   52.77    2.80
   2   4  -5   51.70    2.33
   2  -4   5   52.32    4.79
  -2   4   5   52.33    2.16
   2   4  -5   50.11    2.81
  -2   5  -5    2.24    0.63
  -2  -5   5    0.90    0.28
  -2  -5   5    0.86    0.39
  -2   5  -5    0.26    0.41
   2  -5   5    1.11    0.39
  -2   5   5    1.00    0.30
   2   5  -5    1.19    0.51
  -2   5   5    1.78    0.66
   2   5  -5    1.56    0.42
  -2  -5  -5    1.28    0.34
  -2   6  -5   64.42    3.91
  -2  -6   5   62.83    2.49
  -2   6  -5   70.69    3.90
   2  -6  -5   66.67    2.77
  -2  -6   5   64.21    2.79
   2  -6  -5   66.10    2.77
  -2  -6   5   74.91    3.36
   2  -6   5   76.69    3.48
  -2  -6  -5   67.28    2.87
   2   6  -5   71.15    4.00
   2   6  -5   70.51    3.25
  -2   6   5   74.61    4.39
  -2   6   5   69.48    2.84
  -2  -6  -5   66.08    3.62
   2  -7  -5   40.42    1.99
  -2  -7   5   41.60    2.12
   2   7   5   42.41    3.33
   2  -7  -5   42.46    2.02
  -2   7  -5   43.27    3.17
   2  -7   5   38.57    1.80
   2  -7   5   35.47    3.11
  -2  -7  -5   40.13    2.26
  -2   7   5   37.96    3.18
  -2  -7  -5   36.17    2.60
   2   7  -5   37.56    1.80
  -2  -7  -5   40.01    1.80
  -2   7   5   40.05    2.00
  -2   7   5   38.08    2.08
  -2  -8   5   22.69    1.37
   2  -8  -5   21.82    1.36
   2  -8  -5   22.99    1.43
  -2  -8   5   21.13    1.85
  -2  -8   5   20.02    1.66
  -2   8  -5   21.71    1.60
  -2  -8  -5   21.63    1.43
  -2   8   5   21.35    1.46
   2   8  -5   19.15    1.24
   2  -8   5   21.70    1.28
   2  -8   5   22.17    1.70
  -2  -8  -5   21.44    1.27
  -2   8   5   21.65    1.40
   2  -8   5   23.32    1.90
  -2  -9   5   13.77    1.15
  -2   9  -5   14.14    1.47
  -2  -9   5   11.66    1.45
  -2  -9   5   11.27    1.55
  -2   9   5   12.34    1.01
  -2   9   5   11.31    1.04
  -2  -9  -5   12.53    0.97
  -2  -9  -5   14.53    1.31
   2  -9   5    9.43    1.49
   2  -9   5   12.26    1.44
   2   9  -5   11.26    0.91
  -2 -10   5   -0.21    0.56
  -2 -10   5   -0.06    0.15
  -2  10  -5    0.69    0.32
   2 -10  -5    0.66    0.21
   2 -10  -5   -0.06    0.17
  -2 -10   5    0.59    0.34
  -2 -10  -5    0.62    0.26
  -2  10   5    0.31    0.22
   2 -10   5    0.14    0.15
   2 -10   5    0.04    0.17
   2 -10   5    0.65    0.39
  -2  10   5    0.40    0.21
  -2 -11   5    1.45    0.66
  -2  11  -5    1.86    0.36
   2 -11  -5    2.00    0.35
  -2 -11   5    2.16    0.47
   2 -11  -5    1.99    0.36
  -2 -11   5    2.11    0.40
  -2  11   5    1.19    0.21
  -2  11   5    1.73    0.32
   2 -11   5    1.82    0.34
  -2 -11  -5    0.98    0.37
   2 -11   5    2.37    0.39
  -2 -11  -5    1.60    0.35
  -2 -12   5    3.37    0.38
  -2 -12   5    3.77    0.37
  -2 -12  -5    3.13    0.32
   2 -12   5    3.90    0.37
  -2  12   5    4.26    0.34
   3   0   5   55.88    2.81
  -3   0   5   54.58    2.88
   3   0   5   54.19    2.77
   3   0  -5   55.07    2.75
   3   0  -5   56.83    2.69
   3   1   5  145.10    5.67
  -3  -1   5  144.69    5.17
  -3  -1   5  151.31    5.11
  -3  -1   5  156.01    5.91
   3   1   5  161.97    5.59
   3  -1  -5  165.42    5.95
  -3   1  -5  164.04    5.00
  -3   1  -5  164.26    6.22
   3  -1  -5  152.38    5.71
  -3   1   5  165.95    6.19
   3  -1   5  164.89    5.91
   3   1  -5  158.47    5.80
  -3   1   5  131.69    4.96
   3  -1   5  142.86    5.89
   3   1  -5  159.99    5.73
   3  -2  -5   99.14    4.37
   3   2   5  101.74    4.10
  -3   2  -5  105.65    4.44
  -3   2  -5  107.64    3.88
  -3  -2   5  105.31    3.50
   3  -2  -5  102.86    4.35
  -3   2   5  108.68    4.75
   3   2  -5   98.42    4.23
   3  -2   5   99.98    4.59
   3   2  -5  104.18    4.26
   3  -2   5  109.28    4.54
  -3   3  -5   19.43    1.58
  -3  -3   5   18.35    1.14
   3   3   5   18.87    1.23
  -3   3  -5   16.35    1.30
   3  -3  -5   19.02    1.58
   3   3  -5   18.05    1.46
  -3   3   5   20.93    1.94
  -3   3   5   19.15    1.08
   3   3  -5   18.08    1.55
   3  -3   5   14.58    1.67
   3  -3   5   19.08    1.75
  -3   4  -5   44.43    2.74
  -3   4  -5   45.44    2.69
  -3   4   5   47.07    2.03
   3   4  -5   42.42    2.63
  -3   4   5   42.99    2.80
  -3   5  -5    3.85    0.89
  -3  -5   5    4.77    0.70
  -3  -5   5    4.84    0.77
  -3  -5   5    4.00    0.64
  -3   5  -5    5.83    1.14
  -3   5   5    5.03    1.08
  -3   5   5    5.06    0.58
  -3  -5  -5    5.23    0.97
  -3   5   5    4.65    0.73
   3   5  -5    4.35    0.89
   3  -5   5    4.54    0.75
   3  -5   5    4.24    0.68
  -3  -5  -5    5.55    0.69
  -3  -6   5   11.28    0.99
  -3   6  -5   12.24    1.15
  -3  -6   5   12.00    0.93
   3  -6  -5   10.43    0.86
  -3   6  -5   12.06    1.55
  -3   6  -5   12.75    1.83
   3  -6  -5   13.74    1.03
  -3  -6   5   13.86    1.30
   3  -6   5   11.34    1.03
  -3   6   5   11.80    1.06
  -3  -6  -5   11.49    0.96
  -3   6   5   13.19    1.00
  -3  -6  -5   12.06    1.20
   3  -6   5   13.71    1.35
   3  -6   5   10.60    0.87
  -3   6   5   12.42    1.71
  -3   7  -5    0.88    0.35
  -3  -7   5    0.78    0.53
  -3  -7   5    0.55    0.29
   3   7   5    2.50    0.98
  -3  -7   5    0.74    0.36
  -3   7  -5    1.33    0.74
  -3  -7   5    0.86    0.41
   3  -7  -5    0.65    0.31
  -3   7   5    0.96    0.37
   3  -7   5    1.09    0.45
  -3   7   5    0.46    0.22
  -3  -7  -5    0.87    0.37
  -3   7   5    1.01    0.98
  -3  -8   5    1.35    0.66
   3  -8  -5    1.69    0.40
  -3  -8   5    1.91    0.55
  -3   8  -5    1.89    0.59
  -3  -8   5    2.07    0.51
   3  -8  -5    1.56    0.41
   3   8  -5    0.86    0.47
  -3   8   5    1.55    0.42
   3  -8   5    0.83    0.43
   3  -8   5    0.76    0.42
   3  -8   5    1.39    0.36
  -3   8   5    1.60    0.49
  -3  -8  -5    1.41    0.39
  -3  -8  -5    1.58    0.37
  -3  -9   5   10.50    1.47
  -3   9  -5   11.98    1.12
   3  -9  -5   11.92    0.98
  -3  -9   5   11.77    0.93
  -3  -9   5   10.81    1.15
   3  -9  -5   10.84    0.87
   3  -9   5   11.61    1.12
  -3   9   5   11.20    1.02
   3  -9   5   12.48    1.42
  -3  -9  -5   11.63    0.99
   3  -9   5   10.81    0.87
   3   9  -5   11.20    0.87
  -3   9   5   10.91    0.96
   3 -10  -5    3.75    0.55
  -3 -10   5    3.52    0.96
  -3 -10   5    4.22    0.51
  -3 -10   5    4.63    0.63
   3 -10  -5    4.29    0.74
  -3  10  -5    5.20    0.66
  -3  10   5    4.47    0.52
   3 -10   5    4.33    0.51
  -3 -10  -5    4.35    0.56
   3 -10   5    3.72    0.56
   3 -10   5    4.07    0.79
  -3  10   5    4.10    0.80
  -3  10   5    3.99    0.53
   3 -11  -5    0.34    0.21
  -3  11  -5    0.54    0.22
  -3 -11   5    0.40    0.56
  -3 -11   5    0.48    0.19
  -3 -11   5    0.12    0.14
  -3  11   5    0.45    0.19
   3 -11   5    0.68    0.20
   3 -11   5    0.79    0.25
  -3  11   5    0.44    0.20
  -3  11   5    1.23    0.29
  -3 -11  -5    0.17    0.18
  -3 -12   5    1.09    0.29
  -4   0   5    2.71    0.54
  -4   0   5    2.96    0.47
   4   0  -5    3.24    0.69
   4   0   5    1.10    0.65
  -4   0   5    2.99    0.47
   4   0  -5    2.13    0.66
  -4   0   5    3.62    0.84
   4  -1  -5  106.96    4.61
   4   1   5   89.81    4.17
  -4   1  -5   91.02    4.26
  -4   1  -5   89.89    3.09
  -4  -1   5   96.46    3.55
  -4   1   5  100.27    3.86
  -4   1   5   99.17    4.69
   4  -1   5  102.01    4.69
   4   1  -5  107.33    4.47
  -4   1   5   99.36    3.52
   4   1  -5  100.53    4.64
  -4   2  -5   34.52    2.06
   4  -2  -5   39.19    2.58
  -4   2  -5   39.06    2.37
   4  -2  -5   34.07    2.32
   4   2   5   38.21    2.19
  -4  -2   5   35.56    1.76
  -4   2  -5   39.58    1.95
  -4   2   5   35.41    2.69
  -4   2   5   37.90    2.18
   4   2  -5   34.85    2.17
   4   2  -5   36.15    2.22
  -4   2   5   36.30    1.69
   4  -2   5   31.82    2.54
   4  -2   5   36.22    2.46
   4  -3  -5   43.47    4.44
  -4   3  -5   52.28    2.57
   4   3   5   44.71    2.66
  -4  -3   5   52.35    2.30
  -4   3  -5   48.97    2.90
  -4   3   5   50.66    2.17
   4   3  -5   51.47    2.81
   4  -3   5   52.42    3.27
   4  -3   5   45.15    3.39
  -4   3   5   53.37    2.95
  -4   4  -5    1.85    0.65
  -4  -4   5    2.44    0.69
  -4  -4   5    2.92    0.71
  -4   4  -5    1.84    0.64
   4  -4   5    2.06    0.62
  -4   4   5    2.85    0.58
  -4   4   5    2.05    0.75
  -4  -4  -5    2.80    0.51
   4  -4   5    2.17    0.38
   4   4  -5    1.76    0.60
   4  -5  -5   21.93    1.40
  -4   5  -5   22.17    2.05
  -4   5  -5   22.67    1.54
  -4   5  -5   19.52    1.98
  -4  -5   5   22.78    1.77
  -4  -5   5   21.79    1.47
  -4  -5   5   21.69    1.45
  -4  -5  -5   23.16    1.69
   4   5  -5   20.72    2.01
  -4   5   5   21.07    1.45
   4  -5   5   21.95    1.52
  -4   5   5   20.67    1.33
   4  -5   5   25.96    1.96
  -4  -5  -5   20.58    1.28
   4  -6  -5    4.10    0.62
  -4  -6   5    4.48    0.78
  -4  -6   5    4.90    0.76
   4  -6  -5    4.16    0.62
  -4   6  -5    5.17    1.02
  -4  -6   5    4.83    0.70
  -4   6  -5    2.88    0.85
  -4  -6   5    3.34    0.66
  -4   6   5    5.76    0.68
  -4   6   5    2.82    0.98
  -4   6   5    4.28    0.76
   4  -6   5    5.35    0.82
   4  -6   5    5.42    0.68
  -4  -6  -5    4.27    0.62
   4  -6   5    3.38    0.83
  -4  -6  -5    4.21    0.84
  -4  -7   5   41.84    2.17
   4  -7  -5   44.03    2.23
  -4   7  -5   51.07    4.14
   4   7   5   37.61    3.44
  -4   7  -5   46.32    2.53
  -4  -7   5   47.06    2.73
  -4  -7   5   41.71    2.35
  -4  -7   5   40.81    1.95
   4  -7  -5   41.53    1.95
   4  -7   5   48.25    3.03
  -4  -7  -5   42.52    2.46
   4  -7   5   41.12    2.00
  -4  -7  -5   42.95    2.17
  -4   7   5   45.10    3.57
  -4   7   5   42.67    2.30
  -4   7   5   43.55    2.21
  -4  -8   5    5.43    0.81
   4  -8  -5    6.26    0.75
  -4   8  -5    6.58    0.89
  -4  -8   5    4.80    0.59
   4  -8  -5    5.82    0.62
  -4  -8   5    5.53    0.92
  -4  -8   5    6.60    0.72
  -4   8   5    6.35    0.75
  -4  -8  -5    6.67    0.83
  -4   8   5    5.81    0.78
   4  -8   5    6.17    0.79
   4  -8   5    6.50    1.07
   4  -8   5    6.25    0.68
  -4  -8  -5    5.96    0.71
  -4   8   5    6.00    0.67
  -4  -9   5   -0.18    0.26
   4  -9  -5    0.65    0.25
  -4   9  -5    0.35    0.34
  -4  -9   5    0.40    0.18
  -4  -9   5    0.28    0.64
   4  -9  -5    0.00    0.27
  -4   9   5    0.60    0.23
  -4  -9  -5    0.64    0.22
   4  -9   5    0.00    0.22
  -4   9   5    0.69    0.36
   4   9  -5    0.76    0.40
  -4   9   5    0.59    0.25
  -4  -9  -5    0.41    0.35
   4  -9   5    0.12    0.23
   4  -9   5    0.22    0.28
  -4  10  -5    0.20    0.21
  -4 -10   5    0.82    0.39
  -4 -10   5    0.17    0.15
  -4 -10   5    0.02    0.61
  -4  10   5    0.46    0.22
  -4  10   5    0.38    0.23
   4 -10   5    0.10    0.18
  -4 -10  -5    0.44    0.25
  -4  10   5    0.35    0.19
   4 -10   5    0.20    0.23
  -4 -11   5    9.18    0.58
  -4  11  -5    9.94    0.74
  -4 -11   5    6.64    0.91
  -4  11   5    9.08    0.63
  -4 -11  -5    9.68    0.65
  -4  11   5    8.98    0.67
  -4  11   5    8.38    0.58
  -5   0   5   25.18    1.39
   5   0  -5   26.17    1.95
  -5   1  -5   19.23    1.76
   5  -1  -5   21.94    1.82
   5  -1  -5   20.93    1.24
  -5  -1   5   20.91    1.28
   5   1  -5   20.05    1.68
  -5   1   5   20.49    1.24
  -5   2  -5   54.32    3.13
  -5  -2   5   54.25    2.38
  -5   2  -5   53.87    2.66
   5  -2  -5   57.29    3.35
  -5  -2   5   49.62    2.18
   5  -2  -5   48.64    1.96
  -5   2   5   47.17    2.10
  -5  -2  -5   51.40    2.64
   5   2  -5   52.84    2.96
  -5   2   5   53.20    2.73
  -5   2   5   56.27    2.32
  -5   2   5   49.54    2.34
   5  -2   5   51.83    2.61
   5  -2   5   54.32    2.33
  -5   3  -5   32.43    2.49
  -5  -3   5   36.36    2.38
   5  -3  -5   35.79    1.91
  -5  -3   5   35.60    1.85
  -5   3  -5   33.96    1.99
   5   3  -5   33.90    2.33
  -5   3   5   35.84    1.61
  -5  -3  -5   36.75    2.15
  -5   3   5   35.88    2.41
   5  -3   5   33.55    1.71
  -5   3   5   35.71    1.80
   5  -3   5   34.98    2.06
  -5   3   5   33.60    1.87
  -5   4  -5   15.48    1.71
   5  -4  -5   13.74    0.77
  -5   4  -5   14.49    1.56
  -5  -4   5   14.58    1.43
  -5  -4   5   15.74    1.42
  -5  -4   5   16.06    1.26
  -5   4  -5   14.89    1.28
   5  -4   5   14.86    0.96
   5  -4   5   15.50    1.31
  -5  -4  -5   12.94    0.98
  -5  -4  -5   14.77    1.35
   5   4  -5   10.92    1.15
  -5   4   5   13.47    1.11
  -5  -4  -5   15.15    1.63
  -5   4   5   15.76    1.10
   5   4  -5   14.46    1.63
  -5   4   5   14.97    1.76
  -5   4   5   14.21    0.95
  -5   5  -5   13.52    2.22
  -5   5  -5   12.18    1.18
  -5  -5   5   10.38    1.02
  -5  -5   5   14.07    1.42
  -5  -5   5   11.65    1.15
  -5  -5   5   11.83    1.39
  -5   5  -5   13.22    1.68
  -5   5   5   11.86    0.90
   5  -5   5   10.56    0.79
  -5   5   5   12.41    1.02
  -5  -5  -5   10.62    0.92
  -5   5   5   12.89    1.11
  -5  -5  -5   12.24    1.26
  -5   5   5   11.02    1.84
   5  -5   5   12.94    1.19
  -5   6  -5    0.51    0.37
  -5  -6   5    1.20    0.37
  -5  -6   5    1.25    0.46
  -5  -6   5    1.54    0.75
  -5   6  -5    1.59    0.89
  -5  -6   5    1.23    0.44
  -5  -6  -5    2.89    0.70
  -5  -6  -5    0.91    0.33
   5  -6   5    1.66    0.48
  -5   6   5    0.92    0.32
  -5   6   5    1.92    0.50
  -5   6   5    0.05    1.93
   5  -6   5    1.95    0.86
  -5   6   5    1.41    0.40
  -5  -7   5   26.98    2.04
  -5  -7   5   25.26    1.63
  -5   7  -5   27.31    1.84
  -5  -7   5   25.36    1.69
  -5  -7   5   26.51    1.55
   5  -7   5   24.84    1.60
  -5   7   5   25.95    1.68
   5  -7   5   23.80    1.45
  -5  -7  -5   25.61    1.81
  -5   7   5   25.28    1.45
  -5  -7  -5   26.38    1.50
  -5   7   5   26.76    1.64
   5  -7   5   27.02    1.55
  -5  -8   5    3.79    0.75
  -5  -8   5    4.65    0.60
  -5  -8   5    3.54    0.54
  -5   8  -5    2.89    0.62
  -5  -8   5    4.73    0.71
  -5   8   5    3.88    0.53
   5  -8   5    3.83    0.58
  -5  -8  -5    4.48    0.65
  -5   8   5    4.29    0.64
   5  -8   5    3.81    0.60
  -5  -8  -5    4.08    0.56
  -5  -9   5    5.85    0.72
  -5  -9   5    4.93    0.56
  -5   9  -5    5.07    0.68
  -5  -9   5    5.66    0.66
  -5  -9   5    6.47    1.07
  -5   9   5    6.20    0.60
   5  -9   5    4.93    0.75
  -5   9   5    5.45    0.66
  -5   9   5    6.08    0.67
  -5  -9  -5    5.31    0.58
   5  -9   5    4.95    0.64
  -5  10  -5    4.85    0.59
  -5 -10   5    2.44    0.68
  -5 -10   5    3.36    0.46
  -5 -10   5    3.94    0.43
  -5  10   5    4.07    0.45
  -5 -10  -5    4.18    0.45
  -5  10   5    3.28    0.45
  -5  10   5    4.64    0.54
  -5 -11   5    0.63    0.22
  -5 -11   5    0.44    0.41
  -5  11  -5    0.99    0.21
  -5  11   5    0.87    0.24
  -5 -11  -5    0.79    0.17
  -5  11   5    0.72    0.23
  -5  11   5    0.76    0.25
  -6   0   5    4.63    0.57
   6   0  -5    3.38    0.78
  -6   0   5    4.67    0.98
   6   0  -5    4.47    0.49
  -6   0   5    3.54    0.73
  -6   0  -5    3.92    0.76
  -6   0   5    3.89    0.59
  -6   1  -5   19.48    1.46
   6   1   5   21.91    1.39
   6   1   5   23.10    1.58
  -6   1  -5   22.07    1.77
   6  -1  -5   20.62    1.12
   6  -1  -5   24.31    3.07
  -6  -1   5   23.44    1.94
  -6  -1   5   20.20    1.19
  -6  -1   5   23.51    1.41
   6   1  -5   21.04    1.18
  -6   1   5   23.70    1.37
  -6   1   5   21.72    1.33
  -6   1   5   20.65    1.09
   6   1  -5   22.67    1.95
  -6  -1  -5   22.10    1.59
   6  -1   5   20.72    1.59
   6  -1   5   22.81    1.40
  -6  -2   5    1.37    0.34
  -6  -2   5    1.31    0.50
  -6   2  -5    1.93    0.92
   6  -2  -5    1.24    0.27
  -6   2  -5    2.32    0.53
  -6  -2   5    1.95    0.71
  -6   2   5    0.79    0.29
  -6   2   5    1.84    0.46
  -6   2   5    1.50    0.31
   6  -2   5    1.58    0.51
   6   2  -5   -0.09    0.58
   6   2  -5    0.58    0.32
   6  -2   5    1.63    0.40
  -6  -2  -5    0.82    0.31
  -6  -3   5   15.46    1.16
  -6  -3   5   15.32    1.58
  -6  -3   5   15.44    1.39
  -6   3  -5   14.69    1.24
  -6   3  -5   15.10    1.75
   6  -3  -5   14.50    0.84
   6  -3   5   15.25    1.09
  -6   3   5   15.16    1.24
   6   3  -5   14.53    0.94
  -6  -3  -5   14.84    1.36
   6  -3   5   15.32    1.32
  -6   3   5   16.10    1.16
   6   3  -5   12.49    1.65
  -6   3   5   13.92    0.91
  -6  -3  -5   17.33    1.63
  -6  -4   5    2.63    0.70
   6  -4  -5    2.58    0.38
  -6   4  -5    2.89    0.97
  -6   4  -5    2.32    0.58
  -6  -4   5    3.73    1.01
  -6  -4   5    3.74    1.37
  -6   4   5    0.77    1.01
  -6  -4  -5    2.65    0.52
   6  -4   5    2.46    0.46
  -6   4   5    2.73    0.44
   6   4  -5    1.44    0.38
  -6  -4  -5    3.81    0.86
  -6   4   5    4.20    1.04
  -6   4   5    2.37    0.54
  -6  -4  -5    4.03    1.12
   6  -4   5    5.16    1.22
  -6  -5   5    6.44    1.04
  -6   5  -5    3.67    0.69
  -6  -5   5    4.79    0.68
  -6  -5   5    6.99    1.14
  -6  -5  -5    7.08    1.24
  -6  -5  -5    4.75    0.63
  -6   5   5    5.55    0.77
   6  -5   5    4.38    0.55
  -6   5   5    5.10    0.75
   6  -5   5    4.37    0.75
  -6   5   5    6.29    1.73
  -6  -5  -5    4.45    1.00
  -6  -6   5    0.16    0.75
  -6  -6   5    0.28    0.23
  -6   6  -5    0.37    0.29
  -6  -6   5   -0.22    0.23
  -6  -6  -5   -0.36    0.19
  -6   6   5    0.19    0.18
  -6   6   5   -0.27    0.15
   6   6  -5    0.61    0.28
  -6   6   5    0.12    0.20
  -6  -6  -5   -0.40    0.36
   6  -6   5    0.03    0.27
  -6  -6  -5   -0.23    0.20
  -6   7  -5   10.62    1.61
  -6  -7   5   14.42    1.73
  -6  -7   5   13.81    1.45
  -6  -7  -5   12.95    0.98
   6  -7   5   13.07    1.03
  -6   7   5   13.25    1.09
  -6   7   5   14.44    1.35
  -6  -8   5    3.71    0.54
  -6   8  -5    3.44    0.60
  -6  -8   5    3.72    0.70
  -6  -8   5    4.82    0.59
  -6   8   5    3.90    0.60
  -6  -8  -5    4.96    0.57
  -6  -8  -5    5.30    0.71
  -6   8   5    4.89    0.56
  -6  -9   5   19.09    1.04
  -6  -9   5   20.59    1.14
  -6   9  -5   20.88    1.33
  -6  -9   5   16.76    1.44
  -6  -9  -5   18.10    1.12
  -6   9   5   20.08    1.25
  -6  -9  -5   19.32    1.02
  -6   9   5   19.24    1.04
  -6   9   5   18.37    1.16
  -6 -10   5    1.26    0.51
  -6  10  -5    2.44    0.42
  -6 -10   5    1.91    0.28
  -6  10   5    1.70    0.26
  -6 -10  -5    1.86    0.28
  -6  10   5    1.19    0.25
  -6  10   5    1.88    0.31
   7   0   5   24.57    1.79
   7   0   5   26.87    1.62
  -7   0   5   27.48    2.17
  -7   0   5   24.86    1.50
   7   0  -5   25.67    1.34
  -7   0  -5   27.06    1.73
  -7   0   5   28.74    1.63
  -7   0   5   27.08    1.36
  -7  -1   5   15.26    1.06
  -7   1  -5   14.41    1.24
   7   1   5   14.73    1.35
   7  -1  -5   14.84    0.96
  -7  -1   5   16.02    1.20
   7   1   5   15.55    1.22
  -7  -1   5   16.60    1.70
  -7   1   5   15.37    1.14
   7  -1   5   15.03    1.36
   7  -1   5   15.70    1.17
   7   1  -5   15.91    1.00
  -7   1   5   15.42    0.92
  -7   1   5   15.77    1.13
  -7  -1  -5   16.15    1.37
  -7   2  -5    2.08    0.52
   7   2   5    2.30    0.65
  -7  -2   5    1.05    0.47
  -7  -2   5    0.52    0.76
  -7  -2   5    1.41    0.41
   7   2   5    1.13    0.51
  -7   2   5    1.64    0.39
  -7  -2  -5    1.46    0.55
  -7   2   5    1.87    0.45
   7   2  -5    1.33    0.32
  -7   2   5    0.80    0.29
  -7  -3   5   19.12    1.81
   7  -3  -5   16.66    0.95
  -7   3  -5   17.47    2.02
  -7  -3   5   17.21    1.53
  -7   3  -5   17.58    1.33
  -7  -3   5   18.56    1.31
   7   3   5   15.06    1.42
  -7  -3  -5   16.62    1.94
   7  -3   5   17.57    1.49
  -7  -3  -5   20.10    1.62
  -7   3   5   17.10    1.25
  -7   3   5   19.63    1.37
   7  -3   5   17.05    1.18
   7  -4  -5   30.30    1.31
  -7  -4   5   33.53    2.09
  -7  -4   5   33.31    2.08
  -7  -4   5   35.37    2.56
  -7   4  -5   33.05    1.99
  -7   4  -5   26.19    2.61
  -7   4   5   32.85    1.92
  -7   4   5   34.87    1.87
   7  -4   5   34.64    2.13
  -7   4   5   32.60    1.47
  -7  -4  -5   34.51    2.24
   7  -4   5   32.45    1.64
  -7  -4  -5   29.46    2.28
   7   4  -5   31.08    1.54
  -7  -5   5    6.41    1.04
  -7  -5   5    5.59    0.78
  -7  -5   5    6.99    1.13
  -7   5  -5    6.41    0.84
  -7   5   5    5.83    0.59
  -7  -5  -5    5.71    0.91
  -7   5   5    6.12    0.80
   7  -5   5    6.87    0.89
  -7   5   5    6.55    0.76
   7  -5   5    6.02    0.53
   7   5  -5    6.06    0.61
  -7  -5  -5    5.67    0.90
  -7  -6   5    5.70    1.17
  -7  -6  -5    4.91    1.08
  -7   7  -5    1.80    0.50
  -7  -7   5    1.90    0.42
  -7  -7   5    1.65    0.49
  -7  -7   5    1.91    0.58
   7  -7   5    1.23    0.34
  -7  -7  -5    0.44    0.38
  -7   7   5    1.35    0.39
  -7  -7  -5    1.72    0.44
  -7   7   5    1.22    0.34
  -7   7   5    2.26    0.36
  -7  -8   5    0.73    0.34
  -7  -8   5    0.97    0.36
  -7  -8   5    1.31    0.34
  -7   8  -5    0.82    0.31
  -7   8   5    1.26    0.34
  -7  -8  -5    1.67    0.44
  -7   8   5    1.09    0.31
  -7   8   5    1.15    0.27
  -7  -9   5    5.09    0.48
  -7  -9   5    6.24    0.78
  -7   9  -5    4.98    0.56
  -7  -9   5    4.28    0.71
  -7   9   5    5.29    0.39
  -7   9   5    5.87    0.61
  -7   9   5    5.57    0.56
  -7  -9  -5    4.70    0.47
  -7  10  -5    2.56    0.31
  -7 -10   5    2.26    0.48
  -7 -10   5    2.29    0.27
  -7  10   5    2.42    0.29
   8   0  -5   42.86    1.93
  -8   0  -5   43.40    2.31
   8   0   5   41.65    2.43
   8   0   5   44.38    2.21
  -8   0   5   42.35    1.85
  -8   0   5   45.89    2.99
  -8  -1   5   15.31    1.01
  -8   1  -5   12.88    1.22
  -8  -1   5   16.58    1.71
   8  -1  -5   15.30    0.98
   8   1   5   15.77    1.22
  -8  -1   5   13.02    1.26
   8   1   5   16.23    1.35
   8  -1   5   14.02    1.14
   8   1  -5   15.18    0.99
  -8   1   5   14.76    0.89
  -8  -1  -5   14.01    1.30
  -8   1   5   14.31    1.57
  -8   1   5   15.26    1.19
   8  -1   5   15.89    1.40
   8  -2  -5   34.79    1.60
  -8  -2   5   34.22    1.79
  -8  -2   5   37.52    2.69
   8   2   5   34.25    1.89
  -8  -2   5   34.35    1.90
   8   2   5   36.40    2.12
  -8   2   5   35.70    1.83
  -8   2   5   35.98    1.94
  -8  -2  -5   37.16    2.24
   8  -2   5   35.84    1.87
   8   2  -5   33.44    1.66
   8  -2   5   35.12    2.20
  -8  -3   5    0.40    0.58
   8  -3  -5    0.27    0.18
  -8  -3   5    0.20    0.31
  -8   3  -5   -0.27    0.30
   8   3   5    0.87    0.35
   8   3  -5    0.95    0.29
   8  -3   5    0.08    0.18
  -8  -3  -5    0.06    0.38
  -8   3   5   -0.13    0.24
  -8   3   5    0.33    0.24
   8  -3   5    0.19    0.23
  -8  -3  -5    0.43    0.30
  -8  -4   5    9.27    1.01
  -8   4  -5   10.09    0.96
  -8  -4   5    9.25    1.23
  -8  -4   5   10.20    1.28
   8  -4  -5    7.96    0.62
   8   4  -5    9.03    0.72
   8  -4   5    8.99    0.75
  -8   4   5    9.16    0.90
  -8  -4  -5    8.63    1.19
   8  -4   5    9.37    1.07
  -8   4   5    9.29    0.90
  -8  -4  -5   10.15    1.11
  -8  -5   5   29.07    2.20
  -8   5  -5   29.29    1.72
  -8  -5   5   28.09    1.76
  -8  -5   5   29.09    1.78
  -8  -5  -5   25.90    1.92
   8   5  -5   27.57    1.35
   8  -5   5   26.98    1.78
  -8   5   5   27.20    1.64
  -8  -5  -5   29.50    1.93
  -8   5   5   27.28    1.65
  -8  -6   5    1.06    0.47
  -8  -6   5    0.73    0.48
  -8  -6   5    1.18    0.38
  -8   6  -5    1.16    0.34
   8  -6   5    1.08    0.33
  -8   6   5    1.28    0.38
  -8   6   5    1.33    0.36
   8   6  -5    0.70    0.29
  -8  -6  -5    1.74    0.47
  -8  -7   5    2.61    0.55
  -8  -7   5    2.96    0.46
  -8   7  -5    3.73    0.56
  -8  -7   5    2.58    0.49
  -8   7   5    3.56    0.52
  -8  -7  -5    4.13    0.61
   8   7  -5    4.22    0.44
  -8   7   5    3.44    0.48
  -8  -8   5    0.56    0.19
  -8  -8   5    0.50    0.29
  -8   8  -5    0.42    0.20
  -8  -8  -5    0.57    0.23
   8   8  -5    0.95    0.26
  -8   8   5    0.44    0.22
  -8   8   5    0.32    0.27
  -8  -9   5    0.52    0.16
  -8   9  -5    1.02    0.22
  -8  -9   5    1.60    0.31
  -8  -9  -5    0.77    0.22
  -8   9   5    0.88    0.30
  -8   9   5    0.87    0.19
  -9   0   5    1.39    0.56
   9   0   5    2.37    0.52
   9   0  -5    1.83    0.38
  -9   0  -5    1.54    0.82
  -9   0   5    2.06    0.37
   9   0   5    1.61    0.46
  -9   0   5    1.48    0.43
   9   1   5   29.37    1.73
  -9  -1   5   25.89    2.27
  -9  -1   5   27.89    1.64
   9  -1  -5   27.24    1.37
  -9  -1   5   28.21    1.47
   9   1  -5   28.04    1.43
   9  -1   5   27.87    1.99
   9  -1   5   27.98    1.60
  -9   1   5   26.45    1.34
  -9  -1  -5   27.07    2.20
  -9   1   5   29.46    1.70
   9   2   5    9.84    0.92
  -9  -2   5    8.45    1.19
   9   2   5    7.52    0.96
  -9  -2   5   10.33    0.90
  -9  -2  -5    8.61    1.25
   9  -2   5    7.84    1.35
  -9   2   5    8.91    1.18
  -9  -2  -5    9.93    1.06
  -9   2   5    9.39    0.88
   9   2  -5   10.81    1.11
  -9  -3   5   18.67    1.45
  -9  -3   5   18.87    1.21
   9  -3  -5   19.10    0.93
   9   3   5   15.45    1.32
   9   3   5   18.34    1.26
  -9  -3   5   21.35    1.90
  -9   3   5   18.63    1.25
   9   3  -5   19.31    1.09
  -9  -3  -5   17.47    1.73
   9  -3   5   18.46    1.48
   9  -3   5   17.91    1.13
  -9   3   5   16.47    1.55
  -9  -3  -5   17.44    1.39
  -9   3   5   18.61    1.14
  -9  -4   5    4.32    0.69
  -9  -4   5    5.76    0.89
   9   4   5    5.94    0.75
  -9  -4   5    4.05    0.66
  -9   4   5    4.47    0.57
  -9   4   5    5.59    1.29
  -9  -4  -5    3.78    0.74
   9  -4   5    3.91    0.45
   9   4  -5    4.17    0.49
  -9  -4  -5    3.33    0.64
   9  -4   5    4.78    0.73
   9   5   5    3.94    0.62
  -9   5  -5    5.95    0.62
  -9  -5   5    5.49    0.71
  -9  -5   5    5.02    0.79
  -9  -5   5    5.07    0.66
  -9   5   5    5.04    0.59
  -9  -5  -5    4.69    0.80
   9   5  -5    3.64    0.44
  -9  -5  -5    5.07    0.70
   9  -5   5    5.22    0.69
  -9   5   5    4.82    0.58
  -9  -6   5    0.80    0.32
  -9  -6   5    0.51    0.29
  -9  -6   5    0.86    0.27
  -9   6  -5    1.14    0.27
  -9   6   5    1.13    0.27
   9   6  -5    1.24    0.26
  -9  -6  -5    0.53    0.33
  -9  -6  -5    0.73    0.27
  -9   7  -5   17.69    0.94
  -9  -7   5   17.37    1.01
  -9  -7   5   16.76    0.96
  -9   7   5   15.45    0.95
  -9   7   5   16.71    0.96
   9   7  -5   18.05    0.82
  -9  -7  -5   16.80    1.08
  -9  -8   5    0.88    0.31
  -9   8  -5    0.80    0.26
  -9  -8   5    0.58    0.28
  -9  -8   5    1.06    0.22
  -9  -8  -5    0.70    0.20
  -9   8   5    1.14    0.28
  10   0   5   22.29    1.54
 -10   0   5   23.18    1.08
  10   0  -5   23.83    1.19
  10   0   5   23.88    1.38
 -10   0   5   24.90    1.41
 -10   0   5   21.59    1.77
 -10  -1   5    2.13    0.60
  10  -1  -5    2.40    0.35
  10   1   5    2.02    0.41
 -10  -1   5    2.07    0.31
  10   1   5    2.15    0.47
  10   1  -5    2.71    0.38
 -10  -1  -5    1.21    0.37
 -10   1   5    2.43    0.46
  10  -1   5    1.48    0.34
 -10   1   5    2.14    0.60
  10  -1   5    1.86    0.46
  10  -2  -5    0.01    0.14
  10   2   5    0.55    0.23
 -10  -2   5    0.38    0.26
  10   2   5    0.19    0.42
 -10  -2   5    0.06    0.20
  10   2  -5    0.29    0.14
 -10   2   5   -0.20    0.21
 -10  -2  -5    0.42    0.25
 -10   2   5   -0.12    0.35
  10  -2   5    0.05    0.21
  10  -2   5    0.00    0.15
 -10  -2  -5   -0.19    0.23
 -10  -3   5    3.95    0.56
  10   3   5    5.20    0.59
 -10  -3   5    4.08    0.60
 -10  -3   5    3.47    0.67
  10  -3  -5    3.65    0.46
 -10  -3  -5    3.78    0.58
 -10   3   5    3.45    0.55
  10  -3   5    3.87    0.62
 -10  -3  -5    3.47    0.66
  10  -3   5    4.54    0.45
  10   3  -5    4.72    0.46
 -10  -4   5    8.09    0.75
 -10  -4   5    8.85    0.80
  10   4   5    8.40    0.74
 -10  -4   5    6.91    0.98
  10   4  -5    7.94    0.57
  10  -4   5    7.23    0.78
 -10  -4  -5    6.67    0.81
 -10  -4  -5    8.22    0.78
  10  -4   5    8.32    0.47
 -10   4   5    9.25    0.89
 -10  -5   5    9.62    0.79
 -10  -5   5    8.75    0.73
  10   5   5    9.02    0.68
 -10  -5   5    7.92    0.86
  10   5  -5    8.98    0.57
 -10   5   5    8.21    0.69
 -10   5   5    8.87    0.75
 -10  -5  -5    8.35    0.78
 -10  -6   5    3.17    0.49
 -10  -6   5    2.86    0.34
 -10  -6  -5    2.28    0.32
  10   6  -5    2.84    0.29
 -10   6   5    3.00    0.46
 -10   6   5    2.41    0.38
 -10  -7   5   17.33    0.98
 -10  -7   5   18.40    0.83
 -10  -7   5   17.27    0.82
 -10  -7  -5   18.19    0.88
 -11   0  -5   15.13    1.46
  11   0  -5   20.92    1.24
 -11   0   5   15.02    1.19
  11   0   5   17.57    1.10
  11   0   5   17.27    1.15
  11   1   5    5.76    0.53
 -11  -1   5    5.42    0.61
  11   1   5    4.03    0.54
 -11  -1   5    4.43    0.39
  11  -1  -5    5.04    0.41
 -11  -1   5    4.13    0.64
 -11   1   5    4.21    0.62
  11  -1   5    5.08    0.61
 -11  -1  -5    3.60    0.71
  11  -1   5    4.63    0.48
  11   1  -5    4.91    0.44
 -11  -2   5    1.84    0.36
 -11  -2   5    1.29    0.37
 -11  -2   5    1.89    0.30
  11   2   5    1.74    0.33
  11  -2  -5    1.76    0.24
 -11  -2  -5    2.19    0.41
  11  -2   5    2.65    0.43
 -11   2   5    1.15    0.59
  11   2  -5    2.39    0.29
  11  -2   5    2.31    0.32
 -11  -2  -5    1.45    0.31
  11   3   5    7.20    0.55
 -11  -3   5    6.43    0.55
 -11  -3   5    6.42    0.62
 -11  -3  -5    5.96    0.53
  11   3  -5    6.68    0.47
  11  -3   5    6.69    0.64
 -11  -3  -5    4.67    0.61
  11  -3   5    7.23    0.52
 -11  -4   5    5.96    0.56
 -11  -4   5    5.58    0.51
  11   4   5    5.28    0.47
  11   4  -5    5.95    0.40
 -11  -4  -5    6.05    0.60
 -11  -5   5    1.59    0.24
 -11  -5   5    1.36    0.26
 -11  -5   5    2.22    0.39
 -11  -5  -5    2.01    0.31
  11   5  -5    2.35    0.23
 -12   0  -5    1.54    0.36
  12   0   5    1.27    0.29
 -12   0   5    2.12    0.30
 -12  -1   5    2.38    0.29
 -12   1  -5    2.11    0.36
  12   1   5    2.28    0.31
  12  -1   5    1.75    0.22
 -12   1   5    1.95    0.32
  12   1  -5    1.80    0.21
 -12  -2   5    0.66    0.20
 -12   2  -5    0.29    0.23
  12   2   5    0.59    0.14
  12   2  -5    0.73    0.14
   0   0  -6  333.06   11.11
   0   0   6  317.72   10.91
   0   0   6  342.54   11.10
   0   0  -6  378.00   10.75
   0   1   6    4.50    0.66
   0   1  -6    5.76    0.63
   0   1  -6    4.75    0.77
   0  -1  -6    5.10    0.74
   0  -1  -6    5.57    0.60
   0  -1   6    4.43    0.68
   0   1   6    5.45    0.76
   0  -2  -6   42.95    2.12
   0   2   6   42.47    2.16
   0   2   6   44.39    2.40
   0   2  -6   46.18    2.59
   0  -2  -6   42.02    2.33
   0  -2   6   49.44    2.52
   0   2  -6   42.64    2.32
   0   2  -6   43.22    2.24
   0   3  -6    2.03    0.47
   0   3  -6    2.21    0.49
   0   4  -6   36.08    2.18
   0   4   6   31.68    1.51
   0   4  -6   39.77    2.41
   0  -5  -6    3.52    0.55
   0   5  -6    5.67    1.03
   0   5  -6    5.87    0.71
   0   5   6    3.68    0.49
   0   5  -6    5.63    1.07
   0  -5   6    6.52    0.78
   0   6  -6   -0.30    0.51
   0   6   6    2.38    0.52
   0  -6   6    1.22    0.41
   0   6  -6    0.86    0.24
   0   6  -6   -0.04    0.45
   0  -6   6    1.37    0.31
   0  -6  -6    1.06    0.35
   0  -7   6    0.00    0.26
   0   7   6    0.58    0.28
   0  -7   6    1.00    0.34
   0   7   6    1.16    0.80
   0   7  -6    0.56    0.76
   0   7  -6    0.41    0.29
   0  -7  -6    0.38    0.22
   0  -7  -6    0.52    0.34
   0   8   6    1.53    0.38
   0  -8   6    2.30    0.45
   0  -8  -6    1.17    0.38
   0  -8   6    1.11    0.43
   0  -8  -6    1.82    0.46
   0   8   6    2.25    0.45
   0  -9   6    8.00    0.74
   0  -9  -6   10.05    0.94
   0   9  -6    7.36    0.91
   0   9   6    9.65    0.81
   0  -9   6    8.10    1.13
   0   9   6    9.95    0.81
   0  -9  -6   10.08    0.84
   0  -9   6    8.74    1.13
   0 -10  -6    0.09    0.15
   0 -10   6    0.22    0.17
   0 -10   6    0.15    0.23
   0 -10  -6   -0.03    0.22
   0 -10   6    0.01    0.21
   0 -11   6    1.66    0.46
   0 -11   6    2.75    0.34
   0 -11   6    2.44    0.41
   0 -11  -6    2.49    0.36
   0 -12  -6    0.17    0.12
   0 -12   6    0.13    0.14
   0 -12   6    0.19    0.11
   1   0  -6  163.39    5.75
  -1   0  -6  159.82    6.10
  -1   0  -6  157.24    5.37
   1   0   6  175.30    6.09
   1   0  -6  167.01    6.05
  -1   0   6  161.44    6.04
   1  -1  -6   22.39    1.38
  -1   1  -6   21.85    1.66
  -1  -1   6   20.21    1.50
  -1   1  -6   22.50    1.31
   1   1   6   20.45    1.23
   1  -1  -6   21.50    1.51
   1   1   6   18.86    1.39
  -1  -1  -6   21.64    1.17
  -1  -1  -6   19.41    1.46
  -1   1   6   24.62    1.65
   1   1  -6   21.65    1.55
   1  -1   6   21.13    1.57
   1   1  -6   23.25    1.46
   1  -2  -6   14.97    1.17
  -1  -2   6   14.54    1.26
  -1  -2   6   12.32    0.88
  -1   2  -6   12.71    1.30
   1   2   6   12.18    0.95
  -1   2  -6   13.85    1.09
   1  -2  -6   13.51    1.18
   1   2   6   15.24    1.18
   1   2  -6   12.61    1.20
  -1  -2  -6   13.63    1.16
   1   2  -6   14.09    1.20
  -1   2   6   11.47    1.58
   1  -2   6   13.21    1.31
   1  -2   6   11.92    1.39
   1   3   6   13.19    1.65
  -1   3  -6   15.18    1.32
  -1   3  -6   15.46    1.28
  -1  -3   6   11.74    1.44
   1  -3   6   15.64    2.15
  -1   3   6   15.06    0.90
   1   3  -6   15.91    1.38
   1   3  -6   13.83    1.46
   1   3  -6   16.77    1.27
   1  -3   6   16.43    1.41
  -1   4  -6   32.29    2.09
  -1   4  -6   26.05    1.94
  -1   4   6   28.07    1.41
   1   4  -6   30.96    2.41
   1   4  -6   30.14    2.12
  -1  -5   6    6.79    0.85
   1  -5  -6    6.48    0.69
  -1   5  -6    6.85    1.20
  -1   5  -6    9.19    1.14
  -1  -5   6    8.15    0.97
  -1   5  -6    6.55    0.65
  -1   5   6    7.11    0.67
   1  -5   6    7.57    0.86
   1   5  -6    6.57    1.07
  -1  -5  -6    7.27    0.81
   1   5  -6    5.90    0.89
  -1  -6   6   42.53    2.31
   1  -6  -6   35.96    1.79
  -1  -6   6   33.41    1.54
   1   6   6   36.84    1.70
  -1   6  -6   37.06    2.88
  -1  -6   6   37.46    1.80
  -1   6  -6   36.23    2.65
  -1   6  -6   34.76    1.71
   1  -6  -6   35.73    1.84
   1   6  -6   36.22    2.46
  -1   6   6   35.23    2.38
  -1  -6  -6   36.76    1.89
   1  -6   6   38.71    2.27
  -1   6   6   39.67    3.12
   1  -6   6   34.92    1.63
  -1   6   6   37.21    1.81
   1   6  -6   34.70    1.64
  -1  -6  -6   42.81    2.08
  -1   7  -6   54.92    3.54
  -1  -7   6   53.32    2.83
   1   7   6   49.94    3.79
   1  -7  -6   48.12    2.33
   1  -7  -6   49.61    2.39
   1   7   6   49.02    2.15
  -1  -7  -6   48.21    2.15
   1  -7   6   50.67    2.14
   1   7  -6   48.21    2.16
  -1   7   6   48.74    2.26
   1   7  -6   47.55    3.11
  -1  -7  -6   50.20    2.38
  -1   7   6   49.11    2.43
  -1   7   6   50.08    3.87
   1  -7   6   55.12    2.89
   1  -8  -6    5.38    0.71
  -1  -8   6    6.25    0.66
  -1  -8   6    5.91    0.98
   1  -8  -6    6.67    0.76
  -1  -8  -6    7.12    0.76
   1   8  -6    4.85    0.64
   1  -8   6    6.68    0.65
   1  -8   6    7.26    0.98
  -1   8   6    5.33    0.69
  -1  -8  -6    4.76    0.66
  -1   8   6    6.99    0.82
  -1   8   6    6.33    0.68
  -1   9  -6   22.56    1.58
  -1  -9   6   23.47    1.71
  -1  -9   6   23.28    1.91
  -1  -9   6   21.36    1.28
   1  -9  -6   22.15    1.36
   1  -9  -6   22.35    1.35
  -1   9   6   19.00    1.34
  -1   9   6   23.03    1.30
  -1   9   6   21.75    1.30
   1  -9   6   23.47    1.78
  -1  -9  -6   21.75    1.25
   1   9  -6   23.33    1.56
   1  -9   6   22.13    1.26
   1  -9   6   20.14    1.78
  -1  -9  -6   23.75    1.47
  -1 -10   6   31.00    1.90
  -1  10  -6   26.92    1.64
   1  10   6   26.32    1.39
   1 -10  -6   26.84    1.42
   1 -10  -6   28.61    1.48
  -1 -10   6   26.49    1.36
  -1 -10  -6   26.26    1.34
  -1  10   6   27.02    1.40
   1  10  -6   24.75    1.56
   1 -10   6   26.41    1.34
   1 -10   6   30.25    1.82
   1 -10   6   24.01    1.86
  -1  10   6   26.72    1.38
  -1 -10  -6   25.99    1.47
  -1 -11   6    0.90    0.27
  -1 -11   6    1.02    0.42
   1  11   6    1.66    0.31
   1 -11  -6    2.00    0.31
  -1 -11   6    1.66    0.32
  -1  11  -6    1.31    0.35
   1 -11   6    1.25    0.26
  -1  11   6    1.02    0.25
   1 -11   6    1.55    0.36
  -1 -11  -6    2.09    0.42
   1 -11   6    1.06    0.39
  -1 -12   6    3.16    0.44
  -1 -12   6    3.26    0.34
   1 -12   6    2.95    0.32
  -1 -12  -6    2.78    0.29
  -2   0  -6    5.35    0.47
  -2   0   6    4.41    0.49
  -2   0   6    5.82    0.89
   2   0  -6    4.73    0.71
   2   0  -6    3.87    0.63
   2   0   6    4.53    0.68
  -2  -1   6  175.74    6.50
  -2  -1   6  163.67    5.61
  -2   1  -6  188.19    5.78
   2  -1  -6  185.10    6.29
   2  -1  -6  176.28    6.47
   2   1   6  158.84    6.19
   2  -1   6  165.70    6.56
  -2   1   6  178.81    6.65
  -2   1   6  168.18    5.57
   2  -1   6  169.79    6.41
   2   1  -6  176.26    6.31
   2   1  -6  173.60    6.44
   2  -2  -6   34.38    2.05
  -2  -2   6   35.05    2.13
   2  -2  -6   31.64    2.04
  -2   2  -6   32.95    1.77
  -2   2  -6   34.80    2.17
  -2  -2   6   31.63    1.57
   2   2  -6   35.38    2.11
   2  -2   6   31.68    2.12
   2  -2   6   31.62    2.21
   2   2  -6   32.87    2.76
  -2   2   6   30.84    1.53
  -2   2   6   31.40    2.74
  -2   3  -6   37.32    2.33
  -2  -3   6   36.89    1.81
  -2   3  -6   37.85    2.13
   2  -3   6   37.44    2.76
   2   3  -6   36.40    2.28
  -2   3   6   37.40    1.69
   2   3  -6   36.96    2.39
   2  -3   6   38.99    2.55
  -2   4  -6    2.68    0.65
  -2   4  -6    1.59    0.58
   2   4  -6    2.63    0.75
  -2  -4  -6    2.82    0.49
  -2   4   6    3.10    0.45
  -2   5  -6   11.46    1.32
  -2  -5   6   11.26    1.14
  -2  -5   6   10.58    0.74
   2  -5  -6    9.54    0.81
  -2   5  -6   10.89    1.33
   2  -5  -6    9.90    0.90
  -2  -5   6   12.02    1.16
  -2   5   6    9.96    0.95
  -2  -5  -6   10.96    0.90
   2  -5   6   10.99    1.05
   2   5  -6   10.06    1.44
  -2   5   6    9.81    0.99
   2   5  -6    9.76    1.08
   2  -5   6   12.42    1.16
  -2   6  -6   -0.25    0.47
  -2  -6   6    0.47    0.22
   2  -6  -6   -0.34    0.28
   2  -6  -6    0.63    0.25
  -2  -6   6    0.39    0.24
  -2  -6   6    1.29    0.47
  -2   6   6    0.05    0.31
  -2   6   6    0.13    0.20
   2  -6   6    0.30    0.28
  -2  -6  -6    0.61    0.33
  -2  -6  -6    0.53    0.24
   2  -6   6    0.23    0.23
   2   6  -6    0.13    0.25
  -2   6   6    0.86    0.59
   2  -7  -6    1.20    0.35
  -2  -7   6    2.39    0.78
  -2  -7   6    3.04    0.58
  -2   7  -6    3.17    1.11
   2   7   6    0.27    1.04
   2  -7  -6    1.96    0.48
  -2   7   6    1.96    0.48
  -2  -7  -6    1.82    0.71
  -2   7   6    0.11    0.74
  -2   7   6    1.95    0.46
  -2  -7  -6    2.15    0.49
   2  -7   6    1.95    0.62
  -2  -8   6    0.40    0.33
  -2   8  -6    1.64    0.51
  -2  -8   6    1.02    0.65
  -2  -8   6    0.51    0.23
   2  -8  -6    1.29    0.34
   2  -8  -6    1.35    0.37
  -2  -8  -6    0.33    0.42
   2  -8   6    1.17    0.53
  -2   8   6    1.05    0.30
  -2   8   6    0.39    0.30
  -2  -8  -6    1.14    0.39
  -2   8   6    1.06    0.27
   2   8  -6    1.18    0.29
   2  -8   6    1.52    0.33
  -2   9  -6   11.96    1.16
   2  -9  -6   11.92    0.92
   2  -9  -6   11.31    0.95
  -2  -9   6   11.07    1.17
  -2  -9   6   11.85    1.41
  -2  -9   6   12.06    0.91
  -2   9   6   12.14    0.99
   2  -9   6   12.67    1.40
   2   9  -6   12.19    0.90
  -2   9   6   11.37    0.91
  -2   9   6   12.31    0.95
   2  -9   6   11.85    1.15
   2  -9   6   12.12    0.89
  -2  -9  -6   11.74    0.99
  -2  10  -6    1.80    0.45
   2 -10  -6    1.26    0.30
  -2 -10   6    0.36    0.47
  -2 -10   6    1.59    0.33
   2 -10  -6    1.57    0.37
  -2 -10   6    1.30    0.38
   2 -10   6    0.90    0.30
   2 -10   6    2.17    0.66
  -2  10   6    1.30    0.39
  -2  10   6    1.35    0.27
  -2 -10  -6    1.22    0.33
  -2 -11   6    3.90    0.50
  -2 -11   6    3.54    0.42
  -2  11  -6    4.23    0.82
   2 -11  -6    3.38    0.37
   2 -11   6    3.37    0.63
  -2 -11  -6    4.49    0.48
   2 -11   6    3.69    0.49
  -2  11   6    3.84    0.40
   2 -11   6    3.71    0.40
   3   0  -6   29.24    2.00
   3   0   6   30.25    2.15
  -3   0   6   25.51    1.35
   3   0  -6   27.22    1.80
  -3   0   6   25.17    2.01
   3  -1  -6   34.10    2.13
  -3  -1   6   33.55    1.65
   3   1   6   34.61    2.22
  -3  -1   6   36.80    2.35
  -3   1  -6   36.24    1.55
   3  -1  -6   34.71    2.26
   3   1  -6   31.72    2.12
   3  -1   6   34.49    2.21
  -3   1   6   34.88    2.49
  -3   1   6   35.58    1.64
   3  -1   6   37.60    2.50
   3   1  -6   35.77    2.29
  -3   2  -6    8.07    1.06
  -3  -2   6    7.24    0.71
  -3   2  -6    9.17    0.82
   3  -2  -6    7.44    1.01
   3  -2  -6    7.34    1.12
   3  -2   6    8.11    1.35
  -3   2   6    7.55    0.68
   3   2  -6    7.75    1.15
   3  -2   6    9.27    1.57
   3   2  -6    7.35    0.96
  -3   2   6    8.04    1.27
  -3   3  -6    6.33    0.84
  -3   3  -6    6.11    0.96
  -3  -3   6    6.39    0.68
   3  -3   6    6.55    1.46
   3  -3   6    4.25    0.94
   3   3  -6    5.91    0.96
  -3   3   6    5.97    0.61
  -3  -4   6    2.64    0.42
  -3  -4   6    3.92    0.58
  -3   4  -6    3.79    0.91
  -3   4  -6    3.24    0.76
  -3  -4   6    3.64    0.65
   3  -4   6    4.00    0.69
  -3  -4  -6    3.73    0.49
   3  -4   6    2.58    0.62
  -3   4   6    3.76    0.54
  -3   4   6    3.23    0.53
   3   4  -6    4.54    0.89
  -3   4   6    2.27    0.46
  -3   4   6    4.29    1.01
  -3  -5   6   21.53    1.19
   3  -5  -6   23.77    1.40
  -3  -5   6   21.90    1.42
   3  -5  -6   21.53    1.48
  -3   5  -6   22.45    2.08
  -3   5  -6   23.51    2.07
  -3  -5   6   22.96    1.67
   3  -5   6   26.27    1.91
  -3   5   6   21.29    1.26
   3   5  -6   22.20    2.18
  -3   5   6   23.97    1.40
  -3  -5  -6   24.16    1.71
   3  -5   6   23.31    1.57
   3   5  -6   20.19    1.13
  -3   5   6   21.42    1.47
  -3   5   6   21.92    2.27
  -3  -5  -6   22.77    1.37
   3  -6  -6    8.56    0.79
  -3  -6   6    8.81    1.05
  -3  -6   6    7.77    0.88
   3  -6  -6    8.00    0.83
  -3  -6   6    8.26    0.71
  -3   6  -6    9.50    1.47
  -3  -6  -6    7.84    1.05
   3   6  -6    9.42    0.74
  -3   6   6    9.11    1.75
   3  -6   6    8.30    0.95
  -3   6   6    8.24    0.83
   3  -6   6   10.07    1.19
   3  -6   6    7.65    0.77
  -3   6   6    9.98    0.84
  -3  -6  -6    8.98    0.90
  -3   6   6    9.53    0.96
   3  -7  -6    0.51    0.30
   3  -7  -6    2.20    0.53
   3   7   6    0.15    1.01
  -3  -7   6    1.33    0.50
  -3  -7   6    1.30    0.35
  -3   7  -6    1.17    0.41
  -3   7  -6    0.30    0.85
  -3  -7   6    0.96    0.30
  -3  -7  -6    1.00    0.35
  -3  -7  -6    2.24    0.61
   3  -7   6    1.77    0.66
  -3   7   6    2.03    0.57
   3  -7   6    1.07    0.38
   3   7  -6    1.19    0.36
  -3   7   6    1.80    1.16
  -3   7   6    1.48    0.41
  -3   7   6    1.67    0.48
   3  -8  -6   20.46    1.36
   3  -8  -6   20.29    1.26
  -3  -8   6   22.85    1.69
  -3   8  -6   23.21    1.69
  -3  -8   6   21.94    1.86
  -3  -8   6   20.69    1.34
  -3   8   6   21.18    1.30
  -3  -8  -6   18.83    1.45
  -3   8   6   21.51    1.39
   3   8  -6   20.72    1.19
   3  -8   6   19.42    1.19
   3  -8   6   20.08    1.58
  -3   8   6   21.93    1.50
   3  -8   6   18.35    1.80
  -3  -8  -6   21.12    1.40
  -3  -9   6    4.95    0.72
  -3  -9   6    5.33    0.59
   3  -9  -6    5.39    0.64
   3  -9  -6    3.94    0.50
  -3  -9   6    4.18    1.00
  -3   9  -6    4.65    0.71
   3  -9   6    4.49    0.54
   3   9  -6    4.50    0.56
  -3   9   6    4.08    0.63
  -3   9   6    4.43    0.56
  -3  -9  -6    4.76    0.60
   3  -9   6    4.75    0.87
  -3   9   6    4.99    0.64
   3  -9   6    5.01    0.74
  -3 -10   6   22.91    1.80
   3 -10  -6   22.98    1.16
  -3 -10   6   24.14    1.46
  -3  10  -6   28.12    1.84
  -3 -10   6   25.25    1.28
  -3  10   6   24.83    1.29
   3 -10   6   20.59    1.77
   3 -10   6   25.00    1.24
  -3 -10  -6   25.40    1.38
  -3  10   6   25.20    1.34
  -3  10   6   24.73    1.35
  -3 -11   6   16.19    0.97
  -3 -11   6   16.29    0.84
  -3  11  -6   20.20    1.62
  -3 -11   6   13.31    1.20
   3 -11   6   15.45    0.98
  -3  11   6   16.18    0.84
  -3  11   6   14.14    0.94
  -3 -11  -6   16.90    0.94
   4   0  -6    7.41    1.03
  -4   0   6    9.78    0.78
   4   0  -6    9.09    1.34
   4  -1  -6  170.52    6.43
   4  -1  -6  165.31    6.71
  -4  -1   6  157.19    5.41
   4   1  -6  149.32    6.15
  -4   1   6  158.44    5.78
  -4   1   6  153.36    6.86
  -4   1   6  156.06    5.35
   4  -2  -6   19.35    2.12
  -4  -2   6   22.80    1.36
  -4  -2   6   22.30    1.17
  -4   2  -6   23.31    1.92
   4  -2  -6   22.78    1.93
  -4   2   6   21.94    2.52
   4  -2   6   20.73    1.28
   4   2  -6   21.73    1.73
  -4   2   6   22.41    1.27
   4  -2   6   22.33    1.59
  -4   2   6   19.96    1.34
  -4   2   6   22.60    1.75
  -4   2   6   19.70    1.34
  -4   3  -6  162.38    5.75
  -4   3  -6  154.45    6.48
  -4  -3   6  150.48    5.76
   4  -3   6  158.45    5.39
  -4   3   6  159.27    6.39
   4   3  -6  142.91    6.22
  -4  -3  -6  145.62    5.16
  -4  -4   6   12.41    1.25
  -4  -4   6   11.48    1.03
  -4   4  -6   12.11    1.49
  -4  -4   6   11.39    0.91
  -4   4  -6   11.50    1.42
  -4   4  -6   10.64    1.05
   4   4  -6    9.81    0.74
   4   4  -6    9.91    1.46
   4  -4   6   10.67    0.79
  -4   4   6    9.94    0.81
  -4   4   6   12.32    1.50
   4  -4   6   11.52    1.14
   4  -4   6   12.35    1.35
  -4   4   6   10.67    0.99
  -4   4   6   12.06    0.95
  -4  -4  -6   10.78    1.11
  -4  -4  -6   10.94    0.85
  -4  -5   6    2.49    0.56
  -4   5  -6    4.28    1.20
  -4   5  -6    4.08    0.70
  -4  -5   6    4.19    0.74
  -4  -5   6    2.52    0.51
  -4   5  -6    0.40    0.95
   4  -5   6    4.08    0.95
  -4   5   6    2.76    0.50
   4  -5   6    2.87    0.63
  -4   5   6    2.46    0.47
  -4  -5  -6    2.99    0.70
  -4   5   6    2.74    1.12
  -4   5   6    3.67    0.62
  -4  -5  -6    3.15    0.56
   4   5  -6    2.76    0.44
  -4  -6   6   19.10    1.19
  -4   6  -6   19.54    1.52
  -4  -6   6   20.32    1.67
   4  -6  -6   18.05    1.16
  -4  -6   6   19.08    1.35
  -4   6   6   19.44    1.22
  -4   6   6   18.94    1.32
  -4  -6  -6   19.66    1.28
   4   6  -6   16.18    1.03
   4  -6   6   20.45    1.86
  -4   6   6   17.94    2.37
  -4  -6  -6   19.19    1.58
   4  -6   6   21.35    1.48
  -4   6   6   19.54    1.44
  -4   7  -6    8.75    1.07
  -4  -7   6    7.56    0.91
  -4  -7   6    7.98    1.01
   4  -7  -6    8.54    0.73
  -4  -7   6    7.93    0.81
  -4  -7   6    7.06    0.70
   4  -7   6    6.73    0.77
  -4  -7  -6    9.51    0.85
  -4   7   6    6.24    0.73
   4   7  -6    7.46    0.67
  -4  -7  -6    8.13    1.02
  -4   7   6    7.77    0.91
  -4   7   6    7.26    0.79
   4  -7   6    8.65    1.24
   4  -8  -6    5.72    0.66
  -4  -8   6    7.27    0.75
  -4  -8   6    6.16    0.84
  -4  -8   6    7.38    1.01
  -4  -8   6    6.23    1.25
  -4   8  -6    9.18    1.74
  -4   8   6    7.36    0.93
   4   8  -6    7.14    0.68
  -4   8   6    6.41    0.71
  -4  -8  -6    8.01    0.86
   4  -8   6    7.74    1.42
  -4   8   6    8.29    1.05
   4  -8   6    6.68    0.85
  -4  -8  -6    5.49    0.76
   4  -8   6    6.99    0.74
  -4  -9   6   11.46    1.44
  -4   9  -6    9.52    0.97
  -4  -9   6    9.71    0.92
   4  -9  -6    9.58    0.74
  -4  -9   6   10.33    0.81
   4   9  -6    9.01    0.83
  -4   9   6    8.97    0.85
  -4   9   6    9.83    0.80
  -4  -9  -6    9.71    0.83
  -4   9   6    9.42    0.82
   4  -9   6    9.03    1.03
   4  -9   6    9.94    0.92
  -4  -9  -6    8.75    0.92
  -4 -10   6    0.14    0.15
  -4 -10   6    0.10    0.61
  -4 -10   6    0.05    0.17
  -4  10  -6    0.13    0.19
   4 -10   6    0.04    0.20
  -4  10   6    0.38    0.18
  -4 -10  -6    0.22    0.20
  -4  10   6    0.55    0.20
  -4  10   6    0.13    0.18
  -4 -11   6    8.88    0.56
  -4  11  -6    7.78    0.60
  -4 -11   6    9.39    0.76
  -4 -11   6    7.32    0.81
  -4 -11  -6    9.21    0.61
  -4  11   6    9.48    0.56
  -5   0   6    0.05    0.25
  -5   0   6    0.45    0.19
   5   0  -6    0.46    0.42
   5   0   6   -0.42    0.28
   5   0   6    0.41    0.28
   5  -1  -6    9.78    1.29
  -5  -1   6   11.32    0.95
   5  -1  -6   10.58    0.74
   5  -1   6    9.93    1.19
   5   1  -6   10.35    0.79
  -5   1   6   10.61    0.95
   5   1  -6   11.17    1.37
  -5   1   6    9.97    0.70
  -5   1   6   11.26    0.91
  -5  -2   6   19.82    1.33
   5  -2  -6   19.62    1.01
  -5   2  -6   17.18    1.78
  -5  -2   6   19.69    1.16
  -5  -2   6   17.89    1.58
  -5   2  -6   23.42    1.96
   5  -2   6   21.34    1.32
  -5   2   6   20.27    1.31
   5  -2   6   20.59    1.51
  -5   2   6   20.71    1.38
  -5   2   6   21.25    1.30
   5   2  -6   21.79    1.83
  -5  -3   6   28.20    1.99
  -5   3  -6   25.29    2.29
  -5  -3   6   26.22    1.46
   5  -3  -6   25.53    1.16
  -5  -3   6   26.94    1.63
  -5   3  -6   28.89    1.75
  -5   3   6   25.99    1.33
  -5   3   6   27.46    1.56
   5   3  -6   26.03    2.17
  -5   3   6   27.68    1.63
  -5   3   6   28.57    2.20
   5   3  -6   26.67    1.32
  -5  -3  -6   24.09    1.58
  -5  -3  -6   25.64    1.83
   5  -3   6   28.75    1.87
   5  -3   6   23.74    1.44
  -5  -4   6   20.04    1.45
  -5  -4   6   21.38    1.76
  -5  -4   6   20.48    1.34
  -5   4  -6   17.31    1.88
  -5   4  -6   17.51    1.43
  -5  -4  -6   19.27    1.21
  -5   4   6   19.88    1.43
   5  -4   6   19.63    1.15
   5   4  -6   18.28    1.09
  -5   4   6   18.51    1.15
  -5   4   6   21.02    1.35
  -5   4   6   21.80    2.26
   5  -4   6   19.28    1.53
  -5  -4  -6   18.89    1.60
  -5   5  -6   23.69    1.75
  -5  -5   6   26.64    2.01
  -5  -5   6   24.19    1.63
  -5   5  -6   25.97    2.53
  -5  -5   6   24.54    1.52
  -5   5   6   25.81    1.57
  -5  -5  -6   26.32    1.92
   5   5  -6   25.32    1.33
   5  -5   6   23.90    1.71
  -5   5   6   26.84    1.45
  -5   5   6   28.33    2.68
  -5   5   6   26.81    1.71
  -5  -6   6   19.73    1.26
  -5   6  -6   20.30    1.55
  -5  -6   6   19.14    1.43
  -5  -6   6   19.87    1.40
  -5  -6   6   20.88    1.73
  -5   6   6   19.40    1.36
   5   6  -6   17.03    1.07
   5  -6   6   19.24    1.43
  -5  -6  -6   17.94    1.55
  -5  -6  -6   17.42    1.19
  -5   6   6   19.51    1.48
  -5   6   6   20.99    1.27
  -5  -7   6   34.68    1.66
  -5   7  -6   35.90    2.15
  -5  -7   6   35.08    1.94
  -5  -7   6   35.39    2.09
  -5  -7   6   34.95    2.31
  -5   7   6   33.96    1.91
   5  -7   6   32.68    1.99
   5   7  -6   31.98    1.89
  -5   7   6   34.13    2.00
  -5  -7  -6   36.19    1.81
  -5  -7  -6   35.95    2.22
  -5   7   6   37.06    1.79
  -5   8  -6   14.70    1.28
  -5  -8   6   12.04    0.96
  -5  -8   6   13.37    0.93
  -5  -8   6   12.98    1.33
  -5  -8   6   12.39    1.07
  -5   8   6   11.78    1.05
   5   8  -6   12.01    0.84
  -5   8   6   13.11    1.04
  -5  -8  -6   11.60    1.06
  -5   8   6   11.89    0.90
  -5  -8  -6   12.37    0.94
   5  -8   6   11.93    1.04
  -5   9  -6    1.93    0.46
  -5  -9   6    2.68    0.40
  -5  -9   6    1.33    0.64
  -5  -9   6    1.96    0.40
  -5  -9   6    2.01    0.32
  -5  -9  -6    2.73    0.44
  -5   9   6    3.18    0.48
  -5  -9  -6    1.93    0.44
   5   9  -6    3.16    0.47
  -5   9   6    1.92    0.38
   5  -9   6    1.91    0.45
  -5   9   6    1.55    0.33
  -5 -10   6    0.48    0.16
  -5 -10   6    0.97    0.26
  -5  10  -6    0.81    0.29
  -5 -10   6    0.59    0.52
  -5 -10  -6    0.42    0.19
  -5  10   6    0.44    0.17
  -5  10   6    0.59    0.17
  -5  10   6    0.46    0.22
  -5 -11   6    0.26    0.27
  -5  11  -6   -0.02    0.16
   6   0   6   10.06    0.99
  -6   0   6   11.01    0.77
   6   0  -6   11.29    0.77
  -6   0  -6    9.61    1.00
  -6   0   6   10.14    0.93
   6   0   6    8.88    1.05
  -6   0   6   11.64    1.00
  -6   0   6   11.81    1.38
   6   1   6   26.41    1.60
  -6  -1   6   28.85    1.65
  -6   1  -6   23.80    1.67
  -6   1  -6   28.58    1.82
   6   1   6   26.59    1.84
  -6  -1   6   26.76    2.07
  -6  -1   6   27.16    1.37
   6  -1  -6   26.77    1.30
   6  -1   6   26.66    1.84
   6   1  -6   29.44    2.93
  -6   1   6   24.78    1.25
  -6   1   6   27.33    1.59
  -6   1   6   26.43    1.53
   6   1  -6   26.42    1.33
   6  -1   6   27.52    1.57
  -6  -1  -6   26.85    1.83
   6   2   6   81.04    3.38
   6   2   6   79.65    3.68
  -6  -2   6   85.90    3.21
  -6   2  -6   87.03    3.59
  -6  -2   6   84.51    3.50
  -6  -2   6   89.57    4.20
   6  -2  -6   82.48    2.99
  -6   2   6   84.20    2.95
   6   2  -6   80.67    3.06
  -6   2   6   88.09    3.47
   6  -2   6   87.00    3.42
  -6   2   6   80.81    2.97
  -6  -2  -6   88.13    3.95
   6  -2   6   85.28    3.84
  -6   2   6   87.96    3.48
   6  -3  -6   15.38    0.86
  -6  -3   6   16.84    1.29
  -6  -3   6   16.64    1.58
  -6  -3   6   15.48    1.20
  -6   3  -6   14.75    1.72
  -6   3  -6   15.60    1.31
  -6  -3  -6   13.93    1.08
   6  -3   6   16.38    1.23
  -6   3   6   15.58    1.18
   6   3  -6   14.91    0.98
  -6   3   6   14.40    0.94
  -6  -3  -6   14.55    1.56
  -6  -3  -6   18.40    1.66
  -6   3   6   14.71    1.23
   6  -3   6   16.80    1.80
  -6  -4   6   15.52    1.55
  -6   4  -6   14.67    1.32
  -6  -4   6   15.61    1.28
  -6  -4  -6   17.25    1.41
  -6   4   6   15.56    1.25
   6  -4   6   15.16    1.06
   6  -4   6   15.02    1.38
  -6   4   6   15.65    0.99
  -6   4   6   15.04    1.17
  -6  -4  -6   16.17    1.51
  -6  -5   6    4.06    0.81
  -6  -5   6    4.11    0.64
  -6  -5   6    2.31    0.58
  -6   5  -6    4.21    0.81
  -6   5   6    3.04    0.64
  -6  -5  -6    3.41    0.56
  -6   5   6    2.23    0.49
   6   5  -6    3.67    0.52
  -6   5   6    3.61    0.48
  -6  -5  -6    2.84    0.64
  -6   6  -6    5.18    0.81
  -6  -6   6    6.08    0.93
  -6  -6   6    6.17    0.85
  -6  -6   6    6.37    0.79
  -6   6   6    5.90    0.81
  -6  -6  -6    6.03    0.67
  -6   6   6    5.84    0.64
  -6   6   6    6.19    0.72
   6  -6   6    6.76    0.85
  -6  -6  -6    6.24    0.94
   6   6  -6    5.99    0.60
  -6  -7   6    6.01    0.86
  -6   7  -6    6.14    0.82
  -6  -7   6    5.22    0.68
  -6  -7   6    5.81    0.68
   6   7  -6    5.61    0.56
  -6  -7  -6    6.79    0.85
  -6   7   6    4.96    0.69
  -6  -7  -6    6.69    0.66
   6  -7   6    5.18    0.64
  -6   7   6    5.64    0.70
  -6   7   6    5.45    0.58
  -6  -8   6    0.82    0.39
  -6  -8   6    0.32    0.32
  -6  -8   6    0.73    0.23
  -6   8  -6    0.83    0.37
  -6  -8  -6    0.66    0.28
  -6  -8  -6    0.25    0.23
  -6   8   6    0.58    0.21
  -6   8   6    1.34    0.42
   6   8  -6    0.54    0.27
  -6   8   6    0.71    0.27
  -6   9  -6    2.19    0.45
  -6  -9   6    2.60    0.43
  -6   9  -6    2.51    0.49
  -6  -9   6    2.29    0.65
  -6  -9   6    2.65    0.36
  -6   9   6    2.29    0.39
  -6   9   6    2.71    0.41
  -6  -9  -6    2.08    0.40
   6   9  -6    1.80    0.32
  -6  -9  -6    2.22    0.37
  -6   9   6    2.37    0.36
  -6  10  -6    5.76    0.55
  -6 -10   6    5.75    0.70
  -6 -10   6    6.01    0.44
  -6  10   6    5.53    0.52
  -6  10   6    5.69    0.63
   7   0   6    1.74    0.49
  -7   0  -6    2.02    0.59
  -7   0   6    1.47    0.46
  -7   0   6    2.25    0.49
   7   0  -6    2.27    0.41
   7  -1  -6    4.46    0.51
  -7  -1   6    4.43    0.66
  -7   1  -6    3.06    0.75
  -7  -1   6    3.96    0.50
  -7  -1   6    5.10    0.92
   7  -1   6    2.68    0.55
  -7   1   6    4.09    0.87
  -7   1   6    5.19    0.68
  -7  -1  -6    3.55    0.71
  -7   1   6    4.37    0.48
   7  -1   6    2.63    0.60
   7   1  -6    4.64    0.53
  -7  -2   6   52.00    2.22
   7   2   6   49.50    2.70
   7  -2  -6   49.39    2.03
  -7  -2   6   54.95    3.17
  -7  -2   6   47.79    2.41
   7  -2   6   51.02    2.39
  -7   2   6   49.15    2.37
  -7   2   6   50.88    2.11
   7   2  -6   49.04    2.10
   7  -2   6   48.09    2.71
  -7  -2  -6   51.96    2.83
  -7   2   6   50.19    2.44
  -7  -3   6   23.96    1.78
   7   3   6   18.02    2.02
  -7  -3   6   24.06    1.41
  -7  -3   6   26.52    2.09
   7  -3  -6   24.04    1.15
   7   3   6   21.33    1.48
  -7   3  -6   24.67    1.62
  -7   3   6   24.00    1.53
  -7   3   6   22.72    1.50
  -7  -3  -6   23.75    2.02
   7  -3   6   24.61    1.45
  -7  -3  -6   25.13    1.86
   7  -3   6   24.62    1.78
   7   3  -6   24.04    1.28
  -7  -4   6    3.95    0.64
  -7   4  -6    3.40    0.64
  -7  -4   6    3.58    0.75
  -7  -4   6    3.62    0.66
  -7   4   6    3.00    0.46
  -7   4   6    2.96    0.61
   7  -4   6    4.03    0.82
   7  -4   6    4.36    0.54
   7   4  -6    3.28    0.46
  -7   4   6    2.03    0.44
  -7  -4  -6    2.37    0.56
  -7  -5   6   12.23    1.10
  -7   5  -6   12.65    1.17
  -7  -5   6   12.31    1.35
  -7  -5   6   14.48    1.18
  -7   5   6   12.67    1.09
   7  -5   6   13.94    1.26
   7   5  -6   11.03    0.83
  -7  -5  -6   12.89    1.33
  -7   5   6   12.01    0.81
  -7   5   6   12.14    1.11
  -7   6  -6    2.38    0.55
  -7  -6   6    2.76    0.56
  -7  -6   6    1.62    0.46
  -7  -6   6    1.81    0.53
   7  -6   6    2.05    0.53
   7   6  -6    2.82    0.41
  -7   6   6    1.45    0.38
  -7  -6  -6    1.59    0.44
  -7   6   6    2.55    0.39
  -7   6   6    2.58    0.55
  -7  -7   6    1.27    0.31
  -7   7  -6    2.69    0.56
  -7  -7   6    2.19    0.45
  -7  -7   6    1.84    0.51
  -7   7   6    1.98    0.40
   7   7  -6    2.44    0.58
  -7   7   6    2.05    0.43
   7  -7   6    1.82    0.36
  -7   7   6    2.20    0.35
  -7  -7  -6    2.55    0.57
  -7  -8   6    7.61    1.07
  -7   8  -6    8.36    0.85
  -7  -8   6    7.54    0.77
  -7  -8   6    7.81    0.71
  -7   8   6    8.06    0.73
   7   8  -6    7.54    0.57
  -7  -8  -6    7.36    0.74
  -7   8   6    7.67    0.52
  -7   8   6    6.99    0.69
  -7  -9   6    2.43    0.30
  -7   9  -6    2.62    0.39
  -7  -9   6    2.55    0.38
  -7   9   6    2.66    0.37
  -7   9   6    2.33    0.35
  -7  -9  -6    2.56    0.33
  -7   9   6    2.79    0.26
   8   0   6   56.69    2.57
   8   0   6   53.29    2.84
  -8   0  -6   51.77    2.66
  -8   0   6   49.80    2.10
   8   0  -6   51.14    2.17
  -8   0   6   57.23    2.63
  -8   0   6   49.57    3.05
  -8   1  -6   10.30    1.07
   8   1   6   12.66    1.09
  -8  -1   6   13.90    1.16
   8   1   6   10.48    1.14
   8  -1  -6   13.04    0.85
  -8  -1   6   12.78    1.37
  -8  -1   6   12.42    0.85
   8  -1   6   12.46    1.24
   8   1  -6   12.65    0.88
  -8   1   6   13.20    1.39
  -8  -1  -6   12.84    1.21
  -8   1   6   11.70    0.78
  -8   1   6   12.43    1.10
   8  -1   6   13.71    1.10
   8  -2  -6   12.80    0.83
   8   2   6   11.73    1.04
  -8  -2   6   13.27    1.46
  -8  -2   6   13.08    0.94
   8   2   6   12.36    1.20
  -8  -2   6   12.60    1.08
   8  -2   6   12.26    1.04
   8  -2   6   12.45    1.27
  -8  -2  -6   11.92    1.23
  -8   2   6   11.30    1.05
   8   2  -6   12.64    0.87
  -8   2   6   10.80    1.27
  -8   2   6   11.75    0.97
  -8   3  -6   43.75    2.25
  -8  -3   6   46.19    2.07
   8   3   6   40.12    3.34
  -8  -3   6   47.20    2.91
   8  -3  -6   45.64    1.79
   8   3   6   46.54    2.27
  -8  -3  -6   43.93    2.84
   8   3  -6   44.46    1.94
  -8  -3  -6   46.82    2.63
  -8   3   6   48.26    2.24
   8  -3   6   46.62    2.15
  -8   3   6   48.03    2.34
   8  -3   6   47.25    2.61
   8   4   6    5.16    0.78
  -8  -4   6    5.55    0.80
  -8  -4   6    5.35    0.90
  -8   4  -6    4.55    0.68
  -8  -4   6    5.19    0.76
  -8   4   6    4.55    0.66
   8  -4   6    4.75    0.53
  -8   4   6    4.92    0.67
   8   4  -6    4.10    0.51
   8  -4   6    5.96    0.84
  -8  -4  -6    5.60    0.84
  -8   5  -6   14.21    1.10
  -8  -5   6   14.40    1.04
  -8  -5   6   13.69    1.15
  -8  -5   6   14.48    1.40
  -8   5   6   13.60    1.07
   8   5  -6   11.85    0.84
   8  -5   6   13.64    1.21
  -8  -5  -6   15.82    1.33
  -8   5   6   14.59    1.13
  -8  -6   6    4.59    0.64
  -8  -6   6    3.93    0.56
  -8   6  -6    4.43    0.60
  -8  -6   6    3.87    0.65
   8  -6   6    4.03    0.57
  -8   6   6    4.07    0.58
  -8   6   6    4.66    0.60
  -8  -6  -6    4.85    0.72
   8   6  -6    4.03    0.47
  -8  -7   6    9.44    0.78
  -8   7  -6    9.72    0.88
  -8   7   6    9.27    0.76
  -8  -7  -6   11.12    1.33
   8   7  -6    8.99    0.62
  -8   7   6    9.72    0.93
  -8  -8   6    3.60    0.40
  -8  -8   6    3.76    0.55
  -8   8  -6    3.56    0.44
  -8  -8   6    3.20    0.50
  -8   8   6    3.40    0.41
   8   8  -6    3.65    0.40
  -8   8   6    4.35    0.48
  -8  -8  -6    3.89    0.43
  -8   9  -6    2.42    0.32
  -8  -9   6    2.75    0.27
  -8  -9   6    3.03    0.44
  -8   9   6    2.80    0.32
   9   0   6   17.03    1.20
   9   0  -6   16.76    0.99
  -9   0   6   17.07    1.25
  -9   0  -6   14.54    1.15
  -9   0   6   18.34    1.60
  -9   0   6   16.48    0.93
   9   0   6   17.36    1.40
   9  -1  -6    5.45    0.55
   9   1   6    5.09    0.78
   9   1   6    4.43    0.65
  -9  -1   6    5.47    0.52
  -9  -1   6    5.12    0.68
  -9  -1   6    5.75    0.84
  -9   1   6    5.57    0.72
   9  -1   6    6.93    0.85
  -9   1   6    4.59    0.85
   9  -1   6    5.56    0.67
  -9  -1  -6    6.14    0.76
   9   1  -6    5.45    0.55
  -9   1   6    4.58    0.46
   9   2   6    1.84    0.47
  -9  -2   6    3.08    0.78
   9  -2  -6    2.26    0.35
   9   2   6    2.52    0.57
  -9  -2   6    2.33    0.42
   9   2  -6    2.67    0.40
  -9   2   6    1.81    0.55
   9  -2   6    1.88    0.38
  -9  -2  -6    2.85    0.63
   9  -2   6    3.34    0.72
  -9  -2  -6    1.81    0.65
  -9   2   6    2.36    0.49
  -9  -3   6    8.30    0.93
   9   3   6    7.47    0.91
  -9  -3   6    7.97    0.70
  -9  -3   6    8.33    1.06
   9  -3  -6    8.52    0.56
   9   3   6    9.41    0.87
   9   3  -6    8.58    0.68
  -9  -3  -6    7.87    0.88
  -9  -3  -6    7.32    1.03
   9  -3   6    8.07    0.71
   9  -3   6    9.14    0.98
  -9   3   6    7.93    0.72
  -9  -4   6   17.75    1.49
   9   4   6   17.89    1.22
  -9  -4   6   18.56    1.11
  -9  -4   6   17.72    1.30
   9  -4   6   17.18    0.90
  -9   4   6   17.80    1.12
   9   4  -6   18.02    0.98
   9  -4   6   19.10    1.40
  -9   4   6   18.24    1.22
  -9  -4  -6   18.53    1.38
  -9  -4  -6   18.21    1.65
  -9  -5   6    8.49    0.82
   9   5   6    8.32    0.80
  -9  -5   6    8.40    0.78
  -9  -5   6    8.86    0.96
  -9   5  -6    9.47    0.70
  -9   5   6    8.19    0.74
  -9   5   6    9.37    0.81
   9  -5   6    9.32    0.90
  -9  -5  -6    9.45    0.89
  -9   6  -6    5.33    0.51
  -9  -6   6    5.94    0.70
  -9  -6   6    5.61    0.68
  -9  -6   6    5.78    0.61
  -9   6   6    6.30    0.56
  -9  -6  -6    6.07    0.68
  -9   6   6    5.36    0.58
   9   6  -6    5.58    0.45
  -9  -7   6    4.67    0.45
  -9   7  -6    3.31    0.38
  -9  -7   6    4.02    0.51
  -9  -7   6    4.28    0.64
   9   7  -6    4.25    0.36
  -9  -7  -6    4.18    0.46
  -9   7   6    3.76    0.40
  -9   7   6    5.23    0.45
  -9  -8   6    3.62    0.42
  -9  -8   6    4.13    0.31
  -9   8   6    3.77    0.48
  10   0   6   24.77    1.38
 -10   0   6   24.04    1.13
  10   0   6   24.96    1.59
  10   0  -6   25.96    1.18
 -10   0   6   23.29    1.75
 -10   0   6   21.20    1.29
 -10  -1   6    8.54    1.11
 -10  -1   6    9.31    0.62
  10   1   6    9.36    0.80
  10  -1  -6    9.94    0.65
  10   1   6    9.41    0.89
  10  -1   6    8.82    0.90
 -10   1   6    7.02    0.90
  10   1  -6   10.47    0.69
  10  -1   6    8.54    0.75
 -10  -1  -6    6.87    0.99
 -10  -1  -6    8.99    1.03
 -10   1   6    9.55    0.81
  10   2   6    7.26    0.78
 -10  -2   6    6.86    0.58
  10   2   6    8.26    0.71
  10  -2  -6    6.56    0.48
 -10  -2   6    6.53    0.76
 -10   2   6    7.58    0.69
  10  -2   6    7.21    0.81
 -10  -2  -6    8.56    0.95
  10  -2   6    7.41    0.64
  10   2  -6    6.22    0.54
 -10  -2  -6    7.23    1.11
 -10  -3   6    2.29    0.43
 -10  -3   6    3.76    0.53
  10   3   6    3.71    0.49
 -10  -3   6    2.63    0.52
 -10   3   6    3.02    0.49
 -10  -3  -6    1.79    0.64
  10   3  -6    3.64    0.39
  10  -3   6    3.53    0.54
 -10  -4   6    2.12    0.43
 -10  -4   6    2.00    0.41
  10   4   6    2.81    0.42
 -10  -4   6    2.77    0.40
 -10  -4  -6    1.42    0.41
  10   4  -6    2.64    0.31
 -10  -4  -6    1.53    0.35
 -10   4   6    2.94    0.41
  10  -4   6    1.58    0.35
 -10  -5   6    5.70    0.64
 -10  -5   6    5.61    0.55
  10   5   6    4.32    0.50
 -10  -5   6    4.42    0.54
 -10  -5  -6    5.34    0.57
 -10   5   6    5.28    0.51
  10   5  -6    6.09    0.42
 -10  -6   6    1.57    0.30
 -10  -6   6    1.22    0.26
 -10  -6   6    1.24    0.34
 -10  -6  -6    1.16    0.24
  10   6  -6    1.89    0.23
 -11   0  -6    0.64    0.35
  11   0  -6    1.10    0.20
  11   0   6    1.04    0.24
  11   0   6    1.09    0.30
 -11  -1   6    1.64    0.38
  11   1   6    2.09    0.35
  11   1   6    0.85    0.31
  11  -1  -6    1.84    0.24
 -11  -1   6    1.43    0.33
 -11  -1  -6    1.31    0.35
  11  -1   6    2.69    0.33
  11  -1   6    1.83    0.39
  11   1  -6    1.99    0.27
 -11  -2   6    0.38    0.17
 -11  -2   6    0.09    0.18
  11   2   6    0.42    0.18
 -11  -2   6    0.58    0.19
  11   2  -6    0.33    0.14
 -11  -2  -6    0.36    0.24
 -11  -2  -6    0.73    0.23
  11  -2   6    0.54    0.16
  11  -2   6    0.46    0.22
 -11  -3   6    2.23    0.36
 -11  -3   6    2.39    0.38
  11   3   6    3.31    0.48
 -11  -3   6    1.94    0.32
 -11  -3  -6    2.45    0.34
  11  -3   6    2.62    0.38
  11   3  -6    3.10    0.28
  11   4   6    9.68    0.57
 -11  -4   6   10.31    0.56
 -11  -4  -6    9.92    0.59
  11   4  -6   10.58    0.53
   0   0  -7    0.72    0.44
   0   0   7    1.06    0.43
   0  -1  -7  190.50    7.69
   0   1  -7  212.41    7.05
   0   1   7  215.09    7.54
   0  -1  -7  203.44    6.90
   0  -1   7  204.51    7.51
   0   1  -7  190.60    7.54
   0  -2   7    9.98    1.38
   0   2  -7   11.21    1.08
   0  -2  -7   10.01    0.95
   0   3  -7   78.33    3.59
   0   3   7   70.66    2.66
   0   3  -7   69.44    3.54
   0   4   7   19.20    1.09
   0   4  -7   19.90    1.80
   0   4  -7   19.46    1.05
   0  -4  -7   19.77    1.18
   0   4  -7   19.18    1.64
   0   5  -7   63.91    3.53
   0   5   7   63.99    2.67
   0  -5   7   75.04    3.20
   0   5  -7   74.41    3.98
   0   5  -7   64.02    2.55
   0  -5  -7   67.56    2.78
   0   5   7   64.68    2.84
   0  -5   7   64.54    2.66
   0   5   7   67.39    2.62
   0   6   7   36.86    1.82
   0   6  -7   37.69    2.71
   0   6   7   37.36    1.78
   0  -6   7   37.80    1.74
   0   6  -7   38.40    1.79
   0   6   7   37.00    1.99
   0  -6   7   42.39    2.35
   0  -6  -7   37.20    1.93
   0  -7  -7   38.58    1.98
   0   7   7   34.49    3.45
   0   7  -7   38.32    1.81
   0  -7   7   37.28    1.71
   0   7   7   35.56    1.80
   0   7   7   33.59    2.26
   0  -7   7   38.50    2.36
   0   7  -7   26.79    3.17
   0   7   7   36.76    1.76
   0  -8   7   49.70    2.12
   0   8   7   44.21    2.26
   0  -8  -7   50.57    2.36
   0   8   7   49.37    2.24
   0  -8   7   54.09    2.91
   0   8   7   51.53    2.22
   0  -9   7   38.03    2.29
   0  -9   7   34.91    1.61
   0   9  -7   34.70    2.01
   0   9   7   37.45    1.75
   0  -9   7   28.30    2.11
   0  -9  -7   33.95    1.79
   0  10   7   -0.04    0.19
   0 -10   7    0.03    0.16
   0  10  -7    0.28    0.30
   0 -10   7    0.29    0.21
   0 -10   7    0.01    0.22
   0 -10  -7   -0.05    0.14
   0 -11   7    8.62    0.74
   0 -11  -7    9.65    0.65
   0  11   7    8.64    0.60
   0 -11   7    8.62    0.55
   0 -11   7    8.28    0.88
  -1   0  -7  135.76    5.69
   1   0  -7  147.87    5.30
   1   0  -7  137.52    5.61
  -1   0  -7  138.34    4.88
  -1   0   7  132.93    4.63
  -1   0   7  133.24    5.61
   1   0   7  147.20    5.68
   1   1   7   59.93    2.77
  -1   1  -7   65.58    2.77
  -1  -1   7   60.76    3.25
   1  -1  -7   64.34    2.93
  -1   1  -7   64.06    3.47
   1  -1  -7   63.47    3.21
   1  -1   7   62.36    3.26
  -1   1   7   61.03    2.39
  -1  -1  -7   64.78    2.61
  -1  -1  -7   57.39    3.15
   1   1  -7   65.49    4.42
   1   1  -7   63.25    3.01
  -1   1   7   61.55    3.90
  -1   2  -7   55.98    2.71
   1  -2  -7   58.46    2.85
  -1  -2   7   52.40    3.03
  -1  -2   7   56.86    2.36
   1   2   7   51.56    2.58
   1   2  -7   59.44    3.25
   1   2  -7   56.04    3.25
  -1   2   7   53.75    2.26
   1  -2   7   57.51    3.34
   1  -2   7   58.07    3.18
  -1   3  -7   80.44    3.90
   1   3  -7   88.86    3.99
  -1   3   7   81.90    2.99
   1  -3   7   70.95    4.59
   1  -4  -7   26.17    1.43
  -1   4  -7   31.67    2.24
  -1   4  -7   29.12    2.07
  -1   4  -7   26.34    1.42
   1  -4   7   26.38    1.86
  -1   4   7   27.91    1.98
  -1   4   7   27.51    1.41
   1   4  -7   30.49    2.24
   1   4  -7   26.67    1.28
   1  -5  -7   38.98    1.98
  -1   5  -7   42.17    1.90
  -1  -5   7   48.22    2.42
  -1   5  -7   46.26    3.31
   1  -5  -7   40.33    1.99
  -1   5  -7   48.68    3.28
   1  -5   7   43.81    2.39
  -1   5   7   41.66    1.94
   1   5  -7   41.11    1.80
   1   5  -7   44.57    2.99
   1  -5   7   41.79    2.21
  -1   5   7   44.30    2.19
   1   5  -7   41.53    2.59
  -1  -5  -7   42.81    2.03
   1   6   7    4.04    0.82
  -1  -6   7    3.32    0.53
  -1  -6   7    3.88    0.69
   1  -6  -7    3.86    0.57
  -1   6  -7    3.08    0.48
   1  -6  -7    4.96    0.69
  -1  -6   7    3.70    0.50
  -1   6  -7    2.57    0.85
   1   6  -7    1.80    0.90
  -1   6   7    2.95    0.55
   1  -6   7    3.02    0.45
   1   6  -7    3.29    0.49
  -1  -6  -7    3.75    0.58
   1  -6   7    3.76    0.65
  -1   6   7    3.82    0.59
  -1   6   7    3.65    0.56
  -1   7  -7   26.27    2.52
   1  -7  -7   28.56    1.58
   1  -7  -7   28.27    1.60
   1   7   7   24.43    1.53
   1   7   7   22.64    2.74
  -1  -7   7   26.83    1.46
  -1  -7   7   29.95    1.98
  -1  -7  -7   27.32    1.84
   1  -7   7   28.03    1.43
  -1  -7  -7   28.24    1.68
  -1   7   7   28.29    1.55
   1   7  -7   27.79    1.46
  -1   7   7   27.73    2.93
  -1   7   7   26.16    1.66
   1  -7   7   32.15    2.13
  -1   7   7   26.33    1.49
   1  -8  -7    0.95    0.37
   1   8   7    1.44    0.44
  -1  -8   7    0.58    0.41
  -1  -8   7    0.82    0.27
   1  -8  -7    0.24    0.27
   1  -8   7    0.59    0.39
  -1   8   7    1.36    0.32
   1   8  -7    1.00    0.29
   1  -8   7    1.35    0.30
  -1   8   7    1.06    0.34
  -1  -8  -7    0.97    0.33
  -1   8   7    1.26    0.37
   1  -9  -7    0.21    0.18
   1   9   7    1.22    0.35
  -1  -9   7    0.31    0.19
  -1  -9   7    0.28    0.35
  -1   9  -7    0.22    0.28
   1  -9  -7    0.49    0.28
  -1  -9   7    0.00    0.19
   1  -9   7    0.40    0.27
  -1   9   7    0.12    0.27
  -1  -9  -7    0.39    0.22
  -1   9   7    0.85    0.25
   1  -9   7   -0.02    0.16
  -1   9   7    0.84    0.28
   1  -9   7    0.67    0.24
   1 -10  -7    2.48    0.40
  -1 -10   7    2.42    0.52
  -1 -10   7    2.86    0.60
  -1 -10   7    3.87    0.68
   1  10   7    3.11    0.47
  -1  10  -7    3.60    0.61
   1 -10   7    2.17    0.35
  -1 -10  -7    1.81    0.36
  -1  10   7    3.55    0.43
   1 -10   7    3.09    0.75
   1 -10   7    3.18    0.66
  -1 -11   7    8.34    0.86
  -1 -11   7    8.64    0.60
  -1 -11   7    8.42    0.73
   1 -11  -7    9.23    0.59
  -1 -11  -7   10.06    0.68
   1 -11   7    8.33    0.89
   1 -11   7    9.80    0.75
   2   0  -7   10.87    1.25
   2   0   7    8.93    1.30
   2   0  -7    9.22    0.98
  -2   0   7    8.70    0.74
  -2   0   7   10.55    1.32
  -2   0  -7    9.43    0.70
  -2   1  -7   39.56    1.88
  -2  -1   7   37.97    1.80
   2  -1  -7   40.63    2.57
  -2  -1   7   37.97    2.63
   2  -1  -7   41.02    2.38
   2   1  -7   43.33    2.46
   2  -1   7   32.30    2.31
  -2   1   7   40.57    2.77
   2   1  -7   40.41    2.61
  -2   1   7   37.80    1.74
   2  -1   7   37.09    2.65
  -2   2  -7   31.50    1.80
   2  -2  -7   33.04    2.15
  -2  -2   7   30.68    1.57
  -2   2  -7   29.25    2.19
  -2   2   7   27.27    1.45
   2  -2   7   32.98    2.55
   2  -2   7   32.07    2.46
   2   2  -7   26.11    2.55
   2   2  -7   29.35    2.00
  -2  -3   7   15.38    1.07
  -2   3  -7   16.92    1.59
  -2   3  -7   13.45    1.30
  -2   3   7   13.43    0.94
   2   3  -7   15.99    1.47
  -2  -3  -7   12.33    0.93
  -2   3   7   11.17    1.10
   2  -3   7   16.32    1.22
  -2   4  -7   17.16    1.70
   2  -4  -7   17.57    1.11
  -2  -4   7   18.29    1.01
  -2   4  -7   17.94    1.71
  -2  -4   7   17.55    1.25
  -2  -4   7   18.32    1.35
  -2  -4  -7   18.12    1.17
   2   4  -7   19.00    1.81
   2   4  -7   17.60    0.98
   2  -4   7   18.89    1.45
  -2   4   7   19.68    1.58
  -2   4   7   18.59    1.18
   2  -5  -7   44.99    2.06
  -2  -5   7   47.91    2.49
  -2  -5   7   40.33    2.22
  -2  -5   7   44.42    1.86
   2  -5  -7   44.88    2.11
  -2   5  -7   44.42    3.04
  -2   5  -7   48.24    3.15
  -2   5   7   44.68    2.27
  -2  -5  -7   46.62    2.18
  -2   5   7   46.65    2.07
   2   5  -7   42.83    1.93
   2  -5   7   50.12    2.68
  -2   5   7   48.27    2.15
   2  -5   7   46.50    2.35
  -2  -6   7    8.42    0.81
   2  -6  -7    8.95    0.83
   2  -6  -7    8.24    0.84
  -2  -6   7    9.23    0.73
  -2   6  -7    9.30    1.54
  -2  -6   7    9.30    1.19
   2  -6   7    9.82    1.34
  -2  -6  -7    6.86    0.83
  -2   6   7    8.06    0.94
  -2  -6  -7    7.27    0.96
   2   6  -7    8.92    0.71
  -2   6   7    8.72    0.80
  -2   6   7    9.25    0.81
   2  -6   7    5.89    0.91
   2  -7  -7   25.50    1.53
   2  -7  -7   24.92    1.49
  -2  -7   7   24.68    1.87
  -2  -7   7   25.95    1.49
  -2   7   7   25.34    1.45
   2  -7   7   26.34    2.03
  -2   7   7   26.38    1.52
   2   7  -7   26.40    1.38
  -2  -7  -7   27.73    1.62
  -2  -7  -7   26.58    1.81
   2  -7   7   25.39    1.36
  -2   7   7   26.13    1.64
  -2  -8   7    8.59    1.15
   2  -8  -7    8.55    0.81
  -2  -8   7    8.95    1.05
  -2   8  -7    8.95    1.04
  -2  -8   7    8.65    0.79
   2  -8  -7   11.90    1.29
  -2   8   7    9.98    0.83
  -2   8   7    9.13    0.84
  -2  -8  -7    8.26    0.85
  -2   8   7   10.77    1.13
   2   8  -7    8.46    0.83
   2  -8   7    8.88    1.15
  -2  -9   7   16.54    1.01
   2  -9  -7   15.89    1.05
  -2   9  -7   16.45    1.34
  -2  -9   7   14.93    1.50
  -2  -9   7   17.00    1.40
   2  -9   7   17.01    1.40
   2  -9   7   17.42    1.01
  -2   9   7   15.65    1.07
   2  -9   7   15.99    1.56
  -2   9   7   16.74    1.07
  -2   9   7   16.72    1.19
  -2  -9  -7   16.39    1.12
  -2 -10   7    0.38    0.36
  -2  10  -7    0.27    0.22
   2 -10  -7    0.02    0.14
  -2 -10   7    0.45    0.27
  -2 -10   7   -0.22    0.11
  -2  10   7    0.39    0.19
   2 -10   7    0.34    0.29
  -2 -10  -7    0.11    0.17
   2 -10   7    0.08    0.24
  -2  10   7   -0.05    0.25
   2 -10   7    0.07    0.23
  -2  10   7    0.51    0.25
  -2  11  -7    1.29    0.27
   2 -11  -7    0.98    0.18
  -2 -11   7    0.88    0.22
  -2 -11   7    0.65    0.19
  -2  11   7    1.10    0.24
   2 -11   7    1.18    0.29
  -2 -11  -7    0.82    0.22
  -3   0   7   78.48    4.20
   3   0  -7   78.06    3.72
   3   0  -7   74.34    3.99
  -3   0   7   74.44    2.96
  -3  -1   7   29.03    1.55
   3  -1  -7   27.53    2.05
   3  -1  -7   27.54    2.33
  -3   1   7   28.48    1.48
   3   1  -7   32.35    2.13
  -3   1   7   21.16    3.12
  -3   2  -7    2.57    0.69
   3  -2  -7    6.54    1.00
  -3  -2   7    3.53    0.42
  -3   2  -7    4.01    0.64
  -3  -2   7    4.17    0.57
   3  -2   7    4.25    0.78
   3   2  -7    2.99    0.68
  -3   2   7    4.00    0.50
  -3   2   7    3.60    0.59
   3  -2   7    2.79    0.51
  -3   2   7    3.75    0.48
  -3   3  -7   12.80    1.53
  -3   3  -7   12.95    1.21
  -3  -3   7   13.87    1.08
  -3  -3   7    9.03    1.11
   3   3  -7   12.49    1.38
   3   3  -7   11.04    0.77
  -3   3   7   13.34    1.03
   3  -3   7   11.42    0.89
  -3   3   7   12.89    1.12
  -3  -3  -7   12.90    0.92
  -3  -4   7    1.34    0.31
  -3  -4   7    1.16    0.47
  -3   4  -7    0.59    0.53
  -3   4  -7    1.02    0.60
  -3  -4   7    1.37    0.35
   3  -4   7    1.40    0.52
  -3  -4  -7    0.61    0.25
   3   4  -7    1.47    0.54
  -3   4   7    1.29    0.35
   3   4  -7    1.45    0.30
  -3   4   7    1.87    0.36
   3  -4   7    1.12    0.41
  -3   4   7    1.42    0.37
  -3   5  -7    8.22    1.39
  -3  -5   7    7.41    0.84
   3  -5  -7    7.40    0.72
  -3  -5   7    8.99    0.73
  -3  -5   7    9.60    1.03
  -3   5  -7    9.02    1.38
   3  -5   7    9.07    0.94
   3  -5   7    9.06    1.19
  -3   5   7    8.02    0.79
   3   5  -7    9.61    0.70
  -3   5   7    8.59    0.91
  -3  -5  -7    8.73    0.82
  -3   5   7   11.82    1.75
  -3   5   7    7.62    0.76
  -3  -6   7   18.13    1.08
   3  -6  -7   19.35    1.40
  -3  -6   7   20.37    1.61
  -3  -6   7   17.88    1.27
   3   6  -7   18.83    1.31
  -3   6   7   17.77    1.26
  -3  -6  -7   18.63    1.31
  -3   6   7   18.06    1.20
  -3  -6  -7   18.56    1.55
   3  -6   7   21.24    1.82
  -3   6   7   18.81    2.73
  -3   6   7   18.72    1.38
  -3  -7   7   10.94    1.29
  -3  -7   7   11.12    0.87
   3  -7  -7   12.23    0.93
  -3  -7   7   10.35    0.93
  -3   7  -7   11.38    1.17
  -3   7   7   11.02    0.91
  -3  -7  -7   11.07    1.15
   3  -7   7   12.17    1.39
  -3   7   7   12.00    1.02
   3   7  -7   12.19    0.84
  -3  -7  -7   10.99    0.97
  -3   7   7   10.02    1.03
   3  -8  -7   28.22    1.49
  -3  -8   7   26.19    1.54
  -3  -8   7   29.22    2.10
  -3  -8   7   27.53    1.90
  -3   8  -7   30.72    2.09
  -3   8   7   29.53    1.63
  -3  -8  -7   30.96    1.72
   3  -8   7   27.41    1.42
   3  -8   7   27.97    2.23
   3   8  -7   28.58    1.43
  -3   8   7   27.16    1.56
  -3   8   7   28.67    1.67
  -3  -8  -7   27.63    1.79
  -3  -9   7    1.96    0.41
   3  -9  -7    1.42    0.30
  -3  -9   7    1.81    0.46
  -3   9  -7    1.36    0.42
  -3  -9   7    1.52    0.65
  -3   9   7    1.97    0.42
  -3   9   7    1.02    0.31
  -3  -9  -7    1.49    0.35
  -3   9   7    1.14    0.36
   3  -9   7    1.65    0.48
   3   9  -7    1.06    0.29
   3  -9   7    1.10    0.49
   3  -9   7    1.31    0.46
  -3 -10   7    2.02    0.40
  -3 -10   7    2.37    0.33
  -3 -10   7    1.87    0.61
  -3  10  -7    2.35    0.45
   3 -10  -7    2.01    0.40
  -3  10   7    2.32    0.35
  -3  10   7    1.76    0.32
  -3 -10  -7    2.80    0.43
  -3  10   7    2.44    0.39
   3 -10   7    2.54    0.43
  -3  11  -7    0.64    0.24
  -3 -11   7    0.18    0.15
  -3 -11   7   -0.02    0.16
  -3 -11   7    0.01    0.23
  -3 -11  -7   -0.04    0.11
   3 -11   7    0.13    0.18
  -3  11   7    0.18    0.22
  -4   0   7   12.90    0.81
   4   0  -7   14.48    1.49
   4   0   7   14.62    1.06
   4   0   7   14.54    1.19
   4   0  -7   11.90    0.79
  -4   0   7   11.82    1.00
  -4  -1   7    7.30    0.70
   4  -1  -7    8.70    0.90
   4  -1  -7    8.16    1.24
  -4  -1   7    7.57    1.06
   4   1  -7    7.93    0.61
  -4   1   7    6.33    0.88
  -4   1   7    6.19    0.55
   4  -1   7    6.26    0.89
  -4   1   7    7.83    0.63
   4   1  -7    7.03    1.13
   4  -1   7    7.18    0.92
  -4  -1  -7    9.30    0.94
   4  -2  -7   19.05    1.86
  -4  -2   7   17.53    1.24
  -4  -2   7   17.48    1.00
  -4   2   7   17.08    1.02
   4  -2   7   17.94    1.40
   4  -2   7   17.51    1.19
  -4   2   7   17.59    1.18
  -4   2   7   16.02    1.61
  -4  -2  -7   15.95    1.10
   4   2  -7   16.81    1.71
  -4   2   7   17.57    1.24
  -4  -3   7    0.38    0.19
   4  -3  -7    0.20    0.19
  -4   3  -7    0.28    0.31
  -4   3  -7    0.45    0.61
  -4  -3   7    0.42    0.22
  -4  -3   7    0.32    0.36
  -4   3   7    0.07    0.20
  -4   3   7    0.02    0.15
   4  -3   7   -0.55    0.27
   4   3  -7   -0.28    0.54
   4   3  -7    0.13    0.18
  -4  -3  -7    0.09    0.19
   4  -3   7   -0.05    0.24
  -4   3   7   -0.02    0.60
  -4   3   7   -0.25    0.19
  -4  -4   7   14.00    1.18
  -4   4  -7   15.59    1.98
  -4  -4   7   14.13    0.94
  -4   4  -7   12.21    1.58
  -4   4  -7   14.67    1.24
  -4  -4   7   14.98    1.34
  -4   4   7   14.57    1.09
   4  -4   7   13.60    1.29
   4  -4   7   12.87    0.93
   4   4  -7   12.34    0.87
  -4   4   7   13.18    1.81
  -4   4   7   14.64    0.99
  -4  -4  -7   14.50    1.04
  -4   4   7   13.63    1.15
  -4  -5   7   14.17    1.07
   4  -5  -7   11.29    1.00
  -4   5  -7   10.90    1.65
  -4  -5   7   13.41    1.47
  -4   5  -7   13.67    1.29
  -4   5   7   14.05    1.23
   4   5  -7   12.08    0.83
  -4   5   7   14.28    1.01
   4  -5   7   16.07    2.05
  -4   5   7   13.98    1.10
  -4  -5  -7   14.33    1.40
   4  -6  -7    6.91    0.72
  -4  -6   7    7.38    0.96
  -4   6  -7    7.06    0.92
  -4  -6   7    6.62    0.77
  -4  -6   7    6.73    0.68
   4   6  -7    5.02    0.58
  -4   6   7    5.78    0.67
  -4   6   7    5.60    1.66
  -4  -6  -7    6.40    0.99
  -4   6   7    6.55    0.75
  -4  -6  -7    6.92    0.76
   4  -6   7    8.41    1.19
   4  -6   7    6.27    0.85
  -4   6   7    6.61    0.82
  -4  -7   7    4.27    0.71
  -4  -7   7    4.04    0.63
  -4   7  -7    2.14    0.57
  -4  -7   7    2.88    0.58
  -4  -7   7    2.26    0.62
   4  -7  -7    3.61    0.53
   4   7  -7    2.75    0.46
  -4  -7  -7    2.88    0.59
  -4  -7  -7    2.75    0.51
  -4   7   7    3.43    0.55
   4  -7   7    3.93    0.77
  -4   7   7    4.25    0.77
  -4   7   7    3.49    0.55
  -4  -8   7   40.58    1.77
  -4   8  -7   43.65    2.40
  -4  -8   7   41.05    2.00
  -4  -8   7   39.88    2.48
  -4  -8   7   44.73    2.34
   4  -8  -7   42.76    1.84
  -4  -8  -7   43.62    2.08
  -4  -8  -7   39.35    2.21
  -4   8   7   44.78    2.12
   4   8  -7   43.20    2.42
  -4   8   7   42.68    1.97
   4  -8   7   43.06    2.31
  -4   8   7   40.34    2.10
  -4  -9   7    4.63    0.98
  -4  -9   7    4.42    0.51
  -4   9  -7    4.23    0.67
  -4  -9   7    3.75    0.54
  -4   9   7    4.44    0.59
   4   9  -7    4.49    0.48
  -4   9   7    5.05    0.54
  -4   9   7    5.30    0.58
   4  -9   7    4.80    0.80
  -4  -9  -7    4.81    0.58
  -4  -9  -7    4.07    0.61
  -4  10  -7    3.55    0.49
  -4 -10   7    1.74    0.52
  -4 -10   7    3.01    0.36
  -4 -10   7    1.88    0.33
  -4  10   7    3.82    0.45
  -4  10   7    2.79    0.36
   4 -10   7    3.25    0.50
  -4  10   7    2.42    0.38
  -4 -10  -7    2.77    0.37
  -4  11  -7    2.30    0.33
  -4 -11   7    2.20    0.41
  -4 -11   7    2.22    0.28
  -4 -11  -7    2.74    0.27
  -4  11   7    2.62    0.25
   5   0   7   22.98    1.60
   5   0  -7   22.10    1.13
  -5   0   7   22.45    1.17
   5   0  -7   23.25    2.12
   5   0   7   22.51    1.42
  -5   0   7   24.08    1.46
  -5   0   7   22.06    1.36
  -5  -1   7    0.81    0.29
   5   1   7    1.29    0.45
   5  -1  -7    1.75    0.73
  -5   1  -7    0.10    0.52
   5  -1  -7    0.75    0.26
  -5  -1   7    0.86    0.23
   5   1   7    1.66    0.39
   5   1  -7    1.25    0.30
   5  -1   7    0.91    0.33
   5  -1   7    0.84    0.43
  -5   1   7    1.02    0.33
  -5   1   7    1.11    0.42
  -5   1   7    1.34    0.27
   5   1  -7    1.25    0.74
  -5   1   7    1.06    0.32
   5  -2  -7    9.92    0.67
  -5   2  -7    9.89    1.00
  -5  -2   7   10.12    0.75
  -5  -2   7    7.67    1.51
  -5  -2   7    9.41    0.95
   5   2   7   10.28    0.93
   5   2   7    9.25    1.14
  -5   2   7    9.60    0.75
   5  -2   7   11.19    0.93
  -5   2   7   10.78    0.92
   5  -2   7   10.49    1.11
  -5  -2  -7    9.69    0.87
   5   2  -7    9.68    0.73
  -5   2   7   11.57    0.99
   5   3   7    0.84    0.58
  -5  -3   7    1.56    0.38
   5   3   7    2.09    0.48
  -5  -3   7    1.76    0.57
   5  -3  -7    1.63    0.28
  -5   3  -7    1.64    0.50
  -5   3  -7    1.60    0.81
  -5  -3   7    1.78    0.40
   5  -3   7    1.07    0.41
  -5   3   7    1.30    0.40
  -5   3   7    1.03    0.35
   5   3  -7    1.24    0.29
  -5  -3  -7    0.96    0.47
  -5  -3  -7    1.46    0.37
  -5   3   7    0.94    0.29
  -5   3   7   -0.12    0.83
   5  -3   7    1.52    0.37
  -5  -4   7    7.08    1.00
  -5  -4   7    8.27    1.05
  -5   4  -7    6.66    0.89
  -5  -4   7    6.89    0.69
  -5   4   7    5.81    0.72
   5   4  -7    6.53    0.64
   5  -4   7    5.69    0.88
  -5   4   7    5.78    0.65
  -5  -4  -7    8.43    1.06
  -5  -4  -7    6.66    0.77
  -5   4   7    6.74    0.80
  -5   4   7    4.11    1.32
  -5  -5   7   26.07    1.92
  -5   5  -7   24.99    1.80
  -5   5  -7   27.21    2.56
  -5  -5   7   25.62    1.40
  -5  -5   7   25.75    1.67
  -5   5   7   21.13    2.95
  -5   5   7   25.12    1.40
  -5   5   7   26.28    1.70
   5   5  -7   24.45    1.28
  -5  -5  -7   23.85    1.89
  -5  -5  -7   25.27    1.48
  -5   5   7   27.00    1.64
   5  -5   7   24.82    1.74
  -5  -6   7   36.51    2.01
  -5  -6   7   35.73    2.08
  -5  -6   7   36.86    1.76
  -5   6  -7   38.51    2.32
  -5  -6   7   41.58    2.46
   5  -6   7   39.16    2.11
  -5  -6  -7   37.12    2.34
  -5   6   7   38.44    2.14
  -5  -6  -7   36.75    1.88
  -5   6   7   37.26    2.01
   5   6  -7   33.76    1.63
  -5   6   7   38.16    1.83
  -5  -7   7    3.47    0.80
  -5   7  -7    2.42    0.58
  -5  -7   7    2.42    0.52
  -5  -7   7    1.78    0.48
  -5  -7   7    1.87    0.41
  -5   7   7    2.07    0.41
  -5   7   7    1.88    0.49
  -5  -7  -7    2.15    0.61
  -5  -7  -7    3.40    0.49
  -5   7   7    1.73    0.38
   5  -7   7    1.54    0.44
   5   7  -7    1.96    0.34
  -5  -8   7    2.51    0.47
  -5  -8   7    2.12    0.47
  -5  -8   7    2.09    0.53
  -5   8  -7    1.66    0.43
  -5  -8   7    1.39    0.60
  -5   8   7    2.53    0.54
  -5   8   7    2.99    0.42
   5  -8   7    1.88    0.40
  -5  -8  -7    1.12    0.39
  -5  -8  -7    2.68    0.43
   5   8  -7    2.07    0.36
  -5   8   7    2.42    0.47
  -5  -9   7    0.20    0.26
  -5   9  -7   -0.23    0.21
  -5  -9   7   -0.12    0.25
  -5   9   7   -0.11    0.13
   5   9  -7   -0.05    0.16
  -5  -9  -7    0.02    0.16
  -5   9   7    0.12    0.16
   5  -9   7    0.67    0.61
  -5   9   7    0.33    0.18
  -5 -10   7    1.30    0.21
  -5 -10   7    1.29    0.48
  -5  10  -7    1.23    0.33
  -5 -10  -7    1.58    0.27
  -5  10   7    1.32    0.25
  -5  10   7    1.15    0.37
  -5  10   7    1.60    0.25
  -6   0   7   76.59    3.09
  -6   0  -7   72.17    3.45
   6   0   7   74.81    3.55
   6   0   7   77.38    3.22
   6   0  -7   75.57    2.81
  -6   0   7   75.67    2.82
  -6   0   7   77.15    3.27
  -6  -1   7   19.01    1.34
  -6  -1   7   16.73    1.02
   6   1   7   16.88    1.27
  -6   1  -7   17.03    1.39
  -6  -1   7   17.19    1.56
  -6   1  -7   15.31    1.27
   6  -1  -7   16.33    0.98
   6   1   7   13.78    1.38
   6   1  -7   16.09    1.00
   6  -1   7   16.63    1.24
   6  -1   7   16.37    1.41
  -6   1   7   15.31    1.17
  -6   1   7   16.65    0.97
  -6  -1  -7   17.27    1.45
  -6   1   7   18.71    1.29
  -6   2  -7   44.57    2.44
  -6   2  -7   47.29    2.43
  -6  -2   7   55.31    2.25
  -6  -2   7   49.53    2.88
   6   2   7   45.64    2.57
  -6  -2   7   50.21    2.45
   6   2   7   45.48    2.30
   6  -2   7   60.47    3.29
  -6   2   7   51.18    2.43
  -6  -2  -7   47.05    2.28
   6  -2   7   49.25    2.41
  -6   2   7   49.15    1.92
  -6  -2  -7   51.23    3.17
  -6  -3   7    0.82    0.44
   6   3   7    0.54    0.52
  -6  -3   7    0.27    0.23
  -6   3  -7    0.57    0.34
  -6  -3   7    0.03    0.23
   6  -3  -7    0.49    0.19
   6  -3   7    0.34    0.30
  -6   3   7    0.01    0.26
   6   3  -7    0.01    0.15
  -6   3   7    0.28    0.22
  -6  -3  -7    0.63    0.39
  -6   3   7    0.72    0.26
   6  -3   7    0.33    0.30
   6   4   7    3.96    0.63
  -6  -4   7    4.61    0.72
  -6  -4   7    4.16    0.57
  -6  -4   7    4.43    0.82
  -6   4  -7    5.56    0.78
   6  -4   7    4.57    0.56
   6   4  -7    4.27    0.54
  -6   4   7    4.39    0.54
  -6   4   7    4.81    0.67
   6  -4   7    5.14    0.88
  -6  -4  -7    5.49    0.87
  -6  -4  -7    4.36    0.64
  -6   4   7    4.05    0.63
  -6  -5   7   19.36    1.44
  -6  -5   7   19.78    1.22
  -6   5  -7   18.34    1.48
  -6  -5   7   20.83    1.72
  -6   5   7   18.78    1.13
   6  -5   7   19.34    1.50
  -6   5   7   20.41    1.39
  -6   5   7   18.89    1.37
   6   5  -7   18.26    1.07
  -6  -5  -7   18.29    1.21
  -6  -5  -7   19.42    1.65
  -6  -6   7    8.43    0.82
  -6  -6   7    7.70    1.12
  -6   6  -7    8.16    1.30
  -6  -6   7    7.21    0.93
  -6  -6  -7    6.40    0.72
  -6   6   7    5.85    1.22
   6   6  -7    6.56    0.60
  -6  -6  -7    8.41    1.21
  -6   6   7    7.15    0.78
   6  -6   7    6.99    0.83
  -6   6   7    7.87    0.95
  -6   7  -7   10.31    1.02
  -6  -7   7   10.70    0.89
  -6  -7   7   10.89    1.12
  -6  -7   7   10.33    0.92
   6  -7   7   10.64    0.83
  -6   7   7   11.14    1.12
   6   7  -7   10.87    0.72
  -6  -7  -7   11.78    1.09
  -6   7   7   11.29    0.99
  -6  -7  -7   10.70    0.83
  -6   7   7    9.35    0.74
  -6  -8   7   28.98    1.47
  -6  -8   7   24.49    1.71
  -6   8  -7   24.65    1.55
  -6  -8   7   24.33    1.34
  -6  -8  -7   28.20    1.69
  -6   8   7   23.54    1.19
  -6   8   7   24.57    1.41
   6   8  -7   24.57    1.17
  -6  -8  -7   24.58    1.27
  -6   8   7   24.86    1.44
  -6  -9   7    0.72    0.20
  -6  -9   7    0.17    0.40
  -6   9  -7    0.50    0.24
  -6   9   7    0.57    0.15
   6   9  -7    0.40    0.18
  -6   9   7    0.56    0.21
  -6  -9  -7    0.29    0.19
  -6  -9  -7    0.75    0.41
  -6 -10   7    4.77    0.34
  -6  10  -7    5.17    0.45
  -6  10   7    5.44    0.42
  -7   0   7    7.96    0.66
   7   0   7    8.49    1.06
   7   0   7    7.52    0.83
  -7   0   7    8.86    1.01
  -7   0   7    6.70    1.02
  -7   0  -7    6.92    0.93
   7   0  -7    8.48    0.69
  -7   1  -7    0.99    0.52
   7  -1  -7    0.95    0.28
   7   1   7    1.13    0.53
  -7  -1   7    1.17    0.37
  -7  -1   7    0.98    0.25
   7   1   7    1.47    0.45
  -7  -1   7    1.18    0.51
   7  -1   7    1.56    0.47
  -7   1   7    1.58    0.48
  -7   1   7    1.14    0.39
  -7   1   7    1.31    0.28
   7   1  -7    1.32    0.31
   7  -1   7    1.01    0.38
  -7  -1  -7    1.95    0.56
  -7  -2   7   23.25    1.85
   7  -2  -7   24.61    1.22
  -7  -2   7   26.29    1.68
   7   2   7   25.28    1.81
   7   2   7   23.87    1.53
  -7  -2   7   24.45    1.32
   7   2  -7   24.41    1.30
   7  -2   7   22.94    1.77
   7  -2   7   24.51    1.53
  -7   2   7   22.78    1.46
  -7  -2  -7   25.99    1.87
  -7   2   7   25.60    1.61
  -7  -3   7    8.16    1.07
   7   3   7    9.13    0.93
   7  -3  -7    7.59    0.58
   7   3   7    7.74    1.11
  -7   3  -7    7.96    0.88
  -7  -3   7    8.65    0.94
  -7  -3   7    8.59    0.75
  -7   3   7    8.58    0.87
  -7  -3  -7   10.01    1.15
  -7   3   7    9.45    0.93
   7  -3   7    8.02    0.81
   7  -3   7    9.04    1.07
   7   3  -7    7.78    0.66
  -7  -4   7   27.28    1.99
   7   4   7   23.94    1.57
  -7  -4   7   24.82    1.70
  -7  -4   7   24.71    1.38
  -7   4  -7   26.10    1.65
   7  -4   7   26.52    1.83
  -7   4   7   24.63    1.59
   7  -4   7   23.79    1.30
   7   4  -7   24.79    1.30
  -7   4   7   22.86    1.14
  -7  -4  -7   25.29    1.91
  -7   4   7   24.85    1.59
   7   5   7    2.90    0.61
  -7  -5   7    4.21    0.77
  -7  -5   7    4.05    0.60
  -7  -5   7    4.65    0.77
  -7   5  -7    3.96    0.74
  -7  -5  -7    4.65    0.91
   7   5  -7    4.67    0.50
  -7   5   7    3.49    0.67
  -7   5   7    4.00    0.46
  -7   5   7    4.17    0.74
   7  -5   7    4.56    0.72
  -7   6  -7    8.77    0.87
  -7  -6   7    7.92    0.95
  -7  -6   7    7.89    0.77
  -7  -6   7    9.59    0.89
  -7  -6  -7    7.62    0.95
  -7   6   7    8.27    0.84
  -7   6   7    8.52    1.03
   7   6  -7    8.34    0.64
  -7   6   7    8.94    0.63
   7  -6   7    7.59    0.82
  -7  -7   7    6.45    0.80
  -7  -7   7    7.49    0.72
  -7  -7   7    8.70    0.97
  -7   7  -7    7.23    0.80
  -7   7   7    7.58    0.76
  -7   7   7    6.10    0.69
  -7   7   7    8.05    0.75
   7   7  -7    7.94    0.56
  -7  -7  -7    7.21    0.83
  -7  -8   7    2.69    0.61
  -7   8  -7    2.89    0.46
  -7  -8   7    3.27    0.40
  -7  -8   7    3.46    0.51
  -7  -8  -7    2.46    0.45
   7   8  -7    3.02    0.41
  -7   8   7    2.78    0.41
  -7   8   7    3.15    0.44
  -7   8   7    2.94    0.30
  -7  -9   7    0.15    0.25
  -7   9  -7    0.07    0.30
  -7  -9   7    0.28    0.19
  -7   9   7    0.27    0.19
  -7   9   7    0.28    0.21
  -7  -9  -7    0.68    0.28
  -8   0   7    2.89    0.39
   8   0   7    1.41    0.50
  -8   0  -7    2.96    0.64
   8   0  -7    2.50    0.40
  -8   0   7    1.84    0.60
  -8   0   7    3.06    0.60
   8   0   7    2.31    0.53
  -8  -1   7   10.31    0.75
   8   1   7    9.53    1.12
  -8  -1   7    9.08    1.08
   8   1   7    9.69    0.94
  -8  -1   7    9.31    0.93
   8  -1  -7    9.30    0.70
  -8   1  -7   10.44    1.04
  -8   1   7   10.26    0.98
   8   1  -7    9.19    0.74
   8  -1   7    9.59    1.08
   8  -1   7    9.36    0.90
  -8  -1  -7   10.31    1.05
  -8   1   7    8.77    0.66
   8  -2  -7    5.68    0.52
  -8  -2   7    6.07    0.75
  -8  -2   7    5.92    0.60
   8   2   7    6.16    1.04
  -8  -2  -7    5.90    1.10
   8  -2   7    6.93    0.94
  -8  -2  -7    5.51    0.82
   8   2  -7    5.93    0.58
  -8   2   7    6.91    0.82
   8  -2   7    5.89    0.71
   8  -3  -7    3.24    0.36
  -8  -3   7    3.21    0.67
  -8  -3   7    3.41    0.47
  -8  -3   7    4.45    0.70
   8   3   7    3.53    0.69
   8   3   7    3.52    0.59
  -8   3   7    3.12    0.63
   8  -3   7    4.48    0.56
  -8  -3  -7    3.29    0.68
   8   3  -7    3.11    0.43
   8  -3   7    2.14    0.55
  -8   3   7    3.19    0.59
  -8  -4   7    8.58    0.71
  -8  -4   7    7.00    0.96
  -8   4  -7    8.40    0.82
   8   4   7    7.44    0.88
  -8  -4   7    8.44    0.92
   8  -4   7    8.76    0.99
  -8   4   7    8.28    0.82
   8  -4   7    7.74    0.63
  -8   4   7    9.04    0.88
   8   4  -7    8.14    0.68
  -8  -4  -7    8.49    1.02
  -8  -5   7    6.26    0.69
  -8   5  -7    5.85    0.71
  -8  -5   7    6.86    0.78
   8   5   7    5.96    1.00
  -8  -5   7    7.29    0.89
   8  -5   7    6.58    0.78
  -8  -5  -7    4.86    0.75
  -8   5   7    5.70    0.64
  -8   5   7    6.74    0.74
   8   5  -7    5.65    0.54
  -8  -6   7    1.19    0.42
  -8  -6   7    0.90    0.35
  -8  -6   7    1.92    0.41
  -8   6   7    1.43    0.34
  -8  -6  -7    1.40    0.41
  -8   6   7    1.97    0.41
  -8   7  -7    0.59    0.23
  -8  -7   7    0.59    0.46
  -8  -7   7    0.67    0.22
  -8  -7   7    0.43    0.28
  -8   7   7    0.20    0.18
  -8   7   7    0.38    0.29
  -8  -7  -7    0.68    0.29
   8   7  -7    0.51    0.17
  -8  -8   7    0.65    0.27
  -8  -8   7    1.08    0.23
  -8  -8   7    1.45    0.25
  -8   8  -7    1.05    0.22
  -8   8   7    0.75    0.21
  -8   8   7    1.17    0.25
  -8  -8  -7    1.30    0.31
   9   0  -7    0.29    0.16
  -9   0   7   -0.11    0.12
  -9   0   7    0.22    0.35
  -9   0   7   -0.03    0.39
   9   0   7   -0.30    0.21
   9   0   7    0.02    0.18
   9   1   7    6.26    0.70
   9  -1  -7    5.35    0.52
  -9  -1   7    5.00    0.74
  -9  -1   7    4.93    0.49
  -9  -1   7    6.02    0.80
   9   1   7    5.75    0.81
  -9  -1  -7    6.39    0.75
   9  -1   7    5.49    0.66
   9  -1   7    6.30    0.86
   9   1  -7    6.15    0.54
   9  -2  -7    3.23    0.38
   9   2   7    3.82    0.66
  -9  -2   7    3.19    0.63
  -9  -2   7    3.43    0.42
   9   2   7    3.64    0.55
  -9  -2  -7    2.67    0.66
  -9   2   7    3.74    0.60
   9   2  -7    3.83    0.43
  -9  -2  -7    3.21    0.63
   9  -2   7    2.57    0.56
   9  -2   7    2.39    0.44
  -9  -3   7    0.37    0.29
  -9  -3   7    0.31    0.23
   9   3   7    0.15    0.22
   9   3   7   -0.12    0.41
  -9  -3   7    0.27    0.27
  -9   3   7    1.01    0.38
  -9  -3  -7    0.35    0.30
   9   3  -7    0.46    0.20
  -9  -3  -7    0.10    0.34
   9  -3   7    0.44    0.20
   9  -3   7    0.65    0.27
  -9   3   7    0.91    0.30
  -9  -4   7    9.01    0.81
  -9  -4   7    8.66    1.17
   9   4   7    8.94    0.79
  -9  -4   7   10.03    0.90
   9  -4   7    9.57    0.56
   9   4  -7    9.92    0.67
  -9   4   7    8.33    0.78
   9  -4   7    9.81    0.97
  -9   4   7   10.16    1.02
  -9  -4  -7    7.58    0.83
   9   5   7    6.50    0.63
  -9  -5   7    6.49    0.82
  -9  -5   7    4.63    0.60
  -9  -5   7    7.27    1.03
   9  -5   7    6.16    0.76
   9   5  -7    6.30    0.48
  -9   5   7    5.15    0.58
  -9   5   7    4.41    0.49
  -9  -6   7    3.99    0.63
  -9  -6   7    3.81    0.44
  -9   6   7    3.71    0.41
  -9  -6  -7    3.75    0.53
  -9   6   7    3.02    0.43
   9   6  -7    3.11    0.33
  -9  -7   7    3.06    0.41
  -9  -7   7    3.45    0.39
  -9  -7   7    4.46    0.48
  -9  -7  -7    4.13    0.52
  -9   7   7    3.99    0.45
  -9   7   7    4.53    0.37
   9   7  -7    4.80    0.33
  10   0   7   -0.05    0.16
  10   0  -7    0.05    0.11
 -10   0   7    0.01    0.24
 -10   0  -7   -0.40    0.27
 -10  -1   7    6.17    0.49
  10   1   7    7.12    0.67
  10   1   7    7.41    0.78
  10  -1  -7    7.68    0.58
  10  -1   7    7.36    0.78
 -10   1   7    6.42    0.62
  10   1  -7    7.01    0.54
  10  -1   7    7.19    0.64
 -10  -1  -7    7.69    0.67
 -10  -2   7    4.73    0.62
  10   2   7    4.69    0.51
 -10  -2   7    4.08    0.42
 -10  -2   7    3.61    0.53
  10   2   7    3.61    0.59
  10  -2  -7    4.70    0.34
  10   2  -7    4.67    0.46
  10  -2   7    6.07    0.93
 -10  -2  -7    3.40    0.59
 -10   2   7    4.55    0.69
 -10  -2  -7    4.39    0.58
 -10  -3   7    7.32    0.60
  10   3   7    8.04    0.64
 -10  -3   7    7.62    0.72
 -10  -3   7    6.28    0.64
 -10  -3  -7    7.10    0.69
  10  -3   7    7.35    0.72
  10   3  -7    7.56    0.54
 -10   3   7    7.72    0.67
  10  -3   7    6.99    0.47
 -10  -4   7    0.12    0.16
 -10  -4   7    0.47    0.19
  10   4   7    0.69    0.22
 -10  -4   7    0.43    0.27
 -10   4   7    0.36    0.21
  10  -4   7    0.03    0.16
 -10  -4  -7    0.70    0.23
 -10  -5   7    5.46    0.48
 -10  -5   7    5.54    0.50
 -10  -5   7    4.62    0.44
 -10   5   7    3.86    0.43
 -10  -5  -7    6.01    0.52
 -10  -6   7    3.99    0.35
 -10  -6   7    3.95    0.32
 -10  -6  -7    3.96    0.37
  10   6  -7    5.15    0.48
 -11   0  -7    0.22    0.26
  11   0  -7    0.06    0.09
  11   0   7   -0.04    0.11
  11   0   7   -0.27    0.16
 -11   0   7    0.07    0.11
  11   1   7    6.59    0.51
 -11   1  -7    5.61    0.64
 -11  -1   7    6.99    0.61
  11  -1  -7    5.88    0.31
  11   1   7    5.79    0.55
  11   1  -7    6.67    0.41
  11  -1   7    7.14    0.48
  11  -1   7    6.72    0.63
 -11  -2   7   11.66    0.78
  11   2   7   10.90    0.66
  11  -2   7   10.63    0.54
  11  -2   7   11.53    0.80
  11   2  -7   11.31    0.57
 -11  -3   7    1.15    0.35
  11   3   7    1.34    0.24
   0   0   8  124.22    5.10
   0   0  -8  142.33    6.12
   0   0  -8  139.17    5.25
   0   0   8  153.05    7.31
   0  -1   8   20.81    1.22
   0   1  -8   22.71    1.61
   0  -1  -8   22.22    1.53
   0   1   8   20.55    1.14
   0   1  -8   22.35    2.08
   0  -1   8   21.50    3.16
   0   2  -8   61.77    3.06
   0  -2   8   54.92    2.86
   0  -2  -8   53.83    2.43
   0  -2  -8   62.89    3.04
   0   2   8   68.46    2.83
   0   2  -8   55.01    2.18
   0   3  -8    0.75    0.48
   0   3   8    1.12    0.37
   0   3   8    0.42    0.28
   0  -3   8    1.17    0.36
   0   3   8    0.97    0.33
   0   4   8    3.06    0.53
   0   4  -8    2.71    0.40
   0  -4   8    2.49    0.55
   0  -4  -8    3.31    0.49
   0   4  -8    3.78    1.14
   0   4   8    3.07    0.80
   0   4   8    2.75    0.45
   0   5   8    0.10    0.26
   0   5  -8    0.04    0.16
   0   5   8   -0.44    0.26
   0  -5  -8    0.08    0.20
   0  -5   8    0.36    0.24
   0   5   8    0.33    0.25
   0   5  -8   -0.32    0.54
   0   6   8    2.39    0.75
   0  -6  -8    2.19    0.47
   0   6   8    2.27    0.47
   0   6  -8    1.89    0.40
   0   6   8    2.96    0.75
   0  -6   8    1.98    0.42
   0   6  -8    2.02    0.84
   0  -6   8    2.24    0.64
   0  -7   8   42.65    2.50
   0  -7   8   40.73    1.82
   0   7   8   40.67    2.13
   0   7  -8   39.34    1.93
   0  -7  -8   45.86    2.15
   0   7   8   42.33    1.98
   0   7   8   39.17    2.07
   0  -8  -8   28.33    1.66
   0  -8   8   24.34    1.27
   0   8   8   23.38    1.51
   0   8   8   25.21    1.39
   0  -8   8   26.38    1.95
   0  -9   8   18.72    1.50
   0   9   8   19.55    1.16
   0  -9  -8   18.99    1.23
   0  -9   8   20.50    1.07
   0  -9   8   22.03    1.68
   0   9  -8   20.32    1.47
   0  10  -8   12.25    0.93
   0 -10  -8   12.50    0.84
   0 -10   8   13.81    1.21
   0  10   8   11.46    0.79
   0 -10   8   12.60    1.08
   0  11   8    2.49    0.36
   0 -11   8    3.37    0.39
   0 -11   8    2.01    0.43
   0 -11  -8    2.49    0.32
  -1   0   8   79.67    4.15
   1   0  -8   85.28    3.76
  -1   0  -8   80.82    3.36
  -1   0   8   76.97    3.05
   1   0  -8   85.82    4.66
   1  -1  -8    3.38    0.70
  -1   1  -8    4.50    0.71
  -1  -1   8    4.32    0.53
  -1  -1   8    3.17    0.90
   1   1  -8    6.43    0.85
  -1  -1  -8    4.83    0.60
   1   1  -8    2.15    0.78
   1  -1   8    3.49    1.04
  -1   1   8    4.37    0.55
  -1   2  -8   33.22    1.49
   1  -2  -8   34.58    2.18
  -1  -2   8   33.33    1.72
   1  -2  -8   36.16    2.27
  -1  -2  -8   31.73    1.67
   1  -2   8   32.64    1.92
   1   2  -8   32.58    1.42
  -1   2   8   31.44    1.57
  -1   2   8   33.30    1.58
  -1   2   8   33.43    1.76
   1   2  -8   36.70    2.30
   1  -2   8   34.78    2.87
   1  -2   8   34.05    1.74
   1   3   8   25.51    1.45
  -1  -3   8   25.52    1.59
  -1   3  -8   25.43    1.97
   1  -3  -8   23.45    1.44
  -1  -3   8   24.62    1.22
   1   3   8   23.06    1.60
  -1   3  -8   26.90    1.34
  -1   3   8   24.69    1.60
   1   3  -8   24.31    2.04
  -1   3   8   30.13    1.99
   1   3  -8   26.86    1.65
  -1  -3  -8   27.76    1.47
  -1   3   8   24.89    1.36
  -1  -4   8    5.41    0.81
   1  -4  -8    7.63    0.73
  -1   4  -8    6.19    1.67
  -1  -4   8    6.47    0.79
  -1  -4   8    6.53    0.58
  -1   4  -8    6.51    0.64
  -1   4  -8    5.03    0.92
   1  -4   8    6.97    0.91
  -1  -4  -8    6.77    0.69
  -1   4   8    8.60    1.09
   1   4  -8    7.39    1.21
   1  -4   8    6.17    1.16
  -1   4   8    7.52    0.71
  -1   4   8    6.54    0.77
   1   4  -8    6.58    0.58
   1   5   8    9.06    0.96
   1  -5  -8    8.89    0.85
  -1   5  -8   10.02    0.80
  -1   5  -8   11.75    1.48
   1   5   8    9.73    0.89
  -1  -5   8    8.15    0.78
  -1  -5   8    9.64    1.00
  -1  -5  -8    8.83    0.85
   1  -5   8   10.30    1.11
   1  -5   8    8.09    0.99
   1   5  -8   10.05    0.75
  -1   5   8    9.26    0.84
  -1   5   8    9.24    0.81
  -1   5   8    8.70    0.92
   1   6   8   23.81    1.67
   1  -6  -8   26.41    1.55
  -1  -6   8   26.47    1.80
  -1   6  -8   25.97    2.44
   1  -6   8   28.12    1.98
  -1   6   8   25.15    1.60
  -1   6   8   24.93    1.43
  -1   6   8   26.21    1.47
   1   6  -8   26.09    1.39
  -1  -6  -8   27.54    1.58
   1   7   8   23.58    1.59
  -1  -7   8   27.28    1.90
  -1  -7   8   25.74    1.37
   1   7   8   24.80    1.45
   1  -7  -8   25.68    1.53
   1   7  -8   27.19    1.46
  -1  -7  -8   25.88    1.75
  -1   7   8   25.49    1.44
  -1   7   8   25.79    1.60
   1  -7   8   24.98    1.30
  -1   7   8   27.19    1.50
   1  -7   8   27.32    2.01
  -1  -7  -8   25.97    1.55
   1   8   8    6.08    0.71
   1  -8  -8    5.46    0.62
  -1  -8   8    6.28    0.90
  -1  -8   8    4.75    0.56
  -1   8   8    6.08    0.71
  -1   8   8    6.49    0.69
   1  -8   8    5.52    0.89
   1  -8   8    5.33    0.56
   1   8  -8    5.01    0.60
  -1   8   8    6.00    0.68
  -1  -8  -8    6.00    0.69
  -1  -9   8    4.29    0.70
   1   9   8    6.17    0.64
  -1   9  -8    6.39    0.76
  -1  -9   8    5.13    0.49
   1  -9  -8    4.81    0.54
  -1  -9   8    4.95    0.81
   1  -9   8    5.04    0.80
   1  -9   8    4.33    0.53
  -1  -9  -8    5.60    0.65
  -1   9   8    4.98    0.57
   1  -9   8    5.09    0.77
  -1 -10   8    2.47    0.51
  -1  10  -8    3.14    0.53
  -1 -10   8    3.22    0.39
   1  10   8    4.20    0.48
  -1 -10   8    3.84    0.58
   1 -10  -8    2.98    0.42
  -1  10   8    2.69    0.38
  -1 -10  -8    3.09    0.42
   1  10  -8    4.03    0.83
   1 -10   8    3.09    0.70
   1 -10   8    4.24    0.61
   1 -11  -8    0.18    0.15
  -1  11  -8    0.24    0.36
  -1 -11   8    0.22    0.20
  -1 -11   8    0.11    0.20
   1 -11   8    0.32    0.19
  -1  11   8    0.46    0.15
   2   0  -8   45.47    2.64
   2   0   8   39.62    1.97
   2   0  -8   40.33    3.02
   2   0   8   42.53    2.66
  -2   0   8   47.01    3.36
  -2   0  -8   40.69    2.05
  -2   0   8   41.86    1.95
   2   0  -8   42.21    1.67
  -2   0   8   39.32    1.99
  -2  -1   8    9.78    0.90
   2  -1  -8   10.65    1.22
  -2   1  -8    9.13    0.86
  -2  -1   8    8.83    0.81
  -2  -1   8    7.96    0.63
  -2   1   8    9.51    0.79
  -2   1   8    9.22    0.86
   2   1  -8    7.66    1.10
   2  -1   8    9.66    0.79
  -2  -1  -8    9.12    0.82
   2   1  -8    9.21    0.64
  -2   1   8    8.54    0.72
   2  -1   8    9.68    1.00
   2  -2  -8    6.28    1.07
  -2  -2   8    5.70    0.54
  -2  -2   8    5.75    0.71
  -2   2  -8    6.77    0.92
  -2  -2   8    5.67    0.79
   2  -2  -8    6.24    0.92
  -2   2   8    5.46    0.65
  -2   2   8    7.74    1.04
   2   2  -8    5.98    0.56
   2   2  -8    6.71    1.01
  -2  -2  -8    6.28    0.75
   2  -2   8    6.13    0.66
  -2  -3   8   47.91    2.32
   2  -3  -8   49.89    2.56
   2   3   8   44.48    2.07
  -2   3  -8   48.26    2.74
  -2  -3   8   49.58    1.95
   2   3   8   43.80    2.29
   2   3  -8   48.17    1.92
  -2  -3  -8   47.54    2.18
  -2   3   8   51.31    2.10
   2  -3   8   46.72    2.44
  -2   3   8   45.03    2.23
   2   3  -8   51.09    3.09
  -2   4  -8    1.76    0.75
  -2  -4   8    1.34    0.40
   2  -4  -8    1.73    0.36
  -2  -4   8    2.50    0.53
  -2  -4   8    2.17    0.38
  -2   4  -8    2.53    0.84
   2   4  -8    1.07    0.29
  -2  -4  -8    1.18    0.29
   2  -4   8    1.76    0.50
  -2   4   8    1.92    0.41
  -2   4   8    1.51    0.43
   2  -4   8    1.96    0.56
  -2   4   8    2.38    0.48
   2   4  -8    0.53    0.87
   2  -5  -8    2.98    0.46
   2   5   8    2.76    0.59
   2   5   8    1.79    0.50
  -2  -5   8    2.77    0.69
  -2  -5   8    2.80    0.42
   2  -5   8    3.14    0.68
  -2  -5  -8    2.22    0.58
  -2   5   8    1.69    0.37
   2  -5   8    1.97    0.52
   2   5  -8    3.16    0.44
  -2   5   8    2.94    0.62
  -2   5   8    2.33    0.50
  -2   6  -8   20.38    2.24
   2   6   8   22.23    1.46
  -2  -6   8   23.18    1.23
   2  -6  -8   25.04    1.45
  -2  -6   8   25.45    1.78
  -2  -6   8   26.15    1.45
  -2  -6  -8   23.18    1.48
   2   6  -8   25.28    1.32
  -2   6   8   24.38    1.41
  -2   6   8   23.43    1.43
  -2  -6  -8   21.50    1.72
   2  -6   8   25.60    1.92
  -2   6   8   27.55    2.83
  -2   6   8   23.90    1.57
  -2  -7   8   10.57    0.85
   2  -7  -8   11.03    0.91
  -2  -7   8   11.12    1.17
   2   7   8   11.73    0.93
   2   7  -8   10.96    0.85
  -2   7   8   11.48    1.05
  -2   7   8   11.23    0.94
  -2  -7  -8   12.14    1.00
  -2  -7  -8   10.71    1.15
   2  -7   8   11.45    1.29
  -2   7   8   11.10    0.91
   2  -8  -8    5.23    0.62
  -2  -8   8    3.88    0.83
  -2   8  -8    5.02    0.79
   2   8   8    5.81    0.68
  -2  -8   8    4.41    0.55
  -2   8   8    5.46    0.68
  -2  -8  -8    4.50    0.61
   2   8  -8    4.35    0.54
   2  -8   8    5.74    0.92
  -2   8   8    3.99    0.56
  -2   8   8    4.94    0.59
  -2  -9   8   17.90    0.99
  -2  -9   8   17.25    1.33
   2  -9  -8   17.00    1.05
  -2   9  -8   16.75    1.29
  -2  -9   8   17.29    1.41
   2   9   8   17.94    1.08
   2  -9   8   17.69    1.37
  -2   9   8   18.10    1.06
  -2  -9  -8   17.06    1.17
  -2   9   8   17.47    1.66
  -2   9   8   16.97    1.08
   2  -9   8   13.10    1.39
  -2 -10   8    5.92    0.68
   2 -10  -8    6.51    0.54
  -2 -10   8    6.14    0.46
  -2 -10   8    5.70    0.72
   2  10   8    6.69    0.61
  -2  10  -8    5.55    0.61
  -2  10   8    6.02    0.64
   2 -10   8    5.90    0.66
   2 -10   8    5.73    0.79
  -2 -10  -8    6.27    0.59
  -2  10   8    5.59    0.51
  -2 -11   8    0.54    0.16
  -2  11   8    0.73    0.17
  -2 -11  -8    0.63    0.19
   2 -11   8    0.58    0.13
  -3   0   8   34.64    2.54
   3   0   8   34.77    2.16
   3   0  -8   34.46    2.39
  -3   0   8   29.89    1.49
   3   0   8   33.42    2.01
  -3   0  -8   36.28    1.86
  -3  -1   8   16.73    0.95
   3   1   8   14.38    1.08
   3   1   8   15.55    1.23
  -3  -1   8   17.82    1.22
  -3  -1   8   16.96    1.22
   3  -1  -8   17.86    1.70
   3  -1   8   17.95    1.18
   3  -1   8   16.73    1.36
   3   1  -8   16.28    0.89
  -3   1   8   15.14    1.58
  -3  -1  -8   14.43    1.44
   3   1  -8   17.17    1.67
  -3   1   8   17.24    1.21
   3   2   8   21.50    1.44
   3  -2  -8   19.38    0.93
  -3  -2   8   19.82    1.08
   3  -2  -8   17.24    1.31
   3   2   8   21.15    1.25
  -3  -2   8   21.44    1.35
   3  -2  -8   19.97    1.90
  -3  -2   8   20.37    1.39
   3   2  -8   18.23    1.01
   3  -2   8   19.30    1.47
   3   2  -8   22.07    2.19
  -3   2   8   20.09    1.27
  -3  -2  -8   20.11    1.27
  -3   2   8   19.97    1.31
   3  -2   8   19.67    1.24
  -3   2   8   18.31    1.11
  -3   3  -8   12.33    1.55
  -3  -3   8   14.99    1.23
  -3  -3   8   15.05    1.22
  -3  -3   8   17.59    1.25
  -3   3  -8   15.50    1.55
  -3  -3   8   17.25    1.64
  -3  -3   8   15.72    0.95
  -3   3   8   15.64    1.01
   3  -3   8   16.02    1.08
   3   3  -8   15.53    0.91
  -3   3   8   15.49    1.11
  -3   3   8   15.44    1.17
   3   3  -8   15.31    1.78
  -3  -3  -8   15.34    1.09
   3  -3   8   16.79    1.39
  -3   4  -8   19.13    2.70
   3   4   8   19.01    1.39
  -3  -4   8   20.31    1.11
   3  -4  -8   17.86    1.20
   3   4   8   17.10    1.22
  -3  -4   8   21.58    1.51
  -3  -4   8   19.18    1.29
  -3   4  -8   18.39    1.99
  -3   4   8   18.72    1.18
  -3  -4  -8   18.32    1.24
   3   4  -8   18.61    1.05
  -3   4   8   18.66    1.34
  -3   4   8   21.11    1.31
   3  -4   8   19.73    1.52
   3  -4   8   21.13    1.72
   3  -4   8   15.07    1.04
   3  -5  -8    4.55    0.68
  -3  -5   8    4.14    0.51
   3   5   8    5.85    0.78
  -3  -5   8    4.34    1.05
  -3   5   8    5.25    0.65
   3   5  -8    4.75    0.58
   3  -5   8    4.33    1.04
  -3   5   8    3.77    1.20
  -3  -5  -8    5.03    0.66
   3  -5   8    4.99    0.78
  -3   5   8    4.78    0.60
  -3   5   8    5.10    0.73
   3  -6  -8    9.69    0.83
  -3  -6   8    9.60    1.12
  -3  -6   8    9.19    0.82
  -3  -6   8    8.59    0.75
  -3  -6  -8    9.95    0.92
  -3   6   8    8.61    0.80
   3  -6   8    9.02    1.20
  -3  -6  -8   11.07    1.16
  -3   6   8    8.34    0.84
   3   6  -8    9.13    0.72
   3  -6   8    8.52    0.94
  -3   6   8   10.72    1.03
   3  -7  -8   11.27    0.89
  -3  -7   8   11.32    0.93
  -3  -7   8   13.18    1.36
  -3  -7   8   12.46    0.91
  -3   7  -8   14.08    1.29
   3  -7   8   12.85    1.43
   3   7  -8   12.48    0.87
  -3   7   8   11.31    0.92
  -3   7   8   11.93    1.08
  -3  -7  -8   12.11    1.04
  -3   7   8   11.49    0.99
  -3  -7  -8   12.20    1.19
  -3  -8   8    1.93    0.41
  -3  -8   8    1.25    0.55
  -3   8  -8    1.37    0.39
  -3  -8   8    2.38    0.59
   3  -8  -8    2.54    0.44
  -3   8   8    2.65    0.43
   3  -8   8    2.24    0.68
  -3  -8  -8    2.45    0.52
  -3   8   8    1.86    0.52
  -3   8   8    1.11    0.36
  -3  -8  -8    1.99    0.54
   3   8  -8    1.71    0.36
  -3  -9   8    0.43    0.20
  -3   9  -8    1.04    0.35
   3  -9  -8    0.59    0.27
  -3  -9   8    0.19    0.35
  -3  -9   8    0.42    0.27
   3   9  -8    0.50    0.31
   3  -9   8    0.40    0.23
  -3   9   8    0.94    0.30
  -3   9   8    0.68    0.24
  -3  -9  -8    0.25    0.19
  -3 -10   8   19.04    0.90
  -3  10  -8   19.05    1.15
  -3 -10   8   18.41    1.11
  -3 -10   8   16.42    1.23
  -3  10   8   18.38    0.95
   3 -10   8   17.48    1.05
  -3 -10  -8   18.65    1.03
   4   0  -8   12.94    1.64
  -4   0   8   11.14    0.75
  -4   0   8   10.00    0.86
  -4   0  -8   11.29    0.99
   4   0   8    9.51    1.08
  -4   0   8   11.40    0.95
  -4   0   8    9.78    0.93
  -4   0  -8   12.85    1.08
   4   0  -8   10.14    0.72
   4   0   8   11.41    0.97
  -4  -1   8    2.62    0.39
   4   1   8    2.87    0.56
  -4  -1   8    3.07    0.60
   4  -1  -8    3.15    0.39
   4   1   8    2.98    0.53
  -4  -1   8    3.10    0.56
   4  -1  -8    1.62    0.72
  -4   1   8    2.97    0.47
  -4   1   8    2.97    0.41
   4  -1   8    2.22    0.57
   4   1  -8    2.68    0.84
   4   1  -8    3.22    0.42
   4  -1   8    3.88    0.58
  -4   1   8    2.69    0.49
  -4  -1  -8    2.34    0.51
  -4   1   8    3.52    0.63
   4   2   8    4.48    0.83
  -4  -2   8    6.19    0.90
   4  -2  -8    5.83    0.48
  -4  -2   8    5.70    0.74
   4   2   8    4.40    0.69
   4  -2  -8    4.79    1.48
  -4  -2   8    5.92    0.57
  -4   2   8    6.14    1.17
  -4   2   8    5.18    0.58
   4  -2   8    5.13    0.88
   4  -2   8    5.97    0.74
  -4   2   8    5.21    0.68
   4   2  -8    5.46    0.54
  -4  -2  -8    6.79    0.68
  -4   2   8    6.18    0.73
  -4  -3   8   10.89    1.00
   4   3   8    7.49    1.01
  -4  -3   8    7.79    0.90
   4   3   8    6.05    0.88
  -4  -3   8    9.58    0.74
  -4  -3   8    7.82    0.92
  -4   3   8   10.52    1.76
  -4   3   8    8.68    0.75
  -4  -3  -8    9.06    0.83
   4  -3   8    8.76    0.81
  -4   3   8    9.02    0.87
  -4   3   8    7.75    0.88
   4  -3   8    8.53    1.06
   4   3  -8    8.18    0.68
   4   4   8    3.21    0.57
  -4  -4   8    3.44    0.78
  -4   4  -8    3.56    1.05
  -4  -4   8    3.00    0.48
   4  -4  -8    2.61    0.54
  -4  -4   8    3.21    0.68
   4   4   8    1.53    0.61
  -4   4  -8    3.03    0.68
   4  -4   8    2.10    0.53
  -4  -4  -8    2.68    0.74
  -4   4   8    2.32    0.52
  -4   4   8    2.76    1.23
   4  -4   8    1.96    0.42
  -4   4   8    3.52    0.55
  -4   4   8    3.90    0.53
  -4  -5   8    6.35    0.85
  -4  -5   8    6.05    0.76
   4   5   8    4.63    0.69
   4  -5  -8    4.96    0.73
  -4   5  -8    5.72    0.89
  -4  -5   8    6.24    0.63
  -4   5   8    5.54    0.75
  -4   5   8    7.04    1.03
   4   5  -8    5.41    0.57
   4  -5   8    5.97    1.00
  -4  -5  -8    5.57    0.89
  -4   5   8    6.33    0.68
  -4  -5  -8    5.56    0.68
  -4   5   8    6.68    1.68
   4  -6  -8   24.80    1.43
  -4  -6   8   25.78    1.55
  -4  -6   8   26.47    1.41
  -4   6  -8   27.08    1.84
  -4  -6   8   28.00    1.88
  -4   6   8   27.22    1.60
  -4   6   8   27.42    1.71
  -4  -6  -8   26.74    1.59
   4   6  -8   26.46    1.34
   4  -6   8   26.89    1.68
  -4   6   8   26.33    1.46
  -4  -6  -8   25.37    1.89
  -4  -7   8   10.89    0.93
  -4  -7   8   10.55    1.20
  -4  -7   8   10.99    1.08
  -4   7  -8   12.57    1.21
  -4  -7   8   10.28    0.88
   4  -7  -8    9.83    0.82
  -4  -7  -8   10.13    1.06
  -4   7   8   10.50    0.84
  -4   7   8   10.81    1.00
  -4  -7  -8   10.60    0.91
  -4   7   8   10.87    0.92
   4   7  -8   10.25    0.78
  -4   8  -8    0.81    0.35
  -4  -8   8    0.64    0.21
  -4  -8   8    0.60    0.48
  -4  -8   8    0.91    0.35
   4   8  -8    0.86    0.26
  -4   8   8    0.39    0.21
  -4  -8  -8    0.63    0.27
  -4  -8  -8    0.09    0.28
   4  -8   8    0.36    0.30
  -4   8   8    0.50    0.27
  -4   8   8    0.64    0.26
  -4   9  -8    2.41    0.65
  -4  -9   8    1.81    0.39
  -4  -9   8    2.96    0.35
  -4   9   8    2.40    0.39
  -4   9   8    2.51    0.41
  -4   9   8    2.34    0.41
   4   9  -8    3.05    0.39
  -4  -9  -8    2.50    0.48
  -4  -9  -8    2.51    0.59
   4  -9   8    2.64    0.51
  -4 -10   8    0.01    0.11
  -4 -10   8    0.26    0.22
  -4 -10   8    0.51    0.21
  -4  10  -8    0.24    0.21
  -4  10   8    0.07    0.11
   4 -10   8    0.50    0.49
  -4 -10  -8    0.15    0.13
  -4  10   8   -0.04    0.17
   5   0   8    1.17    0.42
  -5   0   8    0.59    0.33
  -5   0   8    0.74    0.34
  -5   0   8    0.80    0.27
   5   0  -8    0.99    0.23
   5   0   8    1.19    0.37
   5   1   8   15.61    1.37
   5   1   8   16.40    1.19
  -5  -1   8   16.86    1.00
  -5  -1   8   15.91    1.26
  -5   1  -8   18.55    1.31
   5  -1  -8   15.95    0.92
  -5  -1   8   16.38    1.17
  -5   1   8   16.01    0.97
  -5  -1  -8   16.51    1.25
  -5   1   8   15.99    1.19
  -5   1   8   18.65    1.28
   5  -1   8   15.71    1.40
   5  -1   8   15.73    1.19
   5   1  -8   15.09    0.93
  -5   1   8   13.86    0.96
   5   2   8    7.59    0.99
  -5  -2   8    8.16    0.99
   5   2   8    7.58    0.87
   5  -2  -8    9.41    0.61
  -5  -2   8    8.81    1.59
  -5  -2   8    9.25    0.93
  -5   2  -8    9.69    0.97
  -5  -2  -8    8.18    0.86
  -5   2   8    9.50    1.13
   5  -2   8    8.88    1.35
   5  -2   8    6.58    1.24
  -5   2   8    8.69    0.68
  -5   2   8    9.05    0.88
   5   2  -8    9.76    0.72
  -5  -3   8   32.62    1.95
  -5  -3   8   32.92    1.59
  -5  -3   8   31.02    2.03
   5  -3  -8   30.05    1.25
   5   3   8   29.36    1.94
   5   3   8   30.69    1.72
  -5   3  -8   32.09    1.95
  -5  -3   8   33.31    1.95
   5  -3   8   32.13    2.18
   5  -3   8   31.58    1.71
  -5   3   8   30.87    1.84
  -5  -3  -8   39.46    2.62
   5   3  -8   31.39    1.51
  -5  -3  -8   32.04    2.18
  -5   3   8   31.25    1.55
  -5   3   8   33.68    1.86
  -5  -4   8   11.50    1.14
   5   4   8    9.33    0.99
  -5  -4   8   11.13    1.04
  -5  -4   8   10.88    0.84
   5   4   8    8.82    1.62
  -5   4  -8    7.75    1.66
  -5   4  -8   12.31    1.18
  -5   4   8   11.01    1.05
   5  -4   8    9.18    0.79
  -5   4   8   12.31    1.06
   5  -4   8   10.32    1.20
  -5  -4  -8   11.05    1.23
   5   4  -8   11.14    0.80
  -5  -4  -8   10.33    0.94
  -5   4   8   10.28    0.82
  -5   5  -8    2.84    0.70
  -5  -5   8    2.59    0.52
  -5  -5   8    3.10    0.50
   5   5   8    2.12    0.58
  -5  -5   8    4.22    0.71
  -5   5   8    3.66    0.62
  -5   5   8    4.07    0.62
   5  -5   8    3.64    0.72
  -5   5   8    3.51    0.48
  -5  -5  -8    2.71    0.72
   5   5  -8    2.93    0.46
  -5  -5  -8    3.24    0.55
  -5   6  -8    1.91    0.63
  -5  -6   8    1.28    0.78
  -5  -6   8    2.16    0.53
  -5  -6  -8    2.98    0.74
  -5   6   8    1.61    0.49
  -5   6   8    1.73    0.45
   5  -6   8    2.44    0.70
  -5   6   8    1.13    0.34
  -5   7  -8    4.23    0.70
  -5  -7   8    5.35    0.73
  -5  -7   8    5.87    0.64
  -5  -7   8    4.37    0.73
  -5  -7   8    4.64    0.82
  -5   7   8    4.76    0.55
   5   7  -8    4.79    0.50
  -5  -7  -8    3.31    0.65
  -5   7   8    5.12    0.67
  -5  -7  -8    5.16    0.61
  -5   7   8    4.50    0.63
  -5  -8   8    3.25    0.74
  -5  -8   8    3.14    0.43
  -5  -8   8    3.21    0.40
  -5  -8   8    3.63    0.59
  -5   8  -8    3.02    0.61
  -5   8   8    3.06    0.52
  -5  -8  -8    3.02    0.44
  -5   8   8    3.14    0.43
   5  -8   8    3.21    0.54
  -5  -8  -8    2.91    0.55
  -5   8   8    3.38    0.46
  -5  -9   8    2.38    0.30
  -5   9  -8    2.37    0.50
  -5  -9   8    2.58    0.39
  -5  -9   8    1.91    0.49
  -5  -9  -8    2.56    0.37
  -5   9   8    2.61    0.38
  -5   9   8    2.79    0.35
  -5  -9  -8    3.09    0.44
  -5   9   8    2.95    0.43
   5   9  -8    1.97    0.30
  -5 -10   8    0.53    0.26
  -5  10  -8    1.00    0.24
  -5 -10   8    0.65    0.14
  -5 -10  -8    1.07    0.29
  -5  10   8    0.65    0.15
  -5  10   8    0.62    0.16
  -6   0   8  131.97    4.85
   6   0   8  137.09    5.03
  -6   0   8  141.27    5.16
  -6   0  -8  132.58    5.39
   6   0   8  132.24    5.45
   6   0  -8  136.20    4.52
  -6   0   8  133.99    4.55
  -6   1  -8   22.75    1.64
   6   1   8   23.20    1.76
   6   1   8   21.76    1.48
  -6  -1   8   21.91    1.21
   6  -1  -8   21.11    1.15
  -6  -1   8   22.89    1.59
  -6  -1  -8   24.95    1.83
  -6   1   8   24.63    1.62
  -6   1   8   23.23    1.22
  -6   1   8   23.29    1.46
   6   1  -8   22.87    1.23
   6  -1   8   23.38    1.74
   6  -1   8   21.71    1.46
   6  -2  -8   17.80    0.97
  -6  -2   8   19.08    1.53
   6   2   8   19.42    1.55
  -6  -2   8   18.58    1.86
  -6   2  -8   19.61    1.42
  -6   2  -8   15.81    1.41
   6   2   8   18.49    1.33
  -6  -2   8   20.17    1.17
  -6  -2  -8   19.66    1.67
  -6  -2  -8   17.46    1.29
  -6   2   8   19.19    1.36
  -6   2   8   23.88    1.69
   6  -2   8   18.94    1.32
   6  -2   8   18.78    1.60
   6   2  -8   19.62    1.12
   6  -3  -8    8.67    0.56
  -6  -3   8    8.05    1.00
   6   3   8    8.70    1.08
  -6   3  -8    8.15    0.91
  -6  -3   8    8.02    0.93
  -6  -3   8    7.94    0.72
   6   3   8    9.49    0.88
  -6  -3   8    7.83    0.91
   6   3  -8    7.54    0.67
  -6   3   8    9.04    0.67
  -6  -3  -8    7.58    0.84
  -6   3   8    8.50    0.89
   6  -3   8    8.03    1.04
  -6  -3  -8    8.51    1.06
   6  -3   8    8.95    0.83
  -6   3   8    7.79    0.85
  -6   4  -8    5.36    0.81
  -6  -4   8    4.88    0.77
  -6  -4   8    4.90    0.86
  -6  -4   8    5.05    0.58
   6   4   8    4.72    0.75
  -6   4   8    6.01    0.75
  -6  -4  -8    4.48    0.63
  -6   4   8    5.65    0.57
   6   4  -8    5.54    0.57
  -6   4   8    4.36    0.63
  -6  -4  -8    5.77    0.88
   6  -4   8    5.23    0.60
  -6   5  -8    0.89    0.49
  -6  -5   8    0.70    0.30
  -6  -5   8    0.32    0.32
   6   5   8    1.84    0.44
  -6  -5   8    0.93    0.37
  -6   5   8    0.26    0.30
  -6   5   8    0.58    0.25
  -6  -5  -8    0.17    0.23
  -6  -5  -8    0.72    0.39
  -6  -6   8   13.89    1.10
  -6  -6   8   13.79    1.07
  -6   6  -8   14.53    1.25
  -6  -6   8   14.52    1.26
  -6   6   8   14.19    1.13
  -6   6   8   12.22    0.85
  -6   6   8   13.12    1.08
   6  -6   8   13.37    1.11
  -6  -6  -8   14.08    1.35
  -6  -6  -8   12.72    0.99
   6   6  -8   14.59    0.87
  -6  -7   8    1.37    0.32
  -6  -7   8    1.69    0.56
  -6  -7   8    1.83    0.54
  -6   7  -8    1.77    0.46
  -6   7   8    2.09    0.47
  -6  -7  -8    2.60    0.57
  -6   7   8    1.74    0.33
  -6  -7  -8    2.28    0.42
  -6   7   8    2.34    0.53
   6   7  -8    2.09    0.35
  -6   8  -8    5.07    0.63
  -6  -8   8    3.67    0.42
  -6  -8   8    4.41    0.70
  -6  -8   8    4.87    0.43
  -6  -8  -8    4.67    0.48
  -6   8   8    4.52    0.43
  -6   8   8    4.38    0.50
  -6  -8  -8    5.69    0.63
   6   8  -8    4.87    0.44
  -6   8   8    5.21    0.58
  -6   9  -8    2.48    0.39
  -6  -9   8    2.23    0.56
  -6  -9   8    2.55    0.29
  -6   9   8    2.99    0.44
  -6   9   8    2.58    0.33
   6   9  -8    2.70    0.30
  -6  -9  -8    2.00    0.48
  -6  -9  -8    2.41    0.46
  -6   9   8    2.60    0.36
  -7   0   8   29.70    1.44
   7   0   8   30.37    1.78
   7   0  -8   30.92    1.46
  -7   0   8   31.34    1.88
   7   0   8   29.20    2.04
  -7   0  -8   30.70    1.95
  -7  -1   8    5.97    0.79
  -7  -1   8    6.09    0.59
  -7   1  -8    6.28    0.83
   7   1   8    5.28    0.72
   7  -1  -8    6.60    0.58
   7   1   8    6.07    0.92
  -7   1   8    6.18    0.54
   7  -1   8    5.56    0.73
   7  -1   8    5.28    0.90
  -7   1   8    7.26    0.84
   7   1  -8    6.61    0.62
  -7   1   8    6.78    0.75
  -7  -1  -8    5.97    0.88
  -7  -2   8    6.12    0.80
   7   2   8    5.23    0.73
  -7  -2   8    6.23    0.63
   7  -2  -8    5.77    0.53
  -7  -2   8    4.93    0.80
   7   2   8    5.66    0.87
   7  -2   8    5.37    0.70
  -7   2   8    6.11    0.74
   7   2  -8    6.22    0.61
   7  -2   8    6.00    0.93
  -7  -2  -8    5.16    0.79
  -7   2   8    5.84    0.77
  -7  -3   8    1.54    0.41
   7   3   8    2.15    0.57
  -7  -3   8    2.12    0.67
  -7   3  -8    1.83    0.60
  -7  -3   8    3.28    0.46
   7  -3   8    2.19    0.44
  -7   3   8    3.61    0.59
   7  -3   8    3.10    0.72
  -7   3   8    2.66    0.59
  -7  -3  -8    2.81    0.73
   7   3  -8    2.14    0.39
  -7  -4   8    7.26    0.90
  -7  -4   8    8.03    0.89
  -7  -4   8    8.02    0.71
   7   4   8    8.84    0.84
  -7   4  -8    7.89    0.87
   7  -4   8    7.68    0.95
   7  -4   8    7.07    0.63
  -7   4   8    7.30    0.82
  -7  -4  -8    9.46    1.11
  -7   4   8    7.93    0.83
   7   4  -8    8.64    0.69
  -7  -5   8    1.11    0.41
  -7   5  -8    1.44    0.37
  -7  -5   8    0.83    0.36
  -7  -5   8    0.54    0.27
  -7   5   8    0.72    0.30
   7   5  -8    0.83    0.24
  -7   5   8    0.53    0.24
  -7  -5  -8    0.45    0.33
   7  -5   8    0.71    0.29
  -7   5   8    0.18    0.22
  -7  -5  -8    0.13    0.31
  -7   6  -8   17.59    1.20
   7   6   8   15.23    1.14
  -7  -6   8   17.89    1.19
  -7  -6   8   15.18    1.22
  -7  -6   8   16.65    1.16
  -7   6   8   17.26    1.18
   7   6  -8   16.35    0.91
   7  -6   8   16.96    1.17
  -7   6   8   17.17    1.17
  -7  -6  -8   15.79    1.28
  -7   7  -8    8.33    0.78
  -7  -7   8   10.75    0.82
  -7  -7   8    8.54    0.88
  -7  -7   8   10.28    0.92
  -7  -7  -8    9.01    0.91
  -7   7   8    8.42    0.73
   7   7  -8    8.25    0.59
  -7   7   8    8.40    0.50
  -7  -8   8    5.52    0.63
  -7  -8   8    6.12    0.48
  -7   8  -8    5.92    0.56
  -7  -8  -8    7.20    0.62
  -7   8   8    6.14    0.56
   7   8  -8    6.64    0.46
  -7   8   8    6.55    0.57
  -8   0   8   26.22    1.31
  -8   0  -8   29.15    1.76
   8   0  -8   26.69    1.35
   8   0   8   26.43    1.61
   8   0   8   27.29    1.87
  -8   0   8   27.71    1.72
  -8  -1   8    5.05    0.72
   8   1   8    4.87    0.83
  -8  -1   8    4.77    0.49
   8   1   8    4.95    0.67
   8  -1  -8    5.24    0.51
   8  -1   8    3.91    0.60
  -8   1   8    5.69    0.76
  -8  -1  -8    5.27    0.79
   8  -1   8    4.81    0.81
   8   1  -8    5.38    0.54
   8   2   8    2.18    0.50
   8   2   8    2.05    0.57
   8  -2  -8    2.61    0.34
  -8  -2   8    2.20    0.48
  -8  -2   8    1.57    0.48
  -8  -2   8    2.14    0.34
   8   2  -8    1.62    0.31
   8  -2   8    1.46    0.45
  -8  -2  -8    2.38    0.63
   8  -2   8    2.00    0.43
  -8   2   8    2.18    0.43
  -8   2   8    2.89    0.60
   8   3   8   31.80    1.93
  -8  -3   8   30.19    1.50
  -8  -3   8   32.85    2.00
  -8  -3   8   31.68    1.89
   8   3   8   33.03    1.77
  -8  -3  -8   33.65    2.09
   8  -3   8   31.08    1.57
   8   3  -8   33.40    1.51
  -8   3   8   34.82    1.89
   8  -3   8   32.63    2.01
  -8   3   8   32.08    1.66
  -8  -4   8    1.47    0.39
  -8  -4   8    0.48    0.30
   8   4   8    1.42    0.39
  -8  -4   8    1.11    0.42
   8   4  -8    1.00    0.26
  -8  -4  -8    0.75    0.35
   8  -4   8    1.02    0.24
  -8   4   8    1.06    0.33
   8  -4   8    1.20    0.36
  -8  -5   8    5.18    0.61
  -8  -5   8    5.08    0.77
  -8  -5   8    4.70    0.65
   8   5   8    4.60    0.66
  -8   5  -8    5.23    0.59
  -8  -5  -8    5.51    0.74
  -8   5   8    5.19    0.61
   8   5  -8    5.18    0.48
  -8   5   8    5.08    0.62
   8  -5   8    4.89    0.66
  -8  -6   8   22.26    1.23
  -8   6  -8   21.37    1.14
  -8  -6   8   22.05    1.19
  -8  -6   8   20.93    1.30
   8   6  -8   22.69    1.02
  -8   6   8   21.40    1.20
  -8  -6  -8   21.67    1.39
   8  -6   8   21.02    1.17
  -8   6   8   21.68    1.24
  -8  -7   8    0.41    0.21
  -8  -7   8    0.62    0.15
  -8  -7   8    0.84    0.25
  -8   7   8    0.46    0.20
  -8  -7  -8    0.54    0.21
  -8   7   8    0.58    0.21
  -8  -8   8    3.39    0.28
  -8  -8  -8    2.75    0.33
  -8   8   8    3.40    0.33
   9   0   8    0.24    0.32
   9   0  -8    0.26    0.16
   9   0   8    0.18    0.19
  -9   0  -8   -0.14    0.45
  -9   0   8    0.44    0.28
  -9  -1   8   10.81    0.93
   9  -1  -8   10.69    0.65
   9   1   8   10.33    1.04
   9   1   8   11.35    0.90
  -9  -1   8   10.70    0.70
   9   1  -8   11.12    0.73
  -9  -1  -8   10.68    0.96
   9  -1   8   11.49    1.07
  -9   1   8   10.84    0.96
   9  -1   8   10.15    0.84
   9   2   8   10.14    0.87
  -9  -2   8    9.43    0.66
   9  -2  -8   11.02    0.82
  -9  -2   8   10.09    0.97
  -9  -2  -8    9.71    0.93
   9  -2   8   10.47    1.01
   9   2  -8   10.63    0.71
   9  -2   8    9.84    0.77
  -9   2   8   10.97    0.94
  -9  -3   8    9.86    0.85
  -9  -3   8    7.23    0.73
  -9  -3   8    9.20    0.74
  -9  -3  -8    9.57    0.91
   9  -3   8    9.00    0.68
   9   3  -8   10.11    0.67
  -9   3   8   10.49    0.86
   9  -3   8   10.14    0.96
  -9  -4   8    7.04    0.69
   9   4   8    8.65    0.74
  -9   4   8    9.76    0.76
   9   4  -8    8.12    0.57
  -9   4   8    8.06    0.62
  -9  -4  -8    9.18    0.99
  -9  -5   8    2.79    0.43
  -9  -5   8    2.70    0.39
   9   5   8    2.64    0.39
  -9  -5   8    3.23    0.44
  -9   5   8    2.59    0.37
   9  -5   8    1.75    0.33
  -9   5   8    2.55    0.37
  -9  -5  -8    2.29    0.43
   9   5  -8    3.17    0.34
  -9  -6   8    0.14    0.19
  -9  -6   8    0.08    0.18
  -9  -6   8    0.31    0.17
   9   6  -8    0.22    0.16
  -9  -6  -8    0.18    0.12
  -9   6   8    0.11    0.16
  -9   6   8    0.23    0.15
 -10   0   8    8.00    0.70
 -10   0  -8    5.67    0.75
  10   0   8    7.69    0.76
  10   0   8    7.52    0.64
  10   0  -8    8.11    0.50
  10   1   8    0.35    0.20
  10   1   8    0.41    0.24
 -10   1  -8   -0.02    0.25
 -10  -1   8    0.36    0.19
  10  -1  -8    0.22    0.12
  10  -1   8    0.15    0.18
  10   1  -8    0.24    0.12
  10  -1   8    0.22    0.19
 -10   1   8   -0.14    0.23
 -10  -1  -8   -0.26    0.29
  10   2   8    1.17    0.27
  10   2   8    0.51    0.31
 -10  -2   8    1.25    0.22
 -10  -2   8    1.25    0.33
  10  -2   8    1.13    0.31
 -10  -2  -8    0.89    0.24
  10   2  -8    1.17    0.23
 -10   2   8    1.10    0.29
  10  -2   8    1.14    0.23
 -10  -3   8    0.34    0.15
  10   3   8   -0.02    0.14
 -10  -3   8    0.58    0.17
 -10  -3  -8    0.55    0.19
 -10   3   8    0.56    0.24
  10   3  -8    0.35    0.13
  10  -3   8    0.08    0.17
 -10  -4   8    5.38    0.51
 -10  -4   8    5.47    0.42
  10   4   8    4.63    0.45
 -10   4   8    5.32    0.56
  10   4  -8    5.69    0.40
 -10  -4  -8    5.65    0.62
  10  -4   8    5.23    0.51
 -10  -5   8    4.44    0.36
 -10  -5   8    5.04    0.34
  10   5  -8    5.63    0.35
 -10  -5  -8    5.01    0.42
  11   0   8    1.09    0.25
 -11   0   8    0.89    0.25
  11   0   8    0.90    0.28
 -11  -1   8    1.64    0.26
  11   1   8    2.41    0.31
 -11   1   8    2.24    0.32
  11   1  -8    2.00    0.18
  11  -1   8    2.19    0.23
  11   2   8    7.86    0.47
 -11  -2   8    5.91    0.43
  11  -2   8    7.48    0.55
  11   2  -8    7.64    0.38
   0   0  -9    0.22    0.21
   0   0   9    0.06    0.21
   0   0   9   -0.34    0.18
   0   0  -9    0.36    0.47
   0   0  -9   -0.31    0.21
   0   0   9    0.34    0.22
   0   1   9    2.60    0.48
   0  -1  -9    3.66    0.55
   0   1   9    2.67    0.57
   0   1  -9    1.91    0.62
   0  -1  -9    2.29    0.60
   0  -1   9    2.42    0.43
   0  -1   9    2.60    0.51
   0  -1   9    1.81    0.44
   0  -2   9   65.80    3.04
   0   2   9   62.72    2.84
   0   2  -9   66.58    2.48
   0   2   9   64.13    2.61
   0   2   9   62.81    2.57
   0  -2  -9   67.64    2.83
   0   2  -9   68.54    3.53
   0  -3   9   21.09    1.47
   0   3   9   22.12    1.30
   0   3   9   19.96    1.20
   0   3  -9   22.04    1.17
   0   3  -9   24.00    2.29
   0   3   9   20.59    1.43
   0  -3  -9   20.84    1.32
   0  -4   9   95.17    4.07
   0  -4  -9   95.11    3.76
   0   4  -9   99.55    3.53
   0   4   9   99.22    3.65
   0  -4   9   97.97    3.99
   0   4   9   96.75    3.88
   0   5  -9    7.91    0.72
   0   5   9    6.35    0.76
   0  -5  -9    7.18    0.76
   0  -6  -9   80.37    3.28
   0  -6   9   84.41    3.79
   0   6   9   73.81    3.07
   0   6  -9   78.52    3.09
   0   6   9   76.24    3.31
   0  -7  -9    0.76    0.45
   0  -7   9    0.76    0.37
   0  -7  -9    0.56    0.28
   0   7   9    0.37    0.29
   0   8   9   10.95    0.85
   0  -8  -9   10.67    0.88
   0  -8   9   10.66    0.86
   0  -8   9    9.54    1.10
   0   8   9   10.83    0.96
   0   9   9    1.40    0.41
   0  -9   9    1.07    0.43
   0  -9   9    1.05    0.40
   0  -9  -9    0.54    0.22
   0 -10   9    0.07    0.18
   0  10   9    0.24    0.17
   0 -10   9    0.12    0.20
   0 -10  -9    0.17    0.16
   1   0  -9   18.24    1.50
   1   0  -9   18.79    1.56
  -1   0   9   16.04    1.11
  -1   0  -9   17.46    1.26
  -1   0   9   15.38    1.22
  -1   0   9   17.70    1.06
   1   0   9   16.33    1.27
  -1   0  -9   15.71    1.37
   1   0   9   14.70    1.08
   1   0  -9   16.88    0.92
   1  -1  -9   75.90    3.73
  -1  -1   9   69.90    2.96
   1   1   9   67.51    2.79
   1   1   9   68.00    3.07
   1  -1  -9   70.70    3.01
  -1  -1   9   69.49    3.08
  -1   1  -9   78.82    3.44
   1  -1   9   75.08    3.25
  -1   1   9   69.03    2.82
  -1   1   9   69.27    3.03
   1   1  -9   71.83    2.58
  -1   1   9   69.76    2.78
   1  -1   9   70.84    2.82
  -1  -1  -9   73.20    3.03
   1   1  -9   74.26    3.70
   1   2   9   11.79    0.89
  -1  -2   9   10.33    0.86
  -1  -2   9   12.56    1.10
   1  -2  -9   12.05    0.97
  -1  -2   9   10.90    0.95
   1   2   9   12.69    1.09
  -1   2  -9   13.38    1.43
  -1   2  -9   12.59    0.81
  -1   2   9   11.37    0.88
  -1   2   9   11.58    1.01
  -1   2   9   10.48    0.88
   1   2  -9   11.41    0.76
   1  -2   9   10.47    0.87
   1  -2   9   11.57    1.11
   1   2  -9   12.05    1.41
  -1  -2  -9   10.28    0.92
  -1   3  -9   32.24    1.49
   1   3   9   29.39    1.56
   1  -3  -9   29.14    1.63
   1   3   9   29.32    1.70
  -1  -3   9   27.52    1.72
  -1   3  -9   30.88    2.30
  -1  -3  -9   31.02    1.69
   1  -3   9   29.94    1.88
  -1   3   9   30.43    1.55
  -1   3   9   29.40    1.53
   1  -3   9   28.47    1.44
   1   3  -9   29.58    1.41
  -1   3   9   30.14    1.76
   1   3  -9   27.66    2.27
   1   4   9   71.62    3.19
  -1  -4   9   74.81    3.22
   1  -4  -9   75.16    3.11
   1   4   9   75.68    3.01
  -1   4  -9   75.74    2.92
  -1  -4   9   72.49    3.31
  -1   4   9   76.21    3.02
   1  -4   9   77.37    3.43
  -1   4   9   78.16    3.30
  -1   4   9   74.59    2.99
   1   4  -9   75.37    2.84
   1  -4   9   76.93    3.56
  -1  -4  -9   79.86    3.18
   1   5   9   25.06    1.65
   1  -5  -9   29.05    1.63
  -1  -5   9   30.13    2.49
  -1   5   9   29.53    1.56
  -1   5   9   28.41    1.53
  -1   5   9   25.95    1.69
   1   5  -9   28.92    1.45
   1  -5   9   28.24    2.15
  -1  -5  -9   27.39    1.63
  -1  -6   9   32.51    1.56
   1   6   9   33.53    1.88
   1   6   9   34.70    1.74
  -1  -6   9   32.17    2.06
   1  -6  -9   33.06    1.79
  -1   6   9   32.94    1.93
  -1   6   9   34.21    1.73
   1   6  -9   33.74    1.66
  -1   6   9   30.68    1.68
   1  -6   9   34.11    2.21
  -1  -6  -9   33.80    1.83
   1   7   9    4.71    0.80
  -1  -7   9    5.43    0.85
   1  -7  -9    4.36    0.60
  -1  -7   9    5.20    0.78
  -1  -7  -9    5.95    1.14
   1  -7   9    4.90    0.83
   1   7  -9    4.35    0.55
  -1   7   9    5.79    0.72
  -1  -7  -9    5.47    0.67
  -1   7   9    4.21    0.63
  -1  -8   9    0.36    0.29
   1   8   9    0.51    0.26
   1  -8  -9    0.51    0.26
  -1  -8   9    0.97    0.27
   1  -8   9    0.31    0.31
  -1   8   9    0.73    0.29
  -1   8   9    0.91    0.36
  -1  -8  -9    0.45    0.20
   1  -9  -9    2.04    0.33
  -1   9  -9    1.61    0.40
  -1  -9   9    1.73    0.45
  -1  -9   9    1.65    0.44
   1  -9   9    1.32    0.41
   1  -9   9    1.67    0.44
   1   9  -9    2.85    0.54
  -1   9   9    2.48    0.47
  -1  -9  -9    2.54    0.50
  -1 -10   9    2.72    0.46
  -1  10  -9    2.76    0.49
   1 -10  -9    2.44    0.33
   1 -10   9    1.47    0.40
  -1  10   9    1.97    0.33
  -1 -10  -9    2.20    0.34
   1  10  -9    2.12    0.38
   1 -10   9    2.65    0.50
   2   0  -9    4.46    0.43
  -2   0   9    4.17    0.60
   2   0  -9    4.28    0.93
  -2   0   9    5.25    0.59
  -2   0   9    4.40    0.64
  -2   0  -9    3.83    0.61
   2   0   9    3.54    0.56
   2   0   9    3.66    0.64
   2   1   9   25.01    1.63
  -2  -1   9   24.34    1.53
   2  -1  -9   23.83    1.17
  -2  -1   9   23.16    1.25
   2   1   9   24.06    1.38
   2  -1  -9   23.06    1.46
   2  -1  -9   22.70    1.99
  -2  -1   9   22.53    1.42
  -2  -1  -9   25.84    1.52
   2   1  -9   22.69    2.05
   2   1  -9   21.19    1.11
  -2   1   9   21.25    1.45
  -2   1   9   22.39    1.26
   2  -1   9   24.53    1.39
   2  -1   9   23.91    1.68
  -2   1   9   23.48    1.40
   2   2   9   45.61    2.10
  -2  -2   9   45.64    2.30
   2  -2  -9   47.96    2.25
   2   2   9   49.17    2.43
  -2   2  -9   42.83    2.55
  -2  -2   9   46.19    2.28
  -2  -2  -9   51.55    2.33
   2  -2   9   47.77    2.51
   2   2  -9   46.03    2.97
  -2   2   9   46.02    2.32
   2   2  -9   47.78    1.91
   2  -2   9   48.42    2.16
  -2   2   9   44.43    2.04
  -2   2   9   46.44    2.15
  -2  -3   9   27.18    1.67
   2   3   9   28.65    1.72
  -2  -3   9   28.38    1.38
   2   3   9   26.47    1.46
  -2   3  -9   28.36    2.24
   2  -3  -9   26.42    1.54
   2  -3   9   26.64    1.81
   2  -3   9   28.72    3.08
  -2   3   9   26.80    1.51
  -2   3   9   25.95    1.63
  -2  -3  -9   27.50    1.59
   2   3  -9   25.94    1.30
  -2   3   9   28.31    1.47
   2  -3   9   25.02    1.41
   2   4   9   31.07    1.84
  -2  -4   9   29.80    1.59
  -2  -4   9   33.84    1.92
  -2  -4   9   31.76    1.53
   2  -4  -9   31.42    1.71
   2   4   9   31.52    1.63
  -2   4   9   31.00    1.65
  -2   4   9   31.44    2.20
   2  -4   9   31.29    2.13
   2  -4   9   32.73    2.11
  -2  -5   9   19.49    1.47
   2   5   9   17.84    1.38
   2   5   9   18.82    1.25
   2  -5  -9   20.06    1.31
  -2  -5   9   17.05    1.15
   2  -5   9   19.05    1.65
  -2  -5  -9   20.35    1.36
  -2   5   9   19.11    1.39
   2   5  -9   19.86    1.15
  -2   5   9   19.51    1.22
  -2   5   9   20.75    1.32
   2  -5   9   19.70    1.46
   2   6   9    8.94    0.85
   2  -6  -9    8.14    0.82
   2   6   9    8.20    0.95
  -2  -6   9   10.08    0.80
  -2  -6   9    9.72    1.01
  -2   6   9    9.54    0.87
  -2  -6  -9    8.65    1.05
  -2   6   9    8.99    0.93
   2   6  -9    9.71    0.76
  -2  -6  -9    7.86    0.82
   2  -6   9    9.63    1.17
  -2   6   9    9.54    0.84
  -2  -7   9    1.30    0.29
   2  -7  -9    2.58    0.53
   2   7   9    1.62    0.38
  -2  -7   9    1.23    0.45
  -2  -7  -9    1.61    0.46
  -2  -7  -9    0.72    0.35
  -2   7   9    0.70    0.32
  -2   7   9    3.11    0.62
  -2   7   9    2.25    0.68
   2  -7   9    2.28    0.68
   2   7  -9    2.15    0.48
  -2  -8   9   20.01    1.53
  -2  -8   9   20.64    1.09
   2   8   9   21.25    1.23
  -2  -8   9   18.93    1.49
  -2   8  -9   21.69    1.55
   2  -8  -9   20.40    1.20
  -2   8   9   20.82    1.24
   2   8  -9   19.94    1.17
  -2   8   9   21.02    1.20
  -2  -8  -9   18.97    1.26
   2  -8   9   18.87    1.65
  -2   8   9   19.39    1.30
  -2  -9   9    1.58    0.41
  -2   9  -9    0.92    0.50
  -2  -9   9    1.05    0.46
  -2  -9   9    1.54    0.28
   2  -9  -9    1.82    0.38
   2  -9   9    1.64    0.47
   2  -9   9    0.86    0.39
  -2   9   9    1.59    0.42
  -2  -9  -9    2.32    0.46
  -2   9   9    0.95    0.30
   2 -10  -9    2.93    0.35
  -2  10  -9    3.44    0.47
  -2 -10   9    4.10    0.47
  -2 -10   9    2.88    0.46
  -2  10   9    3.80    0.38
   2 -10   9    3.66    0.47
  -2 -10  -9    3.25    0.39
  -2  10   9    3.28    0.62
  -3   0   9    2.82    0.43
  -3   0   9    2.78    0.51
   3   0  -9    2.92    0.36
   3   0  -9    1.31    0.60
   3   0   9    2.48    0.65
  -3   0   9    2.05    0.51
   3   0   9    3.61    0.54
  -3  -1   9   17.29    1.29
   3  -1  -9   17.85    0.92
   3  -1  -9   19.31    2.01
  -3  -1   9   17.94    1.06
  -3  -1   9   19.28    1.34
   3   1   9   17.25    1.43
   3   1   9   17.88    1.21
  -3   1   9   18.02    1.25
  -3   1   9   18.11    1.32
   3   1  -9   18.14    2.04
   3  -1   9   19.02    1.45
   3   1  -9   17.40    0.99
   3  -1   9   19.24    1.25
  -3  -1  -9   19.52    1.33
  -3   1   9   18.45    1.09
  -3  -2   9   45.01    1.91
   3   2   9   41.97    2.27
  -3  -2   9   41.32    2.13
   3  -2  -9   42.00    2.09
  -3  -2   9   43.88    2.24
   3   2   9   40.27    2.00
   3  -2  -9   42.04    1.59
  -3  -2   9   41.76    2.13
  -3   2   9   41.99    2.19
  -3  -2  -9   41.45    2.12
   3   2  -9   41.99    1.79
   3  -2   9   42.19    2.40
  -3   2   9   43.21    1.92
  -3   2   9   43.76    2.11
   3  -2   9   43.73    2.08
   3   3   9    6.71    0.74
   3  -3  -9    5.64    0.77
  -3  -3   9    6.07    0.75
  -3  -3   9    6.40    0.89
   3   3   9    5.98    0.86
  -3  -3   9    7.04    0.64
   3  -3   9    5.95    0.69
  -3   3   9    6.37    0.71
   3   3  -9    5.73    0.55
  -3   3   9    4.85    0.71
  -3   3   9    6.12    0.67
  -3  -3  -9    6.89    0.76
   3  -3   9    6.12    0.89
  -3  -4   9   30.66    1.50
  -3  -4   9   34.78    2.28
  -3  -4   9   30.29    1.86
   3   4   9   27.73    1.99
  -3   4   9   31.23    1.84
  -3   4   9   29.46    1.68
   3  -4   9   31.33    1.99
   3   4  -9   29.40    1.44
  -3  -4  -9   28.66    1.70
  -3  -5   9    2.63    0.45
   3   5   9    1.94    0.45
  -3  -5   9    2.01    0.47
   3   5   9    1.34    0.54
   3  -5  -9    1.81    0.40
  -3  -5   9    2.29    0.60
  -3  -5  -9    2.54    0.55
  -3   5   9    1.75    0.41
   3  -5   9    2.74    0.61
  -3   5   9    2.16    0.50
   3   5  -9    1.70    0.34
  -3   5   9    2.20    0.45
  -3  -6   9    9.26    1.03
   3  -6  -9    8.20    0.77
  -3  -6   9    8.68    0.70
   3   6   9    8.37    0.80
  -3  -6   9    9.08    0.79
  -3   6   9    9.44    0.96
  -3  -6  -9    8.36    1.04
   3  -6   9   10.38    1.20
   3   6  -9    8.22    0.72
   3  -6   9    9.05    0.94
  -3  -6  -9    8.52    0.86
  -3   6   9    7.86    0.77
  -3   6   9    9.90    0.89
   3   7   9   12.06    0.93
  -3  -7   9   13.04    1.23
   3  -7  -9   11.95    0.92
  -3  -7   9   12.78    0.91
  -3   7  -9   13.32    1.21
  -3  -7  -9   14.53    1.26
  -3   7   9   13.76    0.95
   3   7  -9   13.01    0.89
  -3  -7  -9   13.17    1.04
  -3   7   9   12.60    0.98
   3  -7   9   11.67    1.34
  -3   7   9   12.87    1.08
  -3   8  -9    1.83    0.45
  -3  -8   9    2.60    0.41
  -3  -8   9    2.14    0.54
  -3  -8   9    1.63    0.48
   3  -8  -9    2.84    0.52
   3   8   9    2.86    0.49
  -3   8   9    2.73    0.56
  -3  -8  -9    2.21    0.43
  -3   8   9    3.00    0.45
   3   8  -9    2.73    0.39
  -3  -8  -9    1.71    0.46
  -3   8   9    2.60    0.46
  -3  -9   9    3.66    0.55
   3   9   9    2.98    0.50
  -3   9  -9    3.37    0.53
  -3  -9   9    5.03    0.61
  -3  -9   9    3.57    0.37
  -3  -9  -9    2.89    0.43
  -3   9   9    4.20    0.47
  -3   9   9    3.25    0.50
   3  -9   9    3.57    0.54
  -3   9   9    3.50    0.48
  -3 -10   9    1.72    0.29
  -3  10  -9    2.59    0.44
  -3 -10   9    2.19    0.32
  -3  10   9    1.41    0.31
   3 -10   9    1.77    0.26
  -3 -10  -9    2.43    0.31
   4   0   9   16.08    1.20
   4   0  -9   15.54    0.90
  -4   0   9   15.55    1.21
  -4   0   9   14.45    1.15
   4   0   9   14.83    1.34
  -4   0  -9   14.80    1.22
  -4   0   9   15.86    0.98
  -4  -1   9    3.15    0.64
   4   1   9    3.40    0.62
  -4   1  -9    2.74    0.62
   4  -1  -9    3.41    0.40
  -4  -1   9    2.90    0.40
   4   1   9    2.94    0.67
  -4  -1   9    1.83    0.48
   4  -1   9    2.28    0.55
   4   1  -9    2.67    0.42
  -4   1   9    3.05    0.48
  -4   1   9    4.77    0.71
   4  -1   9    3.14    0.60
  -4   1   9    3.43    0.65
  -4  -1  -9    2.60    0.54
   4   2   9   33.81    1.81
   4   2   9   31.20    2.05
  -4  -2   9   35.18    2.00
   4  -2  -9   33.58    1.38
  -4  -2   9   34.75    1.87
  -4  -2   9   34.27    2.05
  -4   2   9   34.24    1.87
  -4   2   9   37.61    1.72
  -4  -2  -9   31.52    1.84
  -4  -3   9    6.48    0.62
  -4  -3   9    7.45    0.87
   4   3   9    7.15    1.20
   4  -3  -9    6.33    0.83
   4   3  -9    5.90    0.58
  -4   3   9    6.05    0.74
  -4   3   9    6.61    1.57
  -4  -3  -9    6.56    0.74
   4  -3   9    7.68    0.78
  -4   3   9    6.94    0.83
  -4   3   9    7.37    0.69
   4  -3   9    7.68    1.01
  -4  -4   9    5.14    0.56
   4   4   9    3.17    0.57
  -4  -4   9    4.34    0.69
   4  -4  -9    4.78    0.71
  -4  -4   9    5.10    0.70
   4   4   9    3.56    0.81
  -4   4  -9    4.89    0.89
  -4   4   9    2.58    1.41
  -4  -4  -9    3.71    0.60
   4  -4   9    3.75    0.56
   4  -4   9    4.95    0.83
  -4   4   9    4.73    0.69
   4   4  -9    5.53    0.56
  -4   4   9    5.13    0.60
  -4   5  -9   54.17    2.85
   4   5   9   51.41    2.39
   4   5   9   49.70    2.64
  -4  -5   9   57.42    2.77
  -4  -5   9   54.51    2.24
  -4  -5   9   52.52    2.46
   4  -5  -9   53.50    2.35
   4   5  -9   54.86    2.21
  -4   5   9   55.23    2.38
  -4  -5  -9   51.41    2.48
   4  -5   9   56.65    2.83
  -4   5   9   54.30    2.66
  -4  -5  -9   56.05    3.06
  -4   5   9   55.91    2.58
  -4  -6   9    7.33    0.82
  -4  -6   9    9.16    0.94
   4   6   9    8.16    0.82
   4  -6  -9    7.30    0.72
  -4  -6   9    6.18    0.90
   4   6  -9    8.54    0.96
   4  -6   9    7.58    0.90
  -4   6   9    7.72    0.79
   4   7   9    9.67    0.88
  -4   7  -9    8.24    0.96
  -4  -7   9    7.39    0.88
  -4  -7   9    7.89    0.71
  -4  -7   9    7.95    0.97
  -4  -7  -9    8.84    0.94
  -4   7   9    8.66    0.73
  -4   7   9    7.68    0.81
  -4   7   9   10.81    1.05
   4   7  -9    8.75    0.71
  -4  -7  -9    9.19    0.83
  -4   8  -9    4.29    0.66
  -4  -8   9    7.19    0.90
  -4  -8   9    5.50    0.79
   4   8   9    4.07    0.62
  -4   8   9    4.35    0.52
  -4   8   9    4.77    0.57
  -4  -8  -9    4.25    0.69
  -4   8   9    4.08    0.48
  -4  -8  -9    4.37    0.54
   4   8  -9    4.70    0.49
  -4  -9   9    1.32    0.35
  -4   9  -9    1.82    0.43
  -4  -9   9    1.69    0.27
  -4  -9   9    1.92    0.37
  -4   9   9    2.17    0.32
  -4   9   9    1.72    0.32
  -4   9   9    1.86    0.37
  -4  -9  -9    2.25    0.34
   4  -9   9    1.16    0.27
  -4  10  -9    3.71    0.40
  -4  10   9    5.24    0.56
  -4 -10  -9    3.79    0.36
  -4  10   9    4.29    0.34
  -5   0   9    2.20    0.50
   5   0   9    3.01    0.66
   5   0  -9    3.23    0.43
   5   0   9    2.99    0.64
  -5   0   9    2.50    0.39
  -5   0   9    4.14    0.74
  -5  -1   9   43.33    2.36
   5  -1  -9   43.38    1.77
   5   1   9   46.10    2.23
  -5  -1   9   47.44    2.39
   5   1   9   43.40    2.48
  -5  -1   9   43.09    1.91
  -5   1   9   45.87    2.33
   5   1  -9   40.75    1.81
  -5  -1  -9   41.11    2.21
  -5   1   9   43.00    2.23
   5  -1   9   44.22    2.56
   5  -1   9   43.89    2.23
  -5   2  -9   27.40    1.75
  -5  -2   9   29.40    1.47
   5  -2  -9   28.93    1.25
   5   2   9   28.47    1.97
   5   2   9   27.30    1.65
  -5   2   9   29.70    1.40
   5   2  -9   29.26    1.41
   5  -2   9   29.82    1.72
   5  -2   9   29.40    2.05
  -5  -2  -9   28.94    1.72
  -5   2   9   29.05    1.77
  -5  -3   9   43.86    2.62
   5   3   9   46.46    2.26
  -5  -3   9   49.04    2.10
  -5   3  -9   47.07    2.49
  -5  -3   9   49.21    2.53
  -5  -3   9   50.51    2.51
   5   3   9   46.49    2.55
  -5   3   9   47.66    2.02
   5  -3   9   50.85    2.82
  -5  -3  -9   46.38    2.30
  -5  -3  -9   47.20    2.79
  -5   3   9   48.25    2.39
  -5   3   9   50.34    2.48
   5   3  -9   48.59    2.02
   5  -3   9   49.39    2.23
  -5   4  -9   38.73    2.23
  -5  -4   9   39.14    1.79
   5   4   9   37.40    2.19
  -5  -4   9   38.54    2.16
   5   4   9   35.07    1.91
  -5  -4   9   37.92    2.05
   5   4  -9   39.00    1.73
  -5  -4  -9   39.27    2.49
  -5  -4  -9   37.08    1.95
  -5   4   9   39.46    2.08
   5  -4   9   40.39    2.38
  -5   4   9   39.88    1.81
   5  -4   9   37.93    1.70
  -5   4   9   38.71    2.11
  -5  -5   9    1.80    0.39
  -5  -5   9    2.14    0.62
   5   5   9    1.80    0.73
  -5  -5   9    2.40    0.68
  -5   5  -9    1.78    0.55
  -5   5   9    1.40    0.32
  -5   5   9    1.68    0.50
  -5  -5  -9    2.33    0.57
   5  -5   9    2.59    0.72
  -5  -5  -9    1.04    0.43
  -5   5   9    1.50    0.43
   5   5  -9    1.56    0.39
  -5   6  -9    6.24    0.88
   5   6   9    8.40    0.83
  -5  -6   9    6.86    0.78
  -5  -6   9    6.21    0.86
  -5  -6   9    7.11    0.69
  -5   6   9    6.86    0.80
  -5   6   9    6.48    0.74
   5  -6   9    5.79    0.72
  -5   6   9    6.35    0.62
  -5  -6  -9    6.24    0.87
   5   6  -9    6.56    0.59
  -5  -6  -9    6.58    0.69
  -5  -7   9    0.51    0.23
  -5  -7   9    1.01    0.28
  -5   7  -9    0.38    0.26
  -5  -7   9    0.88    0.42
   5   7   9    1.58    0.42
  -5  -7   9    0.69    0.40
  -5  -7  -9    0.25    0.32
  -5   7   9    0.70    0.25
  -5   7   9    1.07    0.27
  -5   7   9    0.54    0.24
  -5  -7  -9    0.74    0.28
   5   7  -9    0.97    0.25
  -5  -8   9    2.31    0.60
  -5  -8   9    1.70    0.42
  -5   8  -9    1.06    0.42
  -5  -8   9    1.34    0.27
  -5   8   9    1.88    0.37
  -5  -8  -9    1.11    0.30
  -5   8   9    0.95    0.30
  -5  -8  -9    0.65    0.26
   5  -8   9    1.45    0.37
   5   8  -9    1.03    0.25
  -5   8   9    1.44    0.33
  -5   9  -9    2.29    0.40
  -5  -9   9    2.04    0.27
  -5   9   9    2.42    0.35
  -5  -9  -9    2.19    0.31
  -5   9   9    2.72    0.30
  -5   9   9    2.52    0.37
  -6   0   9   18.63    1.11
   6   0  -9   18.81    1.04
   6   0   9   19.25    1.37
   6   0   9   18.54    1.61
  -6   0  -9   18.47    1.52
  -6   0   9   19.13    1.30
  -6   0   9   19.72    1.46
   6   1   9    3.77    0.86
  -6  -1   9    4.09    0.65
   6  -1  -9    3.89    0.46
  -6  -1   9    4.66    0.51
   6   1   9    5.06    0.69
   6   1  -9    4.33    0.51
  -6   1   9    5.37    0.71
   6  -1   9    4.56    0.67
  -6  -1  -9    3.93    0.87
   6  -1   9    2.92    0.60
  -6   1   9    2.72    0.52
  -6   2  -9    9.72    1.10
   6   2   9   10.98    1.12
  -6  -2   9   12.34    1.12
   6   2   9   10.80    1.01
  -6   2  -9   11.32    1.04
  -6  -2   9   12.45    0.86
   6  -2  -9   10.95    0.68
   6  -2   9   11.97    1.27
   6   2  -9   11.59    0.82
   6  -2   9   11.25    1.00
  -6  -2  -9   11.89    1.24
  -6   2   9   11.48    1.05
  -6   2   9   11.40    1.00
  -6  -3   9    6.59    0.65
   6   3   9    7.34    0.78
  -6   3  -9    6.70    0.85
  -6  -3   9    5.35    0.78
  -6  -3   9    6.67    0.83
   6   3   9    7.54    0.90
  -6   3   9    6.31    0.78
  -6   3   9    6.40    0.77
   6  -3   9    6.92    0.96
  -6  -3  -9    5.58    1.03
   6  -3   9    6.09    0.66
   6   3  -9    5.58    0.57
  -6  -3  -9    6.06    0.78
   6   4   9    2.91    0.54
  -6  -4   9    2.28    0.50
  -6   4  -9    2.49    0.85
  -6  -4   9    2.43    0.64
  -6  -4  -9    2.06    0.78
   6  -4   9    1.74    0.36
  -6   4   9    3.05    0.57
  -6  -4  -9    1.84    0.47
  -6   4   9    2.04    0.35
  -6   5  -9    1.87    0.47
  -6  -5   9    1.25    0.38
  -6  -5   9    1.56    0.42
  -6  -5   9    1.44    0.44
   6   5   9    1.72    0.42
  -6   5   9    1.63    0.44
   6   5  -9    1.47    0.32
  -6   5   9    0.99    0.33
  -6  -5  -9    1.58    0.40
  -6   5   9    1.95    0.34
   6  -5   9    1.32    0.37
  -6  -5  -9    1.61    0.46
  -6  -6   9    5.39    0.73
  -6  -6   9    5.43    0.75
  -6  -6   9    4.86    0.58
  -6   6  -9    5.31    0.72
   6   6   9    4.76    0.77
   6   6  -9    5.14    0.50
  -6   6   9    4.87    0.63
  -6  -6  -9    5.52    0.61
   6  -6   9    5.85    0.64
  -6  -6  -9    4.94    0.78
  -6   6   9    5.34    0.64
  -6   6   9    4.46    0.48
  -6  -7   9    3.27    0.53
  -6  -7   9    2.76    0.35
  -6   7  -9    2.67    0.49
  -6  -7   9    2.55    0.50
  -6   7   9    2.83    0.55
  -6  -7  -9    1.92    0.56
  -6  -7  -9    3.01    0.42
  -6   7   9    2.97    0.38
  -6   7   9    3.13    0.44
   6   7  -9    2.99    0.35
  -6   8  -9    3.69    0.48
  -6  -8   9    3.70    0.34
  -6  -8   9    3.16    0.53
   6   8  -9    4.33    0.38
  -6  -8  -9    3.83    0.46
  -6   8   9    3.70    0.32
  -6   8   9    4.41    0.48
  -6   8   9    3.76    0.43
  -6  -8  -9    4.30    0.41
  -6   9  -9    4.10    0.42
  -6  -9   9    4.21    0.41
  -6   9   9    5.15    0.44
  -7   0   9    8.87    0.95
  -7   0  -9   10.56    1.85
  -7   0   9    7.97    0.68
   7   0   9    8.42    1.06
   7   0  -9    8.63    0.66
   7   0   9    8.02    0.86
  -7   1  -9   30.05    1.98
  -7  -1   9   32.80    1.95
  -7  -1   9   33.32    1.60
   7   1   9   30.51    1.96
   7  -1  -9   35.81    1.96
   7  -1   9   33.78    1.88
  -7   1   9   35.48    2.01
  -7  -1  -9   37.20    2.83
   7   1  -9   32.16    1.54
   7  -1   9   36.86    2.48
  -7   1   9   31.57    2.24
  -7  -2   9   22.00    1.54
  -7  -2   9   21.22    1.24
   7   2   9   19.68    1.60
   7  -2  -9   20.88    0.98
   7   2   9   20.48    1.41
  -7  -2  -9   22.60    1.81
  -7   2   9   19.78    1.33
   7  -2   9   24.35    2.05
  -7   2   9   19.58    1.44
   7   2  -9   22.70    1.32
   7  -2   9   21.39    1.52
  -7  -3   9    6.52    0.73
  -7  -3   9    5.31    0.55
  -7  -3   9    6.01    0.74
   7   3   9    6.08    0.73
   7   3   9    5.47    0.86
   7  -3   9    5.80    0.63
  -7  -3  -9    6.82    0.90
   7   3  -9    6.49    0.57
  -7   3   9    6.71    0.80
   7  -3   9    6.99    0.92
  -7   3   9    6.16    0.73
  -7   4  -9    6.11    0.71
  -7  -4   9    6.09    0.72
  -7  -4   9    6.73    0.73
  -7  -4   9    6.75    0.68
   7   4   9    5.31    0.97
   7   4   9    6.31    0.74
   7  -4   9    7.44    0.90
   7   4  -9    7.20    0.60
  -7   4   9    7.38    0.76
  -7   4   9    8.18    0.93
   7  -4   9    6.99    0.53
  -7  -4  -9    7.71    0.94
  -7  -5   9    1.12    0.31
  -7  -5   9    0.91    0.37
  -7  -5   9    1.79    0.52
  -7   5  -9    1.90    0.42
  -7   5   9    1.53    0.38
  -7  -5  -9    0.59    0.32
   7  -5   9    1.56    0.42
  -7   5   9    0.96    0.29
   7   5  -9    1.33    0.28
  -7  -6   9    4.29    0.63
  -7   6  -9    4.01    0.53
  -7  -6   9    5.04    1.03
   7   6   9    3.58    0.59
  -7  -6   9    2.65    0.48
  -7   6   9    3.59    0.51
  -7   6   9    3.76    0.50
  -7  -6  -9    3.67    0.66
   7   6  -9    4.19    0.44
   7  -6   9    3.33    0.47
  -7   7  -9    0.74    0.25
  -7  -7   9    1.12    0.25
  -7  -7   9    0.80    0.27
   7   7  -9    1.30    0.23
  -7   7   9    1.19    0.29
  -7  -7  -9    0.99    0.27
  -7   7   9    1.44    0.30
  -7   8  -9    2.50    0.33
  -7  -8   9    2.29    0.24
   7   8  -9    2.33    0.26
  -7   8   9    2.68    0.40
  -7   8   9    3.17    0.42
  -7  -8  -9    1.57    0.26
  -8   0   9   44.15    2.29
   8   0  -9   39.74    1.64
  -8   0  -9   39.69    2.12
   8   0   9   39.48    2.01
   8   0   9   39.00    2.28
  -8   1  -9    0.83    0.41
   8  -1  -9    0.28    0.15
   8   1   9    0.20    0.20
   8  -1   9   -0.05    0.25
  -8   1   9    0.52    0.47
   8  -1   9    0.06    0.19
   8   1  -9   -0.09    0.14
  -8  -1  -9    0.54    0.32
   8  -2  -9    9.54    0.53
  -8  -2   9    9.02    0.89
  -8  -2   9    8.60    0.67
   8   2   9    9.45    0.86
   8   2   9    8.13    0.91
  -8   2   9    7.66    0.75
  -8  -2  -9    7.40    0.90
   8  -2   9    8.99    0.98
   8   2  -9    8.41    0.64
   8  -2   9    8.85    0.77
  -8   2   9    9.18    0.91
   8   3   9    0.94    0.31
  -8  -3   9    1.25    0.37
   8   3   9    0.02    0.42
  -8  -3   9    0.75    0.27
   8   3  -9    0.79    0.22
  -8   3   9    1.02    0.33
  -8   3   9    1.00    0.28
  -8  -3  -9    1.10    0.39
   8  -3   9    0.72    0.25
   8  -3   9    1.49    0.44
   8   4   9    7.42    0.74
  -8  -4   9    7.60    0.72
  -8  -4   9    7.64    0.69
  -8  -4  -9    7.60    0.85
   8   4  -9    6.82    0.55
  -8   4   9    7.19    0.79
  -8   4   9    6.21    0.68
   8  -4   9    7.29    0.83
  -8  -5   9    0.69    0.24
  -8  -5   9    0.97    0.36
  -8  -5   9    0.98    0.34
   8   5   9    0.17    0.27
  -8   5   9    0.54    0.21
   8  -5   9    1.01    0.34
  -8  -5  -9    1.10    0.35
   8   5  -9    0.95    0.20
  -8   5   9    0.88    0.27
  -8  -6   9    1.21    0.21
  -8  -6   9    1.38    0.28
   8   6   9    0.90    0.28
  -8  -6   9    0.69    0.27
   8  -6   9    1.31    0.29
  -8  -6  -9    0.97    0.26
  -8   6   9    0.90    0.24
  -8   6   9    1.06    0.26
  -8  -7   9    0.30    0.12
  -8   7   9   -0.02    0.15
   8   7  -9    0.27    0.11
  -8  -7  -9   -0.01    0.13
  -8   7   9    0.17    0.13
   9   0   9   11.07    1.09
  -9   0   9   11.55    0.94
   9   0  -9   12.01    0.68
  -9   0  -9   12.37    0.88
   9   0   9   12.65    0.91
   9   1   9    2.03    0.50
   9   1   9    2.91    0.46
  -9  -1   9    1.69    0.38
  -9  -1   9    2.56    0.52
   9  -1  -9    2.62    0.32
   9   1  -9    2.15    0.31
  -9  -1  -9    1.81    0.43
  -9   1   9    3.17    0.56
   9  -1   9    2.30    0.54
   9  -1   9    2.67    0.41
  -9  -2   9   10.81    1.29
   9   2   9   10.56    0.88
  -9  -2   9   12.06    0.73
   9   2  -9   10.79    0.67
  -9  -2  -9    9.84    0.85
   9  -2   9   10.17    0.96
  -9   2   9    9.73    0.86
  -9  -3   9    4.40    0.42
   9   3   9    4.07    0.50
  -9  -3   9    4.42    0.52
  -9   3   9    4.19    0.52
  -9  -3  -9    4.24    0.56
   9  -3   9    4.39    0.60
   9   3  -9    4.17    0.40
   9  -3   9    3.67    0.36
  -9  -4   9    0.19    0.16
  -9  -4   9    0.33    0.17
  -9  -4  -9    0.06    0.14
   9   4  -9    0.15    0.13
  -9   4   9    0.05    0.19
   9  -4   9   -0.10    0.18
   9   5   9    0.34    0.19
  -9  -5   9    0.41    0.12
  -9  -5   9    0.44    0.15
   9   5  -9    0.26    0.11
  -9   5   9    0.38    0.19
  -9  -5  -9    0.44    0.19
   9  -5   9    0.46    0.24
  -9  -6   9    3.22    0.28
   9   6  -9    3.49    0.27
  -9  -6  -9    3.06    0.37
  10   0   9   13.96    0.79
  10   0   9   12.07    0.89
  10   0  -9   12.62    0.63
 -10   0   9   12.89    0.90
  10   1   9    1.03    0.27
 -10  -1   9    0.55    0.23
  10   1   9    1.45    0.41
 -10   1   9    0.98    0.26
  10  -1   9    1.20    0.23
  10  -1   9    0.85    0.25
  10   1  -9    0.90    0.17
 -10  -2   9    0.84    0.23
  10   2   9    1.15    0.39
  10   2   9    0.43    0.18
  10  -2   9    1.02    0.26
 -10  -2  -9    0.90    0.24
 -10   2   9    0.51    0.29
  10  -2   9    0.97    0.18
  10   2  -9    0.99    0.17
 -10  -3   9    5.18    0.62
  10   3   9    4.89    0.44
  10  -3   9    4.19    0.47
 -10  -3  -9    4.12    0.43
  10   3  -9    4.64    0.34
 -10   3   9    4.81    0.62
 -10  -4   9    0.33    0.09
  10   4  -9    0.31    0.10
  10  -4   9    0.60    0.16
   0   0  10    3.26    0.49
   0   0  10    3.00    0.70
   0   0  10    2.51    0.65
   0   0 -10    2.14    0.73
   0   1  10   16.42    1.30
   0  -1 -10   19.14    1.85
   0  -1 -10   17.44    1.29
   0   1 -10   15.88    0.93
   0   1 -10   10.51    2.07
   0   1  10   18.08    1.18
   0  -1  10   18.41    1.40
   0  -1  10   15.81    1.10
   0  -2  10   11.38    1.17
   0   2 -10   14.84    1.68
   0   2 -10   11.09    0.80
   0   2  10   10.91    0.90
   0   2  10   10.52    1.11
   0  -2  10   11.59    0.87
   0  -2 -10   11.84    1.02
   0   2  10   10.70    1.04
   0  -3  10    6.54    0.90
   0   3  10    6.26    0.91
   0   3  10    5.26    0.95
   0  -4  10    1.53    0.53
   0  -4 -10    1.22    0.35
   0   4  10    1.87    0.47
   0   4  10    2.20    0.55
   0   4 -10    1.20    0.32
   0   5  10    8.79    0.95
   0   5 -10    8.49    0.75
   0  -5 -10    9.55    0.91
   0   5  10    9.17    0.86
   0  -5  10    7.55    0.98
   0   6  10    1.03    0.37
   0  -6 -10    1.82    0.42
   0  -6  10    1.61    0.47
   0   6  10    1.49    0.37
   0  -7  10    8.25    0.95
   0   7  10    8.07    0.75
   0   7  10    6.46    0.79
   0  -7 -10    6.81    0.72
   0   8  10    3.28    0.51
   0  -8 -10    3.95    0.52
   0  -8  10    3.16    0.61
   0   8  10    3.80    0.59
   0  -9  10    0.81    0.26
   0  -9  10    0.04    0.20
   0  -9 -10    0.71    0.23
   0   9  10    0.72    0.18
   0 -10  10    0.61    0.26
   0  10  10    0.19    0.15
   0  10 -10    0.32    0.20
   0 -10 -10    0.40    0.15
  -1   0 -10    5.27    0.73
  -1   0  10    4.21    0.77
   1   0  10    4.98    0.62
   1   0 -10    3.53    0.91
  -1   0  10    5.23    0.62
  -1   0  10    4.13    0.61
   1   0  10    5.73    0.78
   1   0 -10    4.51    0.48
   1   1  10   10.93    0.88
  -1   1 -10    8.69    1.43
   1   1  10   10.82    1.05
  -1  -1  10   11.02    1.11
   1  -1 -10   10.62    1.61
   1  -1 -10   10.84    1.03
  -1  -1  10   10.60    0.94
  -1  -1  10   11.47    0.85
  -1   1  10   11.28    0.90
   1   1 -10   11.15    0.75
   1  -1  10   10.33    1.11
  -1  -1 -10   10.71    1.02
   1  -1  10    9.76    0.87
   1   1 -10   10.15    1.54
  -1   1  10   11.81    0.94
  -1   1  10   10.84    1.05
  -1  -2  10   15.63    1.32
  -1   2 -10   12.03    1.97
   1   2  10   14.15    1.23
   1   2  10   13.83    1.03
   1  -2 -10   15.75    1.20
  -1   2  10   14.49    1.17
   1  -2  10   13.77    1.29
  -1   2  10   13.66    1.03
   1  -2  10   14.37    1.02
  -1   2  10   14.48    1.04
  -1  -2 -10   14.58    1.15
   1   2 -10   15.08    0.91
   1   3  10    8.46    1.29
  -1  -3  10    6.07    0.86
  -1   3  10    5.20    1.12
   1  -3  10    5.62    0.73
   1   3 -10    7.04    0.64
  -1   3  10    6.01    0.71
  -1  -3 -10    6.54    0.78
  -1   3  10    6.34    0.72
   1   4  10   40.29    1.96
   1   4  10   41.75    2.24
   1  -4 -10   39.60    2.08
  -1  -4  10   38.78    2.10
  -1   4  10   38.74    2.18
   1  -4  10   43.55    2.37
  -1   4  10   36.70    1.89
   1  -4  10   39.30    2.64
  -1  -4 -10   42.62    2.15
   1   4 -10   40.28    1.84
  -1   4  10   40.70    1.98
   1   5  10   16.24    1.16
  -1  -5  10   17.13    1.39
   1   5  10   14.59    1.21
   1  -5 -10   17.55    1.23
  -1   5  10   14.52    1.08
   1  -5  10   17.38    1.52
   1  -5  10   16.98    1.26
   1   5 -10   15.70    1.04
  -1  -5 -10   16.67    1.22
  -1   5  10   14.55    1.06
  -1   5  10   15.57    1.28
   1   6  10    9.54    1.10
   1  -6 -10   10.59    0.93
  -1  -6  10    9.98    1.09
   1   6  10   10.43    0.89
   1   6 -10   10.50    0.84
  -1   6  10   12.31    0.92
  -1   6  10    9.46    0.97
   1  -6  10    9.71    1.12
  -1   6  10   10.02    0.88
  -1  -6 -10   11.34    0.99
   1   7  10    6.17    0.65
   1   7  10    5.42    0.72
   1  -7 -10    5.65    0.64
  -1  -7  10    4.70    0.73
  -1  -7 -10    3.66    0.62
  -1   7  10    5.29    0.60
  -1   7  10    5.66    0.76
  -1  -7 -10    5.89    0.68
   1  -7  10    5.43    0.80
   1  -8 -10    2.00    0.44
   1   8  10    1.35    0.30
  -1  -8  10    1.45    0.43
  -1   8 -10    1.04    0.34
   1   8  10    1.05    0.44
  -1  -8 -10    0.82    0.28
  -1   8  10    1.24    0.28
  -1  -9  10    6.60    0.73
  -1  -9  10    8.09    0.78
   1   9  10    7.65    0.60
   1  -9 -10    7.95    0.62
  -1   9 -10    7.65    0.75
   1   9 -10    6.07    0.72
   1  -9  10    7.13    0.81
  -1   9  10    7.15    0.58
   1  -9  10    7.92    0.79
  -1  -9 -10    7.94    0.67
   1 -10 -10    2.79    0.31
  -1  10 -10    2.56    0.39
   1  10  10    3.59    0.36
  -1  10  10    2.56    0.30
  -1 -10 -10    2.51    0.37
   2   0  10   41.07    2.33
  -2   0  10   41.99    2.09
   2   0 -10   37.90    1.61
  -2   0  10   37.87    1.78
  -2   0  10   39.45    2.17
  -2  -1  10   10.33    1.03
   2   1  10   11.13    1.08
  -2  -1  10    8.99    0.79
  -2  -1  10   10.99    1.01
   2  -1 -10   10.96    0.68
   2  -1 -10    8.85    0.97
   2   1  10   11.18    0.91
   2  -1  10   10.73    1.13
  -2   1  10   10.19    0.94
  -2   1  10   12.30    0.93
   2   1 -10   11.02    0.76
  -2   1  10   11.53    1.01
   2  -1  10   11.71    0.96
  -2  -1 -10   11.82    1.04
   2   2  10   70.50    3.30
  -2  -2  10   71.57    3.14
   2  -2 -10   68.87    3.08
  -2  -2  10   68.32    3.18
   2   2  10   70.30    3.08
  -2   2  10   77.44    4.07
  -2   2  10   70.46    2.99
   2  -2  10   72.49    2.93
   2   3  10   27.26    1.56
   2   3  10   27.50    1.94
   2  -3 -10   28.84    1.69
  -2  -3 -10   27.52    1.67
   2   3 -10   28.00    1.39
  -2   3  10   28.89    1.76
  -2   3  10   28.30    1.61
   2  -3  10   27.04    1.90
   2  -4 -10   29.13    1.70
   2   4  10   28.07    1.83
   2   4  10   30.89    1.65
  -2   4  10   28.00    1.57
  -2   4  10   29.99    1.83
   2  -4  10   30.86    1.98
  -2   4  10   26.97    1.93
  -2  -4 -10   30.21    1.77
   2   4 -10   29.99    1.47
   2  -5 -10    5.67    0.70
   2   5  10    6.18    0.70
  -2  -5  10    5.67    0.78
  -2  -5  10    6.38    0.99
   2   5  10    5.10    0.76
   2   5 -10    7.57    0.66
   2  -5  10    7.76    0.92
  -2  -5 -10    7.12    0.80
  -2   5  10    7.23    0.72
   2  -5  10    6.80    0.95
  -2   5  10    7.50    0.86
  -2   5  10    6.02    0.71
   2   6  10   17.36    1.56
   2   6  10   15.25    1.24
   2  -6 -10   15.53    1.51
  -2  -6  10   14.64    0.93
  -2  -6  10   14.55    1.21
   2  -6  10   15.89    1.57
   2   6 -10   14.70    1.08
  -2  -6 -10   15.15    1.93
  -2  -6 -10   15.80    1.25
  -2   6  10   16.19    1.12
  -2   6  10   12.30    1.27
   2   7  10    8.33    1.00
  -2   7 -10    9.56    1.02
  -2  -7  10    8.56    0.92
  -2  -7  10    9.41    0.66
   2  -7 -10    8.43    0.77
   2   7  10    8.85    0.77
   2   7 -10    9.55    0.77
  -2   7  10    9.84    0.80
  -2   7  10    9.16    0.78
  -2   7  10   10.29    0.92
  -2  -7 -10    8.98    0.96
  -2  -7 -10    8.12    0.83
   2  -7  10    8.20    1.07
  -2  -8  10    3.89    0.48
  -2  -8  10    3.89    0.80
   2   8  10    3.54    0.49
   2  -8 -10    3.56    0.75
  -2   8 -10    4.10    0.62
  -2  -8  10    4.09    0.65
  -2   8  10    3.78    0.48
  -2  -8 -10    3.56    0.58
  -2   8  10    4.36    0.81
  -2  -8 -10    4.09    0.54
  -2  -9  10    2.33    0.42
   2   9  10    3.45    0.53
  -2  -9  10    2.74    0.54
  -2   9 -10    2.15    0.43
   2  -9 -10    1.94    0.34
   2  -9  10    3.12    0.46
  -2   9  10    2.24    0.33
  -2  -9 -10    2.99    0.41
   2   9 -10    3.97    0.60
  -2   9  10    2.63    0.40
  -2  10 -10    0.85    0.21
  -2 -10  10    0.19    0.27
  -2 -10  10    0.51    0.19
  -2 -10 -10    0.40    0.14
   2 -10  10    1.00    0.24
  -2  10  10    0.63    0.15
  -3   0  10   22.37    1.50
   3   0  10   24.24    2.05
  -3   0  10   23.83    1.22
  -3  -1  10   37.21    2.07
   3   1  10   46.77    2.38
   3  -1 -10   37.95    1.58
   3  -1  10   40.50    2.41
  -3   1  10   39.39    2.07
   3  -1  10   40.85    2.09
  -3   1  10   40.64    2.27
  -3  -1 -10   37.02    2.33
   3   1 -10   41.13    1.80
   3   2  10   11.29    0.97
   3   2  10    9.46    1.07
  -3  -2  10    9.73    0.96
  -3   2  10    9.50    0.83
  -3   2  10    9.40    1.00
   3   2 -10   10.87    0.78
   3  -2  10    9.62    0.92
   3  -2  10   10.45    1.15
  -3   2  10    9.79    0.93
  -3  -2 -10    9.98    0.98
  -3  -3  10    0.38    0.37
  -3  -3  10    0.13    0.45
   3  -3 -10    1.24    0.44
   3   3  10    0.92    0.37
   3   3  10    0.71    0.29
  -3  -3 -10    0.62    0.29
   3  -3  10    0.69    0.45
  -3   3  10    0.84    0.28
   3   3 -10    0.42    0.19
  -3   3  10    0.81    0.33
   3  -3  10    0.55    0.32
  -3   3  10    0.40    0.26
   3  -4 -10    0.78    0.36
   3   4  10    0.90    0.35
  -3  -4  10    1.04    0.36
   3   4  10    0.76    0.33
  -3   4  10    0.93    0.42
   3  -4  10    0.18    0.32
   3   4 -10    0.88    0.29
  -3   4  10    1.20    0.38
  -3   4  10    0.92    0.29
  -3  -4 -10    1.50    0.44
  -3  -5  10   10.20    0.80
  -3  -5  10    9.57    0.97
   3  -5 -10   10.24    0.89
   3   5  10   10.12    0.86
   3   5  10   10.39    1.04
  -3   5  10   10.27    1.00
  -3  -5 -10   10.46    0.94
  -3   5  10    9.86    0.90
  -3   5  10    8.94    0.82
   3  -5  10    8.94    1.02
   3   5 -10    9.31    0.77
   3  -6 -10   12.01    0.93
  -3   6 -10   10.64    1.14
   3   6  10   10.66    1.11
  -3  -6  10   11.30    0.83
  -3  -6  10   10.59    1.03
   3   6  10   12.68    0.96
  -3  -6 -10   13.35    1.24
  -3   6  10   12.49    1.07
  -3  -6 -10   12.21    1.02
   3   6 -10   12.07    0.84
  -3   6  10   12.28    0.98
  -3   6  10   12.00    0.91
  -3  -7  10    8.20    0.88
  -3  -7  10    9.45    0.69
   3  -7 -10    7.71    0.74
  -3   7 -10    8.35    0.93
   3   7  10    6.27    0.74
   3   7 -10    8.70    0.70
  -3  -7 -10    8.72    0.81
  -3  -7 -10    9.35    0.94
  -3   7  10    8.83    0.73
  -3   7  10    8.87    0.85
  -3   7  10    7.26    0.73
  -3  -8  10    7.10    0.54
   3   8  10    7.82    0.70
   3  -8 -10    6.93    0.59
  -3  -8  10    7.81    0.87
  -3   8 -10    6.92    0.79
  -3  -8  10    6.11    0.73
  -3   8  10    9.08    0.90
  -3  -8 -10    6.99    0.68
  -3   8  10    6.55    0.60
  -3   8  10    7.07    0.67
  -3  -8 -10    6.79    0.73
   3   8 -10    6.46    0.59
   3   9  10   10.85    0.70
  -3  -9  10    8.62    0.81
  -3  -9  10   10.70    0.79
  -3   9 -10   11.01    0.85
  -3   9  10   10.81    0.67
   3  -9  10   10.46    0.80
   3   9 -10   10.11    0.80
  -3   9  10    9.96    0.74
  -3  -9 -10   10.48    0.74
   4   0  10   14.19    1.30
   4   0 -10   10.87    0.75
  -4   0  10   11.13    1.04
   4   0  10   11.49    1.02
  -4   0  10   12.11    1.11
  -4   1 -10    5.77    0.86
  -4  -1  10    7.37    0.83
  -4  -1  10    9.09    1.24
   4   1  10    6.76    0.78
   4   1  10    6.21    0.91
   4  -1 -10    6.47    0.53
  -4   1  10    7.23    0.84
  -4  -1 -10    6.53    0.84
   4  -1  10    6.19    0.92
  -4   1  10    6.14    0.83
   4  -1  10    6.84    0.79
  -4   1  10    6.00    0.67
   4   1 -10    7.22    0.60
  -4   2 -10    6.05    0.84
  -4  -2  10    6.40    0.82
  -4  -2  10    6.11    0.61
   4   2  10    6.61    0.93
   4   2  10    6.61    0.78
  -4  -2  10    5.76    0.89
  -4  -2  10    7.36    0.85
  -4  -2 -10    6.21    0.79
  -4   2  10    6.56    0.84
  -4   2  10    7.72    0.66
   4  -2  10    6.57    0.73
   4  -2  10    7.15    0.98
   4   2 -10    5.97    0.58
  -4   2  10    5.05    0.72
  -4  -3  10    3.82    0.48
  -4  -3  10    3.99    0.66
   4   3  10    3.78    0.61
  -4   3 -10    4.69    0.73
   4   3  10    3.25    0.63
  -4   3  10    3.64    0.63
  -4   3  10    4.72    0.73
   4  -3  10    3.10    0.65
  -4   3  10    2.94    0.51
   4  -3  10    3.45    0.57
  -4  -3 -10    4.43    0.65
   4   3 -10    4.54    0.49
   4  -4 -10   13.35    1.10
  -4  -4  10   14.41    0.97
  -4   4 -10   14.86    1.31
   4   4  10   15.71    1.15
  -4  -4  10   13.40    1.02
   4   4  10   15.05    1.26
  -4   4  10   14.49    1.21
  -4  -4 -10   16.71    1.20
  -4   4  10   14.32    1.14
  -4   4  10   14.25    1.01
   4  -4  10   13.15    1.28
   4   4 -10   15.34    0.95
  -4  -5  10   16.44    1.23
  -4  -5  10   14.64    1.19
  -4  -5  10   15.95    1.07
   4   5  10   16.37    1.15
   4   5  10   14.23    1.30
   4  -5 -10   16.46    1.12
   4  -5  10   18.29    1.62
  -4  -5 -10   14.26    1.47
  -4   5  10   17.17    1.21
  -4  -6  10    5.30    0.55
   4  -6 -10    4.17    0.64
   4   6  10    4.20    0.67
  -4   6 -10    4.86    0.70
  -4  -6  10    4.95    0.68
  -4   6  10    3.64    1.03
   4  -6  10    5.89    0.69
   4   6 -10    5.61    0.54
  -4  -6 -10    4.85    0.88
  -4   6  10    5.05    0.57
  -4  -6 -10    4.26    0.62
  -4   6  10    4.59    0.65
   4   7  10    2.06    0.42
  -4  -7  10    1.49    0.45
  -4  -7  10    1.43    0.41
  -4  -7  10    2.39    0.57
  -4   7 -10    1.44    0.47
  -4   7  10    1.97    0.46
  -4  -7 -10    1.63    0.38
  -4   7  10    1.19    0.30
  -4  -7 -10    1.57    0.37
   4   7 -10    1.71    0.35
  -4   7  10    1.71    0.39
  -4  -8  10    5.67    0.44
  -4  -8  10    4.60    0.54
  -4  -8  10    4.76    0.60
  -4   8 -10    5.57    0.67
   4  -8  10    5.71    0.60
  -4  -8 -10    5.21    0.58
  -4  -8 -10    5.92    0.59
  -4   8  10    5.82    0.57
  -4   8  10    5.72    0.52
   4   8 -10    5.91    0.52
  -4   8  10    5.45    0.54
  -4  -9  10    4.27    0.63
  -4  -9  10    3.13    0.47
  -4   9 -10    4.10    0.43
  -4   9  10    4.41    0.37
  -4  -9 -10    4.64    0.44
  -4   9  10    4.93    0.53
   5   0 -10    1.17    0.27
   5   0  10    0.89    0.44
  -5   0  10    1.24    0.40
  -5   0  10    1.08    0.35
   5   0  10    1.27    0.42
  -5  -1  10   13.72    1.17
   5   1  10   14.45    1.34
  -5  -1  10   12.66    1.10
   5   1  10   14.41    1.13
   5  -1 -10   12.75    0.77
   5   1 -10   12.87    0.86
   5  -1  10   14.73    1.39
   5  -1  10   14.89    1.17
  -5   1  10   13.01    1.12
  -5   1  10   13.72    1.16
  -5  -2  10   50.53    2.51
  -5  -2  10   53.24    2.68
   5   2  10   50.00    2.44
   5   2  10   55.07    2.85
  -5   2 -10   50.44    2.50
  -5  -2  10   55.84    2.28
   5  -2  10   54.43    2.93
  -5   2  10   53.09    2.03
  -5   2  10   53.04    2.61
   5   2 -10   51.35    2.14
   5  -2  10   51.78    2.44
  -5  -2 -10   52.57    2.54
  -5   2  10   54.81    2.62
   5   3  10   23.68    1.51
  -5   3 -10   25.41    1.70
  -5  -3  10   27.34    1.40
   5   3  10   25.58    1.78
  -5  -3  10   24.89    1.56
  -5   3  10   26.79    1.32
   5  -3  10   26.61    1.93
   5  -3  10   24.72    1.40
  -5   3  10   27.03    1.67
  -5  -3 -10   26.22    1.62
  -5   3  10   26.48    1.67
   5   3 -10   26.42    1.33
  -5  -3 -10   25.16    1.97
   5   4  10    2.51    0.66
   5   4  10    3.37    0.54
  -5   4 -10    4.00    1.08
  -5   4  10    4.07    0.69
  -5  -4 -10    2.01    0.50
  -5   4  10    2.30    0.55
  -5   5 -10    1.75    0.46
  -5  -5  10    2.92    0.53
  -5  -5  10    1.94    0.46
   5   5  10    2.37    0.49
  -5  -5  10    1.69    0.33
   5   5  10    3.18    0.67
   5  -5  10    2.96    0.61
   5   5 -10    2.40    0.37
  -5   5  10    2.04    0.49
  -5  -5 -10    3.34    0.61
  -5  -5 -10    2.52    0.65
  -5   5  10    1.61    0.33
  -5   5  10    1.54    0.40
   5   6  10    1.80    0.42
  -5  -6  10    1.31    0.34
  -5   6 -10    2.32    0.52
  -5   6  10    2.38    0.36
   5  -6  10    1.68    0.44
  -5  -6 -10    1.87    0.44
  -5  -6 -10    1.95    0.47
  -5   6  10    2.46    0.48
  -5   6  10    1.83    0.40
   5   6 -10    2.69    0.36
   5   7  10    7.49    0.70
  -5  -7  10    7.14    0.57
  -5  -7  10    8.32    1.20
  -5  -7  10    6.67    0.71
  -5   7 -10    7.42    0.80
  -5  -7 -10    8.60    0.98
  -5   7  10    7.15    0.64
  -5   7  10    6.71    0.68
   5  -7  10    7.16    0.73
  -5   7  10    7.38    0.74
  -5  -7 -10    7.64    0.69
  -5  -8  10    1.59    0.30
  -5   8 -10    2.02    0.38
  -5  -8  10    2.19    0.26
  -5  -8 -10    1.81    0.39
  -5   8  10    1.87    0.26
   5   8 -10    2.36    0.30
  -5  -8 -10    2.36    0.31
  -5   8  10    2.04    0.34
  -5   8  10    1.55    0.29
  -5   9 -10    0.20    0.11
  -5   9  10    0.33    0.17
  -5  -9 -10    0.31    0.18
  -6   0  10   -0.36    0.43
  -6   0 -10   -0.37    0.21
   6   0  10    0.35    0.23
  -6   0  10   -0.15    0.15
   6   0  10    0.26    0.27
   6   0 -10    0.11    0.13
  -6   1 -10   38.08    2.38
  -6  -1  10   34.14    2.02
   6   1  10   32.62    2.19
   6  -1 -10   32.17    1.44
   6   1  10   33.65    1.87
   6  -1  10   33.51    1.87
  -6  -1 -10   36.73    2.27
   6  -1  10   33.83    2.21
  -6   1  10   33.87    1.99
   6   1 -10   33.10    1.52
  -6   1  10   31.80    1.91
  -6  -2  10   10.81    1.00
  -6  -2  10   12.55    1.16
   6   2  10   13.37    1.62
  -6  -2  10   14.30    1.19
  -6   2 -10   10.19    1.08
   6  -2  10   13.57    1.80
  -6   2  10   13.89    1.15
   6   2 -10   12.13    1.08
  -6  -2 -10   11.52    1.77
  -6  -3  10    1.39    0.34
   6   3  10    1.17    0.38
   6   3  10    1.17    0.41
  -6  -3  10    1.46    0.41
  -6   3 -10    1.63    0.48
  -6  -3 -10    1.21    0.39
   6  -3  10    1.79    0.35
  -6   3  10    1.50    0.44
   6   3 -10    1.47    0.30
   6  -3  10    1.52    0.48
  -6   3  10    1.16    0.31
   6   4  10    2.27    0.47
  -6  -4  10    1.73    0.36
  -6   4 -10    1.90    0.42
   6   4  10    1.89    0.53
  -6  -4  10    1.79    0.43
  -6  -4 -10    2.32    0.55
  -6  -4 -10    1.48    0.40
   6   4 -10    2.23    0.34
  -6   4  10    3.02    0.53
   6  -4  10    1.80    0.44
  -6   4  10    2.14    0.51
   6   5  10    1.72    0.37
  -6  -5  10    2.02    0.45
  -6  -5  10    1.86    0.38
  -6  -5  10    1.15    0.40
  -6   5 -10    1.63    0.39
  -6  -5 -10    2.20    0.43
  -6   5  10    2.07    0.33
  -6   5  10    1.78    0.42
   6   5 -10    2.25    0.35
  -6  -5 -10    2.39    0.60
  -6  -6  10   15.48    0.93
   6   6  10   15.00    1.02
  -6   6 -10   18.26    1.39
  -6  -6 -10   14.80    0.98
  -6  -6 -10   17.03    1.31
  -6   6  10   15.70    1.05
   6   6 -10   17.01    0.90
  -6   6  10   15.97    1.12
   6  -6  10   16.54    1.04
  -6   6  10   15.56    0.79
  -6   7 -10    0.40    0.22
  -6  -7  10    0.00    0.19
  -6  -7  10    0.40    0.16
   6   7  10    0.85    0.26
  -6   7  10    0.50    0.21
  -6  -7 -10    0.25    0.23
  -6  -7 -10    0.29    0.21
   6   7 -10    0.32    0.15
  -6   7  10    0.71    0.22
  -6   8 -10    2.26    0.33
  -6  -8 -10    1.96    0.28
  -6   8  10    2.10    0.37
   6   8 -10    2.64    0.26
  -7   0  10    0.45    0.23
   7   0 -10    0.23    0.15
  -7   0 -10   -0.29    0.25
   7   0  10    0.20    0.23
   7   0  10    0.31    0.21
  -7   1 -10    3.55    0.62
   7   1  10    2.42    0.61
  -7  -1  10    4.07    0.60
   7  -1 -10    3.69    0.37
   7   1  10    3.27    0.64
   7   1 -10    2.80    0.40
   7  -1  10    3.97    0.58
   7  -1  10    4.11    0.82
  -7   1  10    2.74    0.54
  -7   1  10    3.27    0.56
  -7  -1 -10    2.44    0.55
   7   2  10    7.82    0.78
  -7  -2  10    6.94    0.83
  -7  -2  10    6.95    0.61
   7   2  10    7.74    0.95
  -7  -2  10    7.27    0.78
  -7   2  10    6.93    0.80
  -7   2  10    7.94    0.74
  -7  -2 -10    6.29    0.85
   7   2 -10    7.44    0.61
   7  -2  10    7.46    0.71
   7  -2  10    7.08    0.93
  -7  -3  10    0.81    0.32
   7   3  10    0.38    0.39
   7   3  10    0.45    0.28
  -7  -3  10    0.85    0.27
   7  -3  10    0.44    0.29
   7   3 -10    0.56    0.21
  -7   3  10    0.64    0.25
  -7   3  10    0.99    0.29
   7  -3  10    0.58    0.24
  -7  -3 -10    0.32    0.32
   7   4  10    1.40    0.40
  -7   4 -10    1.41    0.34
  -7  -4  10    1.78    0.41
   7   4  10    2.19    0.49
  -7  -4  10    2.41    0.45
  -7   4  10    0.82    0.30
  -7   4  10    2.01    0.49
   7  -4  10    1.47    0.44
   7   4 -10    1.93    0.31
  -7  -4 -10    1.70    0.50
  -7  -5  10    6.73    0.63
   7   5  10    6.99    0.70
  -7  -5  10    6.62    0.54
  -7   5 -10    6.65    0.64
   7  -5  10    7.29    0.76
  -7  -5 -10    6.50    0.78
  -7   5  10    6.92    0.67
  -7   5  10    7.23    0.85
   7   5 -10    6.56    0.59
  -7  -6  10    2.63    0.32
  -7   6 -10    1.96    0.32
   7   6  10    1.88    0.38
  -7   6  10    2.22    0.44
  -7  -6 -10    1.74    0.39
  -7   6  10    2.59    0.41
   7  -6  10    1.02    0.38
   7   6 -10    1.93    0.26
  -7   7 -10    4.94    0.47
  -7  -7  10    5.33    0.36
  -7   7  10    3.87    0.51
   7   7 -10    4.37    0.46
  -7   7  10    5.15    0.47
  -7  -7 -10    7.34    0.91
   8   0  10    1.53    0.35
  -8   0  10    2.60    0.56
   8   0  10    2.49    0.54
   8   0 -10    2.06    0.30
  -8   0 -10    3.16    0.68
   8   1  10    5.49    0.75
   8   1  10    5.34    0.60
  -8  -1  10    4.99    0.62
   8  -1 -10    4.23    0.45
  -8  -1  10    5.14    0.64
   8  -1  10    5.14    0.59
  -8   1  10    4.74    0.63
   8  -1  10    5.06    0.75
  -8  -1 -10    4.93    0.68
   8   1 -10    5.23    0.46
   8   2  10    1.87    0.39
  -8  -2  10    2.29    0.42
  -8   2  10    1.93    0.41
   8  -2  10    3.52    0.59
  -8  -2 -10    2.07    0.50
   8  -2  10    3.26    0.45
   8   3  10    1.81    0.41
  -8  -3  10    1.89    0.37
   8   3  10    2.61    0.45
   8  -3  10    2.07    0.32
   8   3 -10    2.30    0.31
  -8   3  10    2.35    0.37
  -8  -3 -10    3.45    0.76
  -8   3  10    2.33    0.44
   8  -3  10    1.84    0.42
  -8  -4  10    0.27    0.18
   8   4  10    0.16    0.17
  -8  -4 -10    0.11    0.18
  -8   4  10   -0.23    0.14
  -8   4  10    0.73    0.22
   8  -4  10    0.04    0.19
   8   4 -10    0.33    0.14
  -8  -5  10    2.59    0.34
   8   5  10    3.35    0.55
   8   5 -10    2.59    0.30
  -8  -5 -10    2.80    0.44
   8  -5  10    2.63    0.38
  -8   5  10    2.09    0.32
  -8   5  10    1.92    0.35
  -8  -6  10    2.57    0.28
  -8   6  10    1.74    0.38
  -8  -6 -10    3.82    0.72
   8   6 -10    2.83    0.30
  -8   6  10    2.40    0.30
   9   0  10    3.65    0.55
   9   0 -10    4.20    0.31
  -9   0  10    3.79    0.48
   9   0  10    4.12    0.47
   9   1  10    0.29    0.24
   9   1  10    0.09    0.16
  -9  -1  10    0.15    0.17
   9  -1  10    0.20    0.17
   9  -1  10    0.19    0.19
   9   1 -10    0.23    0.13
  -9   1  10   -0.33    0.24
  -9  -1 -10    0.41    0.41
   9   2  10    6.53    0.58
   9   2  10    7.81    0.95
  -9  -2  10    7.42    0.62
  -9  -2 -10    5.63    0.59
   9  -2  10    6.32    0.47
   9   2 -10    7.41    0.47
  -9   2  10    7.33    0.67
   9  -2  10    6.67    0.70
   9   3  10    0.51    0.17
  -9  -3  10    0.57    0.20
   9   3 -10    0.59    0.16
   9  -3  10    0.64    0.22
  -9   3  10    0.45    0.19
  -9  -3 -10    0.28    0.22
   9   4  10    1.32    0.26
  -9  -4  10    1.91    0.29
  -9  -4 -10    1.74    0.41
   9  -4  10    2.03    0.45
  -9   4  10    1.67    0.32
   9   4 -10    1.96    0.23
  -9  -5  10    4.05    0.44
   9   5 -10    5.11    0.33
  -9  -5 -10    5.84    0.46
  10   0  10   -0.02    0.11
 -10   0  10    0.13    0.15
  10   0  10    0.00    0.13
 -10  -1  10    0.56    0.16
  10   1  10    0.91    0.34
  10   1  10    0.49    0.16
  10  -1  10    0.48    0.17
  10  -1  10    0.79    0.14
 -10   1  10    0.35    0.18
  10   2  10    3.17    0.31
 -10  -2  10    3.10    0.31
  10   2 -10    3.34    0.27
  10  -2  10    2.56    0.35
 -10   2  10    3.36    0.32
   0   0  11    0.04    0.25
   0   0  11   -0.22    0.20
   0  -1 -11   62.71    2.95
   0   1  11   65.22    2.71
   0   1  11   58.92    2.57
   0   1  11   64.55    3.04
   0  -1  11   60.27    2.55
   0  -1  11   62.86    3.10
   0  -2  11   10.54    1.08
   0  -2  11   10.20    0.82
   0  -2 -11    9.82    1.01
   0   2  11    9.66    1.01
   0   2  11    9.22    0.87
   0   3  11   16.16    1.30
   0  -3 -11   14.14    1.17
   0   3  11   14.50    1.10
   0  -3  11   16.04    1.38
   0   4  11    3.30    0.56
   0  -4  11    3.45    0.68
   0   4  11    2.71    0.60
   0  -4 -11    3.86    0.72
   0  -5 -11   -0.19    0.14
   0   5  11    0.10    0.23
   0   5  11   -0.16    0.16
   0  -6  11    6.80    0.90
   0  -6 -11    5.94    0.69
   0   6  11    5.94    0.65
   0   6  11    6.12    0.81
   0   7  11   30.62    1.50
   0  -7 -11   28.40    1.56
   0  -7  11   22.71    1.97
   0   7  11   30.00    1.66
   0   8  11    1.00    0.32
   0  -8  11    0.74    0.35
   0   8  11    1.21    0.26
   0  -8 -11    1.09    0.30
   0  -9 -11    0.19    0.13
   0  -9  11    0.12    0.18
   0   9 -11    0.40    0.22
   0   9  11    0.39    0.17
   1   0  11   52.29    2.76
  -1   0  11   53.23    2.70
  -1   0  11   52.41    2.42
   1   0  11   51.59    2.35
  -1   0  11   53.47    2.29
   1   1  11    1.34    0.38
  -1  -1  11    1.20    0.33
   1   1  11    1.10    0.48
  -1  -1  11    1.22    0.48
   1  -1  11    0.46    0.34
  -1  -1 -11    0.72    0.38
  -1   1  11    0.81    0.39
  -1   1  11    0.18    0.26
   1   1 -11    0.35    0.23
   1  -1  11    0.77    0.30
  -1   1  11    1.07    0.39
  -1  -2  11    1.17    0.44
   1   2  11    2.15    0.50
   1   2  11    2.23    0.58
   1  -2 -11    1.59    0.48
  -1  -2 -11    1.11    0.37
   1  -2  11    1.30    0.48
  -1   2  11    1.98    0.46
   1   2 -11    1.38    0.32
   1  -2  11    1.69    0.42
  -1   2  11    1.89    0.44
  -1   2  11    1.10    0.39
   1   3  11   21.76    1.34
   1  -3 -11   19.14    1.40
  -1  -3  11   21.32    1.52
   1   3  11   21.11    1.56
  -1   3  11   18.84    1.44
  -1  -3 -11   20.88    1.47
   1   3 -11   20.31    1.17
  -1   3  11   19.58    1.28
   1  -3  11   20.50    1.58
   1   4  11   13.03    1.18
   1   4  11   14.59    1.07
   1  -4 -11   13.28    1.13
  -1   4  11   12.25    0.98
  -1   4  11   13.07    0.99
   1  -4  11   13.35    1.23
   1   4 -11   12.68    0.91
  -1  -4 -11   14.38    1.16
  -1   4  11   13.54    1.17
   1   5  11    3.48    0.79
   1   5  11    2.82    0.54
   1  -5 -11    2.27    0.49
   1   5 -11    2.41    0.41
  -1   5  11    3.08    0.47
  -1  -5 -11    3.19    0.62
  -1   5  11    3.27    0.69
   1   6  11    8.14    0.77
   1   6  11    7.77    0.88
   1  -6 -11    7.64    0.76
  -1  -6  11    6.66    0.86
  -1   6  11    8.52    0.88
  -1   6  11    7.57    0.73
  -1  -6 -11    8.40    0.84
   1  -7 -11    2.34    0.39
   1   7  11    1.70    0.39
  -1   7  11    2.53    0.40
  -1  -7 -11    2.23    0.52
  -1   7  11    2.04    0.47
  -1  -8  11    0.20    0.23
  -1   8 -11    0.49    0.28
   1   8  11    0.19    0.16
   1  -8 -11    0.29    0.20
   1   8  11    1.15    0.36
  -1  -8  11    0.21    0.26
  -1   8  11    0.50    0.18
  -1  -8 -11    0.18    0.20
  -1   8  11    0.11    0.22
  -1   9 -11    1.35    0.31
   1   9  11    1.71    0.43
  -1  -9  11    1.32    0.34
   1  -9 -11    1.03    0.24
  -1  -9 -11    1.45    0.27
  -1   9  11    1.69    0.48
   1   9 -11    1.23    0.29
   1  -9  11    1.16    0.28
  -1   9  11    1.21    0.24
  -2   0  11    6.96    0.81
   2   0 -11    7.72    0.60
  -2   0  11    7.61    0.71
  -2   0  11    7.33    0.92
   2   0  11    7.26    0.97
   2   0  11    6.59    0.77
   2   1  11    9.99    1.09
  -2  -1  11    9.56    0.95
   2   1  11    8.31    0.84
  -2  -1  11    9.22    0.98
  -2   1  11    9.21    0.80
  -2   1  11    8.95    0.88
   2   1 -11    8.41    0.68
   2  -1  11   10.50    1.13
  -2   1  11    7.69    0.94
   2  -1  11    9.89    0.88
  -2  -1 -11    9.48    1.00
   2  -2 -11   26.15    1.67
   2   2  11   25.15    1.75
  -2  -2  11   25.27    1.76
[truncated: 48,582 more chars]
