# Supplementary material for: Allylic hydroxylation of enones useful for the functionalization of relevant drugs and natural products
Source: Nat Commun. 2023 Apr 26;14:2399. doi: 10.1038/s41467-023-38154-9 (PMC10133259; doi:10.1038/s41467-023-38154-9)
Supplement: Supplementary file 3 — Supplementary Data 1 [file 41467_2023_38154_MOESM3_ESM.zip › Crystal data of compound 2o(with structure factor).cif]

data_cu_20221487_0m
_audit_creation_date               2022-11-23
_audit_creation_method
;
Olex2 1.5
(compiled 2022.04.07 svn.rca3783a0 for OlexSys, GUI svn.r6498)
;
_shelx_SHELXL_version_number       '2018/3'
_audit_contact_author_address      ?
_audit_contact_author_email        ?
_audit_contact_author_name         ''
_audit_contact_author_phone        ?
_publ_contact_author_id_orcid      ?
_publ_section_references
;
Dolomanov, O.V., Bourhis, L.J., Gildea, R.J, Howard, J.A.K. & Puschmann, H.
 (2009), J. Appl. Cryst. 42, 339-341.

Sheldrick, G.M. (2015). Acta Cryst. C71, 3-8.
;
_chemical_name_common              ?
_chemical_name_systematic          ?
_chemical_formula_moiety           'C20 H30 O4'
_chemical_formula_sum              'C20 H30 O4'
_chemical_formula_weight           334.44
_chemical_absolute_configuration   rmad
_chemical_melting_point            ?
loop_
  _atom_type_symbol
  _atom_type_description
  _atom_type_scat_dispersion_real
  _atom_type_scat_dispersion_imag
  _atom_type_scat_source
 'C' 'C' 0.0181 0.0091 'International Tables Vol C Tables 4.2.6.8 and 6.1.1.4'
 'H' 'H' 0.0000 0.0000 'International Tables Vol C Tables 4.2.6.8 and 6.1.1.4'
 'O' 'O' 0.0492 0.0322 'International Tables Vol C Tables 4.2.6.8 and 6.1.1.4'

_shelx_space_group_comment
;
The symmetry employed for this shelxl refinement is uniquely defined
by the following loop, which should always be used as a source of
symmetry information in preference to the above space-group names.
They are only intended as comments.
;
_space_group_crystal_system        'orthorhombic'
_space_group_IT_number             19
_space_group_name_H-M_alt          'P 21 21 21'
_space_group_name_Hall             'P 2ac 2ab'
loop_
  _space_group_symop_operation_xyz
 'x, y, z'
 '-x+1/2, -y, z+1/2'
 '-x, y+1/2, -z+1/2'
 'x+1/2, -y+1/2, -z'

_cell_length_a                     7.6687(3)
_cell_length_b                     14.4724(6)
_cell_length_c                     15.8033(7)
_cell_angle_alpha                  90
_cell_angle_beta                   90
_cell_angle_gamma                  90
_cell_volume                       1753.92(13)
_cell_formula_units_Z              4
_cell_measurement_reflns_used      9948
_cell_measurement_temperature      100
_cell_measurement_theta_max        74.40
_cell_measurement_theta_min        3.05
_shelx_estimated_absorpt_T_max     0.966
_shelx_estimated_absorpt_T_min     0.922
_exptl_absorpt_coefficient_mu      0.692
_exptl_absorpt_correction_T_max    0.7538
_exptl_absorpt_correction_T_min    0.6610
_exptl_absorpt_correction_type     none
_exptl_absorpt_process_details
;
SADABS-2016/2 (Bruker,2016/2) was used for absorption correction.
wR2(int) was 0.1448 before and 0.0747 after correction.
The Ratio of minimum to maximum transmission is 0.8769.
The \l/2 correction factor is Not present.
;
_exptl_absorpt_special_details     ?
_exptl_crystal_colour              colourless
_exptl_crystal_colour_primary      colourless
_exptl_crystal_density_diffrn      1.267
_exptl_crystal_density_meas        ?
_exptl_crystal_density_method      ?
_exptl_crystal_description         block
_exptl_crystal_F_000               728
_exptl_crystal_size_max            0.12
_exptl_crystal_size_mid            0.08
_exptl_crystal_size_min            0.05
_exptl_transmission_factor_max     ?
_exptl_transmission_factor_min     ?
_diffrn_reflns_av_R_equivalents    0.0567
_diffrn_reflns_av_unetI/netI       0.0405
_diffrn_reflns_Laue_measured_fraction_full  0.989
_diffrn_reflns_Laue_measured_fraction_max  0.983
_diffrn_reflns_limit_h_max         9
_diffrn_reflns_limit_h_min         -9
_diffrn_reflns_limit_k_max         17
_diffrn_reflns_limit_k_min         -16
_diffrn_reflns_limit_l_max         19
_diffrn_reflns_limit_l_min         -19
_diffrn_reflns_number              14466
_diffrn_reflns_point_group_measured_fraction_full  0.987
_diffrn_reflns_point_group_measured_fraction_max  0.973
_diffrn_reflns_theta_full          67.679
_diffrn_reflns_theta_max           74.568
_diffrn_reflns_theta_min           4.142
_diffrn_ambient_temperature        100.00
_diffrn_detector_area_resol_mean   ?
_diffrn_measured_fraction_theta_full  0.989
_diffrn_measured_fraction_theta_max  0.983
_diffrn_measurement_device_type    'Bruker APEX-II CCD'
_diffrn_measurement_method         '\f and \w scans'
_diffrn_radiation_type             CuK\a
_diffrn_radiation_wavelength       1.54178
_diffrn_source                     ?
_diffrn_source_current             1.2
_diffrn_source_power               0.06
_diffrn_source_voltage             50.0
_diffrn_standards_number           0
_reflns_Friedel_coverage           0.722
_reflns_Friedel_fraction_full      0.986
_reflns_Friedel_fraction_max       0.960
_reflns_number_gt                  3313
_reflns_number_total               3500
_reflns_special_details
;
 Reflections were merged by SHELXL according to the crystal
 class for the calculation of statistics and refinement.
 
 _reflns_Friedel_fraction is defined as the number of unique
 Friedel pairs measured divided by the number that would be
 possible theoretically, ignoring centric projections and
 systematic absences.
;
_reflns_threshold_expression       'I > 2\s(I)'
_computing_cell_refinement         'SAINT V8.40A (Bruker, 2019)'
_computing_data_collection         ?
_computing_data_reduction          'SAINT V8.40A (Bruker, 2019)'
_computing_molecular_graphics      'Olex2 1.5 (Dolomanov et al., 2009)'
_computing_publication_material    'Olex2 1.5 (Dolomanov et al., 2009)'
_computing_structure_refinement    'SHELXL 2018/3 (Sheldrick, 2015)'
_computing_structure_solution      'ShelXT (Sheldrick, 2015)'
_refine_diff_density_max           0.190
_refine_diff_density_min           -0.195
_refine_diff_density_rms           0.044
_refine_ls_abs_structure_details
;
 Flack x determined using 1331 quotients [(I+)-(I-)]/[(I+)+(I-)]
 (Parsons, Flack and Wagner, Acta Cryst. B69 (2013) 249-259).
;
_refine_ls_abs_structure_Flack     0.01(10)
_refine_ls_extinction_coef         .
_refine_ls_extinction_method       none
_refine_ls_goodness_of_fit_ref     1.066
_refine_ls_hydrogen_treatment      constr
_refine_ls_matrix_type             full
_refine_ls_number_parameters       222
_refine_ls_number_reflns           3500
_refine_ls_number_restraints       0
_refine_ls_R_factor_all            0.0360
_refine_ls_R_factor_gt             0.0330
_refine_ls_restrained_S_all        1.066
_refine_ls_shift/su_max            0.000
_refine_ls_shift/su_mean           0.000
_refine_ls_structure_factor_coef   Fsqd
_refine_ls_weighting_details      
 'w=1/[\s^2^(Fo^2^)+(0.0416P)^2^+0.3615P] where P=(Fo^2^+2Fc^2^)/3'
_refine_ls_weighting_scheme        calc
_refine_ls_wR_factor_gt            0.0817
_refine_ls_wR_factor_ref           0.0898
_refine_special_details            ?
_olex2_refinement_description
;
1.a Ternary CH refined with riding coordinates:
 C8(H8), C10(H10)
1.b Secondary CH2 refined with riding coordinates:
 C6(H6A,H6B), C11(H11A,H11B), C12(H12A,H12B), C17(H17A,H17B), C14(H14A,H14B),
 C1(H1A,H1B), C7(H7A,H7B)
1.c Aromatic/amide H refined with riding coordinates:
 C3(H3)
1.d Idealised Me refined as rotating group:
 C15(H15A,H15B,H15C), C16(H16A,H16B,H16C), C18(H18A,H18B,H18C), C20(H20A,H20B,
 H20C)
1.e Idealised tetrahedral OH refined as rotating group:
 O4(H4)
;
_atom_sites_solution_hydrogens     geom
_atom_sites_solution_primary       ?
_atom_sites_solution_secondary     ?
loop_
  _atom_site_label
  _atom_site_type_symbol
  _atom_site_fract_x
  _atom_site_fract_y
  _atom_site_fract_z
  _atom_site_U_iso_or_equiv
  _atom_site_adp_type
  _atom_site_occupancy
  _atom_site_site_symmetry_order
  _atom_site_calc_flag
  _atom_site_refinement_flags_posn
  _atom_site_refinement_flags_adp
  _atom_site_refinement_flags_occupancy
  _atom_site_disorder_assembly
  _atom_site_disorder_group
 O3 O 0.92734(19) 0.86396(10) 0.40992(11) 0.0235(3) Uani 1 1 d . . . . .
 O1 O 0.8157(2) 0.17301(10) 0.44159(10) 0.0253(4) Uani 1 1 d . . . . .
 O2 O 0.9496(2) 0.22461(11) 0.32556(11) 0.0274(4) Uani 1 1 d . . . . .
 O4 O 0.29451(19) 0.88020(10) 0.39524(10) 0.0208(3) Uani 1 1 d . . . . .
 H4 H 0.187012 0.891251 0.396549 0.031 Uiso 1 1 calc R U . . .
 C9 C 0.7892(3) 0.53359(13) 0.35837(12) 0.0134(4) Uani 1 1 d . . . . .
 C2 C 0.8201(3) 0.80293(13) 0.39415(13) 0.0164(4) Uani 1 1 d . . . . .
 C15 C 0.8428(3) 0.52191(14) 0.26487(13) 0.0178(4) Uani 1 1 d . . . . .
 H15A H 0.918597 0.467761 0.259174 0.027 Uiso 1 1 calc R U . . .
 H15B H 0.905510 0.577173 0.245953 0.027 Uiso 1 1 calc R U . . .
 H15C H 0.738210 0.513389 0.230080 0.027 Uiso 1 1 calc R U . . .
 C19 C 0.8776(2) 0.24038(14) 0.39184(13) 0.0161(4) Uani 1 1 d . . . . .
 C3 C 0.6330(2) 0.82277(14) 0.39897(13) 0.0176(4) Uani 1 1 d . . . . .
 H3 H 0.596185 0.881137 0.419889 0.021 Uiso 1 1 calc R U . . .
 C8 C 0.6354(2) 0.47050(13) 0.38400(12) 0.0142(4) Uani 1 1 d . . . . .
 H8 H 0.614691 0.480940 0.445741 0.017 Uiso 1 1 calc R U . . .
 C6 C 0.4134(3) 0.59553(14) 0.35920(13) 0.0170(4) Uani 1 1 d . . . . .
 H6A H 0.384046 0.599713 0.420088 0.020 Uiso 1 1 calc R U . . .
 H6B H 0.307416 0.611479 0.326553 0.020 Uiso 1 1 calc R U . . .
 C11 C 0.9460(3) 0.50503(13) 0.41401(13) 0.0160(4) Uani 1 1 d . . . . .
 H11A H 1.048700 0.542514 0.397830 0.019 Uiso 1 1 calc R U . . .
 H11B H 0.918613 0.518819 0.473917 0.019 Uiso 1 1 calc R U . . .
 C12 C 0.9925(3) 0.40161(13) 0.40574(13) 0.0175(4) Uani 1 1 d . . . . .
 H12A H 1.033784 0.389454 0.347432 0.021 Uiso 1 1 calc R U . . .
 H12B H 1.089493 0.387196 0.444941 0.021 Uiso 1 1 calc R U . . .
 C13 C 0.8378(3) 0.33703(13) 0.42530(12) 0.0154(4) Uani 1 1 d . . . . .
 C4 C 0.5118(3) 0.76124(14) 0.37484(12) 0.0154(4) Uani 1 1 d . . . . .
 C5 C 0.5586(2) 0.66666(13) 0.33870(13) 0.0142(4) Uani 1 1 d . . . . .
 C10 C 0.7315(2) 0.63411(13) 0.38060(12) 0.0127(4) Uani 1 1 d . . . . .
 H10 H 0.706727 0.633067 0.442722 0.015 Uiso 1 1 calc R U . . .
 C17 C 0.3216(3) 0.78527(14) 0.37795(13) 0.0170(4) Uani 1 1 d . . . . .
 H17A H 0.266995 0.769612 0.323014 0.020 Uiso 1 1 calc R U . . .
 H17B H 0.264073 0.747809 0.422323 0.020 Uiso 1 1 calc R U . . .
 C14 C 0.6768(3) 0.36831(13) 0.37339(12) 0.0159(4) Uani 1 1 d . . . . .
 H14A H 0.698153 0.355371 0.312753 0.019 Uiso 1 1 calc R U . . .
 H14B H 0.574285 0.331560 0.391211 0.019 Uiso 1 1 calc R U . . .
 C1 C 0.8757(2) 0.70693(14) 0.36930(13) 0.0162(4) Uani 1 1 d . . . . .
 H1A H 0.977757 0.688860 0.403909 0.019 Uiso 1 1 calc R U . . .
 H1B H 0.912765 0.707495 0.309300 0.019 Uiso 1 1 calc R U . . .
 C7 C 0.4664(2) 0.49633(14) 0.33852(14) 0.0179(4) Uani 1 1 d . . . . .
 H7A H 0.482770 0.489893 0.276662 0.021 Uiso 1 1 calc R U . . .
 H7B H 0.372277 0.453590 0.356050 0.021 Uiso 1 1 calc R U . . .
 C16 C 0.5676(3) 0.68101(14) 0.24164(13) 0.0193(4) Uani 1 1 d . . . . .
 H16A H 0.566978 0.620788 0.213279 0.029 Uiso 1 1 calc R U . . .
 H16B H 0.674946 0.714186 0.227207 0.029 Uiso 1 1 calc R U . . .
 H16C H 0.466514 0.717122 0.223032 0.029 Uiso 1 1 calc R U . . .
 C18 C 0.8001(3) 0.33589(15) 0.52076(13) 0.0212(4) Uani 1 1 d . . . . .
 H18A H 0.697052 0.297677 0.531822 0.032 Uiso 1 1 calc R U . . .
 H18B H 0.778398 0.399074 0.540422 0.032 Uiso 1 1 calc R U . . .
 H18C H 0.900628 0.310185 0.550918 0.032 Uiso 1 1 calc R U . . .
 C20 C 0.8390(3) 0.07964(15) 0.41071(16) 0.0270(5) Uani 1 1 d . . . . .
 H20A H 0.774265 0.071827 0.357716 0.040 Uiso 1 1 calc R U . . .
 H20B H 0.795251 0.035753 0.452898 0.040 Uiso 1 1 calc R U . . .
 H20C H 0.963179 0.068145 0.400606 0.040 Uiso 1 1 calc R U . . .

loop_
  _atom_site_aniso_label
  _atom_site_aniso_U_11
  _atom_site_aniso_U_22
  _atom_site_aniso_U_33
  _atom_site_aniso_U_23
  _atom_site_aniso_U_13
  _atom_site_aniso_U_12
 O3 0.0168(7) 0.0152(7) 0.0385(9) -0.0043(6) 0.0008(6) -0.0018(6)
 O1 0.0328(8) 0.0128(7) 0.0302(8) -0.0009(6) 0.0124(7) -0.0018(6)
 O2 0.0409(9) 0.0192(8) 0.0221(8) -0.0015(6) 0.0107(7) 0.0042(7)
 O4 0.0159(6) 0.0194(7) 0.0273(8) -0.0006(6) 0.0001(6) 0.0051(5)
 C9 0.0130(8) 0.0129(9) 0.0142(9) -0.0001(7) 0.0010(7) -0.0010(7)
 C2 0.0148(8) 0.0163(10) 0.0182(9) -0.0003(7) 0.0004(8) -0.0001(7)
 C15 0.0210(10) 0.0160(10) 0.0164(9) -0.0002(7) 0.0038(8) 0.0001(7)
 C19 0.0168(9) 0.0146(9) 0.0168(9) 0.0001(7) -0.0005(8) 0.0005(7)
 C3 0.0149(9) 0.0155(9) 0.0223(9) -0.0003(8) 0.0019(8) 0.0031(7)
 C8 0.0134(8) 0.0131(9) 0.0162(9) 0.0005(7) -0.0012(7) -0.0010(7)
 C6 0.0113(8) 0.0178(10) 0.0220(10) 0.0010(7) -0.0025(8) -0.0007(7)
 C11 0.0144(8) 0.0126(9) 0.0209(10) 0.0001(7) -0.0029(7) -0.0012(7)
 C12 0.0151(9) 0.0151(9) 0.0223(10) -0.0013(8) -0.0007(8) 0.0013(7)
 C13 0.0177(9) 0.0134(9) 0.0152(9) -0.0005(7) 0.0003(8) 0.0015(7)
 C4 0.0157(9) 0.0176(10) 0.0128(8) 0.0029(7) 0.0008(7) 0.0013(7)
 C5 0.0133(8) 0.0128(9) 0.0166(9) 0.0015(7) -0.0005(7) 0.0004(7)
 C10 0.0119(8) 0.0125(9) 0.0137(8) 0.0005(7) -0.0003(7) -0.0009(7)
 C17 0.0133(8) 0.0170(10) 0.0207(9) 0.0019(7) -0.0009(8) 0.0007(7)
 C14 0.0165(9) 0.0134(9) 0.0178(8) -0.0001(7) -0.0010(8) -0.0021(7)
 C1 0.0117(8) 0.0138(9) 0.0230(9) -0.0001(7) 0.0009(7) -0.0014(7)
 C7 0.0154(9) 0.0156(9) 0.0226(10) 0.0008(8) -0.0034(8) -0.0028(7)
 C16 0.0240(10) 0.0194(10) 0.0146(9) 0.0019(8) -0.0022(8) 0.0033(8)
 C18 0.0286(11) 0.0182(10) 0.0168(9) 0.0004(7) 0.0028(9) 0.0025(8)
 C20 0.0346(12) 0.0121(10) 0.0342(12) -0.0031(9) 0.0081(10) -0.0013(8)

_geom_special_details
;
 All esds (except the esd in the dihedral angle between two l.s. planes)
 are estimated using the full covariance matrix.  The cell esds are taken
 into account individually in the estimation of esds in distances, angles
 and torsion angles; correlations between esds in cell parameters are only
 used when they are defined by crystal symmetry.  An approximate (isotropic)
 treatment of cell esds is used for estimating esds involving l.s. planes.
;
loop_
  _geom_bond_atom_site_label_1
  _geom_bond_atom_site_label_2
  _geom_bond_distance
  _geom_bond_site_symmetry_2
  _geom_bond_publ_flag
 O3 C2 1.232(2) . ?
 O1 C19 1.339(3) . ?
 O1 C20 1.448(3) . ?
 O2 C19 1.206(3) . ?
 O4 H4 0.8400 . ?
 O4 C17 1.416(3) . ?
 C9 C15 1.543(3) . ?
 C9 C8 1.546(3) . ?
 C9 C11 1.546(3) . ?
 C9 C10 1.561(3) . ?
 C2 C3 1.466(3) . ?
 C2 C1 1.505(3) . ?
 C15 H15A 0.9800 . ?
 C15 H15B 0.9800 . ?
 C15 H15C 0.9800 . ?
 C19 C13 1.526(3) . ?
 C3 H3 0.9500 . ?
 C3 C4 1.342(3) . ?
 C8 H8 1.0000 . ?
 C8 C14 1.522(3) . ?
 C8 C7 1.528(3) . ?
 C6 H6A 0.9900 . ?
 C6 H6B 0.9900 . ?
 C6 C5 1.551(3) . ?
 C6 C7 1.527(3) . ?
 C11 H11A 0.9900 . ?
 C11 H11B 0.9900 . ?
 C11 C12 1.544(3) . ?
 C12 H12A 0.9900 . ?
 C12 H12B 0.9900 . ?
 C12 C13 1.542(3) . ?
 C13 C14 1.550(3) . ?
 C13 C18 1.536(3) . ?
 C4 C5 1.526(3) . ?
 C4 C17 1.500(3) . ?
 C5 C10 1.555(3) . ?
 C5 C16 1.549(3) . ?
 C10 H10 1.0000 . ?
 C10 C1 1.538(3) . ?
 C17 H17A 0.9900 . ?
 C17 H17B 0.9900 . ?
 C14 H14A 0.9900 . ?
 C14 H14B 0.9900 . ?
 C1 H1A 0.9900 . ?
 C1 H1B 0.9900 . ?
 C7 H7A 0.9900 . ?
 C7 H7B 0.9900 . ?
 C16 H16A 0.9800 . ?
 C16 H16B 0.9800 . ?
 C16 H16C 0.9800 . ?
 C18 H18A 0.9800 . ?
 C18 H18B 0.9800 . ?
 C18 H18C 0.9800 . ?
 C20 H20A 0.9800 . ?
 C20 H20B 0.9800 . ?
 C20 H20C 0.9800 . ?

loop_
  _geom_angle_atom_site_label_1
  _geom_angle_atom_site_label_2
  _geom_angle_atom_site_label_3
  _geom_angle
  _geom_angle_site_symmetry_1
  _geom_angle_site_symmetry_3
  _geom_angle_publ_flag
 C19 O1 C20 115.96(17) . . ?
 C17 O4 H4 109.5 . . ?
 C15 C9 C8 112.91(16) . . ?
 C15 C9 C11 107.98(16) . . ?
 C15 C9 C10 113.15(16) . . ?
 C8 C9 C10 105.95(16) . . ?
 C11 C9 C8 106.66(15) . . ?
 C11 C9 C10 109.99(15) . . ?
 O3 C2 C3 120.17(18) . . ?
 O3 C2 C1 121.70(18) . . ?
 C3 C2 C1 118.13(17) . . ?
 C9 C15 H15A 109.5 . . ?
 C9 C15 H15B 109.5 . . ?
 C9 C15 H15C 109.5 . . ?
 H15A C15 H15B 109.5 . . ?
 H15A C15 H15C 109.5 . . ?
 H15B C15 H15C 109.5 . . ?
 O1 C19 C13 113.15(16) . . ?
 O2 C19 O1 122.30(19) . . ?
 O2 C19 C13 124.46(18) . . ?
 C2 C3 H3 118.9 . . ?
 C4 C3 C2 122.22(19) . . ?
 C4 C3 H3 118.9 . . ?
 C9 C8 H8 106.7 . . ?
 C14 C8 C9 112.69(16) . . ?
 C14 C8 H8 106.7 . . ?
 C14 C8 C7 111.28(16) . . ?
 C7 C8 C9 112.31(16) . . ?
 C7 C8 H8 106.7 . . ?
 H6A C6 H6B 107.8 . . ?
 C5 C6 H6A 109.0 . . ?
 C5 C6 H6B 109.0 . . ?
 C7 C6 H6A 109.0 . . ?
 C7 C6 H6B 109.0 . . ?
 C7 C6 C5 112.85(16) . . ?
 C9 C11 H11A 109.0 . . ?
 C9 C11 H11B 109.0 . . ?
 H11A C11 H11B 107.8 . . ?
 C12 C11 C9 113.00(16) . . ?
 C12 C11 H11A 109.0 . . ?
 C12 C11 H11B 109.0 . . ?
 C11 C12 H12A 109.0 . . ?
 C11 C12 H12B 109.0 . . ?
 H12A C12 H12B 107.8 . . ?
 C13 C12 C11 113.12(16) . . ?
 C13 C12 H12A 109.0 . . ?
 C13 C12 H12B 109.0 . . ?
 C19 C13 C12 109.42(16) . . ?
 C19 C13 C14 104.09(15) . . ?
 C19 C13 C18 111.59(16) . . ?
 C12 C13 C14 109.27(16) . . ?
 C18 C13 C12 110.40(17) . . ?
 C18 C13 C14 111.87(17) . . ?
 C3 C4 C5 122.58(18) . . ?
 C3 C4 C17 120.67(18) . . ?
 C17 C4 C5 116.67(17) . . ?
 C6 C5 C10 108.79(15) . . ?
 C4 C5 C6 110.38(16) . . ?
 C4 C5 C10 108.24(16) . . ?
 C4 C5 C16 105.12(15) . . ?
 C16 C5 C6 109.13(16) . . ?
 C16 C5 C10 115.11(16) . . ?
 C9 C10 H10 105.1 . . ?
 C5 C10 C9 115.37(16) . . ?
 C5 C10 H10 105.1 . . ?
 C1 C10 C9 114.11(16) . . ?
 C1 C10 C5 110.85(15) . . ?
 C1 C10 H10 105.1 . . ?
 O4 C17 C4 111.94(17) . . ?
 O4 C17 H17A 109.2 . . ?
 O4 C17 H17B 109.2 . . ?
 C4 C17 H17A 109.2 . . ?
 C4 C17 H17B 109.2 . . ?
 H17A C17 H17B 107.9 . . ?
 C8 C14 C13 113.06(16) . . ?
 C8 C14 H14A 109.0 . . ?
 C8 C14 H14B 109.0 . . ?
 C13 C14 H14A 109.0 . . ?
 C13 C14 H14B 109.0 . . ?
 H14A C14 H14B 107.8 . . ?
 C2 C1 C10 113.50(16) . . ?
 C2 C1 H1A 108.9 . . ?
 C2 C1 H1B 108.9 . . ?
 C10 C1 H1A 108.9 . . ?
 C10 C1 H1B 108.9 . . ?
 H1A C1 H1B 107.7 . . ?
 C8 C7 H7A 109.5 . . ?
 C8 C7 H7B 109.5 . . ?
 C6 C7 C8 110.78(16) . . ?
 C6 C7 H7A 109.5 . . ?
 C6 C7 H7B 109.5 . . ?
 H7A C7 H7B 108.1 . . ?
 C5 C16 H16A 109.5 . . ?
 C5 C16 H16B 109.5 . . ?
 C5 C16 H16C 109.5 . . ?
 H16A C16 H16B 109.5 . . ?
 H16A C16 H16C 109.5 . . ?
 H16B C16 H16C 109.5 . . ?
 C13 C18 H18A 109.5 . . ?
 C13 C18 H18B 109.5 . . ?
 C13 C18 H18C 109.5 . . ?
 H18A C18 H18B 109.5 . . ?
 H18A C18 H18C 109.5 . . ?
 H18B C18 H18C 109.5 . . ?
 O1 C20 H20A 109.5 . . ?
 O1 C20 H20B 109.5 . . ?
 O1 C20 H20C 109.5 . . ?
 H20A C20 H20B 109.5 . . ?
 H20A C20 H20C 109.5 . . ?
 H20B C20 H20C 109.5 . . ?

loop_
  _geom_torsion_atom_site_label_1
  _geom_torsion_atom_site_label_2
  _geom_torsion_atom_site_label_3
  _geom_torsion_atom_site_label_4
  _geom_torsion
  _geom_torsion_site_symmetry_1
  _geom_torsion_site_symmetry_2
  _geom_torsion_site_symmetry_3
  _geom_torsion_site_symmetry_4
  _geom_torsion_publ_flag
 O3 C2 C3 C4 173.7(2) . . . . ?
 O3 C2 C1 C10 161.05(19) . . . . ?
 O1 C19 C13 C12 143.94(17) . . . . ?
 O1 C19 C13 C14 -99.37(19) . . . . ?
 O1 C19 C13 C18 21.5(2) . . . . ?
 O2 C19 C13 C12 -39.5(3) . . . . ?
 O2 C19 C13 C14 77.2(2) . . . . ?
 O2 C19 C13 C18 -162.0(2) . . . . ?
 C9 C8 C14 C13 58.1(2) . . . . ?
 C9 C8 C7 C6 -60.1(2) . . . . ?
 C9 C11 C12 C13 -55.8(2) . . . . ?
 C9 C10 C1 C2 -177.79(16) . . . . ?
 C2 C3 C4 C5 -1.4(3) . . . . ?
 C2 C3 C4 C17 -177.90(19) . . . . ?
 C15 C9 C8 C14 60.6(2) . . . . ?
 C15 C9 C8 C7 -66.1(2) . . . . ?
 C15 C9 C11 C12 -65.0(2) . . . . ?
 C15 C9 C10 C5 67.6(2) . . . . ?
 C15 C9 C10 C1 -62.5(2) . . . . ?
 C19 C13 C14 C8 -168.72(16) . . . . ?
 C3 C2 C1 C10 -19.2(3) . . . . ?
 C3 C4 C5 C6 150.96(19) . . . . ?
 C3 C4 C5 C10 32.0(3) . . . . ?
 C3 C4 C5 C16 -91.5(2) . . . . ?
 C3 C4 C17 O4 9.2(3) . . . . ?
 C8 C9 C11 C12 56.6(2) . . . . ?
 C8 C9 C10 C5 -56.6(2) . . . . ?
 C8 C9 C10 C1 173.30(15) . . . . ?
 C6 C5 C10 C9 53.7(2) . . . . ?
 C6 C5 C10 C1 -174.62(16) . . . . ?
 C11 C9 C8 C14 -57.9(2) . . . . ?
 C11 C9 C8 C7 175.49(16) . . . . ?
 C11 C9 C10 C5 -171.53(15) . . . . ?
 C11 C9 C10 C1 58.4(2) . . . . ?
 C11 C12 C13 C19 163.89(16) . . . . ?
 C11 C12 C13 C14 50.5(2) . . . . ?
 C11 C12 C13 C18 -72.9(2) . . . . ?
 C12 C13 C14 C8 -51.9(2) . . . . ?
 C4 C5 C10 C9 173.70(15) . . . . ?
 C4 C5 C10 C1 -54.7(2) . . . . ?
 C5 C6 C7 C8 55.7(2) . . . . ?
 C5 C4 C17 O4 -167.50(16) . . . . ?
 C5 C10 C1 C2 49.9(2) . . . . ?
 C10 C9 C8 C14 -175.05(16) . . . . ?
 C10 C9 C8 C7 58.3(2) . . . . ?
 C10 C9 C11 C12 171.04(16) . . . . ?
 C17 C4 C5 C6 -32.4(2) . . . . ?
 C17 C4 C5 C10 -151.33(16) . . . . ?
 C17 C4 C5 C16 85.2(2) . . . . ?
 C14 C8 C7 C6 172.48(16) . . . . ?
 C1 C2 C3 C4 -6.1(3) . . . . ?
 C7 C8 C14 C13 -174.68(16) . . . . ?
 C7 C6 C5 C4 -169.93(17) . . . . ?
 C7 C6 C5 C10 -51.3(2) . . . . ?
 C7 C6 C5 C16 75.0(2) . . . . ?
 C16 C5 C10 C9 -69.1(2) . . . . ?
 C16 C5 C10 C1 62.6(2) . . . . ?
 C18 C13 C14 C8 70.6(2) . . . . ?
 C20 O1 C19 O2 -0.5(3) . . . . ?
 C20 O1 C19 C13 176.13(18) . . . . ?

_shelx_res_file
;
TITL cu_20221487_0m_a.res in P2(1)2(1)2(1)
    cu_20221487_0m.res
    created by SHELXL-2018/3 at 17:24:23 on 22-Nov-2022
REM Old TITL cu_20221487_0m in P2(1)2(1)2(1)
REM SHELXT solution in P2(1)2(1)2(1): R1 0.097, Rweak 0.017, Alpha 0.002
REM <I/s> 0.681 for 22 systematic absences, Orientation as input
REM Flack x = 0.049 ( 0.092 ) from 1356 Parsons' quotients
REM Formula found by SHELXT: C20 O4
CELL 1.54178 7.6687 14.4724 15.8033 90 90 90
ZERR 4 0.0003 0.0006 0.0007 0 0 0
LATT -1
SYMM 0.5-X,-Y,0.5+Z
SYMM -X,0.5+Y,0.5-Z
SYMM 0.5+X,0.5-Y,-Z
SFAC C H O
UNIT 80 120 16

L.S. 30
PLAN  2
SIZE 0.12 0.08 0.05
TEMP -173.15
CONF
BOND
list 4
fmap 2
acta
MORE -1
BOND $H
REM <olex2.extras>
REM <HklSrc "%.\\cu_20221487_0m.hkl">
REM </olex2.extras>

WGHT    0.041600    0.361500
FVAR       0.40781
O3    3    0.927341    0.863956    0.409918    11.00000    0.01677    0.01522 =
         0.03847   -0.00434    0.00082   -0.00181
O1    3    0.815678    0.173006    0.441594    11.00000    0.03284    0.01276 =
         0.03020   -0.00092    0.01237   -0.00177
O2    3    0.949629    0.224610    0.325563    11.00000    0.04085    0.01918 =
         0.02206   -0.00147    0.01069    0.00425
O4    3    0.294510    0.880198    0.395239    11.00000    0.01592    0.01935 =
         0.02727   -0.00063    0.00008    0.00507
AFIX 147
H4    2    0.187012    0.891251    0.396549    11.00000   -1.50000
AFIX   0
C9    1    0.789246    0.533588    0.358368    11.00000    0.01303    0.01289 =
         0.01416   -0.00013    0.00095   -0.00103
C2    1    0.820139    0.802933    0.394149    11.00000    0.01477    0.01632 =
         0.01818   -0.00031    0.00039   -0.00013
C15   1    0.842773    0.521913    0.264865    11.00000    0.02098    0.01595 =
         0.01636   -0.00023    0.00379    0.00012
AFIX 137
H15A  2    0.918597    0.467761    0.259174    11.00000   -1.50000
H15B  2    0.905510    0.577173    0.245953    11.00000   -1.50000
H15C  2    0.738210    0.513389    0.230080    11.00000   -1.50000
AFIX   0
C19   1    0.877574    0.240381    0.391845    11.00000    0.01684    0.01465 =
         0.01679    0.00009   -0.00053    0.00053
C3    1    0.632979    0.822766    0.398975    11.00000    0.01489    0.01549 =
         0.02229   -0.00035    0.00191    0.00306
AFIX  43
H3    2    0.596185    0.881137    0.419889    11.00000   -1.20000
AFIX   0
C8    1    0.635367    0.470500    0.383999    11.00000    0.01335    0.01306 =
         0.01623    0.00049   -0.00117   -0.00102
AFIX  13
H8    2    0.614691    0.480940    0.445741    11.00000   -1.20000
AFIX   0
C6    1    0.413402    0.595535    0.359204    11.00000    0.01129    0.01783 =
         0.02200    0.00100   -0.00253   -0.00072
AFIX  23
H6A   2    0.384046    0.599713    0.420088    11.00000   -1.20000
H6B   2    0.307416    0.611479    0.326553    11.00000   -1.20000
AFIX   0
C11   1    0.945985    0.505033    0.414013    11.00000    0.01440    0.01262 =
         0.02093    0.00010   -0.00287   -0.00120
AFIX  23
H11A  2    1.048700    0.542514    0.397830    11.00000   -1.20000
H11B  2    0.918613    0.518819    0.473917    11.00000   -1.20000
AFIX   0
C12   1    0.992536    0.401607    0.405741    11.00000    0.01509    0.01511 =
         0.02233   -0.00127   -0.00070    0.00128
AFIX  23
H12A  2    1.033784    0.389454    0.347432    11.00000   -1.20000
H12B  2    1.089493    0.387196    0.444941    11.00000   -1.20000
AFIX   0
C13   1    0.837835    0.337033    0.425299    11.00000    0.01771    0.01338 =
         0.01521   -0.00054    0.00030    0.00149
C4    1    0.511793    0.761238    0.374840    11.00000    0.01575    0.01761 =
         0.01283    0.00288    0.00083    0.00129
C5    1    0.558610    0.666663    0.338695    11.00000    0.01325    0.01278 =
         0.01661    0.00154   -0.00052    0.00042
C10   1    0.731483    0.634109    0.380602    11.00000    0.01190    0.01250 =
         0.01373    0.00053   -0.00034   -0.00094
AFIX  13
H10   2    0.706727    0.633067    0.442722    11.00000   -1.20000
AFIX   0
C17   1    0.321570    0.785266    0.377947    11.00000    0.01327    0.01695 =
         0.02066    0.00194   -0.00095    0.00074
AFIX  23
H17A  2    0.266995    0.769612    0.323014    11.00000   -1.20000
H17B  2    0.264073    0.747809    0.422323    11.00000   -1.20000
AFIX   0
C14   1    0.676782    0.368313    0.373387    11.00000    0.01651    0.01343 =
         0.01776   -0.00012   -0.00100   -0.00208
AFIX  23
H14A  2    0.698153    0.355371    0.312753    11.00000   -1.20000
H14B  2    0.574285    0.331560    0.391211    11.00000   -1.20000
AFIX   0
C1    1    0.875689    0.706926    0.369304    11.00000    0.01172    0.01379 =
         0.02295   -0.00006    0.00086   -0.00135
AFIX  23
H1A   2    0.977757    0.688860    0.403909    11.00000   -1.20000
H1B   2    0.912765    0.707495    0.309300    11.00000   -1.20000
AFIX   0
C7    1    0.466371    0.496334    0.338520    11.00000    0.01541    0.01556 =
         0.02260    0.00078   -0.00340   -0.00279
AFIX  23
H7A   2    0.482770    0.489893    0.276662    11.00000   -1.20000
H7B   2    0.372277    0.453590    0.356050    11.00000   -1.20000
AFIX   0
C16   1    0.567587    0.681008    0.241636    11.00000    0.02399    0.01941 =
         0.01463    0.00193   -0.00224    0.00329
AFIX 137
H16A  2    0.566978    0.620788    0.213279    11.00000   -1.50000
H16B  2    0.674946    0.714186    0.227207    11.00000   -1.50000
H16C  2    0.466514    0.717122    0.223032    11.00000   -1.50000
AFIX   0
C18   1    0.800059    0.335889    0.520755    11.00000    0.02858    0.01825 =
         0.01680    0.00038    0.00279    0.00246
AFIX 137
H18A  2    0.697052    0.297677    0.531822    11.00000   -1.50000
H18B  2    0.778398    0.399074    0.540422    11.00000   -1.50000
H18C  2    0.900628    0.310185    0.550918    11.00000   -1.50000
AFIX   0
C20   1    0.838975    0.079642    0.410709    11.00000    0.03456    0.01214 =
         0.03416   -0.00310    0.00808   -0.00128
AFIX 137
H20A  2    0.774265    0.071827    0.357716    11.00000   -1.50000
H20B  2    0.795251    0.035753    0.452898    11.00000   -1.50000
H20C  2    0.963179    0.068145    0.400606    11.00000   -1.50000
AFIX   0
HKLF 4


REM  cu_20221487_0m_a.res in P2(1)2(1)2(1)
REM wR2 = 0.0898, GooF = S = 1.066, Restrained GooF = 1.066 for all data
REM R1 = 0.0330 for 3313 Fo > 4sig(Fo) and 0.0360 for all 3500 data
REM 222 parameters refined using 0 restraints

END

WGHT      0.0416      0.3615

REM Highest difference peak  0.190,  deepest hole -0.195,  1-sigma level  0.044
Q1    1   0.8612  0.5177  0.3865  11.00000  0.05    0.19
Q2    1   0.7110  0.5019  0.3725  11.00000  0.05    0.18
;
_shelx_res_checksum                16554
_shelx_hkl_file
;
   1   0   0   -0.10    0.30
   1   0   0    1.00    0.50
   1   0   0    0.30    0.50
  -1   0   0   -0.40    0.30
   2   0   0   19.70    4.10
   2   0   0   16.30    2.30
   2   0   0   18.30    2.30
   3   0   0   -0.80    0.80
  -3   0   0    0.60    1.00
  -3   0   0    0.30    0.90
   3   0   0   -0.70    0.80
  -4   0   0   49.99    6.50
  -4   0   0   51.29    7.60
   5   0   0    0.60    0.70
   5   0   0    0.50    0.50
  -5   0   0    1.60    2.60
  -5   0   0   -0.10    2.00
   6   0   0   85.59    6.50
  -6   0   0   86.39   11.20
   6   0   0   79.79    4.80
  -6   0   0   71.89    4.60
   7   0   0   -0.50    0.40
   7   0   0    0.10    0.60
   8   0   0   84.09    6.10
   8   0   0   91.59    4.90
   9   0   0    0.30    1.20
   9   0   0    0.30    1.70
   1  -1   0 1200.28   53.89
   1  -1   0 1168.68   54.69
  -1   1   0 1375.26   54.99
  -1  -1   0 1209.18   53.69
  -1   1   0 1268.87   54.09
   1   1   0 1208.88   53.49
   1   1   0 1251.17   53.69
  -1  -1   0 1043.70   54.09
  -1  -1   0 1183.68   53.29
  -2  -1   0  111.09    7.20
   2   1   0  104.09    6.80
  -2  -1   0  105.69    7.20
   2   1   0   99.49    7.40
  -2   1   0  104.09    8.00
  -2  -1   0  108.89    8.10
   2  -1   0  107.39    7.20
   3   1   0  238.98   13.80
   3  -1   0  232.08   14.10
  -3   1   0  239.18   15.80
  -3  -1   0  232.48   16.00
   3  -1   0  229.08   14.20
  -3  -1   0  232.18   14.30
   3   1   0  232.08   14.10
   5   1   0    4.40    1.00
  -5  -1   0    8.60    3.20
  -5   1   0    1.10    3.30
  -5   1   0    0.70    2.50
   5  -1   0    2.80    0.90
   5  -1   0    6.70    1.70
  -5  -1   0    3.00    3.50
   5   1   0    2.90    1.50
  -6  -1   0   12.30    5.90
  -6   1   0    8.60    1.30
   6  -1   0    5.50    1.10
   6   1   0    6.80    1.30
  -6  -1   0    5.40    1.10
   6   1   0    4.90    1.60
   6  -1   0    9.50    1.80
  -6   1   0    6.50    5.80
   7   1   0    6.20    1.70
  -7  -1   0    7.30    1.20
   7  -1   0    6.30    1.10
   7  -1   0    5.40    1.60
   7   1   0    6.80    1.20
  -7   1   0    5.60    1.00
   8  -1   0   20.10    3.70
   8   1   0   19.60    2.60
   8   1   0   20.80    1.80
   8  -1   0   20.10    1.80
   9   1   0   -0.30    1.20
   9  -1   0    1.50    0.80
   9  -1   0    0.00    1.10
   9   1   0   -0.40    1.90
   0  -2   0  721.63   34.70
   0   2   0  793.52   34.20
   0  -2   0  807.72   33.90
   0   2   0  739.83   34.80
  -1  -2   0  174.08    9.20
   1  -2   0  177.28    9.60
   1   2   0  167.98    8.10
  -1  -2   0  148.19    9.10
  -1   2   0  164.78    9.50
   1   2   0  151.18    9.90
  -1   2   0  169.08    9.90
  -2   2   0    1.10    1.20
   2   2   0    3.30    1.20
  -2  -2   0    3.90    1.20
  -2  -2   0    3.40    1.40
  -2   2   0    2.50    1.20
   2   2   0    5.60    1.50
   2  -2   0    3.70    1.50
  -2  -2   0    1.50    1.10
  -3  -2   0  813.02   37.80
  -3  -2   0  753.42   40.10
  -3   2   0  767.62   40.60
   3   2   0  772.02   37.80
   3  -2   0  790.02   38.50
  -3  -2   0  763.02   38.40
  -4  -2   0   21.00    3.80
  -4   2   0   21.30    5.50
  -4  -2   0   23.70    5.10
   5  -2   0   78.69    5.80
  -5   2   0   80.19   12.00
   5   2   0   79.39    8.10
   5   2   0   75.79    5.00
   5  -2   0   90.59    6.60
  -5   2   0   76.99   10.70
  -5  -2   0   76.69    8.40
  -5  -2   0   84.99   11.80
   6   2   0    9.80    2.60
   6  -2   0    7.20    1.20
   6   2   0    9.10    1.40
  -6  -2   0    7.60    1.40
  -6   2   0    5.60    4.90
  -6   2   0    8.50    1.30
   6  -2   0    9.00    2.50
   7   2   0   67.49    5.70
   7  -2   0   68.39    5.40
   7   2   0   65.49    4.30
  -7  -2   0   64.69    4.10
   7  -2   0   63.29    4.00
  -7   2   0   66.69    3.80
   8   2   0    1.00    0.50
  -8   2   0    1.60    0.70
   8   2   0    0.40    0.60
   8  -2   0    0.30    1.50
   8  -2   0    0.70    2.90
   9   2   0    1.80    0.90
   9  -2   0    2.10    0.50
   9   2   0    1.30    1.70
   9  -2   0    1.50    0.90
   0  -3   0    0.30    0.40
   0   3   0    0.30    0.60
   0  -3   0   -0.40    0.40
   0   3   0    0.40    0.40
   1   3   0   12.90    2.10
   1   3   0   12.60    1.30
  -1   3   0   10.60    2.10
  -1   3   0   16.10    2.50
  -1  -3   0   12.70    2.00
  -1  -3   0   11.80    1.90
   1   3   0   11.70    2.30
   1  -3   0   13.00    2.10
  -1   3   0   14.50    1.80
   2  -3   0  402.06   21.30
  -2  -3   0  363.76   21.30
   2   3   0  424.76   19.30
  -2   3   0  419.86   22.10
   2   3   0  356.46   22.20
  -2  -3   0  384.66   20.90
   2   3   0  432.66   20.90
  -2   3   0  389.16   22.60
   3   3   0  158.78   10.80
   3  -3   0  158.78   11.50
  -3   3   0  149.88   12.80
  -3  -3   0  146.69   10.90
  -3   3   0  159.88   12.30
  -3  -3   0  156.98   10.20
  -3  -3   0  171.88   12.60
  -5  -3   0   47.20   10.00
   5  -3   0   34.20    2.60
   5  -3   0   41.60    3.70
  -5  -3   0   38.00    5.40
  -5   3   0   40.40    8.00
   5   3   0   43.40    4.20
   5   3   0   37.10    2.90
   5   3   0   41.80    3.10
  -6   3   0    8.70    1.20
   6   3   0   10.50    2.10
   6  -3   0    7.60    1.50
  -6  -3   0    7.40    1.50
   6   3   0    9.60    2.10
   6   3   0    7.00    1.20
  -6   3   0    4.90    7.20
   6  -3   0   11.20    2.00
  -7  -3   0    8.70    1.30
   7  -3   0    8.30    2.70
   7  -3   0    8.30    1.40
   7   3   0    9.50    1.40
   7   3   0    8.90    2.00
  -7   3   0    6.60    1.00
   8  -3   0   12.00    3.00
  -8   3   0   14.40    1.40
   8  -3   0   14.60    2.30
   8   3   0   12.60    2.00
   8   3   0   13.60    1.50
   9   3   0    0.50    1.50
   9  -3   0    0.10    0.50
   9  -3   0    0.50    0.20
   0  -4   0   32.80    2.70
   0   4   0   29.30    3.10
   0   4   0   27.10    3.30
   0  -4   0   27.00    3.40
   0   4   0   30.50    3.20
  -1   4   0    9.00    2.50
  -1  -4   0    6.80    1.50
   1   4   0    5.50    1.80
   1   4   0    8.40    1.10
  -1   4   0   10.30    2.80
   1  -4   0    6.00    1.70
   1   4   0    9.20    1.90
  -1  -4   0    8.90    2.30
  -1   4   0    9.50    1.50
  -2  -4   0  484.15   25.10
   2   4   0  502.65   24.80
  -2   4   0  418.16   23.50
  -2   4   0  475.15   26.80
  -2  -4   0  486.05   24.90
   2  -4   0  506.35   25.40
  -2   4   0  489.65   26.20
   2   4   0  389.46   25.80
  -3   4   0   68.29    8.30
  -3  -4   0   62.59    6.90
  -3   4   0   75.19    9.60
  -3  -4   0   65.69    7.20
  -4  -4   0    2.30    2.50
  -4  -4   0    6.70    2.60
   4   4   0    0.80    2.90
  -4   4   0    1.70    2.40
   5   4   0   12.40    2.40
  -5  -4   0    7.20    4.30
   5  -4   0   12.70    1.90
  -5   4   0   10.30    4.80
   5   4   0   13.50    1.80
  -5   4   0    9.60    1.30
   5   4   0   10.20    1.60
   5  -4   0   11.40    1.20
   6  -4   0   24.80    2.20
   6   4   0   25.40    3.40
   6  -4   0   25.20    3.70
   6   4   0   21.80    3.10
   6   4   0   20.70    2.20
  -6   4   0   17.40    7.30
  -6  -4   0   23.40    2.20
   7   4   0   40.30    3.10
   7  -4   0   41.40    5.70
   7  -4   0   34.10    4.00
   7   4   0   39.10    4.30
   8  -4   0   40.90    2.80
   8   4   0   40.00    2.70
   8   4   0   31.40    3.40
   8  -4   0   42.90    3.80
  -8   4   0   39.60    2.40
  -8  -4   0   39.50    3.10
   9   4   0   38.20    2.10
   9   4   0   34.80    3.10
   9  -4   0   40.50    2.00
   0   5   0    0.80    0.90
   0   5   0    2.50    1.80
   0   5   0    1.70    1.00
  -1  -5   0   89.29    7.80
   1   5   0   78.09    7.90
   1   5   0   89.29    5.60
  -1  -5   0   96.59    6.40
  -1   5   0   97.09    8.40
   1   5   0   85.49    7.40
   1  -5   0   88.49    7.70
   1   5   0   93.49    5.30
  -1   5   0   80.19    7.70
  -1   5   0   91.19    6.30
  -2   5   0   94.69    9.30
  -2  -5   0   99.89    8.00
   2  -5   0  101.09    8.90
  -2   5   0  116.99   10.30
  -2  -5   0   97.39    8.80
  -3  -5   0  390.86   23.60
  -3  -5   0  390.76   24.30
  -3   5   0  420.86   26.90
   3  -5   0  403.16   24.40
  -4   5   0  215.08   18.80
  -4  -5   0  190.38   16.10
   4  -5   0  202.88    9.80
  -5  -5   0    3.20    1.20
   5   5   0    6.40    2.00
   5   5   0    4.90    1.10
  -5   5   0    4.80    4.10
   5  -5   0    4.30    1.50
   5  -5   0    4.60    2.40
  -5  -5   0   -0.80    5.10
   5   5   0    5.90    1.30
  -5   5   0    4.20    0.80
   6  -5   0   -0.10    3.20
   6   5   0   -0.60    0.50
   6  -5   0    1.50    2.20
   6   5   0   -0.30    0.60
  -6   5   0   -0.70    0.40
   6   5   0    1.00    0.80
   7  -5   0   21.00    3.10
   7   5   0   21.60    1.90
   7   5   0   23.30    3.10
   7  -5   0   20.60    3.90
  -7   5   0   17.00    1.60
   7   5   0   20.30    2.20
  -7  -5   0   18.30    1.90
   8  -5   0    0.10    0.40
   8  -5   0    0.30    0.70
  -8   5   0    0.50    0.40
   8   5   0   -0.50    0.30
   8   5   0   -0.10    0.50
  -8  -5   0    0.70    0.50
   9   5   0    8.10    1.70
   9   5   0    8.50    0.90
   9  -5   0    9.60    0.70
   0   6   0  760.32   39.80
   0  -6   0  741.83   36.50
   0   6   0  718.73   37.80
   0  -6   0  866.01   40.30
  -1   6   0 1133.69   64.29
  -1   6   0 1514.65   65.49
   1   6   0 1291.77   60.09
  -1  -6   0 1400.86   65.09
   1  -6   0 1315.67   67.39
   1   6   0 1229.08   59.39
  -1  -6   0 1470.65   60.89
   1   6   0 1336.37   64.19
  -2  -6   0   95.39    7.70
   2  -6   0   86.89    9.10
  -2   6   0   99.29   10.10
  -2  -6   0   88.69    9.00
  -2   6   0   94.99   10.30
  -3  -6   0    4.60    2.20
   3   6   0    0.50    3.00
  -3   6   0   10.60    4.30
  -3  -6   0    3.60    3.00
  -4   6   0   22.30    7.60
   4  -6   0   17.30    2.60
  -4   6   0   15.40    1.40
   4   6   0   15.60    2.80
   4   6   0   18.30    2.00
  -4  -6   0   20.20    5.40
   5  -6   0   21.10    3.50
   5  -6   0   22.20    2.90
  -5   6   0   19.80    1.70
   5   6   0   22.90    3.20
   5   6   0   22.30    2.10
  -5  -6   0   18.00    2.10
   6  -6   0   -0.10    2.00
   6   6   0    1.10    0.90
   6   6   0    0.00    0.40
   6  -6   0    0.90    1.40
  -6   6   0    0.80    0.40
  -6  -6   0   -0.60    0.60
   7   6   0    5.70    1.20
   7  -6   0    3.40    1.20
  -7   6   0    4.90    0.80
   7   6   0    3.30    1.20
   7   6   0    3.80    0.90
   7  -6   0    3.80    0.90
  -7  -6   0    5.60    1.10
   8   6   0  103.49    5.50
   8  -6   0  107.09    5.30
  -8  -6   0  101.09    5.40
  -8   6   0  104.39    5.10
   9  -6   0   12.30    1.00
   9   6   0   10.60    1.60
   0  -7   0    4.30    2.90
   0  -7   0    1.40    0.80
   0   7   0    3.40    1.80
   0   7   0    0.70    2.30
  -1   7   0  429.46   29.00
  -1  -7   0  487.95   29.10
  -1   7   0  497.25   28.60
   1  -7   0  506.35   29.50
  -1  -7   0  537.95   25.10
  -2   7   0   82.09    9.60
  -2  -7   0   87.19    7.40
   2  -7   0  100.09   10.40
  -2   7   0   86.49   11.20
  -2  -7   0   77.09    9.90
   3   7   0   20.30    2.00
  -3  -7   0   26.50    4.30
  -3   7   0   15.40    5.90
   3  -7   0   21.60    1.60
  -4   7   0   -1.60    3.00
  -4  -7   0   -1.30    2.60
   4  -7   0   -0.20    0.50
   4   7   0    0.10    1.00
   4   7   0   -0.50    0.40
  -4   7   0    1.10    0.40
  -4  -7   0    0.80    0.80
   4  -7   0    0.80    0.50
  -5   7   0    0.00    0.80
  -5   7   0    4.80    4.10
   5   7   0    2.20    0.80
  -5  -7   0    0.30    0.70
   5  -7   0    1.30    1.50
   5   7   0    0.80    1.80
   5  -7   0    0.50    0.50
   5   7   0    0.20    0.60
   6  -7   0   34.90    2.90
   6   7   0   36.00    4.00
  -6  -7   0   34.10    2.80
   6   7   0   31.00    2.90
  -6   7   0   34.40    2.30
   6  -7   0   31.40    2.20
   6   7   0   31.10    2.70
   7  -7   0   20.00    1.90
  -7   7   0   20.80    1.60
   7   7   0   20.00    2.10
   7   7   0   18.20    2.60
   7  -7   0   18.90    1.40
  -7  -7   0   22.70    2.00
   7   7   0   21.80    2.00
   8   7   0   11.70    1.20
   8   7   0    9.40    1.50
  -8  -7   0   11.90    1.20
   8  -7   0   11.80    0.90
  -8   7   0   10.80    0.90
  -1   8   0   32.20    5.40
  -1  -8   0   22.70    3.40
  -1  -8   0   15.10    5.10
   1  -8   0   21.40    4.90
  -2   8   0   42.60    7.90
  -2  -8   0   58.79    5.70
   3   8   0    9.30    1.30
  -3  -8   0    3.70    2.00
   3  -8   0    6.70    0.80
  -3  -8   0    7.20    1.30
   3   8   0    6.90    2.00
  -3   8   0    5.60    3.40
  -3   8   0    7.90    1.20
  -4  -8   0  110.79    6.50
   4   8   0  113.89    6.60
   4  -8   0  119.49    5.70
  -4   8   0  111.29    5.90
  -4   8   0  130.39   15.50
   4   8   0  124.09    8.50
  -5   8   0    1.80    0.60
   5   8   0    2.90    0.90
   5   8   0    2.60    0.90
   5   8   0    2.00    1.30
  -5   8   0   11.30    5.60
   5  -8   0    2.90    0.60
  -5  -8   0    1.30    0.90
   6   8   0   13.60    1.80
  -6   8   0   16.40    1.90
   6   8   0   10.70    2.40
   6   8   0   12.90    1.90
   6  -8   0   13.70    1.20
  -7  -8   0   13.20    1.60
   7   8   0   15.20    1.70
  -7   8   0   15.10    1.30
   7  -8   0   14.90    1.10
   7   8   0   13.70    2.10
   7   8   0   15.60    1.60
  -8   8   0    1.40    0.40
   8   8   0    2.10    0.50
  -8  -8   0    1.00    0.40
   8   8   0    0.90    0.70
   8  -8   0    1.20    0.30
   0   9   0    5.50    2.60
  -1   9   0   49.30    7.50
  -1   9   0   52.49    2.90
  -1  -9   0   40.30    5.30
  -1  -9   0   54.89    3.40
  -1   9   0   49.50    2.70
   1  -9   0   41.50    9.50
   1  -9   0   48.70    3.20
  -2   9   0   89.29    4.70
  -2   9   0   97.69   11.60
  -2  -9   0   95.89    8.10
   2  -9   0   89.49    4.60
  -3  -9   0  151.08   12.30
   3   9   0  157.98    8.50
  -3   9   0  154.78    7.70
   3   9   0  167.18   10.20
  -3   9   0  151.88   16.70
  -3  -9   0  155.48    8.30
   3  -9   0  162.28    7.50
   4   9   0   12.00    2.50
   4  -9   0   12.60    1.10
  -4   9   0   10.90    5.30
   4   9   0   14.40    1.80
   5   9   0  101.59    6.40
   5   9   0  105.69    7.90
  -5   9   0   99.29    5.40
   5  -9   0  104.89    5.20
  -5  -9   0  100.99    6.00
   5   9   0  101.69    6.20
   6  -9   0    8.50    0.90
   6   9   0    5.20    1.10
  -6   9   0    7.20    1.00
  -6  -9   0    5.50    1.20
   6   9   0    7.10    1.50
   6   9   0    7.40    2.00
   7   9   0    0.20    0.40
   7   9   0    0.40    0.60
   7  -9   0    0.30    0.30
   7   9   0    0.20    0.40
  -8   9   0    1.90    0.40
   8   9   0    2.50    0.50
  -8  -9   0    2.40    0.50
   0  10   0   39.10    2.60
   0 -10   0   41.20    2.90
   0  10   0   36.70    2.30
   1  10   0  256.17   11.90
  -1 -10   0  264.77   12.30
  -1  10   0  245.38   11.40
   1  10   0  255.27   12.60
  -1  10   0  256.47   11.70
  -1 -10   0  209.48   17.80
   1 -10   0  255.87   12.00
   2  10   0   48.30    3.80
  -2 -10   0   46.60    6.80
   2  10   0   49.80    3.50
  -2 -10   0   44.30    3.30
   2  10   0   50.49    5.00
  -2  10   0   51.49    9.90
  -2  10   0   46.60    2.90
  -3  10   0   15.60    2.10
   3  10   0   16.20    2.70
   3 -10   0   15.80    1.80
  -3  10   0   30.50   10.00
  -3 -10   0   15.70    1.90
   3  10   0   14.60    2.10
   4  10   0    1.80    0.80
  -4  10   0   -2.10    6.80
   4  10   0   -0.50    1.00
   4 -10   0    1.40    0.50
  -4  10   0    0.40    0.40
  -4 -10   0    1.10    0.70
   5 -10   0   30.50    2.00
   5  10   0   31.90    3.80
  -5  10   0   30.50    2.20
   5  10   0   27.00    2.90
   5  10   0   28.50    2.70
  -5 -10   0   33.00    2.70
  -6 -10   0    1.40    0.70
   6  10   0    1.60    1.00
   6 -10   0    1.90    0.40
  -6  10   0    3.50    0.70
   6  10   0    2.00    0.80
   7  10   0    2.20    0.70
   7  10   0    1.60    0.70
   7 -10   0    2.80    0.80
   7  10   0    1.00    0.50
  -7  10   0    2.70    0.50
  -7 -10   0    2.50    0.60
   0 -11   0    0.60    0.50
   0  11   0    0.10    0.60
   0  11   0    0.00    0.40
   1 -11   0  165.68    8.60
   1  11   0  174.88    8.70
  -1  11   0  181.18    8.60
  -1  11   0  167.28    8.10
  -1 -11   0  173.18    8.90
   1  11   0  170.98    8.90
   1  11   0  172.18   10.50
  -2 -11   0  657.73   33.60
  -2  11   0  617.84   43.70
  -2  11   0  778.82   32.80
   2  11   0  717.03   33.70
   2  11   0  682.93   31.70
  -3  11   0  194.48    9.70
  -3  11   0  191.68   22.30
   3  11   0  199.08   10.40
  -3 -11   0  213.08   10.40
   3  11   0  201.68   12.20
   4  11   0  192.88   10.10
  -4  11   0  187.98    9.20
   4  11   0  187.78   11.60
  -4 -11   0  201.98   10.00
   4 -11   0  183.78    9.00
   5  11   0  122.29    7.30
  -5  11   0  125.69    6.30
   5  11   0  119.39    8.10
   5 -11   0  127.69    6.10
  -5 -11   0  123.79    6.90
   5  11   0  126.19    7.10
   6  11   0    1.70    0.70
   6  11   0    3.50    0.90
  -6  11   0    3.10    0.60
  -6 -11   0    3.00    0.80
   6  11   0    2.70    1.00
  -7 -11   0    0.30    0.40
  -7  11   0    0.00    0.40
  -7  11   0    1.00    0.30
   7  11   0   -0.30    0.30
   0 -12   0   17.70    1.90
   0  12   0   19.30    1.80
   1  12   0   11.60    1.70
   1  12   0   16.10    1.70
  -1 -12   0   14.90    1.80
   1 -12   0   13.80    1.60
  -1  12   0   13.90    1.60
  -1  12   0   16.40    1.40
   1  12   0   11.70    2.30
   2  12   0  115.49    6.50
  -2  12   0  116.89    6.10
   2  12   0  101.59    7.70
  -2 -12   0  120.49    6.60
  -2  12   0  115.59    5.70
  -3  12   0   76.09    4.00
  -3  12   0   76.19    4.30
   3  12   0   76.09    4.80
  -3 -12   0   66.69    4.60
   3  12   0   67.69    5.80
  -4  12   0   -0.40    0.40
   4  12   0    0.40    0.90
  -4 -12   0    0.20    0.60
   4  12   0    0.20    0.50
  -4  12   0    0.20    0.60
   5  12   0    1.20    1.00
  -5  12   0    0.20    0.60
  -5  12   0    0.50    0.40
  -5 -12   0    1.00    0.60
   5  12   0   -0.20    0.40
   5  12   0    0.90    0.70
  -6 -12   0    5.70    1.00
  -6  12   0    6.80    0.80
  -6  12   0    6.90    0.90
   6  12   0    5.60    1.00
   6  12   0    6.40    1.00
  -7  12   0    0.80    0.30
  -7 -12   0    0.20    0.30
   7  12   0    0.50    0.50
  -7  12   0    0.80    0.30
   0  13   0   -0.60    0.50
   1  13   0   23.50    2.10
  -1 -13   0   27.70    2.40
   1 -13   0   26.20    2.00
   1  13   0   23.60    2.20
  -1  13   0   29.40    2.30
   2  13   0  145.49    7.80
  -2  13   0  149.09    7.50
  -2  13   0  142.89    7.00
  -2 -13   0  142.19    7.80
  -3  13   0    8.30    1.40
   3  13   0    7.50    1.40
  -3  13   0    7.30    1.00
  -3 -13   0    5.80    1.20
  -4  13   0   18.40    1.60
   4  13   0   15.20    1.90
  -4 -13   0   18.10    1.90
   4  13   0   16.00    1.80
  -4  13   0   17.30    1.50
  -5  13   0    2.60    0.60
   5  13   0    1.60    0.70
  -5 -13   0    2.70    0.80
   5  13   0    0.70    0.50
  -5  13   0    1.70    0.60
  -6  13   0    7.70    0.70
  -6 -13   0   10.70    1.10
  -6  13   0    9.20    0.90
   6  13   0    7.70    1.00
   0 -14   0   14.60    2.00
   0  14   0   19.20    2.60
  -1  14   0   23.60    2.00
   1  14   0   19.90    1.80
  -1 -14   0   19.60    2.30
  -2 -14   0    6.00    1.20
   2  14   0    6.80    1.10
  -2  14   0    7.90    1.20
  -3  14   0   -0.20    0.40
  -3  14   0    0.10    0.40
   3  14   0   -0.50    0.40
  -3 -14   0    0.40    0.50
  -4 -14   0    4.20    0.90
  -4  14   0    4.00    0.90
   4  14   0    2.50    0.70
   4  14   0    2.10    0.80
  -4  14   0    2.40    0.70
   5  14   0   -0.50    0.40
  -5  14   0    0.70    0.40
  -5 -14   0    0.10    0.40
  -5  14   0    0.30    0.40
   6  14   0    3.90    0.70
  -6 -14   0    5.10    0.60
  -6  14   0    4.30    0.60
   0  15   0   -0.90    0.40
   0 -15   0   -0.70    0.50
  -1 -15   0   -0.10    0.40
  -1  15   0   -0.50    0.40
  -2 -15   0   42.00    2.80
  -2  15   0   42.00    2.80
  -3  15   0    0.80    0.50
  -3 -15   0    1.30    0.60
   4  15   0    8.00    1.10
  -4  15   0    7.50    1.00
  -4 -15   0    5.80    1.00
   5  15   0    0.00    0.30
  -5 -15   0    0.40    0.50
  -1  16   0    1.40    0.50
  -1 -16   0    2.10    0.60
  -2 -16   0    0.60    0.40
  -2  16   0    1.10    0.50
  -3 -16   0    0.50    0.40
  -3  16   0    0.60    0.40
   3  16   0    0.90    0.40
  -4 -16   0   10.50    0.80
  -4  16   0    9.50    1.00
   4  16   0   10.60    1.00
   3  17   0   -0.20    0.30
   0   0   1    0.00    0.10
   0   0   1    0.20    0.10
   0   0  -1    0.40    0.30
   0   0  -1    0.20    0.20
  -1   0   1    5.40    1.40
   1   0  -1    7.10    1.40
   1   0   1    6.20    0.70
   1   0   1    5.90    0.60
  -2   0  -1 2137.19  106.59
  -2   0   1 2403.46  105.49
   2   0  -1 2354.56  105.29
   2   0   1 2518.65  103.39
   2   0   1 2356.96  103.19
  -3   0   1   22.90    4.30
  -3   0   1   16.90    3.30
  -3   0  -1   18.80    3.40
   3   0   1   18.80    2.60
   3   0  -1   17.20    3.50
   3   0   1   21.30    2.80
   3   0  -1   26.80    3.60
  -4   0   1   89.59    9.10
  -4   0  -1   86.59    9.10
  -4   0   1   86.89   10.20
   4   0   1   82.69    8.50
  -4   0  -1   85.09   10.00
  -5   0   1    8.00    3.60
   5   0   1    5.70    1.10
   5   0   1    8.60    2.00
   5   0  -1    5.00    1.10
  -5   0  -1   10.90    3.80
  -5   0  -1   10.80    4.80
   5   0  -1    6.40    1.80
   6   0  -1  154.68    8.10
  -6   0   1  148.19    7.90
  -6   0  -1  145.19   15.40
   6   0   1  151.68    8.20
   6   0   1  169.78   10.20
  -6   0   1  144.79   15.20
   6   0  -1  165.78   10.00
   7   0   1   17.70    1.90
   7   0  -1   18.20    1.80
   7   0   1   20.70    2.90
   7   0  -1   19.20    2.70
   8   0  -1    0.50    0.40
  -8   0   1    0.30    0.40
   8   0  -1    0.40    1.80
   8   0   1    1.40    0.60
   8   0   1    0.90    0.80
   9   0   1    0.30    1.30
   9   0   1    2.70    2.10
   9   0  -1    0.60    1.50
   9   0  -1    0.90    0.70
   0   1   1   68.79    3.20
   0   1  -1   67.69    4.00
   0  -1  -1   55.89    3.70
   0   1   1   58.09    3.60
   0  -1  -1   61.89    3.20
   0   1  -1   61.59    3.40
   0  -1  -1   62.59    3.70
   0  -1   1   70.29    3.30
   0  -1   1   70.49    4.00
   1   1  -1   60.49    4.40
   1  -1   1   63.19    3.70
   1   1  -1   60.89    4.30
  -1  -1  -1   52.79    4.10
  -1   1   1   55.09    4.60
  -1  -1  -1   65.69    3.70
  -1  -1  -1   61.19    3.40
  -1   1   1   65.19    4.70
  -1  -1   1   62.19    4.50
   1  -1  -1   57.69    4.70
   1   1   1   61.19    3.40
   1  -1  -1   54.99    4.50
  -1   1  -1   62.29    3.90
  -1  -1   1   58.09    3.90
  -1  -1   1   59.89    4.50
  -2  -1  -1   19.00    3.10
   2   1  -1   18.90    3.50
  -2  -1  -1   19.80    2.60
  -2   1   1   22.60    3.30
   2  -1   1   19.20    2.20
   2   1  -1   20.60    3.00
   2   1   1   19.50    2.00
  -2  -1   1   20.40    3.00
  -2   1  -1   20.70    3.20
  -2  -1   1   20.60    3.20
  -2   1  -1   22.80    2.60
  -2  -1   1   20.70    2.90
   2  -1  -1   22.00    3.10
  -3  -1  -1  128.99    9.40
   3   1  -1  128.69    9.40
   3  -1   1  127.39    8.30
   3  -1   1  118.59    8.40
   3   1  -1  120.79    9.60
  -3   1   1  119.79   10.30
  -3  -1  -1  116.79   10.30
  -3   1  -1  133.19   10.50
  -3  -1   1  129.59    9.50
   3  -1  -1  116.89    9.50
   3   1   1  125.19    7.80
   3   1   1  130.49    8.30
  -3  -1   1  126.19   10.70
   3  -1  -1  127.09    9.80
  -4  -1  -1   30.80    6.00
  -4  -1  -1   36.20    5.00
  -4   1   1   27.20    5.80
  -4   1   1   32.80    5.40
   4   1   1   32.80    4.10
  -4  -1   1   33.10    5.10
  -4   1  -1   32.20    8.50
  -4  -1   1   26.50    5.70
  -5   1   1   56.69   10.10
  -5   1   1   68.19    9.40
  -5  -1  -1   55.89   10.30
   5   1  -1   74.19    5.60
   5   1  -1   67.49    4.20
   5  -1   1   70.19    5.60
   5  -1   1   67.09    4.40
  -5  -1  -1   65.99    8.30
   5  -1  -1   82.29    6.40
   5   1   1   62.29    4.50
  -5  -1   1   55.99   10.20
   5   1   1   64.19    6.90
  -5  -1   1   69.99    8.70
   5  -1  -1   66.59    4.00
  -5   1  -1   55.69    8.60
  -5   1  -1   68.69   11.00
  -6   1   1   52.99    3.50
   6  -1   1   64.29    5.20
   6   1  -1   61.19    5.20
   6  -1   1   59.59    3.80
  -6   1   1   48.90    9.70
   6   1  -1   50.39    3.60
  -6  -1   1   49.20    3.60
  -6  -1   1   63.89    9.00
   6  -1  -1   52.99    3.50
   6  -1  -1   60.29    5.00
  -6   1  -1   50.79    9.80
   6   1   1   59.29    5.20
   6   1   1   49.60    3.70
   7   1  -1   14.70    2.40
  -7  -1  -1   12.50    1.60
  -7   1   1   15.70    1.50
   7  -1   1   16.70    2.50
   7   1  -1   13.10    1.60
   7  -1   1   13.10    1.60
   7   1   1   14.00    1.70
   7  -1  -1   17.30    2.60
  -7  -1   1   16.30    1.60
   7   1   1   14.00    2.50
   7  -1  -1   14.40    1.50
   8   1  -1    4.00    1.40
   8  -1   1    4.00    1.80
  -8   1   1    3.80    0.70
   8  -1   1    5.00    1.00
   8   1  -1    5.00    0.90
   8  -1  -1    2.90    1.00
   8   1   1    4.70    0.90
   8   1   1    3.20    1.20
   8  -1  -1    6.50    3.00
   9  -1   1   14.70    1.90
   9   1  -1   17.80    2.30
   9   1  -1   11.80    2.60
   9  -1   1   14.30    2.50
   9  -1  -1   14.00    1.10
   9  -1  -1    9.30    1.70
   9   1   1   13.00    2.00
   0   2  -1   71.89    4.80
   0   2   1   76.39    4.10
   0   2   1   71.69    4.50
   0   2  -1   76.79    4.40
   0  -2   1   62.59    4.70
   0   2   1   64.29    4.70
   0  -2  -1   78.49    4.00
   0  -2  -1   66.39    4.40
   0  -2   1   82.09    4.10
   0  -2  -1   77.99    4.90
   1   2  -1    4.50    1.40
   1  -2   1    4.40    1.10
  -1  -2  -1    5.90    1.30
  -1   2   1    6.40    1.90
  -1  -2  -1    5.60    1.10
  -1   2   1    5.60    1.50
   1   2  -1    5.40    1.40
   1   2  -1    6.30    1.50
  -1  -2   1    3.30    1.00
   1  -2  -1    3.50    1.30
   1   2   1    3.00    0.90
  -1   2  -1    6.10    1.30
  -1  -2   1    3.30    1.20
   1  -2  -1    5.40    1.60
   1   2   1    3.60    1.00
  -2  -2  -1  200.38   11.60
  -2   2   1  226.98   13.80
   2  -2   1  214.18   12.10
  -2   2   1  185.58   13.30
  -2  -2  -1  193.18   12.80
  -2  -2  -1  229.38   11.30
   2   2  -1  217.88   12.90
   2   2   1  232.68   11.60
  -2  -2   1  213.98   13.40
  -2   2  -1  234.68   13.90
   2  -2  -1  213.28   13.20
  -2  -2   1  219.58   11.80
  -2  -2   1  215.58   13.00
  -2   2  -1  232.58   12.90
  -3  -2  -1  300.07   16.50
   3   2  -1  322.17   17.90
  -3   2   1  277.27   19.10
  -3  -2  -1  292.37   18.90
  -3   2  -1  319.57   19.80
   3  -2  -1  319.97   18.70
   3  -2  -1  261.47   18.50
  -3  -2   1  302.97   18.40
   3   2   1  308.37   16.20
  -3  -2   1  311.57   17.00
  -3  -2   1  295.17   19.10
  -4   2   1  158.58   13.80
  -4  -2  -1  147.69   13.30
  -4  -2  -1  138.79   10.50
  -4  -2   1  131.59   10.50
  -4   2  -1  126.29   12.60
  -4  -2   1  136.69   14.60
   4   2   1  143.79    9.90
  -5   2   1   76.79   11.50
   5  -2   1   57.99    4.20
   5   2  -1   58.49    3.80
  -5  -2  -1   54.99   10.10
  -5   2   1   54.19    8.50
  -5  -2  -1   60.99    7.60
   5  -2   1   66.19    6.50
   5  -2  -1   65.09    4.90
  -5   2  -1   54.89   10.20
  -5   2  -1   53.09    8.70
  -5  -2   1   49.00    6.60
   5  -2  -1   56.79    3.60
   5   2   1   65.69    5.40
  -5  -2   1   76.29   11.10
  -6   2   1  116.59    6.50
  -6   2   1  116.69   14.90
   6  -2   1  121.59    7.80
   6   2  -1  136.69    9.60
   6   2  -1  115.89    6.80
   6  -2   1  136.99    9.10
   6   2   1  103.39   11.90
   6  -2  -1  141.19   10.60
  -6   2  -1  112.59   15.10
  -6  -2   1  113.79    6.60
   6   2   1  138.89    8.80
   6  -2  -1  122.29    6.50
   7   2  -1    5.70    1.10
   7  -2   1    5.10    1.50
  -7  -2  -1    4.70    1.00
  -7   2   1    7.00    1.00
   7  -2   1    7.90    1.40
   7   2  -1    6.70    1.80
   7   2   1    9.40    1.40
   7  -2  -1    7.60    1.10
   7  -2  -1    7.10    2.10
  -7   2  -1    5.00    1.00
  -7  -2   1    9.90    1.30
   7   2   1    7.00    2.00
  -8   2   1   -0.30    0.40
   8   2  -1    0.70    0.80
   8   2  -1    0.00    0.40
   8  -2   1    0.70    2.40
   8  -2   1    0.80    1.20
   8  -2  -1    0.50    2.80
   8   2   1    0.30    0.40
   8  -2  -1    0.40    1.80
   8   2   1    0.30    0.60
   9  -2   1    3.00    0.70
   9   2  -1    2.00    1.80
   9   2  -1    3.00    1.20
   9  -2   1    2.40    1.00
   9   2   1    5.00    0.90
   9  -2  -1    3.20    0.60
   9  -2  -1    2.10    0.80
   9   2   1    1.30    1.60
   0   3  -1   25.00    2.60
   0  -3   1   26.90    2.30
   0   3  -1   28.60    3.10
   0   3   1   28.70    2.70
   0   3   1   25.70    3.00
   0   3   1   26.60    2.50
   0  -3  -1   31.30    2.30
   0  -3   1   28.30    3.10
   0  -3  -1   26.30    2.90
   1  -3   1   20.40    2.60
   1   3  -1   22.40    2.90
  -1  -3  -1   18.20    2.30
  -1   3   1   20.40    3.00
  -1  -3  -1   21.10    2.50
   1   3  -1   20.60    3.00
   1   3  -1   20.90    2.10
  -1   3   1   16.10    2.00
  -1   3   1   19.00    3.00
  -1  -3   1   21.40    2.80
   1  -3  -1   18.90    2.80
  -1  -3   1   19.10    2.50
   1   3   1   22.60    2.50
   1   3   1   20.20    2.90
  -1   3  -1   20.70    2.20
  -1   3  -1   23.80    2.80
  -2   3   1  685.83   35.90
   2   3  -1  747.03   34.40
  -2   3   1  729.43   41.10
  -2  -3  -1  676.83   33.40
  -2  -3  -1  629.44   34.50
   2  -3   1  734.43   34.10
   2  -3  -1  666.63   34.80
  -2   3  -1  747.03   34.90
  -2  -3   1  695.03   34.80
  -2   3  -1  757.42   36.20
   2   3   1  621.44   35.30
   2   3   1  704.93   33.60
  -2  -3   1  710.03   35.00
  -3   3   1   34.90    5.80
  -3   3   1   35.30    5.70
  -3  -3  -1   33.90    3.20
  -3  -3  -1   39.10    4.50
  -3  -3  -1   41.20    5.40
   3  -3   1   36.70    4.30
   3  -3  -1   39.50    5.20
  -3   3  -1   25.60    7.30
  -3  -3   1   33.30    5.00
  -3  -3   1   35.50    5.00
  -3   3  -1   49.30    6.50
  -3  -3   1   39.70    3.90
   3   3   1   42.00    4.20
  -4   3   1    2.70    2.90
  -4  -3  -1    4.90    2.70
  -4  -3  -1    3.80    1.70
  -4  -3   1    8.60    2.40
  -4  -3   1    4.30    2.50
   4  -3  -1   -0.60    3.40
  -4   3  -1    5.30    3.50
  -5  -3  -1   28.40    4.90
  -5  -3  -1   23.10    6.50
  -5   3   1   34.80    8.50
   5   3  -1   32.40    3.60
   5   3  -1   25.60    2.30
  -5   3   1   24.10    2.60
   5  -3   1   32.20    2.30
   5  -3   1   33.20    3.30
  -5  -3   1   26.50    4.60
  -5   3  -1   16.70    6.30
  -5  -3   1   21.90    6.60
   5  -3  -1   32.10    3.10
   5  -3  -1   30.70    2.20
   5   3   1   29.30    2.50
   5   3   1   29.30    2.50
   5   3   1   33.90    3.90
   6  -3   1  536.75   25.30
  -6   3   1  503.45   23.40
   6   3  -1  488.65   23.50
   6  -3   1  521.15   23.50
  -6   3   1  496.75   36.40
   6   3  -1  560.24   26.40
   6   3   1  578.04   26.90
   6   3   1  491.75   23.60
   6  -3  -1  480.85   24.00
  -6   3  -1  500.75   23.20
   6  -3  -1  528.05   25.10
  -6   3  -1  508.25   36.80
   6   3   1  512.55   24.10
  -6  -3   1  494.45   23.60
   7   3  -1  107.89    7.80
  -7   3   1  108.99    5.90
   7  -3   1  109.09    6.00
  -7  -3  -1  107.69    6.10
   7   3  -1  113.09    6.30
   7  -3   1  116.19    7.70
   7  -3  -1  125.09    8.50
   7   3   1  111.39    6.40
   7   3   1  125.29    8.60
  -7   3  -1  100.39    5.70
  -7  -3   1  111.79    6.20
   7  -3  -1  116.19    6.20
   8  -3   1   12.30    2.30
   8  -3   1   12.20    3.40
   8   3  -1   11.40    1.90
   8   3  -1   11.10    1.30
   8  -3  -1    9.40    1.60
   8  -3  -1    9.40    2.70
   8   3   1   10.70    1.30
   8   3   1   11.70    2.00
   9  -3   1   21.10    1.20
   9  -3   1   19.60    1.70
   9   3  -1   19.60    1.70
   9   3  -1   16.90    2.60
   9   3   1   23.50    1.50
   9  -3  -1   21.20    1.20
   9  -3  -1   17.30    1.60
   9   3   1   19.20    2.50
   0  -4   1    6.60    1.30
   0   4   1    8.90    1.70
   0  -4  -1    7.90    1.20
   0   4  -1    5.40    1.60
   0   4  -1    8.20    1.70
   0   4   1    5.70    1.90
   0   4   1    6.70    1.50
   0  -4  -1   10.70    2.10
   0  -4   1    6.30    1.70
   1   4  -1  129.59    9.80
  -1   4   1  143.59   10.10
   1  -4   1  140.59    9.60
  -1  -4  -1  140.49    9.50
   1   4  -1  137.59    8.00
  -1   4   1  139.89   10.20
  -1  -4  -1  144.09    8.40
  -1   4   1  155.98    8.30
   1   4  -1  129.79   10.00
  -1   4  -1  136.89    9.80
   1  -4  -1  134.09    9.60
  -1   4  -1  159.58    8.50
  -1   4  -1  138.29   10.10
   1   4   1  125.69    9.50
  -1  -4   1  146.79    8.70
  -1  -4   1  146.29   10.00
   2  -4   1  362.76   19.40
  -2  -4  -1  317.57   18.60
  -2   4   1  332.37   20.60
   2   4  -1  335.07   18.00
   2   4  -1  355.86   29.20
  -2  -4  -1  331.97   19.70
   2   4  -1  323.17   19.30
  -2   4   1  348.77   21.00
   2   4   1  306.17   20.30
  -2  -4   1  346.17   20.00
  -2   4  -1  336.27   20.00
   2  -4  -1  344.87   20.00
  -2  -4   1  355.66   19.50
  -2   4  -1  375.76   21.20
   2   4   1  355.16   18.60
  -3  -4  -1  278.87   17.10
  -3   4   1  294.77   20.10
   3  -4   1  251.67   17.10
  -3  -4  -1  284.97   18.20
  -3   4  -1  319.47   19.70
  -3  -4   1  301.87   18.80
   3  -4  -1  262.67   18.30
  -3  -4   1  285.57   18.60
  -4   4   1    8.90    3.80
  -4  -4  -1   15.60    4.20
  -4   4  -1   29.40    7.80
  -4  -4   1   18.20    4.90
   5   4  -1   14.70    1.70
   5   4  -1   17.10    2.00
   5  -4   1   12.80    2.00
   5  -4   1   13.60    1.40
   5   4  -1   16.60    2.60
  -5  -4  -1   10.20    4.40
  -5   4   1   19.10    5.90
   5   4   1   13.90    2.60
   5  -4  -1   12.00    2.30
  -5  -4   1   19.20    6.70
   5   4   1   13.30    1.60
  -5   4  -1   12.40    2.20
   5   4   1   13.90    1.80
   5  -4  -1   13.20    1.40
  -5  -4   1   16.50    1.90
  -5   4  -1   20.60    6.70
   6   4  -1   33.10    2.80
   6  -4   1   35.90    3.60
   6   4  -1   28.30    3.00
   6  -4   1   29.80    2.30
  -6   4   1   30.80    2.70
   6   4  -1   31.70    3.80
   6   4   1   29.80    2.60
   6  -4  -1   28.20    4.30
   6   4   1   29.60    3.90
  -6   4  -1   32.00    2.30
   6  -4  -1   26.30    2.70
  -6   4  -1   14.00    7.20
   6   4   1   29.90    2.80
   7  -4   1   62.39    4.80
  -7  -4  -1   54.69    4.50
   7   4  -1   59.39    5.30
   7   4  -1   60.99    4.00
   7  -4   1   61.59    6.40
   7   4   1   57.89    5.40
   7  -4  -1   58.39    6.00
   7  -4  -1   56.39    4.70
   7   4   1   58.19    4.10
   8   4  -1    5.50    0.90
  -8   4   1    5.30    1.00
   8   4  -1    4.90    1.30
   8  -4   1    4.50    1.30
   8  -4   1    6.60    2.10
  -8  -4  -1    6.60    1.00
  -8   4  -1    5.50    0.80
   8  -4  -1    3.90    1.40
   8  -4  -1    5.50    0.90
   8   4   1    5.20    0.90
  -8  -4   1    6.00    1.00
   8   4   1    5.60    1.60
   9  -4   1    0.20    0.50
   9   4  -1   -0.40    1.50
   9  -4   1    0.70    0.30
   9   4  -1    1.00    1.10
   9   4   1    0.80    0.40
   9   4   1    0.80    1.20
   9  -4  -1    0.70    0.20
   0   5  -1   18.80    3.20
   0  -5  -1   22.00    3.40
   0  -5   1   20.20    2.40
   0   5   1   20.60    2.80
   0   5   1   20.20    3.10
   0  -5   1   19.80    3.70
   0  -5  -1   19.90    2.50
   0   5   1   22.80    3.40
   0   5  -1   21.30    3.20
   1   5  -1   28.30    4.70
   1  -5   1   35.30    4.50
  -1   5   1   29.90    4.40
   1   5  -1   34.10    4.40
  -1   5   1   37.20    3.50
  -1   5   1   38.10    4.90
  -1  -5  -1   35.50    3.30
   1   5  -1   33.10    3.30
  -1  -5  -1   33.20    4.40
   1   5   1   35.10    4.40
  -1   5  -1   35.70    4.80
  -1   5  -1   36.10    4.70
   1   5   1   35.40    4.80
  -1  -5   1   37.60    3.60
  -1   5  -1   37.70    3.60
   1  -5  -1   30.70    4.40
  -1  -5   1   33.10    4.70
  -2  -5  -1   88.79    7.40
   2  -5   1   94.29    8.40
  -2   5   1   80.49    8.70
  -2   5   1  118.39   10.10
   2   5  -1  104.69    6.90
  -2  -5  -1   89.99    8.00
   2  -5  -1   95.49    8.80
   2   5   1   95.99    7.90
  -2  -5   1   91.69    8.60
  -2   5  -1  100.69    9.70
  -2  -5   1   92.19    7.70
  -2   5  -1   91.39    9.00
  -3  -5  -1  313.07   19.60
  -3  -5  -1  295.07   19.40
  -3   5   1  323.77   22.50
  -3   5   1  334.17   22.60
  -3  -5   1  308.57   21.00
  -3  -5   1  322.47   20.00
  -3   5  -1  294.97   21.70
   3  -5  -1  295.27   20.40
  -4   5   1   73.59   10.40
   4  -5   1   58.89    3.60
  -4  -5  -1   49.50    7.80
   4   5   1   64.29    4.20
   4   5   1   65.89    6.50
   4  -5  -1   69.79    5.30
  -4  -5   1   53.49    7.80
  -4   5  -1   68.29   10.20
   4  -5  -1   69.39    5.00
  -5   5   1  129.29   15.50
   5   5  -1  114.19    6.50
  -5   5   1  111.69    6.00
   5   5  -1  118.59    6.70
   5   5  -1  130.89    8.60
  -5  -5  -1  116.99   14.00
   5  -5   1  114.79    6.10
   5  -5   1  127.79    7.60
   5   5   1  130.89    8.80
   5  -5  -1  116.39    6.30
   5  -5  -1  120.99    7.90
  -5   5  -1  104.69   14.20
   5   5   1  107.89    6.60
   5   5   1  115.89    6.60
  -5  -5   1  100.69    6.30
  -5   5  -1  108.09    5.90
   6   5  -1   84.19    5.20
   6   5  -1   91.79    6.90
  -6   5   1   65.49   13.40
  -6  -5  -1   77.29    4.90
  -6   5   1   75.99    4.50
   6  -5   1   81.19    6.90
   6  -5   1   78.79    5.30
   6   5  -1   78.09    4.90
   6  -5  -1   86.19    6.90
  -6  -5   1   78.99    4.90
   6   5   1   80.59    5.10
   6   5   1   89.39    5.50
  -6   5  -1   76.89   13.70
   6  -5  -1   76.09    5.30
   6   5   1   88.19    7.10
  -6   5  -1   81.39    4.50
  -7   5   1   16.90    1.50
   7  -5   1   19.10    4.00
   7   5  -1   22.20    2.00
  -7  -5  -1   17.00    1.80
   7  -5   1   16.50    2.60
   7   5  -1   18.60    1.70
   7   5  -1   16.90    2.60
   7   5   1   20.30    2.20
   7   5   1   17.90    1.80
   7   5   1   18.90    3.00
   7  -5  -1   20.80    3.30
   7  -5  -1   17.80    2.20
  -7  -5   1   19.60    1.90
  -7   5  -1   18.30    1.50
  -8  -5  -1   18.20    1.70
   8   5  -1   20.60    2.40
  -8   5   1   21.40    1.50
   8  -5   1   23.70    2.20
   8  -5   1   21.90    1.50
  -8   5  -1   23.60    1.50
   8   5   1   17.80    2.50
   8  -5  -1   18.70    1.90
   8  -5  -1   21.40    1.40
   8   5   1   21.30    1.90
   9  -5   1    3.50    0.40
   9   5  -1    3.70    1.30
   9  -5  -1    3.90    0.50
   9   5   1    3.60    0.50
   9   5   1    2.00    1.10
   0  -6   1  490.75   25.40
   0  -6   1  496.45   28.50
   0  -6  -1  521.05   28.30
   0   6  -1  542.35   27.40
   0   6   1  592.64   27.00
   0   6  -1  499.85   28.40
   0  -6  -1  430.56   24.90
   0   6   1  528.15   28.70
  -1   6   1  145.39   11.50
  -1   6   1  153.58   12.50
  -1  -6  -1  126.49   11.10
   1  -6   1  135.09   11.40
   1   6  -1  131.19   11.10
   1   6  -1  158.98   11.00
  -1  -6  -1  173.68    9.40
  -1   6  -1  157.38   12.40
  -1  -6   1  162.68    9.50
  -1   6  -1  143.49   11.60
   1  -6  -1  147.99   11.80
  -1  -6   1  148.69   12.10
  -2   6   1   15.40    4.30
  -2  -6  -1   16.80    2.90
  -2  -6  -1   11.00    3.20
  -2   6   1   18.50    5.30
   2  -6   1   19.30    4.40
  -2  -6   1   14.60    3.10
  -2  -6   1   16.80    4.20
  -2   6  -1   14.00    4.30
   2  -6  -1   12.50    3.50
  -2   6  -1   27.00    4.90
  -3  -6  -1  161.58   14.20
  -3   6   1  180.78   16.10
  -3  -6  -1  193.98   13.80
  -3  -6   1  187.58   13.90
  -3  -6   1  188.88   16.00
  -3   6  -1  218.28   17.70
   4   6  -1   17.40    2.70
   4  -6   1   17.60    2.90
   4   6  -1   14.00    1.80
  -4   6   1   13.50    4.20
   4  -6   1   17.20    2.20
  -4   6   1   19.30    1.50
   4   6   1   17.80    2.80
  -4   6  -1   20.90    6.60
   4   6   1   19.30    3.70
   4  -6  -1   17.70    2.40
   5   6  -1   14.10    2.50
   5   6  -1   13.50    1.80
   5  -6   1   13.90    2.40
  -5   6   1    5.90    4.90
   5   6  -1   12.00    1.50
   5  -6   1   13.30    3.10
  -5   6   1    9.60    1.20
  -5  -6  -1   11.90    2.00
  -5   6  -1   10.50    1.30
  -5   6  -1   10.90    7.00
   5   6   1   10.70    1.60
   5   6   1   12.70    2.50
   5  -6  -1   14.60    2.10
   5  -6  -1   11.50    2.40
   5   6   1   13.50    1.70
  -5  -6   1    8.20    1.50
  -6   6   1   85.39    4.80
   6  -6   1   84.29    5.30
  -6  -6  -1   84.09    5.20
   6   6  -1   84.79    5.40
   6   6  -1   88.29    5.30
   6  -6   1   83.99    6.30
   6   6  -1   91.99    7.00
   6   6   1   90.39    5.60
   6   6   1   90.79    5.40
   6  -6  -1   84.39    4.70
  -6   6  -1   84.19    4.70
   6  -6  -1   91.39    5.90
  -6  -6   1   82.89    5.20
   6   6   1   89.99    7.30
   7  -6   1    3.40    1.30
   7  -6   1    5.40    1.10
   7   6  -1    5.30    1.00
   7   6  -1    6.30    1.70
  -7  -6  -1    2.80    0.80
  -7   6   1    4.60    0.80
   7   6  -1    4.20    1.00
  -7   6  -1    4.90    0.80
   7   6   1    4.80    1.50
   7   6   1    4.70    1.10
   7   6   1    5.80    1.10
   7  -6  -1    5.00    0.80
   7  -6  -1    4.80    1.30
  -7  -6   1    5.80    1.10
  -8  -6  -1   15.60    1.40
  -8   6   1   15.90    1.20
   8   6  -1   15.50    2.00
   8   6  -1   16.40    1.40
   8  -6   1   13.10    1.60
  -8  -6   1   17.20    1.50
   8   6   1   14.40    2.40
   8   6   1   14.80    1.60
  -8   6  -1   15.00    1.20
   8  -6  -1   15.70    1.10
   9  -6   1    6.90    0.70
   9   6   1    5.30    0.60
   0  -7   1   90.39    9.90
   0   7   1   94.89    7.70
   0   7  -1   90.09    8.00
   0   7  -1   81.59    8.90
   0  -7  -1   72.69    6.50
   0  -7  -1   92.19    9.30
   0  -7   1   82.09    7.00
   1  -7   1  343.97   22.10
  -1   7   1  333.57   21.20
  -1   7   1  320.47   22.70
  -1  -7  -1  360.16   18.00
  -1  -7  -1  335.77   22.30
   1  -7  -1  363.06   22.50
  -1   7  -1  304.17   22.00
  -1  -7   1  359.66   18.20
  -1   7  -1  277.97   20.50
  -2   7   1  127.99   12.40
  -2  -7  -1  124.99   11.70
   2  -7   1  115.59   11.90
  -2   7   1  126.99   13.30
  -2  -7  -1  141.09    9.60
  -2   7  -1  132.09   12.80
  -2  -7   1  115.39   13.90
  -2  -7   1  141.39   10.30
   2  -7  -1  126.19   12.70
  -3   7   1   58.39    8.80
   3   7  -1   56.79    3.80
  -3  -7  -1   54.09    6.40
   3  -7   1   56.89    3.10
  -3   7  -1   67.09    9.80
   3  -7  -1   68.29    3.40
   3   7   1   57.29    3.90
  -3  -7   1   58.09    6.80
  -4   7   1    3.00    0.70
   4   7  -1    2.00    1.30
  -4  -7  -1    3.50    3.00
  -4  -7  -1    4.30    1.20
  -4   7   1   -0.10    2.30
   4  -7   1    2.00    0.90
   4   7  -1    2.90    1.00
   4  -7   1    3.10    0.80
   4   7   1    4.00    1.00
   4  -7  -1    3.40    0.70
   4   7   1    3.20    1.50
   4  -7  -1    3.10    0.90
  -4   7  -1    2.30    0.60
  -4   7  -1   -0.40    2.30
  -4  -7   1    3.60    1.10
   5  -7   1    3.50    1.00
   5   7  -1    5.90    1.40
   5  -7   1    4.50    1.60
   5   7  -1    4.40    1.20
  -5  -7  -1    3.00    1.10
   5   7  -1    2.50    1.50
  -5   7   1   -3.30    5.30
   5   7   1    3.80    1.20
   5   7   1    5.20    1.90
  -5  -7   1    2.00    1.30
   5  -7  -1    6.30    1.30
  -5   7  -1    4.80    1.00
   5   7   1    2.80    1.00
  -5   7  -1   -0.40    5.20
   5  -7  -1    3.70    0.70
   6   7  -1    4.80    1.00
   6   7  -1    4.50    1.50
   6   7  -1    3.40    1.10
   6  -7   1    3.90    0.80
  -6  -7  -1    3.70    1.00
   6  -7   1    3.20    1.10
  -6   7   1    6.20    0.90
  -6  -7   1    4.70    1.10
   6   7   1    6.10    1.40
   6  -7  -1    5.30    0.80
   6   7   1    4.10    1.00
  -6   7  -1    3.80    0.80
   6   7   1    3.80    1.50
   6  -7  -1    4.00    1.00
  -7  -7  -1    6.50    1.20
   7  -7   1    4.30    1.00
   7   7  -1    4.70    1.00
   7  -7   1    7.20    0.80
   7   7  -1    5.40    1.40
   7   7  -1    8.00    1.10
  -7   7   1    7.90    0.90
  -7   7  -1    6.20    0.80
   7   7   1    6.80    1.10
   7  -7  -1    6.00    0.70
  -7  -7   1    8.00    1.20
   7   7   1    7.90    1.50
   7   7   1    6.20    1.70
  -8   7   1   52.59    2.70
   8   7  -1   49.50    2.90
   8   7  -1   44.70    3.30
  -8  -7  -1   47.90    2.90
   8  -7   1   50.19    2.60
   8  -7  -1   50.69    2.50
  -8  -7   1   52.29    3.00
   8   7   1   50.99    3.00
  -8   7  -1   49.99    3.10
   8   7   1   42.90    3.70
   0  -8  -1    9.90    4.70
   0   8   1    1.70    1.50
   0  -8   1    2.50    1.30
   0  -8  -1    3.40    1.40
   0   8  -1    4.10    2.50
   0  -8   1    7.00    4.30
   0   8   1    6.00    3.90
   0   8  -1    5.20    3.70
  -1  -8  -1   76.59    7.80
  -1   8   1   73.59    8.40
  -1  -8  -1   62.99   10.50
   1  -8   1   68.89   10.70
  -1   8  -1   67.29    8.70
  -1  -8   1   72.89    6.50
   1  -8  -1   71.59   10.40
  -1  -8   1   71.99   10.10
  -1   8  -1   69.09   10.80
  -2  -8  -1   57.29    5.60
  -2   8   1   50.09    8.10
  -2   8  -1   57.29    8.70
  -2  -8   1   67.19    6.40
  -3   8   1   65.19   10.10
  -3  -8  -1   70.29    7.10
   3   8  -1   69.29    4.40
  -3   8   1   65.69    3.70
  -3  -8  -1   58.69    4.30
   3  -8   1   71.59    3.60
   3   8   1   73.89    6.00
   3  -8  -1   66.09    3.50
  -3  -8   1   74.39    7.80
   3   8   1   65.39    4.40
  -3  -8   1   72.29    4.90
  -3   8  -1   70.69   11.40
   4   8  -1  330.57   17.50
   4  -8   1  309.57   14.30
   4   8  -1  329.27   15.40
  -4  -8  -1  298.87   15.10
  -4   8   1  333.07   14.60
  -4   8   1  302.77   26.70
   4  -8  -1  310.07   14.20
  -4  -8   1  299.17   15.10
  -4   8  -1  303.27   14.50
  -4   8  -1  311.67   26.90
   4   8   1  331.57   17.80
   4   8   1  318.17   15.50
  -5  -8  -1  216.08   11.10
   5  -8   1  221.98   10.20
  -5   8   1  223.08   22.90
  -5   8   1  217.08   10.50
   5  -8   1  224.88   10.90
   5   8  -1  223.98   13.10
   5   8  -1  216.78   11.30
   5   8  -1  219.08   11.50
   5   8   1  224.88   13.70
  -5  -8   1  217.58   11.10
  -5   8  -1  202.28   23.70
  -5   8  -1  221.28   10.50
   5   8   1  221.08   11.60
   5  -8  -1  211.38   10.10
   5   8   1  220.08   11.40
   6   8  -1   13.80    3.10
   6  -8   1   17.90    1.40
   6   8  -1   17.50    2.00
   6   8  -1   16.60    2.40
  -6   8   1   16.30    1.80
   6   8   1   18.70    3.00
   6   8   1   18.50    2.30
   6  -8  -1   16.10    1.30
   6   8   1   16.40    2.00
   7   8  -1    2.30    1.00
   7   8  -1    2.30    0.60
  -7  -8  -1    2.40    0.80
   7  -8   1    1.30    0.40
   7   8  -1    2.10    0.80
  -7   8   1    1.40    0.50
   7   8   1    1.60    0.90
   7   8   1    2.20    0.70
   7   8   1    1.60    0.70
   7  -8  -1    1.90    0.40
  -7   8  -1    2.30    0.60
  -7  -8   1    2.00    0.70
  -8   8   1   17.50    1.30
  -8  -8  -1   15.80    1.50
   8   8  -1   12.50    1.50
   8  -8   1   15.60    1.10
   8   8  -1   15.20    1.40
  -8   8  -1   17.40    1.10
   8   8   1   18.90    1.40
   8   8   1   12.90    1.60
  -8  -8   1   20.20    1.50
   8  -8  -1   16.30    1.10
   0  -9   1   22.30    1.90
   0  -9   1    7.40    7.70
   0  -9  -1   24.30    2.00
   0  -9   1   16.60    3.80
   0   9  -1    9.90   10.00
   0   9  -1   23.40    1.90
  -1  -9  -1   10.40    1.40
  -1   9   1    9.30    0.90
  -1   9   1    9.80    1.00
  -1  -9   1    7.00    2.50
  -1  -9   1    7.20    1.30
  -1   9  -1    8.90    0.90
  -1   9  -1    7.20    1.00
   1  -9  -1    8.90    1.40
  -1   9  -1    8.60    4.20
  -2  -9  -1    0.00    1.30
   2  -9   1    1.30    0.40
  -2   9   1    1.30    0.50
  -2  -9  -1    1.70    0.90
  -2   9   1   -0.60    2.90
   2   9  -1    0.20    0.70
   2   9   1    0.80    1.10
   2  -9  -1    0.60    0.70
  -2   9  -1   -0.20    3.30
  -2  -9   1    1.10    1.60
   2  -9  -1    1.10    0.40
  -2  -9   1    1.40    0.70
  -2   9  -1    1.40    0.50
   3   9  -1    9.20    1.50
  -3   9   1   10.60    1.20
  -3   9   1   23.30    7.90
   3  -9   1   11.80    1.00
  -3  -9  -1   17.50    4.00
  -3  -9  -1   11.60    1.70
  -3   9  -1   12.30    1.20
   3   9   1   12.70    2.50
  -3  -9   1   11.30    1.60
  -3   9  -1    9.40    5.70
  -3  -9   1   12.10    5.30
   3  -9  -1   13.40    1.10
   3   9   1   16.60    1.80
  -4   9   1  254.97   11.60
   4   9  -1  245.38   14.20
   4   9  -1  234.28   12.30
   4  -9   1  245.38   11.20
  -4   9   1  226.98   23.00
  -4  -9  -1  207.58   13.00
  -4   9  -1  231.18   23.30
   4   9   1  242.68   12.40
   4   9   1  257.57   16.40
  -4   9  -1  263.17   13.00
   4  -9  -1  253.57   11.20
   5  -9   1   40.50    2.50
   5   9  -1   40.20    4.20
  -5  -9  -1   38.70    3.10
  -5   9   1   44.10    2.80
   5   9  -1   40.40    3.40
   5   9  -1   45.60    3.50
  -5  -9   1   39.40    3.20
   5  -9  -1   41.40    2.50
   5   9   1   45.80    3.70
   5   9   1   44.80    4.80
  -5   9  -1   40.60    2.70
   5   9   1   41.30    3.30
   6  -9   1   11.80    1.10
  -6  -9  -1   12.00    1.60
   6   9  -1    9.80    1.60
   6   9  -1    7.90    1.80
  -6   9   1   12.60    1.20
   6   9  -1   11.60    1.60
   6   9   1    9.60    1.60
   6   9   1   10.40    2.20
  -6   9  -1   10.90    1.10
   6   9   1   11.90    1.70
   6  -9  -1   11.70    1.00
  -6  -9   1   10.40    1.60
  -7  -9  -1    3.30    0.80
   7   9  -1    1.60    0.80
   7  -9   1    2.10    0.40
   7   9  -1    2.80    1.20
  -7   9   1    3.20    0.80
  -7  -9   1    2.90    0.70
   7   9   1    2.80    0.80
   7  -9  -1    2.70    0.50
  -7   9  -1    2.80    0.60
   7   9   1    1.90    0.60
   7   9   1    2.70    1.10
  -8   9   1    6.10    0.60
  -8  -9  -1    7.30    0.80
   8   9   1    5.20    0.70
  -8  -9   1    3.80    0.90
   0  10  -1   32.30    2.20
   0 -10   1   30.20    2.40
   0 -10  -1   31.40    2.50
   0  10   1   33.80    2.20
   0  10  -1   29.80    2.30
   1 -10   1   38.80    2.70
  -1 -10  -1   44.50    3.10
  -1  10   1   41.20    2.40
  -1  10   1   37.10    2.50
   1  10  -1   39.20    2.70
  -1  10  -1   38.80    2.40
   1 -10  -1   40.20    2.80
  -1 -10   1   40.30    2.90
  -1 -10   1   31.20    5.40
  -1  10  -1   39.70    2.60
   1  10   1   41.50    3.40
  -2 -10  -1   19.70    2.10
  -2 -10  -1   17.10    4.30
   2  10  -1   23.60    2.10
  -2  10   1   21.50    6.80
   2  10  -1   21.80    2.00
  -2  10   1   22.60    1.70
   2 -10  -1   20.20    1.80
  -2 -10   1   20.00    2.10
  -2  10  -1   15.30    8.30
   2  10   1   20.40    2.10
  -2  10  -1   21.00    1.70
   2  10   1   20.10    3.00
  -3 -10  -1   18.20    2.10
   3  10  -1   21.90    3.10
   3  10  -1   18.90    2.90
  -3  10   1   17.00    7.80
   3  10   1   20.50    3.10
   3 -10  -1   24.40    2.30
  -3  10  -1   35.80   10.20
  -3  10  -1   21.20    2.10
   3  10   1   22.20    3.00
  -3 -10   1   18.60    2.80
   4 -10   1    4.20    0.70
  -4 -10  -1    2.30    1.00
   4  10  -1    2.50    1.10
   4  10  -1    2.60    0.90
  -4  10   1   -3.70    6.40
  -4  10   1    3.60    0.70
  -4 -10   1    4.10    1.10
   4  10   1    3.90    1.90
   4  10   1    3.20    1.00
   4 -10  -1    4.10    0.80
  -4  10  -1   -7.90    6.70
  -4  10  -1    3.30    0.70
  -5 -10  -1   11.00    1.60
   5  10  -1    8.60    2.80
   5  10  -1   12.00    1.80
   5  10  -1   12.20    1.70
   5 -10   1   13.00    1.10
  -5  10   1   12.10    1.30
   5 -10  -1   11.80    1.10
   5  10   1   10.10    1.60
   5  10   1    8.90    1.60
  -5  10  -1   12.00    1.30
   5  10   1   11.40    2.40
  -5 -10   1   13.80    1.70
  -6 -10  -1   14.70    1.60
   6  10  -1   12.60    1.60
   6  10  -1    8.70    1.90
   6  10  -1   14.30    1.70
   6 -10   1   12.50    1.10
  -6  10   1   15.20    1.30
   6  10   1   13.80    1.70
  -6 -10   1   10.90    1.60
   6  10   1   10.70    2.00
   6 -10  -1   12.80    1.10
   6  10   1   11.70    1.80
  -6  10  -1   13.90    1.20
  -7 -10  -1   18.70    1.60
  -7  10   1   15.70    1.20
   7 -10   1   16.30    1.40
   7  10  -1   15.30    1.40
  -7 -10   1   13.90    1.40
   7  10   1   16.30    1.50
   7  10   1   16.10    1.60
  -7  10  -1   16.30    1.30
   7  10   1   12.80    1.80
   0 -11  -1  215.98   11.00
   0  11  -1  224.28   10.90
   0  11  -1  217.68   10.40
   0 -11   1  232.48   11.00
   0  11   1  227.98   10.80
  -1  11   1   43.00    2.70
   1  11  -1   37.50    2.90
  -1  11   1   39.40    2.40
   1 -11   1   40.90    2.70
  -1 -11  -1   41.70    3.10
   1  11  -1   43.50    3.10
   1  11   1   41.40    2.80
   1 -11  -1   42.10    2.90
  -1  11  -1   41.80    2.80
   1  11   1   37.10    2.90
  -1 -11   1   40.10    3.00
  -1  11  -1   41.90    2.50
  -2  11   1  224.98   10.80
   2  11  -1  210.88   12.00
   2  11  -1  214.58   10.80
  -2 -11  -1  226.48   12.30
  -2  11  -1  244.08   10.70
   2  11   1  215.78   13.10
  -2  11  -1  194.18   21.00
   2  11   1  218.88   11.80
  -2  11  -1  246.88   11.00
  -2 -11   1  222.58   11.30
   2 -11  -1  227.08   10.70
  -3  11   1   17.20    8.60
  -3 -11  -1    8.20    1.50
   3  11  -1   10.70    1.50
  -3  11   1    9.70    1.20
   3  11  -1    7.30    1.90
  -3  11  -1   18.30   10.90
  -3  11  -1    9.90    1.20
   3  11   1    9.80    2.10
  -3 -11   1    9.80    1.50
   3  11   1    9.30    1.50
   4  11  -1   24.40    2.40
  -4  11   1   27.80    2.10
   4  11  -1   23.00    3.10
  -4 -11  -1   29.70    2.50
   4 -11   1   24.30    1.80
   4  11   1   26.70    2.60
  -4 -11   1   28.10    2.50
   4  11   1   21.50    3.30
  -4  11  -1   29.40    2.10
   5  11  -1   36.90    3.70
  -5 -11  -1   40.10    3.10
   5 -11   1   40.30    2.50
  -5  11   1   43.30    2.70
   5  11  -1   39.50    3.30
   5  11  -1   41.00    3.20
   5  11   1   36.30    4.00
  -5 -11   1   40.60    3.10
  -5  11  -1   40.50    2.60
   5  11   1   45.30    3.50
   5  11   1   41.10    3.30
   6  11  -1   10.20    1.50
   6 -11   1   10.40    1.00
  -6  11   1   11.20    1.10
   6  11  -1   10.80    1.40
  -6 -11  -1    8.90    1.40
   6  11  -1    7.40    1.50
   6  11   1   10.40    1.40
   6  11   1    8.10    1.60
  -6  11  -1   11.20    1.10
  -6 -11   1   10.80    1.40
   6  11   1   10.10    1.60
  -7  11   1    0.40    0.30
   7  11  -1    1.50    0.40
  -7  11   1    1.20    0.40
  -7 -11  -1    1.90    0.50
  -7  11  -1    0.50    0.30
   7  11   1    0.40    0.40
   7  11   1    1.00    0.70
  -7  11  -1    1.20    0.50
  -7 -11   1    1.50    0.50
   0  12   1    1.70    0.70
   0  12  -1    1.50    0.70
   0 -12  -1    1.70    0.80
   0 -12   1    1.90    0.60
   0  12  -1    0.60    0.60
  -1  12   1   32.00    2.40
   1 -12   1   33.20    2.40
  -1 -12  -1   31.00    2.70
  -1  12   1   31.00    2.10
   1  12  -1   34.20    2.60
   1  12  -1   34.20    2.60
   1 -12  -1   33.80    2.60
   1  12   1   32.50    3.80
  -1  12  -1   33.20    2.50
  -1 -12   1   34.40    2.70
  -1  12  -1   33.00    2.20
   1  12   1   29.90    2.40
   1  12   1   30.90    2.70
  -2 -12  -1   17.10    2.00
  -2  12   1   17.20    1.60
   2  12  -1   17.10    1.80
  -2  12   1   16.70    1.40
   2  12  -1   15.70    1.90
  -2  12  -1   10.20   12.70
  -2 -12   1   17.30    1.90
   2  12   1   15.00    2.60
  -2  12  -1   15.40    1.70
   2  12   1   17.20    1.80
  -2  12  -1   17.90    1.60
  -3 -12  -1   70.79    4.60
  -3  12   1   72.29    3.90
   3  12  -1   71.49    4.70
  -3  12   1   72.89    4.20
   3  12   1   67.39    5.90
   3  12   1   71.79    4.70
  -3  12  -1   78.29    4.30
  -3  12  -1   72.79    4.00
  -3 -12   1   74.49    4.70
  -4  12   1   15.70    1.50
   4  12  -1   16.30    1.90
  -4 -12  -1   13.60    1.80
  -4  12   1   14.40    1.50
   4  12  -1   12.60    1.80
  -4 -12   1   14.30    1.80
   4  12   1   16.20    2.00
  -4  12  -1   14.70    1.50
  -4  12  -1   15.60    1.50
   4  12   1   14.10    2.50
  -5 -12  -1   31.30    2.60
   5  12  -1   31.00    2.60
   5  12  -1   30.20    2.70
  -5  12   1   30.00    2.00
  -5  12  -1   30.80    2.10
   5  12   1   26.20    3.20
   5  12   1   28.80    2.50
   5  12   1   30.80    2.80
  -5 -12   1   30.20    2.50
  -5  12  -1   33.10    2.20
  -6  12   1    1.30    0.40
   6  12  -1    1.20    0.60
  -6 -12  -1    1.10    0.60
  -6  12   1    1.30    0.50
   6  12   1    0.30    0.50
  -6  12  -1    1.70    0.50
   6  12   1    1.80    0.60
  -6 -12   1    1.00    0.60
   6  12   1    0.90    0.90
  -6  12  -1    1.40    0.50
  -7  12   1   18.40    1.20
  -7  12   1   17.60    1.20
  -7 -12  -1   19.50    1.30
  -7  12  -1   16.80    1.20
   7  12   1   16.80    1.30
  -7 -12   1   18.90    1.30
  -7  12  -1   16.60    1.10
   0 -13  -1  133.49    7.00
   0 -13   1  131.99    6.70
   0  13  -1  123.49    6.80
   0  13   1  123.59    6.70
  -1  13   1    4.20    1.00
   1  13  -1    4.60    1.00
  -1 -13  -1    5.10    1.20
   1  13   1    2.60    0.90
   1  13   1    3.60    1.60
   1 -13  -1    5.70    1.00
  -1 -13   1    4.80    1.10
  -1  13  -1    3.80    0.70
   1  13   1    2.80    0.80
  -1  13  -1    3.40    0.90
   2  13  -1   32.20    2.60
  -2  13   1   31.60    2.40
  -2  13   1   31.60    2.00
  -2 -13  -1   28.50    2.60
  -2  13  -1   32.00    2.40
   2  13   1   32.00    2.60
   2  13   1   26.00    3.30
  -2  13  -1   29.90    2.10
  -2 -13   1   33.00    2.70
   3  13  -1    0.30    0.50
  -3  13   1    0.00    0.40
  -3 -13  -1    1.00    0.70
  -3  13   1    0.60    0.50
  -3  13  -1    0.20    0.50
   3  13   1    0.10    0.40
  -3  13  -1   -0.30    0.50
   3  13   1    0.10    0.80
  -3 -13   1    0.50    0.50
  -4  13   1    0.50    0.40
  -4 -13  -1    0.20    0.60
   4  13  -1    0.70    0.60
   4  13  -1    0.20    0.60
  -4  13   1    0.60    0.50
  -4 -13   1    0.00    0.50
   4  13   1    0.20    0.60
  -4  13  -1    0.10    0.40
   4  13   1   -1.10    0.70
   4  13   1    0.30    0.50
  -4  13  -1   -0.20    0.50
   5  13  -1    2.50    0.80
  -5  13   1    2.70    0.70
  -5  13   1    2.30    0.60
   5  13  -1    2.50    1.10
  -5 -13  -1    4.30    0.90
   5  13   1    0.80    1.10
  -5 -13   1    3.50    0.80
  -5  13  -1    2.00    0.60
   5  13   1    2.40    0.60
  -5  13  -1    3.50    0.70
   5  13   1    3.40    1.00
  -6  13   1   11.40    1.00
  -6  13   1   12.80    1.10
  -6 -13  -1   12.20    1.20
   6  13  -1   10.60    1.10
  -6 -13   1   13.10    1.20
  -6  13  -1   11.60    0.90
   6  13   1   11.20    1.20
  -6  13  -1   11.80    1.10
   6  13   1   10.50    1.20
   0  14   1   61.09    3.70
   0  14   1   48.90    5.30
   0 -14   1   64.79    3.50
   0  14  -1   55.99    4.30
   0 -14  -1   61.19    4.90
   1  14  -1   27.20    2.20
  -1 -14  -1   29.20    2.40
  -1  14   1   27.60    2.20
  -1  14  -1   28.50    2.40
  -1 -14   1   29.70    2.30
   1 -14  -1   29.00    2.00
   1  14   1   24.50    3.40
  -2 -14  -1   18.50    1.90
  -2  14   1   19.30    1.80
  -2  14  -1   17.80    1.40
  -2 -14   1   20.10    1.90
   2  14   1   19.10    3.80
  -2  14  -1   18.00    1.80
   2  14   1   17.80    1.80
  -3 -14  -1   22.50    2.00
  -3  14   1   20.30    1.80
   3  14   1   21.10    1.90
  -3  14  -1   19.30    1.50
  -3 -14   1   21.70    2.00
  -4  14   1   63.59    3.30
  -4 -14  -1   68.39    4.10
   4  14  -1   70.59    4.40
  -4  14   1   69.99    3.80
   4  14   1   67.89    4.40
  -4  14  -1   67.59    4.00
   4  14   1   66.89    4.10
  -4  14  -1   65.49    3.80
  -4 -14   1   66.69    4.00
   5  14  -1   61.39    3.70
  -5  14   1   56.69    3.30
  -5 -14  -1   66.59    3.60
  -5  14  -1   66.49    3.50
  -5 -14   1   59.19    3.50
  -5  14  -1   62.99    3.10
   5  14   1   59.79    3.70
  -6  14   1    6.60    0.70
  -6 -14  -1    7.20    0.80
   6  14   1    7.80    0.80
  -6  14  -1    8.10    0.80
  -6 -14   1    6.70    0.70
   0  15   1    2.80    0.70
   0  15  -1    2.90    0.70
  -1  15   1    3.90    0.80
  -1 -15  -1    4.10    0.80
  -1 -15   1    4.70    0.80
  -1  15  -1    4.60    1.00
  -2 -15  -1    2.30    0.70
  -2  15   1    2.10    0.70
  -2  15  -1    1.60    0.70
  -2 -15   1    1.90    0.60
  -3 -15  -1   11.10    1.30
  -3  15   1   10.00    1.20
  -3  15  -1    8.80    1.30
  -3 -15   1    9.40    1.10
   4  15  -1   61.69    3.60
  -4  15   1   58.39    3.30
  -4 -15  -1   60.69    3.50
   4  15   1   53.39    3.60
  -4  15  -1   60.79    3.40
  -4 -15   1   59.59    3.30
   5  15  -1   76.09    4.10
  -5  15   1   86.69    4.20
  -5  15  -1   63.29    4.20
  -5 -15   1   77.69    3.70
   5  15   1   74.49    4.00
   0  16  -1    0.60    0.50
  -1 -16  -1    7.70    1.00
  -1  16   1   10.20    1.10
  -1  16  -1    9.00    1.10
  -2 -16  -1    8.20    1.00
  -2  16   1    7.60    1.00
  -2 -16   1    7.40    0.90
  -2  16  -1    8.40    1.10
  -3  16   1    0.50    0.40
  -3 -16  -1    0.60    0.40
   3  16  -1    0.30    0.40
   3  16   1    1.10    0.50
  -3  16  -1   -0.20    0.30
  -3 -16   1    0.40    0.40
  -4  16   1   21.10    1.40
   4  16  -1   19.00    1.50
  -4 -16  -1   22.10    1.40
   4  16   1   19.70    1.50
   2  17  -1    6.10    1.00
  -2  17  -1    6.60    0.80
   3  17  -1    7.40    1.10
  -3  17  -1    6.20    1.00
   3  17   1    3.80    0.70
   0   0   2  182.28    9.20
   0   0  -2  170.28    8.80
   0   0  -2  176.88    7.70
   0   0  -2  150.58    8.70
   1   0  -2 3639.74  158.68
   1   0  -2 3087.59  158.38
  -1   0   2 3869.91  158.38
  -1   0   2 4065.99  159.18
  -1   0   2 3435.66  157.88
   2   0   2  506.55   23.60
   2   0  -2  521.25   27.40
   2   0  -2  533.45   27.30
  -2   0  -2  530.15   26.70
  -2   0   2  542.15   27.50
  -2   0   2  556.14   27.30
   2   0   2  537.75   23.70
  -3   0  -2  611.44   31.00
  -3   0   2  565.74   31.70
   3   0  -2  514.25   32.60
   3   0   2  615.14   26.80
  -3   0   2  557.44   30.60
   3   0   2  593.84   26.70
   3   0  -2  575.84   31.20
   4   0   2    8.30    1.90
  -4   0   2    4.10    2.70
  -4   0  -2    9.90    3.10
  -4   0   2    7.50    2.80
  -4   0  -2    6.00    3.20
   4   0  -2    2.10    2.50
  -5   0   2   20.70    6.20
  -5   0   2   33.70    7.60
   5   0  -2   23.70    2.10
  -5   0  -2   27.50    7.10
  -5   0  -2   28.40    6.90
   6   0   2   33.70    2.80
   6   0  -2   35.40    3.70
  -6   0   2   32.20    2.50
  -6   0  -2   32.10    7.20
   6   0   2   29.50    3.60
  -6   0   2   39.30    9.80
   6   0  -2   34.10    2.60
   7   0  -2   13.10    2.20
   7   0  -2   11.80    1.30
   7   0   2   12.30    2.30
   7   0   2    8.60    1.50
   8   0  -2   -0.90    0.50
  -8   0   2    0.20    0.40
   8   0   2    0.40    0.70
   8   0   2    0.20    0.30
   8   0  -2    0.60    2.50
   9   0  -2   39.80    3.00
   9   0   2   39.40    3.80
   9   0  -2   47.80    2.20
   9   0   2   51.69    3.20
   0  -1   2 1263.57   50.19
   0   1  -2 1114.09   50.49
   0   1   2 1109.49   50.89
   0  -1   2 1122.59   51.39
   0   1   2 1195.78   49.80
   0   1  -2 1180.78   51.39
   0  -1  -2 1070.09   51.19
   0  -1  -2 1154.58   51.39
  -1  -1  -2 1080.99   46.20
  -1  -1  -2  926.81   47.40
   1  -1   2 1138.89   47.10
   1   1  -2 1126.69   49.00
   1   1  -2 1094.59   48.60
   1   1  -2 1030.70   49.70
  -1   1   2 1045.20   48.80
  -1  -1   2 1049.79   47.90
   1  -1  -2 1175.08   49.80
   1   1   2 1032.90   46.30
  -1  -1   2 1087.69   49.00
  -1  -1   2  977.10   48.00
  -1   1  -2 1055.39   47.00
   2  -1   2  274.87   13.50
   2   1  -2  294.27   16.30
  -2  -1  -2  268.07   14.80
  -2   1   2  285.07   16.30
  -2  -1  -2  239.98   15.40
  -2   1  -2  272.77   16.20
  -2  -1   2  285.07   15.50
  -2   1  -2  274.97   14.00
  -2  -1   2  258.57   16.00
   2   1   2  283.97   12.70
   2  -1  -2  293.87   16.70
   2  -1  -2  292.47   16.50
  -2  -1   2  292.67   16.60
   2   1   2  290.57   12.60
   3   1  -2   10.70    3.10
  -3   1   2    8.40    2.70
  -3  -1  -2   15.00    3.70
  -3  -1  -2   16.30    2.80
   3  -1   2   14.00    2.10
   3  -1   2   11.90    1.80
   3   1   2   14.60    1.70
   3  -1  -2   14.90    3.60
  -3   1  -2   12.50    3.40
   3  -1  -2   12.30    3.50
  -3  -1   2   14.70    2.90
   3   1   2   15.60    1.70
  -3  -1   2   18.50    3.60
  -4   1   2  314.67   21.40
  -4   1   2  304.87   22.30
  -4  -1  -2  341.77   20.50
  -4  -1  -2  314.27   22.00
   4  -1   2  341.37   17.40
  -4  -1   2  297.87   19.80
  -4  -1   2  312.77   22.20
  -5   1   2  101.39   13.50
   5  -1   2  112.39    6.40
  -5   1   2  101.39   11.60
  -5  -1  -2  102.69   10.60
  -5  -1  -2  112.69   13.90
   5   1  -2  106.49    5.90
   5   1   2  128.09    8.00
   5  -1  -2  101.09    5.70
  -5   1  -2  102.49   12.10
  -5  -1   2   91.09   12.80
   5   1   2  112.79    6.40
   5  -1  -2  120.69    7.40
  -5  -1   2   96.09   10.50
  -5   1  -2   94.19   13.10
   6   1  -2   11.60    1.50
   6  -1   2   13.10    2.30
   6  -1   2   12.70    2.30
  -6   1   2    7.00    4.60
   6   1  -2   13.40    2.30
  -6   1  -2    8.30    5.80
   6  -1  -2   11.90    2.60
   6   1   2   14.20    3.60
   6  -1  -2   11.80    1.40
  -6  -1   2   13.40    5.80
  -6  -1   2   11.60    1.50
   7   1  -2    2.40    0.70
  -7   1   2    2.00    0.60
   7  -1   2    1.60    1.00
   7   1  -2    0.70    0.90
   7  -1   2    1.80    0.70
   7  -1  -2    0.20    1.30
   7   1   2    0.90    0.70
   7   1   2    1.80    1.10
   7  -1  -2    1.20    0.60
  -7  -1   2    1.70    0.60
   8   1  -2    7.60    1.10
   8  -1   2    9.40    1.20
   8   1  -2    7.00    2.20
   8  -1   2    8.90    1.90
  -8   1   2    8.50    1.10
   8  -1  -2    6.80    1.60
   8   1   2   10.00    1.90
   8  -1  -2    8.10    3.10
   8   1   2    9.80    1.30
  -8  -1   2    9.30    1.10
   9   1  -2    5.90    1.40
   9  -1   2    7.20    1.40
   9  -1   2    5.80    1.90
   9   1  -2    6.80    0.70
   9  -1  -2    6.70    0.60
   9   1   2    4.70    1.10
   9   1   2    6.00    2.10
   9  -1  -2    6.60    1.30
   0  -2  -2   64.29    4.60
   0   2  -2   63.49    4.20
   0  -2   2   61.99    4.70
   0  -2  -2   59.49    3.50
   0   2   2   60.49    4.20
   0  -2  -2   57.59    4.50
   0   2   2   68.29    3.70
   0  -2   2   69.79    3.80
  -1  -2  -2   47.30    2.90
  -1  -2  -2   53.59    3.60
   1   2  -2   52.29    4.60
   1   2  -2   46.40    4.10
   1  -2   2   53.19    4.00
   1   2  -2   43.40    4.30
  -1  -2  -2   51.49    3.80
  -1   2   2   55.49    5.00
   1  -2  -2   61.49    6.40
  -1   2  -2   43.20    3.40
  -1  -2   2   52.39    4.30
   1   2   2   53.59    3.60
   1   2   2   44.10    4.00
  -1   2  -2   52.79    4.00
   1  -2  -2   61.19    5.10
  -1  -2   2   47.10    4.50
   2   2  -2  527.25   26.70
   2  -2   2  445.26   27.00
   2   2  -2  426.16   26.60
  -2   2   2  538.95   27.70
  -2  -2  -2  464.05   25.70
  -2  -2  -2  527.05   23.70
  -2   2   2  543.75   27.60
  -2  -2  -2  511.95   24.10
  -2   2  -2  505.75   24.90
  -2  -2   2  490.75   24.90
  -2   2  -2  533.85   27.40
   2   2   2  529.85   23.40
  -2  -2   2  542.75   26.80
  -2  -2   2  536.25   27.00
   2  -2  -2  518.85   27.00
  -3   2   2  369.56   23.40
   3  -2   2  423.26   20.30
  -3  -2  -2  380.66   23.00
  -3  -2  -2  405.46   20.80
  -3  -2   2  387.06   23.30
   3   2   2  386.26   19.10
  -3  -2   2  396.26   23.50
  -3   2  -2  373.46   23.70
   3  -2  -2  375.96   23.40
  -3  -2   2  416.36   21.50
   3  -2  -2  366.26   23.00
   3   2   2  412.56   18.80
  -4  -2  -2    9.90    3.30
  -4   2   2   10.70    4.10
  -4  -2  -2   10.20    2.90
  -4   2  -2   11.60    3.50
  -4  -2   2   15.90    4.90
  -4  -2   2   17.10    4.10
   5   2  -2   11.30    1.50
  -5  -2  -2   21.70    6.70
   5  -2   2   12.90    2.00
  -5  -2  -2   11.60    3.70
   5   2  -2   14.70    2.50
  -5   2   2   15.10    5.10
  -5   2   2    8.30    4.60
   5  -2   2   12.00    1.40
   5   2   2   12.50    2.20
  -5  -2   2   11.40    3.80
   5  -2  -2   11.60    1.80
   5  -2  -2   11.30    1.30
  -5   2  -2    9.10    3.80
   5   2   2   14.40    1.60
  -5  -2   2   17.50    4.90
   6  -2   2  130.39   10.90
   6   2  -2  116.99   11.90
   6   2  -2  137.59    7.50
   6  -2   2  148.99    8.50
  -6   2   2  143.79   16.20
  -6   2  -2  124.49   16.20
  -6  -2   2  125.39   12.70
  -6  -2   2  149.19    7.50
   6   2   2  151.38    9.90
   6  -2  -2  143.89    8.80
   6   2   2  133.99    8.60
   6  -2  -2  141.29    7.20
   7   2  -2    1.50    0.90
   7   2  -2    0.70    0.60
   7  -2   2    0.90    0.60
   7  -2   2    2.10    1.10
   7   2   2    1.50    1.00
   7  -2  -2    1.80    2.40
  -7  -2   2    2.70    0.70
   7   2   2    1.80    0.70
   7  -2  -2    1.40    0.70
   8  -2   2    3.50    1.20
   8  -2   2    3.20    2.20
   8   2  -2    3.90    1.50
   8   2  -2    5.90    0.90
   8  -2  -2    5.60    2.80
   8  -2  -2    3.50    1.60
  -8  -2   2    6.20    1.10
   8   2   2    3.30    1.20
   9   2  -2    9.30    1.80
   9   2  -2   11.80    1.10
   9  -2   2   11.50    1.30
   9  -2   2   10.60    1.70
   9  -2  -2   11.60    1.30
   9   2   2   12.20    2.30
   9   2   2   13.20    1.20
   9  -2  -2   11.60    0.70
   0  -3   2 1792.62   81.49
   0   3   2 1923.11   79.89
   0  -3  -2 1579.84   80.39
   0   3  -2 1689.03   80.29
   0   3  -2 1973.50   81.69
   0  -3  -2 1779.72   81.19
   0   3   2 1895.61   81.69
   0   3   2 1918.81   80.39
   0  -3  -2 1644.84   79.19
   0  -3   2 1936.61   79.59
  -1  -3  -2   64.49    4.60
   1  -3   2   70.19    5.40
  -1  -3  -2   67.89    4.90
   1   3  -2   62.69    5.80
   1   3  -2   65.09    5.80
  -1   3   2   60.39    4.40
   1   3  -2   69.69    5.20
  -1   3   2   59.59    5.70
  -1   3   2   64.99    6.00
   1  -3  -2   65.09    5.80
  -1   3  -2   66.89    5.30
  -1   3  -2   69.29    4.60
   1   3   2   59.79    5.20
  -1  -3   2   65.49    5.10
   1   3   2   70.69    5.00
  -2   3   2   43.40    5.30
   2  -3   2   35.90    3.70
   2   3  -2   31.30    4.90
  -2  -3  -2   27.80    3.60
  -2   3   2   29.00    4.20
   2   3  -2   32.20    4.20
  -2  -3  -2   29.00    3.00
   2  -3  -2   28.70    4.10
  -2   3  -2   32.80    4.60
  -2  -3   2   30.80    4.50
   2   3   2   32.40    3.00
  -2   3  -2   29.30    3.90
  -2  -3   2   31.10    4.10
  -3  -3  -2  259.17   13.00
  -3  -3  -2  258.47   16.80
  -3   3   2  233.88   17.50
  -3  -3  -2  252.97   14.70
  -3   3  -2  260.47   16.10
   3   3   2  249.08   13.40
  -3   3  -2  246.28   18.10
  -3  -3   2  261.97   17.20
  -3  -3   2  240.38   17.00
  -3  -3   2  257.87   14.70
   3  -3  -2  275.17   17.80
  -4   3   2    8.50    3.70
   4  -3   2    1.40    2.30
  -4  -3  -2    5.30    3.10
  -4  -3  -2    7.00    2.00
   4   3  -2    3.60    3.40
  -4   3  -2   13.20    4.50
  -4  -3   2    5.70    2.40
   4  -3  -2   -2.40    3.60
  -4  -3   2    6.10    3.00
  -5  -3  -2   42.70    9.00
   5  -3   2   48.40    3.10
   5  -3   2   48.20    4.20
  -5   3   2   38.80    3.50
  -5   3   2   57.79    8.80
   5   3  -2   48.10    4.40
   5   3  -2   43.70    3.20
   5   3   2   45.90    3.40
  -5  -3   2   52.89    6.40
   5  -3  -2   53.89    4.20
  -5   3  -2   43.90    8.50
   5   3   2   48.80    4.80
   5  -3  -2   46.50    3.00
  -5  -3   2   43.90    3.20
  -5  -3   2   51.39   11.40
   5   3   2   45.40    3.40
   6  -3   2   12.40    2.20
   6  -3   2   11.80    1.50
   6   3  -2   14.70    1.60
  -6   3   2    8.50    5.20
   6   3  -2   12.90    2.40
   6  -3  -2   13.20    1.50
  -6  -3   2   12.50    2.60
   6   3   2   14.10    1.70
  -6   3  -2    4.70    6.00
   6   3   2   14.60    1.80
   6  -3  -2   15.20    3.30
   6   3   2   16.50    2.80
   7   3  -2    2.70    1.20
   7  -3   2    2.90    0.80
  -7   3   2    2.20    0.70
   7  -3   2    0.40    1.20
   7   3  -2    3.30    0.90
  -7  -3   2    3.50    0.90
   7  -3  -2    2.10    1.80
   7  -3  -2    2.50    3.30
   7   3   2    1.90    0.90
   7   3   2    4.80    1.80
   8  -3   2   31.10    3.90
   8  -3   2   28.60    4.80
  -8   3   2   29.50    2.00
   8   3  -2   31.10    3.20
   8   3  -2   27.40    2.00
   8  -3  -2   26.60    2.10
   8   3   2   28.00    2.30
   9   3  -2    6.00    1.50
   9  -3   2    6.00    1.00
   9  -3   2    7.20    0.70
   9  -3  -2    6.00    1.10
   9   3   2    6.90    0.80
   9  -3  -2    4.80    0.50
   9   3   2    4.70    1.30
   0   4  -2  794.62   37.80
   0  -4  -2  728.03   35.30
   0   4   2  875.41   36.50
   0   4  -2  707.83   36.60
   0  -4   2  776.12   38.10
   0  -4   2  812.02   35.60
   0  -4  -2  765.12   37.50
   0   4   2  790.72   38.00
   0   4   2  740.33   36.00
  -1  -4  -2   32.30    3.60
  -1   4   2   22.90    3.70
  -1  -4  -2   29.60    2.80
  -1   4   2   29.00    2.80
   1   4  -2   29.10    3.70
  -1   4   2   32.90    4.30
   1  -4   2   29.90    3.90
  -1  -4   2   31.60    4.10
   1   4   2   36.20    3.70
  -1   4  -2   30.10    4.40
   1   4   2   28.00    3.60
  -1  -4   2   30.00    3.30
   1  -4  -2   34.80    4.10
  -1   4  -2   32.50    3.10
   2   4  -2   78.49    8.30
  -2   4   2   63.89    7.80
   2  -4   2   85.09    7.10
  -2   4   2   77.29    7.90
  -2  -4  -2   81.39    6.40
  -2  -4  -2   79.69    6.60
  -2  -4   2   79.19    7.00
   2  -4  -2   88.59    8.50
   2   4   2   82.29    6.20
  -2  -4   2   78.79    7.80
  -2   4  -2   87.59    7.70
  -2   4  -2   90.69    8.60
   2   4   2   65.99    7.40
  -3  -4  -2   49.80    7.80
  -3   4   2   43.60    8.90
  -3   4   2   48.70    7.10
  -3  -4  -2   54.79    6.20
   3  -4   2   49.10    5.70
  -3   4  -2   44.90    6.90
   3  -4  -2   45.60    7.00
  -3  -4   2   52.59    6.60
  -3  -4   2   45.00    6.70
   3   4   2   50.29    4.80
  -4   4   2   44.00    7.30
  -4  -4  -2   46.30    6.70
  -4   4  -2   42.00    7.60
  -4  -4   2   31.80    6.30
   5   4  -2    2.70    1.30
   5  -4   2    1.50    0.90
   5   4  -2    1.00    0.60
  -5   4   2    0.90    0.60
   5  -4   2    0.00    0.30
   5   4  -2    1.10    0.80
  -5  -4  -2    7.90    5.30
  -5   4   2   -0.10    2.80
   5   4   2    0.30    0.60
  -5  -4   2   -2.60    3.60
   5  -4  -2    0.90    0.80
   5   4   2    0.20    1.20
  -5   4  -2   -1.60    4.40
   5   4   2    2.60    0.90
   5  -4  -2    1.60    2.00
   6  -4   2   48.70    4.10
   6   4  -2   39.50    3.10
  -6   4   2   42.20    2.90
   6  -4   2   44.60    3.00
   6   4  -2   47.90    4.60
  -6   4   2   49.20   13.00
   6   4  -2   40.40    3.20
   6   4   2   45.10    3.50
   6   4   2   46.60    5.00
   6  -4  -2   42.50    3.60
  -6   4  -2   40.40    2.80
   6   4   2   39.30    3.20
  -6   4  -2   64.49   16.80
   6  -4  -2   43.90    5.80
  -6  -4   2   42.50    3.20
  -7  -4  -2   16.00    1.80
   7   4  -2   19.40    2.90
   7  -4   2   15.90    4.00
   7  -4   2    9.50    2.20
   7  -4  -2   16.20    3.50
   7   4   2   15.50    1.70
   7   4   2   16.70    2.00
  -7   4  -2   15.30    1.30
   7   4   2   20.00    3.10
   8  -4   2    1.40    1.90
   8   4  -2    0.20    0.70
   8  -4   2    1.90    1.60
  -8  -4  -2    0.40    0.50
   8  -4  -2    1.00    0.90
   8   4   2    0.60    0.50
   8   4   2    1.20    0.90
   8  -4  -2    0.90    0.40
   9   4  -2   -0.10    0.90
   9  -4   2    0.30    0.20
   9   4   2   -0.10    0.80
   9   4   2    0.10    0.40
   0   5   2    5.70    2.20
   0  -5   2    6.70    2.20
   0   5   2    6.60    1.80
   0   5  -2    5.60    2.10
   0  -5   2    5.70    1.50
   0  -5  -2    4.90    1.90
   0  -5  -2    5.80    1.30
   0   5  -2    7.60    2.10
   0   5   2    4.90    1.50
   1  -5   2  103.79    8.90
  -1   5   2  109.89    9.10
  -1   5   2  105.09    9.60
  -1  -5  -2  109.89    8.50
   1   5  -2  105.19    9.10
  -1  -5  -2  120.69    7.10
  -1   5   2  116.89    7.30
  -1   5  -2  120.99    9.30
  -1  -5   2  129.39    7.80
  -1  -5   2  115.49    9.40
   1   5   2   93.99    8.50
   1   5   2   84.19   11.50
   1  -5  -2  117.39    9.40
  -2   5   2   11.00    3.80
   2  -5   2   10.00    2.60
  -2  -5  -2   10.70    2.90
  -2   5   2   10.50    3.40
  -2   5  -2   12.50    3.50
  -2  -5   2   13.90    3.80
   2   5   2    7.90    2.10
  -2  -5   2   13.10    2.80
  -2   5  -2   11.50    3.10
   2  -5  -2    6.90    2.80
  -3   5   2  205.68   17.60
  -3  -5  -2  215.98   14.50
  -3   5   2  200.68   17.00
  -3  -5  -2  194.88   15.30
   3  -5  -2  199.08   16.00
  -3  -5   2  212.28   16.80
  -3  -5   2  200.28   14.80
  -3   5  -2  217.48   17.60
   4   5  -2   71.69    4.50
  -4  -5  -2   66.49    8.20
  -4   5   2   68.59   10.10
   4  -5   2   71.79    4.10
   4  -5  -2   74.99    5.20
   4   5   2   78.69    4.70
   4   5   2   80.59    6.20
  -4   5  -2   87.89   11.50
  -4  -5   2   64.09    8.90
   4   5   2   67.29    4.60
   5   5  -2   30.70    3.50
  -5   5   2   23.40    2.00
  -5   5   2   26.60    8.70
  -5  -5  -2   27.50    8.80
   5  -5   2   26.00    2.40
   5  -5   2   29.20    3.20
   5   5  -2   27.30    2.30
   5   5  -2   27.30    2.50
   5   5   2   26.90    2.50
  -5   5  -2   27.20    7.80
   5   5   2   28.10    3.60
  -5  -5   2   27.20    2.40
   5  -5  -2   25.40    2.80
   5  -5  -2   31.10    4.20
   5   5   2   29.50    2.70
   6   5  -2   24.10    3.20
   6  -5   2   24.00    3.60
   6   5  -2   22.60    2.20
   6   5  -2   25.30    2.40
  -6   5   2   22.50    9.70
   6  -5   2   26.40    4.50
  -6   5   2   24.10    2.00
  -6  -5   2   24.10    2.30
   6  -5  -2   25.10    4.30
   6  -5  -2   24.10    3.00
   6   5   2   23.70    2.50
   6   5   2   25.10    3.70
   6   5   2   28.60    2.40
  -6   5  -2   26.30    1.80
  -6   5  -2   13.00    6.90
  -7   5   2    3.70    0.80
  -7  -5  -2    3.80    0.90
   7   5  -2    4.70    1.00
   7  -5   2    2.90    2.20
   7   5  -2    3.80    1.30
   7  -5   2    2.70    2.90
   7  -5  -2    4.30    0.90
  -7   5  -2    2.90    0.60
   7   5   2    4.00    0.90
   7   5   2    3.80    1.10
   7  -5  -2    3.40    1.50
  -7  -5   2    3.60    0.80
   7   5   2    4.60    1.70
  -8  -5  -2   -0.10    0.50
  -8   5   2    0.60    0.40
   8   5  -2    0.50    0.50
   8  -5   2    1.20    1.00
   8  -5   2    1.60    0.60
  -8  -5   2    0.80    0.60
   8  -5  -2    1.10    0.30
   8  -5  -2    0.70    0.50
   8   5   2    0.50    0.50
   8   5   2    0.80    0.60
   9  -5   2    7.30    0.60
   9   5   2    7.20    0.70
   0   6   2   38.90    4.30
   0  -6  -2   32.30    3.70
   0  -6   2   41.70    5.80
   0   6   2   39.50    5.50
   0  -6  -2   47.40    5.80
   0  -6   2   41.00    4.10
   0   6  -2   44.60    5.70
  -1   6   2  403.06   27.30
   1   6  -2  505.95   27.90
  -1   6   2  481.45   26.90
  -1  -6  -2  462.45   23.10
   1  -6   2  472.55   27.20
  -1  -6  -2  486.25   26.80
  -1  -6   2  467.65   27.50
  -1   6  -2  474.25   27.50
  -1   6  -2  442.06   27.10
  -1  -6   2  549.85   24.20
  -2   6   2  297.97   20.70
  -2  -6  -2  302.17   19.30
   2  -6   2  309.37   19.90
  -2   6   2  287.77   21.50
  -2  -6  -2  294.87   16.90
  -2   6  -2  284.57   20.40
   2  -6  -2  312.57   20.80
  -2  -6   2  326.57   18.10
  -2  -6   2  329.97   21.60
  -2   6  -2  306.87   21.10
   3   6  -2    0.70    3.50
  -3   6   2    5.80    2.90
  -3  -6  -2    7.10    3.60
  -3  -6  -2    2.50    2.30
  -3  -6   2    3.60    6.10
  -3   6  -2    4.50    2.60
  -3  -6   2    6.10    2.70
   3   6   2    2.30    2.80
   4   6  -2   28.00    2.40
   4  -6   2   26.50    2.90
   4  -6   2   29.80    3.40
   4   6  -2   23.30    2.30
  -4  -6  -2   29.90    5.60
   4   6  -2   31.60    3.50
  -4   6   2   23.00    7.20
  -4   6  -2   18.10    5.90
  -4  -6   2   27.90    2.40
   4   6   2   28.20    2.50
   4   6   2   31.20    3.70
   4  -6  -2   29.70    2.70
   4   6   2   27.10    2.60
   5   6  -2    7.70    2.00
   5  -6   2    6.50    2.80
   5  -6   2    5.60    2.20
  -5   6   2    7.00    1.00
   5   6  -2    5.20    1.20
   5   6  -2    4.20    1.20
   5   6   2    5.80    1.30
   5  -6  -2    6.80    1.10
  -5  -6   2    4.80    1.10
  -5   6  -2   11.90    6.00
   5   6   2    6.80    1.40
   5   6   2    7.10    2.10
   5  -6  -2    5.40    1.70
  -5   6  -2    5.50    0.90
   6   6  -2    1.70    0.80
  -6  -6  -2    4.40    1.10
   6   6  -2    3.30    1.00
   6  -6   2    3.60    2.50
   6   6  -2    2.60    1.20
   6  -6   2    3.40    2.10
  -6   6   2    3.30    0.80
   6  -6  -2    3.90    0.80
   6   6   2    5.40    1.30
   6   6   2    1.80    1.00
   6   6   2    3.10    1.50
  -6  -6   2    5.20    1.10
   6  -6  -2    2.30    1.20
  -7  -6  -2    3.10    0.80
  -7   6   2    1.40    0.50
   7   6  -2    1.20    0.60
   7  -6   2    0.00    1.10
   7  -6   2    0.80    1.00
   7   6  -2    1.10    0.80
   7  -6  -2    0.50    0.70
   7  -6  -2    1.30    0.40
  -7  -6   2    0.70    0.50
  -7   6  -2    1.10    0.40
   7   6   2    1.10    0.80
   7   6   2    0.10    0.80
   7   6   2    0.80    0.60
   8  -6   2   19.60    2.00
   8   6  -2   21.00    2.30
  -8   6   2   27.40    1.70
   8   6  -2   27.90    1.80
  -8  -6   2   29.80    2.00
   8   6   2   19.40    2.70
  -8   6  -2   23.90    1.90
   8  -6  -2   26.30    1.50
   0   7  -2  693.03   38.20
   0  -7   2  712.93   38.70
   0  -7   2  665.03   34.30
   0  -7  -2  696.63   37.70
  -1  -7  -2  390.46   20.60
  -1   7   2  453.45   25.10
   1  -7   2  370.46   25.10
  -1  -7  -2  426.56   25.80
  -1  -7   2  364.06   24.90
  -1   7  -2  406.06   25.70
  -1   7  -2  389.56   25.00
   1  -7  -2  392.56   25.60
  -1  -7   2  412.46   21.20
  -2   7   2   42.70   11.00
  -2  -7  -2   47.50    9.10
  -2   7   2   52.69    7.60
  -2  -7  -2   47.20    4.70
   2  -7  -2   37.80    7.40
  -2  -7   2   49.80    8.40
  -2   7  -2   32.70    6.10
  -2  -7   2   43.90    5.00
   3  -7   2   11.10    1.00
  -3  -7  -2   11.60    3.30
  -3   7   2   10.70    1.20
  -3   7   2   11.30    4.50
   3   7  -2    8.20    1.40
  -3   7  -2   11.70    5.10
   3  -7  -2   14.20    1.10
   3   7   2   13.00    3.30
  -3  -7   2    9.60    2.70
   3   7   2   11.90    1.60
  -4  -7  -2  145.29   13.80
   4   7  -2  185.18   13.50
   4   7  -2  163.88    8.70
  -4   7   2  156.68   17.00
  -4   7   2  161.78    8.00
   4  -7   2  164.68    7.90
   4   7  -2  156.68    8.70
  -4  -7   2  163.88    8.50
   4  -7  -2  176.98    8.70
   4   7   2  165.48    8.90
  -4   7  -2  166.88   18.10
  -4   7  -2  153.78    7.90
   4  -7  -2  175.78    8.60
  -4  -7   2  151.88   14.40
   4   7   2  171.48   10.90
   4  -7  -2  159.68    7.70
  -5  -7  -2   32.80    2.80
   5  -7   2   33.80    4.60
   5   7  -2   37.70    4.40
   5   7  -2   36.80    2.90
  -5   7   2   34.10    2.40
   5   7  -2   32.00    3.50
   5  -7   2   34.70    2.60
   5   7   2   32.50    3.10
  -5  -7   2   38.30    3.30
  -5   7  -2   30.50    3.00
   5   7   2   36.70    3.10
   5  -7  -2   33.80    2.10
   5  -7  -2   35.00    2.80
   5   7   2   36.90    4.30
   6   7  -2   66.79    4.50
   6  -7   2   64.39    4.40
  -6  -7  -2   67.19    4.30
   6   7  -2   68.89    5.60
  -6   7   2   64.39    3.80
   6   7  -2   66.49    4.40
   6  -7   2   65.19    3.70
   6  -7  -2   65.99    4.30
  -6   7  -2   63.79    3.70
  -6  -7   2   68.79    4.30
   6   7   2   72.09    6.40
   6  -7  -2   66.19    3.50
   6   7   2   69.39    4.50
   6   7   2   66.79    4.70
   7  -7   2    1.40    0.50
   7  -7   2    0.30    0.50
  -7   7   2    1.30    0.40
   7   7  -2    1.20    0.60
   7   7  -2    0.80    0.80
  -7  -7  -2    1.00    0.70
  -7   7  -2    0.90    0.50
   7   7   2    0.50    0.70
  -7  -7   2    1.30    0.60
   7  -7  -2    0.30    0.30
   7   7   2    1.50    0.80
   7   7   2    1.10    0.60
  -8   7   2   25.30    1.50
   8  -7   2   23.60    1.40
   8   7  -2   23.40    2.00
  -8  -7   2   22.10    1.70
   8   7   2   25.00    1.90
  -8   7  -2   21.70    1.40
   8  -7  -2   21.90    1.30
   8   7   2   21.30    2.40
   0   8   2   -1.70    3.10
   0   8   2    5.00    2.10
   0   8  -2   10.90    3.40
   0  -8   2    3.20    1.70
   0  -8   2    4.20    4.20
   1  -8   2   65.39    9.30
  -1  -8  -2   55.29    6.00
  -1  -8  -2   39.60    8.50
  -1   8   2   61.69    7.50
  -1   8  -2   62.89    8.00
  -1   8  -2   42.80   13.50
   1  -8  -2   59.29    9.30
  -1  -8   2   35.80    7.90
  -1  -8   2   60.19    5.90
  -2  -8  -2   68.79    6.20
  -2   8   2   75.79    9.80
  -2   8   2   61.39    3.50
   2  -8   2   64.19    3.40
   2  -8  -2   65.49   11.50
  -2  -8   2   66.49    6.50
  -2   8  -2   77.49    9.80
   2  -8  -2   65.09    4.20
  -2  -8   2   60.29    5.10
   3  -8   2  100.79    4.90
  -3   8   2   91.69    5.10
  -3   8   2  102.49   12.80
   3   8  -2   99.99    5.70
  -3  -8  -2  103.09    8.90
   3   8   2   97.19    5.90
  -3  -8   2   97.89    5.60
   3   8   2  101.49    7.70
  -3  -8   2  112.09   11.80
  -3   8  -2  113.39   14.10
   3  -8  -2   84.19    5.60
   3  -8  -2  101.19    4.90
   4   8  -2  296.07   14.30
  -4   8   2  286.77   24.80
   4  -8   2  298.87   13.30
  -4  -8  -2  280.57   14.10
  -4   8   2  286.77   13.60
   4   8  -2  304.67   16.20
   4   8   2  311.97   17.00
   4   8   2  295.77   14.50
  -4   8  -2  266.07   25.50
  -4  -8   2  289.07   14.20
   4  -8  -2  287.27   13.20
  -4   8  -2  283.37   13.50
  -5  -8  -2   34.50    3.00
  -5   8   2   24.50    8.80
   5   8  -2   39.70    4.00
   5  -8   2   39.50    2.80
   5   8  -2   42.90    3.20
   5   8  -2   36.60    3.20
  -5   8   2   38.70    2.60
   5  -8   2   39.10    2.40
   5   8   2   42.80    3.50
   5   8   2   38.80    4.60
  -5   8  -2   39.90    2.50
   5   8   2   40.50    3.30
   5  -8  -2   39.50    2.30
  -5  -8   2   37.60    3.10
  -5   8  -2   35.20   10.80
  -6  -8  -2   57.69    3.90
   6   8  -2   65.39    5.20
   6  -8   2   62.89    3.40
   6   8  -2   58.09    4.90
   6   8   2   50.79    6.90
   6   8   2   56.49    5.30
  -6   8  -2   56.29    3.80
   7  -8   2   10.70    1.00
   7   8  -2    8.30    1.80
  -7   8   2    8.80    1.10
   7   8  -2    9.50    1.40
   7  -8  -2    9.80    0.90
   7   8   2    9.00    1.90
   7   8   2   11.40    1.40
   7   8   2    8.90    1.50
  -7  -8   2   10.60    1.40
  -8   8   2    1.80    0.40
   8   8  -2    2.20    0.70
   8  -8   2    2.00    0.40
   8   8  -2    2.00    1.10
   8   8   2    1.30    0.50
  -8  -8   2    1.80    0.50
   8   8   2    1.40    0.70
   0  -9  -2    2.40    0.70
   0  -9   2    1.30    1.50
   0   9  -2    0.70    6.30
   0   9  -2    1.50    0.50
   0  -9   2   -8.90    6.40
   0   9  -2    1.80    0.70
   0  -9   2    1.50    0.60
   0   9   2   -2.80    2.60
  -1   9   2   93.99    4.80
  -1  -9  -2   92.39    5.30
  -1   9   2   99.49    4.70
   1   9  -2   93.69    5.10
  -1  -9  -2   80.99    8.00
  -1  -9   2   94.69    8.80
  -1   9  -2  100.89    4.70
   1  -9  -2   90.79    5.40
  -1   9  -2   86.39   10.60
   1  -9  -2   83.79    5.10
  -1  -9   2   99.79    5.30
  -1   9  -2   96.49    4.90
   2   9  -2    7.90    1.40
  -2   9   2    6.30    4.00
  -2  -9  -2   13.80    2.00
   2   9  -2   10.50    1.50
  -2   9   2   10.30    1.10
   2  -9   2   11.10    1.00
  -2  -9   2   14.10    3.60
   2   9   2   10.50    1.60
   2  -9  -2   10.80    1.50
   2   9   2   10.80    2.20
  -2  -9   2    9.70    1.40
  -2   9  -2   11.70    1.20
  -3   9   2   68.39   10.80
  -3  -9  -2   55.99    6.40
   3   9  -2   58.69    3.90
   3   9  -2   54.29    3.80
  -3   9   2   55.99    3.30
   3  -9   2   57.39    3.10
  -3  -9  -2   58.09    3.90
   3  -9  -2   56.19    3.10
  -3  -9   2   55.69    3.80
  -3   9  -2   68.49   10.60
  -3   9  -2   54.89    3.30
   3   9   2   54.39    3.90
   3   9   2   59.39    5.50
   4   9  -2   14.30    1.90
   4  -9   2   15.60    1.20
   4   9  -2   13.20    2.50
  -4  -9  -2   10.60    1.90
  -4   9   2   15.80    1.50
  -4   9   2   10.90    5.70
   4  -9  -2   16.20    1.20
   4   9   2   15.90    2.00
  -4   9  -2   11.90    7.00
  -4   9  -2   15.60    1.50
   4   9   2   15.60    2.90
  -4  -9   2   14.50    1.80
   5   9  -2   47.70    3.60
   5   9  -2   48.40    3.70
  -5  -9  -2   50.19    3.60
  -5   9   2   50.09    3.00
   5   9  -2   41.60    4.30
   5  -9   2   48.80    2.80
   5  -9  -2   47.70    2.70
   5   9   2   50.59    5.30
  -5   9  -2   46.30    2.90
   5   9   2   48.80    3.70
   5   9   2   51.19    4.00
  -5  -9   2   46.40    3.50
  -6  -9  -2   -0.50    0.60
   6   9  -2    0.10    0.50
   6  -9   2    0.00    0.30
   6   9  -2    0.10    0.70
   6   9  -2    1.10    0.70
  -6   9   2    0.60    0.40
   6   9   2    0.40    0.50
   6  -9  -2    0.20    0.30
   6   9   2    0.90    0.60
   6   9   2   -0.20    0.60
  -6   9  -2    0.30    0.40
  -6  -9   2    0.70    0.50
  -7  -9  -2    8.20    1.20
   7   9  -2    6.40    1.20
   7   9  -2    7.80    1.20
   7  -9   2    9.50    0.90
  -7   9   2    9.30    1.40
  -7  -9   2    8.30    1.20
   7   9   2    9.40    1.30
   7   9   2    6.20    1.60
   7   9   2    6.00    1.40
  -7   9  -2    8.10    0.90
   7  -9  -2    7.00    1.00
   8  -9   2   17.30    1.70
  -8   9   2   17.30    1.10
   8   9   2   18.30    1.30
   8   9   2   14.60    1.50
   0  10  -2   15.40    1.60
   0 -10  -2   14.30    1.70
   0 -10   2   18.00    1.70
   0  10  -2   14.50    1.30
   0  10   2   15.80    1.50
   1  10  -2  149.99    7.50
  -1 -10  -2  132.79   15.20
  -1 -10  -2  145.49    7.70
   1  10  -2  137.29    7.00
  -1  10   2  147.69    6.80
  -1  10   2  141.69    7.10
   1  10  -2  147.09    7.70
  -1 -10   2  124.99   11.80
   1  10   2  148.79    7.40
  -1 -10   2  148.69    7.60
  -1  10  -2  146.59    7.00
  -1  10  -2  145.39    7.30
  -1  10  -2  144.09   14.80
   1 -10  -2  148.39    7.60
   2  10  -2    0.90    0.60
   2  10  -2    0.70    0.60
  -2 -10  -2    1.00    0.70
  -2 -10  -2    2.20    2.90
  -2  10   2   -0.20    4.50
  -2  10   2    1.20    0.40
   2 -10  -2    1.10    0.60
  -2 -10   2    0.20    0.50
  -2  10  -2    4.50    4.70
   2  10   2    1.10    1.20
  -2  10  -2    1.40    0.50
   2  10   2    0.30    0.70
  -2  10  -2    0.90    0.50
   3 -10   2    6.90    1.10
  -3  10   2    4.10    1.00
  -3  10   2    9.80    6.60
  -3 -10  -2    2.30    0.90
  -3  10  -2   -3.50    4.70
   3  10   2    3.80    1.70
  -4 -10  -2   39.60    3.00
  -4  10   2   35.70    2.50
   4  10  -2   31.00    3.70
   4  10  -2   37.20    3.10
   4 -10   2   38.20    2.30
  -4 -10   2   36.10    2.90
   4 -10  -2   33.30    2.20
  -4  10  -2   36.80    2.40
   4  10   2   37.10    3.10
   4  10   2   36.20    4.30
   5 -10   2   11.70    1.10
   5  10  -2   14.00    1.80
  -5  10   2   12.20    1.30
   5  10  -2   11.50    2.40
   5  10  -2    8.50    1.90
   5  10   2    9.20    2.50
   5 -10  -2   11.50    1.10
   5  10   2   14.40    1.70
  -5 -10   2   11.40    1.70
  -5  10  -2   12.30    1.30
   5  10   2   13.00    2.00
   6  10  -2    4.00    1.40
   6 -10   2    5.70    0.80
  -6 -10  -2    6.60    1.20
  -6  10   2    7.20    0.90
   6  10  -2    6.70    1.30
   6  10  -2    6.20    1.20
   6 -10  -2    5.70    0.70
   6  10   2    5.10    1.60
  -6  10  -2    7.30    0.90
   6  10   2    7.50    1.50
  -6 -10   2    7.00    1.20
   6  10   2    4.30    1.00
   7  10  -2    1.30    0.50
   7 -10   2    1.70    0.70
  -7  10   2    0.90    0.40
  -7 -10  -2    1.10    0.60
   7  10   2    1.20    0.70
  -7 -10   2    2.10    0.60
   7  10   2    1.30    0.50
  -7  10  -2    1.30    0.40
   7  10   2    0.60    0.60
   0  11  -2   57.69    3.30
   0 -11   2   61.49    3.70
   0  11  -2   59.09    3.70
   0 -11  -2   57.29    3.90
   0  11   2   60.69    3.50
  -1  11   2  139.49    6.30
   1  11  -2  134.69    7.00
   1  11  -2  133.39    7.10
   1 -11   2  136.69    6.60
  -1  11   2  127.79    6.60
  -1 -11  -2  139.29    7.30
  -1  11  -2  111.19    6.70
  -1 -11   2  140.99    7.10
   1 -11  -2  135.89    7.10
   1  11   2  125.69    6.70
  -1  11  -2  132.79    6.50
   1  11   2  127.99    7.10
  -2 -11  -2  516.55   22.60
   2  11  -2  481.55   24.80
  -2  11   2  460.25   21.70
   2  11  -2  501.75   22.50
  -2  11  -2  471.35   21.50
  -2  11  -2  417.56   33.90
  -2 -11   2  479.15   22.30
   2 -11  -2  489.35   22.20
   2  11   2  491.35   24.90
  -2  11  -2  483.55   21.90
  -3 -11  -2   52.69    3.90
   3  11  -2   57.59    4.00
  -3  11   2   60.29   13.50
  -3  11   2   56.79    3.40
  -3 -11   2   63.19    4.10
  -3  11  -2   57.69   15.00
   3  11   2   54.79    5.40
  -3  11  -2   59.39    3.30
  -3  11  -2   55.69    3.50
   3  11   2   59.59    4.10
  -4  11   2   40.40    2.60
  -4 -11  -2   37.50    3.00
   4 -11   2   39.40    2.40
   4  11  -2   37.60    3.10
  -4 -11   2   38.00    3.00
   4  11   2   36.90    4.30
   4  11   2   38.10    3.10
  -4  11  -2   34.80    2.50
  -5  11   2    6.20    0.90
   5 -11   2    4.40    0.80
   5  11  -2    5.60    1.30
   5  11  -2    6.20    1.30
   5  11   2    4.20    1.00
   5  11   2    3.90    1.70
  -5 -11   2    5.60    1.20
   5  11   2    5.40    1.30
  -5  11  -2    5.10    0.90
  -6  11   2   21.50    1.60
   6 -11   2   22.30    1.80
  -6 -11  -2   24.40    2.30
   6  11  -2   20.20    2.70
   6  11   2   22.70    2.20
  -6  11  -2   21.20    1.60
   6  11   2   22.80    3.00
   6  11   2   23.20    2.10
  -6 -11   2   22.20    2.00
   7  11  -2   29.90    2.10
  -7  11   2   31.80    1.80
  -7  11   2   30.90    1.90
  -7 -11  -2   35.30    2.20
  -7  11  -2   32.90    2.20
   7  11   2   34.00    2.30
  -7 -11   2   35.10    2.10
  -7  11  -2   33.20    1.90
   7  11   2   34.00    2.20
   0  12  -2   28.80    2.30
   0  12   2   24.90    2.10
   0 -12  -2   24.10    2.30
   0 -12   2   25.90    2.20
   0  12  -2   26.20    1.90
  -1 -12  -2   19.20    2.10
  -1  12   2   18.80    1.80
   1  12  -2   25.70    2.20
   1  12  -2   16.60    1.90
  -1 -12   2   21.80    2.00
   1  12   2   21.90    1.90
  -1  12  -2   18.80    1.70
  -1  12  -2   20.50    1.90
   1 -12  -2   22.30    2.00
   2  12  -2   50.99    3.50
  -2 -12  -2   57.99    4.00
   2  12  -2   54.69    3.80
  -2  12   2   55.69    3.00
  -2  12   2   50.19    3.30
  -2  12  -2   53.49    3.20
   2 -12  -2   58.99    3.40
  -2  12  -2   61.79   16.00
   2  12   2   55.09    3.80
   2  12   2   55.49    5.30
  -2 -12   2   56.29    3.80
  -2  12  -2   54.39    3.50
  -3 -12  -2    0.30    0.60
   3  12  -2    1.10    0.60
  -3  12   2    2.00    0.70
  -3  12   2    1.10    0.50
   3  12   2    0.60    0.60
   3  12   2    0.80    1.10
  -3 -12   2    0.70    0.60
  -3  12  -2    1.10    0.60
  -3  12  -2    1.30    0.70
   4  12  -2    1.70    0.70
  -4 -12  -2    4.00    1.00
  -4  12   2    3.30    0.70
   4  12  -2    5.50    1.20
  -4  12   2    3.40    0.70
  -4  12  -2    3.60    0.80
   4  12   2    3.10    1.10
  -4 -12   2    2.40    0.80
  -4  12  -2    2.70    0.70
   4  12   2    2.20    1.30
   4  12   2    3.30    1.00
  -5  12   2   15.70    1.40
  -5 -12  -2   16.30    1.70
   5  12  -2   16.60    1.80
   5  12  -2   13.60    1.80
  -5  12   2   15.70    1.40
   5  12   2   17.40    2.00
   5  12   2   14.50    1.70
  -5 -12   2   15.20    1.70
  -5  12  -2   16.90    1.50
  -5  12  -2   14.50    1.40
   5  12   2   14.70    2.40
  -6  12   2   25.90    1.60
  -6  12   2   25.00    1.70
   6  12  -2   23.30    1.90
  -6 -12  -2   27.10    2.10
   6  12   2   26.70    2.20
  -6  12  -2   26.10    1.80
  -6  12  -2   23.50    1.70
  -6 -12   2   26.70    2.00
  -7  12   2   39.30    2.20
  -7 -12  -2   40.30    2.30
  -7 -12   2   40.70    2.20
  -7  12  -2   41.40    2.50
   7  12   2   40.70    2.30
  -7  12  -2   37.30    2.00
   0  13  -2    9.40    1.40
   0 -13  -2    9.70    1.40
   0  13   2   10.10    1.30
   0 -13   2    9.30    1.30
  -1  13   2  116.99    6.20
  -1 -13  -2  128.79    6.80
   1  13  -2  115.99    6.40
  -1  13  -2  121.49    6.50
   1  13   2  112.29    8.20
  -1 -13   2  118.19    6.30
   1  13   2  116.29    6.40
   1 -13  -2  112.89    6.30
  -1  13  -2  118.49    5.90
   2  13  -2   35.80    2.90
  -2  13   2   37.40    2.60
  -2 -13  -2   35.40    2.90
   2  13  -2   35.30    2.70
   2  13   2   31.40    3.80
  -2  13  -2   36.70    2.70
   2  13   2   32.50    2.80
  -2 -13   2   33.90    2.70
  -2  13  -2   35.00    2.30
  -3  13   2    9.20    1.10
   3  13  -2    7.60    1.30
  -3  13   2    8.00    1.00
  -3 -13  -2    8.70    1.40
   3  13   2    5.50    1.80
  -3 -13   2    8.60    1.40
  -3  13  -2    7.20    1.20
  -3  13  -2    7.50    1.10
   3  13   2    8.10    1.50
  -4 -13  -2   50.19    3.50
  -4  13   2   48.30    2.70
   4  13  -2   47.30    3.60
   4  13  -2   54.19    3.50
   4  13   2   44.50    4.30
   4  13   2   50.99    3.50
  -4  13  -2   48.10    3.10
  -4  13  -2   50.19    2.90
  -4 -13   2   49.10    3.40
   4  13   2   52.59    3.90
   5  13  -2   18.60    1.80
  -5 -13  -2   19.10    2.00
  -5  13   2   16.90    1.20
  -5  13   2   17.90    1.50
   5  13   2   16.20    1.90
  -5  13  -2   17.50    1.40
  -5  13  -2   20.20    1.80
   5  13   2   19.20    1.80
  -5 -13   2   17.80    1.60
   6  13  -2    2.60    0.60
  -6  13   2    2.00    0.50
  -6 -13  -2    2.50    0.60
  -6  13  -2    2.10    0.50
   6  13   2    2.20    0.60
  -6 -13   2    2.10    0.50
   6  13   2    1.70    0.70
  -6  13  -2    2.60    0.50
   0  14   2    0.30    1.00
   0 -14   2   -0.50    0.80
   0  14   2    1.80    0.60
   0 -14  -2    1.30    0.60
   0  14  -2    0.90    0.60
  -1  14   2    2.50    0.70
   1  14  -2    2.40    0.80
  -1 -14  -2    1.70    0.80
  -1 -14   2    3.90    0.80
   1 -14  -2    2.10    0.60
  -1  14  -2    1.50    0.70
   1  14   2    1.70    0.60
   1  14   2    1.90    1.10
  -2  14   2   61.09    3.50
  -2 -14  -2   60.99    3.90
  -2  14  -2   54.99    3.10
   2  14   2   45.70    4.60
   2  14   2   58.09    3.70
  -2 -14   2   58.09    3.60
  -3  14   2    3.60    0.80
  -3 -14  -2    5.10    1.10
  -3 -14   2    4.10    0.90
   3  14   2    2.70    1.30
  -3  14  -2    5.70    0.90
   4  14  -2    4.40    1.20
  -4  14   2    2.00    0.60
  -4 -14  -2    3.70    0.80
  -4 -14   2    2.90    0.70
  -4  14  -2    2.00    0.60
   4  14   2    1.80    0.90
   4  14   2    1.80    0.60
   4  14   2    2.30    1.10
  -4  14  -2    1.70    0.60
   5  14  -2   26.90    2.50
  -5  14   2   36.90    2.20
  -5 -14  -2   34.30    2.30
  -5  14  -2   35.60    2.20
  -5 -14   2   34.10    2.20
   5  14   2   34.40    2.30
  -5  14  -2   33.70    1.90
   5  14   2   36.00    2.60
   0  15  -2   -0.30    0.50
   0  15   2    1.10    1.50
   0 -15  -2    0.00    0.50
  -1 -15  -2    8.70    1.20
   1  15  -2    5.50    0.90
  -1  15   2    3.50    2.10
  -1  15   2    5.90    1.00
  -1  15  -2    7.80    1.20
   1  15   2    2.40    2.30
  -2  15   2    4.00    0.80
  -2 -15  -2    1.90    0.70
  -2 -15   2    3.70    0.70
  -2  15  -2    3.10    0.90
  -3 -15  -2   -0.20    0.40
  -3  15  -2   -0.10    0.40
   3  15   2    0.60    0.40
  -3 -15   2    1.40    0.60
  -3  15  -2    1.10    0.50
  -4  15   2    8.90    1.00
   4  15  -2    6.80    1.10
  -4 -15  -2    9.00    1.10
  -4  15  -2    6.90    1.00
  -4 -15   2    7.80    0.90
  -4  15  -2    6.20    0.80
   4  15   2    7.60    1.20
  -5  15   2    2.10    0.50
  -5 -15  -2    2.00    0.50
  -5 -15   2    2.10    0.40
   5  15   2    1.80    0.50
  -5  15  -2    2.00    0.50
   0  16  -2    1.00    0.50
  -1 -16  -2    7.50    0.90
  -1  16  -2    6.30    1.00
  -2  16   2    2.50    0.50
  -2 -16  -2    1.30    0.50
  -2  16  -2    1.00    0.50
   3  16  -2    3.60    0.80
  -3 -16  -2    2.10    0.60
  -3  16   2    2.70    0.60
   3  16   2    2.60    0.70
  -3  16  -2    3.00    0.70
  -4 -16  -2    0.70    0.40
  -4  16   2    0.90    0.40
  -4  16  -2    1.20    0.40
   4  16   2    0.30    0.40
  -1  17  -2   74.99    3.70
   2  17  -2   10.20    1.00
  -2  17  -2    9.90    1.00
   2  17   2    8.90    1.10
  -3  17  -2    1.10    0.40
   3  17   2    0.40    0.40
   0   0  -3   -0.30    0.50
   0   0   3   -0.10    0.50
   0   0  -3   -0.90    0.60
   0   0   3    0.10    0.10
   0   0  -3    0.50    0.30
  -1   0   3  520.25   26.90
  -1   0  -3  592.94   25.60
   1   0  -3  573.64   28.50
  -1   0   3  611.34   27.80
   2   0  -3  237.68   14.70
  -2   0   3  203.48   13.10
   2   0  -3  225.98   14.20
  -2   0   3  198.98   13.20
  -3   0  -3  100.49    8.80
  -3   0   3   90.59    9.00
   3   0  -3   88.89    9.20
  -3   0   3   98.59    8.70
   3   0  -3   97.89    9.30
  -4   0  -3   66.59    7.90
  -4   0  -3   60.69    7.90
  -4   0   3   52.79    8.80
  -4   0   3   52.29    7.20
  -5   0   3   10.90    4.30
   5   0  -3    7.40    1.60
   5   0   3    5.60    1.10
   5   0   3    9.00    2.20
  -5   0   3    1.90    3.30
  -5   0  -3    5.40    4.10
  -5   0  -3    3.40    3.20
   5   0  -3    5.40    1.00
  -5   0   3    7.80    1.20
   6   0   3    3.30    1.40
  -6   0  -3    2.20    5.30
  -6   0   3    6.40    4.70
  -6   0   3    2.00    0.80
   6   0  -3    4.40    0.90
   6   0   3    3.80    1.00
   6   0  -3    5.10    1.80
   7   0  -3    2.80    0.70
   7   0   3    4.10    1.40
   7   0   3    4.60    1.00
   7   0  -3    4.60    1.80
   8   0   3    3.60    0.80
   8   0   3    4.00    1.30
  -8   0   3    3.00    0.70
   8   0  -3    3.80    1.30
   8   0  -3    2.80    2.90
   9   0   3   30.20    2.50
   9   0   3   22.70    3.00
   9   0  -3   26.90    2.10
   0   1  -3 1044.90   46.60
   0  -1  -3 1114.69   48.10
   0   1   3  998.10   47.30
   0  -1  -3 1008.60   47.90
   0   1  -3 1121.19   48.10
   0  -1   3 1029.50   48.10
   1   1  -3  572.74   27.80
  -1   1   3  613.94   27.70
  -1  -1  -3  545.15   25.60
  -1  -1  -3  562.44   24.90
   1  -1   3  549.65   25.60
  -1  -1  -3  577.34   24.90
   1  -1  -3  541.55   27.90
  -1  -1   3  505.05   26.50
   1  -1  -3  541.15   27.90
  -1   1  -3  561.94   25.50
  -1  -1   3  537.35   26.40
  -1  -1   3  566.04   27.90
   2   1  -3  648.64   32.30
  -2   1   3  628.54   32.10
  -2  -1  -3  555.84   30.50
   2  -1   3  676.83   28.20
  -2  -1   3  692.03   31.20
   2  -1  -3  556.04   32.10
   2  -1  -3  648.84   32.70
  -2  -1   3  587.64   31.30
  -2  -1   3  630.74   33.00
  -2   1  -3  617.14   28.30
   3  -1   3   32.90    2.60
  -3   1   3   30.00    4.80
  -3  -1  -3   33.70    4.30
  -3  -1  -3   32.30    4.80
   3  -1   3   36.70    2.60
   3   1  -3   36.30    5.50
  -3   1   3   30.00    5.10
   3  -1  -3   39.10    5.50
  -3  -1   3   27.30    4.70
  -3   1  -3   35.00    5.00
  -3  -1   3   37.70    4.60
   3  -1  -3   32.60    4.80
  -4  -1  -3  267.67   19.60
  -4   1   3  260.07   19.10
  -4   1   3  232.68   21.60
  -4  -1  -3  273.27   18.00
  -4  -1   3  307.37   25.40
  -4   1  -3  260.57   19.20
  -4  -1   3  260.07   17.60
  -5  -1  -3   67.59   11.30
   5  -1   3   82.89    6.00
  -5   1   3   69.29   11.60
   5   1  -3   68.39    4.40
   5   1  -3   78.89    5.80
   5  -1   3   71.39    4.50
  -5   1   3   76.69    9.80
  -5   1   3   70.59    4.20
  -5  -1  -3   67.99    8.50
  -5  -1   3   73.39    4.40
   5   1   3   78.29    4.70
   5  -1  -3   83.79    5.70
   5  -1  -3   71.79    4.20
   5   1   3   82.49    6.30
  -5   1  -3   70.79   10.30
  -5  -1   3   77.59   11.30
  -5   1  -3   74.79   11.70
  -5  -1   3   66.59    8.30
   6  -1   3    4.00    1.00
   6  -1   3    3.80    1.60
  -6   1   3    2.10    4.60
   6   1  -3    3.90    0.90
   6   1  -3    1.80    1.10
   6  -1  -3    1.80    1.00
  -6  -1   3    2.60    0.90
   6  -1  -3    1.90    0.80
  -6  -1   3    5.10    4.20
   6   1   3    4.70    1.00
   6   1   3    3.50    1.30
  -7   1   3   29.80    2.40
   7   1  -3   27.50    2.20
   7  -1   3   32.50    3.60
   7   1  -3   31.60    3.40
   7  -1   3   29.80    2.50
   7   1   3   30.00    3.70
   7  -1  -3   31.80    4.40
   7   1   3   33.30    2.70
   7  -1  -3   32.20    2.20
   8   1  -3    2.00    0.80
  -8   1   3    1.70    0.50
   8  -1   3    1.40    0.60
   8   1  -3    2.80    2.70
   8  -1   3    2.00    1.10
   8  -1  -3    1.40    2.40
   8   1   3    1.60    1.00
  -8  -1   3    2.60    0.60
   8   1   3    3.20    0.80
   8  -1  -3    2.20    1.40
   9  -1   3   16.80    2.20
   9  -1   3   14.70    2.50
   9   1  -3   14.20    1.60
   9  -1  -3   15.70    1.50
   9   1   3   11.60    2.60
   9   1   3   20.10    1.80
   0   2   3 1224.88   49.70
   0   2  -3 1019.90   49.99
   0   2   3 1100.59   48.10
   0  -2   3 1080.29   50.39
   0  -2  -3  967.40   49.90
   0   2  -3 1133.09   50.59
   0  -2   3 1149.08   48.40
  -1   2   3  107.79    7.80
  -1  -2  -3  103.69    5.90
  -1  -2  -3   94.99    5.80
  -1  -2  -3   89.99    5.70
   1  -2   3   95.99    6.50
   1   2  -3  105.39    7.60
   1   2  -3   88.09    7.00
  -1   2   3  113.09    8.20
   1   2   3  104.69    6.10
  -1   2  -3  100.59    5.90
  -1  -2   3  100.09    7.80
  -1   2  -3  110.39    6.70
  -1  -2   3  105.79    6.80
   2   2  -3  176.48   12.00
  -2  -2  -3  172.58    9.80
   2  -2   3  161.58    9.50
  -2  -2  -3  159.88   10.60
   2  -2  -3  173.88   12.20
  -2   2  -3  173.08    9.90
   2  -2  -3  165.08   12.30
  -2  -2   3  155.88   11.20
  -2  -2   3  180.08   10.70
  -3  -2  -3  455.45   23.30
  -3   2   3  479.65   26.70
  -3  -2  -3  427.76   25.00
  -3   2  -3  421.26   26.20
  -3  -2   3  461.65   26.90
   3  -2  -3  448.56   26.40
  -3  -2   3  390.66   25.10
  -3  -2   3  461.85   24.10
  -4   2   3   17.40    4.70
  -4   2   3   19.50    5.60
  -4  -2  -3   25.80    5.10
  -4  -2  -3   22.20    4.60
  -4   2  -3   21.40    6.00
  -4  -2   3   11.00    3.80
  -4  -2   3   14.30    5.30
  -5   2   3   97.99   11.60
  -5  -2  -3   88.49    9.10
   5  -2   3   90.39    6.30
   5  -2   3   82.09    4.90
  -5   2   3   79.99   12.20
   5   2  -3   75.79    4.90
   5   2  -3   91.29    6.40
  -5  -2  -3   89.79   12.40
  -5  -2   3   83.89    5.10
   5   2   3   84.59    5.20
  -5   2  -3   82.39   11.30
   5   2   3   79.89    5.20
   5  -2  -3   91.39    6.00
   5   2   3   98.39    7.10
  -5   2  -3   99.09   13.40
  -5  -2   3   80.09   15.40
   5  -2  -3   81.19    4.60
  -5  -2   3   81.59    8.90
   6  -2   3   79.79    6.00
   6  -2   3   71.29    4.60
   6   2  -3   76.89    4.70
   6   2  -3   73.69    5.90
  -6   2   3   78.79   11.50
   6  -2  -3   80.09    6.00
   6  -2  -3   84.79    5.40
   6   2   3   74.09    4.90
   6   2   3   85.49    6.80
   7   2  -3   11.10    2.00
  -7   2   3   11.60    1.30
   7   2  -3   13.10    1.40
   7  -2   3   10.00    1.40
   7  -2   3   12.00    2.00
   7   2   3   11.60    1.60
   7  -2  -3   12.90    1.90
   7  -2  -3   12.50    3.60
  -7  -2   3   11.00    1.40
   7   2   3   12.60    2.50
  -8   2   3   13.60    1.30
   8   2  -3   13.00    2.80
   8  -2   3   12.90    2.80
   8   2  -3   12.00    1.80
   8  -2   3   13.30    1.90
   8   2   3   13.00    2.20
   8  -2  -3   13.70    2.80
   8  -2  -3   13.70    1.50
   8   2   3   14.80    1.60
   9  -2   3    2.50    0.80
   9   2  -3    1.30    0.80
   9  -2   3    1.40    0.90
  -9   2   3    0.70    0.30
   9  -2  -3    1.70    0.70
   9   2   3    1.30    1.10
   9   2   3    1.90    0.60
   0   3  -3   15.00    2.40
   0   3  -3   13.70    2.20
   0   3   3   14.80    1.70
   0   3   3   12.40    2.60
   0  -3   3   14.20    1.70
   0  -3  -3   13.20    2.20
   0  -3  -3   13.40    2.60
   0   3   3   16.10    2.10
   0  -3   3   13.70    2.50
   1   3  -3  144.19    9.80
   1   3  -3  121.19    9.30
  -1  -3  -3  132.29    7.30
   1  -3   3  129.49    8.80
  -1  -3  -3  133.19    7.40
  -1  -3  -3  133.69    8.10
  -1   3   3  127.29    9.30
  -1   3   3  117.09    7.30
  -1   3   3  149.49   10.30
  -1  -3   3  126.39    8.20
   1  -3  -3  135.29    9.80
   1   3   3  124.39    8.30
  -1   3  -3  150.88    7.80
  -1   3  -3  142.09    8.80
  -1  -3   3  130.09    9.60
   1   3   3  132.79    8.30
  -2  -3  -3    2.80    0.90
   2   3  -3    3.00    1.60
  -2  -3  -3    2.00    1.00
   2   3  -3    2.70    1.80
   2  -3   3    1.00    0.70
  -2   3   3    3.00    1.60
  -2   3   3    2.90    1.80
  -2   3  -3    2.70    1.30
   2   3   3    3.50    1.00
   2  -3  -3    5.10    2.20
  -2  -3   3    1.20    1.00
  -2   3  -3    1.90    1.00
  -2  -3   3    4.20    1.90
  -3   3   3   16.00    6.80
  -3  -3  -3   10.80    1.80
  -3  -3  -3   10.70    3.10
   3  -3   3   11.50    2.60
  -3  -3   3   13.60    2.60
  -3   3  -3   12.80    4.30
  -3   3  -3   10.50    2.80
  -3  -3   3    7.00    2.90
  -3  -3   3   16.40    4.00
   3  -3  -3   16.50    4.10
  -4  -3  -3   42.40    8.60
  -4   3   3   45.70    7.20
  -4  -3   3   45.30    7.10
  -4  -3   3   44.40    5.20
  -4   3  -3   37.60    7.20
   5  -3   3   40.50    2.80
   5   3  -3   40.90    3.70
   5  -3   3   43.50    3.80
  -5  -3  -3   34.90    8.70
  -5   3   3   37.00    7.50
  -5   3   3   33.50    9.20
   5   3  -3   42.00    4.00
   5  -3  -3   40.10    2.80
   5   3   3   46.00    4.60
  -5  -3   3   47.00   10.60
  -5   3  -3   46.00    8.90
   5  -3  -3   40.70    3.90
  -5  -3   3   42.50    3.20
   5   3   3   39.50    3.20
   5   3   3   40.50    3.20
  -5  -3   3   36.10    5.80
   6   3  -3  320.67   17.80
   6   3  -3  313.07   16.80
   6   3  -3  368.56   18.70
  -6   3   3  362.56   31.90
   6  -3   3  355.06   18.20
   6  -3   3  356.76   16.60
  -6   3   3  369.26   16.60
  -6  -3   3  337.37   16.70
  -6   3  -3  358.46   30.40
   6   3   3  393.06   20.00
   6   3   3  349.67   17.10
   6  -3  -3  372.36   18.30
   6  -3  -3  346.67   16.30
   7  -3   3   89.99    5.20
   7   3  -3   91.29    6.10
   7   3  -3   94.79    6.60
   7  -3   3   98.59    6.50
  -7   3   3   97.59    5.60
   7   3   3  100.69    7.60
  -7  -3   3   93.69    5.40
   7   3   3   89.99    5.60
   7  -3  -3   89.59    6.40
   7  -3  -3   95.29    7.30
   8  -3   3   39.80    4.10
  -8   3   3   41.50    2.50
   8   3  -3   44.20    4.10
   8  -3   3   33.80    4.80
   8   3  -3   42.20    2.60
   8   3   3   41.60    4.00
   8  -3  -3   40.00    3.30
   8  -3  -3   40.10    2.70
   8   3   3   41.30    2.90
   9   3  -3    5.10    1.10
   9  -3   3    3.90    0.80
  -9   3   3    3.40    0.50
   9  -3   3    5.60    0.60
   9   3   3    3.80    1.10
   9   3   3    6.00    0.70
   0   4   3  264.57   14.00
   0  -4  -3  218.98   12.70
   0  -4   3  251.67   13.30
   0   4  -3  274.77   15.70
   0   4  -3  249.78   14.70
   0  -4  -3  250.17   15.10
   0   4   3  285.97   15.90
   0  -4  -3  282.27   15.10
   0   4   3  256.97   13.60
   0  -4   3  256.57   15.60
  -1   4   3  105.29    9.10
  -1   4   3  103.29    8.40
   1   4  -3  107.99    8.90
  -1   4   3  121.39    6.70
  -1  -4  -3  107.19    7.80
   1   4  -3   97.59    8.70
  -1  -4  -3  120.79    6.50
   1  -4   3  106.19    8.40
  -1   4  -3  100.59    8.00
   1  -4  -3   98.19    8.60
   1   4   3   99.09    7.60
  -1  -4   3  109.09    9.00
  -1   4  -3  108.99    9.40
  -1  -4   3  126.59    7.60
   1   4   3   98.79    7.80
   2   4  -3  277.37   17.80
  -2   4   3  280.47   18.80
   2  -4   3  265.67   16.00
  -2  -4  -3  260.67   14.90
  -2   4   3  303.77   18.20
  -2  -4  -3  242.18   14.90
  -2  -4   3  272.27   16.30
   2   4   3  246.18   14.60
  -2  -4   3  295.17   18.70
  -2   4  -3  271.77   16.60
   2  -4  -3  273.37   17.80
  -3  -4  -3  213.68   14.40
  -3  -4  -3  201.38   11.80
  -3   4   3  246.98   17.20
  -3  -4   3  208.18   15.30
  -3  -4   3  184.78   16.00
   3   4   3  209.08   11.80
  -3   4  -3  228.78   17.20
   3  -4  -3  192.18   15.80
   4  -4   3   35.40    3.20
  -4   4   3   30.50    6.40
  -4  -4  -3   29.40    5.90
   4   4   3   34.70    3.80
   4  -4  -3   31.60    3.30
  -4   4  -3   35.10    8.80
   4   4   3   28.30    2.60
  -4  -4   3   33.00    6.20
  -5  -4  -3   11.30    4.90
  -5   4   3    7.80    6.30
  -5   4   3   26.70    8.20
   5   4  -3   18.20    2.60
   5  -4   3   20.10    2.40
   5   4  -3   20.10    1.90
   5   4  -3   17.60    1.80
   5  -4   3   18.00    1.60
  -5   4   3   15.80    1.60
   5  -4  -3   17.70    3.50
  -5  -4   3   18.00    1.80
   5   4   3   18.40    3.10
  -5  -4   3   14.40    7.40
  -5   4  -3   32.90    8.90
   5   4   3   14.00    2.00
   5  -4  -3   17.00    2.20
   5   4   3   16.20    1.90
   6   4  -3   49.30    4.50
  -6   4   3   27.30    8.40
   6  -4   3   43.40    3.00
   6  -4   3   46.30    4.10
   6   4  -3   42.60    3.10
   6   4  -3   45.60    3.30
  -6   4   3   43.90    3.00
  -6   4  -3   37.20   11.50
   6   4   3   48.10    5.10
   6   4   3   43.60    3.40
   6  -4  -3   44.60    3.80
  -6  -4   3   42.80    3.20
   6   4   3   45.90    3.60
   6  -4  -3   49.80    5.70
  -7   4   3   53.49    3.40
   7   4  -3   53.69    3.40
   7   4  -3   60.29    4.80
   7  -4   3   49.60    5.40
   7  -4  -3   52.19    3.20
   7   4   3   40.80    6.30
  -7  -4   3   59.79    3.90
   7   4   3   55.49    3.60
   8   4  -3   47.60    2.70
   8  -4   3   46.80    4.00
   8  -4   3   47.10    3.50
   8   4  -3   43.40    3.90
   8  -4  -3   47.20    2.40
   8   4   3   49.30    3.10
   8   4   3   39.20    3.90
   8  -4  -3   44.90    3.20
   9   4  -3   10.40    1.20
   9  -4   3   16.20    1.00
   9   4   3   12.30    1.60
   9   4   3   13.90    1.30
   0  -5   3  255.07   16.80
   0   5   3  263.87   14.90
   0   5  -3  271.07   16.80
   0  -5   3  280.97   14.40
   0   5  -3  252.67   17.20
   0   5   3  269.47   16.90
   0  -5  -3  265.67   16.40
   0   5   3  249.28   14.80
   1   5  -3   53.09    6.60
  -1   5   3   61.79    4.80
  -1  -5  -3   51.59    5.40
  -1  -5  -3   52.79    5.70
  -1   5   3   66.59    6.50
   1  -5   3   54.29    6.20
  -1   5   3   53.39    6.60
  -1  -5   3   60.89    4.90
   1  -5  -3   52.59    6.50
  -1   5  -3   56.39    6.10
   1   5   3   58.29    5.80
  -1  -5   3   48.80    6.50
   1   5   3   56.49    6.00
  -2  -5  -3   37.20    4.10
   2  -5   3   44.50    6.30
  -2   5   3   42.00    6.00
  -2   5   3   42.10    6.60
  -2  -5  -3   43.50    4.90
  -2   5  -3   41.00    5.90
   2  -5  -3   30.50    6.20
  -2  -5   3   35.60    6.00
  -2  -5   3   37.80    4.70
  -2   5  -3   42.10    6.50
   2   5   3   39.50    4.60
  -3  -5  -3  266.87   16.00
  -3   5   3  259.87   19.50
  -3   5   3  253.87   21.30
  -3  -5  -3  268.17   17.00
   3  -5  -3  264.67   20.10
  -3   5  -3  267.67   20.30
  -3  -5   3  267.77   18.50
   3   5   3  283.87   15.90
  -3  -5   3  250.67   24.40
  -4  -5  -3   40.00    6.70
  -4   5   3   52.09    8.70
  -4   5   3   44.80    2.90
   4  -5   3   48.10    3.00
   4   5  -3   45.10    3.30
   4  -5  -3   49.90    3.80
   4   5   3   48.00    3.50
  -4  -5   3   56.49    7.90
  -4   5  -3   50.89    9.50
   4   5   3   48.40    3.60
   4   5   3   51.49    4.90
  -4  -5   3   48.10    3.80
  -5   5   3    8.40    1.20
   5   5  -3    9.70    2.00
  -5   5   3    6.40    4.20
   5   5  -3    8.80    1.60
   5  -5   3    8.40    1.40
   5  -5   3    9.30    2.10
   5   5  -3   11.40    1.50
   5   5   3    8.00    1.50
   5   5   3   10.20    2.20
  -5  -5   3    5.90    1.20
   5   5   3    9.00    1.70
   5  -5  -3    8.00    1.40
  -5   5  -3   16.30    6.40
   5  -5  -3    8.80    2.30
  -6   5   3   29.40    2.20
   6   5  -3   27.20    3.30
   6  -5   3   27.40    3.60
   6   5  -3   25.30    2.30
   6   5  -3   24.30    2.30
   6  -5   3   27.00    4.40
   6   5   3   26.50    3.80
   6   5   3   26.40    2.70
  -6   5  -3   24.60    1.90
  -6  -5   3   28.80    2.40
   6   5   3   29.90    2.60
   6  -5  -3   28.20    3.60
   6  -5  -3   25.80    2.10
  -7   5   3   38.60    2.70
   7   5  -3   38.50    2.90
   7  -5   3   44.10    4.30
   7  -5   3   41.30    4.90
   7   5  -3   44.80    4.00
   7   5   3   45.50    3.40
   7   5   3   43.70    4.70
   7  -5  -3   43.40    2.50
   7  -5  -3   43.60    3.50
  -7  -5   3   44.80    3.10
   7   5   3   45.00    3.20
   8   5  -3    3.60    0.70
   8   5  -3    5.70    1.70
   8  -5   3    4.70    0.80
  -8   5   3    5.90    0.70
   8   5   3    5.70    1.10
   8   5   3    4.10    1.30
   8  -5  -3    5.50    0.60
   9  -5   3   15.90    0.90
   9   5   3   11.40    1.50
   9   5   3   15.50    1.10
   0  -6  -3   64.19    6.90
   0   6   3   49.80    5.80
   0  -6   3   51.89    6.90
   0   6  -3   53.09    6.60
   0  -6   3   55.19    5.10
   0   6   3   62.89    5.40
   1  -6   3  116.59   10.80
   1   6  -3  122.99   10.90
  -1   6   3  131.49   11.90
  -1  -6  -3  109.79    9.90
  -1   6   3  130.19   10.40
  -1  -6  -3  113.79    7.50
  -1   6  -3  132.39   11.20
  -1  -6   3  137.09    8.50
  -1  -6   3  107.99   10.80
   1  -6  -3  107.49   10.30
  -2  -6  -3  277.77   15.70
   2  -6   3  326.67   20.20
  -2  -6  -3  279.97   18.20
  -2   6   3  270.37   21.60
  -2   6   3  257.27   20.90
  -2  -6   3  302.27   21.20
  -2   6  -3  300.77   21.00
  -2  -6   3  266.97   16.70
  -3  -6  -3   69.79    9.90
  -3   6   3   74.49    9.70
  -3  -6   3   83.99    8.30
  -3   6  -3   92.09   11.20
   4   6  -3   11.20    1.70
  -4   6   3    8.80    1.20
   4  -6   3   14.00    2.10
  -4   6   3   15.50    6.30
  -4  -6  -3    7.50    2.90
   4   6  -3   12.80    1.50
   4  -6   3   12.00    2.70
   4   6   3   12.60    2.50
   4   6   3   11.30    1.70
   4  -6  -3   10.10    1.60
   4  -6  -3   12.40    1.60
   4   6   3   13.20    1.70
  -4   6  -3   17.00    7.00
  -4  -6   3    9.50    1.60
  -4  -6   3   11.40    6.20
   5   6  -3    6.20    1.80
   5  -6   3    6.20    2.70
   5   6  -3    6.00    1.30
   5   6  -3    4.60    1.00
  -5   6   3   -2.80    4.50
  -5   6   3    3.90    0.90
  -5   6  -3    5.40    6.40
  -5   6  -3    4.20    0.70
   5  -6  -3    5.60    1.50
   5   6   3    7.30    1.50
   5   6   3    9.90    3.00
  -5  -6   3    4.20    1.10
   5  -6  -3    5.10    0.80
   6  -6   3    5.20    2.20
   6  -6   3    8.30    2.80
   6   6  -3   11.80    1.40
  -6   6   3    7.80    1.10
   6   6  -3   10.90    2.00
   6   6  -3    8.90    1.30
   6   6   3    9.90    1.50
  -6   6  -3    8.60    1.00
   6   6   3    7.90    1.70
   6   6   3    9.80    2.60
   6  -6  -3    8.10    0.90
   6  -6  -3    8.70    1.60
  -6  -6   3   11.30    1.50
   7  -6   3   97.49    5.10
   7   6  -3   96.39    6.30
   7  -6   3   87.79    5.50
  -7   6   3   92.29    5.00
  -7  -6  -3   88.39    5.30
   7   6  -3   90.19    5.20
  -7   6  -3   96.39    4.80
   7   6   3   90.29    7.30
  -7  -6   3   96.19    5.40
   7  -6  -3   91.59    4.60
   7   6   3   96.79    5.40
   7  -6  -3   99.09    5.60
   7   6   3   96.99    5.70
  -8   6   3   12.10    1.00
   8   6  -3   10.30    1.30
   8   6  -3    9.50    2.00
   8  -6   3   12.10    1.00
   8   6   3   13.00    1.40
  -8  -6   3   13.00    1.30
   8   6   3    9.80    1.80
   8  -6  -3   11.10    0.80
   0  -7   3  150.98   13.50
   0   7  -3  155.08   13.20
   0  -7   3  138.39   10.10
   0  -7  -3  133.99   12.60
   1  -7   3   31.20    6.50
  -1   7   3   50.59    6.20
  -1  -7  -3   47.20    6.50
  -1  -7  -3   45.20    4.40
   1  -7  -3   43.40    7.40
  -1  -7   3   51.19    4.90
  -1   7  -3   35.00    6.90
  -1  -7   3   51.09    8.50
  -2   7   3   37.80    6.10
  -2  -7  -3   36.80    4.00
  -2   7  -3   37.70    7.00
  -2  -7   3   30.70    4.20
  -2  -7   3   23.00    6.80
   2  -7  -3   34.50    7.60
  -3   7   3   17.30    1.40
   3   7  -3   20.90    1.90
  -3  -7  -3   13.60    3.30
   3  -7   3   16.80    1.30
  -3   7   3   16.00    5.10
   3  -7  -3   17.30    1.20
  -3  -7   3   15.50    1.70
   3   7   3   15.50    1.90
  -3  -7   3   25.60    4.70
   3   7   3   13.30    2.60
   3  -7  -3   17.40    1.80
   4   7  -3    7.80    1.30
   4   7  -3    9.70    2.00
  -4   7   3    6.80    1.00
  -4   7   3    5.90    4.10
   4   7  -3    7.50    1.40
   4  -7   3    6.60    1.50
   4  -7   3    8.00    1.20
  -4  -7  -3    7.50    3.40
   4  -7  -3    7.90    0.80
   4  -7  -3    9.40    1.20
   4  -7  -3    5.90    1.10
   4   7   3    7.30    1.50
   4   7   3    6.90    1.50
  -4   7  -3    6.00    1.00
   4   7   3    8.40    2.30
  -4   7  -3    2.80    4.00
  -4  -7   3    7.80    1.40
   5  -7   3   20.30    2.10
  -5   7   3   12.70    7.50
   5   7  -3   17.70    2.20
  -5   7   3   20.50    1.80
   5   7  -3   19.80    2.10
   5   7   3   21.90    2.40
   5   7   3   23.60    3.60
   5   7   3   22.60    2.40
   5  -7  -3   20.60    1.50
  -5   7  -3   29.10   11.40
   5  -7  -3   21.00    2.10
  -5  -7   3   20.10    2.10
   6   7  -3   11.80    2.10
   6  -7   3   12.10    1.40
  -6  -7  -3    9.70    1.70
   6  -7   3   11.70    1.60
   6   7  -3   13.30    1.70
  -6   7   3    9.80    1.30
   6   7  -3   10.40    1.50
   6  -7  -3   12.20    1.00
   6   7   3   11.90    1.60
   6   7   3   11.90    1.80
  -6  -7   3   11.00    1.50
   6   7   3   15.00    2.80
   6  -7  -3   13.10    1.60
  -6   7  -3   12.10    1.20
   7   7  -3    5.20    1.30
   7  -7   3    5.60    0.80
   7   7  -3    4.10    0.80
  -7   7   3    6.70    0.90
  -7   7  -3    6.00    1.10
   7   7   3    5.80    1.30
   7   7   3    4.20    1.50
   7   7   3    3.40    0.70
  -7  -7   3    4.80    1.00
   7  -7  -3    4.70    0.60
   8  -7   3   46.70    2.30
  -8   7   3   46.60    2.40
   8   7  -3   35.70    2.70
  -8  -7   3   48.10    2.70
   8   7   3   44.80    2.80
   8   7   3   34.20    3.30
   8  -7  -3   44.20    2.70
   0  -8   3    3.80    1.40
   0  -8  -3   10.30    4.40
   0  -8   3    5.80    5.10
   0   8  -3    6.90    4.10
  -1   8   3    7.90    3.10
  -1   8   3   13.00    5.10
   1   8  -3    2.90    5.40
  -1  -8  -3    4.20    1.60
  -1  -8   3    8.00    6.00
  -1  -8   3    5.10    1.80
   1  -8  -3   -3.40    4.10
  -1   8  -3    3.00    3.00
  -2   8   3   18.00    1.40
   2   8  -3   16.40    1.70
   2  -8   3   18.90    1.30
  -2  -8  -3   20.30    3.10
  -2   8   3   16.10    5.00
   2  -8  -3    6.40   11.00
  -2  -8   3   16.30    1.70
   2  -8  -3   16.50    1.70
   2  -8  -3   15.80    1.30
   2   8   3   18.10    1.90
  -2   8  -3   19.50    5.60
   2  -8  -3   17.10    1.80
  -3   8   3  188.38   17.30
  -3  -8  -3  165.58   11.80
   3  -8   3  166.78    7.80
   3   8  -3  165.28    8.60
  -3   8   3  163.18    8.10
   3   8  -3  166.68    8.80
   3  -8  -3  162.98    8.20
   3   8   3  181.08   11.00
   3  -8  -3  159.08    7.80
   3   8   3  165.68    9.00
  -3  -8   3  170.78    8.60
  -3  -8   3  180.98   13.40
  -3   8  -3  162.78    8.10
   3  -8  -3  164.08    8.60
   4  -8   3  288.77   13.00
   4   8  -3  267.57   13.90
  -4  -8  -3  279.37   13.80
  -4   8   3  293.67   24.90
  -4   8   3  289.97   13.30
   4   8  -3  286.67   14.00
   4   8  -3  278.47   15.30
   4  -8  -3  280.27   13.70
   4   8   3  289.27   14.20
   4   8   3  306.87   16.90
  -4   8  -3  281.27   26.30
  -4  -8   3  274.67   13.80
   4  -8  -3  276.87   12.90
  -4   8  -3  284.67   13.20
   5   8  -3  200.48   10.90
   5   8  -3  206.08   12.10
  -5   8   3  226.98   10.30
   5  -8   3  207.98    9.90
   5   8  -3  215.68   11.00
  -5  -8  -3  206.98   10.80
   5   8   3  235.98   14.00
  -5   8  -3  205.58   10.10
  -5  -8   3  210.48   10.80
   5   8   3  219.28   11.40
   5  -8  -3  207.28    9.80
   5   8   3  209.28   11.10
   6   8  -3    8.50    1.60
   6   8  -3    8.70    1.40
  -6   8   3   11.20    1.30
   6  -8   3   15.30    1.80
   6   8  -3   11.90    1.60
  -6  -8  -3    8.20    1.40
   6   8   3   10.60    1.70
  -6  -8   3   10.60    1.50
  -6   8  -3    9.30    1.10
   6  -8  -3   10.00    1.00
   6   8   3   12.20    2.50
   6   8   3    9.80    2.30
  -7   8   3    0.90    0.50
   7   8  -3    1.50    0.70
   7  -8   3    1.10    0.40
   7   8  -3    0.90    0.70
  -7  -8  -3    2.30    0.60
  -7  -8   3    1.50    0.60
   7  -8  -3    0.70    0.30
   7   8   3    0.30    0.80
   7   8   3    0.60    0.50
   7   8   3    0.70    0.50
  -7   8  -3    2.00    0.50
  -8   8   3   13.00    1.00
   8  -8   3   12.20    1.00
   8   8   3   11.30    1.20
  -8  -8   3   12.30    1.10
   0  -9  -3   24.20    2.10
   0  -9   3   16.80    3.50
   0  -9   3   22.30    1.90
   0   9  -3   21.60    1.90
   0   9  -3   23.30    1.70
   0  -9  -3   20.50    2.10
  -1  -9  -3    8.90    2.60
   1   9  -3   14.70    1.60
  -1   9   3   16.40    1.30
   1   9  -3   13.10    1.30
  -1  -9  -3   13.30    1.70
  -1   9  -3   16.10    5.00
   2   9  -3   17.70    1.80
  -2   9   3   19.10    1.50
  -2   9   3   23.80    7.30
   2  -9   3   18.60    1.30
   2   9  -3   16.00    1.90
  -2  -9  -3   18.80    3.70
  -2  -9   3   21.10    4.20
  -2  -9   3   17.30    1.80
   2   9   3   18.70    2.10
  -2   9  -3   19.70    1.60
   2  -9  -3   17.10    1.90
   2  -9  -3   19.50    1.80
  -2   9  -3   19.00    6.40
   3  -9   3   20.90    1.50
  -3  -9  -3   17.30    2.00
  -3   9   3   18.20    1.60
  -3   9   3   12.20    5.80
   3   9  -3   20.60    2.10
  -3  -9  -3   20.10    4.50
   3   9  -3   20.40    2.10
  -3   9  -3   22.20    8.30
   3  -9  -3   21.40    1.50
   3  -9  -3   19.70    1.80
  -3   9  -3   21.10    1.60
  -3  -9   3   19.00    2.00
   3  -9  -3   22.30    2.10
   3   9   3   17.00    3.20
   3   9   3   21.80    2.20
   4   9  -3  142.39    8.10
   4  -9   3  150.38    7.10
  -4   9   3  145.19    7.40
  -4   9   3  166.98   25.50
   4   9  -3  151.38    8.20
   4   9   3  143.59    8.20
   4  -9  -3  146.89    7.10
  -4   9  -3  142.19    7.30
  -4  -9   3  153.28    8.00
   4   9   3  154.18   10.50
  -5  -9  -3  161.88    8.40
   5   9  -3  144.39    9.20
   5   9  -3  156.68    8.50
   5   9  -3  151.78    8.50
   5  -9   3  158.68    7.50
  -5   9   3  162.98    7.90
  -5   9  -3  155.28    7.70
  -5  -9   3  163.08    8.50
   5   9   3  167.88   11.20
   5   9   3  154.58    8.70
   5  -9  -3  157.08    7.50
   5   9   3  156.28    8.90
   6   9  -3    6.80    1.30
  -6  -9  -3    9.20    1.40
   6  -9   3    4.90    0.70
   6   9  -3    5.00    1.40
   6   9  -3    3.90    0.90
  -6   9   3    6.00    1.00
   6   9   3    6.30    2.00
  -6  -9   3    8.10    1.30
   6  -9  -3    6.10    0.70
   6   9   3    3.60    1.20
  -6   9  -3    5.10    0.90
   6   9   3    4.40    1.00
   7  -9   3    0.50    0.30
  -7  -9  -3    0.60    0.50
   7   9  -3    1.00    0.50
   7   9   3    0.50    0.50
  -7   9  -3    0.60    0.40
  -7  -9   3    1.00    0.60
   7   9   3    0.30    0.70
   7   9   3    0.50    0.50
  -8   9   3    0.00    0.20
  -8  -9  -3   -0.70    0.50
   8  -9   3    0.20    1.10
   8   9   3    0.50    0.30
  -8   9  -3    0.00    0.30
   8   9   3    0.70    0.40
   0  10   3  173.58    8.40
   0  10  -3  175.98    8.40
   0 -10  -3  161.88    8.80
   0 -10   3  170.08    8.60
   0  10  -3  185.78    8.80
   1  10  -3   46.30    3.30
   1  10  -3   46.50    3.00
  -1 -10  -3   49.80    3.50
  -1  10   3   51.59    3.00
   1  10  -3   50.89    3.30
  -1  10   3   50.09    3.30
   1  10   3   54.19    3.60
  -1  10  -3   56.59    9.50
  -1 -10   3   46.60    3.20
  -1 -10   3   46.80    6.70
   1 -10  -3   50.29    3.40
   1 -10  -3   48.20    3.50
  -1  10  -3   52.69    2.90
  -1  10  -3   47.60    3.10
   2  10  -3  109.49    6.50
   2  10  -3  121.29    6.80
  -2 -10  -3  105.89   10.70
  -2 -10  -3  121.89    6.80
  -2  10   3  122.49    5.80
  -2  10   3  126.99    6.20
   2 -10  -3  125.99    6.90
  -2  10  -3  123.09    6.30
   2  10   3  141.99    9.10
  -2  10  -3  122.39    6.00
   2 -10  -3  127.19    6.60
  -2 -10   3  128.99    6.70
  -2  10  -3  100.29   14.20
   2  10   3  119.39    6.90
  -3  10   3   15.60    8.70
   3  10  -3   30.50    2.60
   3 -10   3   32.30    2.00
   3  10  -3   30.10    2.60
  -3  10   3   29.60    2.20
  -3 -10   3   31.30    2.60
  -3  10  -3   28.90    2.20
   3  10   3   30.30    2.80
   3  10   3   29.90    4.00
   4  10  -3    1.50    0.70
  -4  10   3    0.60    0.40
  -4 -10  -3    0.50    0.60
   4  10  -3    0.50    0.70
   4 -10   3    0.20    0.40
  -4  10  -3    1.00    0.50
   4  10   3   -0.80    1.00
  -4 -10   3    0.30    0.60
   4  10   3    0.70    0.70
   5 -10   3   30.70    2.60
  -5 -10  -3   28.10    2.60
   5  10  -3   27.90    2.70
  -5  10  -3   33.70    2.90
   5  10   3   29.80    5.00
  -6  10   3   53.59    3.10
  -6 -10  -3   49.30    3.50
   6 -10   3   52.19    2.90
   6  10  -3   51.19    3.40
   6  10   3   52.89    3.80
   6  10   3   53.19    3.60
  -6  10  -3   50.19    3.00
   6  10   3   53.09    4.90
  -6 -10   3   52.09    3.40
  -7 -10  -3    4.30    0.80
  -7  10   3    4.40    0.70
   7 -10   3    4.60    0.90
   7  10  -3    5.30    0.70
   7  10   3    3.30    0.70
   7  10   3    3.50    1.00
   7  10   3    7.30    1.10
   0  11  -3    0.20    0.50
   0  11  -3    7.50    7.50
   0 -11   3   -0.20    0.50
   0  11   3    1.10    0.50
   1  11  -3    2.60    0.80
   1  11  -3    3.40    0.80
   1  11  -3    3.80    1.10
  -1 -11  -3    3.90    1.60
  -1  11   3    2.70    0.70
   1 -11  -3    4.30    1.20
   1  11   3    2.00    1.40
  -1 -11   3    3.70    0.90
  -1  11  -3    4.90    6.30
  -1  11  -3    5.00    1.30
   1  11   3    4.80    1.00
   2  11  -3  127.79    7.40
  -2  11   3  136.59    7.40
  -2  11   3  140.29    7.00
   2  11  -3  136.89    7.60
  -2 -11  -3  144.09    7.80
   2 -11  -3  154.58    7.40
   2  11   3  146.29    9.80
  -2  11  -3  136.19    6.90
   2  11   3  140.59    7.80
  -2  11  -3  145.69    7.30
  -2 -11   3  136.19    7.50
  -2  11  -3  139.39   17.60
   3  11  -3    5.70    1.20
  -3 -11  -3   11.50    1.60
  -3  11   3    8.00    1.10
  -3  11   3   17.10   11.60
  -3  11   3    8.00    1.10
   3  11   3    9.60    2.50
   3  11   3   10.00    1.50
  -3  11  -3    6.90    1.10
  -3 -11   3    9.20    1.50
  -3  11  -3    8.20    1.20
   4  11  -3   68.89    4.50
  -4  11   3   65.89    3.80
   4 -11   3   67.79    3.60
   4  11  -3   62.89    4.40
  -4 -11  -3   68.79    4.40
   4  11   3   64.49    6.10
   4  11   3   62.09    4.50
  -4  11  -3   65.79    3.90
  -4 -11   3   64.09    4.30
   4  11   3   66.39    4.80
  -5  11   3    2.60    0.60
   5 -11   3    2.30    0.50
  -5 -11  -3    1.40    0.80
   5  11  -3    3.20    0.80
  -5 -11   3    1.70    0.70
   5  11   3    1.50    1.30
   5  11   3    3.70    1.10
  -5  11  -3    3.30    0.80
   5  11   3    3.00    1.00
  -6 -11  -3    2.30    0.70
   6  11  -3    1.30    0.70
  -6  11   3    2.00    0.50
   6 -11   3    1.80    1.00
   6  11   3    2.70    1.20
  -6  11  -3    3.00    0.70
  -6 -11   3    3.30    0.70
   6  11   3    1.70    0.70
   6  11   3    1.60    0.70
  -6  11  -3    1.70    0.60
  -7 -11  -3    5.50    0.80
  -7  11   3    6.20    0.70
  -7  11   3    6.00    0.60
  -7  11  -3    5.50    0.70
  -7 -11   3    7.20    0.80
   7  11   3    4.10    0.90
   7  11   3    5.20    0.80
  -7  11  -3    6.00    0.70
   0 -12   3   25.50    2.10
   0  12  -3   26.70    2.00
   0  12   3   28.80    2.20
   0  12  -3   29.30    2.50
   0 -12  -3   27.30    2.50
  -1 -12  -3   32.90    2.90
   1  12  -3   36.20    2.80
  -1  12   3   35.50    2.40
  -1 -12   3   36.60    2.70
  -1  12  -3   32.60    2.60
   1 -12  -3   35.20    2.70
  -1  12  -3   34.80    2.40
   1  12   3   34.70    2.70
  -2 -12  -3   44.30    3.40
   2  12  -3   40.60    3.10
  -2  12   3   46.20    2.90
   2  12  -3   46.20    3.30
   2 -12  -3   45.00    3.00
   2  12   3   42.80    3.30
  -2  12  -3   45.40    2.80
   2  12   3   44.00    4.70
  -2  12  -3   46.40    3.10
  -2 -12   3   43.30    3.20
  -3  12   3   85.39    4.30
   3  12  -3   88.09    5.30
  -3  12   3   83.59    4.70
  -3 -12   3   85.99    5.10
  -3  12  -3   87.19    4.90
   3  12   3   82.29    6.90
  -3  12  -3   87.79    4.60
   3  12   3   83.39    5.30
   4  12  -3   25.20    2.30
  -4 -12  -3   21.40    2.20
   4  12  -3   23.80    2.30
  -4  12   3   23.00    1.90
  -4  12   3   24.10    1.70
   4  12   3   26.20    3.50
  -4 -12   3   25.30    2.30
   4  12   3   24.40    2.40
  -4  12  -3   23.30    1.90
  -4  12  -3   22.40    2.00
   4  12   3   25.00    2.60
  -5  12   3   39.80    2.60
   5  12  -3   38.10    2.90
  -5  12   3   42.20    2.30
  -5 -12  -3   43.90    3.10
   5  12   3   36.00    3.90
  -5 -12   3   44.40    2.90
  -5  12  -3   41.50    2.50
   5  12   3   40.20    3.00
  -5  12  -3   39.00    2.60
   5  12   3   41.30    3.30
  -6 -12  -3   22.30    1.80
  -6  12   3   21.30    1.30
   6  12  -3   18.10    1.60
  -6  12   3   22.30    1.50
  -6  12  -3   20.80    1.50
   6  12   3   17.30    2.10
  -6  12  -3   22.20    1.60
  -6 -12   3   21.60    1.70
   6  12   3   22.60    2.00
   6  12   3   22.70    1.90
  -7  12   3    1.40    0.30
  -7 -12  -3    1.70    0.50
   7  12   3    1.80    0.40
  -7 -12   3    1.30    0.30
  -7  12  -3    1.50    0.30
   0  13   3   23.00    1.90
   0  13  -3   25.20    2.20
   0  13  -3   20.20    1.70
   0 -13  -3   23.80    2.20
   1  13  -3  100.09    5.70
  -1  13   3   98.39    5.40
  -1  13  -3  102.59    5.20
   1  13   3  107.49    7.70
   1 -13  -3   94.99    5.60
  -1  13  -3  102.79    5.80
  -1 -13   3   97.99    5.40
   1  13   3  100.19    5.60
  -2  13   3    2.00    0.70
  -2 -13  -3    1.20    0.70
   2  13   3    0.70    1.10
  -2  13  -3    1.40    0.60
   2  13   3    0.60    0.90
  -2  13  -3    2.10    0.70
  -2 -13   3    1.50    0.70
  -3 -13  -3   31.40    2.70
  -3  13   3   32.00    2.20
  -3 -13   3   29.80    2.40
   3  13   3   29.50    3.60
  -3  13  -3   28.50    2.10
  -3  13  -3   31.40    2.40
   3  13   3   30.40    2.60
   4  13  -3    2.10    0.80
  -4  13   3    3.80    0.80
  -4 -13  -3    2.60    0.80
  -4 -13   3    3.80    0.90
   4  13   3    3.20    0.80
   4  13   3    2.90    1.20
  -4  13  -3    3.10    0.70
   4  13   3    2.20    1.10
  -4  13  -3    2.70    0.60
  -5 -13  -3    3.50    0.90
  -5  13   3    1.70    0.60
   5  13  -3    1.40    0.60
   5  13   3    2.60    1.00
   5  13   3    3.90    1.30
  -5 -13   3    2.80    1.00
  -5  13  -3    3.30    1.10
   5  13   3    1.00    0.80
  -6 -13  -3   12.60    1.20
  -6  13   3   13.20    1.10
  -6 -13   3   14.60    1.10
   6  13   3   13.20    1.20
  -6  13  -3   13.50    1.00
   6  13   3   15.20    1.40
   0 -14  -3   16.80    1.80
   0  14  -3   13.50    1.70
   1  14  -3   16.60    1.70
  -1 -14  -3   19.30    1.90
  -1  14   3   16.30    1.60
   1  14   3   15.70    1.60
   1 -14  -3   16.70    1.60
  -1  14  -3   16.60    1.80
  -1  14  -3   14.90    1.40
  -1 -14   3   17.10    1.40
   1  14   3   14.50    2.50
  -2  14   3   26.30    2.10
  -2 -14  -3   29.00    2.50
   2  14  -3   27.20    2.20
  -2 -14   3   27.70    2.10
   2  14   3   27.70    2.30
  -2  14  -3   30.40    2.40
   2  14   3   26.10    3.30
  -2  14  -3   27.00    1.90
  -3  14   3    0.60    0.40
  -3 -14  -3    1.20    0.60
  -3 -14   3    1.10    0.60
   3  14   3    1.40    0.60
  -3  14  -3    1.50    0.50
   3  14   3   -0.30    0.80
  -3  14  -3    1.10    0.60
  -4  14   3   12.00    1.30
   4  14  -3   12.40    1.40
  -4 -14  -3   11.90    1.50
  -4  14  -3   14.50    1.40
   4  14   3    7.90    1.70
  -4  14  -3   13.00    1.40
   4  14   3   10.30    1.60
  -4 -14   3   11.60    1.70
   5  14  -3   30.10    2.00
  -5  14   3   34.80    2.00
  -5 -14  -3   35.40    2.30
   5  14   3   32.20    2.20
   5  14   3   32.10    2.40
  -5 -14   3   33.70    2.00
  -5  14  -3   33.20    1.90
  -5  14  -3   32.60    2.20
   0  15  -3    1.90    0.60
   0  15   3    2.50    1.40
   0 -15  -3    2.50    0.70
  -1 -15  -3    2.70    0.80
   1  15  -3    2.90    0.70
  -1  15  -3    2.50    0.80
   1 -15  -3    1.90    1.10
  -2 -15  -3   11.30    1.40
  -2  15   3    8.80    1.50
   2  15   3    5.30    1.50
  -2  15  -3    8.50    1.30
  -2  15  -3    9.80    1.30
  -2 -15   3    7.70    0.90
   2  15   3    9.10    1.20
   3  15  -3    0.60    0.50
  -3  15   3    0.80    0.40
  -3 -15  -3    0.40    0.40
   3  15   3    0.00    0.30
  -3  15  -3   -0.30    0.40
   3  15   3    0.50    1.10
  -3  15  -3    0.80    0.60
  -3 -15   3    0.80    0.40
  -4  15   3   13.70    1.10
   4  15  -3   12.40    1.20
  -4 -15  -3   14.30    1.40
   4  15   3   14.00    1.30
   4  15   3   15.90    1.60
  -4  15  -3   14.90    1.40
  -4 -15   3   12.90    1.10
  -4  15  -3   16.00    1.40
  -5 -15  -3  106.79    5.00
  -5  15   3   98.89    4.80
  -5  15  -3   97.09    5.00
   5  15   3  106.59    5.20
   0  16  -3    1.50    0.50
   0 -16  -3    1.80    0.50
  -1 -16  -3    8.20    1.00
  -1  16  -3    6.90    1.00
  -2  16   3    8.60    1.20
  -2 -16  -3   11.10    1.10
  -2  16  -3    8.90    1.20
  -3 -16  -3    0.30    0.40
  -3  16   3    0.50    0.40
   3  16  -3   -0.10    0.40
  -3  16  -3   -0.30    0.40
   3  16   3    1.20    0.50
  -4 -16  -3    6.90    0.70
  -4  16  -3    8.10    0.80
   4  16   3    7.00    0.90
  -1  17  -3    7.20    0.80
   2  17  -3   13.60    1.50
   2  17   3   14.50    1.40
  -2  17  -3   16.20    1.20
   0   0   4 9561.74  423.86
   0   0  -4 9999.00  423.76
  -1   0  -4  358.16   16.80
   1   0  -4  381.56   19.90
  -1   0   4  305.47   18.20
  -1   0  -4  339.97   17.00
  -1   0   4  382.96   17.70
   2   0  -4    3.10    1.50
  -2   0   4    0.90    0.90
   2   0  -4    1.10    1.20
  -3   0  -4  122.59   10.50
  -3   0  -4  130.79   10.80
   3   0  -4  120.79   11.50
  -3   0   4  149.29   11.70
  -3   0   4  113.39   10.00
  -4   0   4    3.20    2.10
  -4   0  -4    4.50    2.50
  -4   0   4    5.30    2.60
  -5   0   4   36.70    2.60
   5   0   4   34.30    2.80
  -5   0  -4   34.10    7.90
  -5   0  -4   34.80    8.00
  -5   0   4   38.50    9.00
   5   0   4   40.40    4.10
   5   0  -4   38.40    3.60
  -5   0   4   30.60    6.20
   5   0  -4   35.50    2.70
   6   0   4   28.10    3.50
  -6   0   4   26.20    6.90
  -6   0  -4   19.70   10.10
   6   0  -4   29.60    3.20
   6   0   4   27.80    2.40
   6   0  -4   23.10    2.00
   7   0  -4    9.10    3.00
   7   0  -4    6.20    1.00
   7   0   4    9.90    1.40
   7   0   4    8.80    1.90
   8   0  -4    2.10    2.10
   8   0   4    1.70    0.90
   8   0  -4    2.00    0.90
  -8   0   4    2.40    0.60
   8   0   4    2.50    0.80
   9   0   4    1.90    1.70
   9   0  -4    4.20    0.90
  -9   0   4    2.30    0.40
   0  -1   4  523.25   25.60
   0  -1  -4  532.75   25.60
   0   1  -4  503.55   25.40
   0   1  -4  495.15   23.70
   0  -1   4  576.74   23.10
   0  -1  -4  445.36   25.20
   1   1  -4   25.10    3.10
   1  -1   4   27.60    2.80
  -1   1   4   24.10    2.70
  -1  -1  -4   30.00    2.50
  -1   1   4   31.70    3.60
  -1  -1  -4   27.30    2.20
   1   1  -4   29.20    3.80
  -1  -1  -4   33.50    2.60
  -1  -1  -4   30.40    3.30
  -1  -1   4   28.70    3.90
  -1   1  -4   27.60    2.70
  -1  -1   4   28.30    2.90
  -1   1  -4   30.00    2.30
   1  -1  -4   26.00    3.70
  -1  -1   4   30.50    3.50
   1  -1  -4   28.50    4.00
  -2  -1  -4  381.66   20.50
   2   1  -4  357.36   22.20
   2  -1   4  428.56   18.00
  -2   1   4  353.66   21.60
  -2   1   4  377.46   21.30
  -2  -1   4  370.26   21.20
  -2   1  -4  395.86   17.90
   2  -1  -4  409.16   23.30
  -2  -1   4  443.96   23.80
   2  -1  -4  419.76   23.20
  -2  -1   4  376.86   21.20
  -3  -1  -4  602.44   33.90
  -3  -1  -4  649.74   33.50
  -3   1   4  648.84   35.20
  -3   1   4  667.23   35.30
   3   1  -4  601.64   36.10
  -3   1  -4  676.03   35.70
  -3  -1   4  703.73   35.60
  -3  -1   4  633.94   33.60
  -4   1   4   99.79   11.10
  -4  -1  -4  105.09   10.90
  -4   1   4  111.39   11.00
  -4  -1  -4  104.19   10.00
  -4  -1   4   96.19   10.70
  -4   1  -4  116.39   11.60
  -4  -1   4  106.69    9.90
  -5   1   4   49.30   13.00
   5   1  -4   46.10    4.00
  -5   1   4   42.70    7.40
   5  -1   4   39.30    2.90
   5   1  -4   34.20    2.90
  -5  -1  -4   32.10    6.50
   5  -1   4   41.90    4.20
  -5  -1   4   25.60   12.50
  -5  -1   4   41.40    6.80
   5   1   4   42.20    4.30
   5  -1  -4   40.40    2.70
  -5  -1   4   44.00    2.90
   5  -1  -4   41.90    3.70
  -5   1  -4   50.79   10.60
  -5   1  -4   48.10    8.80
   5   1   4   38.80    3.40
   5   1   4   39.00    3.10
   6  -1   4   36.30    2.80
   6  -1   4   37.70    4.00
   6   1  -4   36.00    3.60
   6   1  -4   34.90    2.50
  -6  -1   4   39.80    7.60
  -6  -1   4   32.10    2.60
   6   1   4   35.40    4.20
   6  -1  -4   31.40    2.40
  -6   1  -4   27.40    9.50
   6   1   4   33.50    2.80
   6  -1  -4   36.50    3.80
  -7   1   4   50.19    3.30
   7   1  -4   44.60    3.50
   7   1  -4   48.50    4.70
   7  -1   4   49.40    3.40
   7  -1   4   47.90    4.50
   7   1   4   47.50    4.70
   7  -1  -4   43.10    3.30
   7   1   4   52.09    3.60
   7  -1  -4   54.79    6.00
  -8   1   4   26.50    2.00
   8   1  -4   28.90    3.80
   8   1  -4   29.10    2.30
   8  -1   4   23.10    2.70
   8  -1   4   29.00    2.10
   8  -1  -4   27.10    3.10
   8  -1  -4   25.90    1.60
   8   1   4   28.70    2.10
  -8  -1   4   26.10    2.00
   8   1   4   26.30    3.00
   9  -1   4    6.00    1.60
   9  -1   4    8.10    1.30
   9   1  -4   10.10    1.30
  -9   1   4    8.40    0.80
   9   1   4   11.00    1.40
   9  -1  -4   10.20    1.20
   0  -2   4  229.18   13.40
   0   2   4  219.68   13.20
   0  -2   4  236.68   11.00
   0   2   4  247.78   12.40
   0   2  -4  221.98   13.00
   0   2   4  210.28   10.30
   0  -2  -4  210.98   12.90
   0   2  -4  205.18   11.70
  -1  -2  -4   24.60    2.50
   1   2  -4   26.90    3.70
   1  -2   4   24.60    3.10
  -1  -2  -4   24.10    2.00
  -1  -2  -4   21.30    2.60
   1   2  -4   27.40    3.40
  -1   2   4   27.70    3.60
  -1   2  -4   28.60    2.30
  -1   2  -4   23.30    2.80
   1  -2  -4   23.90    3.60
  -1  -2   4   25.40    2.80
  -1  -2   4   19.10    3.40
  -2  -2  -4    3.30    1.20
   2  -2   4    3.50    1.20
  -2   2   4    3.00    1.50
   2   2  -4    4.30    1.80
  -2  -2   4    4.40    2.10
  -2  -2   4    6.00    2.10
  -2   2  -4    2.40    0.90
   2  -2  -4    4.70    2.10
  -2  -2   4    4.50    1.70
   2  -2  -4    4.10    2.30
  -2   2  -4    6.10    1.50
  -3   2   4  514.65   36.80
  -3  -2  -4  553.64   27.40
  -3  -2  -4  502.55   28.30
   3  -2  -4  496.25   30.40
  -3  -2   4  511.15   29.30
  -3   2  -4  531.35   30.70
  -3  -2   4  528.15   31.40
  -3  -2   4  527.85   28.00
  -4  -2  -4   62.19    6.80
  -4   2   4   52.89    7.40
  -4   2   4   64.19    8.80
  -4  -2  -4   53.89    7.60
  -4  -2   4   48.70    7.80
  -4   2  -4   57.59    8.70
  -4  -2   4   64.99    7.20
   5  -2   4  214.38   11.70
  -5   2   4  166.18   21.70
  -5  -2  -4  207.78   18.60
   5  -2   4  198.68    9.90
   5   2  -4  213.68   11.50
  -5  -2  -4  185.88   15.00
   5   2  -4  182.88    9.80
  -5   2   4  204.08   18.20
  -5  -2   4  208.08   19.00
  -5  -2   4  199.98   15.60
   5   2   4  223.38   12.60
   5   2   4  196.58   10.20
   5  -2  -4  182.18    9.50
   5  -2  -4  221.48   11.30
  -5  -2   4  192.28    9.90
  -5   2  -4  182.38   18.30
  -6   2   4   45.30   11.60
   6  -2   4   60.09    5.00
   6  -2   4   57.59    3.80
   6   2  -4   61.59    4.90
  -6   2  -4   37.80   10.60
   6   2   4   63.59    5.70
   6   2   4   58.19    4.10
  -6  -2   4   46.90    9.20
  -6  -2   4   52.79    3.70
   6  -2  -4   59.99    5.80
   7  -2   4   10.80    1.40
   7  -2   4    9.20    1.80
   7   2  -4    9.80    2.20
  -7   2   4    9.90    1.50
  -7  -2   4   11.20    1.40
   7   2   4   10.70    2.20
   7   2   4   11.30    1.60
   7  -2  -4   11.20    3.40
   8   2  -4   17.70    1.80
   8  -2   4   18.00    3.20
  -8   2   4   17.30    1.50
   8  -2   4   20.00    2.40
   8  -2  -4   16.60    1.20
   8  -2  -4   18.80    2.20
   8   2   4   18.30    1.70
   9  -2   4    3.30    0.90
   9  -2   4    4.50    0.70
   9   2  -4    3.70    0.80
  -9   2   4    4.60    0.50
   9   2   4    4.20    1.20
   9   2   4    3.80    0.70
   0  -3  -4  401.96   21.00
   0   3   4  368.56   18.40
   0  -3   4  387.26   21.30
   0  -3   4  454.45   19.00
   0   3  -4  331.47   20.90
   0   3   4  382.06   19.70
   0   3  -4  406.46   20.20
  -1  -3  -4   69.59    5.40
  -1  -3  -4   79.79    4.50
   1   3  -4   73.09    6.90
  -1   3   4   79.69    7.60
  -1   3   4   73.79    4.70
  -1  -3  -4   78.09    5.70
   1  -3   4   76.09    6.20
  -1   3   4   72.59    6.60
   1   3  -4   71.69    6.80
  -1   3  -4   74.29    6.20
  -1  -3   4   75.99    5.60
   1  -3  -4   79.49    7.40
  -1  -3   4   71.09    7.10
   1   3   4   78.89    5.90
   1   3   4   63.69    5.30
  -1   3  -4   86.39    5.30
  -2  -3  -4   82.39    6.30
  -2   3   4   87.39    8.30
  -2  -3  -4   79.29    4.90
  -2  -3  -4   69.79    5.00
   2   3  -4   81.19    8.20
  -2   3  -4   87.69    6.80
  -2  -3   4   81.99    8.50
  -2  -3   4   85.19    7.20
  -2   3  -4   71.79    5.90
   2  -3  -4   90.09    8.60
   2   3   4   83.79    5.10
  -3  -3  -4   81.89    7.70
  -3   3   4   83.99    9.30
  -3  -3  -4   88.89    6.10
  -3  -3  -4   71.29    5.70
   3  -3   4   94.79    6.80
  -3   3  -4   85.09    9.60
  -3  -3   4   80.89    9.80
  -3  -3   4   90.69    8.60
   3  -3  -4   82.59    9.50
  -4  -3  -4   40.20    8.60
   4  -3   4   53.99    7.50
  -4   3   4   64.29    8.70
  -4   3  -4   55.29    8.90
  -4  -3   4   62.19    6.90
  -4  -3   4   61.19    7.90
   5   3  -4   77.89    5.70
   5  -3   4   82.29    5.70
   5  -3   4   73.59    4.30
  -5   3   4   84.59   11.00
   5   3  -4   69.59    4.30
   5   3  -4   62.19    5.40
   5   3   4   78.59    4.80
   5   3   4   80.29    6.50
   5  -3  -4   66.29    4.00
   5   3   4   73.39    4.70
  -5   3  -4   66.19   11.50
   5  -3  -4   59.89    4.40
  -5  -3   4   57.19   10.20
   5  -3  -4   76.59    5.70
  -5  -3   4   81.49    4.50
   6   3  -4   14.30    2.30
   6   3  -4   17.50    1.60
  -6   3   4   12.20    5.40
   6  -3   4   16.00    1.70
   6  -3   4   17.30    2.30
  -6   3   4   14.30    1.60
   6  -3  -4   16.80    2.50
   6   3   4   12.60    1.80
   6  -3  -4   17.70    3.60
  -6   3  -4   23.20    9.80
   6   3   4   14.20    2.80
   6   3   4   17.00    2.00
  -6  -3   4   12.50    1.70
   7  -3   4    7.00    1.80
   7   3  -4    4.90    1.60
   7   3  -4    7.10    1.00
   7  -3  -4    5.10    1.00
   7  -3  -4    7.20    3.20
   7   3   4    6.00    2.50
   8  -3   4   42.20    3.80
   8  -3   4   41.10    4.60
  -8   3   4   35.90    2.30
   8   3  -4   38.50    2.30
   8   3  -4   36.10    3.90
   8  -3  -4   29.30    2.60
   8   3   4   40.60    2.70
   8   3   4   32.50    3.50
   8  -3  -4   38.60    2.00
   9  -3   4    4.70    0.60
   9   3  -4    3.30    0.70
   9  -3   4    3.30    0.60
  -9   3   4    4.70    0.50
   9   3   4    2.40    0.90
   9   3   4    4.10    0.60
   0  -4   4   49.90    7.60
   0   4   4   51.59    4.30
   0  -4  -4   49.70    5.30
   0  -4   4   60.39    4.40
   0   4  -4   52.49    5.60
   0   4   4   54.19    4.60
   0   4  -4   53.09    5.70
  -1  -4  -4  209.98   12.90
  -1  -4  -4  178.38   11.40
  -1   4   4  242.48   11.40
   1  -4   4  208.68   13.80
   1   4  -4  238.08   15.20
  -1  -4  -4  232.08   10.90
  -1   4   4  206.48   13.80
   1   4  -4  202.78   14.40
  -1   4   4  210.48   15.10
  -1  -4   4  233.98   12.40
  -1  -4   4  205.78   14.70
   1   4   4  197.98   12.70
   1   4   4  217.18   14.10
  -1   4  -4  203.08   13.50
   1  -4  -4  224.18   14.90
  -1   4  -4  238.88   12.50
   2  -4   4  116.49   11.80
  -2   4   4  108.89    8.30
  -2   4   4  117.39   12.20
  -2   4   4  139.09   11.40
   2   4  -4  132.69   11.40
  -2  -4  -4  135.39    8.50
  -2  -4  -4  127.19    8.60
  -2  -4   4  145.59   12.30
  -2   4  -4  129.19   10.00
  -2  -4   4  136.99    9.90
   2  -4  -4  142.99   12.10
   2   4   4  129.79    8.40
  -3  -4  -4   17.50    3.70
  -3   4   4   26.30    6.30
  -3  -4   4   22.20    4.50
   3  -4  -4   21.90    5.10
  -3  -4   4   30.50    6.80
  -3   4  -4   28.70    5.80
  -4   4   4   11.20    1.30
   4  -4   4    8.60    1.10
  -4  -4  -4    9.80    3.20
  -4   4   4   14.60    5.00
   4   4  -4   10.20    2.50
   4  -4  -4   12.70    2.00
  -4  -4   4    8.10    1.40
   4   4   4   10.40    1.40
  -4   4  -4   17.30    5.70
   4   4   4    9.30    1.40
   4   4   4   10.90    2.30
  -4  -4   4   11.40    3.90
  -5   4   4   18.40    1.80
   5  -4   4   20.20    2.50
   5   4  -4   20.20    2.60
   5  -4   4   23.00    1.90
   5   4  -4   20.50    1.90
  -5   4   4   25.00    7.30
   5   4  -4   22.80    2.00
  -5   4   4   26.90   13.10
   5  -4  -4   16.00    2.10
   5   4   4   23.10    2.20
   5  -4  -4   17.90    2.10
   5   4   4   22.10    3.10
  -5   4  -4    9.50    5.60
  -5  -4   4   20.40    2.00
   5   4   4   20.50    2.10
   5  -4  -4   22.90    3.50
   6   4  -4   17.50    1.70
  -6   4   4   17.20    1.70
   6  -4   4   15.90    2.30
   6  -4   4   16.90    1.70
   6   4  -4   19.40    2.60
  -6   4   4   16.50    8.30
  -6   4  -4   21.50    9.60
   6  -4  -4   20.10    3.30
  -6  -4   4   19.30    1.90
   6  -4  -4   19.20    1.90
   6   4   4   19.50    2.20
   6   4   4   18.00    3.00
   6   4   4   18.50    2.10
   7   4  -4    4.50    0.80
  -7   4   4    5.70    0.90
   7  -4   4    5.70    2.10
   7  -4   4    3.90    2.60
   7   4  -4    4.70    1.30
  -7  -4   4    5.10    1.00
   7   4   4    7.10    1.20
   7   4   4    4.80    1.60
   7   4   4    6.10    1.20
   7  -4  -4    4.60    1.40
   7  -4  -4    7.30    0.80
   8  -4   4   21.20    2.60
   8   4  -4   21.20    3.00
   8  -4   4   20.90    2.60
   8  -4  -4   21.10    1.20
   8   4   4   19.10    2.50
   8   4   4   21.50    1.80
   8  -4  -4   21.00    1.90
   9  -4   4    6.70    0.60
  -9   4   4    5.80    0.70
   9   4   4    4.40    1.00
   9   4   4    6.50    0.70
   0  -5   4    1.60    1.90
   0   5   4    2.00    1.30
   0   5   4   -0.10    1.20
   0   5   4    0.00    0.90
   0  -5   4    0.40    0.50
   0  -5  -4    0.60    1.40
  -1   5   4   36.30    3.70
  -1   5   4   29.10    5.30
   1   5  -4   36.60    5.60
  -1  -5  -4   29.60    4.50
  -1   5   4   31.40    4.60
  -1  -5  -4   35.60    2.90
  -1   5  -4   33.10    4.80
  -1  -5   4   30.20    5.20
  -1  -5   4   30.60    3.50
   1   5   4   27.30    4.00
   1   5   4   30.20    4.40
  -2   5   4   88.59   10.60
  -2  -5  -4   87.09    7.30
  -2   5   4   94.69    9.40
   2  -5   4   66.19    7.60
  -2  -5  -4   90.19    6.50
   2   5   4   73.19    8.60
   2  -5  -4   80.69    9.20
   2   5   4   84.69    7.20
  -2  -5   4   98.29    7.90
  -2  -5   4   93.59   10.30
  -3   5   4  104.29   11.30
  -3  -5  -4  103.49    8.90
  -3  -5  -4  116.39    8.30
  -3  -5   4  113.69   13.80
   3  -5  -4  115.69   13.30
  -3   5  -4  126.39   13.00
  -3  -5   4  121.39   10.60
   4  -5   4   10.30    1.40
  -4  -5  -4    8.90    3.70
  -4   5   4    6.20    3.90
  -4   5   4   10.50    1.50
   4  -5  -4    6.50    1.20
  -4   5  -4   12.30    5.40
   4   5   4   12.00    1.60
   4  -5  -4    8.70    1.50
   4   5   4    9.90    1.50
   4   5   4   10.40    2.30
  -4  -5   4    5.10    3.30
  -5   5   4   12.10    6.20
   5  -5   4   15.80    2.40
   5   5  -4   15.30    1.80
   5   5  -4   16.10    1.80
   5   5  -4   14.50    2.30
   5  -5   4   14.40    2.00
  -5   5   4   18.70    1.70
   5   5   4   19.00    3.10
   5  -5  -4   17.30    2.30
   5   5   4   17.70    2.10
   5  -5  -4   18.50    2.00
   5   5   4   13.90    1.90
   5  -5  -4   15.70    1.30
  -5   5  -4   14.60    7.70
  -5  -5   4   16.80    1.80
   6  -5   4   51.09    4.50
   6   5  -4   45.10    3.30
   6  -5   4   49.40    5.10
   6   5  -4   52.09    4.40
  -6   5   4   44.50    3.10
   6   5   4   50.99    5.40
   6  -5  -4   52.89    4.00
   6   5   4   49.00    3.80
   6  -5  -4   45.60    2.70
  -6  -5   4   48.20    3.40
   6   5   4   47.50    3.60
   7   5  -4   20.30    1.90
   7   5  -4   25.20    2.70
  -7   5   4   29.30    2.10
   7  -5   4   26.70    4.00
   7  -5   4   28.80    4.00
   7   5   4   28.90    2.60
   7   5   4   26.70    2.30
  -7  -5   4   27.60    2.30
   7  -5  -4   25.70    1.60
   7   5   4   23.60    3.50
   7  -5  -4   29.20    2.50
   8   5  -4   11.90    2.10
   8  -5   4   18.40    1.50
  -8   5   4   13.20    1.20
   8  -5   4   13.40    1.40
   8   5   4   13.80    2.30
   8  -5  -4   15.00    1.00
   8   5   4   17.30    2.40
   9  -5   4    1.90    0.30
   9   5   4    0.90    0.60
   9   5   4    2.00    0.40
   0  -6  -4  129.09   11.10
   0   6   4  131.69   10.00
   0  -6   4  127.39   11.90
   0   6  -4  137.79   11.80
   0   6   4  137.19    9.10
   0  -6   4  138.69    9.40
  -1  -6  -4  528.95   25.30
   1  -6   4  479.65   34.70
  -1   6   4  501.25   28.80
   1   6  -4  553.04   30.90
  -1  -6  -4  495.55   28.80
   1  -6  -4  544.95   30.60
  -1  -6   4  606.94   26.60
   1   6   4  463.05   28.50
  -1  -6   4  494.25   30.70
  -1   6  -4  527.85   30.00
  -2  -6  -4   21.60    4.40
  -2  -6  -4   23.60    2.90
  -2   6   4   21.90    4.60
   2  -6  -4   17.00    4.70
  -2  -6   4   12.90    5.80
  -2  -6   4   17.80    3.60
   3   6  -4   27.00    2.30
  -3  -6  -4   27.00    4.30
  -3   6   4   32.40    6.00
  -3   6   4   27.90    2.10
  -3   6  -4   32.40    6.90
   3   6   4   29.50    3.60
   3   6   4   27.40    2.40
  -3  -6   4   27.70    5.10
   4  -6   4    2.90    1.70
   4   6  -4   -0.20    0.90
  -4   6   4    0.80    0.50
   4   6  -4   -0.40    0.80
  -4  -6  -4   -0.30    2.80
   4   6  -4    1.30    0.70
  -4   6   4    3.00    3.50
  -4  -6   4    3.20    3.50
   4  -6  -4    1.00    0.40
   4   6   4    1.80    0.80
   4  -6  -4    1.50    0.70
  -4   6  -4    0.60    3.20
   4  -6  -4    1.50    0.60
   4   6   4    1.80    1.40
  -4  -6   4    2.10    0.70
   4   6   4    0.70    0.70
  -4   6  -4    2.80    1.20
   5  -6   4   50.69    4.30
   5   6  -4   47.20    3.40
   5  -6   4   49.70    4.80
  -5   6   4   49.70    3.20
   5   6  -4   46.00    4.30
  -5   6   4   65.09   14.30
   5   6  -4   42.10    4.00
   5   6   4   53.79    5.50
   5   6   4   45.10    3.70
   5   6   4   48.70    3.70
  -5   6  -4   36.50   10.70
  -5   6  -4   44.70    2.80
   5  -6  -4   53.89    3.60
  -5  -6   4   48.40    3.80
   5  -6  -4   47.10    2.70
   5  -6  -4   52.49    3.30
   6  -6   4   10.30    2.50
   6  -6   4    7.40    2.30
   6   6  -4   11.50    1.90
   6   6  -4    9.30    1.50
  -6   6   4   11.80    1.30
   6   6   4   12.00    2.00
   6  -6  -4    9.10    0.90
   6  -6  -4    9.60    1.50
  -6   6  -4    9.10    1.00
   6   6   4    8.00    2.40
  -6  -6   4   10.60    1.50
   6   6   4   11.40    1.60
   7   6  -4   21.60    2.40
   7  -6   4   22.80    2.00
   7   6  -4   23.50    1.90
  -7   6   4   23.70    1.90
   7  -6   4   23.60    2.20
   7   6   4   23.20    3.30
   7  -6  -4   21.20    1.40
  -7  -6   4   24.40    2.10
   7   6   4   22.80    2.30
   7   6   4   23.40    2.10
   8  -6   4    3.10    0.50
  -8   6   4    4.60    0.60
   8   6  -4    3.10    0.90
   8   6   4    3.50    0.80
   8   6   4    3.40    0.70
   8   6   4    1.70    0.90
   0  -7   4   57.99    5.80
   0  -7  -4   62.99    8.20
   0   7  -4   57.49    8.20
   0  -7   4   63.59    8.30
  -1  -7  -4   80.09    9.00
  -1  -7  -4   71.09    5.90
  -1   7   4   82.09    8.30
   1  -7  -4   65.89    9.40
  -1  -7   4   57.79   10.10
  -1  -7   4   87.89    6.90
  -2  -7  -4   74.79    6.00
  -2   7   4   79.09    9.20
   2  -7  -4   77.89   12.00
  -2  -7   4   80.09    7.30
  -2   7  -4   73.19    9.80
  -2  -7   4   80.99   11.90
  -3  -7  -4   57.59    5.90
   3   7  -4   58.89    3.80
  -3   7   4   56.19    3.40
   3   7  -4   59.09    3.70
  -3   7   4   66.09    9.50
  -3  -7   4   55.49    3.80
   3   7   4   60.69    5.50
  -3  -7   4   54.79    7.20
   3  -7  -4   53.89    3.40
   3   7   4   55.99    4.00
   3  -7  -4   56.79    3.00
  -3   7  -4   57.89    9.70
  -4   7   4   29.20    7.50
  -4   7   4   41.20    2.60
  -4  -7  -4   35.40    6.20
   4   7  -4   35.10    2.90
   4   7  -4   38.90    3.00
   4  -7   4   37.00    2.50
   4   7  -4   36.30    2.90
  -4  -7   4   41.90    2.90
   4   7   4   38.40    3.20
   4  -7  -4   37.10    2.20
   4   7   4   40.60    4.50
   4   7   4   38.10    3.10
   4  -7  -4   36.70    2.80
  -4   7  -4   39.20   10.60
  -4   7  -4   36.20    2.40
   5  -7   4    9.90    1.50
   5   7  -4    6.20    1.50
  -5   7   4    6.80    1.00
  -5   7   4    7.90    4.50
   5   7  -4    8.00    1.40
   5   7  -4    8.00    1.30
  -5  -7   4    5.60    1.10
   5   7   4    6.90    1.50
   5  -7  -4    7.50    0.80
  -5   7  -4    7.70    1.00
  -5   7  -4   -3.80    7.10
   5  -7  -4    6.80    1.20
   5   7   4    7.90    2.30
   5   7   4    8.70    1.70
  -6   7   4    7.50    1.00
   6  -7   4    7.10    1.10
   6  -7   4    3.90    1.30
   6   7  -4    6.80    2.20
   6   7   4    7.10    1.50
   6   7   4    4.80    1.10
   6   7   4    6.50    2.00
   6  -7  -4    5.70    0.70
  -6  -7   4    6.30    1.20
  -7   7   4    0.20    0.30
   7   7  -4    0.90    0.80
   7   7  -4    1.40    0.60
   7  -7   4    0.50    0.40
   7   7   4    1.30    0.60
   7   7   4    0.60    0.60
  -7   7  -4    1.40    0.50
   7  -7  -4    0.30    0.30
   7   7   4    0.10    0.80
  -7  -7   4    0.50    0.50
  -8   7   4    3.00    0.50
   8  -7   4    3.70    0.50
   8   7   4    3.50    0.70
   8   7   4    2.00    0.60
   8   7   4    2.20    0.80
   0  -8   4  345.17   34.60
   0  -8   4  261.87   17.50
   1   8  -4   40.30    3.00
  -1  -8  -4   32.00    4.30
  -1  -8   4   42.20    5.10
  -1   8  -4   36.20    7.00
   1  -8  -4   39.10    2.90
  -1  -8   4   49.60   10.30
  -2  -8  -4   32.60    4.20
   2  -8   4   32.30    1.90
   2   8  -4   32.90    2.50
  -2   8   4   32.40    7.50
   2   8  -4   25.60    2.80
  -2   8  -4   30.10    7.80
  -2   8  -4   29.80    2.10
   2   8   4   31.90    2.70
  -2  -8   4   37.20    5.20
   2  -8  -4   31.20    3.40
  -3  -8  -4   70.79    5.60
  -3   8   4   57.39   15.90
  -3  -8  -4   62.09    6.70
  -3   8   4   73.99    4.20
   3   8  -4   81.69    4.80
   3   8  -4   76.19    4.60
   3  -8   4   81.29    4.00
   3   8   4   83.99    6.80
  -3   8  -4  101.79   13.90
   3  -8  -4   78.09    4.40
  -3  -8   4   80.39    8.60
   3  -8  -4   78.29    3.90
   3  -8  -4   74.69    4.70
  -3   8  -4   72.99    4.10
  -3  -8   4   79.59    4.70
   3   8   4   77.39    5.00
   4   8  -4   90.39    5.40
  -4   8   4   92.89    6.10
  -4   8   4   80.99   13.50
  -4   8  -4   92.29    4.80
   4  -8  -4   91.49    5.30
   4   8   4   95.99    7.70
  -4   8  -4   69.29   12.60
   4  -8  -4   85.89    4.50
   5   8  -4   89.19    5.40
  -5  -8  -4   81.39    5.20
   5   8  -4   82.69    5.20
   5  -8   4   94.09    4.60
  -5   8   4   83.69    4.70
   5   8   4   85.19    5.60
  -5  -8   4   90.89    5.30
   5  -8  -4   88.39    4.40
   5   8   4   89.99    7.70
  -5   8  -4   79.59    4.50
   5   8   4   85.69    5.60
   6   8  -4   32.90    2.40
  -6  -8  -4   22.70    2.40
   6  -8   4   30.40    2.00
  -6   8   4   30.00    2.20
   6   8  -4   26.80    2.80
  -6   8  -4   31.50    2.10
   6   8   4   33.20    4.20
   6  -8  -4   30.80    1.90
   6   8   4   28.60    2.80
   6   8   4   33.30    2.80
  -7   8   4    9.40    1.00
   7  -8   4    9.50    0.90
   7   8  -4    7.70    1.10
  -7   8  -4    7.20    0.90
   7   8   4    8.30    1.30
   7   8   4    5.20    1.60
  -7  -8   4   10.30    1.20
   7   8   4    9.30    1.20
  -8   8   4    3.50    0.50
   8  -8   4    3.10    0.60
   8   8   4    2.80    0.60
   8   8   4    2.00    0.80
   0   9  -4  100.89    5.10
   0   9  -4   97.69    5.40
   0   9  -4   95.69   11.40
   0  -9   4   98.59    5.20
  -1  -9  -4   91.69    5.60
   1   9  -4   93.79    5.00
   1   9  -4   87.99    5.30
  -1  -9  -4   88.49    6.50
   1   9  -4   95.79    5.20
  -1  -9   4   91.59    5.10
  -1   9  -4  101.49    5.00
   1   9   4   87.59    5.40
  -1   9  -4   91.49    4.70
   1  -9  -4   89.99    5.40
   1  -9  -4   94.29    5.30
  -1  -9   4   81.49    8.50
  -1   9  -4   86.79   11.70
  -2  -9  -4    9.70    2.90
   2   9  -4   13.20    1.70
  -2  -9  -4   14.80    1.90
   2  -9   4   16.10    1.20
   2   9  -4   10.70    1.60
  -2   9   4   16.20    1.40
   2   9  -4   17.60    1.80
  -2   9   4    7.60    4.50
   2   9   4   13.00    1.90
  -2   9  -4   17.80    7.10
  -2  -9   4   16.60    4.20
  -2   9  -4   17.40    1.50
   2  -9  -4   14.20    1.80
   2  -9  -4   17.50    1.70
  -2   9  -4   16.80    1.30
  -2  -9   4   14.90    1.60
  -3   9   4   32.50    8.70
   3   9  -4   39.60    2.90
  -3   9   4   42.80    2.60
  -3  -9  -4   33.80    2.90
   3   9  -4   38.40    3.00
   3  -9   4   38.60    2.30
  -3   9  -4   39.60    2.60
   3   9   4   43.10    4.60
  -3   9  -4   27.50    8.40
   3  -9  -4   36.10    2.70
   3  -9  -4   44.60    3.20
   3   9   4   41.20    3.30
  -3  -9   4   39.80    3.00
   4  -9   4   14.10    1.20
   4   9  -4   14.00    1.80
  -4   9   4   13.70    7.30
   4   9  -4   13.10    2.00
  -4   9   4   13.50    1.40
  -4  -9  -4   10.60    1.80
   4   9   4   13.40    1.90
   4   9   4   16.10    2.10
   4  -9  -4   14.90    1.70
  -4   9  -4    7.60    7.10
  -4   9  -4   12.30    1.30
   4  -9  -4   15.00    1.20
   4   9   4   13.80    2.80
  -4  -9   4   14.90    1.80
   5  -9   4   14.40    1.20
   5   9  -4   16.00    1.90
  -5   9   4   16.00    1.50
   5   9  -4   17.20    1.80
  -5  -9  -4   12.40    1.80
   5   9   4   15.60    2.00
  -5  -9   4   16.90    1.80
   5   9   4   14.20    2.10
   5  -9  -4   13.70    1.20
   5   9   4   15.40    3.00
  -5   9  -4   13.60    1.40
   6  -9   4    6.80    0.80
  -6   9   4    5.30    0.90
  -6  -9  -4    5.60    1.10
   6   9  -4    6.90    1.20
  -6  -9   4    5.10    1.00
   6   9   4    4.30    1.50
   6   9   4    3.10    1.00
   6   9   4    6.90    1.40
  -6   9  -4    5.30    0.90
   7  -9   4    2.40    0.90
  -7   9   4    2.00    0.50
   7   9   4    1.40    1.00
  -7   9  -4    1.80    0.60
   7   9   4    1.80    0.50
   7   9   4    2.70    0.90
  -8   9   4    4.70    0.50
   8   9   4    5.20    0.70
  -8   9  -4    5.60    0.60
   0 -10  -4   11.70    1.60
   0 -10  -4   14.70    1.70
   0  10  -4   11.60    1.50
   0 -10   4   11.10    1.40
   0  10  -4   11.80    1.30
   0  10   4   13.00    1.30
   1  10  -4   25.80    2.40
  -1 -10  -4   27.30    2.40
  -1  10   4   29.80    2.00
   1  10  -4   28.40    2.10
   1  10   4   26.70    2.50
  -1  10  -4   18.10    9.40
  -1 -10   4   28.60    2.30
  -1  10  -4   31.90    2.00
   1 -10  -4   28.40    2.40
   1 -10  -4   31.20    2.60
  -1  10  -4   29.70    2.30
   2  10  -4  122.19    6.80
  -2  10   4  115.09    5.80
  -2 -10  -4  123.89    6.90
   2  10  -4  125.09    6.70
  -2  10   4  124.89    6.20
   2 -10  -4  129.79    7.00
  -2 -10   4  117.19    6.60
  -2  10  -4  119.19    6.40
   2 -10  -4  121.39    6.60
   2  10   4  119.99    7.00
  -2  10  -4  120.09   16.00
  -2  10  -4  122.89    6.10
   2  10   4  133.99    9.10
   3 -10   4    8.60    1.00
  -3  10   4    9.80    1.10
  -3  10   4    1.40    6.30
  -3 -10  -4    7.40    1.30
   3  10  -4    9.90    1.50
   3  10  -4   11.90    1.60
  -3  10  -4   10.20    1.20
  -3 -10   4    9.60    1.50
   3  10   4   12.30    3.00
   3 -10  -4    7.80    1.50
   3  10   4   10.50    1.60
  -3  10  -4   19.60    9.70
  -4 -10  -4    6.90    1.20
   4  10  -4    5.70    1.20
   4  10  -4    6.50    1.30
   4 -10   4    5.20    0.80
  -4  10   4    6.10    1.00
  -4 -10   4    4.30    1.10
   4  10   4    4.40    1.20
  -4  10  -4    4.40    0.80
   4  10   4    6.30    1.50
   4  10   4    5.20    2.00
   5 -10   4   50.69    2.80
  -5 -10  -4   52.09    3.60
  -5  10   4   48.10    3.10
   5  10  -4   49.50    3.40
   5  10   4   47.30    5.20
  -5  10  -4   49.10    3.00
   5  10   4   51.29    4.00
   5  10   4   47.80    3.70
   6 -10   4   42.50    2.50
  -6  10   4   42.60    2.60
  -6 -10  -4   42.80    4.00
   6  10  -4   36.80    2.70
   6  10   4   41.60    4.50
   6  10   4   44.80    3.40
  -6 -10   4   45.10    3.00
  -6  10  -4   44.60    2.70
   6  10   4   44.20    3.20
  -7  10   4   12.40    1.10
   7 -10   4   14.80    1.80
   7  10   4   14.40    1.30
  -7  10  -4   13.90    1.10
  -7 -10   4   13.10    1.20
   7  10   4   13.80    1.40
  -7  10  -4   13.20    1.10
   7  10   4   10.10    1.70
   1  11  -4  177.58    9.00
   1  11  -4  174.28    9.50
  -1 -11  -4  209.08   10.10
  -1  11  -4  193.48    9.10
  -1  11  -4  178.08   20.20
  -1  11  -4  189.78    9.50
   1 -11  -4  198.68    9.70
   1  11   4  179.58    9.70
  -2 -11  -4  183.28    9.50
   2  11  -4  170.68    9.10
  -2  11  -4  173.68   24.60
  -2  11  -4  175.48    8.60
   2  11   4  173.28    9.50
   2 -11  -4  185.38    9.20
  -2  11  -4  167.98    8.90
  -2 -11   4  176.28    9.10
   2  11   4  207.18   12.10
  -3  11   4   55.99    3.40
  -3 -11  -4   49.70    3.90
   3  11  -4   55.79    3.70
   3  11  -4   57.59    4.00
  -3  11   4   54.79    3.10
  -3  11  -4   59.89    3.40
   3  11   4   60.09    4.20
  -3 -11   4   64.39    4.00
  -3  11  -4   63.39    3.70
   3  11   4   59.69    5.80
   4  11  -4   15.00    1.80
  -4 -11  -4   14.60    2.10
   4 -11   4   13.00    1.20
  -4  11   4   12.60    1.30
   4  11   4   12.30    2.60
  -4 -11   4   12.10    1.70
  -4  11  -4   14.60    1.50
  -4  11  -4   12.70    1.40
   4  11   4   12.70    2.00
   4  11   4   13.20    1.80
  -5  11   4   12.10    1.20
   5 -11   4   10.80    1.20
   5  11  -4   12.00    1.60
  -5 -11  -4   14.70    1.60
   5  11   4   12.50    1.60
   5  11   4   13.30    2.10
  -5  11  -4   11.60    1.40
  -5 -11   4   11.10    1.50
  -5  11  -4   11.80    1.30
   5  11   4   13.00    2.60
  -6 -11  -4    8.60    1.30
  -6  11   4    7.40    0.90
   6  11  -4    6.80    1.20
  -6  11   4    7.20    0.90
   6  11   4    6.90    1.20
  -6  11  -4    7.30    0.90
  -6  11  -4    4.90    0.90
   6  11   4    6.80    1.80
  -6 -11   4    6.90    1.00
   6  11   4    7.50    1.30
  -7 -11  -4    8.60    0.90
  -7  11   4    9.40    0.80
  -7  11  -4   10.20    0.90
   7  11   4   11.90    1.40
   7  11   4    8.90    1.00
  -7 -11   4    9.10    0.90
  -7  11  -4    8.20    1.20
   0 -12  -4   69.39    4.40
   0  12   4   58.59    3.70
   0  12  -4   64.79    3.70
   0  12  -4   64.09    4.20
  -1 -12  -4   62.49    4.50
  -1  12   4   69.79    4.00
   1  12  -4   74.99    4.60
   1 -12  -4   71.19    4.50
  -1  12  -4   73.19    4.10
  -1 -12   4   73.09    4.20
   1  12   4   72.99    4.50
  -1  12  -4   73.29    4.50
  -2  12   4  184.48    8.90
   2  12  -4  181.68    9.30
  -2 -12  -4  192.68    9.70
  -2  12  -4  182.08    8.90
  -2  12  -4  179.78    9.20
   2  12   4  182.68   11.90
   2  12   4  179.48    9.50
  -2 -12   4  178.58    9.20
   2 -12  -4  185.28    9.10
  -3  12   4    0.70    0.50
  -3 -12  -4    0.60    0.70
   3  12   4    1.20    1.20
  -3  12  -4    1.50    0.70
  -3 -12   4    0.50    0.60
   3  12   4    1.90    0.70
  -3  12  -4    1.60    0.70
  -4  12   4   15.70    1.50
  -4 -12  -4   16.20    1.90
   4  12  -4   13.00    1.80
  -4  12   4   15.80    1.20
  -4  12  -4   16.90    1.60
  -4  12  -4   19.90    1.70
   4  12   4   16.10    1.90
   4  12   4   16.20    2.10
   4  12   4   13.30    2.70
  -4 -12   4   17.10    1.70
  -5  12   4   23.80    1.80
  -5  12   4   22.30    1.70
   5  12  -4   26.00    2.10
  -5 -12  -4   25.40    2.20
  -5  12  -4   26.30    1.90
   5  12   4   25.00    2.40
   5  12   4   21.30    3.10
  -5  12  -4   26.00    1.80
  -5 -12   4   25.70    2.10
   5  12   4   26.80    2.30
  -6  12   4    1.90    0.40
  -6 -12  -4    3.20    0.70
   6  12   4    3.10    0.70
  -6 -12   4    2.10    0.50
   6  12   4    1.90    0.70
  -6  12  -4    2.00    0.50
   6  12   4    1.40    0.80
   0  13  -4   12.10    1.60
   0  13  -4   11.00    1.30
   0 -13  -4   12.40    1.70
   1  13  -4   61.89    4.00
  -1  13   4   61.69    3.50
  -1 -13  -4   56.89    4.00
   1 -13  -4   60.39    3.80
   1  13   4   59.29    4.00
   1  13   4   58.49    5.50
  -1 -13   4   60.19    3.40
  -1  13  -4   60.49    3.50
  -1  13  -4   58.39    3.90
   2  13  -4   53.79    3.70
   2  13   4   53.89    3.80
   2  13   4   54.69    5.20
   2 -13  -4   47.50    3.10
  -2 -13   4   51.39    4.40
  -3  13   4   11.10    1.20
  -3 -13  -4   12.00    1.60
  -3 -13   4   11.50    1.30
   3  13   4   11.50    2.30
   3  13   4   10.60    1.50
  -3  13  -4    9.80    1.40
  -3  13  -4   12.70    1.40
   4  13  -4   16.70    1.90
  -4  13   4   17.50    1.40
  -4 -13  -4   16.60    1.80
   4  13   4   15.70    1.70
  -4  13  -4   16.90    1.50
   4  13   4   13.00    2.30
  -4  13  -4   15.30    1.60
  -4 -13   4   14.60    1.50
   4  13   4   17.30    2.00
   5  13  -4    6.30    1.30
  -5 -13  -4    9.10    1.10
  -5  13   4    6.30    0.80
  -5  13  -4    6.60    0.90
   5  13   4    7.30    1.10
  -5 -13   4    6.90    1.00
   5  13   4    5.50    1.50
   5  13   4    8.00    1.40
  -5  13  -4    7.40    1.00
  -6 -13  -4    7.10    0.80
  -6  13   4    6.60    0.70
   6  13   4    6.60    0.90
  -6  13  -4    6.00    0.70
   6  13   4    6.30    0.80
  -6  13  -4    7.00    0.70
  -6 -13   4    6.00    0.70
   0  14  -4   10.00    1.50
   0 -14  -4   10.40    1.40
  -1 -14  -4    0.40    0.60
  -1  14   4    1.90    0.60
   1  14  -4    0.50    0.60
   1  14   4   -0.40    0.90
   1 -14  -4    0.10    0.50
  -1  14  -4    1.40    0.70
  -1  14  -4    0.60    0.50
  -2  14   4   14.10    1.30
   2  14  -4   14.20    1.50
  -2 -14  -4   12.40    1.60
   2  14   4   11.40    2.30
  -2 -14   4   12.80    1.20
  -2  14  -4   12.40    1.20
   2  14   4    9.10    1.40
  -2  14  -4   14.60    1.60
  -3 -14  -4    2.00    0.70
   3  14  -4    0.30    0.70
  -3  14   4    0.70    0.50
  -3  14  -4    1.50    0.60
   3  14   4    1.10    0.80
   3  14   4    2.00    0.70
  -3 -14   4    0.50    0.40
  -3  14  -4    1.10    0.50
  -4  14   4    1.00    0.50
  -4 -14  -4    1.50    0.90
   4  14  -4    2.40    0.60
  -4  14  -4    2.00    0.70
   4  14   4    2.10    1.00
   4  14   4    1.90    0.60
   4  14   4    1.50    1.30
  -4 -14   4    1.70    0.50
  -5 -14  -4   27.80    1.90
  -5  14   4   26.20    1.70
   5  14   4   25.40    2.00
  -5  14  -4   26.70    1.60
  -5  14  -4   27.70    1.80
   5  14   4   29.60    2.00
   0  15  -4    1.60    0.60
   0  15   4    1.60    1.10
   0 -15  -4    1.50    0.60
  -1 -15  -4   24.40    2.00
   1  15  -4   21.10    1.80
   1 -15  -4   17.40    1.80
   1  15   4   15.80    2.70
  -1  15  -4   25.70    2.10
  -2 -15  -4   12.70    1.50
  -2  15   4   11.90    1.20
   2  15   4   13.60    1.30
   2  15   4   11.60    2.10
  -2  15  -4   14.90    1.60
  -2  15  -4   14.20    1.10
  -3 -15  -4   -0.40    0.50
  -3  15   4   -0.40    0.30
   3  15  -4   -0.50    0.50
   3  15   4    0.60    0.80
  -3  15  -4    0.10    0.50
   3  15   4    0.40    0.40
   3  15   4    0.20    0.60
  -3  15  -4   -0.60    0.30
  -4 -15  -4    2.70    0.60
  -4  15   4    2.00    0.50
  -4  15  -4    2.40    0.50
   4  15   4    2.10    0.70
   4  15   4    4.30    0.70
  -4  15  -4    1.60    0.70
   0 -16  -4    0.20    0.40
   0  16  -4    0.00    0.40
   0  16   4    1.20    0.90
  -1  16   4    7.00    1.40
  -1 -16  -4   10.40    1.10
   1  16  -4    9.70    1.40
   1  16   4    6.40    1.40
  -2 -16  -4   16.90    1.50
  -2  16  -4   16.50    1.50
  -3 -16  -4   16.80    1.40
   3  16   4   14.30    1.50
  -3  16  -4   15.50    1.30
  -4 -16  -4    6.20    0.70
   4  16   4    6.10    0.80
  -4  16  -4    6.20    0.70
  -1  17  -4    7.40    0.80
   2  17   4    1.80    0.50
  -2  17  -4    1.10    0.40
   0   0  -5    0.80    0.80
   1   0  -5  547.95   30.20
   1   0  -5  540.85   29.90
  -1   0   5  628.94   29.30
  -1   0  -5  569.24   26.80
  -1   0  -5  609.94   25.30
  -1   0   5  520.65   26.60
   2   0  -5  219.18   15.70
  -2   0   5  212.28   13.50
   2   0  -5  213.58   15.50
  -2   0   5  227.18   14.40
  -3   0  -5   80.09    8.10
  -3   0   5   90.49    8.50
  -3   0  -5   92.59    9.20
  -3   0   5   84.19    8.50
   3   0  -5   79.99    9.70
  -4   0   5   17.80    5.00
  -4   0  -5   18.60    5.60
  -4   0   5   15.60    4.60
  -4   0  -5   12.90    4.70
  -5   0  -5   29.20    7.10
  -5   0  -5   40.30    9.10
  -5   0   5   35.50    6.80
   5   0  -5   36.90    3.00
   5   0  -5   45.20    3.80
  -5   0   5   40.70    2.80
  -5   0   5   26.80    8.30
   5   0   5   46.90    4.30
   5   0   5   45.10    3.10
   6   0   5   20.30    3.00
   6   0   5   20.90    2.10
   6   0  -5   22.40    3.50
  -6   0   5   38.50   14.20
   7   0   5    6.50    2.30
   7   0  -5    7.10    4.00
   7   0  -5    5.10    1.20
   7   0   5    9.10    1.70
   8   0  -5    2.60    1.00
   8   0   5    2.20    1.00
  -8   0   5    2.30    0.60
   8   0   5    3.20    0.80
   9   0   5   39.40    3.10
  -9   0   5   40.80    2.20
   9   0   5   45.00    2.90
   0   1  -5  984.70   49.60
   0  -1  -5 1155.58   52.19
   0   1  -5 1095.29   52.09
   0  -1  -5 1094.79   52.29
   0  -1   5 1085.29   48.90
   0  -1   5 1266.07   52.99
  -1  -1  -5    4.00    1.10
  -1   1   5    5.00    1.20
  -1   1   5    1.90    1.10
  -1  -1  -5    7.70    1.60
   1   1  -5    2.20    1.30
   1  -1   5    4.40    1.40
  -1  -1   5    3.70    1.20
  -1   1  -5    5.30    0.90
   1  -1  -5    2.30    1.50
  -1   1  -5    4.50    1.30
  -1  -1   5    5.40    2.10
  -2  -1  -5    8.60    2.20
  -2   1   5   11.80    2.90
   2   1  -5   10.50    3.00
  -2   1   5    8.60    2.50
   2  -1  -5   10.60    3.40
  -2  -1   5   11.00    3.20
  -2  -1   5   13.20    2.70
  -2  -1   5    7.80    2.60
  -2   1  -5   11.90    1.20
   2  -1  -5   11.20    3.40
  -3   1   5  233.98   15.80
   3   1  -5  205.18   17.20
  -3   1   5  245.78   16.10
  -3  -1  -5  194.58   14.00
  -3  -1  -5  216.98   14.70
   3  -1  -5  207.38   16.90
  -3  -1   5  169.38   14.10
  -4   1   5   32.70    5.50
  -4  -1  -5   30.70    6.00
  -4  -1  -5   30.60    5.50
  -4   1   5   31.30    6.50
  -4  -1   5   20.00    5.30
  -4  -1   5   37.80    5.70
  -4   1  -5   29.50    6.10
   5   1  -5   42.90    3.40
   5  -1   5   50.69    3.40
   5  -1   5   52.49    4.70
  -5  -1  -5   48.00    8.40
  -5  -1  -5   44.30    9.80
  -5   1   5   36.90    8.90
   5   1  -5   52.39    4.30
  -5   1   5   55.69   10.50
  -5   1  -5   34.40   10.10
  -5   1  -5   43.30    9.00
  -5  -1   5   54.99   10.40
   5  -1  -5   48.10    3.00
   5   1   5   53.59    5.00
   5   1   5   49.00    3.50
   5  -1  -5   58.29    4.50
  -5  -1   5   51.29    3.30
   6  -1   5   21.00    2.90
   6  -1   5   22.50    2.10
  -6   1   5   27.50    9.20
   6   1  -5   25.60    3.00
   6  -1  -5   23.20    4.30
   6   1   5   20.10    2.20
  -6   1  -5   22.30   10.20
  -6  -1   5   20.50    8.20
  -6  -1   5   19.40    2.00
   6   1   5   21.90    3.20
   7  -1   5    0.70    0.90
   7   1  -5   -0.90    2.70
   7   1  -5    0.40    0.50
   7  -1  -5    0.50    0.90
   7   1   5   -0.40    0.80
   8   1  -5   29.70    2.80
   8  -1   5   32.60    3.00
   8  -1   5   36.20    2.40
  -8   1   5   33.90    2.30
   8   1   5   38.00    2.50
   8   1   5   34.80    3.30
  -8  -1   5   34.80    2.40
   8  -1  -5   31.40    2.60
   9  -1   5   23.30    1.90
  -9   1   5   19.30    1.30
  -9  -1   5   20.00    1.20
   9   1   5   14.70    2.50
   9   1   5   22.20    2.10
   0  -2  -5   12.10    2.50
   0   2  -5   15.00    2.20
   0  -2   5   13.80    2.80
   0  -2  -5   17.00    2.80
   0  -2   5   15.80    1.70
   0   2  -5   20.00    2.90
  -1  -2  -5  392.06   19.30
  -1   2   5  315.17   20.40
   1   2  -5  353.16   20.50
  -1  -2  -5  416.66   17.00
   1  -2   5  399.06   20.50
  -1  -2  -5  419.86   19.70
   1  -2  -5  373.46   22.20
  -1   2  -5  420.86   18.50
  -1  -2   5  376.86   19.10
  -1  -2   5  384.46   22.40
   1  -2  -5  395.96   22.60
  -1   2  -5  367.96   19.90
   2   2  -5  246.58   16.70
  -2  -2  -5  212.18   12.60
   2  -2   5  259.17   12.90
  -2   2   5  257.37   15.80
  -2   2   5  196.58   13.80
  -2   2  -5  215.68   12.50
  -2   2  -5  235.58   12.70
  -2  -2   5  238.58   14.40
   2  -2  -5  194.58   18.20
  -2  -2   5  241.58   17.00
   2  -2  -5  232.88   16.60
  -3  -2  -5  551.84   27.90
  -3  -2  -5  517.15   28.00
  -3   2   5  534.45   29.90
   3  -2  -5  537.65   32.00
  -3  -2   5  460.65   32.20
  -3  -2   5  505.75   29.20
  -4   2   5   85.79   10.60
  -4   2   5   96.59   10.60
  -4  -2  -5   93.49    8.70
  -4  -2  -5   93.89   10.10
  -4  -2   5   96.59   10.80
  -4   2  -5   86.29   10.90
  -4  -2   5   97.49    9.50
  -5  -2  -5   83.89   12.90
   5   2  -5   97.39    6.40
  -5   2   5  100.19   12.20
   5  -2   5   96.89    5.30
  -5   2   5   80.69   13.10
   5  -2   5   99.79    6.80
   5   2   5   98.09    5.70
   5  -2  -5   87.09    4.90
   5   2   5  107.49    7.60
  -5  -2   5   71.79   12.50
   5   2   5   93.49    5.60
   5  -2  -5   90.99    5.20
  -5  -2   5   93.19    5.30
  -5   2  -5   74.09   13.30
   5  -2  -5   98.89    6.50
  -5   2  -5  106.79   26.70
   6  -2   5  125.69    6.80
   6   2  -5  132.49    8.00
   6  -2   5  137.49    8.50
   6   2  -5  116.89    6.50
  -6   2   5  100.09   14.40
   6   2   5  130.19    9.20
   6  -2  -5  113.39    6.40
  -6   2  -5  146.89   21.70
  -6  -2   5  129.79    6.80
   6  -2  -5  137.49    8.40
   6   2   5  123.29    7.00
   6   2   5  133.99    7.30
   7  -2   5    3.90    1.20
  -7   2   5    3.40    0.90
   7  -2   5    6.00    1.30
   7   2  -5    5.20    0.70
   7   2  -5    3.40    2.30
   7   2   5    4.90    1.80
   7   2   5    4.50    1.40
   7  -2  -5    5.10    0.80
   7  -2  -5    2.60    2.00
   8   2  -5    9.40    2.10
   8  -2   5    6.50    2.30
   8  -2   5   12.70    2.00
  -8   2   5    9.00    1.10
   8   2   5   11.30    1.30
   8   2   5    9.30    1.70
  -8  -2   5   10.90    1.70
   8  -2  -5   12.30    1.40
   9  -2   5    7.20    0.90
   9  -2   5    4.00    0.80
  -9   2   5    6.00    0.60
   9   2   5    7.80    1.20
  -9  -2   5    5.70    0.70
   9   2   5    5.40    1.30
   0   3   5  181.58   12.10
   0  -3   5  167.28    9.30
   0   3   5  191.88   10.80
   0   3  -5  149.39   10.40
   0   3   5  150.18    8.40
   0  -3   5  159.98   11.70
   0  -3  -5  187.38   11.90
  -1   3   5    7.70    1.10
   1   3  -5    5.60    2.10
   1   3  -5    9.90    2.50
  -1   3   5    5.30    1.70
  -1  -3  -5    8.00    0.80
   1  -3   5    3.10    1.80
  -1  -3   5   12.60    3.50
   1  -3  -5    6.90    2.90
  -1   3  -5    6.10    1.90
  -1   3  -5    6.60    1.70
  -2  -3  -5  113.79    7.60
  -2   3   5  100.99    9.70
  -2  -3  -5  124.49    6.20
  -2  -3  -5  131.49    8.10
   2   3  -5  131.79   11.20
  -2  -3  -5  118.19    6.20
   2  -3  -5  136.49   12.20
  -2   3  -5  118.79    8.80
  -2  -3   5  128.89    9.30
  -2   3  -5  117.69    7.90
   2  -3  -5  124.49   11.30
  -2  -3   5  109.89   10.90
  -3  -3  -5   65.59    6.70
  -3   3   5   70.39    8.30
  -3  -3  -5   63.59    6.60
   3  -3  -5   76.79    9.80
  -3  -3   5   61.59    9.90
  -3   3  -5   75.49    9.40
  -3  -3   5   69.69    7.70
  -4   3   5    0.00    2.60
  -4  -3  -5    0.80    2.50
   4  -3   5    0.40    0.50
  -4   3   5   -1.30    1.70
   4   3   5    2.60    0.70
   4   3   5    0.70    0.70
  -4   3  -5    1.10    3.10
  -4  -3   5   -1.50    2.10
  -4  -3   5    1.30    0.60
   4   3   5    0.80    1.00
   4  -3  -5    1.30    1.00
  -5   3   5   15.40    5.90
  -5   3   5    6.60    6.60
   5   3  -5   14.00    2.20
  -5  -3  -5   21.10    5.60
   5  -3   5   15.40    1.60
   5  -3   5   16.40    2.40
   5   3   5   15.30    2.80
  -5  -3   5   13.40    1.60
   5  -3  -5   14.90    1.60
   5   3   5   18.70    2.00
   5  -3  -5   12.50    1.80
   5   3   5   14.60    1.80
   5  -3  -5   14.00    2.90
  -5   3  -5   23.50    8.40
  -6   3   5  199.08   10.00
   6   3  -5  211.08   11.40
   6  -3   5  200.58   11.40
   6   3  -5  183.58    9.70
   6  -3   5  210.58   10.00
  -6  -3   5  194.78   10.00
   6   3   5  206.28   10.60
   6  -3  -5  191.98    9.30
   6  -3  -5  213.88   11.20
   6   3   5  190.88   10.30
   6   3   5  215.78   13.00
  -6   3  -5  181.78   21.50
  -7   3   5  102.09    5.60
   7  -3   5  118.09    7.00
   7   3  -5   98.29    6.70
   7   3  -5   85.49    5.50
   7   3   5  111.49    8.00
   7  -3  -5  102.19    6.30
   7   3   5  109.79    6.10
  -7  -3   5  107.59    5.70
   7  -3  -5   99.09    4.90
   8  -3   5    1.60    2.20
   8   3  -5    1.70    0.90
   8  -3   5    2.80    1.80
  -8   3   5    3.60    1.00
   8   3   5    2.70    1.10
   8   3   5    3.60    0.90
   8  -3  -5    2.90    0.70
   9  -3   5    5.90    0.60
  -9   3   5    6.40    0.60
   9   3   5    5.10    1.10
   9   3   5    5.80    0.80
   0   4  -5   40.10    5.30
   0   4   5   39.20    5.70
   0  -4   5   44.10    5.60
   0   4   5   46.90    4.40
   0   4  -5   43.10    5.20
   0  -4  -5   42.00    5.10
   0  -4   5   45.30    3.90
  -1  -4  -5   46.30    4.70
   1   4  -5   48.10    5.90
  -1  -4  -5   32.90    4.70
  -1  -4  -5   40.30    2.90
   1   4  -5   47.50    8.20
  -1   4   5   34.30    4.50
  -1   4   5   44.10    3.30
   1  -4   5   43.30    5.40
  -1   4   5   42.80    6.00
   1  -4  -5   37.30    5.50
  -1  -4   5   36.60    5.60
   1   4   5   40.60    4.70
  -1  -4   5   41.90    3.80
   1   4   5   35.60    4.00
  -1   4  -5   37.90    4.90
  -1   4  -5   37.00    4.20
  -2  -4  -5  112.89    7.20
   2   4  -5  113.29   10.90
  -2  -4  -5  101.19    7.10
   2  -4   5  109.59    9.00
  -2   4   5  119.09   10.50
  -2   4   5   95.69    7.40
  -2  -4   5  118.49    9.00
   2   4   5  126.59    7.80
   2  -4  -5  109.59   10.90
  -2  -4   5  107.69   11.10
  -3   4   5   76.49    9.10
  -3  -4  -5   68.29    6.80
  -3  -4   5   57.39   10.90
   3  -4  -5   87.39   10.80
  -3   4  -5   89.69   10.30
  -4   4   5   69.79    4.60
   4   4  -5   67.39    4.10
   4   4  -5   68.29    4.30
   4  -4   5   59.39    4.20
  -4  -4  -5   54.69    7.30
  -4   4   5   65.69    9.20
   4  -4  -5   78.59    4.60
   4  -4  -5   62.59    4.10
  -4   4  -5   70.89   10.30
   4   4   5   73.29    6.10
  -4  -4   5   63.19    8.80
  -5   4   5    1.70    2.90
  -5  -4  -5   -0.20    5.10
   5  -4   5    4.80    0.90
   5   4  -5    2.70    1.10
   5   4  -5    3.10    0.90
   5  -4   5    2.50    1.20
  -5   4   5    3.60    0.80
   5   4   5    4.20    1.10
   5  -4  -5    3.20    1.30
   5  -4  -5    2.00    0.50
   5   4   5    1.80    1.30
   5   4   5    5.40    1.20
  -5  -4   5    2.40    0.80
   5  -4  -5    3.90    1.00
  -5   4  -5   -5.20    3.70
   6  -4   5   14.00    2.20
   6   4  -5   14.00    2.10
   6  -4   5   14.60    1.70
   6   4  -5   15.50    1.50
  -6   4   5   14.10    1.50
   6  -4  -5   12.70    1.10
   6   4   5   16.60    3.00
  -6  -4   5   14.40    1.70
   6   4   5   15.90    2.00
   6  -4  -5   14.80    2.30
   6   4   5   11.60    1.70
   7   4  -5   39.90    3.70
   7  -4   5   43.30    4.30
   7  -4   5   36.40    4.70
  -7   4   5   41.20    2.70
  -7  -4   5   40.90    2.90
   7   4   5   39.20    4.40
   7  -4  -5   39.50    3.10
   7   4   5   38.30    2.90
   7  -4  -5   40.10    2.20
   7   4   5   43.10    3.20
   8   4  -5   23.60    2.00
   8  -4   5   22.60    2.20
   8  -4   5   27.40    2.50
  -8   4   5   25.60    1.80
   8   4   5   24.20    2.00
   9  -4   5    0.90    0.30
   9   4   5    1.40    0.40
   9   4   5    0.30    0.60
   0   5   5  235.58   13.10
   0   5   5  200.08   12.60
   0  -5  -5  203.78   14.60
   0  -5   5  227.18   16.00
   0   5  -5  220.78   15.50
   0  -5   5  214.88   12.70
   1  -5   5  115.99   11.10
  -1  -5  -5  136.99   10.10
  -1  -5  -5  127.99    7.30
  -1   5   5  128.19    8.10
  -1   5   5  130.19   10.30
   1   5  -5  130.79   11.60
  -1   5  -5  111.59   10.30
   1  -5  -5  121.69   11.40
  -1  -5   5  132.49   12.10
   1   5   5  113.79    9.20
  -2  -5  -5   78.29    6.80
  -2   5   5   91.69    9.30
  -2  -5  -5   84.29    5.70
   2   5   5   91.29    7.60
  -2  -5   5   63.29    9.50
   2  -5  -5   73.59    9.70
  -2  -5   5   79.69    7.10
  -3  -5  -5   19.80    3.50
  -3   5   5   18.60    5.50
  -3  -5   5   21.80    5.10
   3  -5  -5   28.80    6.90
  -3   5  -5   18.80    6.00
   4  -5   5   59.79    3.70
  -4   5   5   60.89    3.60
   4   5  -5   54.79    3.80
  -4  -5  -5   54.79    7.30
  -4   5   5   60.89   11.20
   4   5  -5   57.99    3.80
   4   5   5   61.29    4.10
  -4  -5   5   58.79    3.70
   4   5   5   66.99    5.90
   4   5   5   56.09    4.00
   4  -5  -5   64.59    4.00
   4  -5  -5   54.99    3.70
   4  -5  -5   56.89    3.10
  -4  -5   5   47.50    9.40
  -5   5   5   49.30    9.70
   5  -5   5   51.79    4.20
   5   5  -5   52.39    4.30
   5   5  -5   41.70    3.30
   5   5   5   52.79    5.50
  -5   5  -5   59.39   14.30
   5  -5  -5   50.49    4.00
   5  -5  -5   52.79    3.40
   5   5   5   54.59    5.70
   5  -5  -5   47.20    2.70
   6   5  -5   22.10    2.70
   6  -5   5   24.70    4.10
  -6   5   5   21.40    1.90
   6   5  -5   21.60    1.90
   6  -5   5   23.70    3.10
   6   5   5   25.40    2.60
   6   5   5   23.90    3.70
   6  -5  -5   21.90    1.50
  -6  -5   5   25.60    2.30
   6  -5  -5   26.70    2.40
   6   5   5   22.40    2.40
   7  -5   5    1.80    1.90
   7  -5   5    2.20    2.00
   7   5  -5    2.00    1.30
  -7   5   5    3.20    0.80
   7  -5  -5    1.70    0.40
   7  -5  -5    2.10    0.70
  -7  -5   5    2.30    0.80
   7   5   5    1.70    0.80
   7   5   5    3.20    1.40
   7   5   5    2.00    0.70
   8   5  -5   10.40    1.20
   8  -5   5   11.50    1.00
  -8   5   5   13.70    1.10
   8  -5   5    8.70    1.00
   8   5   5   13.90    1.40
   8   5   5   10.70    1.80
   0   6  -5   37.40    6.40
   0   6   5   35.20    5.30
   0  -6   5   29.00    6.30
   0  -6   5   35.00    4.10
   0  -6  -5   41.20    6.00
  -1  -6  -5  104.39    7.20
   1  -6   5  131.89   17.90
  -1   6   5  114.09   10.00
  -1  -6  -5  109.49   10.00
   1   6  -5   97.99   11.40
  -1  -6   5  120.59    8.20
   1   6   5  110.79   10.00
  -1  -6   5  108.59   12.20
   1  -6  -5  125.19   12.00
  -2   6   5   49.60    7.30
  -2  -6  -5   44.70    6.30
  -2  -6  -5   68.69    5.00
  -2  -6   5   65.49    6.30
   2  -6  -5   69.79    9.70
  -2  -6   5   45.80    9.60
  -3  -6  -5   72.29    6.50
   3   6  -5   76.09    4.70
  -3   6   5   73.59    4.20
  -3   6   5   84.39   10.30
   3   6  -5   77.99    4.60
   3  -6   5   76.19    4.10
   3  -6  -5   78.29    4.70
  -3   6  -5   65.39   10.50
  -3  -6   5   70.39    8.10
   3   6   5   85.59    6.50
  -3  -6   5   76.69    4.60
   3   6   5   79.39    5.00
   3  -6  -5   81.29    4.40
   4   6  -5   47.60    3.50
  -4   6   5   53.79    3.30
  -4  -6  -5   55.59    7.20
   4   6  -5   55.49    3.70
   4   6  -5   53.39    3.60
  -4   6   5   71.59   10.40
   4  -6   5   56.59    3.90
  -4   6  -5   49.40    3.10
   4   6   5   57.59    4.00
   4  -6  -5   54.49    2.90
   4   6   5   62.29    5.70
   4   6   5   55.19    4.00
   4  -6  -5   51.69    3.60
  -4  -6   5   53.09    3.60
  -4   6  -5   49.60   10.20
  -4  -6   5   43.40    8.30
   5  -6   5    4.30    2.20
   5   6  -5    4.00    1.20
  -5   6   5    4.90    4.50
   5   6  -5    7.40    1.50
  -5   6   5    6.60    1.10
   5   6   5    8.50    2.50
   5  -6  -5    6.40    1.40
   5  -6  -5    6.50    1.20
   5   6   5    5.40    1.30
  -5   6  -5    2.00    9.10
  -5  -6   5    8.60    1.30
   5   6   5    7.40    1.40
   6   6  -5   40.30    3.10
   6   6  -5   40.10    3.50
   6  -6   5   46.00    3.80
  -6   6   5   46.90    3.00
  -6  -6   5   46.10    3.20
   6   6   5   43.50    5.00
   6   6   5   48.00    3.70
   6   6   5   47.20    3.50
   6  -6  -5   42.40    2.40
   7   6  -5    1.50    1.10
   7  -6   5    0.50    0.60
  -7   6   5    2.00    0.60
   7  -6   5    0.70    0.60
   7   6   5    1.00    1.00
   7   6   5    1.00    0.60
   7  -6  -5    1.30    0.40
  -7  -6   5    0.90    0.50
   7   6   5    1.10    0.60
  -8   6   5    0.80    0.30
   8  -6   5    0.30    0.30
   8   6   5    0.40    0.50
   8   6   5    1.50    0.60
   0  -7   5    5.60    4.40
   0  -7  -5   -1.70    3.70
   0  -7   5    2.20    1.30
   0   7   5    7.10    4.60
   0   7   5    0.80    1.40
   1   7  -5  130.69   14.40
  -1  -7  -5  116.49    8.80
  -1   7   5  158.18   12.20
  -1  -7   5  123.79   17.90
  -1  -7   5  162.28   10.50
   1  -7  -5  148.59   15.70
  -2  -7  -5   18.60    2.80
   2   7  -5   15.90    1.70
  -2   7   5   15.20    1.40
  -2   7   5   25.40    5.20
   2   7  -5   18.20    1.80
  -2  -7   5   23.30    3.70
  -2   7  -5   28.50    8.30
   2   7   5   19.80    2.00
   2  -7  -5   16.20    1.80
   2  -7  -5   18.90    1.80
  -2  -7   5   15.90    1.70
  -3   7   5    5.20    3.50
  -3  -7  -5    2.50    1.60
   3  -7   5    3.60    0.60
  -3   7   5    5.30    0.80
   3   7  -5    3.80    0.90
   3   7  -5    3.60    0.90
  -3   7  -5    2.10    0.60
  -3  -7   5    3.00    0.90
   3  -7  -5    4.00    0.90
  -3   7  -5   -2.70    3.70
   3  -7  -5    4.30    1.00
   3  -7  -5    3.90    0.60
   3   7   5    3.50    1.60
   3   7   5    2.80    1.00
  -3  -7   5    9.80    4.80
   4   7  -5    9.60    1.40
  -4  -7  -5   12.20    3.60
  -4   7   5    9.60    5.30
  -4   7   5    9.90    1.20
   4   7  -5    8.80    1.40
   4  -7   5    9.30    1.20
   4   7  -5    8.80    1.60
   4   7   5   11.20    1.70
  -4   7  -5    7.80    1.10
   4   7   5   12.10    3.10
   4  -7  -5   10.00    0.90
  -4   7  -5    3.80    6.10
  -4  -7   5   11.90    1.40
   4  -7  -5   10.60    1.60
   4   7   5    9.70    1.80
  -5   7   5    0.50    0.40
   5  -7   5    0.30    0.80
   5   7  -5   -0.30    0.80
  -5  -7   5    0.10    0.50
   5   7   5    0.60    1.20
   5  -7  -5    0.40    0.30
   5   7   5    0.10    0.80
   5   7   5    0.70    0.60
   5  -7  -5    0.20    0.60
  -5   7  -5    1.10    0.50
   6   7  -5   30.20    2.30
   6   7  -5   27.10    2.80
   6  -7   5   33.50    3.00
  -6   7  -5   31.00    2.00
   6   7   5   32.00    3.30
   6   7   5   25.00    4.90
   6  -7  -5   31.10    1.80
  -7   7   5    4.90    0.80
   7  -7   5    3.30    0.60
  -7  -7   5    4.20    0.90
   7   7   5    4.50    1.00
   7   7   5    3.30    1.40
   7   7   5    4.10    0.90
  -8   7   5    6.20    0.70
   8  -7   5    6.10    0.70
   8   7   5    3.90    1.20
   8   7   5    5.60    0.90
   0   8  -5   40.70    2.60
   0   8  -5   47.40    3.00
   1   8  -5  110.69    6.00
  -1   8   5  109.59    5.60
   1   8  -5  106.69    5.60
  -1  -8   5  107.39    5.80
  -1  -8   5  112.99    9.50
   1  -8  -5  110.39    6.10
  -1   8  -5  106.49    5.40
   1  -8  -5  105.39    6.10
  -1   8  -5  118.69    5.80
   2   8  -5   12.40    1.60
   2   8  -5   12.20    1.50
  -2   8   5   17.30    5.90
   2   8  -5   13.70    1.70
  -2   8   5   13.20    1.20
  -2  -8  -5   16.10    3.30
  -2  -8   5   13.20    1.50
  -2  -8   5   14.90    3.60
  -2   8  -5    8.70    3.40
   2  -8  -5   12.00    1.50
   2   8   5   10.70    1.60
   2  -8  -5   13.00    1.60
  -3  -8  -5   33.00    5.00
   3   8  -5   42.60    3.20
   3   8  -5   42.00    3.10
  -3   8   5   51.59    9.40
   3  -8   5   41.60    2.40
  -3   8   5   41.60    2.70
  -3  -8   5   43.70    3.00
   3  -8  -5   43.30    3.20
  -3   8  -5   39.70   10.50
  -3   8  -5   44.70    3.60
   3  -8  -5   45.10    2.90
   3   8   5   41.90    3.40
   3   8   5   47.60    4.90
  -4   8   5   90.79   13.50
  -4   8   5   86.59    4.60
   4   8  -5   74.39    4.80
   4   8  -5   80.39    5.10
   4  -8   5   83.69    4.30
   4   8  -5   85.49    5.10
   4   8   5   83.39    5.40
   4   8   5   79.49    5.40
  -4  -8   5   89.59    5.00
  -4   8  -5   62.69   13.10
  -4   8  -5   70.89    4.80
   4   8   5   88.89    7.50
   4  -8  -5   86.59    5.10
   5  -8   5  116.69    5.70
  -5   8   5  106.49    6.00
   5   8  -5  108.89    6.30
   5  -8  -5  113.09    5.60
   5  -8  -5  111.79    6.20
  -5   8  -5  116.29    5.90
   5   8   5  126.99    9.40
  -5  -8   5  119.99    6.50
   5   8   5  118.39    7.00
   5   8   5  121.19    7.00
   6   8  -5    1.50    0.80
  -6   8   5    2.10    0.60
  -6  -8  -5    1.60    1.00
   6  -8   5    1.80    0.50
   6  -8  -5    1.00    0.40
   6   8   5    2.00    0.90
   6   8   5    2.00    1.30
  -6  -8   5    1.90    0.70
   6   8   5    2.70    0.90
  -6   8  -5    2.00    0.50
   7  -8   5    2.00    0.50
  -7   8   5    2.20    0.60
  -7  -8   5    2.20    0.70
   7   8   5    2.80    0.80
   7   8   5    2.40    1.30
   7   8   5    2.40    1.00
  -8   8   5   17.00    1.50
  -8   8  -5   20.80    1.20
   8   8   5   24.00    1.70
   0  -9  -5    5.00    1.10
   0   9  -5    4.80    0.90
   0  -9  -5    6.10    1.30
   0   9  -5    6.00    1.20
   0   9   5    3.70    0.80
   1   9  -5   65.89    3.70
  -1  -9  -5   64.19    4.10
   1   9  -5   62.39    4.00
  -1   9   5   60.99    3.40
  -1  -9  -5   64.29    4.20
   1  -9  -5   62.49    4.00
   1   9   5   57.59    4.60
  -1  -9   5   53.29    7.20
  -1  -9   5   64.69    3.80
  -1   9  -5   63.59    3.50
   1  -9  -5   66.29    4.20
  -1   9  -5   56.29   10.30
  -1   9  -5   63.29    3.80
   2   9  -5   31.30    2.30
  -2   9   5   34.10    2.20
  -2   9   5   37.30    2.00
   2   9  -5   32.40    2.70
  -2  -9  -5   26.60    2.70
   2  -9   5   36.00    2.10
  -2   9  -5   35.60    2.10
  -2  -9   5   34.30    2.60
  -2   9  -5   35.80    2.50
   2  -9  -5   36.90    2.80
   2   9   5   30.90    2.90
  -2   9  -5   45.00   11.10
   2  -9  -5   31.10    2.60
  -3   9   5   25.40    8.00
  -3  -9  -5   25.60    2.40
   3   9  -5   22.80    2.30
   3  -9   5   27.40    1.80
  -3   9  -5   18.50    6.90
   3  -9  -5   21.70    2.00
  -3   9  -5   23.60    1.90
  -4   9   5  239.78   25.60
   4   9  -5  227.48   11.60
   4   9  -5  206.58   11.20
   4  -9   5  233.18   10.50
  -4  -9  -5  216.08   11.40
  -4   9   5  218.78   10.80
   4   9   5  248.88   14.80
   4   9   5  240.68   12.00
  -4   9  -5  225.48   10.80
   4  -9  -5  224.28   11.40
   4   9   5  240.58   12.00
  -4  -9   5  213.18   11.20
   5  -9   5  133.99    6.70
   5   9   5  154.58    8.30
  -5  -9   5  133.29    7.40
   5   9   5  133.69    7.90
   5   9   5  149.59   10.50
   6  -9   5   38.00    2.20
  -6  -9  -5   33.00    3.50
  -6   9   5   34.20    2.40
   6   9   5   39.80    4.40
   6   9   5   39.70    3.20
  -6   9  -5   36.80    2.40
   6   9   5   36.30    2.90
  -6  -9   5   40.00    2.80
  -7   9   5   15.30    1.20
   7  -9   5   16.30    1.20
  -7   9  -5   17.60    1.40
   7   9   5   18.90    1.60
   7   9   5   14.10    1.60
  -7  -9   5   15.90    1.40
   7   9   5   13.60    2.20
   0 -10  -5   15.20    1.80
   0  10  -5   12.70    1.60
   0  10  -5   10.80    1.30
   0 -10  -5   10.10    1.70
   0  10   5   14.40    1.40
   0  10   5   14.00    2.70
  -1  10   5    4.10    0.80
   1  10  -5    5.30    6.40
  -1 -10  -5    6.40    1.40
   1  10  -5    4.70    0.90
   1  10  -5    5.80    1.20
  -1  10  -5    2.20    5.10
   1 -10  -5    2.60    0.90
  -1  10  -5    4.50    0.90
   1  10   5    3.70    1.00
  -1 -10   5    4.90    0.90
  -1  10  -5    5.70    1.10
   1 -10  -5    4.70    1.10
  -2  10   5    3.20    5.60
  -2 -10  -5   14.70    1.80
   2  10   5   14.50    1.90
   2 -10  -5   12.10    2.30
  -2  10  -5   12.40    6.40
   3 -10   5   37.80    2.40
  -3  10   5   37.50   10.50
   3  10  -5   39.40    3.10
  -3  10   5   41.50    2.60
  -3 -10  -5   43.20    3.20
   3 -10  -5   39.20    2.70
   3  10   5   37.70    3.20
  -3  10  -5   37.70    2.40
   3  10   5   43.50    4.90
   3 -10  -5   39.30    3.10
  -3  10  -5   41.70    2.80
  -3  10  -5   23.80   10.20
  -3 -10   5   38.10    2.90
  -4  10   5   30.40    2.20
   4  10  -5   28.60    2.60
  -4 -10  -5   35.40    2.70
   4 -10   5   33.50    2.10
  -4  10  -5   28.60    2.30
   4  10   5   31.70    3.00
  -4 -10   5   33.20    2.60
   4  10   5   31.00    4.30
   4  10   5   32.80    3.00
   5 -10   5    2.00    0.50
  -5  10   5    2.80    0.70
   5  10  -5    1.90    0.90
   5  10   5    2.00    0.80
  -5 -10   5    3.00    0.90
  -5  10  -5    1.80    0.60
   5  10   5    2.40    1.00
   5  10   5    1.00    1.40
  -6 -10  -5   42.40    2.90
  -6  10   5   38.40    2.50
   6  10   5   40.40    4.40
   6  10   5   40.50    3.10
   6  10   5   41.70    3.00
  -6  10  -5   38.70    2.50
  -6 -10   5   38.20    2.70
  -7  10   5   13.50    1.00
  -7  10   5   14.70    1.10
   7  10   5   12.90    1.90
  -7 -10   5   14.80    1.20
   7  10   5   14.50    1.40
  -7  10  -5   16.40    1.20
   7  10   5   15.60    1.40
   1  11  -5   55.69    3.80
   1  11  -5   50.99    3.30
  -1 -11  -5   59.19    3.90
  -1  11   5   56.09    3.20
  -1  11  -5   54.39    3.30
  -1  11  -5   58.09    3.70
   1  11   5   47.90    4.90
  -1 -11   5   53.89    3.30
  -1  11  -5   52.59   12.60
   1 -11  -5   55.39    3.80
   1 -11  -5   53.19    3.90
  -2 -11  -5   82.79    5.30
   2  11  -5   83.89    5.20
  -2  11   5   88.69    4.70
  -2  11  -5   92.09    4.70
   2 -11  -5   91.69    5.10
   2  11   5   75.09    5.30
  -2  11  -5   75.99   16.00
   2  11   5   91.39    7.40
  -2 -11   5   92.89    5.00
  -2  11  -5   89.89    5.10
   2 -11  -5   82.59    5.40
  -3  11   5   12.40    1.30
  -3 -11  -5   11.40    1.80
   3  11  -5   13.70    1.60
  -3  11  -5   12.30    1.40
   3 -11  -5   12.80    1.40
   3  11   5   12.10    2.60
  -3 -11   5   14.50    1.60
  -3  11  -5   13.00    1.50
   3  11   5   12.70    1.80
  -4 -11  -5    5.90    1.20
  -4  11   5    6.40    1.60
  -4  11   5    6.30    0.90
   4  11  -5    6.30    1.10
  -4  11  -5    7.50    1.10
   4  11   5    5.00    2.10
   4  11   5    6.30    1.90
  -4  11  -5    6.50    1.50
   5 -11   5   22.20    2.10
   5  11  -5   19.30    2.70
  -5  11   5   23.20    1.50
  -5 -11  -5   21.70    2.20
  -5  11   5   23.40    1.80
  -5  11  -5   22.10    1.80
   5  11   5   21.70    3.20
   5  11   5   24.50    2.20
  -5 -11   5   22.70    2.00
   5  11   5   22.40    2.40
  -5  11  -5   24.10    1.80
  -6  11   5    4.40    1.00
  -6  11   5    3.60    0.50
  -6 -11  -5    4.80    0.90
  -6  11  -5    5.90    0.90
   6  11   5    2.90    0.80
  -6  11  -5    5.40    0.90
   6  11   5    4.60    1.40
   6  11   5    5.30    1.20
  -6 -11   5    3.80    0.80
  -7  11   5   29.60    1.90
   7  11   5   30.30    2.10
  -7  11  -5   25.60    1.50
   7  11   5   25.90    1.70
   0 -12  -5   32.90    2.80
   0  12  -5   29.90    2.30
   0  12  -5   35.90    2.80
   1  12  -5   82.49    4.50
  -1  12   5   79.29    4.50
   1  12  -5   82.69    5.10
  -1 -12  -5   91.99    5.30
   1  12   5   79.49    5.00
  -1  12  -5   86.59    4.70
   1 -12  -5   86.49    5.10
  -1  12  -5   79.89    5.00
  -1 -12   5   83.79    4.50
   2  12  -5    1.70    0.70
  -2 -12  -5    1.10    0.80
  -2  12   5    2.60    0.70
  -2 -12   5    2.40    0.70
  -2  12  -5    2.10    0.80
   2  12   5    3.10    1.50
  -2  12  -5    1.30    0.70
   2 -12  -5    2.20    0.70
   2  12   5    2.00    0.80
  -3 -12  -5    4.80    1.80
   3  12  -5    4.20    0.90
   3  12   5    7.50    2.80
   3  12   5    5.40    1.80
  -4 -12  -5    6.80    1.20
   4  12  -5    7.40    1.30
  -4  12   5    6.70    1.00
  -4  12  -5    9.00    1.20
   4  12   5    7.80    1.30
   4  12   5    7.80    1.50
  -4  12  -5   10.20    1.30
  -4 -12   5    9.10    1.20
   4  12   5    5.70    2.10
  -5 -12  -5   56.09    4.50
   5  12   5   52.29    3.60
  -5  12  -5   52.39    2.90
   5  12   5   43.40    4.50
  -5  12  -5   38.20    3.40
  -5 -12   5   50.29    3.00
   5  12   5   49.20    3.40
  -6 -12  -5    4.40    1.10
  -6  12   5    5.50    0.70
  -6 -12   5    4.80    0.70
   6  12   5    5.20    1.30
   6  12   5    6.40    0.90
   6  12   5    5.40    1.00
  -6  12  -5    5.70    0.80
   0 -13  -5  115.09    6.70
   0  13  -5  120.79    6.50
   0  13  -5  121.29    6.70
  -1 -13  -5   16.10    1.90
  -1  13   5   14.40    1.80
   1  13  -5   13.00    2.90
  -1  13  -5   14.10    1.80
   1  13   5   14.50    1.80
  -1  13  -5   16.60    2.30
   1 -13  -5   17.30    2.00
   1  13   5   13.90    3.10
   2  13  -5    8.50    1.40
  -2 -13  -5    8.20    1.50
  -2  13   5    8.40    1.00
   2 -13  -5    8.60    1.20
  -2 -13   5    7.60    1.00
  -2  13  -5    8.40    1.20
  -2  13  -5    8.60    1.40
   2  13   5    5.40    1.80
   2  13   5    8.00    1.20
  -3 -13  -5   30.50    2.50
  -3  13   5   27.40    2.00
  -3 -13   5   27.70    2.00
   3  13   5   27.60    2.40
  -3  13  -5   29.10    2.10
   3  13   5   25.20    3.50
  -3  13  -5   30.10    2.40
  -4 -13  -5    4.70    1.00
   4  13  -5    3.70    0.90
  -4  13   5    2.70    0.60
   4  13   5    3.20    0.70
  -4  13  -5    3.40    0.80
  -4  13  -5    1.30    0.60
   4  13   5    4.50    1.60
   4  13   5    3.50    1.10
  -4 -13   5    2.60    0.60
  -5  13   5    0.00    0.30
  -5 -13  -5   -0.40    0.40
  -5  13  -5    1.00    0.40
  -5  13  -5    0.10    0.40
   5  13   5   -0.10    0.60
  -5 -13   5    0.10    0.30
   5  13   5    0.40    0.40
   5  13   5    0.30    0.50
  -6 -13  -5    1.20    0.50
  -6  13   5    1.30    0.30
   6  13   5    1.20    0.40
   6  13   5    1.20    0.40
  -6  13  -5    1.40    0.40
  -6  13  -5    1.50    0.40
   0 -14  -5   -0.20    0.50
   0  14  -5    0.10    0.60
   1  14  -5   -0.80    0.50
  -1 -14  -5    0.10    0.50
  -1  14  -5    0.30    0.50
  -1  14  -5    1.00    0.60
   1  14   5   -0.40    0.70
  -2  14   5   32.80    2.10
  -2 -14  -5   33.70    2.70
   2  14  -5   32.90    2.40
   2  14   5   25.10    3.50
  -2  14  -5   32.70    2.20
  -2  14  -5   30.00    2.50
   2  14   5   34.10    2.50
  -3  14   5   -0.30    0.40
   3  14  -5    0.40    0.60
  -3 -14  -5    0.00    0.50
   3  14   5    0.50    0.70
   3  14   5    0.20    0.70
  -3  14  -5    0.10    0.40
  -3 -14   5    0.60    0.40
  -3  14  -5    1.10    0.60
   3  14   5    0.30    0.60
  -4  14   5    1.80    0.50
  -4 -14  -5    3.40    0.80
  -4 -14   5    1.90    0.40
   4  14   5    2.40    0.60
  -4  14  -5    2.00    0.60
   4  14   5    2.60    0.80
   4  14   5    0.60    0.80
  -4  14  -5    3.10    0.60
  -5  14   5   11.70    1.20
  -5 -14  -5   13.00    1.30
  -5  14  -5   11.20    0.90
   5  14   5   11.80    1.30
  -5  14  -5   11.50    1.30
   5  14   5   11.70    1.10
   0  15  -5    5.50    1.10
   0 -15  -5    4.30    0.90
   0  15   5    3.90    1.50
  -1 -15  -5   16.80    1.70
   1  15  -5   15.50    2.20
   1  15   5   12.40    2.40
   1 -15  -5   17.20    1.50
  -1  15  -5   18.70    1.80
  -2 -15  -5   11.20    1.30
  -2  15  -5    8.70    0.90
   2  15   5    7.00    1.60
   2  15   5    9.50    1.70
  -2  15  -5    8.60    1.30
  -3 -15  -5    3.70    0.80
   3  15   5    4.00    1.00
  -3  15  -5    4.80    0.90
   3  15   5    5.00    0.80
  -3  15  -5    4.10    0.70
  -4  15   5   32.60    1.90
  -4 -15  -5   38.80    2.30
   4  15   5   37.90    2.20
  -4  15  -5   34.40    2.30
   4  15   5   36.10    2.40
  -4  15  -5   37.30    2.00
   0  16  -5    0.30    0.40
   0  16   5    1.20    1.10
   0 -16  -5    0.70    0.40
  -1 -16  -5    0.10    0.40
   1  16  -5   -1.00    0.60
  -1  16   5    0.30    0.70
  -1  16  -5    0.70    0.50
   1  16   5    0.60    0.70
  -2 -16  -5    5.90    0.90
   2  16   5    2.80    1.10
   2  16   5    5.10    1.00
  -2  16  -5    4.00    0.80
  -3 -16  -5    6.10    0.80
  -3  16  -5    6.10    0.80
   3  16   5    4.60    0.80
  -1  17  -5   27.00    1.70
   2  17   5    7.40    0.90
  -2  17  -5    7.60    0.80
   0   0  -6 1713.73   79.59
   0   0  -6 1717.93   78.89
   1   0  -6  283.87   19.20
  -1   0  -6  308.57   16.00
   1   0  -6  306.97   19.00
  -1   0  -6  306.47   16.40
  -1   0   6  301.87   14.80
  -2   0  -6   59.29    5.40
  -2   0  -6   56.19    4.30
   2   0  -6   71.19    8.20
   2   0  -6   66.89    8.40
  -2   0   6   63.89    6.70
  -2   0   6   72.09    6.20
   3   0  -6    3.00    3.80
  -3   0   6    3.20    2.00
  -3   0  -6    2.90    2.00
  -3   0   6    7.30    3.10
   3   0  -6    2.10    3.40
  -4   0   6  152.28    7.50
  -4   0  -6  148.29   14.30
  -4   0   6  160.58   14.40
   4   0  -6  149.39    8.00
  -4   0   6  154.78   13.70
  -4   0  -6  142.19   14.00
   4   0   6  152.08    8.10
   5   0  -6    1.50    0.80
   5   0  -6   -0.10    1.00
  -5   0   6    0.50    2.70
   5   0   6   -0.80    1.10
   5   0   6    1.40    0.60
  -5   0   6   -5.60    5.00
  -5   0  -6   -4.50    5.50
   5   0   6    0.00    0.90
   6   0   6   55.09    3.70
   6   0   6   51.39    4.90
  -6   0   6   49.80   10.30
   6   0  -6   50.79    4.80
   7   0   6   18.50    1.80
   7   0   6   17.10    2.60
   7   0  -6   19.20    2.60
   8   0   6    0.30    0.50
   8   0  -6    0.10    0.30
  -8   0   6    0.80    0.60
   9   0   6   40.80    2.50
  -9   0   6   37.90    2.10
   0  -1  -6  347.87   18.80
   0   1  -6  322.47   18.50
   0   1  -6  305.77   15.60
   0  -1  -6  288.07   18.20
   0  -1   6  321.57   18.80
  -1  -1  -6   76.89    5.90
  -1   1   6   71.49    4.70
   1  -1   6   78.49    6.50
  -1  -1  -6   83.29    5.90
  -1   1   6   95.29    7.70
   1   1  -6   77.29    7.70
  -1  -1   6   86.09    8.20
  -1   1  -6   76.69    4.70
  -1   1  -6   66.99    5.80
   1  -1  -6   78.29    7.90
  -1  -1   6   78.29    5.10
   1  -1  -6   76.59    8.00
  -2  -1  -6   13.90    2.30
  -2   1   6   19.30    3.20
  -2   1   6   21.30    3.80
   2   1  -6   18.60    4.40
   2  -1  -6   24.50    5.80
   2  -1  -6   15.40    4.20
  -2   1  -6   16.90    2.20
  -2   1  -6   18.30    1.80
  -2  -1   6   17.60    3.00
  -2  -1   6   18.30    3.50
  -2   1  -6   20.80    1.80
  -3  -1  -6   60.99    6.60
   3   1  -6   60.29    9.60
  -3   1   6   65.29    7.30
  -3   1   6   70.39    7.80
  -3  -1   6   62.29    7.10
  -3  -1   6   70.39    7.60
   3  -1  -6   61.39    9.00
   4  -1   6   61.79    3.90
  -4  -1  -6   60.19    8.20
  -4  -1  -6   62.79    8.50
  -4   1   6   68.79    8.50
  -4   1   6   71.09    9.50
   4   1  -6   67.29    4.20
  -4  -1   6   66.09    3.80
   4  -1  -6   61.99    4.00
   4   1   6   61.39    4.00
  -4  -1   6   72.89    8.70
  -4   1  -6   52.79    8.50
  -4  -1   6   52.99    7.20
  -4   1  -6   66.09    8.80
   4   1   6   63.69    5.40
   4  -1  -6   64.09    4.50
  -5   1   6   17.60    7.00
   5   1  -6   21.80    2.60
  -5  -1  -6    9.80    5.20
   5  -1   6   20.10    1.90
  -5   1   6   22.30    6.70
   5  -1   6   26.00    3.20
   5   1  -6   19.80    2.00
   5  -1  -6   23.40    2.90
   5   1   6   20.00    3.10
  -5  -1   6   22.10    6.20
  -5  -1   6   21.80    1.90
   5   1   6   19.30    2.20
  -5   1  -6    9.90    6.60
   5  -1  -6   19.00    2.00
  -5  -1   6    9.40    6.20
   5   1   6   24.40    2.10
  -5   1  -6   15.50    8.30
   6   1  -6   91.09    6.40
   6  -1   6   82.59    6.60
   6  -1   6   92.89    5.30
   6  -1  -6  101.39    6.50
   6   1   6   89.19    5.50
  -6  -1   6   70.79   11.60
   6   1   6   91.29    7.20
  -7   1   6   10.40    1.40
   7  -1   6   12.00    1.40
   7   1  -6    9.30    2.10
   7  -1   6    9.50    1.90
   7  -1  -6   11.10    1.90
   7   1   6   11.40    2.10
   7   1   6   11.20    1.50
   8   1  -6    2.50    0.60
   8  -1   6    2.50    1.20
   8  -1   6    2.90    0.90
   8   1   6    2.40    1.20
   8   1   6    1.80    0.50
   8  -1  -6    3.20    0.80
   9  -1   6   36.40    2.00
  -9   1   6   35.40    1.80
   9   1   6   28.30    2.40
   9   1   6   36.50    2.50
  -9  -1   6   33.80    1.90
   0  -2   6    9.10    1.30
   0  -2   6    6.90    2.20
   0  -2  -6    9.70    2.30
   0   2  -6    6.90    1.80
   0   2  -6    9.10    2.60
   0  -2  -6    7.30    2.30
   1   2  -6   18.90    3.50
  -1   2   6   21.00    1.70
  -1  -2  -6   20.80    3.00
   1   2  -6   21.60    4.00
  -1   2   6   23.50    3.60
  -1  -2  -6   19.30    2.70
  -1   2   6   20.90    2.20
   1  -2  -6   20.90    4.10
  -1   2  -6   21.90    3.20
  -1  -2   6   17.00    4.10
  -1   2  -6   20.70    2.40
  -1  -2   6   23.90    2.50
   1  -2  -6   25.80    4.20
  -2   2   6   82.19    8.00
  -2  -2  -6   74.59    5.20
  -2   2   6   77.29    6.80
   2   2  -6   76.39    9.00
   2  -2   6   74.09    5.70
   2  -2  -6   84.19    9.20
  -2  -2   6   69.29    6.50
  -2   2  -6   71.39    5.60
  -2  -2   6   71.69    9.10
  -2   2  -6   76.89    5.50
   2  -2  -6   76.69    9.00
  -3   2   6  189.08   14.70
  -3  -2  -6  189.88   13.40
  -3  -2  -6  189.38   12.60
  -3   2   6  181.08   13.90
  -3  -2   6  175.78   13.70
   3  -2  -6  188.88   17.00
  -4   2   6   39.70    7.30
   4   2  -6   30.30    2.60
  -4  -2  -6   28.30    5.60
   4  -2   6   33.00    2.40
  -4  -2  -6   26.00    5.60
  -4  -2   6   33.10    6.60
  -4  -2   6   34.90    5.90
   4   2   6   31.80    2.70
   4  -2  -6   38.80    2.80
   4   2   6   36.00    4.00
   4   2   6   32.10    2.70
   4  -2  -6   41.60    3.00
   5  -2   6    7.00    1.00
   5   2  -6    7.90    1.50
  -5   2   6   -2.00    7.00
  -5  -2  -6   15.90    7.20
   5  -2   6    8.90    2.00
   5   2  -6    6.80    1.30
  -5   2   6    6.90    4.20
  -5  -2   6    8.90    1.30
   5   2   6    4.90    1.20
  -5   2  -6    6.90    8.10
   5  -2  -6    8.90    1.40
   5  -2  -6    7.00    1.70
   5   2   6    7.00    2.20
   5   2   6    7.30    1.40
  -5   2  -6    9.90    5.70
   6  -2   6   94.49    5.40
   6   2  -6   94.89    6.30
  -6   2   6   92.89    5.40
   6  -2   6   95.79    6.70
   6  -2  -6   95.29    6.20
   6   2   6   94.99    7.50
   6   2   6   85.49    5.50
  -6  -2   6   92.09    5.30
   6   2   6   96.49    5.70
   7   2  -6    7.70    1.90
  -7   2   6   11.20    1.30
   7  -2   6    9.10    1.70
   7  -2   6    9.50    1.30
   7   2   6   10.00    2.20
   7  -2  -6   10.10    1.60
   7   2   6    9.70    1.40
   8  -2   6    5.50    2.20
   8   2  -6    6.00    0.90
   8  -2   6    7.00    1.90
  -8  -2   6    7.60    1.20
   8   2   6    8.60    1.10
   8   2   6    5.50    1.60
  -9   2   6    6.40    0.60
   9  -2   6    6.90    0.60
   9   2   6    5.30    1.00
   9   2   6    4.90    1.30
   0  -3  -6   18.00    3.40
   0  -3   6   16.30    2.10
   0   3  -6   18.80    3.20
   0  -3  -6   13.20    3.30
   0   3  -6   12.40    3.60
   0  -3   6   25.40    4.50
   1   3  -6  140.09   13.00
  -1  -3  -6  141.29   10.00
   1   3  -6  126.29   11.40
  -1   3   6  166.48    7.60
  -1  -3  -6  149.29    9.80
   1  -3   6  156.48   11.10
  -1   3   6  147.59   10.90
   1  -3  -6  134.09   12.00
  -1  -3   6  166.58    8.90
  -1   3  -6  145.99    9.30
  -1  -3   6  147.79   12.40
  -1   3  -6  127.99   10.10
   1  -3  -6  157.88   12.40
   2  -3   6    0.50    1.40
   2   3  -6    3.90    2.10
  -2  -3  -6    0.10    0.50
  -2   3   6   -0.80    0.90
  -2  -3   6    0.40    0.90
   2  -3  -6    3.30    2.70
  -2  -3   6   -1.20    3.10
  -3   3   6  105.99   10.80
  -3  -3  -6  111.79    8.70
  -3   3   6  118.69   10.80
  -3  -3  -6  107.29    8.60
   3  -3  -6  101.19   13.30
  -3  -3   6  124.09   10.70
  -3  -3   6  123.49   14.20
  -4   3   6    3.90    3.10
   4   3  -6    2.80    0.80
   4  -3   6    3.20    0.80
  -4  -3  -6    1.40    3.20
  -4  -3   6    2.80    0.70
   4  -3  -6    3.50    1.00
  -4   3  -6    5.20    3.70
  -4  -3   6   -2.70    2.80
   4   3   6    5.00    1.70
  -5   3   6    4.50    3.20
   5  -3   6    0.80    1.00
   5   3  -6    0.50    0.80
   5   3  -6    1.70    0.70
  -5   3   6    1.00    0.70
   5  -3   6    0.80    0.50
   5   3   6    0.90    1.10
  -5  -3   6    1.10    0.60
   5   3   6    1.00    0.70
   5  -3  -6    1.40    0.80
   5  -3  -6    1.00    0.80
  -5   3  -6   -0.80    4.60
   5   3   6    1.40    0.70
   6  -3   6   20.20    2.70
  -6   3   6   23.60    2.10
   6  -3   6   20.70    2.00
   6   3  -6   22.00    2.70
   6   3   6   24.70    2.40
   6   3   6   24.00    2.40
   6   3   6   22.00    3.30
   6  -3  -6   22.90    2.50
  -6  -3   6   25.60    2.20
   7  -3   6   36.60    3.40
   7   3  -6   35.80    3.20
   7  -3   6   37.40    3.00
  -7   3   6   36.70    2.60
   7   3   6   34.60    2.60
   7   3   6   41.00    3.00
   7  -3  -6   31.90    2.70
   7   3   6   39.40    4.20
  -8   3   6    4.60    0.80
   8   3  -6    4.40    0.70
   8  -3   6    1.90    1.70
   8   3   6    3.30    1.20
   0  -4  -6  264.17   16.80
   0   4  -6  296.37   17.90
   0  -4   6  246.78   14.00
   0  -4   6  238.68   17.40
   0   4  -6  243.68   16.10
  -1   4   6   75.19    7.10
  -1  -4  -6   63.69    6.10
   1   4  -6   62.99    7.60
   1  -4   6   58.79    7.00
  -1  -4   6   62.09    8.30
  -1  -4   6   71.99    5.30
  -1   4  -6   58.79    6.70
  -2  -4  -6   88.39    5.30
  -2  -4  -6   71.59    8.10
  -2   4   6   81.99    6.40
   2   4  -6   92.69   10.60
  -2   4   6   85.19    8.80
  -2  -4   6   84.89   10.70
  -2  -4   6   86.99    7.30
   2  -4  -6   92.19   10.80
   2  -4  -6   87.99   10.70
  -3  -4  -6   12.70    3.00
   3   4  -6    3.10    5.50
  -3   4   6   13.00    4.10
   3  -4  -6   -0.70    6.20
  -3  -4   6    7.80    2.40
  -3  -4   6   10.90    7.80
   3  -4  -6   -3.80    6.10
  -4  -4  -6   73.39    8.30
   4   4  -6   74.89    4.90
  -4   4   6   80.79   11.00
   4  -4   6   83.39    4.60
  -4   4   6   81.69    4.70
   4  -4  -6   86.99    5.00
  -4   4  -6  105.59   14.30
  -4  -4   6   82.99   10.00
   4   4   6   93.09    7.00
  -4  -4   6   84.49    4.90
   4   4   6   92.49    5.30
   4  -4  -6   93.39    5.20
   4  -4  -6   76.29    4.50
   4   4   6   87.29    5.40
  -5   4   6   14.00    6.60
   5  -4   6   25.70    2.80
   5   4  -6   27.20    2.70
   5   4  -6   23.60    2.20
   5  -4  -6   21.60    1.60
   5  -4  -6   21.30    2.70
   5   4   6   25.60    4.20
  -5   4  -6   18.20    7.80
   5   4   6   21.80    3.50
   5  -4  -6   26.60    2.20
  -6   4   6   65.49    4.00
   6   4  -6   63.49    4.70
   6  -4   6   66.59    4.20
   6  -4   6   60.99    4.70
  -6  -4   6   66.09    4.10
   6   4   6   65.39    4.50
   6   4   6   65.89    6.30
   6  -4  -6   58.59    3.20
   6   4   6   65.79    4.50
   6  -4  -6   64.39    4.30
   7  -4   6    7.60    2.40
  -7   4   6    7.90    1.10
   7  -4   6    8.40    2.80
   7   4  -6    8.50    1.70
   7   4   6    6.80    1.80
   7   4   6    9.00    1.30
   7   4   6    7.00    1.30
   7  -4  -6    9.30    1.30
   8  -4   6    5.10    0.90
   8  -4   6    3.00    0.80
   8   4  -6    3.70    0.60
  -8   4   6    3.70    0.60
   8   4   6    6.10    1.30
   8   4   6    4.70    0.90
   0  -5   6    0.90    0.70
   0   5  -6   -2.00    1.80
   0  -5  -6    2.90    1.80
   0   5   6   -1.20    1.20
   0   5   6   -3.20    2.00
  -1  -5  -6   30.20    5.00
   1   5  -6   39.80    6.60
  -1  -5   6   24.50    6.10
   1  -5  -6   43.30    7.60
  -2   5   6    5.90    2.80
   2   5  -6    0.80    3.30
   2  -5  -6   12.80    5.50
  -2  -5   6    5.10    1.70
  -2  -5   6   -0.90    5.20
   3   5  -6  169.08    8.80
  -3   5   6  151.38   14.90
  -3   5   6  169.78    8.40
  -3  -5  -6  173.08   10.90
   3   5   6  192.28    9.40
  -3  -5   6  176.08    8.70
  -3  -5   6  181.58   13.50
   3   5   6  167.08    9.20
   3   5   6  184.78   11.00
  -3   5  -6  154.78   17.00
   3  -5  -6  170.68    8.90
   3  -5  -6  181.98    8.70
   4  -5   6   11.50    1.90
  -4   5   6    9.50    1.20
  -4   5   6    5.80    5.60
   4   5  -6    9.40    1.50
  -4   5   6   12.40    5.50
   4  -5  -6   10.30    1.00
   4   5   6   11.90    1.70
   4  -5  -6   11.80    1.50
   4   5   6   10.20    1.70
   4   5   6   11.40    2.20
   4  -5  -6   12.30    1.40
  -4  -5   6    8.50    4.40
  -4  -5   6    9.30    1.30
  -4   5  -6    8.40    4.00
   5   5  -6   19.60    2.30
   5  -5   6   22.30    2.80
  -5   5   6   20.80    1.80
  -5   5   6    6.60    8.20
   5   5   6   23.40    2.30
   5  -5  -6   20.00    2.10
   5   5   6   21.00    2.40
   5  -5  -6   17.80    1.30
  -5  -5   6   22.50    2.10
   5  -5  -6   22.40    2.20
   5   5   6   24.80    3.70
  -5   5  -6   35.60   14.10
   6  -5   6   22.50    3.10
  -6   5   6   25.00    2.00
   6   5  -6   21.80    2.40
   6   5   6   24.80    3.70
   6   5   6   21.80    2.40
   6  -5  -6   23.10    2.20
   6   5   6   27.90    2.50
   6  -5  -6   22.10    1.40
  -6  -5   6   24.90    2.20
   7  -5   6   45.10    3.40
   7  -5   6   39.70    3.10
   7   5  -6   43.50    3.30
  -7   5   6   40.10    2.80
   7   5   6   46.70    3.10
   7   5   6   48.20    4.70
   7   5   6   45.60    3.30
  -7  -5   6   47.20    3.00
  -8   5   6   27.00    1.80
   8  -5   6   28.90    1.70
   8   5   6   29.10    2.00
   8   5   6   24.90    2.70
   0  -6   6   62.19    6.10
   0  -6  -6   61.19    8.10
   1   6  -6    6.80    3.60
  -1   6   6   11.80    3.80
  -1  -6  -6   10.00    3.40
   1  -6  -6    5.50    4.70
  -1  -6   6   11.20    4.10
   1   6   6    1.70    2.70
  -2  -6  -6    3.40    1.20
  -2   6   6    0.70    1.90
  -2  -6  -6    3.50    3.10
   2   6  -6   11.90    5.90
   2  -6  -6    1.50    1.30
   2  -6  -6    1.70    0.70
  -2  -6   6    4.50    6.20
   2   6   6    2.00    3.80
  -2  -6   6    2.10    1.70
   3  -6   6    1.70    0.60
  -3   6   6    4.10    2.70
  -3  -6  -6    1.40    1.30
  -3   6   6    0.90    0.60
   3   6  -6    1.00    0.80
   3   6  -6    0.70    0.70
  -3   6  -6    4.80    4.00
   3  -6  -6    0.40    0.70
   3   6   6    3.20    1.30
   3   6   6    2.40    0.90
  -3  -6   6    3.20    0.80
  -3  -6   6    1.20    1.90
   3  -6  -6    1.20    0.70
   4   6  -6   42.50    3.10
  -4   6   6   40.00    2.70
  -4   6   6   42.70    9.80
   4  -6   6   37.00    3.10
  -4  -6   6   40.90    2.90
   4   6   6   46.50    4.80
   4   6   6   39.70    3.30
  -4   6  -6   34.70    9.70
   4  -6  -6   38.00    2.30
   4   6   6   42.90    3.30
   4  -6  -6   42.00    2.70
   4  -6  -6   43.60    3.10
  -5   6   6   26.90    2.20
   5  -6   6   24.40    3.20
  -5  -6   6   28.90    2.40
   5   6   6   30.40    2.80
   5  -6  -6   25.30    1.70
   5  -6  -6   30.20    2.50
   5   6   6   27.90    2.80
  -5   6  -6   38.50   12.30
   5   6   6   26.90    4.00
  -6   6   6    8.80    1.30
   6  -6   6    7.30    1.70
   6  -6  -6    6.90    0.80
   6   6   6   10.20    2.10
   6   6   6    8.20    2.30
  -6  -6   6    7.90    1.30
   7  -6   6   27.80    1.90
  -7   6   6   29.30    2.00
   7   6   6   27.30    2.30
   7   6   6   27.50    2.40
  -7  -6   6   27.40    2.10
   7   6   6   27.00    3.40
   8  -6   6   35.70    1.90
  -8   6   6   34.00    2.00
   8   6   6   34.50    2.30
   0  -7   6   28.60    4.40
  -1   7   6  143.69   11.90
   1   7  -6  135.19    7.20
   1   7  -6  142.29    6.90
   1  -7  -6  138.39    8.00
  -1  -7   6  135.59   10.30
   2   7  -6   57.69    3.50
  -2  -7  -6   51.09    5.00
  -2   7   6   65.99    8.60
  -2  -7   6   64.39    6.50
   2  -7  -6   57.99    3.80
   2  -7  -6   42.60    4.50
   3  -7   6   54.89    2.90
   3   7  -6   50.39    3.40
  -3   7   6   45.80    8.20
  -3  -7  -6   53.09    5.30
   3   7  -6   56.09    3.70
  -3   7   6   50.69    3.20
  -3  -7   6   52.89    3.40
  -3  -7   6   52.19    7.40
   3  -7  -6   57.99    3.50
   3   7   6   66.29    5.60
   3  -7  -6   53.99    3.70
   3   7   6   55.29    4.00
  -3   7  -6   48.30    9.40
  -4   7   6   17.80    6.20
  -4   7   6   18.40    1.70
   4   7  -6   19.20    2.10
   4   7   6   22.20    3.40
   4   7   6   24.30    3.50
  -4  -7   6   20.80    2.00
   4   7   6   18.70    2.30
   4  -7  -6   19.20    1.30
  -4   7  -6    8.30    5.60
  -4   7  -6   18.70    1.60
   5  -7   6   63.19    3.50
  -5   7   6   61.09    3.70
   5   7   6   63.79    4.60
   5  -7  -6   58.59    3.20
  -5  -7   6   68.19    4.10
  -5   7  -6   61.99    3.50
   5   7   6   61.89    4.50
   5  -7  -6   60.39    4.00
   5   7   6   67.29    6.50
  -6   7   6   30.30    2.30
   6  -7   6   32.70    2.10
   6   7   6   33.40    4.30
   6   7   6   32.90    2.90
   6   7   6   33.90    2.90
  -6  -7   6   31.80    2.50
   7  -7   6   10.30    1.00
  -7   7   6   10.20    1.10
   7   7   6   10.30    2.10
  -7  -7   6    9.20    1.10
   7   7   6   12.90    1.90
   7   7   6    8.60    1.30
  -8   7   6   14.20    1.00
   8  -7   6   13.70    1.00
   8   7   6   13.70    1.20
  -8   7  -6   13.30    0.90
   8   7   6   11.10    1.60
   0  -8  -6    1.50    0.80
   0  -8  -6    1.20    0.80
   0   8  -6    0.20    0.40
  -1   8   6   35.90    2.20
  -1  -8  -6   38.10    3.00
  -1  -8  -6   33.10    2.80
   1   8  -6   36.10    2.70
   1   8  -6   34.00    2.50
  -1   8  -6   37.30    2.40
  -1  -8   6   36.10    2.40
  -1  -8   6   35.60    5.40
   1   8   6   38.00    3.00
   1  -8  -6   33.30    2.80
   1  -8  -6   38.50    2.80
  -2   8   6    1.20    0.50
   2   8  -6    3.30    0.90
   2   8  -6    1.60    0.70
  -2  -8  -6    2.00    1.30
   2  -8   6    0.90    0.40
  -2  -8  -6   -0.10    1.00
  -2   8   6    2.80    3.60
  -2  -8  -6    0.10    1.90
   2   8   6    2.30    0.70
   2  -8  -6    1.10    0.70
  -2   8  -6    1.70    0.60
   2  -8  -6    1.00    0.70
  -2  -8   6    0.10    1.80
  -2   8  -6    2.80    3.80
  -2   8  -6    1.20    0.50
  -2  -8   6    1.40    0.60
   3   8  -6   16.70    1.90
  -3   8   6   18.80    6.40
   3  -8   6   15.50    1.20
  -3   8   6   17.70    1.50
  -3  -8   6   14.50    1.60
  -3   8  -6   15.40    1.50
   3  -8  -6   16.40    1.60
   3  -8  -6   16.20    1.80
   3   8   6   19.30    3.10
   3   8   6   17.80    2.00
  -3   8  -6    6.50    4.50
   4   8  -6   23.60    2.20
  -4   8   6   21.80    1.80
  -4   8   6   15.30    6.30
   4  -8   6   21.60    1.50
   4   8   6   22.20    3.60
  -4   8  -6   19.30    1.70
   4  -8  -6   23.70    2.30
   4   8   6   23.80    2.50
  -4   8  -6   15.10    6.60
  -4  -8   6   22.20    2.10
   4   8   6   22.90    2.50
  -5   8   6    9.10    1.10
   5  -8   6    7.30    0.90
   5   8   6    5.60    1.30
  -5  -8   6    8.00    1.30
   5   8   6    7.60    2.30
   5  -8  -6    7.70    1.30
   5   8   6    8.10    1.60
  -6   8   6   37.60    2.40
   6  -8   6   35.10    2.10
   6   8   6   37.00    3.00
  -6   8  -6   34.00    2.30
  -6  -8   6   34.70    2.60
   6   8   6   36.90    3.00
   6   8   6   36.00    4.50
  -7   8   6    6.40    1.30
   7  -8   6    6.40    0.80
   7   8   6    5.30    1.80
   7   8   6    8.20    1.10
   8  -8   6    4.50    0.90
  -8   8   6    4.90    0.50
   8   8   6    5.30    0.70
   8   8   6    3.20    0.90
  -8   8  -6    4.40    0.50
   0  -9  -6   47.50    3.50
   0   9   6   45.50    3.40
   0   9  -6   46.30    3.20
   0  -9  -6   51.59    3.50
   0   9  -6   45.00    2.90
  -1  -9  -6   95.59    5.60
  -1   9   6   97.99    4.90
   1   9  -6  100.09    5.20
   1   9  -6  100.99    5.60
   1  -9  -6   94.19    5.70
  -1   9  -6   94.49    5.30
   1   9   6   93.89    5.90
   1  -9  -6   96.19    5.60
  -1  -9   6   74.89    9.30
  -1  -9   6   92.09    5.00
  -1   9  -6   99.49    5.00
   2  -9   6  129.69    6.20
  -2  -9  -6  124.59    7.00
   2   9  -6  122.89    6.60
  -2   9   6  130.69    6.40
   2   9  -6  123.89    6.90
  -2   9  -6  132.19    6.30
  -2   9  -6  110.09   15.50
  -2   9  -6  126.99    6.70
  -2  -9   6  139.39    6.80
   2  -9  -6  128.49    7.20
   2   9   6  124.79    7.30
   2  -9  -6  132.99    7.00
  -3  -9  -6   10.80    1.70
   3  -9   6    9.80    1.00
  -3   9   6   12.10    1.20
  -3   9   6    8.30    5.70
   3   9  -6   10.10    1.70
   3   9   6    9.70    2.60
  -3  -9   6   10.50    1.40
   3  -9  -6   12.30    1.40
   3  -9  -6    9.40    1.50
  -3   9  -6    9.60    1.20
   3   9   6   10.90    1.60
  -3   9  -6   16.60    8.60
  -3   9  -6    9.10    1.00
   4   9  -6   29.40    2.40
  -4   9   6   29.70    2.20
  -4  -9  -6   27.90    2.60
   4  -9   6   29.50    1.90
   4   9   6   30.50    2.90
   4   9   6   32.10    3.00
   4  -9  -6   26.60    2.50
  -4  -9   6   29.00    2.40
   4   9   6   31.40    4.30
  -4   9  -6   26.30    2.20
   5  -9   6   71.49    3.80
  -5  -9  -6   69.89    4.50
  -5   9   6   75.19    4.30
   5   9   6   61.29    6.60
   5   9   6   75.79    5.20
   5   9   6   74.59    5.10
  -5   9  -6   70.19    4.00
  -5  -9   6   69.09    5.30
   6  -9   6   13.90    1.10
  -6  -9  -6   10.60    1.80
  -6   9   6   13.20    1.30
   6   9   6   13.80    2.60
  -6   9  -6   16.20    1.40
  -6  -9   6   15.90    1.50
   6   9   6   12.30    1.70
   6   9   6   14.00    1.70
   7  -9   6   42.40    2.30
  -7   9   6   40.90    2.30
   7   9   6   41.80    2.70
   7   9   6   35.90    3.60
   7   9   6   40.90    2.70
  -7   9  -6   39.90    2.20
   0  10  -6    9.70    1.50
   0  10  -6    8.10    1.20
   0 -10  -6    9.10    1.50
   0  10   6   10.20    1.70
   0 -10  -6    8.10    1.40
   0  10  -6    9.40    7.00
  -1 -10  -6   65.39    4.30
  -1  10   6   66.79    3.50
   1  10  -6   60.19    4.70
  -1 -10  -6   63.09    4.30
   1  10   6   62.69    4.40
  -1  10  -6   42.20   11.20
  -1 -10   6   66.29    3.60
  -2 -10  -6    5.20    1.30
  -2  10   6    4.80    0.90
   2  10  -6    2.70    0.90
  -2  10   6    2.30    7.80
  -2  10  -6    4.40    0.90
   2 -10  -6    5.20    1.10
  -2  10  -6    4.00    0.90
  -2  10  -6   -3.80    4.20
  -2 -10   6    4.40    0.90
   2 -10  -6    5.90    1.20
   2  10   6    3.50    1.10
   3 -10   6    2.00    0.50
  -3  10   6  -11.10   10.10
  -3  10   6    0.10    0.40
  -3  10   6    1.20    0.50
   3  10  -6    3.30    0.80
  -3 -10  -6    2.90    0.90
   3  10   6    2.60    1.00
  -3 -10   6    0.60    0.60
   3 -10  -6    1.20    0.80
  -3  10  -6    1.00    0.60
  -3  10  -6    2.00    0.60
   3  10   6    1.70    1.50
   3 -10  -6   -0.10    0.60
   4 -10   6   18.80    1.40
  -4  10   6   20.30    1.60
  -4 -10  -6   15.10    2.00
   4 -10  -6   19.70    2.00
   4  10   6   19.00    2.40
   4  10   6   18.00    2.20
  -4  10  -6   16.00    1.60
   4  10   6   19.40    3.30
  -4  10  -6   17.30    1.50
  -4 -10   6   16.90    1.80
  -5 -10  -6    7.00    1.30
  -5  10   6    6.80    0.90
   5 -10   6    6.70    0.80
  -5  10  -6    6.60    1.00
   5  10   6    5.20    1.80
   5  10   6    4.00    1.10
  -5  10  -6    5.90    1.00
   5  10   6    6.50    1.40
  -5 -10   6    5.50    1.10
  -6 -10  -6    7.70    1.30
  -6  10   6    8.20    1.00
   6 -10   6    9.50    1.20
  -6 -10   6   10.60    1.20
   6  10   6    7.10    2.00
   6  10   6    9.00    1.50
  -6  10  -6    6.90    1.00
   6  10   6    9.90    1.40
  -7  10   6   13.80    1.00
   7  10   6   12.90    1.20
   7  10   6   13.20    1.30
  -7  10  -6   15.30    1.40
   0 -11  -6    3.40    0.90
   0  11  -6   10.50    9.10
   0  11  -6    2.80    0.80
   0  11  -6    4.10    1.20
   0 -11  -6    4.10    1.20
   1  11  -6   24.70    1.90
   1  11  -6   22.60    2.30
  -1 -11  -6   16.30    2.10
  -1  11   6   23.80    1.80
   1  11   6   18.50    2.20
   1 -11  -6   24.90    2.40
  -1  11  -6   34.30   11.10
  -1  11  -6   23.10    2.10
  -1  11  -6   23.40    1.90
   1 -11  -6   23.10    2.20
  -2 -11  -6   93.49    5.60
  -2  11   6   92.29    4.90
   2  11  -6   89.09    5.50
   2  11   6   84.79    5.60
  -2  11  -6   94.09    5.00
  -2 -11   6   91.79    5.00
  -2  11  -6   85.89    5.30
   2 -11  -6   93.99    5.70
   2 -11  -6  100.79    5.50
   2  11   6   96.19    7.80
  -3  11   6   48.60    3.00
   3  11  -6   48.70    3.50
  -3 -11  -6   49.90    3.60
  -3 -11   6   50.99    3.30
   3 -11  -6   50.39    3.70
  -3  11  -6   51.39    3.40
  -3  11  -6   51.59    3.10
   3 -11  -6   51.39    3.10
   3  11   6   57.29    5.70
   3  11   6   46.00    3.80
  -4 -11  -6   37.10    3.00
  -4  11   6   37.50    2.50
   4  11   6   39.90    3.40
  -4 -11   6   39.70    2.80
   4  11   6   42.40    3.30
  -4  11  -6   39.90    2.80
  -4  11  -6   40.40    2.60
   4  11   6   41.40    4.80
  -5  11   6   50.09    2.90
  -5 -11  -6   48.20    3.40
   5  11   6   46.80    4.90
   5  11   6   48.10    3.60
  -5 -11   6   46.50    3.00
   5  11   6   50.19    3.50
  -5  11  -6   49.80    2.90
  -5  11  -6   50.29    3.10
  -6  11   6    4.90    0.70
  -6 -11  -6    5.10    1.00
  -6 -11   6    4.30    0.70
  -6  11  -6    5.10    0.80
   6  11   6    4.50    1.00
   6  11   6    2.90    1.00
   6  11   6    5.00    0.90
  -6  11  -6    6.00    0.90
  -7  11   6    7.80    0.60
  -7  11  -6    7.40    0.70
   7  11   6    6.70    0.80
   7  11   6    8.00    0.80
   0 -12  -6    4.30    1.10
   0  12  -6    2.90    0.80
   0  12  -6    4.10    1.20
   1  12  -6   27.40    2.50
   1  12  -6   22.90    1.90
  -1 -12  -6   30.90    2.60
   1  12   6   27.10    2.30
  -1  12  -6   26.40    2.10
  -1  12  -6   28.30    2.50
   1 -12  -6   24.70    2.40
   2  12  -6    0.90    0.60
  -2 -12  -6    2.80    0.90
  -2  12   6    1.60    0.50
  -2  12  -6    1.40    0.80
   2  12   6    1.70    0.70
   2 -12  -6    2.20    0.80
  -2  12  -6    2.30    0.70
  -2 -12   6    1.80    0.70
   2  12   6    1.00    1.20
   3  12  -6    6.80    1.20
  -3  12   6    6.20    1.00
  -3 -12  -6    7.70    1.40
   3  12   6    5.80    1.90
   3  12   6    6.50    1.40
  -3 -12   6    9.30    1.20
  -3  12  -6    8.90    1.30
  -3  12  -6    9.60    1.30
  -4 -12  -6   19.70    2.00
  -4  12   6   23.10    1.70
  -4  12  -6   21.50    1.70
  -4 -12   6   21.00    1.70
   4  12   6   17.90    3.00
   4  12   6   23.40    2.20
  -4  12  -6   18.70    1.80
   4  12   6   23.70    2.30
  -5 -12  -6    9.90    1.30
  -5  12  -6   10.20    1.20
  -5  12  -6    8.60    1.20
   5  12   6    9.40    1.40
  -5 -12   6    8.60    1.00
   5  12   6    9.00    1.30
   5  12   6    7.40    2.50
  -6 -12  -6   16.00    1.40
  -6  12   6   15.60    1.10
   6  12   6   15.60    1.40
  -6  12  -6   17.30    1.20
  -6  12  -6   16.50    1.30
   6  12   6   17.20    1.50
   0  13  -6   10.20    1.30
   0  13  -6   14.00    2.20
   1  13  -6   46.10    3.30
  -1 -13  -6   46.30    3.40
   1  13   6   42.70    4.70
   1 -13  -6   41.70    3.10
  -1  13  -6   43.00    3.20
  -1  13  -6   41.40    2.80
   1  13   6   42.30    3.00
   2  13  -6   32.10    2.50
  -2 -13  -6   32.40    2.70
  -2  13   6   29.40    2.00
   2  13   6   30.40    3.80
   2 -13  -6   27.50    2.20
   2  13   6   28.50    2.50
  -2  13  -6   31.10    2.30
  -2  13  -6   34.80    2.60
   3  13  -6    4.60    1.20
  -3 -13  -6    4.40    1.10
   3  13  -6    6.10    1.30
  -3  13   6    5.50    0.80
  -3  13  -6    4.30    0.80
   3  13   6    5.30    1.10
  -3 -13   6    4.40    0.70
  -3  13  -6    7.30    1.20
   3  13   6    3.40    1.50
   3  13   6    6.40    1.40
  -4 -13  -6    3.70    1.20
  -4  13   6    2.50    0.70
  -4  13  -6    3.10    0.80
   4  13   6    3.70    1.00
   4  13   6    2.10    1.00
  -4 -13   6    3.40    0.50
   4  13   6    2.80    0.80
  -4  13  -6    3.60    0.70
  -5 -13  -6   26.60    2.00
  -5  13   6   28.40    1.70
  -5  13  -6   28.80    1.90
   5  13   6   21.80    2.70
  -5  13  -6   28.40    1.80
   5  13   6   30.70    2.30
   5  13   6   27.30    2.00
   6  13   6    0.50    0.50
   0  14  -6   13.70    1.70
   0 -14  -6   15.20    1.70
   1  14  -6   11.90    1.50
  -1 -14  -6   16.90    1.80
   1  14   6   10.80    2.30
  -1  14  -6   12.80    1.20
  -1  14  -6   13.30    1.70
   1 -14  -6   12.80    1.40
   2  14  -6    7.10    1.20
  -2  14   6    7.70    1.00
  -2 -14  -6    5.90    1.20
  -2  14  -6    7.50    1.00
   2 -14  -6    6.00    0.90
   2  14   6    7.50    1.60
   2  14   6    4.30    1.90
  -2  14  -6    8.20    1.30
  -3 -14  -6   32.60    2.50
  -3  14   6   29.20    1.90
   3  14   6   25.80    2.50
  -3  14  -6   29.90    2.00
   3  14   6   27.30    3.90
   3  14   6   31.00    2.30
  -3  14  -6   29.20    2.30
  -4  14   6    1.30    0.40
  -4 -14  -6    1.10    0.50
   4  14   6    0.40    0.40
  -4  14  -6    1.30    0.50
   4  14   6    1.50    0.70
  -4  14  -6    1.30    0.60
  -5 -14  -6   10.60    1.00
  -5  14   6    9.60    1.10
  -5  14  -6   11.80    0.90
   5  14   6   11.70    1.10
  -5  14  -6   12.20    1.00
   5  14   6   10.90    1.00
   0 -15  -6    2.70    0.70
   0  15   6    1.80    1.20
   0  15  -6    3.20    0.80
   1  15  -6    3.30    0.80
  -1 -15  -6    4.20    0.90
   1 -15  -6    3.00    0.60
   1  15   6    1.50    1.00
  -1  15  -6    2.90    0.90
  -2 -15  -6   16.90    2.30
   2  15   6   11.70    2.00
  -2  15  -6   17.40    2.30
  -2  15  -6   16.70    1.20
  -3 -15  -6   10.00    1.20
   3  15   6   12.70    1.30
  -3  15  -6   10.20    1.20
   3  15   6    7.30    1.50
   3  15   6    8.90    1.00
  -3  15  -6   10.40    0.90
   4  15   6   19.80    2.00
   4  15   6   19.80    1.30
  -4  15  -6   16.70    1.70
  -4  15  -6   20.30    1.20
   0 -16  -6   41.70    2.50
   0  16  -6   43.40    2.60
   1  16  -6    6.10    0.90
  -1 -16  -6    5.00    0.80
  -1  16   6    3.60    1.10
  -1  16  -6    4.70    0.80
   1  16   6    2.70    1.00
  -2  16   6   -0.60    0.60
  -2 -16  -6    0.40    0.40
   2  16   6    0.10    0.70
  -2  16  -6    0.10    0.40
   2  16   6    0.90    0.40
  -3 -16  -6    8.20    0.80
  -3  16  -6    7.90    0.90
   3  16   6    8.40    0.80
   1  17   6    0.20    0.40
  -1  17  -6    2.40    0.80
   0   0  -7   -0.40    0.90
   0   0  -7   -0.70    1.30
  -1   0  -7    9.10    2.20
  -1   0  -7    9.00    2.40
   1   0  -7   12.00    3.60
   2   0  -7  137.99   13.10
  -2   0   7  134.09    9.20
  -2   0  -7  114.89    8.10
   2   0  -7  140.59   13.10
  -2   0  -7  142.69    8.10
  -2   0   7  132.09   11.20
  -3   0  -7   31.20    4.60
  -3   0  -7   25.20    3.70
   3   0  -7   23.30    7.70
  -3   0   7   26.90    4.70
  -3   0   7   20.90    4.40
  -4   0   7    5.10    3.20
   4   0   7    0.40    0.60
   4   0   7    1.10    1.20
   4   0  -7    0.60    0.70
   4   0   7    1.70    0.80
   4   0  -7    1.10    0.50
   5   0  -7   13.30    1.80
   5   0   7   11.50    2.20
  -5   0   7    7.60    4.70
   5   0   7   10.20    1.50
   5   0   7   14.10    2.10
   5   0  -7   14.00    1.60
   6   0  -7   14.30    2.00
   6   0   7   11.90    2.10
   6   0   7   10.80    1.50
   7   0   7    3.00    0.90
   7   0   7    6.60    1.20
   7   0  -7    4.70    1.00
   8   0   7   47.60    2.80
  -8   0   7   48.00    2.80
   8   0   7   35.60    3.10
   0  -1  -7  473.25   25.70
   0   1  -7  451.35   25.40
   0  -1  -7  442.16   32.40
   0  -1   7  443.46   25.80
  -1  -1  -7  152.18    9.60
   1   1  -7  154.98   12.30
  -1  -1  -7  162.68   10.10
  -1   1  -7  123.09    9.50
   1  -1  -7  155.48   12.80
   1  -1  -7  141.69   12.30
  -1   1  -7  130.99    7.60
  -1  -1   7  138.49    7.60
   2   1  -7   24.60    5.90
  -2  -1  -7   15.00    1.40
   2   1  -7    8.60    3.70
  -2   1   7    9.70    2.90
  -2  -1  -7   14.90    1.80
   2  -1  -7    6.20    3.40
  -2  -1   7   11.30    2.50
   2  -1  -7    9.80    3.80
  -2   1  -7   16.60    2.00
  -2   1  -7   12.90    1.90
  -2   1  -7   14.30    1.70
  -3   1   7   93.29    8.90
   3   1  -7   71.29   13.00
  -3  -1  -7   94.39    7.70
  -3   1   7   92.49    9.70
  -3   1  -7   88.69    8.60
  -3  -1   7   83.09    9.10
   3  -1  -7   83.79   12.00
  -3  -1   7   78.59    8.40
   4  -1   7   11.90    3.00
  -4  -1  -7    4.80    3.00
  -4   1   7   10.40    4.10
   4  -1   7    9.90    1.40
   4  -1   7   12.90    2.80
  -4  -1  -7    9.60    4.10
   4   1  -7   11.30    1.60
  -4  -1   7   11.10    4.20
   4   1   7   12.30    2.70
   4   1   7    9.10    1.70
   4   1   7   16.60    2.90
   4  -1  -7   10.20    1.50
  -4   1  -7   10.50    4.10
  -4   1  -7    4.90    3.90
  -4  -1   7   15.90    5.10
   4  -1  -7   10.30    1.40
  -4  -1   7   10.30    1.20
   4  -1  -7   12.70    1.50
   5   1  -7   41.60    3.40
  -5   1   7   47.10    8.40
   5   1  -7   37.20    2.90
   5  -1   7   39.60    3.00
   5  -1   7   43.00    4.30
  -5   1  -7   24.70   10.10
   5  -1  -7   39.90    3.30
   5   1   7   39.20    3.00
   5   1   7   40.40    4.30
  -5   1  -7   38.40    9.10
   5   1   7   35.90    3.20
   5  -1  -7   43.40    3.00
   6  -1   7   19.00    2.70
   6   1  -7   18.90    2.30
   6  -1   7   15.80    1.80
   6   1   7   19.60    3.00
   6  -1  -7   18.60    2.20
   6   1   7   20.10    2.00
   7  -1   7    4.00    1.20
   7  -1   7    4.60    1.00
   7   1  -7    4.30    0.90
  -7   1   7    6.30    1.00
   7  -1  -7    5.00    1.00
   7   1   7    3.60    1.30
   7   1   7    5.20    1.10
   8  -1   7    3.10    1.50
  -8   1   7    3.50    0.70
   8  -1   7    2.40    1.30
   8   1   7    4.60    0.90
   8   1   7    2.40    0.80
  -8  -1   7    2.40    0.60
   0   2  -7  830.22   41.80
   0  -2  -7  903.41   45.00
   0  -2   7  927.91   46.00
   0  -2  -7  842.22   44.80
   0   2  -7  960.10   45.30
  -1  -2  -7  220.48   14.90
  -1   2   7  261.17   17.00
  -1  -2  -7  278.57   15.50
   1   2  -7  292.37   18.70
  -1   2  -7  267.27   14.40
   1  -2  -7  263.27   18.40
  -1  -2   7  305.77   13.60
  -1   2  -7  235.08   15.50
  -1  -2   7  274.67   19.40
   2   2  -7   10.80    3.90
  -2   2   7    9.60    3.30
  -2  -2   7   11.40    2.50
   2  -2  -7   14.70    4.80
  -2   2  -7   13.30    2.20
  -2  -2   7   10.50    4.80
   2  -2  -7   14.60    4.60
  -3  -2  -7  122.49    9.00
   3   2  -7  155.78   16.90
  -3   2   7  135.29   12.40
   3  -2  -7  136.99   15.60
  -3  -2   7  123.19   10.80
  -4   2   7    0.50    3.30
  -4  -2  -7    2.90    4.50
  -4   2   7   -1.00    2.70
   4   2  -7    1.80    0.70
   4  -2  -7    0.60    0.50
   4   2   7    0.80    0.60
  -4   2  -7    5.90    3.80
   4  -2  -7    0.40    0.60
   4   2   7    0.20    0.60
  -4   2  -7   -2.40    3.20
  -4  -2   7    0.90    0.50
   4   2   7   -0.90    1.10
  -4  -2   7   -1.60    3.00
   5  -2   7   65.59    5.30
   5   2  -7   72.79    4.70
   5   2  -7   61.19    4.10
   5  -2   7   59.49    4.10
  -5   2   7   55.89   10.10
   5  -2  -7   63.79    4.20
   5  -2  -7   74.69    4.60
   5   2   7   72.19    6.20
   5   2   7   61.89    4.50
   5   2   7   69.99    4.60
   6  -2   7   73.49    5.70
   6  -2   7   79.79    4.70
  -6   2   7   82.09    4.80
   6   2  -7   84.49    5.30
   6   2   7   78.99    6.70
   6  -2  -7   86.89    5.20
   6   2   7   83.89    5.10
   6   2   7   70.49    4.90
   7  -2   7    2.70    0.80
  -7   2   7    2.80    0.80
   7  -2   7    2.90    1.10
   7   2  -7    3.80    0.90
   7   2   7    2.20    1.00
   7  -2  -7    2.50    0.70
   7   2   7    1.70    1.10
   7   2   7    3.50    0.80
   8  -2   7   38.80    3.40
   8  -2   7   27.60    3.20
  -8   2   7   37.60    2.30
   8   2   7   31.80    3.00
  -8  -2   7   35.80    2.30
   8   2   7   41.20    2.50
   0  -3  -7    1.60    1.90
   0   3  -7   -0.50    1.90
   0   3  -7    1.60    1.90
   0  -3   7    6.60    3.00
   0  -3  -7    5.80    2.40
  -1   3   7   96.89    8.50
  -1  -3  -7   93.49    7.50
   1  -3   7   91.39    8.60
   1   3  -7   62.89   10.40
   1   3  -7   73.99    8.40
  -1  -3   7   84.89    9.90
  -1   3  -7   78.39    6.90
  -1  -3   7  105.39    6.20
   1  -3  -7  103.79   10.60
   1  -3  -7   88.49    9.50
  -2   3   7    1.50    1.30
  -2   3   7    1.40    1.40
  -2   3   7    0.60    2.10
   2   3  -7    4.50    3.40
  -2  -3   7    0.70    4.10
  -2  -3   7    0.10    1.00
   2  -3  -7   -1.10    3.90
   2  -3  -7    3.30    3.80
  -3   3   7    3.20    0.90
  -3   3   7    5.00    3.10
   3   3  -7    7.80    9.40
  -3  -3  -7    5.10    2.90
  -3  -3  -7    3.60    1.60
   3   3  -7    2.40    0.90
   3  -3  -7   -0.10    7.30
  -3  -3   7    3.90    0.80
   3   3   7    4.00    1.10
   3  -3  -7    4.80    1.10
  -3  -3   7    3.70    2.10
   3  -3  -7    3.80    0.90
   3  -3  -7   -5.40    5.60
  -4   3   7   25.80    5.50
   4  -3   7   20.70    1.80
  -4  -3  -7   14.90    4.20
   4   3  -7   24.30    2.20
  -4   3   7   24.80    2.10
   4   3   7   23.50    2.30
   4  -3  -7   25.70    2.20
  -4  -3   7   25.90    2.00
  -4  -3   7   17.90    4.90
  -4   3  -7   28.80   11.10
   4   3   7   27.30    2.50
   4  -3  -7   25.20    2.20
   4   3   7   23.80    3.20
   5   3  -7    2.10    0.90
   5   3  -7    0.30    0.70
  -5   3   7   -3.40    4.50
   5  -3   7   -0.10    1.10
   5  -3   7    2.20    0.90
   5  -3  -7    0.80    0.60
  -5  -3   7    1.10    0.60
   5   3   7    1.60    1.20
  -5   3  -7   -4.30    5.90
   5   3   7    0.90    0.80
   6   3  -7   37.60    3.20
   6  -3   7   35.90    3.50
   6  -3   7   40.60    2.80
  -6   3   7   41.50    2.90
   6   3   7   38.60    4.50
   6   3   7   38.40    3.10
   6   3   7   41.10    3.30
   6  -3  -7   41.40    3.10
   7  -3   7   38.60    3.60
   7  -3   7   25.60    3.20
  -7   3   7   35.40    2.50
   7   3  -7   36.40    2.60
   7   3   7   33.90    2.60
   7   3   7   35.60    3.90
   7   3   7   31.20    2.50
  -8   3   7   11.80    1.10
   8  -3   7   15.10    1.90
   8  -3   7    9.70    1.20
   8   3   7    9.80    1.60
   0  -4  -7  410.96   24.20
   0  -4   7  375.56   24.90
   1   4  -7   36.50    6.70
  -1  -4  -7   37.50    4.80
  -1  -4   7   40.30    7.30
   1  -4  -7   45.40    8.50
  -1  -4   7   40.40    3.80
  -2   4   7  107.19   10.20
  -2  -4  -7   84.69    4.90
   2   4  -7   93.69   12.00
  -2  -4   7   92.59    7.60
  -2  -4   7   76.79   12.20
   2  -4  -7  111.49   12.90
   3   4  -7  289.47   14.40
  -3   4   7  301.57   14.40
  -3   4   7  320.67   22.30
  -3  -4  -7  309.07   16.20
   3   4  -7  299.77   14.70
   3   4   7  345.07   17.30
  -3  -4   7  328.77   14.50
  -3  -4   7  282.37   19.20
   3   4   7  310.67   15.20
   3  -4  -7  302.57   15.00
   3  -4  -7  322.47   14.60
  -4   4   7   35.30    8.50
  -4   4   7   23.70    2.10
   4   4  -7   24.90    2.40
   4  -4   7   24.70    2.00
  -4  -4   7   30.20    6.70
  -4  -4   7   26.80    2.20
   4   4   7   30.40    3.60
   4  -4  -7   26.70    2.10
  -4   4  -7   28.40    8.30
   4   4   7   25.00    2.50
   4  -4  -7   31.30    2.40
   4  -4  -7   25.10    2.30
   4   4   7   25.50    2.50
   5   4  -7   14.00    1.80
  -5   4   7   11.80    1.40
  -5   4   7    9.10    6.00
   5  -4   7   11.90    1.70
   5   4  -7   12.00    2.00
  -5   4  -7    0.80    7.50
   5   4   7   14.10    2.00
   5  -4  -7   10.30    1.50
   5   4   7   14.20    2.90
   5  -4  -7   13.70    1.60
  -5  -4   7   12.10    1.50
   5   4   7   14.10    1.80
   6   4  -7   48.70    3.50
   6  -4   7   46.40    4.00
  -6   4   7   49.99    3.30
  -6  -4   7   53.39    3.40
   6   4   7   44.90    5.10
   6   4   7   50.69    3.70
   6   4   7   50.09    3.80
  -7   4   7    3.00    0.80
   7  -4   7    2.20    0.90
   7  -4   7    1.50    1.90
   7   4  -7    2.60    0.70
   7   4   7    4.50    1.10
   7   4   7    3.00    0.70
   7   4   7    2.80    1.40
   8  -4   7   46.60    2.50
  -8   4   7   47.20    2.60
   8   4   7   41.20    3.50
   8   4   7   46.30    2.70
   0  -5  -7    5.90    2.90
  -1   5   7   18.90    3.90
  -1  -5  -7   24.40    4.50
  -1  -5   7   15.60    2.60
   1  -5  -7   15.40    5.10
  -1  -5   7   23.20    7.50
  -2  -5  -7   44.80    3.40
  -2  -5   7   71.89   12.20
   2  -5  -7   46.80    4.30
  -3  -5  -7   74.49    5.20
   3  -5   7   64.09    3.90
  -3   5   7   69.99    3.90
  -3   5   7   75.09    9.50
   3   5  -7   67.89    4.10
   3   5  -7   62.69    4.20
   3   5   7   72.89    6.00
   3   5   7   63.09    4.50
   3   5   7   61.09    4.30
  -3  -5   7   68.99    4.00
  -3  -5   7   70.69    8.10
   3  -5  -7   72.99    4.30
   3  -5  -7   63.29    4.00
   4  -5   7    9.60    2.00
   4   5  -7    7.60    1.40
  -4   5   7   -1.50    9.00
  -4   5   7   11.10    1.20
  -4   5   7    5.90    3.90
   4   5   7   10.70    1.80
   4  -5  -7    9.50    1.50
  -4  -5   7    7.50    1.30
  -4   5  -7    8.00    4.20
   4   5   7   12.10    1.70
   4   5   7    8.70    2.30
   4  -5  -7   10.30    1.30
   5  -5   7   29.00    3.90
  -5   5   7   33.80    2.50
   5   5  -7   31.80    2.60
  -5   5   7   34.40    9.30
   5  -5  -7   32.20    2.60
   5   5   7   31.30    4.20
   5   5   7   32.40    2.90
  -5   5  -7   38.80   12.30
  -5  -5   7   33.10    2.50
   5   5   7   34.80    3.10
   6  -5   7    5.10    3.30
  -6   5   7    3.70    0.80
   6   5   7    4.50    1.30
   6   5   7    3.40    1.40
  -6  -5   7    3.00    0.80
  -7   5   7   35.30    2.40
   7  -5   7   36.20    2.60
   7   5   7   41.60    2.90
   7   5   7   36.60    2.70
   7   5   7   34.80    3.90
  -8   5   7    2.20    0.50
   8  -5   7    2.00    0.40
   8   5   7    1.50    0.80
   8   5   7    3.10    0.60
   0   6   7    3.50    3.00
   1   6  -7   41.70    2.90
  -1   6   7   42.40    5.90
  -1  -6   7   41.70    4.90
  -2   6   7  114.39    5.60
  -2   6   7  122.89   11.60
   2   6  -7   98.69    6.40
  -2  -6   7  108.69    5.80
  -2  -6   7  130.19    9.30
   2   6   7  105.99    6.60
   3   6  -7   75.89    4.50
  -3   6   7   76.99    4.10
   3   6  -7   72.09    4.10
   3  -6   7   69.09    3.70
  -3   6   7   60.19    9.00
   3   6   7   76.59    4.70
  -3   6  -7   68.49   12.10
   3  -6  -7   69.09    4.20
  -3  -6   7   70.19    4.20
   3   6   7   66.59    4.80
   3   6   7   78.19    6.50
  -3   6  -7   67.09    4.70
   3  -6  -7   73.19    4.60
  -4   6   7   -0.30    3.80
   4  -6   7    6.30    1.20
   4   6  -7    3.20    1.00
   4   6   7    8.10    1.50
   4   6   7    4.80    2.60
   4  -6  -7    6.00    1.00
  -4   6  -7   -2.10    3.70
   5  -6   7   29.00    2.60
  -5   6   7   29.60    2.20
   5   6   7   29.90    2.80
   5  -6  -7   23.00    2.30
  -5  -6   7   31.10    2.40
   5   6   7   29.20    4.20
   5   6   7   30.30    2.90
  -6   6   7    3.00    0.70
   6  -6   7    3.70    1.00
  -6  -6   7    3.40    0.80
   6   6   7    1.20    1.20
   6   6   7    2.40    0.80
   6   6   7    3.10    0.90
   7  -6   7   32.70    1.90
  -7   6   7   31.70    2.10
   7   6   7   27.00    3.40
   7   6   7   34.10    2.60
  -8   6   7    2.40    0.50
   8  -6   7    2.10    0.40
   8   6   7    1.40    0.70
   8   6   7    2.10    0.50
   0   7  -7   17.20    1.70
   0   7  -7   15.10    1.50
   1   7  -7  149.79    7.30
   1   7   7  140.49    7.70
  -1  -7   7  143.89   10.90
  -1   7  -7  127.49    7.10
  -1   7  -7  146.19    6.90
   2   7  -7   52.69    3.60
   2   7  -7   52.29    3.40
  -2   7   7   54.19    3.00
   2  -7   7   50.29    2.80
  -2   7   7   44.60    7.50
  -2  -7   7   59.39    6.20
   2   7   7   53.29    3.90
   2  -7  -7   52.89    3.50
  -2  -7   7   52.59    3.20
  -2   7  -7   47.90    3.80
   2  -7  -7   55.09    3.70
   3   7  -7   34.80    2.60
  -3   7   7   42.30    2.60
   3  -7   7   38.40    2.20
   3   7  -7   36.30    3.00
  -3   7   7   38.60    9.20
   3   7   7   39.90    3.20
   3  -7  -7   41.00    3.10
  -3   7  -7   36.40    2.60
  -3   7  -7   34.40    9.90
   3   7   7   37.40    3.30
   3   7   7   36.50    4.50
  -3  -7   7   38.70    2.70
   3  -7  -7   43.90    2.90
  -4   7   7   56.09   11.90
  -4   7   7   64.29    3.80
   4   7  -7   59.59    4.20
   4  -7   7   63.89    3.40
   4   7   7   72.79    4.70
   4   7   7   64.39    4.60
  -4   7  -7   49.80   13.00
  -4  -7   7   65.99    4.00
   4  -7  -7   65.69    4.30
   4   7   7   62.09    6.20
  -5   7   7   66.69    3.90
   5  -7   7   64.29    3.50
   5   7   7   63.09    4.50
   5  -7  -7   56.59    4.00
   5   7   7   70.89    4.80
   5   7   7   66.49    6.40
  -5  -7   7   66.79    4.10
   6  -7   7    7.10    0.90
  -6   7   7    8.50    1.10
   6   7   7    8.30    1.40
   6   7   7   11.00    1.60
   6   7   7    8.40    2.40
  -6  -7   7    6.50    1.10
  -7   7   7   18.40    1.60
   7   7   7   13.90    2.40
   7   7   7   18.80    1.70
   7   7   7   16.30    2.30
  -8   7   7   35.80    2.00
   8  -7   7   37.70    2.10
   8   7   7   35.80    2.10
   0   8  -7    0.50    0.40
   0  -8  -7    2.30    0.80
   0  -8  -7    0.30    0.70
   0   8  -7    1.20    0.50
   1   8  -7   18.10    1.90
   1   8  -7   16.50    1.70
  -1  -8   7    8.90    5.20
   1  -8  -7   22.50    2.10
  -1  -8   7   16.40    1.70
   1  -8  -7   20.60    2.00
  -1   8  -7   20.10    1.60
  -1   8  -7   17.80    1.80
   1   8   7   17.50    2.00
   2  -8   7   20.80    1.40
  -2   8   7   20.80    1.60
  -2   8   7   34.30   11.30
  -2  -8  -7   22.10    2.40
   2   8  -7   21.40    1.90
   2   8  -7   20.90    2.10
   2  -8  -7   18.30    2.00
  -2   8  -7   20.50    1.60
  -2   8  -7   22.40    1.90
  -2  -8   7   17.40    6.20
  -2  -8   7   20.70    1.80
   2  -8  -7   22.70    2.20
  -2   8  -7   32.80    8.40
   2   8   7   15.30    2.10
  -3   8   7   23.60    6.30
  -3   8   7   22.60    2.10
   3  -8   7   22.40    1.50
   3  -8  -7   22.60    2.20
  -3  -8   7   23.30    2.40
   3   8   7   25.00    3.50
  -3   8  -7   22.20    1.90
  -3   8  -7   21.90    1.60
   3   8   7   17.30    2.30
   4  -8   7   91.29    4.70
  -4   8   7   86.39    5.00
   4   8  -7   90.09    5.50
  -4  -8   7   93.89    5.30
   4  -8  -7   93.89    5.60
   4   8   7   91.99    5.90
  -4   8  -7  101.89    5.20
   4   8   7  103.19    8.40
   4   8   7   96.79    6.10
  -5   8   7  111.79    6.10
  -5   8  -7  115.69    6.00
  -5  -8   7  123.09    6.80
   5   8   7  110.29    7.40
   5   8   7  119.59    7.40
   5   8   7  120.49    9.20
  -6   8   7    6.90    1.00
   6  -8   7    6.80    0.80
   6   8   7    6.50    2.00
   6   8   7    6.60    1.20
   6   8   7    8.80    1.50
  -6  -8   7    6.10    1.00
   7  -8   7    6.70    0.70
  -7   8   7    6.60    0.80
   7   8   7    6.40    1.00
   7   8   7    5.50    1.60
   7   8   7    6.50    1.00
  -7   8  -7    5.60    0.70
   0   9  -7  122.89    6.10
   0   9   7  102.79    6.40
   0   9  -7  121.79    6.40
   0  -9  -7  112.39    6.60
   0  -9  -7  115.29    6.50
   1   9  -7   28.20    2.50
  -1   9   7   26.90    1.80
  -1  -9  -7   26.90    2.50
   1   9  -7   27.80    2.20
  -1  -9  -7   26.20    2.40
   1  -9  -7   27.50    2.50
  -1   9  -7   27.90    2.10
  -1   9  -7   27.30    2.30
   1   9   7   29.70    2.60
   1  -9  -7   24.30    2.40
  -2   9   7   52.99    3.70
   2   9  -7   38.00    3.80
  -2  -9  -7   41.10    3.20
   2   9  -7   45.00    3.30
   2  -9  -7   47.00    3.60
   2  -9  -7   49.60    3.40
  -2  -9   7   41.70    2.80
  -2   9  -7   41.80    3.50
  -3   9   7    8.10    7.30
  -3   9   7    6.00    0.90
   3   9  -7    4.90    1.30
   3  -9   7    7.50    0.90
  -3  -9  -7    7.10    1.30
   3   9   7    5.40    1.30
   3  -9  -7    7.10    1.40
  -3   9  -7    6.10    0.90
  -3   9  -7    3.70    5.10
  -3   9  -7    7.20    1.20
   3  -9  -7    6.20    1.10
  -3  -9   7    8.70    1.20
   3   9   7    4.60    1.90
  -4  -9  -7  181.18    9.50
   4  -9   7  174.08    8.60
   4   9  -7  174.08    9.40
  -4   9   7  175.98    8.90
   4   9   7  192.08   10.20
   4   9   7  207.98   10.20
   4   9   7  196.18   12.70
  -4   9  -7  181.28    8.70
   4  -9  -7  180.28    9.60
  -4   9  -7  187.58    9.10
  -4  -9   7  191.78    9.30
  -5  -9  -7   57.89    3.80
   5  -9   7   55.49    3.00
  -5   9   7   56.69    3.30
  -5   9  -7   55.49    3.10
  -5  -9   7   55.89    3.50
   5   9   7   59.29    4.10
   5  -9  -7   53.69    3.50
   5   9   7   54.29    4.10
  -5   9  -7   52.09    3.30
   5   9   7   43.90    5.40
   6  -9   7    2.90    0.50
   6   9   7    2.90    0.90
  -6  -9   7    3.40    0.70
  -6   9  -7    2.20    0.80
   6   9   7    3.80    1.00
   6   9   7    3.00    1.30
   7  -9   7   16.90    1.90
  -7   9   7   18.30    1.30
   7   9   7   17.90    1.50
   7   9   7   18.50    1.60
   0  10   7   18.60    2.20
   0 -10  -7   22.80    2.30
   0  10  -7   26.50    2.30
   0  10  -7   23.70    1.90
   0 -10  -7   21.30    2.30
  -1 -10  -7   31.00    2.70
   1  10  -7   31.10    2.70
  -1 -10  -7   31.10    2.80
   1  10  -7   30.50    2.40
   1 -10  -7   33.00    2.90
   1 -10  -7   31.70    2.70
  -1  10  -7   31.30    2.30
  -1  10  -7   16.40    7.00
   1  10   7   27.00    3.20
  -1  10  -7   28.70    2.50
   2  10  -7   54.29    3.40
   2  10  -7   54.99    3.90
  -2 -10  -7   57.09    4.00
  -2  10   7   55.89    3.30
  -2  10  -7   39.90    9.90
   2  10   7   59.09    4.20
   2 -10  -7   57.49    4.10
   2 -10  -7   60.89    3.90
  -2 -10   7   55.49    3.40
  -2  10  -7   61.19    3.90
  -2  10  -7   57.99    3.40
   2  10   7   66.59    6.10
   3  10  -7   26.70    2.40
  -3  10   7   21.30    1.70
  -3 -10  -7   18.60    2.10
  -3  10  -7   22.80    2.00
   3 -10  -7   21.10    1.90
   3 -10  -7   26.20    2.50
  -3 -10   7   24.20    1.90
   3  10   7   23.90    3.70
  -3  10  -7   22.80    1.90
   3  10   7   23.20    2.40
   4 -10   7    7.60    1.20
   4  10  -7   10.20    1.40
  -4 -10  -7    5.60    1.20
   4  10   7    6.80    1.70
   4  10   7    4.80    2.50
  -4  10  -7    6.30    1.10
   4 -10  -7    9.10    1.90
  -4  10  -7    8.00    1.10
  -5  10   7   37.20    2.40
  -5 -10  -7   39.40    3.00
   5 -10   7   40.40    2.50
   5  10   7   40.50    3.20
  -5 -10   7   41.80    2.60
   5  10   7   29.00    4.20
   5  10   7   38.90    3.10
  -5  10  -7   40.90    2.70
  -5  10  -7   39.20    2.40
   6 -10   7    2.80    1.30
  -6 -10  -7   -0.20    0.70
  -6  10   7    2.50    0.80
   6  10   7    1.60    0.70
   6  10   7    1.50    0.70
  -6  10  -7    2.70    0.60
   6  10   7    1.60    1.30
  -6 -10   7    1.60    0.40
  -7  10   7   22.50    1.50
   7  10   7   20.30    1.50
  -7  10  -7   18.90    1.30
   7  10   7   20.20    1.50
   0  11  -7   12.60    1.50
   0  11  -7   16.40   13.30
   0  11  -7   13.40    1.80
   0 -11  -7   11.00    1.60
   0 -11  -7    8.20    1.50
   1  11  -7   69.19    4.50
  -1 -11  -7   73.29    4.60
   1  11  -7   67.19    4.10
   1 -11  -7   69.49    4.70
   1  11   7   63.99    4.40
  -1  11  -7   72.49    4.10
   1 -11  -7   68.19    4.50
  -1  11  -7   69.99    4.50
  -2 -11  -7   49.60    3.40
   2  11  -7   42.40    3.30
  -2  11   7   43.10    2.60
   2 -11  -7   40.80    3.40
   2 -11  -7   42.40    3.10
  -2  11  -7   45.70    3.20
  -2 -11   7   40.40    2.60
   2  11   7   41.30    3.30
   2  11   7   42.80    4.90
   3  11   7   48.00    5.50
   3 -11  -7   47.00    3.80
   3  11   7   60.69    5.30
   3  11   7   61.19    5.20
  -3  11  -7   54.89    3.70
  -4 -11  -7   28.90    2.40
  -4  11   7   26.80    1.90
  -4  11  -7   25.10    2.20
   4  11   7   28.20    2.60
   4  11   7   26.00    2.50
  -4 -11   7   27.50    2.00
   4  11   7   24.00    3.60
  -4  11  -7   25.30    2.00
  -5 -11  -7    7.50    1.20
  -5  11   7    8.30    0.90
   5  11   7    7.40    2.00
  -5 -11   7    7.40    0.90
   5  11   7    9.40    1.40
  -5  11  -7    9.20    1.20
  -5  11  -7    8.80    1.10
   5  11   7    5.90    1.20
  -6  11   7   20.20    1.30
   6  11   7   17.60    1.60
  -6  11  -7   18.90    1.30
   6  11   7   19.40    1.70
   6  11   7   14.80    2.20
  -6  11  -7   19.60    1.50
   0  12  -7    0.50    0.50
   0  12  -7    0.30    0.70
   0 -12  -7   -0.20    0.60
   1  12  -7   35.70    2.50
   1  12  -7   31.90    2.80
  -1 -12  -7   36.20    3.00
   1 -12  -7   33.60    2.80
   1  12   7   32.20    3.70
  -1  12  -7   32.30    2.50
  -1  12  -7   36.20    2.90
  -2  12   7   71.29    4.00
   2  12  -7   77.19    4.80
  -2 -12  -7   72.09    4.70
   2  12   7   78.09    7.00
   2 -12  -7   75.89    4.80
  -2  12  -7   78.99    5.30
  -2  12  -7   84.99    5.80
   2  12   7   68.69    4.70
  -3 -12  -7   17.40    1.90
   3  12  -7   16.00    1.70
  -3  12   7   13.60    1.20
   3  12   7   13.20    2.70
  -3 -12   7   15.90    1.30
  -3  12  -7   12.70    1.50
   3  12   7   14.30    1.70
  -3  12  -7   13.00    1.60
   3  12   7   16.80    2.00
  -4 -12  -7   10.00    1.40
  -4  12   7   10.10    1.00
  -4 -12   7    9.90    1.30
  -4  12  -7    9.40    1.30
   4  12   7   10.00    1.40
   4  12   7    5.90    1.80
   4  12   7   10.30    1.60
  -4  12  -7    9.20    1.20
  -5 -12  -7   25.30    2.00
  -5  12   7   23.40    1.60
  -5  12  -7   25.60    1.80
  -5  12  -7   23.90    1.80
   5  12   7   22.30    2.90
   5  12   7   25.10    2.10
   5  12   7   24.70    2.10
  -6 -12  -7    5.50    1.00
  -6  12   7    6.10    0.60
   6  12   7    5.90    0.80
   6  12   7    5.80    1.00
   6  12   7    4.00    1.00
   0  13  -7   35.90    2.50
   0 -13  -7   37.10    3.00
   0  13  -7   37.60    3.00
  -1 -13  -7    1.00    0.80
   1  13  -7    2.00    0.90
  -1  13  -7    2.60    0.90
   1 -13  -7    1.50    0.70
  -1  13  -7    2.30    0.70
   1  13   7    0.70    1.00
  -2 -13  -7   22.00    2.20
   2  13  -7   25.30    2.20
   2  13   7   21.60    3.10
  -2  13  -7   24.90    2.20
  -2  13  -7   23.10    1.90
   2  13   7   21.50    2.00
   2 -13  -7   20.80    1.80
  -3 -13  -7    9.30    1.40
   3  13  -7    9.60    1.60
  -3  13  -7    8.70    1.30
  -3  13  -7    7.80    1.10
   3  13   7    6.60    1.80
   3  13   7    8.70    1.30
   3  13   7   11.10    1.50
  -4 -13  -7    3.90    0.80
  -4  13   7    2.60    0.50
   4  13   7    1.40    0.90
   4  13   7    2.40    0.60
  -4  13  -7    3.30    0.70
   4  13   7    3.10    0.80
  -5  13  -7   22.10    1.50
   5  13   7   16.40    2.20
   5  13   7   21.60    1.70
   5  13   7   25.00    1.80
   0  14  -7    1.00    0.90
   0  14  -7   -0.80    0.50
   0 -14  -7   -0.20    0.50
  -1 -14  -7   20.30    2.00
   1  14  -7   24.10    2.10
  -1  14  -7   23.50    2.20
  -1  14  -7   25.80    1.80
   1  14   7   22.20    3.20
   1 -14  -7   23.70    1.90
  -2 -14  -7   28.80    2.30
   2 -14  -7   27.10    1.70
  -2  14  -7   29.40    2.40
   2  14   7   24.60    3.20
  -2  14  -7   28.40    2.00
   2  14   7   26.90    2.00
  -3 -14  -7    4.30    0.90
  -3  14  -7    3.60    0.80
   3  14   7    4.20    0.80
  -3  14  -7    4.80    0.90
   3  14   7    4.70    1.00
  -4 -14  -7   14.90    1.40
   4  14   7   11.20    1.90
  -4  14  -7   14.10    1.30
   4  14   7   16.70    1.50
   4  14   7   17.40    1.40
  -4  14  -7   16.10    1.20
  -5 -14  -7    7.60    0.90
   5  14   7    7.20    0.80
  -5  14  -7    7.70    0.70
   5  14   7    7.70    0.80
   0 -15  -7   -0.10    0.50
   0  15   7   -0.20    0.40
  -1 -15  -7    9.30    1.40
   1  15  -7    7.60    1.10
  -1  15  -7   11.30    2.10
   1  15   7    7.20    1.70
   1 -15  -7    7.70    0.90
   2  15  -7   37.90    2.30
  -2 -15  -7   35.40    2.50
   2  15   7   40.00    2.70
   2  15   7   31.00    3.30
  -2  15  -7   40.70    2.20
  -2  15  -7   41.30    2.70
  -3 -15  -7    1.00    0.40
   3  15   7    0.50    0.40
   3  15   7   -0.20    0.60
  -3  15  -7    1.00    0.50
  -4 -15  -7   16.80    1.20
   4  15   7   17.80    1.30
  -4  15  -7   16.20    1.20
   0 -16  -7   46.60    2.50
   0  16   7   37.70    3.40
   0  16  -7   55.19    2.80
  -1  16   7    1.00    0.70
   1  16  -7    0.70    0.70
  -1 -16  -7    1.50    0.40
   1  16   7    0.90    0.70
   1  16   7    1.70    0.70
  -1  16  -7    1.00    0.50
  -2  16   7    5.00    1.20
  -2 -16  -7    6.30    1.00
  -2  16  -7    8.30    0.90
   2  16   7    7.60    0.90
   2  16   7    5.00    1.30
   0   0  -8  731.53   40.30
   1   0  -8  214.18   16.60
   1   0  -8  203.28   17.00
   2   0  -8   94.99   11.30
   2   0  -8  102.59   13.00
   3   0  -8  153.98    8.30
  -3   0  -8  152.88   12.30
  -3   0   8  163.28   14.10
   3   0  -8  167.58    8.10
   4   0   8   10.60    1.40
   4   0   8   15.20    1.90
   4   0  -8   11.90    1.60
   4   0   8   15.00    2.50
  -4   0  -8    5.60    4.40
   4   0  -8   12.80    1.50
   4   0  -8   14.70    2.00
  -4   0   8    3.80    4.40
   5   0   8   29.30    4.50
   5   0   8   34.70    4.30
   5   0  -8   30.00    2.60
   5   0   8   32.60    2.60
   6   0  -8    9.30    1.30
   6   0   8    8.40    1.90
   6   0   8    9.00    1.30
   7   0   8    2.40    0.80
  -7   0   8    1.00    0.60
   7   0   8    1.80    0.80
  -8   0   8   17.40    1.40
   8   0   8   17.00    2.10
   0   1  -8  176.68   13.40
   0  -1  -8  129.69   11.60
   1   1  -8  363.66   26.30
  -1  -1  -8  387.16   22.10
   1   1  -8  426.56   26.50
   1  -1  -8  412.16   26.80
  -1   1  -8  453.65   23.80
   2   1  -8  196.48   17.60
  -2   1   8  222.18   16.30
   2   1  -8  206.58   18.70
  -2   1  -8  202.98   11.10
  -2   1  -8  201.68   11.90
   2  -1  -8  233.68   19.50
  -3   1   8  145.19   13.30
   3   1  -8  139.79    7.90
   3   1  -8  149.88    7.70
  -3  -1  -8  158.88    9.60
   3   1   8  157.18    8.20
   3  -1  -8  153.58    7.70
  -3   1  -8  149.49   11.80
   3  -1  -8  151.98    8.00
   4  -1   8  108.49    6.40
   4   1  -8  102.99    6.10
   4  -1   8  105.09    5.80
   4  -1   8  113.69    7.60
   4   1  -8  105.69    6.00
  -4  -1  -8   91.49   11.60
  -4   1   8   98.29   11.50
   4   1  -8  100.39    5.60
   4  -1  -8  117.09    6.20
   4   1   8  117.39    7.90
  -4   1  -8  108.69   13.60
   4  -1  -8  113.39    5.80
   4   1   8  103.39    6.00
   4  -1  -8  122.19    6.10
  -4   1  -8   90.99   11.20
   4   1   8  101.29    6.30
   5  -1   8   29.10    2.30
   5   1  -8   29.60    2.50
  -5   1   8   45.40   10.80
   5   1  -8   29.20    2.60
   5   1   8   30.20    3.70
   5  -1  -8   31.50    2.50
   5  -1  -8   31.80    2.50
   5   1   8   24.70    3.20
   5   1   8   29.70    2.50
  -5   1  -8   25.80   10.30
   6  -1   8   20.20    2.00
   6  -1   8   25.90    3.00
   6   1  -8   26.00    2.20
   6   1   8   26.20    2.30
   6  -1  -8   25.70    2.20
   6   1   8   24.10    2.40
   6   1   8   24.60    3.30
   7  -1   8   43.10    3.60
  -7   1   8   44.90    3.00
   7   1  -8   41.80    2.80
   7  -1   8   47.70    2.90
   7   1   8   37.70    3.80
   7   1   8   49.50    3.10
  -8   1   8   29.40    1.90
   8  -1   8   28.80    2.90
   8   1   8   28.00    1.90
   8   1   8   23.00    2.20
  -8  -1   8   29.20    1.90
   0  -2  -8    0.10    2.30
   0   2  -8    1.50    1.50
  -1  -2  -8   11.50    2.70
  -1   2  -8   11.30    2.30
  -1  -2   8    6.20    4.50
   1  -2  -8    6.70    4.00
   3   2  -8  157.28    8.10
   3   2  -8  167.68    8.80
  -3   2   8  153.78   14.00
   3  -2  -8  166.28    8.20
   3   2   8  155.68    8.60
  -4   2   8   16.80    5.00
   4  -2   8   17.90    1.70
   4   2  -8   17.70    2.00
   4   2  -8   19.90    1.80
  -4  -2  -8   17.50    7.70
   4  -2   8   16.40    2.30
   4  -2  -8   16.70    1.90
  -4   2  -8   17.40    6.80
   4   2   8   22.80    3.20
   4   2   8   19.00    2.30
   4  -2  -8   21.70    1.90
   4   2   8   17.30    1.90
   4  -2  -8   23.00    1.80
  -4  -2   8   17.80    5.80
  -5   2   8   18.60    6.70
   5  -2   8   34.60    2.60
   5   2  -8   33.40    2.80
   5   2  -8   31.10    2.70
   5  -2  -8   39.10    2.90
   5   2   8   33.90    3.10
   5   2   8   36.30    4.20
   5  -2  -8   36.60    2.80
   5   2   8   35.10    2.90
  -6   2   8   68.39    4.10
   6   2  -8   64.29    4.10
   6  -2   8   58.49    4.80
   6  -2   8   65.39    3.90
   6   2   8   59.49    5.60
   6   2   8   67.99    4.40
   6  -2  -8   68.19    4.20
   6   2   8   64.89    4.20
   7  -2   8   48.10    3.70
   7   2  -8   54.09    3.20
   7  -2   8   56.89    3.60
  -7   2   8   50.59    3.30
   7   2   8   47.30    4.40
   7   2   8   54.69    3.40
   8  -2   8   27.30    2.40
  -8   2   8   26.60    1.70
  -8  -2   8   22.90    1.70
   8   2   8   26.80    1.80
   0  -3  -8  162.78   13.20
   0   3  -8  155.28   11.40
   1   3  -8   54.69    7.50
  -1  -3  -8   68.89    6.50
   1  -3  -8   71.29   10.20
  -1   3  -8   45.20    5.80
  -3  -3  -8   -0.30    3.00
   3   3  -8    2.20    0.80
  -3   3   8   -1.40    2.10
   3  -3  -8    3.70    1.00
   3   3   8    4.80    1.50
  -3  -3   8    6.80    2.30
   3  -3  -8    4.60    1.00
   3   3   8    4.80    1.20
  -4   3   8   57.89    9.20
   4  -3   8   74.09    4.30
   4   3  -8   74.49    4.30
   4   3  -8   81.69    4.90
  -4   3   8   81.29    4.50
  -4   3  -8   63.49   11.80
  -4  -3   8   76.29    4.40
   4   3   8   79.19    5.10
   4   3   8   76.19    4.80
   4  -3  -8   79.49    4.80
   4   3   8   84.69    6.80
  -4  -3   8   78.79    9.90
   4  -3  -8   79.19    4.40
  -5   3   8  200.38   19.10
   5   3  -8  182.88    9.50
  -5   3   8  199.48    9.50
   5  -3   8  185.78    9.20
  -5   3  -8  150.58   21.00
   5   3   8  190.28   10.20
   5   3   8  189.58    9.80
   5   3   8  187.88   12.00
   5  -3  -8  177.28    9.50
   6  -3   8   18.10    2.10
  -6   3   8   17.10    1.70
   6   3  -8   14.40    1.70
   6   3   8   15.30    1.80
   6   3   8   14.70    2.60
   6   3   8   17.50    2.70
   7  -3   8    1.40    0.70
   7  -3   8    0.60    1.90
  -7   3   8    2.10    0.60
   7   3   8    1.80    1.10
   7   3   8    2.10    0.60
   7   3   8    2.20    1.00
   8  -3   8    8.90    1.00
  -8   3   8    9.60    0.90
   8   3   8    8.80    0.90
   8   3   8    5.90    1.10
  -8  -3   8    7.80    0.90
   0  -4  -8   27.20    5.50
  -1  -4  -8    5.50    2.90
  -1   4   8    0.90    1.90
  -1  -4   8    0.30    0.80
  -2   4   8   14.40    4.50
   2   4  -8   17.40    1.60
   2   4  -8   14.40    1.80
   2  -4  -8   15.60    1.60
   2  -4  -8   14.00    1.70
  -2  -4   8   12.60    2.90
   2   4   8   13.80    1.80
  -3   4   8   -0.40    2.40
   3   4  -8    4.30    0.90
  -3   4   8    4.20    0.90
   3   4  -8    4.80    1.10
   3  -4  -8    5.80    1.10
   3  -4  -8    5.00    1.10
   3   4   8    6.90    2.00
  -3  -4   8    6.20    1.00
   3   4   8    5.20    1.20
   3   4   8    4.30    1.10
  -3  -4   8    8.00    3.10
  -4   4   8  139.09   14.60
   4   4  -8  112.59    6.70
   4  -4   8  118.19    6.30
  -4   4   8  119.39    6.40
   4   4   8  128.49    9.00
   4   4   8  128.89    7.30
   4  -4  -8  132.19    6.40
   4   4   8  119.69    6.90
   4  -4  -8  120.29    6.80
  -4   4  -8   90.29   14.80
  -4  -4   8  120.49    6.40
   5   4  -8   29.20    2.50
   5  -4   8   30.60    3.10
  -5   4   8   30.30    2.40
   5   4   8   33.80    4.20
   5   4   8   29.70    2.70
  -5  -4   8   28.20    2.30
   5  -4  -8   28.90    2.50
   5   4   8   28.70    2.80
  -5   4  -8   24.10   12.50
   6  -4   8   45.50    5.00
   6   4   8   66.59    4.90
   6   4   8   54.49    4.20
   6   4   8   58.39    6.80
   7  -4   8   34.80    2.80
  -7   4   8   34.10    2.30
   7   4   8   35.50    3.70
   7   4   8   35.10    3.20
   7   4   8   38.20    2.70
  -8   4   8   31.40    1.90
   8  -4   8   33.10    1.80
   8   4   8   33.10    2.00
   8   4   8   25.80    2.50
  -8  -4   8   34.70    2.10
  -1   5   8   47.10    6.30
   1   5  -8   47.20    3.00
  -1  -5   8   39.00    4.60
  -2   5   8    7.10    1.00
   2   5  -8   10.70    1.60
  -2   5   8    1.90    3.70
  -2   5   8    7.20    3.80
  -2  -5   8    5.20    1.70
  -2  -5   8    7.90    1.00
  -3   5   8   54.89    3.40
  -3   5   8   50.49    8.30
   3   5  -8   59.99    3.90
   3   5  -8   56.49    3.60
   3  -5  -8   58.49    3.80
   3   5   8   57.89    4.00
  -3  -5   8   62.59    3.60
   3  -5  -8   62.69    4.10
  -3  -5   8   54.49    7.00
   3   5   8   55.99    4.10
   3   5   8   65.69    5.70
  -4   5   8   21.00    7.60
   4  -5   8   23.60    2.70
  -4  -5   8   19.40    2.60
   4  -5  -8   22.40    1.90
  -4   5  -8    7.40    6.60
   4   5   8   25.60    3.40
   4   5   8   20.80    4.40
   4   5   8   22.60    2.40
   5   5  -8   21.60    2.10
   5  -5   8   19.80    3.10
  -5   5   8   23.10    1.90
   5   5   8   22.10    3.50
   5   5   8   20.60    2.40
   5  -5  -8   21.50    2.10
   5   5   8   24.80    2.40
  -5  -5   8   23.80    2.00
  -6   5   8    7.50    1.10
   6  -5   8    8.30    1.70
   6   5   8    5.60    1.20
   6   5   8    7.60    1.50
   6   5   8    5.00    1.70
   7  -5   8   11.10    1.10
  -7   5   8   11.70    1.20
   7   5   8   10.20    1.30
   7   5   8    9.90    1.30
  -8   5   8   31.50    1.90
   8  -5   8   34.30    1.80
  -8  -5   8   30.80    2.00
   8   5   8   34.90    2.30
   0   6  -8   16.90    1.60
   0   6  -8   19.70    1.90
  -1   6   8   16.50    4.50
   1  -6  -8   18.80    2.00
   1   6   8   18.20    2.00
  -1  -6   8   15.70    3.40
  -1   6  -8   18.50    1.80
   1  -6  -8   19.20    2.00
   2   6  -8   56.69    3.40
   2   6  -8   51.59    3.60
  -2   6   8   52.29    7.70
  -2   6   8   49.00    2.90
  -2  -6   8   50.89    5.70
  -2   6  -8   46.30    2.90
   2   6   8   50.79    3.80
  -2   6  -8   53.59    3.30
   2  -6  -8   57.49    3.70
   2  -6  -8   47.00    3.40
   3   6  -8   19.60    2.10
  -3   6   8   20.90    1.60
  -3   6   8   20.20    6.20
   3  -6   8   20.00    1.40
   3   6  -8   18.00    1.80
   3  -6  -8   19.00    1.90
  -3  -6   8   19.60    1.70
  -3   6  -8   11.90    5.80
  -3  -6   8   24.20    5.20
   3   6   8   19.50    2.20
   3   6   8   17.70    3.10
   3   6   8   19.20    2.30
   3  -6  -8   18.40    2.00
  -4   6   8    2.40    5.60
   4   6  -8    2.70    0.90
  -4   6   8    3.80    0.80
   4  -6   8    2.00    0.60
  -4  -6   8    2.90    0.70
   4   6   8    2.00    1.00
   4  -6  -8    2.40    0.80
   4  -6  -8    3.80    0.90
   4   6   8    3.20    1.70
   4   6   8    4.20    1.20
  -4   6  -8   -2.50    5.80
   5  -6   8    2.60    0.70
   5   6  -8    5.00    1.00
  -5   6   8    5.30    1.00
   5   6   8    0.70    0.90
   5   6   8    3.30    1.50
   5   6   8    2.80    1.00
  -5  -6   8    2.10    0.70
   5  -6  -8    2.90    0.80
  -6   6   8    9.30    1.10
   6  -6   8    8.40    1.00
   6   6   8   12.30    1.70
   6   6   8    7.30    2.10
   6   6   8    8.50    1.50
   7  -6   8   36.50    2.10
  -7   6   8   36.00    2.30
   7   6   8   37.20    2.60
   7   6   8   40.40    3.10
   8  -6   8    0.60    0.50
  -8   6   8    1.00    0.30
   8   6   8    0.80    0.30
  -8  -6   8    1.10    0.30
   0   7   8    0.40    0.80
   0   7  -8    0.40    0.60
   0   7  -8   -0.50    0.40
  -1   7   8   39.60    2.40
  -1  -7  -8   35.40    3.00
   1   7  -8   40.10    2.80
  -1  -7  -8   34.10    3.10
   1   7  -8   40.80    3.00
   1  -7  -8   41.60    3.10
  -1   7  -8   40.20    2.50
  -1  -7   8   32.40    5.40
   1   7   8   38.50    3.10
  -1   7  -8   43.30    2.90
   1  -7  -8   44.20    3.00
   2   7  -8  107.69    5.70
  -2   7   8   97.69    5.20
   2   7  -8  106.79    6.00
  -2   7   8  101.49   13.00
  -2  -7   8   98.09    9.30
   2   7   8  105.49    6.30
  -2  -7   8   98.19    5.30
   2  -7  -8  101.49    6.00
   2  -7  -8  103.19    5.80
  -2   7  -8   91.79    5.50
  -2   7  -8  115.29    5.30
   3   7  -8   40.50    2.80
  -3   7   8   48.50    8.80
   3  -7   8   42.10    2.30
  -3   7  -8   43.50    2.50
  -3  -7   8   42.30    3.10
  -3   7  -8   39.00    2.80
   3   7   8   37.70    5.50
   3  -7  -8   41.30    4.50
   3   7   8   41.80    3.40
   4  -7   8  106.79    5.30
  -4   7   8  113.79    5.70
   4   7  -8  117.29    6.30
   4   7   8  113.69    6.50
   4   7   8  104.59    6.60
   4  -7  -8  112.89    6.30
   4   7   8  112.49    8.80
   4  -7  -8   99.39    5.60
  -4  -7   8   98.09    5.70
  -4   7  -8  100.49    5.70
  -5   7   8    8.60    1.10
   5  -7   8    6.90    1.00
   5   7  -8    5.10    1.50
  -5  -7   8    7.30    1.20
   5   7   8    9.20    2.70
   5   7   8    7.30    1.40
   5   7   8    9.30    1.60
   5  -7  -8    6.70    1.40
   6  -7   8   19.70    1.40
   6   7   8   19.10    1.90
   6   7   8   19.80    2.10
   6   7   8   16.10    2.80
  -7   7   8    4.40    0.70
   7  -7   8    4.60    0.60
   7   7   8    4.90    0.90
   7   7   8    3.40    0.70
   0  -8  -8   29.30    2.50
   0   8   8   23.50    2.40
   0  -8  -8   29.70    2.40
   0   8  -8   24.40    2.00
   0   8  -8   19.20    2.10
  -1  -8  -8   21.00    2.00
  -1  -8  -8   14.30    2.00
   1   8  -8   17.20    1.70
   1   8  -8   16.80    1.90
  -1   8   8   18.30    1.50
   1  -8  -8   14.20    1.90
   1   8   8   15.60    2.00
   1  -8  -8   19.70    1.90
  -1   8  -8   18.40    1.60
  -1   8  -8   17.50    1.90
   2   8  -8   64.69    5.60
  -2   8   8   54.39    3.20
  -2  -8  -8   61.19    4.00
   2   8  -8   60.09    3.70
  -2   8   8   61.29    9.80
  -2  -8  -8   55.49    3.90
   2  -8  -8   63.89    5.70
  -2   8  -8   59.59    3.40
   2   8   8   53.49    4.10
  -2   8  -8   59.89    3.80
  -2  -8   8   55.09    3.30
   3  -8   8  100.19    4.90
   3   8  -8  103.99    6.00
  -3   8   8  132.89   27.90
   3   8  -8   92.09    5.20
  -3   8   8  102.89    5.20
  -3   8  -8   82.89   15.20
   3   8   8  108.49    8.30
  -3   8  -8  100.49    5.50
   3  -8  -8   93.59    5.50
  -3  -8   8   98.69    5.30
   3  -8  -8   91.29    5.80
   3   8   8  102.89    6.10
  -3   8  -8   93.69    5.00
   3   8   8   96.09    6.10
  -4   8   8   52.49    3.30
   4   8  -8   61.09    3.90
   4  -8   8   56.49    3.00
   4   8   8   49.80    4.00
  -4  -8   8   53.39    3.40
   4  -8  -8   61.49    4.00
   4   8   8   61.39    4.40
   4   8   8   61.29    6.10
  -4   8  -8   56.49    3.10
  -4   8  -8   51.49    3.40
  -5   8   8   79.39    4.20
   5  -8   8   71.69    3.80
  -5   8  -8   74.39    4.30
   5   8   8   83.39    5.20
   5   8   8   75.89    4.90
  -5  -8   8   67.19    4.20
   5   8   8   76.99    7.00
  -5   8  -8   71.79    3.90
   5  -8  -8   77.99    4.60
   6  -8   8   19.50    1.40
  -6   8   8   22.20    1.60
   6   8   8   22.30    3.30
  -6   8  -8   19.90    1.70
   6   8   8   20.80    2.00
   6   8   8   23.50    2.20
  -7   8   8    0.30    0.30
   7  -8   8   -0.40    0.70
   7   8   8    0.50    0.40
   7   8   8    0.10    0.40
  -7   8  -8    0.30    0.30
   7   8   8    0.20    0.60
   0   9   8    1.40    0.80
   0  -9  -8   -0.20    1.00
   0  -9  -8    1.50    0.80
   1   9  -8   25.30    2.20
  -1  -9  -8   23.80    2.40
   1   9  -8   25.50    2.40
  -1  -9  -8   26.10    2.70
   1   9   8   24.20    2.60
  -1   9  -8   25.80    2.80
   1  -9  -8   26.70    2.60
   1  -9  -8   24.40    2.40
  -1   9  -8   29.30    2.10
  -2   9   8   66.59    3.70
   2   9  -8   64.39    4.40
  -2  -9  -8   65.79    4.50
   2   9  -8   66.09    4.10
  -2   9  -8   70.09    4.20
  -2  -9   8   63.59    3.70
  -2   9  -8   67.29   13.20
   2  -9  -8   80.69    4.80
   2   9   8   67.49    4.70
  -2   9  -8   68.79    3.90
   2  -9  -8   62.99    4.20
   3   9  -8    4.60    1.10
  -3  -9  -8    4.20    1.10
  -3   9   8    5.80    0.90
   3  -9   8    4.80    0.70
   3   9   8    6.00    2.10
   3   9   8    6.60    1.50
  -3  -9   8    4.90    0.90
   3   9   8    5.70    1.40
  -3   9  -8    4.40    1.00
  -3   9  -8    8.20    1.10
   3  -9  -8    5.60    1.20
   3  -9  -8    6.50    1.20
  -4  -9  -8    4.40    1.30
  -4   9   8    5.10    0.90
   4   9   8    3.40    1.70
  -4   9  -8    7.40    1.20
   4   9   8    4.20    1.30
   4   9   8    5.90    1.30
  -4  -9   8    6.20    1.20
   4  -9  -8    7.60    1.40
  -5   9   8   18.20    1.50
   5  -9   8   18.30    1.30
   5   9   8   19.30    2.20
   5  -9  -8   19.60    1.80
  -5   9  -8   19.10    1.70
  -5   9  -8   18.10    1.50
   5   9   8   18.90    2.00
   5   9   8   16.20    2.90
  -5  -9   8   18.40    1.50
  -6   9   8    4.40    0.80
   6  -9   8    3.90    0.90
   6   9   8    4.50    1.60
   6   9   8    3.50    1.00
   6   9   8    4.10    1.20
  -6   9  -8    5.60    0.80
  -7   9   8   31.00    1.70
   7   9   8   35.80    2.30
   7   9   8   24.10    2.60
  -7   9  -8   28.40    1.70
   7   9   8   28.70    2.00
   0 -10  -8    0.80    0.70
   0  10  -8    2.00    0.90
   0  10   8    1.80    0.90
   0 -10  -8    3.60    1.00
   0  10  -8    1.50    0.70
   1  10  -8   48.60    3.50
  -1 -10  -8   47.40    3.50
   1  10  -8   48.20    3.20
  -1 -10  -8   46.50    3.50
  -1  10  -8   43.30    3.30
   1 -10  -8   45.70    3.60
  -1  10  -8   58.29   14.80
   1  10   8   44.10    3.50
   1 -10  -8   50.89    3.60
   2  10  -8   21.80    2.30
  -2 -10  -8   24.90    2.30
  -2  10   8   21.00    1.60
   2  10  -8   22.40    1.90
   2 -10  -8   24.70    2.30
  -2  10  -8   22.20    2.20
  -2  10  -8   23.50    2.00
   2  10   8   25.00    2.50
   2  10   8   23.50    3.70
   2 -10  -8   22.40    2.40
   3  10  -8  118.39    6.70
  -3  10   8  114.19    5.90
  -3 -10  -8  115.59    6.60
  -3 -10   8  112.49    5.90
  -3  10  -8  121.49    6.10
   3 -10  -8  111.39    6.20
   3  10   8  119.39    7.10
  -3  10  -8  123.99    6.50
   3 -10  -8  118.39    6.80
   3  10   8  111.19    6.90
   3  10   8  128.89    9.50
  -4  10   8   35.70    2.40
   4  10  -8   37.40    2.80
  -4 -10  -8   36.30    3.00
   4 -10  -8   40.60    3.00
  -4 -10   8   39.90    2.50
  -4  10  -8   38.80    2.50
  -4  10  -8   37.10    2.70
   4  10   8   41.00    3.30
   4  10   8   41.70    3.30
   4  10   8   38.40    4.70
  -5  10   8   47.40    2.70
  -5 -10  -8   49.20    3.30
  -5 -10   8   43.80    2.60
  -5  10  -8   47.10    2.80
  -5  10  -8   48.50    3.20
   5  10   8   48.30    3.50
   5  10   8   41.10    4.60
   5  10   8   43.90    3.30
  -6  10   8   22.60    1.50
   6  10   8   22.40    1.90
  -6  10  -8   23.70    1.60
   6  10   8   23.60    1.90
   0 -11  -8    1.10    0.70
   0  11  -8   -0.10    0.70
   0  11  -8    0.70    0.50
  -1 -11  -8   49.40    3.60
   1  11  -8   46.30    3.50
   1  11  -8   46.40    3.10
   1  11   8   44.80    3.50
  -1  11  -8   49.60    3.60
   1 -11  -8   51.99    3.80
   1 -11  -8   40.90    3.40
  -1  11  -8   48.30    3.10
   2  11  -8   66.19    4.50
  -2 -11  -8   65.29    4.40
   2  11   8   69.89    4.70
  -2  11  -8   65.19    4.00
   2  11   8   73.69    6.60
   2 -11  -8   76.49    4.80
   2 -11  -8   67.59    4.30
  -2  11  -8   70.09    4.40
   3  11  -8   44.90    3.30
  -3 -11  -8   46.90    3.30
  -3  11   8   44.30    2.60
   3  11   8   47.10    3.60
   3 -11  -8   45.30    2.90
  -3  11  -8   41.40    3.10
   3 -11  -8   47.20    3.40
  -3  11  -8   43.40    2.90
   3  11   8   44.40    3.50
   3  11   8   43.70    5.00
  -4  11   8   19.00    1.50
   4  11  -8   19.40    2.50
  -4 -11  -8   18.90    2.00
  -4  11  -8   17.30    1.80
   4  11   8   16.30    3.00
   4  11   8   20.10    2.10
   4  11   8   21.00    2.10
  -4  11  -8   21.20    1.70
  -4 -11   8   17.50    1.30
  -5 -11  -8    1.80    0.80
  -5  11   8    3.40    0.70
   5  11   8    2.70    1.10
  -5  11  -8    2.30    0.70
  -5  11  -8    2.50    0.90
   5  11   8    3.80    0.90
   5  11   8    3.10    0.90
  -6  11   8    1.00    0.30
  -6 -11  -8   -1.10    0.80
   6  11   8    0.60    0.40
   6  11   8    0.40    0.60
   6  11   8    0.80    0.40
  -6  11  -8    0.40    0.30
   1  12  -8   62.39    4.20
   1  12  -8   63.09    3.70
  -1 -12  -8   66.09    4.30
   1 -12  -8   61.19    4.20
  -1  12  -8   64.49    3.90
   1  12   8   59.89    3.90
  -1  12  -8   63.79    4.30
   2  12  -8   94.79    5.50
  -2 -12  -8   90.79    5.50
   2 -12  -8   91.29    5.10
  -2  12  -8   91.09    5.00
   2  12   8   97.99    7.70
  -2  12  -8   82.99    5.30
   2  12   8   92.79    5.50
  -3  12   8    3.40    0.60
  -3 -12  -8    2.70    0.80
  -3  12  -8    3.10    0.90
   3  12   8    2.90    0.90
  -3  12  -8    2.90    0.70
   3  12   8    2.30    1.30
   3  12   8    1.00    0.80
  -4  12   8   14.80    1.30
  -4 -12  -8   15.40    1.70
   4  12   8   17.30    1.80
   4  12   8   16.20    2.70
   4  12   8   16.90    1.80
  -4  12  -8   16.10    1.50
  -5  12   8    2.50    0.40
  -5  12  -8    3.10    0.80
   5  12   8    2.50    0.70
   5  12   8    2.60    1.10
  -5  12  -8    3.40    0.60
   5  12   8    2.80    0.60
  -6  12  -8   24.30    1.40
   6  12   8   24.30    1.60
   6  12   8   22.10    1.60
   0  13  -8   18.10    1.90
   0 -13  -8   15.40    1.80
   0  13  -8   15.80    1.50
   1  13  -8   23.20    2.20
  -1 -13  -8   24.70    2.30
   1  13   8   23.40    3.40
   1 -13  -8   27.60    2.30
  -1  13  -8   25.00    2.30
  -1  13  -8   23.60    2.00
   2  13  -8   22.40    2.00
  -2 -13  -8   21.00    2.10
   2  13   8   18.40    1.80
  -2  13  -8   23.00    1.80
   2 -13  -8   17.70    1.60
   2  13   8   19.90    3.10
  -2  13  -8   23.40    2.10
  -3  13   8    0.90    0.70
  -3 -13  -8    2.00    0.70
   3  13  -8    0.60    0.50
   3  13   8    1.60    0.80
   3  13   8    2.80    0.90
  -3  13  -8    1.40    0.60
   3  13   8    1.40    1.10
  -3  13  -8    1.50    0.60
  -4 -13  -8    6.60    1.00
  -4  13   8    4.40    0.90
  -4  13  -8    4.60    0.80
  -4  13  -8    5.70    0.90
   4  13   8    5.10    0.90
   4  13   8    5.60    1.00
   4  13   8    4.00    1.40
  -5 -13  -8    7.30    0.90
  -5  13  -8    7.50    0.80
   5  13   8    5.00    1.20
   5  13   8    5.90    1.20
  -5  13  -8    7.40    0.90
   5  13   8    6.70    0.80
   0  14  -8    9.90    1.10
   0  14  -8   13.60    1.60
   0 -14  -8   13.60    1.50
  -1 -14  -8    4.20    0.90
   1  14  -8    2.20    0.80
   1  14   8    1.70    1.00
   1 -14  -8    3.40    0.70
  -1  14  -8    3.40    0.90
  -2 -14  -8   63.39    4.70
   2  14  -8   70.19    3.80
  -2  14  -8   61.49    4.20
   2  14   8   65.29    4.00
   2  14   8   60.79    3.70
  -3 -14  -8   -0.10    0.40
   3  14   8   -0.20    0.50
  -3  14  -8    0.10    0.40
  -3  14  -8    0.30    0.40
   3  14   8    0.80    0.50
   3  14   8    0.00    0.40
   4  14   8    1.00    0.30
   4  14   8    0.00    0.40
   4  14   8    0.10    0.60
  -4  14  -8    0.60    0.30
  -4  14  -8    0.20    0.50
   0 -15  -8   25.40    1.80
   0  15   8   17.30    2.50
   0  15  -8   24.60    1.90
  -1  15   8    4.60    1.40
   1  15  -8    3.80    0.70
  -1 -15  -8    5.60    0.90
   1  15   8    4.70    1.50
   1  15   8    4.80    0.90
   1 -15  -8    5.70    0.90
  -1  15  -8    5.90    0.90
  -2 -15  -8   31.30    2.10
   2  15   8   27.50    2.30
  -2  15  -8   30.70    2.10
  -2  15  -8   29.70    1.70
  -3 -15  -8    2.70    0.60
  -3  15  -8    2.90    0.80
   3  15   8    3.30    0.60
  -3  15  -8    3.00    0.50
   0  16  -8    0.50    0.40
   0  16   8    0.20    0.50
  -1  16   8    0.90    0.60
  -1 -16  -8    0.70    0.30
   1  16   8    0.50    0.60
  -1  16  -8    0.90    0.50
  -2  16   8    0.70    0.60
  -2 -16  -8    1.20    0.40
   2  16   8    0.40    0.70
  -2  16  -8    1.40    0.40
   0   0  -9   -4.00    2.60
   1   0  -9  641.64   49.30
  -1   0  -9  651.43   34.10
   2   0  -9    9.70    1.30
   2   0  -9    6.70    1.40
   3   0   9   24.60    2.40
   3   0  -9   24.50    2.10
   3   0  -9   24.20    2.30
   4   0   9    1.70    0.90
   4   0   9    2.00    1.50
   4   0   9    3.70    1.00
   4   0  -9    4.20    1.00
  -4   0  -9    5.70    4.90
   4   0  -9    4.30    1.10
   5   0   9    6.50    1.50
   5   0   9    6.20    1.70
   5   0  -9    9.00    1.40
   5   0   9    9.70    1.30
   6   0  -9    0.80    0.70
   6   0   9    0.60    0.70
   6   0   9    1.10    0.80
   7   0   9   20.20    1.60
  -7   0   9   18.40    1.70
   7   0   9   15.60    2.30
   8   0   9    9.80    1.50
   8   0   9    6.20    1.70
   0  -1  -9  326.37   20.70
   0   1  -9  247.78   19.80
  -1  -1  -9  146.29   11.50
  -1   1  -9  170.98   12.90
   2   1  -9   71.39    4.00
   2   1  -9   65.29    4.20
   2   1   9   67.09    4.40
   2  -1  -9   63.89    4.40
   2  -1  -9   62.29    4.00
   3   1  -9   13.30    1.50
   3   1  -9   10.30    1.60
   3  -1   9    9.40    2.00
   3  -1  -9   12.20    1.60
   3  -1  -9   12.20    1.50
   3   1   9    9.40    1.60
   3   1   9   10.50    2.60
   4   1  -9    8.70    1.40
  -4  -1  -9   12.30    6.10
   4   1  -9    7.30    1.10
   4  -1   9    7.60    1.20
   4  -1   9    6.00    1.40
  -4   1   9    7.10    4.00
   4  -1  -9    5.30    1.10
   4  -1  -9    5.20    1.30
   4   1   9    7.60    1.20
  -4   1  -9    2.70    5.80
   4   1   9    5.50    1.80
   4   1   9    8.00    1.70
   5  -1   9   20.70    2.50
   5   1  -9   22.10    2.20
   5   1  -9   21.90    1.90
   5  -1   9   23.40    2.00
   5   1   9   23.00    2.50
   5  -1  -9   21.60    2.10
   5   1   9   20.70    2.00
   5   1   9   22.90    3.20
  -5   1  -9    8.10   12.60
   6  -1   9   33.10    2.40
   6  -1   9   26.10    3.10
   6  -1  -9   32.00    2.30
   6   1   9   32.90    2.80
   6   1   9   27.40    3.40
   6   1   9   33.20    2.70
   7  -1   9    2.10    1.00
   7  -1   9    2.10    0.80
  -7   1   9    3.10    0.70
   7   1   9    3.50    0.70
   7   1   9    1.50    0.70
  -7  -1   9    2.80    0.80
   8  -1   9   15.70    1.90
  -8   1   9   15.20    1.20
  -8  -1   9   17.90    1.30
   8   1   9   14.80    2.00
   0  -2  -9  434.16   27.50
  -1  -2  -9   19.70    4.30
  -1   2  -9   19.50    4.50
   2   2  -9   17.50    1.80
   2   2  -9   20.20    1.80
   2   2   9   20.50    2.00
   2  -2  -9   18.60    1.90
   2  -2  -9   17.00    1.90
   3   2  -9  112.89    6.30
  -3   2   9  105.99   12.10
   3   2  -9  113.69    6.60
   3  -2   9  120.09    7.30
   3   2   9  127.79    7.10
   3  -2  -9  135.49    6.90
   3  -2  -9  107.69    6.30
   3   2   9  124.29    8.40
   4   2  -9    1.10    0.70
   4   2  -9    1.30    0.70
  -4   2   9    0.00    3.40
   4  -2   9    0.80    0.60
  -4   2  -9    4.20    5.80
   4  -2  -9    1.10    0.80
   4   2   9    2.10    0.90
   4  -2  -9    0.80    0.70
   4   2   9    0.60    0.80
   4   2   9    2.10    1.50
  -4  -2   9   -0.80    5.50
   5   2  -9   51.59    3.50
  -5   2   9   46.60    3.20
   5  -2   9   48.30    3.10
   5  -2  -9   44.90    3.40
   5   2   9   43.50    3.30
  -5   2  -9   42.00   15.10
   5   2   9   44.20    4.70
   5   2   9   50.59    3.80
  -6   2   9   29.30    3.10
   6  -2   9   28.70    2.20
   6  -2  -9   29.00    2.20
   6   2   9   28.40    2.40
   6   2   9   29.30    2.60
   6   2   9   27.70    3.40
   7  -2   9   25.50    3.30
   7  -2   9   16.30    1.70
  -8   2   9    1.20    0.40
   8  -2   9    1.70    0.90
   8   2   9    0.70    0.50
   8   2   9    1.20    0.80
  -8  -2   9    1.10    0.40
  -1  -3   9    0.90    1.00
  -2   3   9   82.29    4.70
  -2   3   9   92.59   10.40
   2  -3  -9   89.79    6.50
   2  -3  -9   90.89    5.50
  -3   3   9  123.79   13.00
   3  -3   9  116.69    6.60
   3   3  -9  115.29    6.20
   3   3  -9  110.19    6.40
  -3   3   9  114.29    6.00
   3   3   9  124.29    8.30
   3   3   9  116.39    6.80
   3   3   9  115.29    6.40
   3  -3  -9  100.59    6.10
   3  -3  -9  114.89    6.50
   4  -3   9   89.99    5.70
   4   3  -9   88.29    5.00
  -4   3   9  111.59   12.90
   4  -3   9   92.69    5.00
   4   3   9   98.39    7.50
   4   3   9   98.69    5.60
  -4   3  -9   70.49   13.70
   4  -3  -9   94.19    5.20
   4   3   9   99.69    8.00
   5   3  -9   13.20    1.70
   5  -3   9   14.70    1.90
  -5   3   9   15.70    1.60
   5  -3  -9   12.10    1.70
   5   3   9   15.70    2.00
   5   3   9   13.10    1.70
   5   3   9    9.80    2.50
   6  -3   9   54.49    4.30
  -6   3   9   53.19    3.40
   6   3   9   52.09    3.60
   6   3   9   50.49    5.00
   6   3   9   53.49    3.90
   6  -3  -9   54.89    3.40
   7  -3   9    8.60    1.60
  -7   3   9   13.20    1.20
   7   3   9   10.50    1.20
   7   3   9   11.60    1.40
   7   3   9    8.90    1.70
   8  -3   9    3.40    0.50
  -8   3   9    5.20    0.60
  -8  -3   9    4.20    0.70
   8   3   9    5.40    0.80
   8   3   9    3.10    0.80
   1   4  -9   73.19    4.60
   1   4  -9   78.49    4.50
   1   4   9   85.19    5.00
   2   4  -9    3.30    0.80
  -2   4   9    1.10    2.10
   2   4  -9    3.10    0.80
  -2   4   9    4.40    0.70
   2   4   9    3.90    1.10
  -2  -4   9   -0.10    2.00
   2   4   9    4.80    1.60
   2  -4  -9    3.40    0.90
   2  -4  -9    4.50    1.10
  -3   4   9   82.69    4.50
   3   4  -9   77.49    4.70
   3   4  -9   77.29    5.00
  -3   4   9   62.59    9.10
   3  -4   9   83.69    5.10
   3   4   9   89.89    6.80
   3  -4  -9   84.19    5.10
   3   4   9   76.09    4.90
   3  -4  -9   88.69    5.00
   3   4   9   85.59    5.40
   4   4  -9  124.59    7.60
  -4   4   9  143.19    7.30
   4   4  -9  134.49    7.10
   4  -4   9  142.59    7.30
   4  -4  -9  146.69    7.80
   4   4   9  150.38    8.30
   4   4   9  165.38   10.40
  -4   4  -9  115.49   17.10
   5   4  -9    5.30    1.10
  -5   4   9    5.80    1.10
   5  -4   9    5.80    2.20
   5  -4  -9    6.60    1.30
   5   4   9    4.60    1.20
   5   4   9    6.50    1.20
   5   4   9    6.80    2.00
   6  -4   9   58.59    4.10
  -6   4   9   60.09    3.60
   6   4   9   56.99    4.10
   6  -4  -9   53.09    3.40
   6   4   9   52.09    5.20
   6   4   9   59.79    3.80
   7  -4   9   26.50    1.80
  -7   4   9   29.50    1.90
   7   4   9   25.50    2.00
   7   4   9   22.80    3.20
   8  -4   9   -0.20    0.20
  -8   4   9    0.10    0.20
   8   4   9   -0.20    0.30
  -8  -4   9    0.10    0.30
   8   4   9    0.40    0.40
   0   5  -9   26.80    2.10
   0   5  -9   32.30    2.50
   0   5   9   30.30    2.50
   1   5  -9  123.19    7.10
   1   5  -9  124.39    6.50
   1  -5  -9  119.49    7.50
   1   5   9  130.49    9.20
   1  -5  -9  125.09    8.40
  -2   5   9  140.19   14.00
  -2   5   9  161.18    7.40
   2   5  -9  161.48    8.00
   2   5  -9  140.69    8.00
   2  -5  -9  154.58    8.20
   2  -5  -9  147.59    8.00
   2   5   9  158.08    8.60
   3   5  -9   25.10    2.10
  -3   5   9   24.90    1.90
  -3   5   9   21.30    5.90
   3   5  -9   21.40    2.20
   3  -5   9   22.40    2.50
   3   5   9   25.90    2.50
   3  -5  -9   22.80    2.30
   3   5   9   23.40    3.30
   3   5   9   22.10    2.30
   3  -5  -9   27.30    2.20
  -3  -5   9   22.70    1.80
   4  -5   9   43.20    2.80
   4   5  -9   48.70    3.60
  -4   5   9   43.20    3.00
  -4  -5   9   49.00    3.00
   4   5   9   49.30    3.90
   4  -5  -9   54.29    3.70
   4  -5  -9   48.70    3.20
   4   5   9   49.99    5.10
  -4   5  -9   26.50   10.80
   4   5   9   47.50    3.60
   5  -5   9    0.00    0.80
  -5   5   9    0.40    0.50
   5   5  -9    0.50    0.60
   5   5   9    1.00    1.00
   5  -5  -9   -0.90    0.50
   5   5   9    0.60    0.70
  -6   5   9    3.30    0.70
   6  -5   9    2.90    0.70
   6   5   9    1.60    0.70
   6  -5  -9    1.60    0.70
   6   5   9    0.90    0.70
   6   5   9    0.20    0.90
   7  -5   9    0.40    0.30
   7   5   9    0.90    0.80
   7   5   9    1.10    0.60
   7   5   9    0.30    0.40
   8  -5   9   21.00    1.60
  -8   5   9   21.90    1.30
  -8  -5   9   21.10    1.40
   8   5   9   21.30    1.30
   0   6  -9   14.20    1.80
   0   6  -9   15.10    1.50
   0  -6  -9   17.30    3.30
   0  -6  -9   15.90    3.10
  -1  -6  -9   39.00    5.10
  -1   6   9   54.29    3.80
   1   6  -9   54.29    3.60
   1   6  -9   54.99    3.40
   1   6   9   53.59    3.90
  -1   6  -9   47.70    3.50
   1  -6  -9   55.39    3.80
   1  -6  -9   57.89    3.70
  -1   6  -9   52.99    3.20
  -2   6   9   53.09    8.60
   2   6  -9   57.29    4.10
  -2   6   9   62.29    3.40
   2   6  -9   62.89    3.90
   2   6   9   64.09    4.30
  -2   6  -9   62.59    3.90
   2  -6  -9   69.19    4.10
  -2   6  -9   60.49    3.50
   2  -6  -9   59.59    4.20
   2   6   9   61.39    4.40
   3   6  -9   20.00    2.20
  -3   6   9   10.10    4.00
   3   6  -9   19.10    2.10
  -3   6  -9   14.10    1.40
   3   6   9   16.70    3.30
   3  -6  -9   17.60    3.20
   3  -6  -9   19.00    2.10
  -3  -6   9   19.00    1.50
   3   6   9   16.30    2.20
  -3   6  -9   16.80    1.80
   3   6   9   19.60    2.10
   4  -6   9   64.39    3.50
  -4   6   9   67.09    3.90
   4   6  -9   68.29    4.50
   4   6   9   75.99    6.60
  -4  -6   9   65.89    3.90
   4  -6  -9   69.59    4.50
  -4   6  -9   63.39    3.60
   4  -6  -9   69.19    4.00
   4   6   9   68.79    4.90
   4   6   9   76.89    4.70
  -5   6   9   20.50    1.80
   5   6   9   19.00    2.30
   5   6   9   17.70    3.10
   6  -6   9   24.70    1.60
  -6   6   9   26.70    1.90
  -6   6  -9   26.80    1.70
   6   6   9   25.80    2.40
   6   6   9   28.00    2.30
   6   6   9   22.00    3.30
  -7   6   9   44.10    2.50
   7  -6   9   45.30    2.30
   7   6   9   43.10    2.80
  -7   6  -9   41.60    2.40
   7   6   9   43.10    2.70
   0  -7  -9    5.80    1.90
   0   7   9    5.60    1.20
   0   7  -9    5.80    1.00
   0   7  -9    6.00    1.20
   0  -7  -9    5.50    1.20
   1   7  -9   51.79    3.40
   1   7  -9   47.50    3.20
  -1  -7  -9   43.50    3.40
  -1   7   9   44.50    3.60
  -1  -7  -9   41.10    3.40
  -1   7  -9   53.99    3.40
   1  -7  -9   48.00    3.40
   1   7   9   46.20    3.60
  -1  -7   9   44.90    9.10
  -1   7  -9   47.10    3.00
   1  -7  -9   46.40    3.50
   2   7  -9   62.69    5.80
   2   7  -9   66.19    4.30
  -2   7   9   55.99    9.10
  -2   7   9   63.09    3.60
   2   7   9   64.19    4.60
  -2   7  -9   60.89    4.10
   2  -7  -9   71.99    4.80
   2  -7  -9   75.79    4.90
   2   7   9   71.79    4.50
  -2   7  -9   71.69    3.80
  -3   7   9    5.90    0.90
  -3   7   9    9.50    9.10
   3   7  -9    5.10    1.10
   3   7  -9    3.30    0.90
   3  -7  -9    6.20    1.30
   3  -7  -9    4.50    1.10
   3   7   9    4.20    1.10
  -3   7  -9    5.00    0.90
   3   7   9    4.60    1.80
  -3  -7   9    5.60    0.90
   3   7   9    4.20    1.30
  -3   7  -9    8.70    7.20
  -4   7   9   55.49    3.20
   4   7  -9   51.19    3.70
   4  -7   9   51.89    2.80
   4   7   9   52.79    4.00
  -4  -7   9   54.69    3.20
   4  -7  -9   49.60    3.20
   4   7   9   47.60    5.40
   4  -7  -9   52.09    3.80
  -4   7  -9   52.59    3.30
   4   7   9   52.89    3.80
  -4   7  -9   52.19    3.00
   5  -7   9    2.60    0.50
  -5   7   9    2.60    0.60
   5   7   9    1.00    0.70
   5  -7  -9    1.30    0.60
  -5   7  -9    1.10    0.50
   5   7   9    1.10    1.30
   5   7   9    2.60    1.00
  -6   7   9   47.20    2.80
   6  -7   9   43.10    2.40
  -6   7  -9   42.40    2.50
   6   7   9   44.50    4.60
   6   7   9   48.60    3.20
   6   7   9   46.70    3.40
   7  -7   9    1.20    0.90
  -7   7   9    1.10    0.30
  -7   7  -9    0.20    0.40
   7   7   9    1.50    0.50
   7   7   9    0.80    0.50
   7   7   9    0.90    0.70
   0   8  -9   84.79    5.30
   0   8   9   83.89    5.30
   0   8  -9   79.49    5.00
   0  -8  -9   95.89    5.30
   0  -8  -9   80.19    5.20
  -1  -8  -9   78.39    5.10
   1   8  -9   89.79    6.20
   1   8  -9   92.29    5.60
  -1  -8  -9   88.29    5.20
  -1   8  -9   85.89    5.80
   1   8   9   83.39    5.50
  -2   8   9   34.40    2.30
   2   8  -9   39.20    3.10
   2   8  -9   36.70    2.80
  -2  -8  -9   33.50    2.90
  -2  -8  -9   38.00    4.20
  -2   8  -9   34.30    2.50
   2  -8  -9   41.30    3.10
   2  -8  -9   34.60    2.80
   2   8   9   41.90    4.30
   2   8   9   36.30    3.20
  -2   8  -9   39.10    2.90
   3   8  -9   22.60    2.30
  -3   8   9   21.00    1.60
   3   8  -9   22.00    1.90
   3   8   9   22.10    2.30
  -3   8  -9   20.20    1.70
   3  -8  -9   20.00    2.00
   3   8   9   20.60    3.40
   3  -8  -9   21.40    2.30
  -3  -8   9   20.50    1.60
  -3   8  -9   19.70    2.00
   3   8   9   20.30    2.40
   4  -8   9    8.90    1.10
   4   8  -9   10.40    1.50
  -4   8   9    9.20    1.10
   4   8   9   10.00    1.90
  -4   8  -9    9.70    1.10
  -4  -8   9    9.60    1.10
   4  -8  -9    7.40    1.40
   4   8   9    7.40    1.40
   4   8   9   11.70    2.90
   5  -8   9   13.50    1.10
  -5   8   9   15.60    1.40
  -5   8  -9   14.40    1.30
   5   8   9   17.10    1.90
   5   8   9   15.90    2.90
   5  -8  -9   14.70    1.60
   5   8   9   15.40    2.00
  -6   8   9   35.50    2.10
   6  -8   9   34.60    2.00
   6   8   9   35.30    2.80
   6   8   9   31.30    3.70
  -6   8  -9   33.20    2.10
   6   8   9   36.10    2.80
  -7   8   9    0.50    0.30
   7   8   9    0.80    0.40
   7   8   9    0.60    0.50
   7   8   9    0.20    0.30
   0  -9  -9    2.80    0.90
   0   9  -9    1.80    0.70
   0  -9  -9    0.70    0.70
   0   9   9   -0.60    0.80
   0   9  -9    1.30    0.80
  -1  -9  -9   15.40    1.90
   1   9  -9   18.60    2.00
   1   9  -9   15.70    1.80
  -1  -9  -9   18.30    2.10
   1  -9  -9   17.60    2.00
  -1   9  -9   19.00    2.00
   1   9   9   13.50    2.00
   1  -9  -9   19.60    2.10
  -1   9  -9   18.20    1.70
  -2   9   9   56.99    3.10
   2   9  -9   54.29    3.60
  -2  -9  -9   58.39    3.90
   2   9  -9   55.09    4.00
  -2  -9  -9   60.69    4.10
  -2   9  -9   52.59    3.80
   2   9   9   53.19    4.10
   2   9   9   59.89    6.00
   2  -9  -9   58.79    4.10
   2  -9  -9   59.59    3.90
  -2   9  -9   57.69    3.50
  -3  -9  -9   67.09    4.30
   3   9  -9   64.49    4.40
  -3   9   9   61.89    3.50
   3   9   9   68.39    6.30
   3   9   9   61.69    4.60
   3  -9  -9   64.79    4.40
   3  -9  -9   60.89    3.90
  -3   9  -9   61.09    3.70
  -3   9  -9   62.49    4.00
   3   9   9   67.89    4.50
  -4   9   9   70.09    3.90
  -4  -9  -9   79.19    4.80
   4   9  -9   73.09    4.50
   4  -9  -9   79.19    4.80
  -4   9  -9   73.29    4.30
   4   9   9   66.19    6.60
   4   9   9   78.39    4.90
  -4   9  -9   70.69    4.00
   4   9   9   73.99    5.00
   5  -9   9   22.00    2.10
  -5   9   9   22.10    1.60
  -5   9  -9   22.20    1.90
   5   9   9   19.60    2.10
  -5   9  -9   20.30    1.60
   5  -9  -9   20.50    1.80
   5   9   9   24.90    2.20
   5   9   9   25.60    3.60
  -6   9   9   13.70    1.10
   6   9   9   14.20    1.50
   6   9   9   11.30    1.30
   6   9   9   10.50    2.00
  -6   9  -9   11.70    1.10
  -7   9   9    3.40    0.40
   7   9   9    3.10    0.50
   7   9   9    2.90    0.50
   0 -10  -9   14.40    1.80
   0 -10  -9   11.90    1.80
   0  10   9   10.50    1.80
   0  10  -9   12.70    1.60
   0  10  -9   13.90    1.80
  -1 -10  -9   71.29    4.70
   1  10  -9   67.29    4.30
   1  10  -9   74.09    4.80
  -1 -10  -9   68.69    4.70
  -1  10  -9   73.09    4.30
   1  10   9   74.29    4.80
   1 -10  -9   80.69    4.80
  -1  10  -9   78.39    4.80
   1 -10  -9   73.09    4.90
   2  10  -9   33.60    2.90
   2  10  -9   28.70    2.30
  -2 -10  -9   38.20    2.90
  -2  10  -9   30.50    2.60
   2 -10  -9   31.30    2.60
  -2  10  -9   27.40    2.30
   2 -10  -9   33.70    2.90
   2  10   9   29.40    2.80
   2  10   9   36.00    4.60
  -3 -10  -9   34.20    2.60
   3  10  -9   31.80    2.70
  -3  10   9   26.90    1.90
   3 -10  -9   25.30    2.20
   3  10   9   32.10    4.20
  -3  10  -9   28.70    2.30
   3  10   9   32.20    2.80
   3 -10  -9   29.50    3.20
  -3  10  -9   30.30    2.50
   3  10   9   30.50    2.90
  -4 -10  -9   56.99    3.80
  -4  10   9   57.29    3.20
   4  10  -9   59.59    3.70
   4 -10  -9   53.49    3.70
   4  10   9   56.59    4.10
  -4  10  -9   53.19    3.50
  -4  10  -9   57.59    3.40
   4  10   9   60.49    4.00
   4  10   9   58.49    5.80
  -5 -10  -9    0.90    0.90
   5  10   9    1.00    0.90
   5  10   9    2.00    0.80
   5  10   9    0.70    0.50
  -5  10  -9    2.80    0.70
  -6  10   9    3.40    0.50
   6  10   9    2.10    0.90
  -6  10  -9    4.40    0.70
   6  10   9    3.60    0.60
   6  10   9    6.00    0.90
   0 -11  -9   57.79    4.00
   0  11  -9   51.89    3.50
   0 -11  -9   56.19    4.00
   0  11  -9   55.19    3.90
  -1 -11  -9   33.30    2.90
   1  11  -9   30.50    2.70
   1  11  -9   30.50    2.70
   1 -11  -9   28.60    2.80
  -1  11  -9   27.30    2.60
  -1  11  -9   27.80    2.30
   1 -11  -9   32.00    2.70
  -2 -11  -9   16.90    1.90
   2  11  -9   15.70    1.90
   2  11  -9   12.20    1.30
   2 -11  -9   12.60    1.80
   2 -11  -9   15.00    1.70
  -2  11  -9   16.00    1.60
  -2  11  -9   15.10    1.80
   2  11   9   14.60    1.80
   2  11   9   11.60    2.90
   2  11   9   14.20    1.80
  -3  11   9    7.90    0.90
  -3 -11  -9    8.70    1.50
   3  11  -9    8.40    1.40
   3 -11  -9    9.10    1.10
  -3  11  -9    7.60    1.20
   3  11   9    6.50    2.00
   3  11   9    9.30    1.40
   3  11   9    8.70    1.60
  -3  11  -9    8.00    1.30
   3 -11  -9    7.10    1.30
   4  11  -9   43.40    2.70
  -4 -11  -9   42.90    3.10
  -4  11   9   43.00    2.90
   4  11   9   42.30    3.20
   4  11   9   40.50    3.00
   4  11   9   39.30    4.50
  -4  11  -9   43.20    3.20
  -4  11  -9   44.40    2.70
  -5 -11  -9    1.40    1.00
  -5  11   9    2.50    0.40
  -5  11  -9    1.80    0.60
   5  11   9    2.30    1.10
   5  11   9    1.60    0.60
   5  11   9    2.50    0.80
   6  11   9   13.80    1.10
   6  11   9   14.70    1.30
  -6  11  -9   13.00    1.00
   0  12  -9   66.89    4.50
   0  12  -9   69.09    4.20
   0 -12  -9   78.69    4.70
  -1 -12  -9   59.79    4.10
   1  12  -9   59.89    3.60
   1  12  -9   74.79    4.40
  -1  12  -9   65.39    4.30
  -1  12  -9   63.19    3.80
   1 -12  -9   66.69    4.10
   1 -12  -9   63.99    4.30
   1  12   9   58.89    3.90
   2  12  -9    3.60    0.90
  -2 -12  -9    5.00    1.20
   2 -12  -9    5.60    1.30
   2  12   9    5.80    2.00
  -2  12  -9    3.00    0.80
   2  12   9    5.20    1.10
  -2  12  -9    3.00    0.90
   2  12   9    5.20    1.00
   2 -12  -9    4.70    1.00
  -3 -12  -9    1.80    0.70
  -3  12   9   -0.50    0.90
   3  12  -9    1.60    0.60
  -3  12  -9    1.70    0.60
  -3  12  -9    0.30    0.60
   3  12   9    0.40    0.50
   3  12   9    1.30    1.20
   3  12   9    0.80    0.50
  -4  12   9   20.90    1.50
  -4 -12  -9   21.30    1.80
   4  12   9   23.30    1.90
  -4  12  -9   24.20    1.90
   4  12   9   16.70    3.20
  -4  12  -9   17.70    1.70
   4  12   9   20.20    1.80
  -5 -12  -9   13.90    1.30
   5  12   9   13.80    1.30
  -5  12  -9   16.20    1.30
   5  12   9   15.70    1.30
  -5  12  -9   14.40    1.10
   0  13  -9   30.00    2.10
   0 -13  -9   33.90    2.60
   0  13  -9   30.00    2.50
  -1 -13  -9   36.30    2.90
   1  13  -9   36.80    2.90
   1 -13  -9   39.00    2.80
  -1  13  -9   38.20    2.60
  -1  13  -9   40.90    3.00
   2  13  -9    2.90    0.70
  -2 -13  -9    3.60    0.90
   2  13   9    3.70    0.80
  -2  13  -9    2.60    0.80
   2  13   9    2.40    1.50
   2  13   9    3.80    1.00
  -2  13  -9    3.40    0.80
   3  13  -9   16.50    1.40
  -3 -13  -9   18.00    1.70
   3  13   9   16.00    1.60
   3  13   9   16.50    2.70
  -3  13  -9   20.40    1.70
   3  13   9   19.00    1.70
  -3  13  -9   15.80    1.70
  -4 -13  -9   18.60    1.60
   4  13   9   14.50    2.20
   4  13   9   20.00    1.60
   4  13   9   15.50    1.80
  -4  13  -9   16.70    1.50
  -4  13  -9   19.40    1.40
   5  13   9    4.70    0.60
  -5  13  -9    4.80    0.60
   0 -14  -9   -0.20    0.40
   0  14   9   -0.30    0.80
   1  14  -9    3.90    1.00
   1  14   9    1.60    0.70
   1 -14  -9    2.40    0.60
  -1  14  -9    1.40    0.50
   1  14   9    0.90    0.90
   2  14  -9    9.70    1.10
  -2 -14  -9    9.90    1.20
  -2  14  -9    9.10    1.00
   2  14   9    7.80    1.20
   2  14   9    6.40    1.80
  -2  14  -9    8.90    1.20
  -3 -14  -9   17.40    1.50
   3  14   9   13.50    1.30
  -3  14  -9   15.90    1.20
   3  14   9   15.10    1.20
  -3  14  -9   15.50    1.40
  -4 -14  -9   20.90    1.50
  -4  14  -9   25.40    1.40
   4  14   9   17.50    2.00
  -4  14  -9   23.80    1.50
   4  14   9   21.30    1.60
   0  15   9   -0.10    0.60
   0 -15  -9   -0.20    0.40
   0  15  -9    0.60    0.40
   1  15  -9   19.00    1.50
  -1 -15  -9   18.40    1.50
  -1  15  -9   18.60    1.60
  -2 -15  -9    9.20    1.00
  -2  15  -9    9.70    1.10
  -3 -15  -9   -0.30    0.30
  -3  15  -9    0.40    0.30
   3  15   9    0.10    0.40
   0  16   9    1.00    0.70
   0  16  -9    3.70    0.60
  -1  16   9    5.30    1.10
   1  16   9    4.80    1.00
   2   0 -10    7.60    1.50
   2   0  10   10.80    1.60
   2   0 -10   12.90    1.50
   3   0 -10   48.50    3.50
   3   0  10   47.80    3.70
   3   0 -10   43.20    3.20
   4   0  10    4.90    1.40
   4   0 -10    4.50    1.30
   4   0 -10    5.20    1.20
  -4   0 -10    2.40    7.10
   5   0  10   46.00    3.10
   5   0  10   45.70    3.70
   5   0 -10   53.29    3.60
   6   0 -10   13.00    1.50
   6   0  10   12.10    2.00
   6   0  10   16.30    1.50
  -6   0  10   13.30    1.60
   7   0  10   42.60    2.70
  -7   0  10   37.20    2.40
   7   0  10   30.70    2.70
  -8   0  10   18.80    1.30
   8   0  10   16.70    1.40
   1   1 -10   52.69    4.10
   1   1 -10   69.19    4.00
   2   1 -10   40.90    3.10
   2   1 -10   44.80    3.00
  -2   1  10   43.80    2.80
   2  -1 -10   44.00    3.10
   2   1  10   43.80    3.40
   2  -1 -10   40.60    3.20
   3   1 -10   45.50    3.30
   3   1 -10   51.89    3.60
   3  -1  10   52.19    3.70
   3  -1 -10   46.60    3.50
   3  -1 -10   40.20    3.20
   3   1  10   51.79    3.80
   3   1  10   50.19    4.80
   4   1 -10   40.90    3.20
   4   1 -10   37.20    3.00
   4   1  10   36.30    4.00
   4  -1 -10   40.00    2.90
   4   1  10   35.00    3.30
   4   1  10   37.10    2.80
   4  -1 -10   40.30    3.20
   5  -1  10    9.50    1.30
  -5   1  10   14.40    1.60
   5  -1  10    7.80    1.50
   5   1 -10   13.80    1.60
   5   1  10   10.20    1.40
   5  -1 -10   12.80    1.70
   5   1  10    8.50    1.60
   5   1  10    9.90    2.10
  -6   1  10   72.69    4.40
   6  -1  10   81.49    4.20
   6   1 -10   73.49    4.30
   6   1  10   73.59    4.70
   6   1  10   66.49    5.50
   6   1  10   80.49    4.40
   6  -1 -10   74.59    4.30
   7  -1  10    0.90    1.60
  -7   1  10    0.30    0.40
  -7  -1  10    1.10    0.40
   7   1  10    0.20    0.40
   7   1  10    0.20    0.60
  -8   1  10    7.40    0.80
   8  -1  10    6.10    0.70
  -8  -1  10    8.10    0.90
   8   1  10    9.20    1.40
   1   2 -10   67.69    4.10
   1   2 -10   61.59    4.20
   1  -2 -10   69.99    4.20
   1  -2 -10   70.89    4.40
  -2   2  10  111.19    5.40
   2   2 -10   83.69    5.20
   2   2 -10   84.89    5.50
   2   2  10  104.49    7.20
   2  -2 -10   86.99    5.50
   2   2  10   94.29    5.80
   2  -2 -10   98.99    5.50
   3   2 -10    1.60    0.80
   3  -2  10    2.10    0.80
  -3   2  10    3.90    0.80
   3  -2 -10    3.00    0.90
   3   2  10    2.70    1.00
   3  -2 -10    3.00    0.80
   3   2  10    1.40    1.40
   4  -2  10   11.30    1.90
   4   2 -10   14.10    1.50
  -4   2  10   14.00    1.50
   4   2 -10   17.50    2.00
   4   2  10   14.50    2.10
   4  -2 -10   16.50    1.80
   4   2  10   14.00    2.00
   4  -2 -10   14.90    1.60
  -4   2 -10    5.90    7.30
   4   2  10   10.80    2.50
   5   2 -10   30.80    2.60
  -5   2  10   31.30    2.40
   5  -2  10   27.60    2.20
   5   2  10   27.40    2.70
   5  -2 -10   29.00    2.50
   5   2  10   27.20    3.60
   5   2  10   29.30    2.30
   6   2 -10    2.60    0.80
   6  -2  10    3.60    1.80
  -6   2  10    1.70    0.60
   6   2  10    2.10    0.70
   6   2  10    1.50    0.90
   6   2  10    1.30    1.10
   6  -2 -10    2.20    0.70
  -7   2  10   33.70    2.20
   7  -2  10   31.00    2.60
  -7  -2  10   32.80    2.30
   7   2  10   34.20    2.10
  -8   2  10    2.90    0.70
  -8  -2  10    2.10    0.60
   8   2  10    2.10    1.00
   0   3  10   19.50    2.10
   1   3  10    4.80    1.20
   1  -3 -10    5.90    1.30
   1  -3 -10    5.30    1.10
  -2   3  10   28.80    2.20
   2   3 -10   28.50    2.50
   2   3 -10   26.80    2.30
   2   3  10   29.60    3.80
   2  -3 -10   30.10    2.50
   2  -3 -10   28.60    2.60
   2   3  10   28.80    2.60
   3   3 -10  231.98   11.50
   3  -3  10  218.38   11.80
  -3   3  10  236.28   11.20
   3   3 -10  239.78   11.90
   3  -3 -10  241.78   11.90
   3   3  10  250.07   14.00
   3   3  10  238.38   12.20
   3  -3 -10  218.78   11.50
   4   3 -10   18.50    1.80
   4  -3  10   17.60    2.20
   4   3 -10   18.20    2.20
  -4   3  10   21.80    1.80
   4   3  10   15.70    1.90
   4  -3 -10   19.70    2.10
   4  -3 -10   16.70    1.80
   4   3  10   19.20    3.00
   4   3  10   22.60    2.40
   5  -3  10   35.70    3.60
  -5   3  10   37.50    2.70
   5   3 -10   40.00    3.10
   5   3  10   36.30    4.20
   5  -3 -10   41.00    3.10
   5   3  10   40.80    3.50
   5   3  10   38.10    2.80
   6  -3  10   46.70    3.70
  -6   3  10   52.59    3.20
   6   3  10   53.69    3.30
   6   3  10   46.90    3.60
   6   3  10   46.80    4.50
   6  -3 -10   51.09    3.10
   7  -3  10   49.60    2.60
   7   3  10   49.40    2.80
   7   3  10   46.90    3.70
  -8   3  10    2.10    0.40
  -8  -3  10    1.90    0.40
   0  -4 -10   47.40    4.20
   0   4 -10   61.59    3.80
   0   4 -10   54.19    4.40
   0   4  10   54.49    3.90
   0  -4 -10   44.00    4.10
   1   4 -10   41.00    3.00
  -1   4  10   29.00    3.90
   1   4 -10   31.90    2.70
   1  -4 -10   40.20    3.00
  -1   4 -10   40.20    3.00
  -1   4 -10   40.00    2.70
   1   4  10   40.30    3.20
   1  -4 -10   47.20    3.20
  -2   4  10    9.60    1.20
   2   4 -10    8.60    1.50
   2   4 -10   11.30    1.40
   2   4  10   11.30    1.70
   2   4  10    9.80    2.10
   2  -4 -10    9.50    1.50
   2  -4 -10    8.30    1.40
  -3   4  10   68.59    3.90
   3  -4  10   63.89    4.50
   3   4 -10   63.79    4.20
   3   4  10   74.19    6.20
   3  -4 -10   67.69    5.80
   3  -4 -10   68.99    6.20
  -4   4  10   52.09    3.20
   4   4 -10   50.29    3.20
  -4   4  10   52.99   10.80
   4   4 -10   47.50    3.70
   4   4  10   49.50    3.50
   4  -4 -10   47.50    3.20
   4   4  10   53.49    5.30
   4  -4 -10   51.09    3.70
   4   4  10   53.49    4.10
  -5   4  10   19.20    1.70
   5  -4  10   20.00    2.70
   5   4 -10   18.80    1.90
   5   4  10   19.50    2.30
   5   4  10   18.20    3.10
   5   4  10   21.00    2.00
   5  -4 -10   16.90    1.90
  -6   4  10    8.30    1.00
   6  -4  10    7.90    1.10
   6   4  10    4.80    1.60
   6   4  10    7.50    1.20
   6   4  10    8.50    1.40
   6  -4 -10    7.30    1.10
   7  -4  10    0.30    0.30
  -7   4  10   -0.10    0.30
   7   4  10   -0.10    0.40
   7   4  10    0.50    0.40
   7   4  10    1.50    0.50
   0   5 -10   38.10    2.60
   0   5  10   35.60    3.00
   0   5 -10   37.80    2.90
   1   5 -10   54.29    3.80
  -1   5  10   57.09    3.80
   1   5 -10   54.79    3.60
   1  -5 -10   57.49    3.90
  -1   5 -10   58.29    3.70
   1   5  10   61.19    4.20
   1  -5 -10   61.99    3.90
  -1   5 -10   53.59    3.40
  -2   5  10   81.89    4.50
   2   5 -10   80.29    5.20
   2   5 -10  100.79    5.20
  -2   5  10   77.49    5.20
   2  -5 -10   90.29    5.40
  -2   5 -10   81.69    5.00
   2  -5 -10   89.99    5.20
   2   5  10   86.89    6.90
  -2   5 -10   88.29    4.70
   2   5  10   89.19    5.70
   3   5 -10    1.80    0.80
  -3   5  10    2.10    0.60
   3  -5  10    0.40    0.80
  -3   5  10    4.00    4.70
   3   5 -10    1.50    0.80
   3  -5 -10    3.00    0.90
   3  -5 -10    2.30    0.80
   3   5  10    1.50    1.10
   3   5  10    3.00    1.30
   3   5  10    1.70    1.00
   4   5 -10    3.00    1.00
  -4   5  10    3.60    0.70
   4   5  10    1.00    0.80
   4   5  10    2.70    1.40
   4  -5 -10    3.40    0.90
   4  -5 -10    4.30    1.10
   4   5  10    3.30    1.10
   5  -5  10   21.90    1.50
   5   5 -10   21.00    2.10
   5  -5 -10   22.80    2.60
   5   5  10   22.50    2.10
   5   5  10   22.20    3.60
   6  -5  10   21.10    1.40
  -6   5  10   21.00    1.70
   6   5  10   21.10    2.20
   6   5  10   21.50    1.90
   6   5  10   19.50    2.90
   7  -5  10    6.10    0.70
  -7   5  10    6.30    0.70
   7   5  10    6.90    1.00
   7   5  10    7.70    0.90
   7   5  10    4.10    1.10
   0   6 -10   56.69    3.90
   0   6 -10   57.19    3.60
   0  -6 -10   60.79    4.10
   0  -6 -10   61.69    4.10
   0   6  10   66.59    4.40
  -1   6  10   12.40    1.80
  -1  -6 -10   14.40    2.00
  -1  -6 -10   10.00    1.70
   1   6 -10   15.60    1.80
   1   6 -10   15.20    1.60
  -1   6 -10   13.00    1.70
   1  -6 -10   12.30    1.70
   1   6  10   13.10    1.90
  -1   6 -10   12.90    1.40
   1  -6 -10   11.20    1.70
  -2   6  10    1.60    0.50
   2   6  10   -0.40    1.90
  -2   6 -10    1.50    0.60
  -2   6 -10    3.60    0.90
   2   6  10    2.20    1.40
   3   6 -10   44.30    3.50
   3   6 -10   50.59    3.20
  -3   6  10   46.20    2.80
   3  -6 -10   46.80    3.50
   3   6  10   47.10    5.00
   3   6  10   45.90    3.80
   3   6  10   41.40    3.30
   3  -6 -10   39.30    3.10
  -3   6 -10   45.30    2.80
   4   6 -10    6.40    1.30
  -4   6  10    5.90    0.90
  -4   6 -10    6.00    0.90
   4   6  10    7.20    2.20
   4   6  10    5.30    1.10
   4   6  10    7.30    1.50
   4  -6 -10    7.10    1.10
   4  -6 -10    9.20    1.40
  -5   6  10   51.29    3.10
   5  -6  10   48.50    2.60
   5   6 -10   50.89    3.40
   5   6  10   48.60    5.10
   5   6  10   56.19    3.60
   5  -6 -10   48.80    3.40
  -5   6 -10   49.10    2.90
   5   6  10   47.50    3.80
   6  -6  10   37.20    2.00
  -6   6  10   38.40    2.30
   6  -6 -10   34.40    2.30
   6   6  10   37.90    2.90
   6   6  10   37.50    2.80
  -6   6 -10   34.40    2.20
   7  -6  10    9.60    0.90
  -7   6  10   10.50    0.90
   7   6  10    6.80    1.30
   7   6  10    8.10    1.20
   7   6  10    8.70    1.40
   0   7 -10    0.50    0.60
   0   7  10    0.90    0.80
   0  -7 -10    0.50    0.70
   0  -7 -10    0.40    0.70
   0   7 -10    0.90    0.70
  -1  -7 -10  105.09    6.20
   1   7 -10  108.99    8.00
   1   7 -10  109.99    6.20
  -1   7  10  104.09    6.30
  -1  -7 -10  108.09    6.30
  -1   7 -10  107.89    6.40
  -1   7 -10  126.39    6.60
   1   7  10  112.59    8.50
   2   7 -10   81.09    4.60
  -2  -7 -10   72.19    4.70
   2   7 -10   75.29    4.90
  -2   7 -10   74.39    4.60
   2  -7 -10   70.39    4.80
   2   7  10   81.59    6.80
   2  -7 -10   66.89    4.50
  -2   7 -10   72.69    4.20
   2   7  10   70.59    5.00
   3   7 -10   68.39    4.60
  -3   7  10   61.39    3.60
   3   7 -10   60.89    3.90
   3   7  10   74.49    6.50
  -3   7 -10   61.09    3.70
   3  -7 -10   64.99    4.20
   3   7  10   69.49    4.80
   3  -7 -10   70.19    4.50
   3   7  10   68.59    4.40
  -4   7  10   31.50    2.20
   4   7 -10   37.50    3.00
   4   7  10   38.40    4.40
   4  -7 -10   31.00    2.80
   4   7  10   36.00    3.20
   4   7  10   30.80    3.40
   5  -7  10    4.00    0.60
   5   7 -10    5.30    0.90
  -5   7  10    5.90    0.90
   5  -7 -10    4.50    0.90
   5   7  10    2.60    0.90
  -5   7 -10    5.00    0.90
   5   7  10    5.90    2.00
   5   7  10    5.20    1.00
  -6   7  10    5.80    1.10
   6  -7  10    6.20    0.80
  -6   7 -10    5.40    0.80
   6   7  10    8.50    1.60
   6   7  10    6.90    1.00
   6   7  10    5.30    1.50
  -7   7  10    4.30    0.60
   7   7  10    3.00    0.50
   7   7  10    2.40    0.90
   7   7  10    4.10    0.60
   0  -8 -10   47.30    3.60
   0   8  10   51.69    3.90
   0   8 -10   58.69    3.60
   0   8 -10   55.59    3.80
   0  -8 -10   52.49    3.80
  -1  -8 -10   49.50    3.40
  -1  -8 -10   45.90    3.40
   1   8 -10   45.80    3.50
   1   8 -10   41.50    3.20
  -1   8 -10   50.09    3.10
   1  -8 -10   43.60    3.30
  -1   8 -10   46.20    3.40
   1  -8 -10   43.20    3.40
   1   8  10   44.80    3.60
   2   8 -10  103.49    6.50
   2   8 -10  113.29    6.20
  -2  -8 -10  101.19    6.20
  -2  -8 -10  112.79    6.40
  -2   8 -10  104.09    5.90
   2  -8 -10  114.09    6.60
   2   8  10  127.89    9.00
   2  -8 -10  125.49    6.50
  -2   8 -10  104.99    6.20
   2   8  10  110.49    6.80
   3   8 -10   54.69    3.40
   3   8 -10   53.49    4.00
  -3  -8 -10   51.69    4.10
  -3   8  10   56.49    3.10
  -3   8 -10   57.89    3.40
   3   8  10   57.29    3.80
  -3   8 -10   55.99    3.70
   3  -8 -10   55.79    4.00
   3   8  10   57.99    4.20
   3  -8 -10   51.39    3.60
   3   8  10   55.09    5.60
   4   8 -10   22.60    2.20
  -4   8  10   22.80    1.60
  -4   8 -10   21.80    1.70
   4   8  10   20.40    3.40
   4  -8 -10   21.20    2.10
   4  -8 -10   19.80    1.60
   4   8  10   22.80    2.50
  -4   8 -10   18.10    1.90
   4   8  10   20.20    2.10
   5  -8  10    4.50    1.30
  -5   8  10    7.90    0.80
   5   8  10    8.40    1.20
   5   8  10    5.90    2.00
   5   8  10    6.50    1.30
  -5   8 -10    5.60    0.90
   5  -8 -10    5.30    1.00
  -6   8  10   45.10    2.50
   6   8  10   47.40    2.80
  -6   8 -10   43.10    2.60
   6   8  10   48.80    3.20
  -7   8  10   28.80    1.50
   7   8  10   22.40    2.10
   7   8  10   30.50    2.10
   0   9  10    6.20    1.20
   0   9 -10    9.10    1.50
   0  -9 -10    6.40    1.30
   0   9 -10    8.10    1.30
   1   9 -10   15.40    1.70
  -1  -9 -10   11.30    1.90
  -1  -9 -10   11.50    1.70
   1   9 -10   15.00    1.90
   1   9  10   15.30    1.90
  -1   9 -10   14.10    1.80
  -1   9 -10   15.90    1.60
   1  -9 -10   14.10    1.80
   1  -9 -10   13.80    1.80
   2   9 -10    1.60    0.80
  -2   9  10   -0.60    0.70
  -2  -9 -10    0.10    0.80
   2   9 -10    0.70    0.50
  -2  -9 -10   -0.20    0.70
   2  -9 -10    1.70    0.80
  -2   9 -10    0.70    0.70
   2   9  10    0.60    1.10
   2  -9 -10    2.00    0.90
  -2   9 -10    0.90    0.60
   2   9  10    0.60    0.90
   2   9  10    0.40    0.50
  -3  -9 -10   42.80    3.20
  -3   9  10   45.00    2.50
   3   9  10   45.00    3.30
  -3   9 -10   41.00    3.20
   3   9  10   41.00    6.30
  -3   9 -10   40.90    3.10
  -4  -9 -10   39.30    3.20
   4   9 -10   41.20    3.00
  -4   9  10   40.20    2.40
   4   9  10   41.10    4.60
   4   9  10   42.80    3.10
   4   9  10   44.30    3.40
  -4   9 -10   38.60    2.80
   4  -9 -10   42.00    3.10
  -4   9 -10   39.90    2.60
  -5   9 -10   37.80    2.50
   5   9  10   45.00    2.80
   5   9  10   37.40    4.10
  -6   9  10   14.50    1.00
   6   9  10   11.70    1.30
   6   9  10   15.80    1.50
   6   9  10   11.00    1.80
   0 -10 -10    1.10    0.70
   0  10 -10    0.40    0.60
   0  10  10    1.90    0.80
   0 -10 -10    0.10    0.60
   0  10 -10    0.10    0.70
   1  10 -10   23.40    2.10
  -1 -10 -10   22.20    2.30
  -1 -10 -10   20.40    2.10
   1  10 -10   23.60    2.40
  -1  10 -10   25.30    2.10
  -1  10 -10   21.60    2.30
   1  10  10   19.90    2.20
   1 -10 -10   22.70    2.30
   1 -10 -10   23.90    2.30
   2  10 -10    7.30    1.20
  -2 -10 -10    8.20    1.50
   2  10  10    7.70    1.40
   2  10  10   11.30    1.70
   2  10  10    7.60    3.00
  -2  10 -10    9.60    1.70
   3  10 -10    6.50    1.20
  -3  10  10    3.20    0.60
   3 -10 -10    3.20    0.80
   3 -10 -10    3.30    1.10
   3  10  10    1.80    0.80
  -3  10 -10    4.60    1.00
  -3  10 -10    2.60    0.70
   3  10  10    4.20    1.20
   3  10  10    3.00    1.60
   4  10 -10   33.10    2.30
  -4  10  10   30.50    1.90
  -4 -10 -10   26.60    2.50
   4  10  10   31.70    2.70
   4  10  10   32.80    2.50
   4 -10 -10   27.90    2.40
  -4  10 -10   30.20    2.20
   4  10  10   27.50    3.70
  -5 -10 -10   11.40    1.70
  -5  10  10   13.40    1.00
   5  10  10   12.00    2.20
  -5  10 -10   15.20    1.50
   5  10  10   14.90    1.40
  -5  10 -10   15.60    1.30
   5  10  10   14.00    1.60
   6  10  10   48.50    3.00
   6  10  10   65.89    3.70
  -6  10 -10   56.69    2.90
   6  10  10   55.09    4.30
   0  11 -10  101.89    6.00
   0  11 -10   95.09    5.60
   0 -11 -10  106.09    6.00
   0 -11 -10  102.69    6.00
   1  11 -10    2.40    0.70
  -1 -11 -10    4.10    1.10
   1  11 -10    2.20    0.80
  -1  11 -10    2.50    0.70
   1  11  10    1.60    0.80
  -1  11 -10    3.50    1.10
   1 -11 -10    3.60    1.00
   1  11  10    1.90    0.90
   1 -11 -10    1.80    0.80
  -2 -11 -10    6.80    1.30
   2  11 -10    8.10    1.10
   2  11 -10    9.70    1.50
   2  11  10    6.30    1.10
  -2  11 -10   10.50    1.50
   2 -11 -10    8.10    1.30
   2  11  10    7.40    2.20
   2 -11 -10    8.10    1.50
   2  11  10    5.60    1.20
  -2  11 -10    8.40    1.20
  -3 -11 -10    8.50    1.40
   3  11 -10    8.00    1.30
   3  11  10    8.80    1.40
   3  11  10    5.00    1.70
   3 -11 -10    8.90    1.10
  -3  11 -10    8.70    1.30
   3 -11 -10   10.40    1.40
   3  11  10   10.10    1.50
  -3  11 -10    9.50    1.20
  -4 -11 -10    9.60    1.50
  -4  11  10   12.20    1.00
   4  11 -10   13.40    1.30
  -4  11 -10   11.90    1.40
   4  11  10   11.00    1.40
   4  11  10   12.90    1.60
   4  11  10    7.80    2.00
  -5 -11 -10   15.40    1.60
   5  11  10   16.40    2.40
   5  11  10   22.10    1.70
  -5  11 -10   19.50    1.40
   5  11  10   18.60    1.50
   0  12 -10   12.70    1.40
   0 -12 -10   13.70    1.70
   0  12 -10   16.00    1.80
   1  12 -10   78.59    4.20
   1  12 -10   74.89    4.80
  -1 -12 -10   76.39    4.80
   1  12  10   73.69    5.80
  -1  12 -10   82.49    4.90
   1 -12 -10   79.99    5.00
  -1  12 -10   80.59    4.50
   1 -12 -10   87.09    4.80
   1  12  10   77.09    6.70
  -2 -12 -10    7.10    1.30
   2  12 -10    8.00    1.30
   2  12  10    6.30    2.00
   2 -12 -10    8.10    1.10
  -2  12 -10    8.50    1.40
   2  12  10    8.90    1.30
  -2  12 -10    6.90    1.10
   2  12  10    4.60    1.10
   2 -12 -10   10.10    1.40
  -3 -12 -10    2.30    0.70
   3  12 -10    2.20    0.60
   3  12  10    2.10    1.10
   3  12  10    2.10    0.70
   3  12  10    3.60    0.90
  -3  12 -10    2.50    0.80
  -3  12 -10    1.10    0.60
  -4 -12 -10    3.90    0.80
   4  12  10    5.20    0.90
  -4  12 -10    4.80    0.80
  -4  12 -10    4.40    0.80
   4  12  10    3.50    1.10
   5  12  10   26.00    2.60
   5  12  10   32.30    2.00
  -5  12 -10   32.70    1.80
   0  13 -10   44.40    3.20
   0 -13 -10   52.29    3.20
   0  13 -10   43.00    3.20
  -1 -13 -10    0.90    0.60
   1  13 -10    0.10    0.50
   1  13  10    0.90    0.90
   1 -13 -10    1.70    0.60
   1  13  10    2.00    0.90
  -1  13 -10    2.60    0.80
  -1  13 -10    1.50    0.60
   2  13 -10   10.30    1.20
  -2 -13 -10    8.30    1.30
   2 -13 -10    7.90    0.90
   2  13  10    7.60    1.10
   2  13  10    6.30    1.00
  -2  13 -10    7.80    1.40
   2  13  10    5.50    2.30
  -3 -13 -10   22.40    1.80
   3  13 -10   21.10    1.80
   3  13  10   21.70    1.70
  -3  13 -10   24.50    1.80
  -3  13 -10   22.10    1.60
   3  13  10   24.50    1.70
   3  13  10   19.30    2.50
   4  13  10    0.90    0.60
  -4  13 -10    1.20    0.40
  -4  13 -10    0.40    0.40
   4  13  10    1.60    0.40
   0  14 -10   10.80    1.30
   0 -14 -10   10.00    1.20
   1  14 -10    7.70    1.10
  -1 -14 -10    7.80    1.10
  -1  14 -10    7.90    0.90
   1 -14 -10    8.00    0.90
  -1  14 -10   10.10    1.20
  -2 -14 -10   13.20    1.30
  -2  14 -10   12.50    1.10
  -2  14 -10   13.50    1.30
   2  14  10   10.90    1.90
  -3 -14 -10    7.80    1.00
  -3  14 -10    8.00    0.90
  -3  14 -10    9.00    1.00
   0 -15 -10   15.00    1.20
   0  15  10   11.30    1.70
  -1  15  10    3.60    1.10
   1  15 -10    3.40    0.60
   1  15  10    1.80    0.90
  -1  15 -10    5.00    0.90
  -2  15  10    4.50    0.90
   2  15  10    3.90    0.90
   0   0 -11    1.00    0.70
   0   0 -11   -0.40    0.80
   1   0 -11   11.30    1.60
   1   0 -11   14.10    1.70
   2   0  11    2.60    1.00
   2   0 -11    2.90    0.90
   2   0 -11    4.30    1.00
   3   0  11  213.78   11.50
   4   0 -11   22.30    2.00
   4   0 -11   20.60    2.20
   4   0  11   19.30    2.40
   5   0 -11  138.39    8.00
   5   0  11  164.08   10.50
   6   0  11   60.39    4.60
   6   0  11   58.29    3.20
  -6   0  11   48.60    3.30
   6   0 -11   54.09    3.30
   7   0  11    3.30    1.60
  -7   0  11    1.60    0.50
   0   1 -11    6.30    1.20
   0  -1 -11    3.60    1.10
   0   1 -11    3.80    1.00
   0  -1 -11    4.60    1.10
   1   1 -11   18.20    2.00
   1   1 -11   26.70    2.30
   1   1  11   23.90    2.40
   1  -1 -11   22.80    2.20
   1  -1 -11   21.40    2.00
  -2   1  11   94.99    5.30
   2   1 -11   90.39    5.70
   2   1 -11  104.29    6.00
   2  -1  11  103.19    6.20
   2  -1 -11  107.49    6.10
   2   1  11  103.79    6.30
   2  -1 -11  117.99    6.00
  -3   1  11   35.00    2.60
   3  -1  11   41.40    3.50
   3  -1 -11   38.50    4.40
   4  -1  11   48.20    3.80
   4   1 -11   46.30    3.60
  -4   1  11   48.40    3.20
   4   1 -11   47.50    3.20
   4  -1 -11   48.90    3.20
   4  -1 -11   44.30    3.50
   4   1  11   50.19    3.90
   5   1 -11    4.00    1.10
  -5   1  11    3.30    0.80
   5   1  11    3.70    1.70
   5   1  11    2.30    1.40
   5  -1 -11    2.70    0.80
   5   1  11    2.90    1.20
   6   1 -11   15.30    1.40
  -6   1  11   14.50    1.40
   6  -1  11   12.20    1.90
   6   1  11    9.90    1.90
   6   1  11   12.10    1.20
  -6  -1  11   13.20    1.50
   6   1  11   12.80    1.60
   6  -1 -11   12.90    1.40
   7  -1  11    0.20    1.40
  -7   1  11    0.20    0.30
   7   1  11    0.60    1.50
  -7  -1  11    0.00    0.30
   0  -2 -11  135.09    7.50
   0  -2 -11  154.48    7.90
   1   2 -11   11.30    1.60
   1   2 -11   12.10    1.60
   1   2  11   13.00    1.80
   1  -2 -11   11.70    1.70
   1  -2 -11   15.50    1.80
   2   2 -11    1.50    0.80
  -2   2  11    0.80    0.60
   2  -2 -11    0.80    0.80
   2  -2 -11    2.10    0.80
   2   2  11    0.50    0.80
   2   2  11    1.30    1.50
   3   2 -11   25.60    2.70
   3   2 -11   32.10    2.60
   3  -2 -11   31.20    2.80
   3  -2 -11   33.40    2.60
   3   2  11   37.20    3.20
   3   2  11   32.40    3.80
   4   2 -11    5.50    1.40
   4   2 -11    3.80    1.00
  -4   2  11    4.00    0.90
   4  -2  11    4.40    1.10
   4   2  11    2.30    1.30
   4  -2 -11    4.90    1.00
   4  -2 -11    2.60    0.90
   4   2  11    3.90    1.20
  -5   2  11   59.59    4.60
   5   2  11   56.49    3.40
   5   2  11   48.90    4.70
  -6   2  11   14.40    1.40
   6  -2  11   11.90    1.80
   6  -2 -11   16.00    1.40
   6   2  11   11.70    1.90
   6   2  11   13.50    1.70
   6   2  11   12.10    1.20
   7  -2  11    0.10    0.30
  -7   2  11    0.10    0.30
  -7  -2  11    0.00    0.30
   7   2  11    0.50    1.10
   7   2  11    0.30    0.60
   0   3 -11    8.40    1.40
   0   3 -11    5.90    1.10
   0   3  11    7.50    1.40
  -1   3  11   28.80    2.60
   1   3 -11   29.80    2.50
   1   3 -11   31.90    2.70
   1   3  11   31.50    2.70
   1  -3 -11   34.30    2.70
   1  -3 -11   28.90    2.60
   2   3 -11   30.70    2.60
   2   3 -11   29.70    2.40
  -2   3  11   26.30    2.00
   2  -3 -11   29.70    2.50
   2   3  11   30.60    3.70
   2  -3 -11   23.30    2.50
   2   3  11   28.70    2.70
  -3   3  11   96.09    5.10
  -3   3  11   84.69    5.30
   3   3 -11   92.29    5.40
   3  -3  11  102.99    6.20
   3   3 -11   82.99    5.50
   3  -3 -11   96.19    5.50
   3   3  11   97.49    6.10
   3  -3 -11   91.49    5.60
   4  -3  11  152.48    8.40
   4   3 -11  158.48    7.70
  -4   3  11  148.89    7.70
   4   3 -11  156.18    8.40
   4   3  11  153.98   10.20
   4  -3 -11  157.78    8.40
   4  -3 -11  145.19    7.80
   4   3  11  149.59    8.70
   5   3 -11   54.29    3.80
  -5   3  11   55.49    3.60
   5   3  11   51.09    5.00
   5   3  11   55.89    3.50
   5  -3 -11   63.39    4.60
   5   3  11   58.69    4.30
   6  -3  11    0.10    0.50
   6   3 -11    1.10    0.70
  -6   3  11    1.10    0.40
   6  -3 -11   -0.50    0.50
   6   3  11    0.30    0.50
   6   3  11    0.90    0.90
   6   3  11    1.60    0.80
  -7   3  11   27.30    1.70
   7  -3  11   26.10    1.40
  -7  -3  11   25.00    1.80
   7   3  11   24.40    1.70
   0   4  11   19.70    2.10
   0  -4 -11   12.70    2.00
   0   4 -11   16.60    1.80
   0  -4 -11   18.00    2.00
   1   4 -11   45.30    3.30
   1   4 -11   41.50    3.10
  -1   4  11   47.70    3.50
   1   4  11   50.29    3.60
  -1   4 -11   40.70    2.80
   1  -4 -11   45.00    3.30
   1  -4 -11   42.50    3.30
  -1   4 -11   47.60    3.30
   2   4 -11   28.00    3.40
   2   4 -11   35.20    4.10
  -2   4  11   26.90    2.50
  -2   4  11   29.80    2.10
  -2   4 -11   35.80    2.40
   2  -4 -11   31.20    3.40
   2   4  11   31.80    3.90
   2  -4 -11   32.70    2.80
   2   4  11   31.50    3.80
   3   4 -11   66.09    4.20
   3   4 -11   67.59    4.50
   3  -4  11   65.79    4.50
  -3   4  11   63.39    3.70
   3   4  11   68.69    4.80
   3  -4 -11   63.79    4.40
   3   4  11   64.99    5.90
   3  -4 -11   60.69    4.20
   4   4 -11  101.09    6.10
  -4   4  11  103.09    5.40
   4   4 -11  101.69    5.40
   4  -4 -11   93.29    5.50
   4   4  11  102.29    7.90
   4   4  11  105.09    6.60
   4  -4 -11  108.99    6.20
   5   4 -11   64.79    4.10
  -5   4  11   62.69    3.70
   5   4  11   70.09    4.70
   5   4  11   66.09    3.90
   5  -4 -11   60.89    4.10
   5   4  11   55.89    5.40
  -6   4  11    0.60    0.40
   6  -4  11    0.60    0.30
   6   4  11    0.40    0.70
   6  -4 -11   -0.20    0.60
   6   4  11   -0.10    0.50
  -7   4  11    4.30    0.60
  -7  -4  11    4.40    0.70
   7   4  11    5.20    0.70
   7   4  11    3.20    0.70
   0   5 -11  292.47   14.50
   0   5  11  307.77   15.20
   0  -5 -11  308.17   14.80
   0  -5 -11  313.37   15.00
   0   5 -11  314.97   14.90
  -1  -5 -11  131.49    7.20
  -1  -5 -11  123.09    7.10
   1   5 -11  136.79    7.40
   1   5 -11  125.59    7.00
  -1   5  11  126.99    7.30
  -1   5 -11  132.69    7.10
   1  -5 -11  132.69    7.40
   1   5  11  139.99    7.80
   1  -5 -11  131.59    7.20
  -1   5 -11  126.79    6.70
   2   5 -11    6.40    1.40
   2   5 -11    5.00    1.00
  -2   5  11    3.20    0.90
   2   5  11    5.20    2.30
  -2   5 -11    6.10    1.00
   2   5  11    3.30    1.00
   2  -5 -11    6.70    1.30
   2  -5 -11    5.40    1.30
  -2   5 -11    2.80    1.00
   3  -5  11   15.70    2.00
   3   5 -11   17.90    1.90
  -3   5  11   17.80    1.50
   3   5 -11   16.60    2.00
   3   5  11   16.20    2.10
   3  -5 -11   16.30    1.90
   3  -5 -11   18.80    2.10
  -3   5 -11   14.20    1.50
   3   5  11   17.10    2.90
   4   5 -11   20.20    2.10
  -4   5  11   19.00    1.60
   4  -5 -11   16.10    1.70
   4   5  11   19.10    2.30
   4  -5 -11   19.70    2.10
   4   5  11   18.50    3.10
   5   5 -11   72.89    4.40
  -5   5  11   70.79    3.90
   5   5  11   75.19    4.20
   5   5  11   58.69    5.70
   5  -5 -11   73.79    4.40
   5   5  11   72.59    4.90
   6  -5  11    7.00    0.70
  -6   5  11    5.90    0.80
   6   5  11    5.70    1.80
   6   5  11    6.10    1.20
   6  -5 -11    7.20    1.00
   6   5  11    5.10    0.80
  -7   5  11    3.50    0.50
   7   5  11    1.50    0.70
   7   5  11    2.90    0.50
  -7  -5  11    4.00    0.60
   7   5  11    2.90    0.60
   0  -6 -11   67.09    4.50
   0  -6 -11   69.39    4.60
   0   6  11   69.69    4.80
   1   6 -11   53.69    3.80
   1   6 -11   48.20    3.40
  -1  -6 -11   46.50    3.60
  -1  -6 -11   49.00    3.60
  -1   6  11   49.10    3.70
   1   6  11   54.29    4.00
   1  -6 -11   49.90    4.30
   1  -6 -11   49.80    3.60
   2   6 -11   16.30    1.90
   2   6 -11   15.80    2.10
   2   6  11   20.90    3.30
  -2   6 -11   16.40    1.70
   2  -6 -11   18.50    2.00
   2  -6 -11   21.70    2.20
  -2   6 -11   15.30    1.90
   2   6  11   19.50    2.30
   3  -6  11  182.48   10.60
  -3   6  11  215.08    9.90
   3   6 -11  237.88   11.20
   3   6 -11  217.28   10.50
  -3   6 -11  215.78   10.20
   3   6  11  221.78   13.40
   3  -6 -11  218.48   11.10
  -3   6 -11  192.18   10.40
   3  -6 -11  209.28   10.60
   3   6  11  211.88   11.40
   4   6  11    9.80    2.10
  -4   6 -11   12.60    1.20
   4  -6 -11   12.50    1.90
   4   6  11    8.20    2.80
   5   6 -11   66.09    4.10
  -5   6  11   65.59    3.70
   5  -6 -11   69.19    4.20
   5   6  11   70.59    4.70
   5   6  11   71.09    4.00
   5   6  11   68.09    6.00
   6  -6  11    2.50    0.70
   6   6  11    4.30    0.90
   6   6  11    2.60    0.70
   6   6  11    3.00    1.10
   6  -6 -11    4.10    0.80
  -7   6  11    7.80    0.60
   7   6  11    5.00    1.00
  -7  -6  11    9.30    1.20
   7   6  11    5.80    1.00
   0   7 -11   44.70    3.10
   0   7 -11   38.50    3.20
   0  -7 -11   45.00    3.30
   0  -7 -11   44.40    3.40
   0   7  11   44.20    3.50
  -1   7  11   58.49    4.20
   1   7 -11   62.29    4.30
  -1  -7 -11   66.89    4.30
   1   7 -11   62.39    4.10
  -1  -7 -11   59.99    4.10
   1  -7 -11   59.79    4.20
   1   7  11   68.29    4.60
  -1   7 -11   61.69    3.90
   1  -7 -11   66.09    4.40
  -1   7 -11   67.39    4.20
   2   7 -11   93.19    5.70
  -2  -7 -11   80.89    5.30
   2   7 -11   94.89    5.30
  -2   7 -11   84.39    5.30
   2   7  11   92.69    5.90
   2   7  11   93.89    7.50
   2  -7 -11   93.19    5.70
   2  -7 -11   86.09    5.30
  -2   7 -11   90.59    5.00
   3   7 -11   69.89    4.30
   3   7 -11   78.29    5.00
  -3   7  11   74.89    3.90
   3   7  11   81.39    5.30
   3  -7 -11   74.69    4.60
   3   7  11   75.69    6.70
   3  -7 -11   77.59    4.90
  -3   7 -11   66.19    4.40
  -3   7 -11   78.29    4.30
  -4   7  11    0.20    0.30
   4   7 -11    0.10    0.50
   4   7  11   -0.20    0.50
  -4   7 -11   -0.20    0.40
   4   7  11   -0.40    0.70
   4   7  11    0.60    0.80
   4  -7 -11    0.50    0.50
   4  -7 -11   -0.60    0.50
  -5   7  11   68.19    3.70
   5   7 -11   71.09    4.40
   5  -7 -11   64.39    4.10
  -5   7 -11   73.29    3.90
   5   7  11   73.09    4.70
   5   7  11   67.29    4.90
  -6   7  11    9.50    0.90
   6   7  11   11.80    1.30
   6   7  11   11.30    1.60
   6   7  11    7.20    1.60
  -6   7 -11    9.90    1.00
  -7  -7  11    3.20    0.50
   7   7  11    1.40    0.80
   0  -8 -11    0.90    0.80
   0   8  11    3.50    1.00
   0  -8 -11    0.40    0.70
   0   8 -11    0.00    0.80
   0   8 -11    1.60    0.70
  -1   8  11   57.49    4.10
  -1  -8 -11   72.29    4.50
   1   8 -11   69.99    4.60
  -1  -8 -11   61.59    4.20
   1   8 -11   66.29    4.20
   1  -8 -11   69.29    4.50
   1  -8 -11   62.39    4.30
  -1   8 -11   63.59    4.30
  -1   8 -11   65.99    4.00
   1   8  11   69.19    4.70
  -2  -8 -11   64.89    4.60
   2   8 -11   80.69    5.00
  -2  -8 -11   76.39    4.70
   2   8 -11   76.79    4.60
   2  -8 -11   76.89    4.70
   2  -8 -11   70.79    4.80
   2   8  11   79.09    6.80
  -2   8 -11   72.69    4.70
  -2   8 -11   73.59    4.30
   2   8  11   75.49    5.10
  -3  -8 -11    3.50    1.00
  -3   8  11    3.20    0.60
   3   8 -11    1.80    0.60
  -3   8 -11    3.60    0.80
  -3   8 -11    1.70    0.60
   3   8  11    1.70    1.70
   4   8 -11   35.20    2.80
  -4   8  11   37.00    2.20
   4  -8 -11   35.90    2.80
   4  -8 -11   34.60    2.20
  -4   8 -11   36.30    2.40
  -4   8 -11   36.50    2.70
   4   8  11   33.90    2.60
   4   8  11   40.00    3.30
   4   8  11   35.40    4.30
  -5   8  11    8.00    1.10
   5   8 -11    8.70    1.20
   5   8  11   10.30    1.50
   5   8  11   10.40    1.20
   5  -8 -11   13.00    1.90
  -5   8 -11    9.30    1.10
  -6   8  11   20.70    1.40
   6   8  11   21.60    1.40
  -6   8 -11   18.80    1.40
   6   8  11   22.20    1.80
   6   8  11   15.30    2.00
   0  -9 -11    1.50    0.80
   0   9 -11    0.70    0.70
   0   9  11    3.00    0.80
   0  -9 -11    3.00    0.90
   0   9 -11    1.90    0.80
  -1  -9 -11   42.10    3.30
   1   9 -11   45.80    3.20
   1   9 -11   41.70    3.40
  -1  -9 -11   42.00    3.30
  -1   9 -11   48.50    3.20
   1  -9 -11   44.50    3.40
   1  -9 -11   42.80    3.30
  -1   9 -11   46.60    3.40
   1   9  11   47.40    3.50
  -2  -9 -11   47.10    3.30
  -2  -9 -11   45.20    3.50
   2   9  11   40.00    7.00
  -2   9 -11   52.09    4.30
   2   9  11   55.19    5.40
  -3  -9 -11   24.70    2.50
   3   9 -11   26.60    2.50
  -3   9 -11   25.80    2.30
  -3   9 -11   26.90    2.10
   3  -9 -11   29.70    2.20
   3   9  11   32.80    2.80
   3  -9 -11   26.60    2.50
   3   9  11   26.90    3.80
  -4  -9 -11    6.60    1.30
   4   9 -11   10.30    1.30
   4   9  11    8.40    2.20
   4  -9 -11   10.80    1.40
   4   9  11    9.40    1.50
  -4   9 -11    8.20    1.10
   4   9  11    6.10    1.30
  -4   9 -11    7.30    1.20
  -5   9  11   45.60    2.40
   5  -9 -11   45.50    2.80
  -5   9 -11   41.90    2.60
   5   9  11   45.80    3.30
   5   9  11   47.80    2.90
  -6   9 -11   14.10    1.10
   6   9  11   17.30    1.60
   0 -10 -11    4.40    1.20
   0  10 -11    4.30    1.10
   0  10  11    6.00    1.10
   0  10 -11    5.10    1.10
   0 -10 -11    4.70    1.10
   1  10 -11   19.30    1.90
  -1 -10 -11   19.10    2.00
  -1 -10 -11   18.80    2.00
   1  10 -11   18.40    2.10
  -1  10 -11   19.40    2.10
   1 -10 -11   19.90    2.00
   1  10  11   16.50    2.00
   1 -10 -11   19.90    2.10
  -1  10 -11   17.90    1.80
   2  10 -11   29.70    2.60
  -2 -10 -11   29.70    2.50
   2  10 -11   26.70    2.00
   2  10  11   27.50    2.60
  -2  10 -11   29.50    2.40
   2 -10 -11   25.00    2.50
   2  10  11   25.60    3.60
  -2  10 -11   28.50    2.20
   2 -10 -11   23.00    2.20
   3  10 -11    1.60    0.70
  -3 -10 -11    0.90    0.80
   3  10  11    1.00    0.70
   3 -10 -11    1.30    0.60
  -3  10 -11    1.30    0.60
   3 -10 -11    0.90    0.50
   3  10  11    1.30    1.20
   3  10  11    3.50    1.50
  -3  10 -11    1.70    0.70
   4  10 -11    1.60    0.60
  -4 -10 -11    1.50    0.70
   4  10  11    1.80    0.80
   4 -10 -11    1.10    0.50
   4  10  11    1.50    0.70
  -4  10 -11    1.40    0.60
   4  10  11    0.40    0.80
   5  10  11   20.10    1.80
   5  10  11   20.80    1.80
  -5  10 -11   20.60    1.50
   0 -11 -11    1.50    0.60
   0 -11 -11    1.60    0.70
   0  11 -11    0.40    0.60
   0  11 -11    0.20    0.50
   1  11 -11  124.09    6.50
  -1 -11 -11  131.49    7.00
   1  11 -11  122.29    7.00
   1 -11 -11  125.49    6.80
  -1  11 -11  127.29    6.90
   1  11  11  118.09    8.90
   1  11  11  129.69    6.90
   1 -11 -11  129.59    7.10
  -1  11 -11  124.09    6.60
  -2 -11 -11   27.80    2.30
   2  11 -11   24.10    2.30
  -2  11 -11   24.90    2.20
   2 -11 -11   25.80    2.30
   2 -11 -11   22.70    2.00
   2  11  11   22.10    2.20
  -2  11 -11   25.20    2.00
   2  11  11   25.70    3.50
   3  11 -11   29.40    2.40
  -3 -11 -11   26.30    2.30
   3  11  11   26.70    3.50
   3  11  11   28.90    2.30
  -3  11 -11   30.00    2.10
   3 -11 -11   28.20    2.30
  -3  11 -11   29.00    2.40
   3 -11 -11   27.40    1.80
   3  11  11   30.50    2.40
   4  11 -11   22.90    1.80
  -4 -11 -11   22.60    2.50
  -4  11 -11   23.80    2.00
  -4  11 -11   18.70    1.60
   4  11  11   23.50    1.90
   4  11  11   20.30    2.70
   4  11  11   22.00    1.70
  -5  11 -11   21.20    1.50
   5  11  11   23.60    1.80
   0  12 -11   64.69    3.80
   0 -12 -11   70.49    4.20
   0  12 -11   63.49    4.20
   1  12 -11   17.70    1.90
  -1 -12 -11   20.20    1.90
  -1  12 -11   18.50    1.70
  -1  12 -11   18.30    1.80
   1 -12 -11   16.20    1.70
   1  12  11   17.10    2.80
   1  12  11   13.80    1.60
   2  12 -11   16.90    1.70
   2  12  11   16.70    1.60
   2 -12 -11   14.40    1.80
  -2  12 -11   19.50    1.60
   2  12  11   16.30    2.70
  -3 -12 -11    4.40    0.90
   3  12 -11    4.10    0.80
  -3  12 -11    4.90    0.80
   3  12  11    5.90    0.90
   3  12  11    3.40    1.20
  -4 -12 -11   13.80    1.30
   4  12  11    9.90    1.70
  -4  12 -11   15.70    1.20
  -4  12 -11   14.60    1.20
   4  12  11   14.20    1.30
   0  13 -11    6.80    0.90
   0  13  11    8.10    2.00
   0  13 -11    9.50    1.80
   0 -13 -11    9.80    1.40
   1  13 -11    3.30    0.80
  -1 -13 -11    3.10    0.80
  -1  13 -11    3.80    0.90
  -1  13 -11    4.50    0.80
   1  13  11    3.30    1.10
   1 -13 -11    3.60    0.80
  -2 -13 -11    2.30    0.60
   2  13 -11    2.60    0.60
  -2  13 -11    2.10    0.60
   2  13  11    2.10    0.60
  -2  13 -11    2.40    0.70
   2  13  11    1.30    1.00
   2 -13 -11    1.70    0.70
  -3 -13 -11   21.60    2.00
   3  13  11   16.40    1.30
  -3  13 -11   18.70    1.40
   3  13  11   14.20    2.10
   0  14 -11    0.60    0.50
   0  14  11   -0.10    0.60
   0 -14 -11   -0.20    0.30
   1  14 -11    0.30    0.40
  -1 -14 -11    0.60    0.40
  -1  14  11   -0.30    0.40
   1  14  11    0.50    0.60
  -1  14 -11    0.50    0.40
   1 -14 -11    0.50    0.60
  -2 -14 -11   66.59    4.00
   2  14 -11   56.89    3.10
  -2  14 -11   57.89    3.00
   0  15  11   33.60    2.80
   0   0 -12   16.30    1.90
   0   0 -12   13.00    1.70
  -1   0 -12   10.70    1.70
   1   0 -12   10.10    1.40
   1   0 -12   12.30    1.70
  -2   0  12  215.28   11.20
   2   0  12  280.67   15.20
   3   0  12  246.78   12.40
   3   0 -12  226.88   11.70
   3   0 -12  220.78   12.00
  -3   0  12  248.28   11.30
   4   0 -12    4.00    1.00
   4   0 -12    4.40    0.90
   4   0  12    5.50    1.50
  -4   0  12    6.10    1.10
   5   0 -12   12.20    1.50
   5   0  12   13.30    1.80
  -5   0  12    8.40    1.20
  -6   0  12   15.60    1.40
   6   0  12   18.00    1.70
   6   0 -12   15.70    1.40
  -7   0  12   25.80    1.60
   0   1 -12  133.59    7.00
   0  -1 -12  125.29    7.00
   0   1 -12  138.79    7.30
   0  -1 -12  119.39    7.00
   1   1 -12   48.20    3.30
   1   1 -12   48.10    3.40
   1   1  12   47.10    3.60
  -1   1 -12   39.20    3.10
   1  -1 -12   42.30    3.30
   1  -1 -12   43.50    3.20
  -1   1 -12   40.30    3.30
   2   1 -12  132.49    7.40
   2  -1  12  125.69    9.60
   2   1  12  123.09    7.60
  -2  -1  12  122.19    6.40
   2  -1 -12  130.19    7.70
   3   1 -12    8.00    1.40
  -3   1  12   10.00    1.20
   3  -1  12    6.40    1.70
   3   1 -12   11.00    1.70
   3  -1 -12    8.30    1.60
   3   1  12   10.40    1.70
   3  -1 -12    8.80    1.40
  -4   1  12    5.90    1.00
   4   1 -12    3.50    1.10
   4  -1  12    5.10    1.30
   4   1 -12    5.30    1.10
   4  -1 -12    6.00    1.30
   4   1  12    4.90    1.30
   4  -1 -12    4.90    1.00
   4   1  12    0.70    2.00
   5   1 -12   13.50    1.60
   5  -1  12   13.70    1.80
  -5   1  12   14.30    1.40
   5   1  12   14.80    2.00
  -5  -1  12   15.10    1.50
   5  -1 -12   13.70    1.70
   6   1 -12    1.20    0.50
  -6   1  12    1.00    0.40
   6   1  12    0.80    0.60
  -6  -1  12    0.40    0.40
   6  -1 -12    1.20    0.50
  -7   1  12    6.60    0.70
  -7  -1  12    6.10    0.70
   0  -2 -12   31.50    2.80
   0   2 -12   33.40    2.70
   0  -2 -12   32.10    2.70
   0   2  12   35.10    2.90
   0   2 -12   32.30    2.70
   1   2 -12   85.89    5.40
   1   2 -12   87.59    5.10
  -1  -2 -12   87.69    6.00
  -1   2 -12   87.99    5.20
   1  -2 -12   88.89    5.20
  -1   2 -12   83.79    5.00
   1  -2 -12   79.79    5.30
   1   2  12   93.19    5.70
   2   2 -12   17.30    2.00
   2  -2  12   19.00    2.20
   2   2 -12   20.00    2.20
   2  -2 -12   16.80    2.00
   2  -2 -12   14.80    1.90
   2   2  12   19.40    2.20
   3   2 -12    6.10    1.40
   3   2 -12    4.10    0.90
  -3   2  12    4.10    0.80
   3  -2  12    4.70    1.30
   3  -2 -12    3.10    1.00
   3   2  12    4.80    1.30
   3   2  12    1.10    1.50
   3  -2 -12    4.00    1.00
   4  -2  12    3.90    1.20
   4   2 -12    3.70    0.90
   4   2 -12    1.80    0.80
  -4   2  12    3.30    0.60
   4   2  12    4.10    1.30
   4  -2 -12    3.60    0.80
   4  -2 -12    3.00    1.00
   5  -2  12    0.40    0.80
   5   2 -12    1.50    0.70
  -5   2  12    2.40    0.60
   5   2  12    1.80    1.10
   5   2  12    1.00    0.70
   5  -2 -12    0.60    0.60
   5   2  12    1.50    1.10
  -6   2  12   61.39    3.20
   6   2 -12   57.19    3.20
  -6  -2  12   55.09    3.40
   6   2  12   55.19    3.00
   6   2  12   48.60    3.90
   6   2  12   56.39    3.60
   6  -2 -12   61.59    3.30
  -7   2  12    1.40    0.40
  -7  -2  12    0.80    0.30
   0   3 -12   39.90    3.20
   0   3  12   43.10    3.50
   0  -3 -12   39.80    3.20
   0   3 -12   47.20    3.20
   0  -3 -12   39.50    3.10
   1   3 -12   23.90    2.40
  -1  -3 -12   19.40    2.50
  -1   3  12   23.30    2.30
   1   3 -12   22.30    2.30
   1   3  12   26.20    3.40
  -1   3 -12   22.00    2.30
   1  -3 -12   19.10    2.20
   1  -3 -12   24.60    2.40
  -1   3 -12   24.90    2.10
   2   3 -12    3.20    0.90
   2   3 -12    1.70    0.80
  -2   3  12   -0.30    0.80
   2   3  12    3.70    1.20
   2  -3 -12    2.10    0.80
   2   3  12    1.20    1.40
   2  -3 -12    2.40    1.00
  -2   3 -12    2.00    0.90
  -3   3  12    5.30    0.90
  -3   3  12    5.60    0.90
   3   3 -12    7.80    1.50
   3  -3  12    5.80    1.10
   3   3 -12    4.50    1.00
   3   3  12    5.10    1.40
   3   3  12    4.00    1.70
   3  -3 -12    5.80    1.30
   3  -3 -12    7.60    1.50
  -4   3  12   25.80    1.90
   4   3 -12   24.20    2.50
   4  -3  12   23.20    2.40
   4   3 -12   27.40    2.10
   4  -3 -12   27.70    2.20
   4   3  12   30.30    2.90
   4  -3 -12   30.10    2.60
   4   3  12   24.50    3.30
   5   3 -12  110.79    6.10
  -5   3  12  107.89    5.50
   5   3  12   93.09    7.00
   5  -3 -12  106.89    6.00
   5   3  12  115.99    6.60
  -6   3  12    3.70    0.70
   6   3  12    1.60    0.90
   6   3  12    3.70    0.80
  -6  -3  12    2.70    0.70
   6  -3 -12    3.10    0.60
   6   3  12    2.70    0.80
  -7   3  12    4.20    0.60
  -7  -3  12    3.20    0.50
   0  -4 -12    4.30    1.10
   0   4 -12    4.10    1.30
   0   4 -12    2.40    1.00
   0  -4 -12    4.90    1.10
   1   4 -12   57.79    4.10
  -1  -4 -12   54.59    3.90
  -1  -4 -12   50.09    3.80
   1   4 -12   68.49    4.10
  -1   4 -12   55.89    3.90
   1  -4 -12   59.09    5.50
  -1   4 -12   56.09    3.80
   1  -4 -12   62.49    4.10
   1   4  12   55.69    4.20
   2   4 -12   10.00    1.50
  -2   4  12   12.70    1.70
   2   4 -12    9.60    1.50
  -2   4 -12   10.10    1.30
   2  -4 -12    8.20    1.70
   2  -4 -12    8.50    1.50
   2   4  12   10.00    2.40
   2   4  12    8.70    1.70
   3  -4  12   23.50    2.40
   3   4 -12   28.00    2.30
  -3   4  12   23.20    1.70
   3   4 -12   26.40    2.60
   3   4  12   26.40    2.80
   3  -4 -12   23.20    2.40
   3   4  12   25.90    3.40
   3  -4 -12   22.50    2.20
   4   4 -12   20.20    2.30
   4   4 -12   21.20    2.10
   4  -4  12   17.90    2.10
   4  -4 -12   22.90    2.40
   4   4  12   19.40    2.50
   4   4  12   22.20    4.30
  -5   4  12    3.00    0.60
   5   4 -12    1.80    0.60
   5   4  12    0.50    0.80
   5  -4 -12    1.10    0.60
   5   4  12    3.70    1.00
  -6   4  12    7.70    0.90
   6  -4 -12    6.70    1.00
   6   4  12    9.80    1.20
   6   4  12    6.70    1.20
  -7   4  12    8.30    0.70
  -7  -4  12    6.40    0.90
   0  -5 -12   13.70    3.00
   0   5 -12   11.90    1.60
   0  -5 -12   14.80    1.80
   0   5 -12   12.80    1.80
   0   5  12   13.40    1.90
  -1  -5 -12   37.90    3.70
   1   5 -12   34.80    2.80
  -1   5  12   33.40    3.00
   1   5 -12   40.80    3.10
  -1   5 -12   34.00    2.90
   1   5  12   37.10    3.40
  -1   5 -12   37.50    2.70
   1  -5 -12   38.80    3.10
   1  -5 -12   42.30    3.10
   2   5 -12   -0.50    0.50
  -2   5  12    1.90    0.80
   2   5 -12    0.50    0.80
   2   5  12    1.40    1.00
  -2   5 -12    0.90    0.60
   2   5  12   -0.30    0.60
   2  -5 -12    0.60    0.70
   3  -5  12   22.90    2.20
   3   5 -12   25.40    2.20
  -3   5  12   25.40    1.70
   3   5 -12   23.30    2.40
   3   5  12   23.00    2.60
   3  -5 -12   23.80    2.40
   3   5  12   25.10    3.40
   3  -5 -12   20.30    2.10
  -3   5 -12   25.10    2.00
  -4   5  12   -0.40    0.40
   4   5 -12    0.20    0.60
   4  -5  12    0.90    0.90
   4   5  12    0.10    0.50
   4   5  12    1.00    1.10
   4  -5 -12    0.60    0.50
   4  -5 -12    0.30    0.60
  -4   5 -12   -0.50    0.60
  -5   5  12   14.10    1.20
   5   5 -12   11.70    1.50
   5   5  12   17.10    2.00
   5   5  12    9.30    2.10
   5  -5 -12   11.70    1.50
  -6   5  12   24.60    1.50
   6   5  12   19.80    2.40
   6   5  12   23.20    2.00
  -7   5  12    3.40    0.60
  -7  -5  12    4.20    0.50
   0  -6 -12   53.89    3.80
   0   6 -12   49.30    3.80
   0  -6 -12   54.59    3.90
   0   6  12   57.49    4.10
   0   6 -12   59.69    3.80
  -1   6  12   48.30    3.60
   1   6 -12   46.90    3.40
  -1  -6 -12   48.70    3.50
  -1  -6 -12   49.90    3.40
   1   6 -12   45.70    3.60
   1   6  12   49.80    3.90
   1  -6 -12   46.80    3.60
  -1   6 -12   44.40    3.20
  -1   6 -12   45.30    3.40
   1  -6 -12   48.50    3.50
  -2  -6 -12   52.99    3.90
   2   6 -12   58.59    4.10
   2   6 -12   56.79    3.80
  -2   6 -12   56.89    3.50
  -2   6 -12   54.19    3.80
   2  -6 -12   56.69    3.90
   2   6  12   57.09    4.30
   2   6  12   59.49    5.60
   2  -6 -12   58.69    4.20
   3   6 -12   18.90    2.10
   3   6 -12   19.20    1.80
  -3   6 -12   13.30    2.20
   3   6  12   13.70    2.70
   3  -6 -12   15.70    2.00
   3  -6 -12   15.50    1.70
   3   6  12   16.00    2.20
  -4   6  12   31.20    2.00
   4   6 -12   31.20    2.70
  -4   6 -12   37.50    2.30
   4   6  12   24.90    3.50
   4  -6 -12   29.70    2.20
   4  -6 -12   29.60    2.60
   4   6  12   33.50    3.00
   5   6 -12    3.30    1.00
  -5   6  12    4.00    0.70
  -5   6 -12    5.40    0.80
   5   6  12    2.20    1.10
   5  -6 -12    4.20    0.80
   5   6  12    5.00    1.20
  -6   6  12    4.50    0.60
   6   6  12    5.30    0.90
   6   6  12    3.20    1.00
   0   7  12   -0.60    0.60
   0  -7 -12    1.30    0.60
   0  -7 -12    0.60    0.60
   0   7 -12    0.70    0.60
   1   7 -12    9.60    1.60
  -1  -7 -12    7.30    1.30
   1   7 -12    5.90    1.10
  -1   7  12    6.70    1.40
  -1  -7 -12   10.00    1.50
  -1   7 -12    9.30    1.50
   1   7  12    9.60    1.60
  -1   7 -12   10.00    1.30
   1  -7 -12    7.10    1.40
   1  -7 -12    8.80    1.60
  -2  -7 -12   17.80    2.10
   2   7 -12   19.80    2.20
   2   7 -12   21.00    2.00
  -2   7 -12   20.30    1.80
   2  -7 -12   19.80    2.10
  -2   7 -12   19.10    2.00
   2   7  12   14.10    2.10
   2   7  12   18.40    3.00
   2  -7 -12   16.50    2.00
   3   7 -12   24.20    2.00
   3   7 -12   22.10    2.40
   3   7  12   23.50    3.40
  -3   7 -12   20.50    1.90
   3  -7 -12   23.30    2.10
   3   7  12   24.20    2.60
   3  -7 -12   26.30    2.40
  -3   7 -12   26.80    2.20
  -4   7  12    9.90    0.90
   4   7 -12    9.80    1.40
   4   7  12   12.90    1.90
  -4   7 -12   12.40    1.40
   4  -7 -12   10.00    1.10
   4  -7 -12   10.50    1.50
   4   7  12   11.00    2.40
  -5   7  12   55.79    2.90
   5   7 -12   55.09    3.20
   5   7  12   60.09    3.90
   5  -7 -12   52.79    4.10
  -5   7 -12   54.49    3.10
  -6   7  12    1.30    0.30
   6   7  12    1.60    0.80
   6   7  12    1.30    0.50
  -6   7 -12    0.40    0.80
   0  -8 -12    4.00    1.10
   0   8  12    3.30    0.90
   0   8 -12    3.40    1.10
   0   8 -12    3.00    1.00
   0  -8 -12    2.30    0.90
  -1  -8 -12   11.40    2.10
   1   8 -12   14.70    1.80
   1   8 -12   13.60    1.80
  -1  -8 -12   17.00    1.90
   1  -8 -12   10.80    1.70
   1  -8 -12   15.60    1.80
  -1   8 -12   15.80    1.90
   1   8  12   14.40    1.90
  -1   8 -12   10.50    1.50
   2   8 -12   19.50    2.20
  -2  -8 -12   14.20    1.90
  -2   8 -12   20.80    1.80
   2   8  12   19.90    2.60
   2   8  12   20.00    3.30
  -2   8 -12   21.80    2.10
   2  -8 -12   21.10    3.30
   3   8 -12    9.70    1.10
   3   8 -12    8.80    1.40
  -3  -8 -12    7.40    1.50
   3   8  12    6.80    1.90
  -3   8 -12    8.60    1.30
   3  -8 -12    4.50    1.10
   3  -8 -12    7.30    1.20
   3   8  12    6.10    1.30
   4   8 -12    0.00    0.50
  -4   8  12   -0.20    0.40
  -4   8 -12    0.80    0.50
   4  -8 -12    0.80    0.60
   4   8  12    1.50    0.70
   4   8  12    1.60    1.10
   5   8 -12   16.40    1.50
  -5   8 -12   16.90    1.40
   5   8  12   16.80    2.40
   5  -8 -12   17.00    1.50
   6   8  12    3.00    0.90
   0   9  12   15.20    1.80
   0   9 -12   16.80    2.10
   0  -9 -12   19.80    2.00
   0  -9 -12   19.40    2.00
   0   9 -12   20.70    2.00
   1   9 -12   35.00    3.00
   1   9 -12   35.40    2.80
  -1  -9 -12   38.70    2.80
  -1  -9 -12   39.20    3.00
  -1   9 -12   32.60    2.80
   1   9  12   35.60    2.90
   1  -9 -12   34.60    2.90
  -1   9 -12   35.40    2.80
   1  -9 -12   36.70    2.90
   2   9 -12   20.70    2.20
  -2  -9 -12   20.80    2.10
   2   9 -12   22.50    1.90
   2  -9 -12   18.90    2.00
   2   9  12   20.40    3.30
  -2   9 -12   17.00    1.80
  -2   9 -12   20.50    2.00
   2   9  12   21.80    2.30
   2  -9 -12   20.10    2.10
  -3  -9 -12   26.40    2.80
   3   9 -12   29.10    2.50
  -3   9 -12   28.00    2.30
   3   9  12   32.50    2.80
   3  -9 -12   30.00    2.20
   3   9  12   25.30    3.50
  -3   9 -12   30.80    2.20
   3  -9 -12   29.80    2.50
  -4  -9 -12   12.50    1.80
   4   9 -12   11.70    1.50
   4   9  12   11.10    2.20
   4   9  12    9.00    1.50
   4  -9 -12   12.80    1.50
  -4   9 -12   12.60    1.20
  -4   9 -12    9.10    1.40
  -5   9 -12   14.70    1.20
   5   9  12   13.10    1.40
   0  10 -12   13.40    1.60
   0 -10 -12   12.30    1.70
   0 -10 -12   14.20    1.70
   0  10  12   11.20    1.70
   0  10 -12   15.80    1.90
  -1 -10 -12    9.40    1.40
   1  10 -12   11.10    1.30
   1  10 -12    9.20    1.50
  -1 -10 -12    8.80    1.50
   1  10  12    9.00    2.40
   1  10  12    9.50    1.50
  -1  10 -12    6.70    1.20
   1 -10 -12   11.00    1.50
  -1  10 -12   12.30    1.50
   1 -10 -12    9.90    1.60
   2  10 -12   22.80    1.70
   2  10 -12   22.30    2.20
  -2 -10 -12   23.70    2.20
  -2  10 -12   23.10    1.90
   2  10  12   20.20    2.20
   2  10  12   19.30    3.30
   2 -10 -12   23.30    2.30
   2 -10 -12   19.90    1.90
  -2  10 -12   23.00    2.00
  -3 -10 -12   30.50    2.30
   3  10 -12   27.60    2.30
  -3  10 -12   31.20    2.20
   3  10  12   27.60    2.50
   3  10  12   24.50    3.40
   3 -10 -12   26.00    2.30
  -3  10 -12   27.40    2.20
  -4 -10 -12   65.89    3.90
   4  10 -12   73.09    3.80
   4 -10 -12   69.09    3.90
  -4  10 -12   68.69    3.70
  -4  10 -12   66.19    3.80
   4  10  12   72.99    4.20
   4  10  12   59.99    5.10
  -5  10 -12    3.20    0.60
   5  10  12    3.30    0.70
   5  10  12    1.70    1.00
   0  11 -12    4.50    0.90
   0 -11 -12    3.80    1.10
   0 -11 -12    7.60    1.20
   0  11 -12    6.70    1.30
   1  11 -12   58.29    3.40
   1  11 -12   62.39    4.00
  -1 -11 -12   61.59    3.90
   1 -11 -12   59.49    3.90
  -1  11 -12   57.39    3.80
   1  11  12   60.79    3.70
   1 -11 -12   52.79    3.70
   1  11  12   57.39    5.60
  -1  11 -12   63.39    3.70
   2  11 -12    4.10    0.90
   2  11  12    6.20    1.10
   2 -11 -12    6.10    1.00
  -2  11 -12    8.50    1.90
   2  11  12    3.60    1.50
  -2  11 -12    6.30    1.10
   2 -11 -12    7.00    1.10
  -3 -11 -12   21.90    1.80
   3  11 -12   19.50    1.70
  -3  11 -12   22.30    1.70
   3  11  12   20.50    1.80
   3 -11 -12   19.90    1.80
  -3  11 -12   20.50    1.70
  -4 -11 -12    7.30    1.10
  -4  11 -12    8.90    0.90
   4  11  12    8.90    1.00
   0  12  12  142.09    9.40
   0 -12 -12  147.99    7.80
   0  12 -12  143.89    7.20
   0  12 -12  138.89    8.60
  -1 -12 -12    0.20    0.50
   1  12 -12   -0.30    0.50
   1 -12 -12    0.20    0.50
   1  12  12    0.20    0.90
  -1  12 -12    1.00    0.60
  -1  12 -12    0.70    0.70
  -2 -12 -12   36.70    2.50
   2  12 -12   34.60    2.50
  -2  12 -12   34.60    2.30
  -2  12 -12   38.60    2.50
   2  12  12   30.30    2.50
   2 -12 -12   34.70    2.20
   2  12  12   31.40    3.50
  -3 -12 -12    5.80    1.20
  -3  12 -12    2.80    0.80
  -3  12 -12    5.20    0.80
   3  12  12    2.90    0.80
   3  12  12    2.90    1.20
   4  12  12    4.20    1.00
   4  12  12    3.10    0.50
   0  13  12    0.10    0.60
   0  13 -12    0.90    0.60
   0  13 -12    0.00    0.50
   0 -13 -12   -0.10    0.40
  -1 -13 -12    2.40    0.60
  -1  13  12    1.30    0.80
   1  13 -12    3.00    0.70
  -1  13 -12    2.90    0.80
  -1  13 -12    2.00    0.50
   1  13  12    3.10    1.20
   1 -13 -12    2.20    0.50
  -2 -13 -12   16.60    1.40
  -2  13 -12   17.70    1.40
  -2  13 -12   17.30    1.30
  -3 -13 -12    5.60    0.70
   3  13  12    2.10    0.80
  -3  13 -12    3.60    0.60
  -3  13 -12    3.80    0.70
   0  14 -12    1.20    0.50
   0  14  12    1.40    0.70
   0 -14 -12    0.90    0.40
  -1  14  12    5.00    1.00
   1  14 -12    4.10    0.60
  -1  14 -12    6.00    0.80
   1  14  12    3.60    1.00
   0   0 -13   -2.10    1.10
   1   0 -13   79.09    4.80
   1   0  13   79.29    5.30
  -1   0 -13   74.59    4.70
  -1   0 -13   66.79    4.70
   1   0 -13   80.99    5.00
   2   0  13   61.09    4.40
   2   0 -13   56.19    4.10
   2   0 -13   56.79    3.90
   3   0  13   54.49    4.30
   3   0 -13   55.89    3.80
  -3   0  13   55.29    3.30
   3   0 -13   59.79    4.20
   4   0  13    0.70    0.80
   4   0 -13    1.00    0.60
  -4   0  13    1.30    0.50
   5   0  13    0.90    0.60
  -5   0  13    0.50    0.40
   5   0 -13    0.00    0.50
   6   0 -13    2.10    0.60
   6   0  13    0.30    0.80
  -6   0  13    1.00    0.30
  -7   0  13    7.80    0.60
   0   1  13   44.60    3.70
  -1  -1 -13   17.70    2.20
   1   1 -13   20.00    2.00
  -1  -1 -13   22.10    3.10
   1   1 -13   24.50    2.40
   1  -1 -13   23.00    2.30
  -1   1 -13   20.20    2.40
   1  -1 -13   19.30    2.20
   1   1  13   29.20    2.70
   2   1 -13   23.60    2.40
   2   1 -13   23.20    2.50
   2  -1  13   25.60    2.60
   2  -1 -13   27.30    2.60
   2   1  13   27.10    2.80
   2  -1 -13   28.40    2.50
   3  -1  13   32.40    3.00
   3   1 -13   33.70    2.70
   3   1 -13   34.00    3.00
   3  -1 -13   38.10    2.90
  -3  -1  13   31.90    2.30
   3   1  13   32.40    3.10
   3  -1 -13   36.70    3.10
   4  -1  13   11.90    1.80
   4   1 -13    9.70    2.10
  -4   1  13   11.90    1.30
   4   1 -13    9.30    1.30
   4  -1 -13    8.70    1.30
  -4  -1  13   11.10    1.20
   4   1  13   13.10    1.90
   4  -1 -13   14.30    2.60
   5   1 -13    7.60    1.30
  -5   1  13    7.90    0.90
   5  -1  13    7.00    1.20
  -5  -1  13    8.60    1.00
   5  -1 -13    7.90    1.30
   5   1  13    8.30    1.30
  -6   1  13   27.10    1.70
   6  -1 -13   23.90    1.70
  -6  -1  13   24.50    1.70
   6   1  13   24.60    2.10
  -7   1  13   17.70    1.10
  -7  -1  13   17.80    1.10
   0   2 -13   38.70    3.20
   0  -2 -13   49.80    3.50
   0   2  13   49.90    3.70
   0   2 -13   46.90    3.70
   1   2 -13    5.30    1.10
   1   2 -13    6.20    1.50
  -1   2  13    4.70    1.20
   1   2  13    7.50    1.60
   1  -2 -13    8.90    1.40
   1  -2 -13    4.20    1.10
   2  -2  13  117.59    7.20
   2   2 -13  124.39    7.10
   2   2 -13  135.99    6.90
  -2   2 -13  110.09    6.40
   2   2  13  117.99    7.20
   2  -2 -13  113.69    6.70
   2  -2 -13  119.19    7.00
   3   2 -13   13.30    1.70
   3   2 -13   16.70    2.00
  -3   2  13   13.40    1.70
   3  -2  13   15.80    1.90
  -3   2  13   12.30    1.30
   3  -2 -13   18.40    2.10
   3  -2 -13   14.70    1.80
  -3  -2  13   14.40    1.50
   3   2  13   14.00    2.10
   4   2 -13   -0.30    0.50
   4  -2  13    0.20    0.70
   4   2 -13    2.10    0.60
  -4   2  13    1.40    0.50
   4   2  13    2.30    0.80
   4  -2 -13    1.90    0.70
   4   2  13   -1.70    1.70
   4  -2 -13    0.70    0.60
  -4  -2  13    1.70    0.60
  -5   2  13   24.10    1.80
   5   2 -13   26.10    2.20
   5   2  13   26.10    2.50
  -5  -2  13   27.00    1.90
   5  -2 -13   26.70    2.30
   6   2 -13    1.00    0.80
  -6   2  13    1.50    0.40
   6  -2 -13    3.00    0.60
  -6  -2  13    0.50    0.40
   6   2  13    0.70    0.60
  -7  -2  13    5.20    0.50
   0   3 -13   23.80    2.30
   0  -3 -13   17.90    2.10
   0   3  13   21.40    2.30
   0  -3 -13   21.50    2.20
   0   3 -13   19.80    2.00
  -1   3  13   15.00    1.90
  -1  -3 -13    9.50    1.60
  -1  -3 -13   11.30    1.70
   1   3 -13   10.00    1.60
   1   3 -13    9.30    1.80
   1  -3 -13   10.00    1.60
  -1   3 -13    9.80    1.50
  -1   3 -13    9.10    1.60
   1  -3 -13   13.60    1.70
   1   3  13   13.60    1.90
   2   3 -13   31.60    2.60
  -2   3  13   26.90    2.60
   2   3 -13   25.40    2.60
   2  -3  13   32.30    2.90
   2  -3 -13   26.30    2.50
   2   3  13   31.00    3.00
   2  -3 -13   31.20    2.70
  -2   3 -13   21.90    2.20
  -3   3  13   68.89    4.50
   3  -3  13   70.79    4.90
   3   3 -13   84.69    4.70
   3   3 -13   79.69    5.00
   3  -3 -13   61.39    4.60
   3  -3 -13   69.49    4.50
   3   3  13   75.19    5.20
  -4   3  13   71.79    3.90
   4  -3  13   74.69    4.80
   4   3 -13   73.09    4.80
   4   3 -13   73.09    4.10
   4  -3 -13   76.29    4.90
   4   3  13   79.79    5.20
   4  -3 -13   80.29    4.30
   5   3 -13    6.70    1.20
  -5   3  13    7.20    0.80
   5  -3 -13    8.10    1.20
   5   3  13    4.50    1.00
  -5  -3  13    7.00    1.00
   5   3  13    3.90    1.30
  -6   3  13   24.70    1.50
  -6  -3  13   25.90    1.70
   6   3  13   24.50    2.00
   0   4 -13    2.20    0.90
   0   4  13    3.10    1.00
   0  -4 -13    3.20    0.90
   0   4 -13    3.30    1.00
  -1  -4 -13   35.90    2.80
  -1  -4 -13   29.40    2.60
   1   4 -13   29.00    2.60
  -1   4  13   32.30    2.90
   1   4 -13   33.20    2.90
  -1   4 -13   30.30    2.50
   1  -4 -13   31.70    2.70
   1   4  13   29.70    3.80
  -1   4 -13   30.30    2.70
   1  -4 -13   30.20    2.70
   1   4  13   33.30    3.00
   2   4 -13   25.90    2.40
  -2   4  13   26.40    2.50
   2  -4  13   27.10    2.60
   2   4 -13   25.70    2.60
  -2   4 -13   20.40    2.40
   2   4  13   29.60    3.60
   2  -4 -13   27.40    2.50
  -2   4 -13   24.90    2.20
   2   4  13   28.50    2.90
   2  -4 -13   26.20    2.50
   3   4 -13    2.00    0.80
   3   4 -13    2.50    0.90
   3  -4  13    2.40    0.80
   3   4  13    1.90    0.90
   3  -4 -13    3.00    0.90
   3   4  13    2.60    1.70
   3  -4 -13    3.20    0.90
   4  -4  13   47.90    3.50
  -4   4  13   48.80    2.80
   4   4 -13   56.59    3.80
   4   4  13   54.09    4.00
   4  -4 -13   47.20    3.10
   4  -4 -13   51.29    3.60
   4   4  13   44.60    4.50
   5   4 -13   20.00    1.80
   5   4  13   15.50    2.30
   5  -4 -13   21.00    1.80
   5   4  13   22.00    2.10
  -6   4  13   21.00    1.30
  -6  -4  13   21.10    1.40
   6  -4 -13   22.10    1.40
   6   4  13   20.00    1.80
   0   5 -13   29.80    2.50
   0   5 -13   28.00    2.60
   0   5  13   26.20    2.70
   0  -5 -13   30.40    2.60
   0  -5 -13   25.70    2.60
   1   5 -13   80.49    5.40
  -1  -5 -13   83.39    5.20
   1   5 -13   98.29    5.40
  -1   5  13   87.79    5.50
  -1  -5 -13   80.59    5.20
   1   5  13   91.19    5.80
  -1   5 -13   87.99    5.40
  -1   5 -13   88.19    5.10
   1  -5 -13   94.59    5.50
   1  -5 -13   87.99    5.50
   1   5  13   86.29    6.90
  -2   5  13   50.19    3.60
   2  -5  13   56.09    4.00
  -2  -5 -13   42.50    3.50
   2   5 -13   55.39    3.60
   2   5 -13   50.49    3.80
   2  -5 -13   52.09    3.70
   2  -5 -13   47.00    3.70
  -2   5 -13   53.89    3.60
   2   5  13   49.50    5.00
   2   5  13   54.99    4.20
  -2   5 -13   49.80    3.30
   3   5 -13   51.29    3.80
   3  -5  13   51.99    3.70
   3  -5 -13   48.90    4.40
   3   5  13   53.89    5.10
  -3   5 -13   50.49    3.20
  -4   5  13    9.90    1.00
   4   5 -13    9.70    1.50
   4  -5 -13   11.30    1.50
   4  -5 -13   11.30    1.20
   4   5  13    9.90    2.00
   4   5  13   12.60    1.80
  -4   5 -13    8.80    1.40
   5   5 -13    4.80    1.20
  -5   5  13    4.60    0.60
   5   5  13    2.70    1.00
   5   5  13    3.60    0.90
  -6   5  13    1.10    0.30
   6   5  13    0.40    0.70
   6   5  13    1.30    0.50
  -6  -5  13    1.00    0.40
   0   6 -13   26.90    2.50
   0  -6 -13   22.40    2.40
   0   6 -13   28.80    2.40
   0   6  13   26.20    2.60
   0  -6 -13   30.70    2.60
  -1   6  13  166.88    9.20
  -1  -6 -13  170.88    9.00
   1   6 -13  161.08    9.20
   1   6 -13  168.88    9.00
  -1  -6 -13  170.18    8.90
   1  -6 -13  182.78    9.20
   1   6  13  180.48    9.60
  -1   6 -13  169.78    8.80
   1   6  13  173.28   11.10
  -1   6 -13  172.08    9.10
   1  -6 -13  173.98    9.20
   2   6 -13  103.29    5.50
  -2   6  13   75.19    6.50
   2   6 -13   96.69    5.80
  -2  -6 -13   90.49    5.70
   2  -6  13   87.49    7.10
   2   6  13   89.39    5.90
   2  -6 -13   94.49    5.80
   2  -6 -13   93.79    5.50
   2   6  13   91.89    8.20
   3   6 -13    4.60    1.00
   3  -6  13    4.00    1.00
   3   6 -13    3.50    1.00
   3  -6 -13    6.80    1.40
   3   6  13    5.90    1.40
  -3   6 -13    5.30    0.90
   3  -6 -13    5.80    1.10
   3   6  13    3.70    1.40
   4   6 -13   11.10    1.50
   4   6  13   12.20    2.20
   4  -6 -13   13.60    1.60
   4   6  13   11.70    1.70
   4  -6 -13   11.10    1.20
  -5   6  13   10.20    0.80
   5   6 -13   11.50    1.20
   5  -6 -13   11.60    1.20
   5   6  13    7.30    1.60
   6   6  13    5.90    1.30
   6   6  13    4.80    1.00
   0   7 -13    1.80    0.70
   0  -7 -13    1.50    1.00
   0   7  13    5.00    1.60
   0  -7 -13    3.60    1.00
   0   7 -13    3.10    1.00
   1   7 -13   78.79    4.60
  -1  -7 -13   67.69    4.30
  -1   7  13   64.79    4.20
   1   7 -13   70.19    5.20
   1  -7 -13   56.19    5.00
  -1   7 -13   62.79    5.30
  -2  -7 -13   33.50    2.70
   2   7 -13   36.90    3.00
   2   7 -13   31.30    2.60
   2  -7  13   32.20    2.80
  -2   7 -13   28.90    2.40
   2  -7 -13   34.10    2.70
   2   7  13   31.00    3.90
  -2   7 -13   34.30    2.70
   2  -7 -13   37.60    2.90
   2   7  13   35.30    3.10
   3   7 -13   33.40    2.20
  -3  -7 -13   31.40    2.70
   3   7 -13   32.70    2.80
   3  -7 -13   33.40    2.70
   3   7  13   33.90    3.00
  -3   7 -13   27.50    2.60
   3   7  13   32.80    3.90
  -3   7 -13   29.60    2.30
   3  -7 -13   32.60    2.40
   4   7 -13   16.90    1.70
   4   7  13   13.90    2.40
   4  -7 -13   15.20    1.30
   4   7  13   18.00    2.00
  -4   7 -13   14.80    1.50
   4  -7 -13   15.60    1.70
   5   7 -13    4.50    0.90
   5  -7 -13    5.00    0.80
  -5   7 -13    4.10    0.70
   5   7  13    3.60    1.20
   5   7  13    3.60    0.80
   6   7  13    1.30    0.40
   0   8 -13    0.80    0.60
   0  -8 -13   -0.40    0.50
   0   8 -13    1.00    0.60
   0   8  13    0.50    0.60
   0  -8 -13    0.50    0.60
   1   8 -13   96.49    5.90
   1   8 -13   98.69    5.60
  -1   8  13   92.49    5.50
  -1  -8 -13   98.89    5.70
  -1  -8 -13   96.69    5.60
  -1   8 -13   97.29    5.80
   1  -8 -13   93.59    5.60
  -1   8 -13   96.29    5.60
   1  -8 -13  104.89    5.90
   1   8  13   98.69    7.60
   1   8  13   95.39    5.90
  -2  -8 -13    5.20    1.30
   2   8 -13    5.30    1.00
   2   8 -13    4.60    1.10
   2  -8  13    4.10    1.00
   2   8  13    5.30    1.70
  -2   8 -13    8.20    1.30
   2   8  13    4.10    1.20
   2  -8 -13    5.40    1.10
   2  -8 -13    4.40    1.00
  -2   8 -13    4.90    1.00
   3   8 -13   12.50    1.60
  -3  -8 -13   10.00    1.50
   3  -8 -13   11.30    1.50
  -3   8 -13   10.80    1.30
   3   8  13   11.30    1.70
   3   8  13   10.00    2.20
   3  -8 -13    9.30    1.20
  -3   8 -13   13.00    2.20
   4   8 -13    2.10    0.70
   4   8  13    1.90    0.60
  -4   8 -13    3.20    0.70
   4  -8 -13    3.60    0.90
   4   8  13    0.70    0.90
  -5   8 -13    4.70    0.80
   5   8  13    3.20    1.10
   5   8  13    7.60    1.00
   5  -8 -13    5.00    0.80
   0   9 -13   76.29    4.60
   0  -9 -13   81.79    4.80
   0   9  13   69.09    4.50
   0  -9 -13   72.89    4.60
   0   9 -13   77.19    4.80
   1   9 -13    9.70    1.30
  -1  -9 -13   10.50    1.50
  -1  -9 -13    7.30    1.40
   1   9 -13    5.50    1.20
   1  -9 -13    9.20    1.40
   1   9  13    9.40    1.40
  -1   9 -13    9.40    1.60
  -1   9 -13    9.30    1.40
   1   9  13    8.10    2.00
   1  -9 -13    9.20    1.40
   2   9 -13    7.10    1.00
   2  -9  13    8.00    1.30
   2   9 -13    5.90    1.30
  -2  -9 -13    5.70    1.20
  -2   9 -13    5.30    1.10
   2   9  13    5.30    1.20
  -2   9 -13    5.00    1.00
   2  -9 -13    5.40    1.00
   2   9  13    3.70    1.70
   2  -9 -13    6.10    1.30
  -3  -9 -13    7.90    1.30
   3   9 -13    6.30    1.10
   3   9  13    4.70    1.60
  -3   9 -13    5.50    0.90
  -3   9 -13    4.30    1.00
   3   9  13    4.30    1.00
   3  -9 -13    4.80    1.00
  -4  -9 -13   57.39    3.40
   4   9 -13   59.69    3.40
  -4   9 -13   61.59    3.30
   4   9  13   60.09    3.80
   4   9  13   48.20    4.40
   4  -9 -13   61.49    3.50
   5   9  13   16.40    1.40
   5   9  13   11.50    1.60
  -5   9 -13   14.20    1.20
   0 -10 -13   -0.10    0.50
   0  10 -13    0.30    0.60
   0  10 -13    0.00    0.50
   0 -10 -13    0.60    0.60
   0  10  13   -0.40    0.70
  -1 -10 -13    2.00    0.70
  -1 -10 -13    0.20    0.60
   1  10 -13    0.90    0.60
   1  10 -13    0.80    0.50
   1 -10 -13    1.10    0.70
  -1  10 -13    1.70    0.60
   1  10  13    0.30    0.90
   1 -10 -13    0.80    0.60
   1  10  13    1.60    1.00
  -1  10 -13    2.10    0.80
  -2 -10 -13    4.60    1.00
   2  10 -13    4.90    0.80
   2  10 -13    4.30    0.90
   2  10  13    6.70    1.70
   2  10  13    4.90    1.50
  -2  10 -13    5.20    1.00
   2 -10 -13    6.80    1.10
   2 -10 -13    5.70    1.20
  -2  10 -13    5.10    1.10
   3  10 -13    4.40    0.90
  -3 -10 -13    5.60    0.90
   3 -10 -13    3.80    0.60
  -3  10 -13    5.70    0.90
  -3  10 -13    4.00    0.80
   3 -10 -13    4.50    0.90
   3  10  13    3.50    0.80
   3  10  13    3.60    1.30
   4  10 -13   50.89    2.80
  -4 -10 -13   47.80    3.40
   4  10  13   57.19    3.30
  -4  10 -13   54.29    3.00
   4 -10 -13   53.29    3.10
   0  11 -13    0.20    0.60
   0  11  13    1.10    0.90
   0  11 -13    0.70    0.70
   0 -11 -13    0.10    0.50
  -1 -11 -13   10.40    1.40
   1 -11  13    9.60    1.40
   1  11 -13    9.60    1.00
   1 -11 -13   10.70    1.30
  -1  11 -13   11.90    1.80
   1 -11 -13   10.00    1.60
  -1  11 -13   10.60    1.40
   1  11  13    9.30    1.40
   1  11  13    7.50    2.20
  -2 -11 -13    3.60    0.80
   2  11 -13    4.30    0.90
  -2  11 -13    3.00    0.70
  -2  11 -13    3.50    0.80
   2 -11 -13    4.00    0.70
   2  11  13    3.20    1.30
   2  11  13    3.20    0.70
   2 -11 -13    4.80    0.90
   3  11 -13   10.00    1.10
  -3 -11 -13   11.80    1.30
  -3  11 -13   10.30    1.20
   3 -11 -13   12.30    1.20
  -3  11 -13   11.20    1.10
   3  11  13   10.10    1.70
   3  11  13   10.90    1.20
   4  11  13   10.40    1.40
   4  11  13   11.30    1.00
  -4  11 -13   12.60    1.00
   0  12 -13   71.39    4.10
   0  12 -13   70.29    3.70
   0  12  13   72.09    5.40
   0 -12 -13   71.69    4.00
  -1 -12 -13   32.30    2.30
   1  12 -13   30.90    2.30
  -1  12 -13   33.80    2.40
  -1  12 -13   31.70    2.10
   1 -12 -13   30.20    2.10
   1  12  13   29.10    3.30
   2  12 -13    4.60    0.80
  -2 -12 -13    3.90    0.70
   2  12  13    2.30    0.90
  -2  12 -13    4.80    0.90
  -2  12 -13    5.50    0.80
   2 -12 -13    4.20    0.60
  -3  12 -13    4.50    1.00
  -3  12 -13    5.20    0.70
   3  12  13    4.30    1.10
   0  13  13   16.30    2.20
   0 -13 -13   24.40    1.60
   0  13 -13   22.70    1.70
   1  13 -13   20.50    2.00
  -1  13  13   14.90    2.40
   1  13  13   15.90    2.50
   1 -13 -13   23.30    1.30
  -1  13 -13   21.70    1.40
  -2 -13 -13    9.50    0.90
  -2  13 -13    8.60    0.90
  -2  13 -13    8.90    0.80
   2  13  13    7.10    1.20
   0   0 -14  102.79    5.90
   0   0 -14   97.69    6.00
   1   0 -14   19.00    2.10
  -1   0 -14   16.50    2.00
   1   0 -14   20.50    2.20
  -1   0 -14   21.80    2.10
   1   0  14   20.50    2.40
  -2   0 -14   -1.10    0.80
   2   0  14   -0.40    0.50
   2   0 -14   -0.50    0.60
   2   0 -14   -0.30    0.60
   3   0 -14   54.59    5.30
   4   0 -14    1.10    0.50
  -4   0  14    0.60    0.40
   4   0 -14    0.50    0.50
   4   0  14    1.20    0.80
   5   0 -14    0.70    0.50
   5   0  14    1.10    0.60
  -6   0  14    2.20    0.40
   0   1  14   -0.30    0.50
   0   1 -14   -0.10    0.60
   0  -1 -14    0.90    0.70
   0   1 -14   -0.80    0.60
   0  -1 -14    1.00    0.70
  -1   1  14    2.60    0.90
   1   1 -14    4.40    1.10
  -1  -1 -14    3.90    1.00
   1   1 -14    1.30    1.00
   1  -1  14    3.20    1.10
   1   1  14    3.30    1.10
  -1   1 -14    2.50    1.00
  -1   1 -14    4.70    1.10
   1  -1 -14    3.40    1.10
   1  -1 -14    4.30    1.10
   2  -1  14   66.39    4.80
   2   1 -14   64.49    4.40
   2   1 -14   69.29    4.70
   2   1  14   69.99    4.90
   2  -1 -14   71.49    4.70
  -2   1 -14   60.59    4.20
   2  -1 -14   74.29    4.60
   3  -1  14    2.70    1.50
  -3  -1  14   -0.50    0.60
   4   1 -14   90.09    5.40
  -4   1  14   82.49    5.00
   4   1 -14   92.29    4.80
  -4   1  14   85.49    4.40
   4  -1  14   87.59    5.50
   4  -1 -14   94.79    4.80
  -4  -1  14   85.39    4.50
   4   1  14   88.29    5.60
   4  -1 -14   90.99    5.40
  -5   1  14   16.20    1.20
   5   1 -14   18.10    1.70
   5  -1  14   15.70    1.60
   5   1  14   12.70    2.10
   5  -1 -14   15.30    1.60
  -5  -1  14   15.20    1.20
  -6   1  14   12.30    0.90
  -6  -1  14   12.10    0.90
   0  -2 -14   57.69    4.10
   0   2  14   62.29    4.50
   0   2 -14   61.89    4.00
   0  -2 -14   57.99    4.00
   0   2 -14   63.29    4.20
   1   2 -14   12.40    1.70
   1   2 -14    9.80    1.60
  -1   2  14   12.90    1.70
  -1  -2 -14    9.50    1.70
  -1  -2 -14   13.00    1.70
   1  -2 -14   10.90    1.60
   1   2  14   13.20    1.90
   1  -2 -14   11.00    1.60
[truncated: 48,681 more chars]
