# Supplementary material for: Allylic hydroxylation of enones useful for the functionalization of relevant drugs and natural products
Source: Nat Commun. 2023 Apr 26;14:2399. doi: 10.1038/s41467-023-38154-9 (PMC10133259; doi:10.1038/s41467-023-38154-9)
Supplement: Supplementary file 3 — Supplementary Data 1 [file 41467_2023_38154_MOESM3_ESM.zip › Crystal data of compound 2r(with structure factor).cif]

data_cu_20221475_0m
_audit_creation_date               2022-11-23
_audit_creation_method
;
Olex2 1.5
(compiled 2022.04.07 svn.rca3783a0 for OlexSys, GUI svn.r6498)
;
_shelx_SHELXL_version_number       '2018/3'
_audit_contact_author_address      ?
_audit_contact_author_email        ?
_audit_contact_author_name         ''
_audit_contact_author_phone        ?
_publ_contact_author_id_orcid      ?
_publ_section_references
;
Dolomanov, O.V., Bourhis, L.J., Gildea, R.J, Howard, J.A.K. & Puschmann, H.
 (2009), J. Appl. Cryst. 42, 339-341.

Sheldrick, G.M. (2015). Acta Cryst. C71, 3-8.
;
_chemical_name_common              ?
_chemical_name_systematic          ?
_chemical_formula_moiety           'C34 H52 O6'
_chemical_formula_sum              'C34 H52 O6'
_chemical_formula_weight           556.75
_chemical_absolute_configuration   rmad
_chemical_melting_point            ?
loop_
  _atom_type_symbol
  _atom_type_description
  _atom_type_scat_dispersion_real
  _atom_type_scat_dispersion_imag
  _atom_type_scat_source
 'C' 'C' 0.0181 0.0091 'International Tables Vol C Tables 4.2.6.8 and 6.1.1.4'
 'H' 'H' 0.0000 0.0000 'International Tables Vol C Tables 4.2.6.8 and 6.1.1.4'
 'O' 'O' 0.0492 0.0322 'International Tables Vol C Tables 4.2.6.8 and 6.1.1.4'

_shelx_space_group_comment
;
The symmetry employed for this shelxl refinement is uniquely defined
by the following loop, which should always be used as a source of
symmetry information in preference to the above space-group names.
They are only intended as comments.
;
_space_group_crystal_system        'monoclinic'
_space_group_IT_number             4
_space_group_name_H-M_alt          'P 1 21 1'
_space_group_name_Hall             'P 2yb'
loop_
  _space_group_symop_operation_xyz
 'x, y, z'
 '-x, y+1/2, -z'

_cell_length_a                     15.3660(5)
_cell_length_b                     11.8114(3)
_cell_length_c                     34.1656(10)
_cell_angle_alpha                  90
_cell_angle_beta                   95.902(2)
_cell_angle_gamma                  90
_cell_volume                       6168.0(3)
_cell_formula_units_Z              8
_cell_measurement_reflns_used      9848
_cell_measurement_temperature      170
_cell_measurement_theta_max        74.45
_cell_measurement_theta_min        2.60
_shelx_estimated_absorpt_T_max     0.969
_shelx_estimated_absorpt_T_min     0.927
_exptl_absorpt_coefficient_mu      0.637
_exptl_absorpt_correction_T_max    0.7538
_exptl_absorpt_correction_T_min    0.6409
_exptl_absorpt_correction_type     none
_exptl_absorpt_process_details
;
SADABS-2016/2 (Bruker,2016/2) was used for absorption correction.
wR2(int) was 0.1249 before and 0.0801 after correction.
The Ratio of minimum to maximum transmission is 0.8502.
The \l/2 correction factor is Not present.
;
_exptl_absorpt_special_details     ?
_exptl_crystal_colour              colourless
_exptl_crystal_colour_primary      colourless
_exptl_crystal_density_diffrn      1.199
_exptl_crystal_density_meas        ?
_exptl_crystal_density_method      ?
_exptl_crystal_description         block
_exptl_crystal_F_000               2432
_exptl_crystal_size_max            0.12
_exptl_crystal_size_mid            0.08
_exptl_crystal_size_min            0.05
_exptl_transmission_factor_max     ?
_exptl_transmission_factor_min     ?
_diffrn_reflns_av_R_equivalents    0.0599
_diffrn_reflns_av_unetI/netI       0.0691
_diffrn_reflns_Laue_measured_fraction_full  0.994
_diffrn_reflns_Laue_measured_fraction_max  0.982
_diffrn_reflns_limit_h_max         19
_diffrn_reflns_limit_h_min         -16
_diffrn_reflns_limit_k_max         14
_diffrn_reflns_limit_k_min         -14
_diffrn_reflns_limit_l_max         42
_diffrn_reflns_limit_l_min         -41
_diffrn_reflns_number              56200
_diffrn_reflns_point_group_measured_fraction_full  0.946
_diffrn_reflns_point_group_measured_fraction_max  0.919
_diffrn_reflns_theta_full          67.679
_diffrn_reflns_theta_max           74.695
_diffrn_reflns_theta_min           2.600
_diffrn_ambient_temperature        170.00
_diffrn_detector_area_resol_mean   ?
_diffrn_measured_fraction_theta_full  0.994
_diffrn_measured_fraction_theta_max  0.982
_diffrn_measurement_device_type    'Bruker APEX-II CCD'
_diffrn_measurement_method         '\f and \w scans'
_diffrn_radiation_type             CuK\a
_diffrn_radiation_wavelength       1.54178
_diffrn_source                     ?
_diffrn_source_current             1.2
_diffrn_source_power               0.06
_diffrn_source_voltage             50.0
_diffrn_standards_number           0
_reflns_Friedel_coverage           0.781
_reflns_Friedel_fraction_full      0.893
_reflns_Friedel_fraction_max       0.849
_reflns_number_gt                  20267
_reflns_number_total               23262
_reflns_special_details
;
 Reflections were merged by SHELXL according to the crystal
 class for the calculation of statistics and refinement.
 
 _reflns_Friedel_fraction is defined as the number of unique
 Friedel pairs measured divided by the number that would be
 possible theoretically, ignoring centric projections and
 systematic absences.
;
_reflns_threshold_expression       'I > 2\s(I)'
_computing_cell_refinement         'SAINT V8.40A (Bruker, 2019)'
_computing_data_collection         ?
_computing_data_reduction          'SAINT V8.40A (Bruker, 2019)'
_computing_molecular_graphics      'Olex2 1.5 (Dolomanov et al., 2009)'
_computing_publication_material    'Olex2 1.5 (Dolomanov et al., 2009)'
_computing_structure_refinement    'SHELXL 2018/3 (Sheldrick, 2015)'
_computing_structure_solution      'olex2.solve (Bourhis et al., 2015)'
_refine_diff_density_max           0.474
_refine_diff_density_min           -0.350
_refine_diff_density_rms           0.085
_refine_ls_abs_structure_details
;
 Flack x determined using 7146 quotients [(I+)-(I-)]/[(I+)+(I-)]
 (Parsons, Flack and Wagner, Acta Cryst. B69 (2013) 249-259).
;
_refine_ls_abs_structure_Flack     -0.01(9)
_refine_ls_extinction_coef         .
_refine_ls_extinction_method       none
_refine_ls_goodness_of_fit_ref     1.030
_refine_ls_hydrogen_treatment      constr
_refine_ls_matrix_type             full
_refine_ls_number_parameters       1481
_refine_ls_number_reflns           23262
_refine_ls_number_restraints       1
_refine_ls_R_factor_all            0.0936
_refine_ls_R_factor_gt             0.0818
_refine_ls_restrained_S_all        1.030
_refine_ls_shift/su_max            0.000
_refine_ls_shift/su_mean           0.000
_refine_ls_structure_factor_coef   Fsqd
_refine_ls_weighting_details      
 'w=1/[\s^2^(Fo^2^)+(0.1491P)^2^+5.8976P] where P=(Fo^2^+2Fc^2^)/3'
_refine_ls_weighting_scheme        calc
_refine_ls_wR_factor_gt            0.2368
_refine_ls_wR_factor_ref           0.2487
_refine_special_details            ?
_olex2_refinement_description
;
1.a Ternary CH refined with riding coordinates:
 C016(H016), C018(H018), C9(H9A), C01D(H01D), C26(H26), C01J(H01V), C01O(H01O),
  C01S(H01), C01T(H2), C022(H022), C5(H5A), C02X(H02X), C034(H034), C035(H035),
 C039(H039), C3(H3A)
1.b Secondary CH2 refined with riding coordinates:
 C00V(H00A,H00B), C010(H01A,H01B), C013(H01R,H01S), C11(H11A,H11B), C01F(H01H,
 H01I), C01H(H01T,H01U), C01I(H01J,H01K), C01L(H01W,H01X), C01N(H01Y,H),
 C01P(H01C,H01E), C01Q(H01Z,HA), C01V(H01F,H01G), C01W(H01L,H01M), C1(H1B,H1C),
 C15(H15A,H15B), C026(H02,HD), C028(H02K,H02L), C029(H02M,H02N), C16(H16A,H16B),
  C12(H12A,H12B), C02F(H02A,H02B), C02P(H02U,H02V), C02R(H5,HG), C7(H7A,H7B),
 C02V(H02Z,HI), C02Y(H02I,H02J), C25(H25A,H25B), C6(H6A,H6B), C036(H7,HL),
 C037(H03V,H03W), C03A(H03X,H03Y), C2(H2A,H2B), C03D(H9,HO), C03F(H03A,H03B),
 C03H(H03C,H03D), C03I(H10,HP), C03J(H03E,H03F), C31(H31A,H31B), C03T(H03,HS),
 C04A(H04D,H04E)
1.c Idealised Me refined as rotating group:
 C00T(H00D,H00E,H00F), C34(H34A,H34B,H34C), C01X(H01N,H01P,H01Q), C01Y(H3,HB,
 HC), C02H(H02C,H02D,H02E), C19(H19A,H19B,H19C), C02K(H4,HE,HF), C02L(H02O,H02P,
 H02Q), C02N(H02R,H02S,H02T), C02S(H02F,H02G,H02H), C02U(H02W,H02Y,HH), C031(H6,
 HJ,HK), C032(H03S,H03T,H03U), C038(H8,HM,HN), C03K(H03G,H03H,H03I), C21(H21A,
 H21B,H21C), C03P(H03Z,HQ,HR), C03Q(H03J,H03K,H03L), C03S(H03M,H03N,H03O),
 C27(H27A,H27B,H27C), C22(H22A,H22B,H22C), C03X(H1,HT,HU), C03Y(H03P,H03Q,H03R),
  C28(H28A,H28B,H28C), C041(H04A,H04B,H04C), C20(H20A,H20B,H20C), C045(H04R,
 H04S,H04T), C046(H04U,H04V,H04W), C047(H04X,H04Y,HV), C33(H33A,H33B,H33C),
 C049(H04Z,HW,HX), C04B(H04F,H04G,H04H), C30(H30A,H30B,H30C), C04D(H04L,H04M,
 H04N), C04E(H04O,H04P,H04Q), C04G(H04I,H04J,H04K)
1.d Idealised tetrahedral OH refined as rotating group:
 O1(H1A), O006(H006), O008(H008), O00B(H00C)
;
_atom_sites_solution_hydrogens     geom
_atom_sites_solution_primary       ?
_atom_sites_solution_secondary     ?
loop_
  _atom_site_label
  _atom_site_type_symbol
  _atom_site_fract_x
  _atom_site_fract_y
  _atom_site_fract_z
  _atom_site_U_iso_or_equiv
  _atom_site_adp_type
  _atom_site_occupancy
  _atom_site_site_symmetry_order
  _atom_site_calc_flag
  _atom_site_refinement_flags_posn
  _atom_site_refinement_flags_adp
  _atom_site_refinement_flags_occupancy
  _atom_site_disorder_assembly
  _atom_site_disorder_group
 O001 O 0.0590(3) 0.8034(3) 1.13095(12) 0.0332(9) Uani 1 1 d . . . . .
 O002 O 0.4440(3) 1.2812(4) 0.85016(13) 0.0389(10) Uani 1 1 d . . . . .
 O003 O -0.4985(3) 0.6724(4) 0.36757(12) 0.0308(8) Uani 1 1 d . . . . .
 O5 O 0.2868(3) 0.4436(4) 0.69318(13) 0.0410(10) Uani 1 1 d . . . . .
 O1 O 0.1659(3) 0.4622(4) 0.59540(12) 0.0329(9) Uani 1 1 d . . . . .
 H1A H 0.143589 0.455711 0.616715 0.049 Uiso 1 1 calc R U . . .
 O006 O 0.3765(3) 1.5088(4) 1.10394(13) 0.0344(9) Uani 1 1 d . . . . .
 H006 H 0.408016 1.513268 1.125490 0.052 Uiso 1 1 calc R U . . .
 O007 O -0.5442(3) 0.8512(4) 0.37081(15) 0.0434(11) Uani 1 1 d . . . . .
 O008 O 0.1435(3) 1.0018(4) 0.87355(14) 0.0352(9) Uani 1 1 d . . . . .
 H008 H 0.090438 1.020301 0.870229 0.053 Uiso 1 1 calc R U . . .
 O3 O -0.0447(3) 0.9098(5) 0.35224(14) 0.0437(11) Uani 1 1 d . . . . .
 O2 O -0.0094(3) 0.7264(5) 0.34505(13) 0.0413(10) Uani 1 1 d . . . . .
 O00B O -0.3016(3) 0.4729(3) 0.62364(12) 0.0319(9) Uani 1 1 d . . . . .
 H00C H -0.348855 0.457243 0.632756 0.048 Uiso 1 1 calc R U . . .
 O00C O 0.2910(4) 1.1543(5) 1.20867(17) 0.0505(13) Uani 1 1 d . . . . .
 O00D O 0.4808(3) 1.0971(4) 0.85094(16) 0.0472(12) Uani 1 1 d . . . . .
 O00E O -0.2272(4) 0.4726(5) 0.71174(14) 0.0488(12) Uani 1 1 d . . . . .
 O4 O 0.3086(3) 0.7914(5) 0.70737(15) 0.0472(12) Uani 1 1 d . . . . .
 O00G O 0.0086(3) 0.6252(4) 1.12630(17) 0.0461(11) Uani 1 1 d . . . . .
 O00H O 0.2003(4) 1.5409(5) 1.19279(15) 0.0519(14) Uani 1 1 d . . . . .
 O00I O 0.1778(4) 0.6147(5) 0.77638(17) 0.0546(13) Uani 1 1 d . . . . .
 O00J O -0.2176(4) 0.8533(5) 0.72517(16) 0.0533(13) Uani 1 1 d . . . . .
 C18 C 0.2376(4) 0.6217(5) 0.62745(17) 0.0290(11) Uani 1 1 d . . . . .
 O00L O 0.2986(5) 1.6037(6) 1.24037(18) 0.0705(19) Uani 1 1 d . . . . .
 C00M C 0.2092(3) 0.9347(5) 0.95875(16) 0.0260(11) Uani 1 1 d . . . . .
 C8 C 0.2000(4) 0.5372(5) 0.51391(17) 0.0273(11) Uani 1 1 d . . . . .
 O00O O 0.3163(4) 0.9829(6) 0.78528(17) 0.0575(14) Uani 1 1 d . . . . .
 C00P C -0.2604(4) 0.6511(5) 0.65218(16) 0.0269(11) Uani 1 1 d . . . . .
 C00Q C -0.3787(4) 0.6012(5) 0.41244(16) 0.0260(10) Uani 1 1 d . . . . .
 C00R C 0.3551(4) 1.3922(5) 1.09556(16) 0.0262(10) Uani 1 1 d . . . . .
 C14 C 0.2479(3) 0.5825(4) 0.55507(16) 0.0241(10) Uani 1 1 d . . . . .
 C00T C -0.2224(4) 0.7350(5) 0.57510(16) 0.0272(11) Uani 1 1 d . . . . .
 H00D H -0.167899 0.747519 0.563160 0.041 Uiso 1 1 calc R U . . .
 H00E H -0.219423 0.774111 0.600504 0.041 Uiso 1 1 calc R U . . .
 H00F H -0.271743 0.764710 0.557642 0.041 Uiso 1 1 calc R U . . .
 C10 C 0.0651(3) 0.5908(5) 0.46132(16) 0.0259(10) Uani 1 1 d . . . . .
 C00V C 0.0661(4) 0.8476(5) 0.90062(17) 0.0299(11) Uani 1 1 d . . . . .
 H00A H 0.068936 0.765129 0.905710 0.036 Uiso 1 1 calc R U . . .
 H00B H 0.017129 0.861541 0.880003 0.036 Uiso 1 1 calc R U . . .
 C34 C 0.2775(4) 0.7060(5) 0.55054(17) 0.0284(11) Uani 1 1 d . . . . .
 H34A H 0.336566 0.707044 0.542081 0.043 Uiso 1 1 calc R U . . .
 H34B H 0.277858 0.745213 0.575837 0.043 Uiso 1 1 calc R U . . .
 H34C H 0.237026 0.744388 0.530817 0.043 Uiso 1 1 calc R U . . .
 C00X C 0.4140(3) 1.3912(5) 0.96770(16) 0.0253(10) Uani 1 1 d . . . . .
 C00Y C -0.4104(3) 0.5655(5) 0.48625(16) 0.0247(10) Uani 1 1 d . . . . .
 C00Z C -0.2730(3) 0.5473(4) 0.54108(16) 0.0239(10) Uani 1 1 d . . . . .
 C010 C 0.3098(4) 0.9312(5) 0.90142(18) 0.0309(11) Uani 1 1 d . . . . .
 H01A H 0.295830 1.011127 0.894595 0.037 Uiso 1 1 calc R U . . .
 H01B H 0.360315 0.930807 0.921872 0.037 Uiso 1 1 calc R U . . .
 C011 C 0.3521(4) 1.2532(5) 1.15575(17) 0.0293(11) Uani 1 1 d . . . . .
 C012 C -0.2997(3) 0.5910(5) 0.61440(16) 0.0250(10) Uani 1 1 d . . . . .
 C013 C -0.3917(4) 0.6313(5) 0.59934(16) 0.0279(11) Uani 1 1 d . . . . .
 H01R H -0.431873 0.616684 0.619664 0.033 Uiso 1 1 calc R U . . .
 H01S H -0.390627 0.713989 0.594648 0.033 Uiso 1 1 calc R U . . .
 C014 C 0.2760(4) 1.3927(4) 1.06227(16) 0.0247(10) Uani 1 1 d . . . . .
 C11 C 0.0554(4) 0.5951(5) 0.53743(16) 0.0292(11) Uani 1 1 d . . . . .
 H11A H 0.040127 0.514463 0.540652 0.035 Uiso 1 1 calc R U . . .
 H11B H 0.000474 0.637623 0.530494 0.035 Uiso 1 1 calc R U . . .
 C016 C -0.3673(3) 0.5935(4) 0.52883(15) 0.0237(10) Uani 1 1 d . . . . .
 H016 H -0.359977 0.677632 0.528841 0.028 Uiso 1 1 calc R U . . .
 C23 C 0.2210(4) 0.7058(5) 0.65228(17) 0.0320(12) Uani 1 1 d . . . . .
 C018 C 0.4193(4) 1.2739(5) 0.88999(17) 0.0315(12) Uani 1 1 d . . . . .
 H018 H 0.397506 1.195678 0.894517 0.038 Uiso 1 1 calc R U . . .
 C019 C -0.5415(4) 0.7628(5) 0.35294(17) 0.0311(12) Uani 1 1 d . . . . .
 C01A C 0.2877(4) 1.2298(5) 1.18477(18) 0.0338(12) Uani 1 1 d . . . . .
 C01B C 0.3039(4) 1.4385(5) 1.02129(16) 0.0253(10) Uani 1 1 d . . . . .
 C9 C 0.1142(3) 0.6063(5) 0.50387(16) 0.0260(10) Uani 1 1 d . . . . .
 H9A H 0.133515 0.687216 0.504833 0.031 Uiso 1 1 calc R U . . .
 C01D C 0.1215(3) 0.8869(5) 0.97117(16) 0.0251(10) Uani 1 1 d . . . . .
 H01D H 0.129692 0.802873 0.971009 0.030 Uiso 1 1 calc R U . . .
 C17 C 0.3275(4) 0.5645(5) 0.63934(18) 0.0331(12) Uani 1 1 d . . . . .
 C01F C 0.2033(4) 1.4660(5) 1.07723(16) 0.0283(11) Uani 1 1 d . . . . .
 H01H H 0.226277 1.543231 1.082823 0.034 Uiso 1 1 calc R U . . .
 H01I H 0.154066 1.471928 1.056228 0.034 Uiso 1 1 calc R U . . .
 C26 C 0.1438(4) 0.7861(5) 0.65422(18) 0.0337(12) Uani 1 1 d . . . . .
 H26 H 0.095989 0.762027 0.633830 0.040 Uiso 1 1 calc R U . . .
 C01H C -0.5286(4) 0.6431(5) 0.43468(18) 0.0321(12) Uani 1 1 d . . . . .
 H01T H -0.550684 0.566769 0.426956 0.038 Uiso 1 1 calc R U . . .
 H01U H -0.578371 0.696604 0.431056 0.038 Uiso 1 1 calc R U . . .
 C01I C 0.1694(4) 1.4186(5) 1.11408(18) 0.0312(12) Uani 1 1 d . . . . .
 H01J H 0.138480 1.346539 1.107436 0.037 Uiso 1 1 calc R U . . .
 H01K H 0.126415 1.472389 1.123275 0.037 Uiso 1 1 calc R U . . .
 C01J C -0.3722(4) 0.8081(6) 0.66933(18) 0.0356(13) Uani 1 1 d . . . . .
 H01V H -0.414409 0.770462 0.649194 0.043 Uiso 1 1 calc R U . . .
 C01K C 0.1358(4) 0.7332(5) 0.82867(18) 0.0334(12) Uani 1 1 d . . . . .
 C01L C -0.1458(3) 0.5565(5) 0.59741(17) 0.0290(11) Uani 1 1 d . . . . .
 H01W H -0.153105 0.474901 0.602823 0.035 Uiso 1 1 calc R U . . .
 H01X H -0.104588 0.563715 0.577112 0.035 Uiso 1 1 calc R U . . .
 O01M O -0.1303(5) 0.3834(9) 0.7533(3) 0.096(3) Uani 1 1 d . . . . .
 C01N C -0.2145(4) 0.5758(5) 0.50824(16) 0.0277(11) Uani 1 1 d . . . . .
 H01Y H -0.202220 0.658124 0.508843 0.033 Uiso 1 1 calc R U . . .
 H H -0.158041 0.535682 0.513679 0.033 Uiso 1 1 calc R U . . .
 C01O C 0.3314(3) 1.3655(5) 0.93849(16) 0.0249(10) Uani 1 1 d . . . . .
 H01O H 0.313189 1.287434 0.945546 0.030 Uiso 1 1 calc R U . . .
 C01P C 0.2594(4) 0.9371(5) 1.03325(18) 0.0313(12) Uani 1 1 d . . . . .
 H01C H 0.251159 1.020016 1.034924 0.038 Uiso 1 1 calc R U . . .
 H01E H 0.308343 0.915321 1.052941 0.038 Uiso 1 1 calc R U . . .
 C01Q C -0.4261(4) 0.5713(5) 0.56130(16) 0.0291(11) Uani 1 1 d . . . . .
 H01Z H -0.428988 0.488807 0.566162 0.035 Uiso 1 1 calc R U . . .
 HA H -0.485998 0.598246 0.552725 0.035 Uiso 1 1 calc R U . . .
 C01R C 0.3450(4) 1.3583(5) 0.89396(16) 0.0283(11) Uani 1 1 d . . . . .
 C01S C -0.4608(4) 0.6774(5) 0.40877(16) 0.0287(11) Uani 1 1 d . . . . .
 H01 H -0.442560 0.757113 0.415183 0.034 Uiso 1 1 calc R U . . .
 C01T C -0.3441(4) 0.6019(4) 0.45701(16) 0.0253(10) Uani 1 1 d . . . . .
 H2 H -0.332040 0.683486 0.463208 0.030 Uiso 1 1 calc R U . . .
 C13 C 0.1864(4) 0.5791(5) 0.58904(17) 0.0264(11) Uani 1 1 d . . . . .
 C01V C 0.0472(3) 0.9085(5) 0.93821(16) 0.0294(11) Uani 1 1 d . . . . .
 H01F H -0.008829 0.880962 0.946594 0.035 Uiso 1 1 calc R U . . .
 H01G H 0.041659 0.990790 0.933119 0.035 Uiso 1 1 calc R U . . .
 C01W C 0.2549(4) 1.4411(5) 0.94692(16) 0.0279(11) Uani 1 1 d . . . . .
 H01L H 0.204185 1.425632 0.927347 0.033 Uiso 1 1 calc R U . . .
 H01M H 0.271577 1.521481 0.944314 0.033 Uiso 1 1 calc R U . . .
 C01X C 0.2413(4) 1.2693(5) 1.05660(17) 0.0280(11) Uani 1 1 d . . . . .
 H01N H 0.277453 1.227997 1.039360 0.042 Uiso 1 1 calc R U . . .
 H01P H 0.180556 1.270859 1.044645 0.042 Uiso 1 1 calc R U . . .
 H01Q H 0.244139 1.231403 1.082210 0.042 Uiso 1 1 calc R U . . .
 C01Y C -0.3093(4) 0.6591(5) 0.38916(18) 0.0339(12) Uani 1 1 d . . . . .
 H3 H -0.334505 0.673388 0.362089 0.051 Uiso 1 1 calc R U . . .
 HB H -0.258252 0.609442 0.388888 0.051 Uiso 1 1 calc R U . . .
 HC H -0.291270 0.731040 0.401807 0.051 Uiso 1 1 calc R U . . .
 C01Z C 0.0176(4) 0.7135(6) 1.14448(19) 0.0352(13) Uani 1 1 d . . . . .
 C020 C 0.1507(4) 0.8853(5) 0.88552(17) 0.0278(11) Uani 1 1 d . . . . .
 C1 C -0.0064(4) 0.6815(5) 0.45518(17) 0.0315(12) Uani 1 1 d . . . . .
 H1B H 0.018202 0.755426 0.464418 0.038 Uiso 1 1 calc R U . . .
 H1C H -0.054285 0.662309 0.471329 0.038 Uiso 1 1 calc R U . . .
 C022 C 0.4299(4) 1.1743(5) 1.15602(17) 0.0297(11) Uani 1 1 d . . . . .
 H022 H 0.468585 1.203677 1.136502 0.036 Uiso 1 1 calc R U . . .
 C023 C -0.2880(4) 0.7387(5) 0.67301(16) 0.0288(11) Uani 1 1 d . . . . .
 C024 C 0.1916(4) 0.6931(6) 0.79863(19) 0.0384(14) Uani 1 1 d . . . . .
 C15 C 0.3293(4) 0.5103(5) 0.56764(18) 0.0306(11) Uani 1 1 d . . . . .
 H15A H 0.310839 0.431850 0.572730 0.037 Uiso 1 1 calc R U . . .
 H15B H 0.367082 0.507957 0.545851 0.037 Uiso 1 1 calc R U . . .
 C026 C -0.2558(4) 0.5434(5) 0.46678(16) 0.0264(11) Uani 1 1 d . . . . .
 H02 H -0.215787 0.565369 0.447151 0.032 Uiso 1 1 calc R U . . .
 HD H -0.263942 0.460277 0.465287 0.032 Uiso 1 1 calc R U . . .
 C027 C -0.2353(3) 0.6071(4) 0.58140(16) 0.0237(10) Uani 1 1 d . . . . .
 C028 C 0.2288(4) 1.4202(5) 0.98836(16) 0.0285(11) Uani 1 1 d . . . . .
 H02K H 0.207203 1.341560 0.989927 0.034 Uiso 1 1 calc R U . . .
 H02L H 0.179942 1.471629 0.992927 0.034 Uiso 1 1 calc R U . . .
 C029 C 0.4351(4) 1.3336(5) 1.08139(17) 0.0288(11) Uani 1 1 d . . . . .
 H02M H 0.485149 1.340361 1.101956 0.035 Uiso 1 1 calc R U . . .
 H02N H 0.422268 1.252097 1.077292 0.035 Uiso 1 1 calc R U . . .
 C16 C 0.3818(4) 0.5563(6) 0.60426(19) 0.0350(13) Uani 1 1 d . . . . .
 H16A H 0.404267 0.632357 0.598498 0.042 Uiso 1 1 calc R U . . .
 H16B H 0.432699 0.506293 0.611335 0.042 Uiso 1 1 calc R U . . .
 C5 C 0.1347(3) 0.6182(5) 0.43265(16) 0.0251(10) Uani 1 1 d . . . . .
 H5A H 0.157310 0.694818 0.441000 0.030 Uiso 1 1 calc R U . . .
 C4 C 0.1019(4) 0.6323(5) 0.38786(17) 0.0299(12) Uani 1 1 d . . . . .
 C12 C 0.1008(4) 0.6405(5) 0.57655(16) 0.0283(11) Uani 1 1 d . . . . .
 H12A H 0.112809 0.722328 0.573746 0.034 Uiso 1 1 calc R U . . .
 H12B H 0.061007 0.631707 0.597355 0.034 Uiso 1 1 calc R U . . .
 C02E C 0.2295(3) 0.8759(5) 0.91849(17) 0.0269(11) Uani 1 1 d . . . . .
 C02F C 0.0184(4) 0.8358(5) 1.02067(16) 0.0297(11) Uani 1 1 d . . . . .
 H02A H -0.034544 0.862479 1.004298 0.036 Uiso 1 1 calc R U . . .
 H02B H 0.030957 0.757810 1.012286 0.036 Uiso 1 1 calc R U . . .
 C02G C -0.1675(4) 0.6106(6) 0.66827(18) 0.0358(13) Uani 1 1 d . . . . .
 C02H C 0.1517(4) 0.9901(5) 1.10596(18) 0.0326(12) Uani 1 1 d . . . . .
 H02C H 0.097619 1.025897 1.094342 0.049 Uiso 1 1 calc R U . . .
 H02D H 0.201837 1.037581 1.101149 0.049 Uiso 1 1 calc R U . . .
 H02E H 0.149611 0.981338 1.134372 0.049 Uiso 1 1 calc R U . . .
 C02I C 0.4794(5) 1.1895(7) 0.83565(19) 0.0422(16) Uani 1 1 d . . . . .
 C19 C 0.0206(4) 0.4746(5) 0.45513(19) 0.0335(12) Uani 1 1 d . . . . .
 H19A H 0.061832 0.420502 0.445516 0.050 Uiso 1 1 calc R U . . .
 H19B H -0.030827 0.481595 0.435785 0.050 Uiso 1 1 calc R U . . .
 H19C H 0.002354 0.447574 0.480161 0.050 Uiso 1 1 calc R U . . .
 C02K C -0.4417(4) 0.4410(5) 0.48240(17) 0.0311(11) Uani 1 1 d . . . . .
 H4 H -0.393257 0.392943 0.475802 0.047 Uiso 1 1 calc R U . . .
 HE H -0.490288 0.435308 0.461556 0.047 Uiso 1 1 calc R U . . .
 HF H -0.461217 0.415902 0.507397 0.047 Uiso 1 1 calc R U . . .
 C02L C 0.3195(4) 1.5686(5) 1.02307(19) 0.0333(12) Uani 1 1 d . . . . .
 H02O H 0.270513 1.605516 1.034237 0.050 Uiso 1 1 calc R U . . .
 H02P H 0.323728 1.597578 0.996452 0.050 Uiso 1 1 calc R U . . .
 H02Q H 0.373968 1.584734 1.039631 0.050 Uiso 1 1 calc R U . . .
 C02M C -0.2020(6) 0.4172(6) 0.7448(2) 0.0460(16) Uani 1 1 d . . . . .
 C02N C 0.2625(4) 1.3059(6) 0.87136(18) 0.0352(13) Uani 1 1 d . . . . .
 H02R H 0.275264 1.284427 0.844847 0.053 Uiso 1 1 calc R U . . .
 H02S H 0.214866 1.361515 0.869508 0.053 Uiso 1 1 calc R U . . .
 H02T H 0.244913 1.238681 0.885391 0.053 Uiso 1 1 calc R U . . .
 C02O C 0.0962(3) 0.9130(5) 1.01335(16) 0.0245(10) Uani 1 1 d . . . . .
 C02P C 0.4603(4) 1.3851(5) 1.04301(17) 0.0313(12) Uani 1 1 d . . . . .
 H02U H 0.474557 1.466226 1.047173 0.038 Uiso 1 1 calc R U . . .
 H02V H 0.513111 1.346465 1.035253 0.038 Uiso 1 1 calc R U . . .
 C24 C 0.2996(4) 0.7219(5) 0.68129(18) 0.0335(12) Uani 1 1 d . . . . .
 C02R C -0.4920(4) 0.6418(5) 0.47793(17) 0.0299(11) Uani 1 1 d . . . . .
 H5 H -0.538118 0.614823 0.493908 0.036 Uiso 1 1 calc R U . . .
 HG H -0.476548 0.720064 0.486331 0.036 Uiso 1 1 calc R U . . .
 C02S C 0.2514(4) 0.7491(5) 0.92567(17) 0.0292(11) Uani 1 1 d . . . . .
 H02F H 0.308673 0.742187 0.941004 0.044 Uiso 1 1 calc R U . . .
 H02G H 0.252846 0.710561 0.900334 0.044 Uiso 1 1 calc R U . . .
 H02H H 0.206597 0.714236 0.940199 0.044 Uiso 1 1 calc R U . . .
 C7 C 0.2605(4) 0.5575(5) 0.48129(17) 0.0301(11) Uani 1 1 d . . . . .
 H7A H 0.283724 0.635688 0.483689 0.036 Uiso 1 1 calc R U . . .
 H7B H 0.310748 0.504868 0.485186 0.036 Uiso 1 1 calc R U . . .
 C02U C 0.4561(4) 1.5094(5) 0.96279(18) 0.0325(12) Uani 1 1 d . . . . .
 H02W H 0.496580 1.505309 0.942459 0.049 Uiso 1 1 calc R U . . .
 H02Y H 0.488148 1.532513 0.987801 0.049 Uiso 1 1 calc R U . . .
 HH H 0.410142 1.564901 0.955024 0.049 Uiso 1 1 calc R U . . .
 C02V C 0.2692(5) 1.5089(7) 1.1691(2) 0.0457(16) Uani 1 1 d . . . . .
 H02Z H 0.324818 1.498256 1.186013 0.055 Uiso 1 1 calc R U . . .
 HI H 0.277768 1.569061 1.149665 0.055 Uiso 1 1 calc R U . . .
 C02W C 0.3228(4) 1.3410(5) 1.13300(16) 0.0275(11) Uani 1 1 d . . . . .
 C02X C 0.0805(4) 0.7988(5) 1.09052(17) 0.0303(12) Uani 1 1 d . . . . .
 H02X H 0.095462 0.718883 1.084281 0.036 Uiso 1 1 calc R U . . .
 C02Y C 0.0001(4) 0.8340(6) 1.06338(18) 0.0339(12) Uani 1 1 d . . . . .
 H02I H -0.048205 0.780418 1.066531 0.041 Uiso 1 1 calc R U . . .
 H02J H -0.018840 0.910224 1.071022 0.041 Uiso 1 1 calc R U . . .
 C02Z C 0.2242(7) 1.5814(6) 1.2292(2) 0.0506(19) Uani 1 1 d . . . . .
 C25 C 0.3714(5) 0.6428(6) 0.6715(2) 0.0425(15) Uani 1 1 d . . . . .
 H25A H 0.394498 0.598652 0.694913 0.051 Uiso 1 1 calc R U . . .
 H25B H 0.420143 0.685490 0.661607 0.051 Uiso 1 1 calc R U . . .
 C031 C -0.3975(4) 0.4837(5) 0.39417(18) 0.0324(12) Uani 1 1 d . . . . .
 H6 H -0.448093 0.450250 0.405121 0.049 Uiso 1 1 calc R U . . .
 HJ H -0.346333 0.434872 0.400166 0.049 Uiso 1 1 calc R U . . .
 HK H -0.410120 0.491198 0.365585 0.049 Uiso 1 1 calc R U . . .
 C032 C 0.3613(4) 1.4735(5) 0.87533(19) 0.0374(13) Uani 1 1 d . . . . .
 H03S H 0.418299 1.502884 0.886285 0.056 Uiso 1 1 calc R U . . .
 H03T H 0.315212 1.526547 0.881008 0.056 Uiso 1 1 calc R U . . .
 H03U H 0.360791 1.464611 0.846787 0.056 Uiso 1 1 calc R U . . .
 C6 C 0.2141(4) 0.5409(5) 0.43960(17) 0.0307(12) Uani 1 1 d . . . . .
 H6A H 0.255371 0.557575 0.419958 0.037 Uiso 1 1 calc R U . . .
 H6B H 0.195219 0.461004 0.436181 0.037 Uiso 1 1 calc R U . . .
 C034 C 0.3858(4) 1.3731(5) 1.01010(16) 0.0269(11) Uani 1 1 d . . . . .
 H034 H 0.368710 1.291523 1.010788 0.032 Uiso 1 1 calc R U . . .
 C035 C 0.1754(4) 0.8764(4) 1.04248(16) 0.0261(10) Uani 1 1 d . . . . .
 H035 H 0.185408 0.795441 1.035612 0.031 Uiso 1 1 calc R U . . .
 C036 C -0.1632(5) 0.4886(7) 0.6844(2) 0.0455(16) Uani 1 1 d . . . . .
 H7 H -0.174269 0.434378 0.662327 0.055 Uiso 1 1 calc R U . . .
 HL H -0.104036 0.473499 0.697688 0.055 Uiso 1 1 calc R U . . .
 C037 C 0.2134(5) 1.3123(7) 1.1779(2) 0.0427(15) Uani 1 1 d . . . . .
 H03V H 0.203068 1.351132 1.202663 0.051 Uiso 1 1 calc R U . . .
 H03W H 0.158978 1.273006 1.167435 0.051 Uiso 1 1 calc R U . . .
 C038 C -0.2717(4) 0.4165(5) 0.54459(19) 0.0338(12) Uani 1 1 d . . . . .
 H8 H -0.311021 0.392720 0.563870 0.051 Uiso 1 1 calc R U . . .
 HM H -0.212042 0.391048 0.553183 0.051 Uiso 1 1 calc R U . . .
 HN H -0.291078 0.382950 0.518934 0.051 Uiso 1 1 calc R U . . .
 C039 C 0.0513(4) 0.6680(6) 0.83234(19) 0.0360(13) Uani 1 1 d . . . . .
 H039 H 0.018869 0.707902 0.852171 0.043 Uiso 1 1 calc R U . . .
 C03A C 0.4821(4) 1.3016(5) 0.96072(17) 0.0320(12) Uani 1 1 d . . . . .
 H03X H 0.460906 1.226856 0.968763 0.038 Uiso 1 1 calc R U . . .
 H03Y H 0.536887 1.318666 0.977574 0.038 Uiso 1 1 calc R U . . .
 C2 C -0.0444(4) 0.6925(6) 0.41173(18) 0.0345(13) Uani 1 1 d . . . . .
 H2A H -0.073593 0.620883 0.402968 0.041 Uiso 1 1 calc R U . . .
 H2B H -0.088723 0.753626 0.409214 0.041 Uiso 1 1 calc R U . . .
 C3 C 0.0266(4) 0.7188(5) 0.38604(16) 0.0321(12) Uani 1 1 d . . . . .
 H3A H 0.051974 0.794210 0.394105 0.038 Uiso 1 1 calc R U . . .
 C03D C -0.1069(4) 0.6159(6) 0.63527(18) 0.0364(13) Uani 1 1 d . . . . .
 H9 H -0.050354 0.579974 0.644539 0.044 Uiso 1 1 calc R U . . .
 HO H -0.095342 0.696189 0.629286 0.044 Uiso 1 1 calc R U . . .
 C03E C 0.1614(4) 0.8731(5) 1.08719(17) 0.0280(11) Uani 1 1 d . . . . .
 C03F C 0.3351(4) 0.8699(6) 0.86490(18) 0.0338(13) Uani 1 1 d . . . . .
 H03A H 0.356855 0.793353 0.872603 0.041 Uiso 1 1 calc R U . . .
 H03B H 0.383500 0.911584 0.854405 0.041 Uiso 1 1 calc R U . . .
 C03G C -0.2173(4) 0.7726(5) 0.70337(17) 0.0327(12) Uani 1 1 d . . . . .
 C03H C 0.2447(5) 0.9700(7) 0.8097(2) 0.0444(16) Uani 1 1 d . . . . .
 H03C H 0.187964 0.968523 0.793066 0.053 Uiso 1 1 calc R U . . .
 H03D H 0.244101 1.034043 0.828354 0.053 Uiso 1 1 calc R U . . .
 C03I C -0.1419(5) 0.6924(7) 0.7020(2) 0.0494(17) Uani 1 1 d . . . . .
 H10 H -0.130902 0.650753 0.727147 0.059 Uiso 1 1 calc R U . . .
 HP H -0.088114 0.734328 0.697273 0.059 Uiso 1 1 calc R U . . .
 C03J C 0.2820(4) 0.9059(5) 0.99207(17) 0.0298(11) Uani 1 1 d . . . . .
 H03E H 0.294182 0.823642 0.991350 0.036 Uiso 1 1 calc R U . . .
 H03F H 0.336150 0.946207 0.986951 0.036 Uiso 1 1 calc R U . . .
 C03K C 0.0671(4) 1.0378(5) 1.0173(2) 0.0360(13) Uani 1 1 d . . . . .
 H03G H 0.118517 1.085018 1.024957 0.054 Uiso 1 1 calc R U . . .
 H03H H 0.026280 1.043064 1.037454 0.054 Uiso 1 1 calc R U . . .
 H03I H 0.038258 1.064104 0.992047 0.054 Uiso 1 1 calc R U . . .
 C31 C 0.3196(5) 0.4442(6) 0.65535(18) 0.0380(14) Uani 1 1 d . . . . .
 H31A H 0.279886 0.399600 0.636617 0.046 Uiso 1 1 calc R U . . .
 H31B H 0.377846 0.407532 0.657503 0.046 Uiso 1 1 calc R U . . .
 C03M C 0.1740(4) 0.8207(5) 0.84897(17) 0.0295(11) Uani 1 1 d . . . . .
 C32 C -0.0425(4) 0.8257(7) 0.33192(19) 0.0412(15) Uani 1 1 d . . . . .
 C21 C 0.1768(5) 0.6854(6) 0.36627(19) 0.0388(14) Uani 1 1 d . . . . .
 H21A H 0.199192 0.753157 0.380447 0.058 Uiso 1 1 calc R U . . .
 H21B H 0.153945 0.706047 0.339379 0.058 Uiso 1 1 calc R U . . .
 H21C H 0.224180 0.630197 0.365412 0.058 Uiso 1 1 calc R U . . .
 C03P C 0.4005(5) 1.0563(6) 1.1432(2) 0.0438(15) Uani 1 1 d . . . . .
 H03Z H 0.360307 1.026770 1.161217 0.066 Uiso 1 1 calc R U . . .
 HQ H 0.451588 1.006471 1.143594 0.066 Uiso 1 1 calc R U . . .
 HR H 0.370578 1.059280 1.116453 0.066 Uiso 1 1 calc R U . . .
 C03Q C 0.2402(4) 0.8118(5) 1.11014(18) 0.0343(12) Uani 1 1 d . . . . .
 H03J H 0.291510 0.861496 1.112017 0.052 Uiso 1 1 calc R U . . .
 H03K H 0.253101 0.742119 1.096254 0.052 Uiso 1 1 calc R U . . .
 H03L H 0.225722 0.792924 1.136648 0.052 Uiso 1 1 calc R U . . .
 O03R O 0.2402(7) 1.1085(9) 0.7481(3) 0.109(3) Uani 1 1 d . . . . .
 C03S C 0.2076(4) 1.0651(5) 0.95487(19) 0.0352(13) Uani 1 1 d . . . . .
 H03M H 0.160213 1.087607 0.934974 0.053 Uiso 1 1 calc R U . . .
 H03N H 0.263640 1.091444 0.946924 0.053 Uiso 1 1 calc R U . . .
 H03O H 0.197887 1.098998 0.980241 0.053 Uiso 1 1 calc R U . . .
 C03T C 0.5022(4) 1.2949(6) 0.91788(18) 0.0331(12) Uani 1 1 d . . . . .
 H03 H 0.544427 1.232788 0.915051 0.040 Uiso 1 1 calc R U . . .
 HS H 0.529740 1.366586 0.910561 0.040 Uiso 1 1 calc R U . . .
 C27 C 0.1088(5) 0.7794(8) 0.6946(2) 0.0542(19) Uani 1 1 d . . . . .
 H27A H 0.092855 0.700942 0.699948 0.081 Uiso 1 1 calc R U . . .
 H27B H 0.057148 0.827902 0.694774 0.081 Uiso 1 1 calc R U . . .
 H27C H 0.154177 0.804950 0.714972 0.081 Uiso 1 1 calc R U . . .
 C29 C 0.3341(6) 0.3917(7) 0.7225(2) 0.0518(18) Uani 1 1 d . . . . .
 C22 C 0.1841(5) 0.4088(5) 0.5152(2) 0.0373(13) Uani 1 1 d . . . . .
 H22A H 0.238774 0.370356 0.524631 0.056 Uiso 1 1 calc R U . . .
 H22B H 0.163825 0.381652 0.488691 0.056 Uiso 1 1 calc R U . . .
 H22C H 0.139622 0.392567 0.532987 0.056 Uiso 1 1 calc R U . . .
 C03X C 0.4839(5) 1.1719(7) 1.1968(2) 0.0467(16) Uani 1 1 d . . . . .
 H1 H 0.503454 1.248745 1.204065 0.070 Uiso 1 1 calc R U . . .
 HT H 0.535007 1.122752 1.195647 0.070 Uiso 1 1 calc R U . . .
 HU H 0.447610 1.142647 1.216465 0.070 Uiso 1 1 calc R U . . .
 C03Y C -0.0078(5) 0.6647(8) 0.7936(2) 0.0509(18) Uani 1 1 d . . . . .
 H03P H -0.018869 0.742118 0.783974 0.076 Uiso 1 1 calc R U . . .
 H03Q H -0.063483 0.628483 0.797797 0.076 Uiso 1 1 calc R U . . .
 H03R H 0.020864 0.621465 0.774053 0.076 Uiso 1 1 calc R U . . .
 C28 C 0.1700(5) 0.9068(6) 0.6450(2) 0.0470(16) Uani 1 1 d . . . . .
 H28A H 0.225032 0.925823 0.660702 0.070 Uiso 1 1 calc R U . . .
 H28B H 0.124086 0.959179 0.651378 0.070 Uiso 1 1 calc R U . . .
 H28C H 0.177766 0.912938 0.616958 0.070 Uiso 1 1 calc R U . . .
 C040 C 0.2591(4) 0.8583(6) 0.83215(18) 0.0322(12) Uani 1 1 d . . . . .
 C041 C -0.0153(5) 0.7374(6) 1.1826(2) 0.0446(15) Uani 1 1 d . . . . .
 H04A H 0.033914 0.756384 1.202039 0.067 Uiso 1 1 calc R U . . .
 H04B H -0.045481 0.670393 1.191387 0.067 Uiso 1 1 calc R U . . .
 H04C H -0.056152 0.801234 1.179704 0.067 Uiso 1 1 calc R U . . .
 C20 C 0.0743(5) 0.5208(6) 0.36720(19) 0.0385(14) Uani 1 1 d . . . . .
 H20A H 0.122660 0.466562 0.370791 0.058 Uiso 1 1 calc R U . . .
 H20B H 0.059161 0.534864 0.339054 0.058 Uiso 1 1 calc R U . . .
 H20C H 0.023290 0.489873 0.378560 0.058 Uiso 1 1 calc R U . . .
 C043 C 0.2419(4) 1.3973(5) 1.14769(18) 0.0332(12) Uani 1 1 d . . . . .
 O6 O 0.4031(6) 0.3463(9) 0.7183(2) 0.102(4) Uani 1 1 d . . . . .
 C045 C -0.2749(7) 0.3999(7) 0.7696(2) 0.057(2) Uani 1 1 d . . . . .
 H04R H -0.323624 0.450226 0.760628 0.086 Uiso 1 1 calc R U . . .
 H04S H -0.254570 0.416942 0.797098 0.086 Uiso 1 1 calc R U . . .
 H04T H -0.294647 0.320997 0.767452 0.086 Uiso 1 1 calc R U . . .
 C046 C -0.4136(6) 0.8093(9) 0.7081(2) 0.059(2) Uani 1 1 d . . . . .
 H04U H -0.422430 0.731298 0.716676 0.089 Uiso 1 1 calc R U . . .
 H04V H -0.470081 0.848363 0.704387 0.089 Uiso 1 1 calc R U . . .
 H04W H -0.374770 0.848898 0.728183 0.089 Uiso 1 1 calc R U . . .
 C047 C -0.3558(6) 0.9270(7) 0.6547(3) 0.059(2) Uani 1 1 d . . . . .
 H04X H -0.313396 0.965504 0.673541 0.088 Uiso 1 1 calc R U . . .
 H04Y H -0.410866 0.969522 0.651983 0.088 Uiso 1 1 calc R U . . .
 HV H -0.332580 0.922648 0.629055 0.088 Uiso 1 1 calc R U . . .
 C33 C -0.0743(6) 0.8209(10) 0.2887(2) 0.064(2) Uani 1 1 d . . . . .
 H33A H -0.106171 0.890643 0.281024 0.097 Uiso 1 1 calc R U . . .
 H33B H -0.113345 0.755742 0.283651 0.097 Uiso 1 1 calc R U . . .
 H33C H -0.024155 0.813197 0.273374 0.097 Uiso 1 1 calc R U . . .
 C049 C -0.5865(5) 0.7456(7) 0.31279(19) 0.0443(16) Uani 1 1 d . . . . .
 H04Z H -0.551662 0.779919 0.293418 0.066 Uiso 1 1 calc R U . . .
 HW H -0.644311 0.781302 0.310948 0.066 Uiso 1 1 calc R U . . .
 HX H -0.593045 0.664373 0.307493 0.066 Uiso 1 1 calc R U . . .
 C04A C 0.2749(5) 0.7610(7) 0.8029(2) 0.0465(16) Uani 1 1 d . . . . .
 H04D H 0.287417 0.792114 0.777202 0.056 Uiso 1 1 calc R U . . .
 H04E H 0.324829 0.713286 0.813520 0.056 Uiso 1 1 calc R U . . .
 C04B C 0.0717(6) 0.5482(7) 0.8476(3) 0.056(2) Uani 1 1 d . . . . .
 H04F H 0.104500 0.507480 0.828835 0.084 Uiso 1 1 calc R U . . .
 H04G H 0.016895 0.508102 0.850435 0.084 Uiso 1 1 calc R U . . .
 H04H H 0.106793 0.552199 0.873144 0.084 Uiso 1 1 calc R U . . .
 C30 C 0.2951(7) 0.3948(9) 0.7600(2) 0.061(2) Uani 1 1 d . . . . .
 H30A H 0.259003 0.462948 0.760959 0.092 Uiso 1 1 calc R U . . .
 H30B H 0.341701 0.396084 0.781841 0.092 Uiso 1 1 calc R U . . .
 H30C H 0.258639 0.327504 0.762153 0.092 Uiso 1 1 calc R U . . .
 C04D C 0.1482(7) 1.5933(9) 1.2515(2) 0.067(3) Uani 1 1 d . . . . .
 H04L H 0.129749 1.672682 1.251281 0.101 Uiso 1 1 calc R U . . .
 H04M H 0.163959 1.568710 1.278705 0.101 Uiso 1 1 calc R U . . .
 H04N H 0.100194 1.546294 1.239421 0.101 Uiso 1 1 calc R U . . .
 C04E C 0.5213(7) 1.2202(10) 0.7989(2) 0.066(3) Uani 1 1 d . . . . .
 H04O H 0.477200 1.253359 0.779448 0.100 Uiso 1 1 calc R U . . .
 H04P H 0.545634 1.151940 0.787849 0.100 Uiso 1 1 calc R U . . .
 H04Q H 0.568293 1.275213 0.805483 0.100 Uiso 1 1 calc R U . . .
 C04F C 0.3050(7) 1.0550(8) 0.7554(3) 0.062(2) Uani 1 1 d . . . . .
 C04G C 0.3793(9) 1.0462(9) 0.7305(3) 0.077(3) Uani 1 1 d . . . . .
 H04I H 0.433847 1.032957 0.747390 0.115 Uiso 1 1 calc R U . . .
 H04J H 0.384004 1.116731 0.715793 0.115 Uiso 1 1 calc R U . . .
 H04K H 0.368709 0.982986 0.712029 0.115 Uiso 1 1 calc R U . . .

loop_
  _atom_site_aniso_label
  _atom_site_aniso_U_11
  _atom_site_aniso_U_22
  _atom_site_aniso_U_33
  _atom_site_aniso_U_23
  _atom_site_aniso_U_13
  _atom_site_aniso_U_12
 O001 0.044(2) 0.0239(18) 0.032(2) -0.0031(16) 0.0051(17) -0.0102(17)
 O002 0.047(3) 0.042(2) 0.030(2) 0.0092(18) 0.0130(19) 0.015(2)
 O003 0.039(2) 0.0300(19) 0.0221(19) -0.0032(15) -0.0019(16) 0.0029(17)
 O5 0.048(3) 0.046(3) 0.029(2) 0.0014(18) 0.0039(18) 0.017(2)
 O1 0.040(2) 0.029(2) 0.031(2) -0.0002(16) 0.0115(17) -0.0088(17)
 O006 0.041(2) 0.028(2) 0.033(2) -0.0025(16) -0.0027(17) -0.0094(17)
 O007 0.044(3) 0.033(2) 0.051(3) -0.006(2) -0.009(2) 0.0080(19)
 O008 0.033(2) 0.029(2) 0.043(2) 0.0126(18) 0.0038(18) 0.0091(17)
 O3 0.044(2) 0.050(3) 0.038(2) 0.002(2) 0.008(2) 0.008(2)
 O2 0.046(2) 0.051(3) 0.025(2) -0.0051(19) -0.0035(18) 0.011(2)
 O00B 0.036(2) 0.0267(19) 0.033(2) 0.0046(16) 0.0062(17) -0.0041(16)
 O00C 0.058(3) 0.043(3) 0.056(3) 0.015(2) 0.028(2) 0.009(2)
 O00D 0.045(3) 0.042(3) 0.053(3) -0.003(2) -0.001(2) 0.015(2)
 O00E 0.056(3) 0.059(3) 0.033(2) 0.015(2) 0.007(2) 0.014(2)
 O4 0.045(3) 0.058(3) 0.038(3) -0.017(2) -0.002(2) -0.005(2)
 O00G 0.046(3) 0.032(2) 0.062(3) -0.007(2) 0.016(2) -0.008(2)
 O00H 0.055(3) 0.067(3) 0.032(2) -0.017(2) -0.004(2) 0.021(3)
 O00I 0.059(3) 0.052(3) 0.054(3) -0.015(3) 0.016(3) -0.001(3)
 O00J 0.060(3) 0.055(3) 0.041(3) -0.016(2) -0.009(2) 0.001(3)
 C18 0.025(2) 0.028(3) 0.034(3) 0.006(2) 0.002(2) 0.000(2)
 O00L 0.098(5) 0.069(4) 0.045(3) -0.020(3) 0.007(3) -0.028(4)
 C00M 0.024(2) 0.023(2) 0.030(3) 0.001(2) -0.001(2) -0.002(2)
 C8 0.027(3) 0.029(3) 0.026(3) -0.004(2) 0.006(2) -0.005(2)
 O00O 0.055(3) 0.074(4) 0.044(3) 0.012(3) 0.013(2) -0.004(3)
 C00P 0.030(3) 0.028(3) 0.022(2) 0.003(2) 0.000(2) 0.000(2)
 C00Q 0.030(3) 0.024(2) 0.024(3) 0.000(2) 0.001(2) 0.002(2)
 C00R 0.028(3) 0.027(3) 0.024(3) -0.003(2) 0.003(2) -0.004(2)
 C14 0.021(2) 0.022(2) 0.030(3) 0.0040(19) 0.0045(19) -0.0026(19)
 C00T 0.035(3) 0.021(2) 0.025(3) 0.0037(19) 0.001(2) -0.008(2)
 C10 0.022(2) 0.030(3) 0.026(3) -0.004(2) 0.0038(19) -0.003(2)
 C00V 0.026(3) 0.038(3) 0.025(3) -0.001(2) -0.001(2) 0.002(2)
 C34 0.028(3) 0.024(3) 0.033(3) 0.001(2) 0.004(2) -0.006(2)
 C00X 0.025(2) 0.028(3) 0.024(3) 0.002(2) 0.004(2) -0.004(2)
 C00Y 0.023(2) 0.027(3) 0.023(3) 0.0001(19) 0.0004(19) 0.001(2)
 C00Z 0.024(2) 0.022(2) 0.025(3) 0.0031(19) 0.0023(19) 0.000(2)
 C010 0.024(2) 0.030(3) 0.038(3) 0.002(2) 0.002(2) -0.002(2)
 C011 0.027(3) 0.033(3) 0.028(3) -0.004(2) 0.001(2) 0.003(2)
 C012 0.026(2) 0.024(2) 0.025(3) 0.0016(19) 0.002(2) 0.000(2)
 C013 0.030(3) 0.030(3) 0.023(3) -0.001(2) 0.003(2) 0.001(2)
 C014 0.026(2) 0.020(2) 0.027(3) 0.0014(19) 0.000(2) 0.001(2)
 C11 0.024(2) 0.038(3) 0.026(3) -0.003(2) 0.004(2) -0.006(2)
 C016 0.028(2) 0.022(2) 0.021(2) -0.0018(18) -0.0020(19) 0.001(2)
 C23 0.034(3) 0.038(3) 0.024(3) 0.000(2) 0.002(2) -0.005(2)
 C018 0.038(3) 0.031(3) 0.027(3) 0.006(2) 0.005(2) 0.008(2)
 C019 0.031(3) 0.032(3) 0.028(3) 0.008(2) -0.005(2) 0.001(2)
 C01A 0.034(3) 0.033(3) 0.034(3) -0.004(2) 0.003(2) -0.002(2)
 C01B 0.027(2) 0.024(2) 0.024(2) 0.0001(19) 0.000(2) -0.006(2)
 C9 0.024(2) 0.026(2) 0.028(3) -0.005(2) 0.004(2) -0.001(2)
 C01D 0.024(2) 0.025(2) 0.027(3) 0.001(2) 0.004(2) 0.002(2)
 C17 0.031(3) 0.034(3) 0.034(3) 0.000(2) 0.000(2) 0.003(2)
 C01F 0.031(3) 0.025(2) 0.028(3) -0.003(2) 0.001(2) 0.005(2)
 C26 0.035(3) 0.036(3) 0.032(3) -0.004(2) 0.008(2) 0.001(2)
 C01H 0.028(3) 0.036(3) 0.032(3) -0.002(2) 0.000(2) 0.004(2)
 C01I 0.028(3) 0.033(3) 0.033(3) -0.003(2) 0.007(2) 0.002(2)
 C01J 0.039(3) 0.039(3) 0.028(3) -0.004(2) 0.000(2) 0.007(3)
 C01K 0.039(3) 0.030(3) 0.030(3) 0.003(2) -0.005(2) 0.002(2)
 C01L 0.022(2) 0.037(3) 0.028(3) 0.005(2) 0.002(2) 0.003(2)
 O01M 0.071(5) 0.126(7) 0.088(5) 0.071(5) -0.009(4) 0.011(5)
 C01N 0.025(2) 0.036(3) 0.022(3) 0.002(2) 0.005(2) 0.003(2)
 C01O 0.024(2) 0.027(2) 0.023(2) 0.0026(19) 0.0002(19) -0.003(2)
 C01P 0.029(3) 0.027(3) 0.036(3) -0.004(2) -0.004(2) -0.005(2)
 C01Q 0.027(2) 0.036(3) 0.025(3) -0.003(2) 0.004(2) -0.005(2)
 C01R 0.032(3) 0.029(3) 0.024(3) 0.005(2) 0.004(2) 0.005(2)
 C01S 0.040(3) 0.024(2) 0.021(3) -0.0040(19) -0.004(2) 0.003(2)
 C01T 0.032(3) 0.018(2) 0.025(3) 0.0026(19) 0.001(2) 0.002(2)
 C13 0.028(3) 0.022(2) 0.030(3) -0.002(2) 0.008(2) -0.004(2)
 C01V 0.022(2) 0.038(3) 0.028(3) 0.001(2) 0.001(2) 0.003(2)
 C01W 0.027(2) 0.029(3) 0.028(3) 0.002(2) -0.001(2) 0.001(2)
 C01X 0.031(3) 0.024(2) 0.029(3) 0.000(2) 0.002(2) -0.005(2)
 C01Y 0.042(3) 0.029(3) 0.030(3) 0.000(2) 0.002(2) -0.003(2)
 C01Z 0.030(3) 0.035(3) 0.039(3) 0.003(3) -0.003(2) -0.004(2)
 C020 0.025(2) 0.027(3) 0.031(3) 0.005(2) -0.002(2) 0.003(2)
 C1 0.031(3) 0.036(3) 0.028(3) -0.003(2) 0.006(2) 0.001(2)
 C022 0.026(3) 0.033(3) 0.030(3) 0.003(2) 0.005(2) 0.004(2)
 C023 0.037(3) 0.027(3) 0.022(2) 0.002(2) 0.002(2) -0.003(2)
 C024 0.041(3) 0.042(3) 0.033(3) 0.004(3) 0.006(3) 0.006(3)
 C15 0.030(3) 0.029(3) 0.034(3) 0.002(2) 0.008(2) 0.003(2)
 C026 0.027(3) 0.028(3) 0.024(3) 0.003(2) 0.005(2) 0.005(2)
 C027 0.023(2) 0.023(2) 0.026(3) 0.0017(19) 0.0025(19) -0.0011(19)
 C028 0.026(2) 0.034(3) 0.025(3) -0.002(2) 0.001(2) 0.004(2)
 C029 0.023(2) 0.034(3) 0.028(3) 0.002(2) 0.001(2) -0.003(2)
 C16 0.026(3) 0.037(3) 0.040(3) 0.006(3) -0.003(2) 0.003(2)
 C5 0.027(2) 0.025(2) 0.024(3) -0.0062(19) 0.005(2) -0.001(2)
 C4 0.031(3) 0.031(3) 0.030(3) -0.008(2) 0.008(2) 0.006(2)
 C12 0.028(3) 0.033(3) 0.025(3) -0.006(2) 0.005(2) -0.003(2)
 C02E 0.022(2) 0.027(3) 0.031(3) 0.004(2) 0.003(2) 0.003(2)
 C02F 0.026(3) 0.037(3) 0.025(3) 0.000(2) -0.002(2) 0.000(2)
 C02G 0.031(3) 0.044(3) 0.030(3) -0.002(3) -0.008(2) 0.003(3)
 C02H 0.039(3) 0.022(3) 0.037(3) -0.005(2) 0.003(2) -0.002(2)
 C02I 0.044(3) 0.052(4) 0.029(3) -0.003(3) -0.003(3) 0.022(3)
 C19 0.033(3) 0.032(3) 0.036(3) -0.006(2) 0.007(2) -0.007(2)
 C02K 0.038(3) 0.027(3) 0.029(3) -0.001(2) 0.003(2) -0.004(2)
 C02L 0.043(3) 0.022(3) 0.035(3) 0.000(2) 0.001(2) -0.003(2)
 C02M 0.067(5) 0.036(3) 0.032(3) 0.008(3) -0.009(3) -0.003(3)
 C02N 0.036(3) 0.037(3) 0.031(3) 0.000(2) -0.001(2) 0.000(3)
 C02O 0.023(2) 0.024(2) 0.027(3) -0.0044(19) 0.0021(19) 0.003(2)
 C02P 0.025(3) 0.039(3) 0.030(3) 0.003(2) 0.004(2) -0.004(2)
 C24 0.036(3) 0.035(3) 0.029(3) -0.002(2) 0.002(2) -0.007(3)
 C02R 0.026(3) 0.033(3) 0.031(3) 0.001(2) 0.003(2) 0.006(2)
 C02S 0.026(2) 0.030(3) 0.031(3) -0.001(2) 0.002(2) 0.005(2)
 C7 0.027(3) 0.032(3) 0.031(3) 0.000(2) 0.007(2) 0.002(2)
 C02U 0.031(3) 0.033(3) 0.034(3) 0.006(2) 0.004(2) -0.007(2)
 C02V 0.045(4) 0.049(4) 0.043(4) -0.019(3) 0.003(3) 0.004(3)
 C02W 0.025(2) 0.031(3) 0.026(3) -0.007(2) 0.001(2) -0.002(2)
 C02X 0.038(3) 0.026(3) 0.026(3) -0.004(2) 0.002(2) -0.004(2)
 C02Y 0.028(3) 0.044(3) 0.030(3) -0.004(2) 0.007(2) -0.004(2)
 C02Z 0.087(6) 0.034(3) 0.029(3) -0.008(3) 0.001(3) 0.005(4)
 C25 0.039(3) 0.044(4) 0.042(4) -0.006(3) -0.008(3) 0.006(3)
 C031 0.041(3) 0.025(3) 0.031(3) -0.004(2) 0.003(2) 0.007(2)
 C032 0.044(3) 0.032(3) 0.036(3) 0.012(2) 0.008(3) 0.007(3)
 C6 0.031(3) 0.034(3) 0.028(3) -0.005(2) 0.011(2) 0.003(2)
 C034 0.027(2) 0.029(3) 0.025(3) 0.004(2) 0.003(2) -0.001(2)
 C035 0.029(3) 0.021(2) 0.028(3) -0.0028(19) 0.001(2) -0.002(2)
 C036 0.047(4) 0.059(4) 0.030(3) 0.008(3) -0.002(3) 0.017(3)
 C037 0.039(3) 0.052(4) 0.039(3) 0.006(3) 0.013(3) 0.007(3)
 C038 0.040(3) 0.025(3) 0.035(3) 0.001(2) -0.001(2) 0.003(2)
 C039 0.035(3) 0.040(3) 0.031(3) -0.005(2) -0.006(2) -0.001(3)
 C03A 0.029(3) 0.038(3) 0.030(3) 0.003(2) 0.003(2) 0.003(2)
 C2 0.036(3) 0.039(3) 0.028(3) -0.004(2) 0.000(2) 0.004(3)
 C3 0.038(3) 0.036(3) 0.022(3) -0.007(2) -0.001(2) 0.005(3)
 C03D 0.027(3) 0.048(4) 0.032(3) -0.001(3) -0.007(2) 0.006(3)
 C03E 0.032(3) 0.025(3) 0.027(3) -0.002(2) 0.002(2) -0.006(2)
 C03F 0.024(3) 0.044(3) 0.033(3) 0.006(2) 0.000(2) 0.001(2)
 C03G 0.039(3) 0.035(3) 0.023(3) -0.001(2) -0.004(2) -0.009(2)
 C03H 0.039(3) 0.056(4) 0.040(3) 0.019(3) 0.009(3) 0.006(3)
 C03I 0.042(4) 0.058(4) 0.045(4) -0.013(3) -0.012(3) 0.003(3)
 C03J 0.023(2) 0.033(3) 0.033(3) 0.002(2) 0.002(2) 0.000(2)
 C03K 0.044(3) 0.027(3) 0.038(3) -0.004(2) 0.006(3) 0.008(2)
 C31 0.050(4) 0.036(3) 0.028(3) 0.003(2) 0.004(3) 0.012(3)
 C03M 0.027(3) 0.034(3) 0.028(3) 0.006(2) 0.002(2) 0.007(2)
 C32 0.038(3) 0.060(4) 0.027(3) 0.003(3) 0.006(2) 0.007(3)
 C21 0.045(3) 0.041(3) 0.031(3) -0.004(3) 0.008(3) -0.003(3)
 C03P 0.045(4) 0.036(3) 0.052(4) -0.011(3) 0.011(3) 0.002(3)
 C03Q 0.039(3) 0.033(3) 0.030(3) -0.004(2) -0.004(2) -0.002(2)
 O03R 0.109(7) 0.097(6) 0.125(8) 0.069(6) 0.036(6) 0.025(6)
 C03S 0.044(3) 0.023(3) 0.039(3) 0.001(2) 0.009(3) 0.000(2)
 C03T 0.028(3) 0.039(3) 0.034(3) 0.005(2) 0.013(2) 0.007(2)
 C27 0.048(4) 0.075(6) 0.042(4) 0.000(4) 0.016(3) 0.009(4)
 C29 0.057(4) 0.053(4) 0.045(4) 0.010(3) 0.003(3) 0.017(4)
 C22 0.044(3) 0.030(3) 0.038(3) -0.001(2) 0.008(3) -0.002(3)
 C03X 0.042(4) 0.053(4) 0.043(4) 0.005(3) -0.006(3) 0.008(3)
 C03Y 0.043(4) 0.066(5) 0.041(4) -0.002(3) -0.007(3) -0.006(3)
 C28 0.044(4) 0.035(3) 0.063(5) 0.004(3) 0.009(3) 0.007(3)
 C040 0.025(3) 0.040(3) 0.032(3) 0.002(2) 0.003(2) 0.003(2)
 C041 0.052(4) 0.044(4) 0.038(3) 0.005(3) 0.008(3) -0.008(3)
 C20 0.042(3) 0.040(3) 0.033(3) -0.014(3) 0.006(3) 0.001(3)
 C043 0.035(3) 0.036(3) 0.029(3) -0.003(2) 0.008(2) 0.007(2)
 O6 0.087(5) 0.166(9) 0.055(4) 0.043(5) 0.022(4) 0.080(6)
 C045 0.100(7) 0.038(4) 0.036(4) -0.001(3) 0.018(4) -0.008(4)
 C046 0.052(4) 0.087(6) 0.041(4) -0.007(4) 0.017(3) 0.015(4)
 C047 0.070(5) 0.039(4) 0.065(5) 0.011(3) -0.002(4) 0.018(4)
 C33 0.060(5) 0.098(7) 0.033(4) 0.005(4) -0.006(3) 0.018(5)
 C049 0.051(4) 0.051(4) 0.028(3) 0.005(3) -0.009(3) 0.002(3)
 C04A 0.039(3) 0.060(4) 0.041(4) -0.005(3) 0.005(3) 0.007(3)
 C04B 0.057(5) 0.043(4) 0.068(5) 0.018(4) 0.002(4) -0.010(3)
 C30 0.077(6) 0.074(6) 0.032(4) 0.003(4) 0.001(4) 0.022(5)
 C04D 0.093(7) 0.070(6) 0.039(4) -0.003(4) 0.015(4) 0.034(5)
 C04E 0.069(5) 0.093(7) 0.040(4) 0.003(4) 0.020(4) 0.032(5)
 C04F 0.082(6) 0.057(5) 0.049(5) 0.010(4) 0.015(4) -0.006(5)
 C04G 0.111(9) 0.063(6) 0.062(6) -0.005(4) 0.038(6) -0.019(6)

_geom_special_details
;
 All esds (except the esd in the dihedral angle between two l.s. planes)
 are estimated using the full covariance matrix.  The cell esds are taken
 into account individually in the estimation of esds in distances, angles
 and torsion angles; correlations between esds in cell parameters are only
 used when they are defined by crystal symmetry.  An approximate (isotropic)
 treatment of cell esds is used for estimating esds involving l.s. planes.
;
loop_
  _geom_bond_atom_site_label_1
  _geom_bond_atom_site_label_2
  _geom_bond_distance
  _geom_bond_site_symmetry_2
  _geom_bond_publ_flag
 O001 C01Z 1.345(8) . ?
 O001 C02X 1.454(7) . ?
 O002 C018 1.453(7) . ?
 O002 C02I 1.330(8) . ?
 O003 C019 1.326(7) . ?
 O003 C01S 1.467(7) . ?
 O5 C31 1.435(8) . ?
 O5 C29 1.325(9) . ?
 O1 H1A 0.8400 . ?
 O1 C13 1.438(7) . ?
 O006 H006 0.8400 . ?
 O006 C00R 1.439(7) . ?
 O007 C019 1.213(8) . ?
 O008 H008 0.8400 . ?
 O008 C020 1.437(7) . ?
 O3 C32 1.214(9) . ?
 O2 C3 1.455(7) . ?
 O2 C32 1.338(9) . ?
 O00B H00C 0.8400 . ?
 O00B C012 1.432(7) . ?
 O00C C01A 1.207(8) . ?
 O00D C02I 1.209(10) . ?
 O00E C02M 1.327(8) . ?
 O00E C036 1.437(9) . ?
 O4 C24 1.208(8) . ?
 O00G C01Z 1.215(8) . ?
 O00H C02V 1.447(9) . ?
 O00H C02Z 1.348(9) . ?
 O00I C024 1.203(9) . ?
 O00J C03G 1.210(8) . ?
 C18 C23 1.347(9) . ?
 C18 C17 1.554(8) . ?
 C18 C13 1.544(8) . ?
 O00L C02Z 1.197(12) . ?
 C00M C01D 1.559(7) . ?
 C00M C02E 1.600(8) . ?
 C00M C03J 1.550(8) . ?
 C00M C03S 1.546(7) . ?
 C8 C14 1.610(8) . ?
 C8 C9 1.558(8) . ?
 C8 C7 1.542(8) . ?
 C8 C22 1.537(8) . ?
 O00O C03H 1.456(8) . ?
 O00O C04F 1.327(11) . ?
 C00P C012 1.541(8) . ?
 C00P C023 1.350(8) . ?
 C00P C02G 1.551(8) . ?
 C00Q C01S 1.545(8) . ?
 C00Q C01T 1.560(7) . ?
 C00Q C01Y 1.553(8) . ?
 C00Q C031 1.537(8) . ?
 C00R C014 1.578(8) . ?
 C00R C029 1.531(8) . ?
 C00R C02W 1.542(8) . ?
 C14 C34 1.540(7) . ?
 C14 C13 1.571(7) . ?
 C14 C15 1.539(8) . ?
 C00T H00D 0.9800 . ?
 C00T H00E 0.9800 . ?
 C00T H00F 0.9800 . ?
 C00T C027 1.542(7) . ?
 C10 C9 1.578(8) . ?
 C10 C1 1.534(8) . ?
 C10 C5 1.556(7) . ?
 C10 C19 1.540(8) . ?
 C00V H00A 0.9900 . ?
 C00V H00B 0.9900 . ?
 C00V C01V 1.525(8) . ?
 C00V C020 1.514(8) . ?
 C34 H34A 0.9800 . ?
 C34 H34B 0.9800 . ?
 C34 H34C 0.9800 . ?
 C00X C01O 1.562(7) . ?
 C00X C02U 1.556(8) . ?
 C00X C034 1.569(7) . ?
 C00X C03A 1.524(8) . ?
 C00Y C016 1.571(7) . ?
 C00Y C01T 1.559(7) . ?
 C00Y C02K 1.549(8) . ?
 C00Y C02R 1.547(7) . ?
 C00Z C016 1.564(7) . ?
 C00Z C01N 1.545(7) . ?
 C00Z C027 1.602(7) . ?
 C00Z C038 1.550(7) . ?
 C010 H01A 0.9900 . ?
 C010 H01B 0.9900 . ?
 C010 C02E 1.561(8) . ?
 C010 C03F 1.528(9) . ?
 C011 C01A 1.497(8) . ?
 C011 C022 1.515(8) . ?
 C011 C02W 1.345(9) . ?
 C012 C013 1.530(8) . ?
 C012 C027 1.587(7) . ?
 C013 H01R 0.9900 . ?
 C013 H01S 0.9900 . ?
 C013 C01Q 1.526(8) . ?
 C014 C01B 1.600(7) . ?
 C014 C01F 1.541(7) . ?
 C014 C01X 1.557(7) . ?
 C11 H11A 0.9900 . ?
 C11 H11B 0.9900 . ?
 C11 C9 1.537(7) . ?
 C11 C12 1.539(8) . ?
 C016 H016 1.0000 . ?
 C016 C01Q 1.524(7) . ?
 C23 C26 1.525(9) . ?
 C23 C24 1.494(8) . ?
 C018 H018 1.0000 . ?
 C018 C01R 1.532(8) . ?
 C018 C03T 1.531(9) . ?
 C019 C049 1.485(8) . ?
 C01A C037 1.501(9) . ?
 C01B C028 1.542(7) . ?
 C01B C02L 1.555(7) . ?
 C01B C034 1.558(8) . ?
 C9 H9A 1.0000 . ?
 C01D H01D 1.0000 . ?
 C01D C01V 1.540(7) . ?
 C01D C02O 1.562(7) . ?
 C17 C16 1.532(9) . ?
 C17 C25 1.538(9) . ?
 C17 C31 1.531(9) . ?
 C01F H01H 0.9900 . ?
 C01F H01I 0.9900 . ?
 C01F C01I 1.518(8) . ?
 C26 H26 1.0000 . ?
 C26 C27 1.534(9) . ?
 C26 C28 1.523(9) . ?
 C01H H01T 0.9900 . ?
 C01H H01U 0.9900 . ?
 C01H C01S 1.491(9) . ?
 C01H C02R 1.526(8) . ?
 C01I H01J 0.9900 . ?
 C01I H01K 0.9900 . ?
 C01I C043 1.537(9) . ?
 C01J H01V 1.0000 . ?
 C01J C023 1.526(9) . ?
 C01J C046 1.528(9) . ?
 C01J C047 1.520(10) . ?
 C01K C024 1.481(9) . ?
 C01K C039 1.526(9) . ?
 C01K C03M 1.345(9) . ?
 C01L H01W 0.9900 . ?
 C01L H01X 0.9900 . ?
 C01L C027 1.547(7) . ?
 C01L C03D 1.537(8) . ?
 O01M C02M 1.181(11) . ?
 C01N H01Y 0.9900 . ?
 C01N H 0.9900 . ?
 C01N C026 1.540(8) . ?
 C01O H01O 1.0000 . ?
 C01O C01R 1.559(8) . ?
 C01O C01W 1.527(8) . ?
 C01P H01C 0.9900 . ?
 C01P H01E 0.9900 . ?
 C01P C035 1.537(8) . ?
 C01P C03J 1.528(8) . ?
 C01Q H01Z 0.9900 . ?
 C01Q HA 0.9900 . ?
 C01R C02N 1.545(9) . ?
 C01R C032 1.533(8) . ?
 C01S H01 1.0000 . ?
 C01T H2 1.0000 . ?
 C01T C026 1.529(7) . ?
 C13 C12 1.524(8) . ?
 C01V H01F 0.9900 . ?
 C01V H01G 0.9900 . ?
 C01W H01L 0.9900 . ?
 C01W H01M 0.9900 . ?
 C01W C028 1.531(8) . ?
 C01X H01N 0.9800 . ?
 C01X H01P 0.9800 . ?
 C01X H01Q 0.9800 . ?
 C01Y H3 0.9800 . ?
 C01Y HB 0.9800 . ?
 C01Y HC 0.9800 . ?
 C01Z C041 1.471(10) . ?
 C020 C02E 1.571(8) . ?
 C020 C03M 1.537(8) . ?
 C1 H1B 0.9900 . ?
 C1 H1C 0.9900 . ?
 C1 C2 1.543(8) . ?
 C022 H022 1.0000 . ?
 C022 C03P 1.517(9) . ?
 C022 C03X 1.547(9) . ?
 C023 C03G 1.478(8) . ?
 C024 C04A 1.504(11) . ?
 C15 H15A 0.9900 . ?
 C15 H15B 0.9900 . ?
 C15 C16 1.517(9) . ?
 C026 H02 0.9900 . ?
 C026 HD 0.9900 . ?
 C028 H02K 0.9900 . ?
 C028 H02L 0.9900 . ?
 C029 H02M 0.9900 . ?
 C029 H02N 0.9900 . ?
 C029 C02P 1.531(8) . ?
 C16 H16A 0.9900 . ?
 C16 H16B 0.9900 . ?
 C5 H5A 1.0000 . ?
 C5 C4 1.570(8) . ?
 C5 C6 1.523(8) . ?
 C4 C3 1.541(8) . ?
 C4 C21 1.560(9) . ?
 C4 C20 1.533(8) . ?
 C12 H12A 0.9900 . ?
 C12 H12B 0.9900 . ?
 C02E C02S 1.550(8) . ?
 C02F H02A 0.9900 . ?
 C02F H02B 0.9900 . ?
 C02F C02O 1.544(8) . ?
 C02F C02Y 1.514(8) . ?
 C02G C036 1.542(10) . ?
 C02G C03D 1.535(9) . ?
 C02G C03I 1.523(9) . ?
 C02H H02C 0.9800 . ?
 C02H H02D 0.9800 . ?
 C02H H02E 0.9800 . ?
 C02H C03E 1.536(7) . ?
 C02I C04E 1.514(11) . ?
 C19 H19A 0.9800 . ?
 C19 H19B 0.9800 . ?
 C19 H19C 0.9800 . ?
 C02K H4 0.9800 . ?
 C02K HE 0.9800 . ?
 C02K HF 0.9800 . ?
 C02L H02O 0.9800 . ?
 C02L H02P 0.9800 . ?
 C02L H02Q 0.9800 . ?
 C02M C045 1.487(12) . ?
 C02N H02R 0.9800 . ?
 C02N H02S 0.9800 . ?
 C02N H02T 0.9800 . ?
 C02O C035 1.553(8) . ?
 C02O C03K 1.549(8) . ?
 C02P H02U 0.9900 . ?
 C02P H02V 0.9900 . ?
 C02P C034 1.527(8) . ?
 C24 C25 1.510(10) . ?
 C02R H5 0.9900 . ?
 C02R HG 0.9900 . ?
 C02S H02F 0.9800 . ?
 C02S H02G 0.9800 . ?
 C02S H02H 0.9800 . ?
 C7 H7A 0.9900 . ?
 C7 H7B 0.9900 . ?
 C7 C6 1.539(8) . ?
 C02U H02W 0.9800 . ?
 C02U H02Y 0.9800 . ?
 C02U HH 0.9800 . ?
 C02V H02Z 0.9900 . ?
 C02V HI 0.9900 . ?
 C02V C043 1.544(9) . ?
 C02W C043 1.539(8) . ?
 C02X H02X 1.0000 . ?
 C02X C02Y 1.523(9) . ?
 C02X C03E 1.536(8) . ?
 C02Y H02I 0.9900 . ?
 C02Y H02J 0.9900 . ?
 C02Z C04D 1.465(13) . ?
 C25 H25A 0.9900 . ?
 C25 H25B 0.9900 . ?
 C031 H6 0.9800 . ?
 C031 HJ 0.9800 . ?
 C031 HK 0.9800 . ?
 C032 H03S 0.9800 . ?
 C032 H03T 0.9800 . ?
 C032 H03U 0.9800 . ?
 C6 H6A 0.9900 . ?
 C6 H6B 0.9900 . ?
 C034 H034 1.0000 . ?
 C035 H035 1.0000 . ?
 C035 C03E 1.565(8) . ?
 C036 H7 0.9900 . ?
 C036 HL 0.9900 . ?
 C037 H03V 0.9900 . ?
 C037 H03W 0.9900 . ?
 C037 C043 1.536(9) . ?
 C038 H8 0.9800 . ?
 C038 HM 0.9800 . ?
 C038 HN 0.9800 . ?
 C039 H039 1.0000 . ?
 C039 C03Y 1.528(9) . ?
 C039 C04B 1.528(10) . ?
 C03A H03X 0.9900 . ?
 C03A H03Y 0.9900 . ?
 C03A C03T 1.529(8) . ?
 C2 H2A 0.9900 . ?
 C2 H2B 0.9900 . ?
 C2 C3 1.501(9) . ?
 C3 H3A 1.0000 . ?
 C03D H9 0.9900 . ?
 C03D HO 0.9900 . ?
 C03E C03Q 1.553(8) . ?
 C03F H03A 0.9900 . ?
 C03F H03B 0.9900 . ?
 C03F C040 1.538(8) . ?
 C03G C03I 1.502(10) . ?
 C03H H03C 0.9900 . ?
 C03H H03D 0.9900 . ?
 C03H C040 1.530(9) . ?
 C03I H10 0.9900 . ?
 C03I HP 0.9900 . ?
 C03J H03E 0.9900 . ?
 C03J H03F 0.9900 . ?
 C03K H03G 0.9800 . ?
 C03K H03H 0.9800 . ?
 C03K H03I 0.9800 . ?
 C31 H31A 0.9900 . ?
 C31 H31B 0.9900 . ?
 C03M C040 1.546(8) . ?
 C32 C33 1.508(10) . ?
 C21 H21A 0.9800 . ?
 C21 H21B 0.9800 . ?
 C21 H21C 0.9800 . ?
 C03P H03Z 0.9800 . ?
 C03P HQ 0.9800 . ?
 C03P HR 0.9800 . ?
 C03Q H03J 0.9800 . ?
 C03Q H03K 0.9800 . ?
 C03Q H03L 0.9800 . ?
 O03R C04F 1.185(14) . ?
 C03S H03M 0.9800 . ?
 C03S H03N 0.9800 . ?
 C03S H03O 0.9800 . ?
 C03T H03 0.9900 . ?
 C03T HS 0.9900 . ?
 C27 H27A 0.9800 . ?
 C27 H27B 0.9800 . ?
 C27 H27C 0.9800 . ?
 C29 O6 1.209(11) . ?
 C29 C30 1.469(12) . ?
 C22 H22A 0.9800 . ?
 C22 H22B 0.9800 . ?
 C22 H22C 0.9800 . ?
 C03X H1 0.9800 . ?
 C03X HT 0.9800 . ?
 C03X HU 0.9800 . ?
 C03Y H03P 0.9800 . ?
 C03Y H03Q 0.9800 . ?
 C03Y H03R 0.9800 . ?
 C28 H28A 0.9800 . ?
 C28 H28B 0.9800 . ?
 C28 H28C 0.9800 . ?
 C040 C04A 1.558(10) . ?
 C041 H04A 0.9800 . ?
 C041 H04B 0.9800 . ?
 C041 H04C 0.9800 . ?
 C20 H20A 0.9800 . ?
 C20 H20B 0.9800 . ?
 C20 H20C 0.9800 . ?
 C045 H04R 0.9800 . ?
 C045 H04S 0.9800 . ?
 C045 H04T 0.9800 . ?
 C046 H04U 0.9800 . ?
 C046 H04V 0.9800 . ?
 C046 H04W 0.9800 . ?
 C047 H04X 0.9800 . ?
 C047 H04Y 0.9800 . ?
 C047 HV 0.9800 . ?
 C33 H33A 0.9800 . ?
 C33 H33B 0.9800 . ?
 C33 H33C 0.9800 . ?
 C049 H04Z 0.9800 . ?
 C049 HW 0.9800 . ?
 C049 HX 0.9800 . ?
 C04A H04D 0.9900 . ?
 C04A H04E 0.9900 . ?
 C04B H04F 0.9800 . ?
 C04B H04G 0.9800 . ?
 C04B H04H 0.9800 . ?
 C30 H30A 0.9800 . ?
 C30 H30B 0.9800 . ?
 C30 H30C 0.9800 . ?
 C04D H04L 0.9800 . ?
 C04D H04M 0.9800 . ?
 C04D H04N 0.9800 . ?
 C04E H04O 0.9800 . ?
 C04E H04P 0.9800 . ?
 C04E H04Q 0.9800 . ?
 C04F C04G 1.495(14) . ?
 C04G H04I 0.9800 . ?
 C04G H04J 0.9800 . ?
 C04G H04K 0.9800 . ?

loop_
  _geom_angle_atom_site_label_1
  _geom_angle_atom_site_label_2
  _geom_angle_atom_site_label_3
  _geom_angle
  _geom_angle_site_symmetry_1
  _geom_angle_site_symmetry_3
  _geom_angle_publ_flag
 C01Z O001 C02X 117.3(5) . . ?
 C02I O002 C018 117.2(5) . . ?
 C019 O003 C01S 117.5(4) . . ?
 C29 O5 C31 117.9(6) . . ?
 C13 O1 H1A 109.5 . . ?
 C00R O006 H006 109.5 . . ?
 C020 O008 H008 109.5 . . ?
 C32 O2 C3 118.1(5) . . ?
 C012 O00B H00C 109.5 . . ?
 C02M O00E C036 117.4(6) . . ?
 C02Z O00H C02V 117.6(7) . . ?
 C23 C18 C17 112.1(5) . . ?
 C23 C18 C13 131.5(5) . . ?
 C13 C18 C17 116.2(5) . . ?
 C01D C00M C02E 109.1(4) . . ?
 C03J C00M C01D 107.4(4) . . ?
 C03J C00M C02E 110.3(4) . . ?
 C03S C00M C01D 112.2(5) . . ?
 C03S C00M C02E 111.2(5) . . ?
 C03S C00M C03J 106.6(5) . . ?
 C9 C8 C14 108.5(4) . . ?
 C7 C8 C14 108.9(4) . . ?
 C7 C8 C9 108.6(5) . . ?
 C22 C8 C14 111.3(5) . . ?
 C22 C8 C9 113.0(5) . . ?
 C22 C8 C7 106.5(5) . . ?
 C04F O00O C03H 117.5(7) . . ?
 C012 C00P C02G 115.0(5) . . ?
 C023 C00P C012 132.6(5) . . ?
 C023 C00P C02G 112.2(5) . . ?
 C01S C00Q C01T 105.6(4) . . ?
 C01S C00Q C01Y 107.5(5) . . ?
 C01Y C00Q C01T 108.4(5) . . ?
 C031 C00Q C01S 112.0(5) . . ?
 C031 C00Q C01T 115.6(5) . . ?
 C031 C00Q C01Y 107.5(5) . . ?
 O006 C00R C014 106.4(4) . . ?
 O006 C00R C029 108.7(5) . . ?
 O006 C00R C02W 107.3(4) . . ?
 C029 C00R C014 111.0(4) . . ?
 C029 C00R C02W 115.0(5) . . ?
 C02W C00R C014 108.0(4) . . ?
 C34 C14 C8 109.9(4) . . ?
 C34 C14 C13 107.8(4) . . ?
 C13 C14 C8 112.4(4) . . ?
 C15 C14 C8 110.2(4) . . ?
 C15 C14 C34 108.2(4) . . ?
 C15 C14 C13 108.2(4) . . ?
 H00D C00T H00E 109.5 . . ?
 H00D C00T H00F 109.5 . . ?
 H00E C00T H00F 109.5 . . ?
 C027 C00T H00D 109.5 . . ?
 C027 C00T H00E 109.5 . . ?
 C027 C00T H00F 109.5 . . ?
 C1 C10 C9 108.3(4) . . ?
 C1 C10 C5 107.3(5) . . ?
 C1 C10 C19 107.6(5) . . ?
 C5 C10 C9 105.2(4) . . ?
 C19 C10 C9 113.2(5) . . ?
 C19 C10 C5 115.1(5) . . ?
 H00A C00V H00B 107.8 . . ?
 C01V C00V H00A 109.0 . . ?
 C01V C00V H00B 109.0 . . ?
 C020 C00V H00A 109.0 . . ?
 C020 C00V H00B 109.0 . . ?
 C020 C00V C01V 113.1(5) . . ?
 C14 C34 H34A 109.5 . . ?
 C14 C34 H34B 109.5 . . ?
 C14 C34 H34C 109.5 . . ?
 H34A C34 H34B 109.5 . . ?
 H34A C34 H34C 109.5 . . ?
 H34B C34 H34C 109.5 . . ?
 C01O C00X C034 106.3(4) . . ?
 C02U C00X C01O 115.2(5) . . ?
 C02U C00X C034 112.3(5) . . ?
 C03A C00X C01O 107.0(5) . . ?
 C03A C00X C02U 107.8(5) . . ?
 C03A C00X C034 108.0(4) . . ?
 C01T C00Y C016 107.1(4) . . ?
 C02K C00Y C016 112.1(4) . . ?
 C02K C00Y C01T 115.1(4) . . ?
 C02R C00Y C016 107.7(4) . . ?
 C02R C00Y C01T 107.1(4) . . ?
 C02R C00Y C02K 107.4(4) . . ?
 C016 C00Z C027 108.6(4) . . ?
 C01N C00Z C016 108.7(4) . . ?
 C01N C00Z C027 110.0(4) . . ?
 C01N C00Z C038 105.6(5) . . ?
 C038 C00Z C016 111.9(4) . . ?
 C038 C00Z C027 111.8(4) . . ?
 H01A C010 H01B 107.8 . . ?
 C02E C010 H01A 109.1 . . ?
 C02E C010 H01B 109.1 . . ?
 C03F C010 H01A 109.1 . . ?
 C03F C010 H01B 109.1 . . ?
 C03F C010 C02E 112.6(5) . . ?
 C01A C011 C022 117.2(5) . . ?
 C02W C011 C01A 108.7(5) . . ?
 C02W C011 C022 133.9(5) . . ?
 O00B C012 C00P 106.2(4) . . ?
 O00B C012 C013 109.8(4) . . ?
 O00B C012 C027 107.5(4) . . ?
 C00P C012 C027 108.7(4) . . ?
 C013 C012 C00P 114.1(5) . . ?
 C013 C012 C027 110.3(4) . . ?
 C012 C013 H01R 109.3 . . ?
 C012 C013 H01S 109.3 . . ?
 H01R C013 H01S 108.0 . . ?
 C01Q C013 C012 111.6(5) . . ?
 C01Q C013 H01R 109.3 . . ?
 C01Q C013 H01S 109.3 . . ?
 C00R C014 C01B 112.1(4) . . ?
 C01F C014 C00R 107.1(4) . . ?
 C01F C014 C01B 111.6(4) . . ?
 C01F C014 C01X 108.5(5) . . ?
 C01X C014 C00R 108.3(4) . . ?
 C01X C014 C01B 109.1(4) . . ?
 H11A C11 H11B 108.0 . . ?
 C9 C11 H11A 109.3 . . ?
 C9 C11 H11B 109.3 . . ?
 C9 C11 C12 111.6(4) . . ?
 C12 C11 H11A 109.3 . . ?
 C12 C11 H11B 109.3 . . ?
 C00Y C016 H016 104.2 . . ?
 C00Z C016 C00Y 117.7(4) . . ?
 C00Z C016 H016 104.2 . . ?
 C01Q C016 C00Y 114.4(4) . . ?
 C01Q C016 C00Z 110.3(4) . . ?
 C01Q C016 H016 104.2 . . ?
 C18 C23 C26 133.1(6) . . ?
 C18 C23 C24 108.6(5) . . ?
 C24 C23 C26 118.2(5) . . ?
 O002 C018 H018 108.9 . . ?
 O002 C018 C01R 108.3(4) . . ?
 O002 C018 C03T 107.0(5) . . ?
 C01R C018 H018 108.9 . . ?
 C03T C018 H018 108.9 . . ?
 C03T C018 C01R 114.8(5) . . ?
 O003 C019 C049 113.9(6) . . ?
 O007 C019 O003 123.0(5) . . ?
 O007 C019 C049 123.1(6) . . ?
 O00C C01A C011 126.9(6) . . ?
 O00C C01A C037 124.3(6) . . ?
 C011 C01A C037 108.7(5) . . ?
 C028 C01B C014 110.1(4) . . ?
 C028 C01B C02L 105.5(5) . . ?
 C028 C01B C034 108.3(4) . . ?
 C02L C01B C014 110.7(5) . . ?
 C02L C01B C034 112.0(5) . . ?
 C034 C01B C014 110.1(4) . . ?
 C8 C9 C10 117.1(4) . . ?
 C8 C9 H9A 104.6 . . ?
 C10 C9 H9A 104.6 . . ?
 C11 C9 C8 109.9(5) . . ?
 C11 C9 C10 114.5(4) . . ?
 C11 C9 H9A 104.6 . . ?
 C00M C01D H01D 104.2 . . ?
 C00M C01D C02O 118.9(4) . . ?
 C01V C01D C00M 109.7(4) . . ?
 C01V C01D H01D 104.2 . . ?
 C01V C01D C02O 114.0(4) . . ?
 C02O C01D H01D 104.2 . . ?
 C16 C17 C18 111.3(5) . . ?
 C16 C17 C25 111.2(5) . . ?
 C25 C17 C18 103.8(5) . . ?
 C31 C17 C18 113.4(5) . . ?
 C31 C17 C16 106.8(5) . . ?
 C31 C17 C25 110.4(5) . . ?
 C014 C01F H01H 109.0 . . ?
 C014 C01F H01I 109.0 . . ?
 H01H C01F H01I 107.8 . . ?
 C01I C01F C014 113.0(5) . . ?
 C01I C01F H01H 109.0 . . ?
 C01I C01F H01I 109.0 . . ?
 C23 C26 H26 108.2 . . ?
 C23 C26 C27 110.7(6) . . ?
 C27 C26 H26 108.2 . . ?
 C28 C26 C23 110.4(5) . . ?
 C28 C26 H26 108.2 . . ?
 C28 C26 C27 111.0(6) . . ?
 H01T C01H H01U 108.0 . . ?
 C01S C01H H01T 109.3 . . ?
 C01S C01H H01U 109.3 . . ?
 C01S C01H C02R 111.6(5) . . ?
 C02R C01H H01T 109.3 . . ?
 C02R C01H H01U 109.3 . . ?
 C01F C01I H01J 108.9 . . ?
 C01F C01I H01K 108.9 . . ?
 C01F C01I C043 113.3(5) . . ?
 H01J C01I H01K 107.7 . . ?
 C043 C01I H01J 108.9 . . ?
 C043 C01I H01K 108.9 . . ?
 C023 C01J H01V 107.6 . . ?
 C023 C01J C046 111.0(6) . . ?
 C046 C01J H01V 107.6 . . ?
 C047 C01J H01V 107.6 . . ?
 C047 C01J C023 110.8(6) . . ?
 C047 C01J C046 112.0(7) . . ?
 C024 C01K C039 117.0(6) . . ?
 C03M C01K C024 110.5(6) . . ?
 C03M C01K C039 132.5(6) . . ?
 H01W C01L H01X 107.9 . . ?
 C027 C01L H01W 109.2 . . ?
 C027 C01L H01X 109.2 . . ?
 C03D C01L H01W 109.2 . . ?
 C03D C01L H01X 109.2 . . ?
 C03D C01L C027 112.1(5) . . ?
 C00Z C01N H01Y 108.9 . . ?
 C00Z C01N H 108.9 . . ?
 H01Y C01N H 107.7 . . ?
 C026 C01N C00Z 113.5(5) . . ?
 C026 C01N H01Y 108.9 . . ?
 C026 C01N H 108.9 . . ?
 C00X C01O H01O 104.7 . . ?
 C01R C01O C00X 116.9(4) . . ?
 C01R C01O H01O 104.7 . . ?
 C01W C01O C00X 110.9(4) . . ?
 C01W C01O H01O 104.7 . . ?
 C01W C01O C01R 113.5(4) . . ?
 H01C C01P H01E 108.1 . . ?
 C035 C01P H01C 109.5 . . ?
 C035 C01P H01E 109.5 . . ?
 C03J C01P H01C 109.5 . . ?
 C03J C01P H01E 109.5 . . ?
 C03J C01P C035 110.6(5) . . ?
 C013 C01Q H01Z 109.4 . . ?
 C013 C01Q HA 109.4 . . ?
 C016 C01Q C013 111.2(4) . . ?
 C016 C01Q H01Z 109.4 . . ?
 C016 C01Q HA 109.4 . . ?
 H01Z C01Q HA 108.0 . . ?
 C018 C01R C01O 107.3(4) . . ?
 C018 C01R C02N 106.0(5) . . ?
 C018 C01R C032 112.7(5) . . ?
 C02N C01R C01O 108.9(5) . . ?
 C032 C01R C01O 113.6(5) . . ?
 C032 C01R C02N 108.0(5) . . ?
 O003 C01S C00Q 107.0(4) . . ?
 O003 C01S C01H 109.1(5) . . ?
 O003 C01S H01 108.8 . . ?
 C00Q C01S H01 108.8 . . ?
 C01H C01S C00Q 114.1(5) . . ?
 C01H C01S H01 108.8 . . ?
 C00Q C01T H2 104.4 . . ?
 C00Y C01T C00Q 116.4(5) . . ?
 C00Y C01T H2 104.4 . . ?
 C026 C01T C00Q 114.6(4) . . ?
 C026 C01T C00Y 111.1(4) . . ?
 C026 C01T H2 104.4 . . ?
 O1 C13 C18 106.6(5) . . ?
 O1 C13 C14 107.1(4) . . ?
 O1 C13 C12 107.7(4) . . ?
 C18 C13 C14 109.1(4) . . ?
 C12 C13 C18 115.6(5) . . ?
 C12 C13 C14 110.4(4) . . ?
 C00V C01V C01D 110.3(4) . . ?
 C00V C01V H01F 109.6 . . ?
 C00V C01V H01G 109.6 . . ?
 C01D C01V H01F 109.6 . . ?
 C01D C01V H01G 109.6 . . ?
 H01F C01V H01G 108.1 . . ?
 C01O C01W H01L 109.4 . . ?
 C01O C01W H01M 109.4 . . ?
 C01O C01W C028 111.1(4) . . ?
 H01L C01W H01M 108.0 . . ?
 C028 C01W H01L 109.4 . . ?
 C028 C01W H01M 109.4 . . ?
 C014 C01X H01N 109.5 . . ?
 C014 C01X H01P 109.5 . . ?
 C014 C01X H01Q 109.5 . . ?
 H01N C01X H01P 109.5 . . ?
 H01N C01X H01Q 109.5 . . ?
 H01P C01X H01Q 109.5 . . ?
 C00Q C01Y H3 109.5 . . ?
 C00Q C01Y HB 109.5 . . ?
 C00Q C01Y HC 109.5 . . ?
 H3 C01Y HB 109.5 . . ?
 H3 C01Y HC 109.5 . . ?
 HB C01Y HC 109.5 . . ?
 O001 C01Z C041 111.8(6) . . ?
 O00G C01Z O001 122.4(6) . . ?
 O00G C01Z C041 125.9(6) . . ?
 O008 C020 C00V 109.5(5) . . ?
 O008 C020 C02E 107.6(4) . . ?
 O008 C020 C03M 105.2(5) . . ?
 C00V C020 C02E 111.1(5) . . ?
 C00V C020 C03M 114.3(5) . . ?
 C03M C020 C02E 108.7(4) . . ?
 C10 C1 H1B 109.1 . . ?
 C10 C1 H1C 109.1 . . ?
 C10 C1 C2 112.6(5) . . ?
 H1B C1 H1C 107.8 . . ?
 C2 C1 H1B 109.1 . . ?
 C2 C1 H1C 109.1 . . ?
 C011 C022 H022 107.8 . . ?
 C011 C022 C03P 110.6(5) . . ?
 C011 C022 C03X 111.6(5) . . ?
 C03P C022 H022 107.8 . . ?
 C03P C022 C03X 111.1(6) . . ?
 C03X C022 H022 107.8 . . ?
 C00P C023 C01J 132.8(5) . . ?
 C00P C023 C03G 109.2(5) . . ?
 C03G C023 C01J 117.9(5) . . ?
 O00I C024 C01K 127.4(7) . . ?
 O00I C024 C04A 124.4(6) . . ?
 C01K C024 C04A 108.0(6) . . ?
 C14 C15 H15A 109.1 . . ?
 C14 C15 H15B 109.1 . . ?
 H15A C15 H15B 107.9 . . ?
 C16 C15 C14 112.3(5) . . ?
 C16 C15 H15A 109.1 . . ?
 C16 C15 H15B 109.1 . . ?
 C01N C026 H02 109.4 . . ?
 C01N C026 HD 109.4 . . ?
 C01T C026 C01N 111.1(4) . . ?
 C01T C026 H02 109.4 . . ?
 C01T C026 HD 109.4 . . ?
 H02 C026 HD 108.0 . . ?
 C00T C027 C00Z 110.6(4) . . ?
 C00T C027 C012 108.3(4) . . ?
 C00T C027 C01L 107.8(4) . . ?
 C012 C027 C00Z 111.2(4) . . ?
 C01L C027 C00Z 111.3(4) . . ?
 C01L C027 C012 107.4(4) . . ?
 C01B C028 H02K 108.8 . . ?
 C01B C028 H02L 108.8 . . ?
 C01W C028 C01B 113.9(5) . . ?
 C01W C028 H02K 108.8 . . ?
 C01W C028 H02L 108.8 . . ?
 H02K C028 H02L 107.7 . . ?
 C00R C029 H02M 109.2 . . ?
 C00R C029 H02N 109.2 . . ?
 H02M C029 H02N 107.9 . . ?
 C02P C029 C00R 111.9(5) . . ?
 C02P C029 H02M 109.2 . . ?
 C02P C029 H02N 109.2 . . ?
 C17 C16 H16A 109.1 . . ?
 C17 C16 H16B 109.1 . . ?
 C15 C16 C17 112.5(5) . . ?
 C15 C16 H16A 109.1 . . ?
 C15 C16 H16B 109.1 . . ?
 H16A C16 H16B 107.8 . . ?
 C10 C5 H5A 104.4 . . ?
 C10 C5 C4 117.6(4) . . ?
 C4 C5 H5A 104.4 . . ?
 C6 C5 C10 111.6(5) . . ?
 C6 C5 H5A 104.4 . . ?
 C6 C5 C4 112.8(4) . . ?
 C3 C4 C5 105.9(4) . . ?
 C3 C4 C21 107.6(5) . . ?
 C21 C4 C5 109.0(5) . . ?
 C20 C4 C5 113.8(5) . . ?
 C20 C4 C3 112.3(5) . . ?
 C20 C4 C21 108.1(5) . . ?
 C11 C12 H12A 109.2 . . ?
 C11 C12 H12B 109.2 . . ?
 C13 C12 C11 112.2(5) . . ?
 C13 C12 H12A 109.2 . . ?
 C13 C12 H12B 109.2 . . ?
 H12A C12 H12B 107.9 . . ?
 C010 C02E C00M 111.8(5) . . ?
 C010 C02E C020 106.4(4) . . ?
 C020 C02E C00M 112.4(4) . . ?
 C02S C02E C00M 110.0(4) . . ?
 C02S C02E C010 107.2(4) . . ?
 C02S C02E C020 108.7(5) . . ?
 H02A C02F H02B 107.8 . . ?
 C02O C02F H02A 109.0 . . ?
 C02O C02F H02B 109.0 . . ?
 C02Y C02F H02A 109.0 . . ?
 C02Y C02F H02B 109.0 . . ?
 C02Y C02F C02O 112.8(5) . . ?
 C036 C02G C00P 114.7(5) . . ?
 C03D C02G C00P 109.4(5) . . ?
 C03D C02G C036 107.1(5) . . ?
 C03I C02G C00P 103.3(5) . . ?
 C03I C02G C036 108.9(6) . . ?
 C03I C02G C03D 113.6(6) . . ?
 H02C C02H H02D 109.5 . . ?
 H02C C02H H02E 109.5 . . ?
 H02D C02H H02E 109.5 . . ?
 C03E C02H H02C 109.5 . . ?
 C03E C02H H02D 109.5 . . ?
 C03E C02H H02E 109.5 . . ?
 O002 C02I C04E 109.9(7) . . ?
 O00D C02I O002 124.3(6) . . ?
 O00D C02I C04E 125.7(7) . . ?
 C10 C19 H19A 109.5 . . ?
 C10 C19 H19B 109.5 . . ?
 C10 C19 H19C 109.5 . . ?
 H19A C19 H19B 109.5 . . ?
 H19A C19 H19C 109.5 . . ?
 H19B C19 H19C 109.5 . . ?
 C00Y C02K H4 109.5 . . ?
 C00Y C02K HE 109.5 . . ?
 C00Y C02K HF 109.5 . . ?
 H4 C02K HE 109.5 . . ?
 H4 C02K HF 109.5 . . ?
 HE C02K HF 109.5 . . ?
 C01B C02L H02O 109.5 . . ?
 C01B C02L H02P 109.5 . . ?
 C01B C02L H02Q 109.5 . . ?
 H02O C02L H02P 109.5 . . ?
 H02O C02L H02Q 109.5 . . ?
 H02P C02L H02Q 109.5 . . ?
 O00E C02M C045 112.5(7) . . ?
 O01M C02M O00E 124.0(8) . . ?
 O01M C02M C045 123.5(7) . . ?
 C01R C02N H02R 109.5 . . ?
 C01R C02N H02S 109.5 . . ?
 C01R C02N H02T 109.5 . . ?
 H02R C02N H02S 109.5 . . ?
 H02R C02N H02T 109.5 . . ?
 H02S C02N H02T 109.5 . . ?
 C02F C02O C01D 107.6(4) . . ?
 C02F C02O C035 107.5(4) . . ?
 C02F C02O C03K 108.2(5) . . ?
 C035 C02O C01D 106.5(4) . . ?
 C03K C02O C01D 111.7(5) . . ?
 C03K C02O C035 115.0(5) . . ?
 C029 C02P H02U 109.5 . . ?
 C029 C02P H02V 109.5 . . ?
 H02U C02P H02V 108.0 . . ?
 C034 C02P C029 110.9(5) . . ?
 C034 C02P H02U 109.5 . . ?
 C034 C02P H02V 109.5 . . ?
 O4 C24 C23 126.8(6) . . ?
 O4 C24 C25 123.6(6) . . ?
 C23 C24 C25 109.5(5) . . ?
 C00Y C02R H5 108.9 . . ?
 C00Y C02R HG 108.9 . . ?
 C01H C02R C00Y 113.3(5) . . ?
 C01H C02R H5 108.9 . . ?
 C01H C02R HG 108.9 . . ?
 H5 C02R HG 107.7 . . ?
 C02E C02S H02F 109.5 . . ?
 C02E C02S H02G 109.5 . . ?
 C02E C02S H02H 109.5 . . ?
 H02F C02S H02G 109.5 . . ?
 H02F C02S H02H 109.5 . . ?
 H02G C02S H02H 109.5 . . ?
 C8 C7 H7A 109.0 . . ?
 C8 C7 H7B 109.0 . . ?
 H7A C7 H7B 107.8 . . ?
 C6 C7 C8 113.1(5) . . ?
 C6 C7 H7A 109.0 . . ?
 C6 C7 H7B 109.0 . . ?
 C00X C02U H02W 109.5 . . ?
 C00X C02U H02Y 109.5 . . ?
 C00X C02U HH 109.5 . . ?
 H02W C02U H02Y 109.5 . . ?
 H02W C02U HH 109.5 . . ?
 H02Y C02U HH 109.5 . . ?
 O00H C02V H02Z 110.1 . . ?
 O00H C02V HI 110.1 . . ?
 O00H C02V C043 108.1(6) . . ?
 H02Z C02V HI 108.4 . . ?
 C043 C02V H02Z 110.1 . . ?
 C043 C02V HI 110.1 . . ?
 C011 C02W C00R 131.6(5) . . ?
 C011 C02W C043 112.2(5) . . ?
 C043 C02W C00R 116.2(5) . . ?
 O001 C02X H02X 108.5 . . ?
 O001 C02X C02Y 108.6(5) . . ?
 O001 C02X C03E 108.3(4) . . ?
 C02Y C02X H02X 108.5 . . ?
 C02Y C02X C03E 114.2(5) . . ?
 C03E C02X H02X 108.5 . . ?
 C02F C02Y C02X 111.8(5) . . ?
 C02F C02Y H02I 109.3 . . ?
 C02F C02Y H02J 109.3 . . ?
 C02X C02Y H02I 109.3 . . ?
 C02X C02Y H02J 109.3 . . ?
 H02I C02Y H02J 107.9 . . ?
 O00H C02Z C04D 111.0(8) . . ?
 O00L C02Z O00H 122.2(8) . . ?
 O00L C02Z C04D 126.8(7) . . ?
 C17 C25 H25A 110.8 . . ?
 C17 C25 H25B 110.8 . . ?
 C24 C25 C17 104.7(5) . . ?
 C24 C25 H25A 110.8 . . ?
 C24 C25 H25B 110.8 . . ?
 H25A C25 H25B 108.9 . . ?
 C00Q C031 H6 109.5 . . ?
 C00Q C031 HJ 109.5 . . ?
 C00Q C031 HK 109.5 . . ?
 H6 C031 HJ 109.5 . . ?
 H6 C031 HK 109.5 . . ?
 HJ C031 HK 109.5 . . ?
 C01R C032 H03S 109.5 . . ?
 C01R C032 H03T 109.5 . . ?
 C01R C032 H03U 109.5 . . ?
 H03S C032 H03T 109.5 . . ?
 H03S C032 H03U 109.5 . . ?
 H03T C032 H03U 109.5 . . ?
 C5 C6 C7 110.8(4) . . ?
 C5 C6 H6A 109.5 . . ?
 C5 C6 H6B 109.5 . . ?
 C7 C6 H6A 109.5 . . ?
 C7 C6 H6B 109.5 . . ?
 H6A C6 H6B 108.1 . . ?
 C00X C034 H034 104.5 . . ?
 C01B C034 C00X 117.8(4) . . ?
 C01B C034 H034 104.5 . . ?
 C02P C034 C00X 114.2(5) . . ?
 C02P C034 C01B 109.7(5) . . ?
 C02P C034 H034 104.5 . . ?
 C01P C035 C02O 111.0(5) . . ?
 C01P C035 H035 104.2 . . ?
 C01P C035 C03E 114.5(5) . . ?
 C02O C035 H035 104.2 . . ?
 C02O C035 C03E 117.1(5) . . ?
 C03E C035 H035 104.2 . . ?
 O00E C036 C02G 110.4(6) . . ?
 O00E C036 H7 109.6 . . ?
 O00E C036 HL 109.6 . . ?
 C02G C036 H7 109.6 . . ?
 C02G C036 HL 109.6 . . ?
 H7 C036 HL 108.1 . . ?
 C01A C037 H03V 110.7 . . ?
 C01A C037 H03W 110.7 . . ?
 C01A C037 C043 105.3(5) . . ?
 H03V C037 H03W 108.8 . . ?
 C043 C037 H03V 110.7 . . ?
 C043 C037 H03W 110.7 . . ?
 C00Z C038 H8 109.5 . . ?
 C00Z C038 HM 109.5 . . ?
 C00Z C038 HN 109.5 . . ?
 H8 C038 HM 109.5 . . ?
 H8 C038 HN 109.5 . . ?
 HM C038 HN 109.5 . . ?
 C01K C039 H039 107.8 . . ?
 C01K C039 C03Y 112.1(6) . . ?
 C01K C039 C04B 110.4(6) . . ?
 C03Y C039 H039 107.8 . . ?
 C03Y C039 C04B 110.8(6) . . ?
 C04B C039 H039 107.8 . . ?
 C00X C03A H03X 108.9 . . ?
 C00X C03A H03Y 108.9 . . ?
 C00X C03A C03T 113.3(5) . . ?
 H03X C03A H03Y 107.7 . . ?
 C03T C03A H03X 108.9 . . ?
 C03T C03A H03Y 108.9 . . ?
 C1 C2 H2A 109.5 . . ?
 C1 C2 H2B 109.5 . . ?
 H2A C2 H2B 108.1 . . ?
 C3 C2 C1 110.8(5) . . ?
 C3 C2 H2A 109.5 . . ?
 C3 C2 H2B 109.5 . . ?
 O2 C3 C4 106.8(5) . . ?
 O2 C3 C2 110.4(5) . . ?
 O2 C3 H3A 108.0 . . ?
 C4 C3 H3A 108.0 . . ?
 C2 C3 C4 115.3(5) . . ?
 C2 C3 H3A 108.0 . . ?
 C01L C03D H9 109.0 . . ?
 C01L C03D HO 109.0 . . ?
 C02G C03D C01L 112.8(5) . . ?
 C02G C03D H9 109.0 . . ?
 C02G C03D HO 109.0 . . ?
 H9 C03D HO 107.8 . . ?
 C02H C03E C035 114.5(5) . . ?
 C02H C03E C03Q 108.2(5) . . ?
 C02X C03E C02H 111.7(5) . . ?
 C02X C03E C035 106.3(4) . . ?
 C02X C03E C03Q 106.9(5) . . ?
 C03Q C03E C035 109.0(5) . . ?
 C010 C03F H03A 108.9 . . ?
 C010 C03F H03B 108.9 . . ?
 C010 C03F C040 113.5(5) . . ?
 H03A C03F H03B 107.7 . . ?
 C040 C03F H03A 108.9 . . ?
 C040 C03F H03B 108.9 . . ?
 O00J C03G C023 126.6(6) . . ?
 O00J C03G C03I 124.6(6) . . ?
 C023 C03G C03I 108.7(5) . . ?
 O00O C03H H03C 110.2 . . ?
 O00O C03H H03D 110.2 . . ?
 O00O C03H C040 107.4(6) . . ?
 H03C C03H H03D 108.5 . . ?
 C040 C03H H03C 110.2 . . ?
 C040 C03H H03D 110.2 . . ?
 C02G C03I H10 110.4 . . ?
 C02G C03I HP 110.4 . . ?
 C03G C03I C02G 106.5(5) . . ?
 C03G C03I H10 110.4 . . ?
 C03G C03I HP 110.4 . . ?
 H10 C03I HP 108.6 . . ?
 C00M C03J H03E 108.7 . . ?
 C00M C03J H03F 108.7 . . ?
 C01P C03J C00M 114.1(5) . . ?
 C01P C03J H03E 108.7 . . ?
 C01P C03J H03F 108.7 . . ?
 H03E C03J H03F 107.6 . . ?
 C02O C03K H03G 109.5 . . ?
 C02O C03K H03H 109.5 . . ?
 C02O C03K H03I 109.5 . . ?
 H03G C03K H03H 109.5 . . ?
 H03G C03K H03I 109.5 . . ?
 H03H C03K H03I 109.5 . . ?
 O5 C31 C17 112.0(5) . . ?
 O5 C31 H31A 109.2 . . ?
 O5 C31 H31B 109.2 . . ?
 C17 C31 H31A 109.2 . . ?
 C17 C31 H31B 109.2 . . ?
 H31A C31 H31B 107.9 . . ?
 C01K C03M C020 132.4(6) . . ?
 C01K C03M C040 111.8(5) . . ?
 C020 C03M C040 115.8(5) . . ?
 O3 C32 O2 123.9(6) . . ?
 O3 C32 C33 124.4(8) . . ?
 O2 C32 C33 111.7(7) . . ?
 C4 C21 H21A 109.5 . . ?
 C4 C21 H21B 109.5 . . ?
 C4 C21 H21C 109.5 . . ?
 H21A C21 H21B 109.5 . . ?
 H21A C21 H21C 109.5 . . ?
 H21B C21 H21C 109.5 . . ?
 C022 C03P H03Z 109.5 . . ?
 C022 C03P HQ 109.5 . . ?
 C022 C03P HR 109.5 . . ?
 H03Z C03P HQ 109.5 . . ?
 H03Z C03P HR 109.5 . . ?
 HQ C03P HR 109.5 . . ?
 C03E C03Q H03J 109.5 . . ?
 C03E C03Q H03K 109.5 . . ?
 C03E C03Q H03L 109.5 . . ?
 H03J C03Q H03K 109.5 . . ?
 H03J C03Q H03L 109.5 . . ?
 H03K C03Q H03L 109.5 . . ?
 C00M C03S H03M 109.5 . . ?
 C00M C03S H03N 109.5 . . ?
 C00M C03S H03O 109.5 . . ?
 H03M C03S H03N 109.5 . . ?
 H03M C03S H03O 109.5 . . ?
 H03N C03S H03O 109.5 . . ?
 C018 C03T H03 109.3 . . ?
 C018 C03T HS 109.3 . . ?
 C03A C03T C018 111.5(5) . . ?
 C03A C03T H03 109.3 . . ?
 C03A C03T HS 109.3 . . ?
 H03 C03T HS 108.0 . . ?
 C26 C27 H27A 109.5 . . ?
 C26 C27 H27B 109.5 . . ?
 C26 C27 H27C 109.5 . . ?
 H27A C27 H27B 109.5 . . ?
 H27A C27 H27C 109.5 . . ?
 H27B C27 H27C 109.5 . . ?
 O5 C29 C30 114.0(7) . . ?
 O6 C29 O5 122.3(7) . . ?
 O6 C29 C30 123.8(7) . . ?
 C8 C22 H22A 109.5 . . ?
 C8 C22 H22B 109.5 . . ?
 C8 C22 H22C 109.5 . . ?
 H22A C22 H22B 109.5 . . ?
 H22A C22 H22C 109.5 . . ?
 H22B C22 H22C 109.5 . . ?
 C022 C03X H1 109.5 . . ?
 C022 C03X HT 109.5 . . ?
 C022 C03X HU 109.5 . . ?
 H1 C03X HT 109.5 . . ?
 H1 C03X HU 109.5 . . ?
 HT C03X HU 109.5 . . ?
 C039 C03Y H03P 109.5 . . ?
 C039 C03Y H03Q 109.5 . . ?
 C039 C03Y H03R 109.5 . . ?
 H03P C03Y H03Q 109.5 . . ?
 H03P C03Y H03R 109.5 . . ?
 H03Q C03Y H03R 109.5 . . ?
 C26 C28 H28A 109.5 . . ?
 C26 C28 H28B 109.5 . . ?
 C26 C28 H28C 109.5 . . ?
 H28A C28 H28B 109.5 . . ?
 H28A C28 H28C 109.5 . . ?
 H28B C28 H28C 109.5 . . ?
 C03F C040 C03M 111.3(5) . . ?
 C03F C040 C04A 112.0(5) . . ?
 C03H C040 C03F 110.4(6) . . ?
 C03H C040 C03M 110.5(5) . . ?
 C03H C040 C04A 109.8(6) . . ?
 C03M C040 C04A 102.7(5) . . ?
 C01Z C041 H04A 109.5 . . ?
 C01Z C041 H04B 109.5 . . ?
 C01Z C041 H04C 109.5 . . ?
 H04A C041 H04B 109.5 . . ?
 H04A C041 H04C 109.5 . . ?
 H04B C041 H04C 109.5 . . ?
 C4 C20 H20A 109.5 . . ?
 C4 C20 H20B 109.5 . . ?
 C4 C20 H20C 109.5 . . ?
 H20A C20 H20B 109.5 . . ?
 H20A C20 H20C 109.5 . . ?
 H20B C20 H20C 109.5 . . ?
 C01I C043 C02V 110.7(5) . . ?
 C01I C043 C02W 112.1(5) . . ?
 C01I C043 C037 111.9(5) . . ?
 C02W C043 C02V 109.6(5) . . ?
 C037 C043 C02V 108.8(6) . . ?
 C037 C043 C02W 103.4(5) . . ?
 C02M C045 H04R 109.5 . . ?
 C02M C045 H04S 109.5 . . ?
 C02M C045 H04T 109.5 . . ?
 H04R C045 H04S 109.5 . . ?
 H04R C045 H04T 109.5 . . ?
 H04S C045 H04T 109.5 . . ?
 C01J C046 H04U 109.5 . . ?
 C01J C046 H04V 109.5 . . ?
 C01J C046 H04W 109.5 . . ?
 H04U C046 H04V 109.5 . . ?
 H04U C046 H04W 109.5 . . ?
 H04V C046 H04W 109.5 . . ?
 C01J C047 H04X 109.5 . . ?
 C01J C047 H04Y 109.5 . . ?
 C01J C047 HV 109.5 . . ?
 H04X C047 H04Y 109.5 . . ?
 H04X C047 HV 109.5 . . ?
 H04Y C047 HV 109.5 . . ?
 C32 C33 H33A 109.5 . . ?
 C32 C33 H33B 109.5 . . ?
 C32 C33 H33C 109.5 . . ?
 H33A C33 H33B 109.5 . . ?
 H33A C33 H33C 109.5 . . ?
 H33B C33 H33C 109.5 . . ?
 C019 C049 H04Z 109.5 . . ?
 C019 C049 HW 109.5 . . ?
 C019 C049 HX 109.5 . . ?
 H04Z C049 HW 109.5 . . ?
 H04Z C049 HX 109.5 . . ?
 HW C049 HX 109.5 . . ?
 C024 C04A C040 105.6(5) . . ?
 C024 C04A H04D 110.6 . . ?
 C024 C04A H04E 110.6 . . ?
 C040 C04A H04D 110.6 . . ?
 C040 C04A H04E 110.6 . . ?
 H04D C04A H04E 108.8 . . ?
 C039 C04B H04F 109.5 . . ?
 C039 C04B H04G 109.5 . . ?
 C039 C04B H04H 109.5 . . ?
 H04F C04B H04G 109.5 . . ?
 H04F C04B H04H 109.5 . . ?
 H04G C04B H04H 109.5 . . ?
 C29 C30 H30A 109.5 . . ?
 C29 C30 H30B 109.5 . . ?
 C29 C30 H30C 109.5 . . ?
 H30A C30 H30B 109.5 . . ?
 H30A C30 H30C 109.5 . . ?
 H30B C30 H30C 109.5 . . ?
 C02Z C04D H04L 109.5 . . ?
 C02Z C04D H04M 109.5 . . ?
 C02Z C04D H04N 109.5 . . ?
 H04L C04D H04M 109.5 . . ?
 H04L C04D H04N 109.5 . . ?
 H04M C04D H04N 109.5 . . ?
 C02I C04E H04O 109.5 . . ?
 C02I C04E H04P 109.5 . . ?
 C02I C04E H04Q 109.5 . . ?
 H04O C04E H04P 109.5 . . ?
 H04O C04E H04Q 109.5 . . ?
 H04P C04E H04Q 109.5 . . ?
 O00O C04F C04G 110.2(9) . . ?
 O03R C04F O00O 122.9(9) . . ?
 O03R C04F C04G 126.4(9) . . ?
 C04F C04G H04I 109.5 . . ?
 C04F C04G H04J 109.5 . . ?
 C04F C04G H04K 109.5 . . ?
 H04I C04G H04J 109.5 . . ?
 H04I C04G H04K 109.5 . . ?
 H04J C04G H04K 109.5 . . ?

loop_
  _geom_torsion_atom_site_label_1
  _geom_torsion_atom_site_label_2
  _geom_torsion_atom_site_label_3
  _geom_torsion_atom_site_label_4
  _geom_torsion
  _geom_torsion_site_symmetry_1
  _geom_torsion_site_symmetry_2
  _geom_torsion_site_symmetry_3
  _geom_torsion_site_symmetry_4
  _geom_torsion_publ_flag
 O001 C02X C02Y C02F 177.7(5) . . . . ?
 O001 C02X C03E C02H -48.3(6) . . . . ?
 O001 C02X C03E C035 -173.8(4) . . . . ?
 O001 C02X C03E C03Q 69.9(6) . . . . ?
 O002 C018 C01R C01O -169.7(5) . . . . ?
 O002 C018 C01R C02N 74.1(6) . . . . ?
 O002 C018 C01R C032 -43.8(7) . . . . ?
 O002 C018 C03T C03A 174.0(5) . . . . ?
 O1 C13 C12 C11 -62.7(6) . . . . ?
 O006 C00R C014 C01B 68.0(5) . . . . ?
 O006 C00R C014 C01F -54.8(5) . . . . ?
 O006 C00R C014 C01X -171.6(4) . . . . ?
 O006 C00R C029 C02P -62.7(6) . . . . ?
 O006 C00R C02W C011 -121.3(6) . . . . ?
 O006 C00R C02W C043 59.6(6) . . . . ?
 O008 C020 C02E C00M 69.9(6) . . . . ?
 O008 C020 C02E C010 -52.9(6) . . . . ?
 O008 C020 C02E C02S -168.1(4) . . . . ?
 O008 C020 C03M C01K -123.7(7) . . . . ?
 O008 C020 C03M C040 58.6(6) . . . . ?
 O00B C012 C013 C01Q -62.6(6) . . . . ?
 O00B C012 C027 C00T -172.3(4) . . . . ?
 O00B C012 C027 C00Z 65.9(5) . . . . ?
 O00B C012 C027 C01L -56.1(5) . . . . ?
 O00C C01A C037 C043 175.3(7) . . . . ?
 O4 C24 C25 C17 175.1(6) . . . . ?
 O00H C02V C043 C01I 73.6(7) . . . . ?
 O00H C02V C043 C02W -162.2(5) . . . . ?
 O00H C02V C043 C037 -49.8(7) . . . . ?
 O00I C024 C04A C040 175.3(7) . . . . ?
 O00J C03G C03I C02G -175.5(7) . . . . ?
 C18 C23 C26 C27 125.2(8) . . . . ?
 C18 C23 C26 C28 -111.5(8) . . . . ?
 C18 C23 C24 O4 178.5(7) . . . . ?
 C18 C23 C24 C25 2.8(7) . . . . ?
 C18 C17 C16 C15 -47.5(7) . . . . ?
 C18 C17 C25 C24 11.1(7) . . . . ?
 C18 C17 C31 O5 -69.7(7) . . . . ?
 C18 C13 C12 C11 178.3(5) . . . . ?
 C00M C01D C01V C00V 61.6(6) . . . . ?
 C00M C01D C02O C02F -168.1(5) . . . . ?
 C00M C01D C02O C035 -53.1(6) . . . . ?
 C00M C01D C02O C03K 73.2(6) . . . . ?
 C8 C14 C13 O1 64.0(6) . . . . ?
 C8 C14 C13 C18 179.0(4) . . . . ?
 C8 C14 C13 C12 -52.9(6) . . . . ?
 C8 C14 C15 C16 174.6(5) . . . . ?
 C8 C7 C6 C5 57.2(6) . . . . ?
 O00O C03H C040 C03F 73.2(7) . . . . ?
 O00O C03H C040 C03M -163.3(6) . . . . ?
 O00O C03H C040 C04A -50.8(7) . . . . ?
 C00P C012 C013 C01Q 178.4(5) . . . . ?
 C00P C012 C027 C00T -57.7(5) . . . . ?
 C00P C012 C027 C00Z -179.5(4) . . . . ?
 C00P C012 C027 C01L 58.5(5) . . . . ?
 C00P C023 C03G O00J 174.1(7) . . . . ?
 C00P C023 C03G C03I -3.7(7) . . . . ?
 C00P C02G C036 O00E -50.6(7) . . . . ?
 C00P C02G C03D C01L -50.8(7) . . . . ?
 C00P C02G C03I C03G -0.4(8) . . . . ?
 C00Q C01T C026 C01N 164.1(4) . . . . ?
 C00R C014 C01B C028 171.3(4) . . . . ?
 C00R C014 C01B C02L -72.5(6) . . . . ?
 C00R C014 C01B C034 51.9(6) . . . . ?
 C00R C014 C01F C01I -62.3(6) . . . . ?
 C00R C029 C02P C034 -60.7(6) . . . . ?
 C00R C02W C043 C01I 45.9(7) . . . . ?
 C00R C02W C043 C02V -77.4(6) . . . . ?
 C00R C02W C043 C037 166.7(5) . . . . ?
 C14 C8 C9 C10 169.7(4) . . . . ?
 C14 C8 C9 C11 -57.5(5) . . . . ?
 C14 C8 C7 C6 -167.8(5) . . . . ?
 C14 C13 C12 C11 53.9(6) . . . . ?
 C14 C15 C16 C17 57.9(7) . . . . ?
 C10 C1 C2 C3 -57.3(7) . . . . ?
 C10 C5 C4 C3 51.9(6) . . . . ?
 C10 C5 C4 C21 167.4(5) . . . . ?
 C10 C5 C4 C20 -71.9(6) . . . . ?
 C10 C5 C6 C7 -62.3(6) . . . . ?
 C00V C020 C02E C00M -50.0(6) . . . . ?
 C00V C020 C02E C010 -172.8(5) . . . . ?
 C00V C020 C02E C02S 72.0(6) . . . . ?
 C00V C020 C03M C01K -3.5(9) . . . . ?
 C00V C020 C03M C040 178.8(5) . . . . ?
 C34 C14 C13 O1 -174.7(4) . . . . ?
 C34 C14 C13 C18 -59.7(6) . . . . ?
 C34 C14 C13 C12 68.3(5) . . . . ?
 C34 C14 C15 C16 54.4(6) . . . . ?
 C00X C01O C01R C018 52.7(6) . . . . ?
 C00X C01O C01R C02N 167.1(5) . . . . ?
 C00X C01O C01R C032 -72.6(6) . . . . ?
 C00X C01O C01W C028 -61.5(6) . . . . ?
 C00X C03A C03T C018 -56.1(7) . . . . ?
 C00Y C016 C01Q C013 -163.3(5) . . . . ?
 C00Y C01T C026 C01N -61.4(6) . . . . ?
 C00Z C016 C01Q C013 61.3(6) . . . . ?
 C00Z C01N C026 C01T 57.8(6) . . . . ?
 C010 C03F C040 C03H 78.3(6) . . . . ?
 C010 C03F C040 C03M -44.7(7) . . . . ?
 C010 C03F C040 C04A -159.0(6) . . . . ?
 C011 C01A C037 C043 -8.1(7) . . . . ?
 C011 C02W C043 C01I -133.4(6) . . . . ?
 C011 C02W C043 C02V 103.3(6) . . . . ?
 C011 C02W C043 C037 -12.6(7) . . . . ?
 C012 C00P C023 C01J 5.2(11) . . . . ?
 C012 C00P C023 C03G -171.1(6) . . . . ?
 C012 C00P C02G C036 -67.9(7) . . . . ?
 C012 C00P C02G C03D 52.4(7) . . . . ?
 C012 C00P C02G C03I 173.7(5) . . . . ?
 C012 C013 C01Q C016 -60.2(6) . . . . ?
 C013 C012 C027 C00T 68.0(5) . . . . ?
 C013 C012 C027 C00Z -53.8(6) . . . . ?
 C013 C012 C027 C01L -175.8(5) . . . . ?
 C014 C00R C029 C02P 54.0(6) . . . . ?
 C014 C00R C02W C011 124.3(6) . . . . ?
 C014 C00R C02W C043 -54.8(6) . . . . ?
 C014 C01B C028 C01W -169.4(5) . . . . ?
 C014 C01B C034 C00X 170.0(4) . . . . ?
 C014 C01B C034 C02P -57.1(6) . . . . ?
 C014 C01F C01I C043 54.3(7) . . . . ?
 C016 C00Y C01T C00Q -170.0(4) . . . . ?
 C016 C00Y C01T C026 56.4(6) . . . . ?
 C016 C00Y C02R C01H 167.0(5) . . . . ?
 C016 C00Z C01N C026 -49.0(6) . . . . ?
 C016 C00Z C027 C00T -65.8(5) . . . . ?
 C016 C00Z C027 C012 54.6(5) . . . . ?
 C016 C00Z C027 C01L 174.3(4) . . . . ?
 C23 C18 C17 C16 -130.1(6) . . . . ?
 C23 C18 C17 C25 -10.3(7) . . . . ?
 C23 C18 C17 C31 109.4(6) . . . . ?
 C23 C18 C13 O1 -120.6(7) . . . . ?
 C23 C18 C13 C14 124.1(7) . . . . ?
 C23 C18 C13 C12 -1.0(9) . . . . ?
 C23 C24 C25 C17 -9.0(7) . . . . ?
 C018 O002 C02I O00D 11.0(10) . . . . ?
 C018 O002 C02I C04E -165.8(6) . . . . ?
 C019 O003 C01S C00Q -150.2(5) . . . . ?
 C019 O003 C01S C01H 85.9(6) . . . . ?
 C01A C011 C022 C03P 66.1(7) . . . . ?
 C01A C011 C022 C03X -58.0(7) . . . . ?
 C01A C011 C02W C00R -171.3(6) . . . . ?
 C01A C011 C02W C043 7.8(7) . . . . ?
 C01A C037 C043 C01I 132.7(6) . . . . ?
 C01A C037 C043 C02V -104.6(6) . . . . ?
 C01A C037 C043 C02W 11.8(7) . . . . ?
 C01B C014 C01F C01I 174.7(4) . . . . ?
 C9 C8 C14 C34 -65.1(5) . . . . ?
 C9 C8 C14 C13 54.9(6) . . . . ?
 C9 C8 C14 C15 175.7(4) . . . . ?
 C9 C8 C7 C6 -49.8(6) . . . . ?
 C9 C10 C1 C2 166.7(5) . . . . ?
 C9 C10 C5 C4 -169.0(4) . . . . ?
 C9 C10 C5 C6 58.4(6) . . . . ?
 C9 C11 C12 C13 -58.7(6) . . . . ?
 C01D C00M C02E C010 172.5(4) . . . . ?
 C01D C00M C02E C020 52.8(6) . . . . ?
 C01D C00M C02E C02S -68.5(5) . . . . ?
 C01D C00M C03J C01P -49.2(6) . . . . ?
 C01D C02O C035 C01P 56.7(6) . . . . ?
 C01D C02O C035 C03E -169.4(4) . . . . ?
 C17 C18 C23 C26 -179.2(6) . . . . ?
 C17 C18 C23 C24 4.9(7) . . . . ?
 C17 C18 C13 O1 63.7(6) . . . . ?
 C17 C18 C13 C14 -51.6(6) . . . . ?
 C17 C18 C13 C12 -176.7(5) . . . . ?
 C01F C014 C01B C028 -68.5(6) . . . . ?
 C01F C014 C01B C02L 47.7(6) . . . . ?
 C01F C014 C01B C034 172.1(4) . . . . ?
 C01F C01I C043 C02V 79.2(6) . . . . ?
 C01F C01I C043 C02W -43.5(7) . . . . ?
 C01F C01I C043 C037 -159.2(5) . . . . ?
 C26 C23 C24 O4 1.8(10) . . . . ?
 C26 C23 C24 C25 -173.9(6) . . . . ?
 C01J C023 C03G O00J -2.8(10) . . . . ?
 C01J C023 C03G C03I 179.4(6) . . . . ?
 C01K C024 C04A C040 -9.9(7) . . . . ?
 C01K C03M C040 C03F -131.0(6) . . . . ?
 C01K C03M C040 C03H 106.1(6) . . . . ?
 C01K C03M C040 C04A -11.0(7) . . . . ?
 C01N C00Z C016 C00Y 48.5(6) . . . . ?
 C01N C00Z C016 C01Q -177.7(4) . . . . ?
 C01N C00Z C027 C00T 53.1(6) . . . . ?
 C01N C00Z C027 C012 173.5(4) . . . . ?
 C01N C00Z C027 C01L -66.8(6) . . . . ?
 C01O C00X C034 C01B -53.8(6) . . . . ?
 C01O C00X C034 C02P 175.3(5) . . . . ?
 C01O C00X C03A C03T 54.8(6) . . . . ?
 C01O C01W C028 C01B 57.4(6) . . . . ?
 C01P C035 C03E C02H 62.2(7) . . . . ?
 C01P C035 C03E C02X -174.1(5) . . . . ?
 C01P C035 C03E C03Q -59.2(6) . . . . ?
 C01R C018 C03T C03A 53.8(7) . . . . ?
 C01R C01O C01W C028 164.5(5) . . . . ?
 C01S O003 C019 O007 6.7(9) . . . . ?
 C01S O003 C019 C049 -173.0(5) . . . . ?
 C01S C00Q C01T C00Y 55.4(6) . . . . ?
 C01S C00Q C01T C026 -172.6(4) . . . . ?
 C01S C01H C02R C00Y -55.7(7) . . . . ?
 C01T C00Q C01S O003 -176.2(4) . . . . ?
 C01T C00Q C01S C01H -55.3(6) . . . . ?
 C01T C00Y C016 C00Z -52.2(6) . . . . ?
 C01T C00Y C016 C01Q 175.8(4) . . . . ?
 C01T C00Y C02R C01H 52.1(6) . . . . ?
 C13 C18 C23 C26 5.0(11) . . . . ?
 C13 C18 C23 C24 -171.0(6) . . . . ?
 C13 C18 C17 C16 46.4(7) . . . . ?
 C13 C18 C17 C25 166.2(5) . . . . ?
 C13 C18 C17 C31 -74.1(6) . . . . ?
 C13 C14 C15 C16 -62.2(6) . . . . ?
 C01V C00V C020 O008 -65.5(6) . . . . ?
 C01V C00V C020 C02E 53.2(6) . . . . ?
 C01V C00V C020 C03M 176.7(5) . . . . ?
 C01V C01D C02O C02F 60.1(6) . . . . ?
 C01V C01D C02O C035 175.1(5) . . . . ?
 C01V C01D C02O C03K -58.6(6) . . . . ?
 C01W C01O C01R C018 -176.2(5) . . . . ?
 C01W C01O C01R C02N -61.9(6) . . . . ?
 C01W C01O C01R C032 58.5(6) . . . . ?
 C01X C014 C01B C028 51.3(6) . . . . ?
 C01X C014 C01B C02L 167.6(5) . . . . ?
 C01X C014 C01B C034 -68.0(5) . . . . ?
 C01X C014 C01F C01I 54.5(6) . . . . ?
 C01Y C00Q C01S O003 68.3(6) . . . . ?
 C01Y C00Q C01S C01H -170.9(5) . . . . ?
 C01Y C00Q C01T C00Y 170.3(5) . . . . ?
 C01Y C00Q C01T C026 -57.7(6) . . . . ?
 C01Z O001 C02X C02Y 82.8(6) . . . . ?
 C01Z O001 C02X C03E -152.6(5) . . . . ?
 C020 C00V C01V C01D -59.6(6) . . . . ?
 C020 C03M C040 C03F 47.2(7) . . . . ?
 C020 C03M C040 C03H -75.8(7) . . . . ?
 C020 C03M C040 C04A 167.2(5) . . . . ?
 C1 C10 C9 C8 -169.6(5) . . . . ?
 C1 C10 C9 C11 59.7(6) . . . . ?
 C1 C10 C5 C4 -53.9(6) . . . . ?
 C1 C10 C5 C6 173.6(5) . . . . ?
 C1 C2 C3 O2 178.7(5) . . . . ?
 C1 C2 C3 C4 57.5(7) . . . . ?
 C022 C011 C01A O00C 0.1(10) . . . . ?
 C022 C011 C01A C037 -176.4(6) . . . . ?
 C022 C011 C02W C00R 4.7(11) . . . . ?
 C022 C011 C02W C043 -176.2(6) . . . . ?
 C023 C00P C012 O00B -127.3(6) . . . . ?
 C023 C00P C012 C013 -6.2(9) . . . . ?
 C023 C00P C012 C027 117.3(7) . . . . ?
 C023 C00P C02G C036 116.5(6) . . . . ?
 C023 C00P C02G C03D -123.2(6) . . . . ?
 C023 C00P C02G C03I -1.9(7) . . . . ?
 C023 C03G C03I C02G 2.4(8) . . . . ?
 C024 C01K C039 C03Y -57.4(8) . . . . ?
 C024 C01K C039 C04B 66.6(8) . . . . ?
 C024 C01K C03M C020 -172.5(6) . . . . ?
 C024 C01K C03M C040 5.2(7) . . . . ?
 C15 C14 C13 O1 -57.9(6) . . . . ?
 C15 C14 C13 C18 57.1(6) . . . . ?
 C15 C14 C13 C12 -174.8(5) . . . . ?
 C027 C00Z C016 C00Y 168.3(4) . . . . ?
 C027 C00Z C016 C01Q -57.9(5) . . . . ?
 C027 C00Z C01N C026 -167.9(4) . . . . ?
 C027 C012 C013 C01Q 55.7(6) . . . . ?
 C027 C01L C03D C02G 57.9(7) . . . . ?
 C028 C01B C034 C00X 49.6(6) . . . . ?
 C028 C01B C034 C02P -177.5(4) . . . . ?
 C029 C00R C014 C01B -50.1(6) . . . . ?
 C029 C00R C014 C01F -172.9(4) . . . . ?
 C029 C00R C014 C01X 70.2(6) . . . . ?
 C029 C00R C02W C011 -0.2(9) . . . . ?
 C029 C00R C02W C043 -179.4(5) . . . . ?
 C029 C02P C034 C00X -163.5(5) . . . . ?
 C029 C02P C034 C01B 61.8(6) . . . . ?
 C16 C17 C25 C24 130.9(6) . . . . ?
 C16 C17 C31 O5 167.3(5) . . . . ?
 C5 C10 C9 C8 -55.1(6) . . . . ?
 C5 C10 C9 C11 174.2(5) . . . . ?
 C5 C10 C1 C2 53.7(6) . . . . ?
 C5 C4 C3 O2 -175.6(5) . . . . ?
 C5 C4 C3 C2 -52.5(6) . . . . ?
 C4 C5 C6 C7 162.7(5) . . . . ?
 C12 C11 C9 C8 60.4(6) . . . . ?
 C12 C11 C9 C10 -165.4(5) . . . . ?
 C02E C00M C01D C01V -58.0(6) . . . . ?
 C02E C00M C01D C02O 168.4(4) . . . . ?
 C02E C00M C03J C01P -168.0(5) . . . . ?
 C02E C010 C03F C040 54.8(7) . . . . ?
 C02E C020 C03M C01K 121.3(7) . . . . ?
 C02E C020 C03M C040 -56.4(6) . . . . ?
 C02F C02O C035 C01P 171.7(4) . . . . ?
 C02F C02O C035 C03E -54.3(6) . . . . ?
 C02G C00P C012 O00B 58.3(6) . . . . ?
 C02G C00P C012 C013 179.4(5) . . . . ?
 C02G C00P C012 C027 -57.2(6) . . . . ?
 C02G C00P C023 C01J 179.8(6) . . . . ?
 C02G C00P C023 C03G 3.5(7) . . . . ?
 C02I O002 C018 C01R -153.6(6) . . . . ?
 C02I O002 C018 C03T 82.2(7) . . . . ?
 C19 C10 C9 C8 71.3(6) . . . . ?
 C19 C10 C9 C11 -59.4(6) . . . . ?
 C19 C10 C1 C2 -70.6(6) . . . . ?
 C19 C10 C5 C4 65.8(7) . . . . ?
 C19 C10 C5 C6 -66.8(6) . . . . ?
 C02K C00Y C016 C00Z 75.0(6) . . . . ?
 C02K C00Y C016 C01Q -57.0(6) . . . . ?
 C02K C00Y C01T C00Q 64.6(6) . . . . ?
 C02K C00Y C01T C026 -69.0(6) . . . . ?
 C02K C00Y C02R C01H -72.1(6) . . . . ?
 C02L C01B C028 C01W 71.1(6) . . . . ?
 C02L C01B C034 C00X -66.4(6) . . . . ?
 C02L C01B C034 C02P 66.6(6) . . . . ?
 C02M O00E C036 C02G -136.3(6) . . . . ?
 C02O C01D C01V C00V -162.3(5) . . . . ?
 C02O C02F C02Y C02X -56.1(7) . . . . ?
 C02O C035 C03E C02H -70.2(6) . . . . ?
 C02O C035 C03E C02X 53.6(6) . . . . ?
 C02O C035 C03E C03Q 168.5(5) . . . . ?
 C24 C23 C26 C27 -59.1(8) . . . . ?
 C24 C23 C26 C28 64.2(7) . . . . ?
 C02R C00Y C016 C00Z -167.1(4) . . . . ?
 C02R C00Y C016 C01Q 60.9(6) . . . . ?
 C02R C00Y C01T C00Q -54.7(6) . . . . ?
 C02R C00Y C01T C026 171.7(4) . . . . ?
 C02R C01H C01S O003 177.5(4) . . . . ?
 C02R C01H C01S C00Q 57.9(6) . . . . ?
 C7 C8 C14 C34 52.9(6) . . . . ?
 C7 C8 C14 C13 172.9(4) . . . . ?
 C7 C8 C14 C15 -66.3(6) . . . . ?
 C7 C8 C9 C10 51.4(6) . . . . ?
 C7 C8 C9 C11 -175.7(4) . . . . ?
 C02U C00X C01O C01R 64.5(6) . . . . ?
 C02U C00X C01O C01W -67.8(6) . . . . ?
 C02U C00X C034 C01B 73.0(6) . . . . ?
 C02U C00X C034 C02P -57.9(6) . . . . ?
 C02U C00X C03A C03T -69.6(6) . . . . ?
 C02V O00H C02Z O00L 8.9(12) . . . . ?
 C02V O00H C02Z C04D -171.2(7) . . . . ?
 C02W C00R C014 C01B -177.1(4) . . . . ?
 C02W C00R C014 C01F 60.2(5) . . . . ?
 C02W C00R C014 C01X -56.7(6) . . . . ?
 C02W C00R C029 C02P 177.0(5) . . . . ?
 C02W C011 C01A O00C 176.8(7) . . . . ?
 C02W C011 C01A C037 0.4(7) . . . . ?
 C02W C011 C022 C03P -109.6(8) . . . . ?
 C02W C011 C022 C03X 126.2(7) . . . . ?
 C02X O001 C01Z O00G 10.1(9) . . . . ?
 C02X O001 C01Z C041 -168.9(5) . . . . ?
 C02Y C02F C02O C01D 167.4(5) . . . . ?
 C02Y C02F C02O C035 53.1(6) . . . . ?
 C02Y C02F C02O C03K -71.7(6) . . . . ?
 C02Y C02X C03E C02H 72.9(6) . . . . ?
 C02Y C02X C03E C035 -52.6(6) . . . . ?
 C02Y C02X C03E C03Q -168.9(5) . . . . ?
 C02Z O00H C02V C043 138.5(7) . . . . ?
 C25 C17 C16 C15 -162.8(5) . . . . ?
 C25 C17 C31 O5 46.3(7) . . . . ?
 C031 C00Q C01S O003 -49.5(6) . . . . ?
 C031 C00Q C01S C01H 71.3(6) . . . . ?
 C031 C00Q C01T C00Y -69.1(6) . . . . ?
 C031 C00Q C01T C026 62.9(6) . . . . ?
 C6 C5 C4 C3 -176.0(5) . . . . ?
 C6 C5 C4 C21 -60.6(6) . . . . ?
 C6 C5 C4 C20 60.1(6) . . . . ?
 C034 C00X C01O C01R -170.5(5) . . . . ?
 C034 C00X C01O C01W 57.2(6) . . . . ?
 C034 C00X C03A C03T 168.9(5) . . . . ?
 C034 C01B C028 C01W -49.0(6) . . . . ?
 C035 C01P C03J C00M 58.4(6) . . . . ?
 C036 O00E C02M O01M 2.1(13) . . . . ?
 C036 O00E C02M C045 -176.6(7) . . . . ?
 C036 C02G C03D C01L 74.1(6) . . . . ?
 C036 C02G C03I C03G -122.8(6) . . . . ?
 C038 C00Z C016 C00Y -67.8(6) . . . . ?
 C038 C00Z C016 C01Q 66.0(6) . . . . ?
 C038 C00Z C01N C026 71.3(6) . . . . ?
 C038 C00Z C027 C00T 170.2(5) . . . . ?
 C038 C00Z C027 C012 -69.4(6) . . . . ?
 C038 C00Z C027 C01L 50.3(6) . . . . ?
 C039 C01K C024 O00I 0.5(10) . . . . ?
 C039 C01K C024 C04A -174.2(6) . . . . ?
 C039 C01K C03M C020 4.2(11) . . . . ?
 C039 C01K C03M C040 -178.0(6) . . . . ?
 C03A C00X C01O C01R -55.3(6) . . . . ?
 C03A C00X C01O C01W 172.4(4) . . . . ?
 C03A C00X C034 C01B -168.3(5) . . . . ?
 C03A C00X C034 C02P 60.8(6) . . . . ?
 C3 O2 C32 O3 -0.4(10) . . . . ?
 C3 O2 C32 C33 178.1(6) . . . . ?
 C03D C01L C027 C00T 56.3(6) . . . . ?
 C03D C01L C027 C00Z 177.8(5) . . . . ?
 C03D C01L C027 C012 -60.2(6) . . . . ?
 C03D C02G C036 O00E -172.2(5) . . . . ?
 C03D C02G C03I C03G 118.0(6) . . . . ?
 C03E C02X C02Y C02F 56.7(7) . . . . ?
 C03F C010 C02E C00M 175.1(4) . . . . ?
 C03F C010 C02E C020 -61.8(6) . . . . ?
 C03F C010 C02E C02S 54.4(6) . . . . ?
 C03F C040 C04A C024 131.5(6) . . . . ?
 C03H O00O C04F O03R 0.5(16) . . . . ?
 C03H O00O C04F C04G -172.4(8) . . . . ?
 C03H C040 C04A C024 -105.4(6) . . . . ?
 C03I C02G C036 O00E 64.5(7) . . . . ?
 C03I C02G C03D C01L -165.6(6) . . . . ?
 C03J C00M C01D C01V -177.5(5) . . . . ?
 C03J C00M C01D C02O 48.8(6) . . . . ?
 C03J C00M C02E C010 -69.8(6) . . . . ?
 C03J C00M C02E C020 170.5(4) . . . . ?
 C03J C00M C02E C02S 49.2(6) . . . . ?
 C03J C01P C035 C02O -62.0(6) . . . . ?
 C03J C01P C035 C03E 162.8(5) . . . . ?
 C03K C02O C035 C01P -67.7(6) . . . . ?
 C03K C02O C035 C03E 66.3(6) . . . . ?
 C31 O5 C29 O6 0.4(14) . . . . ?
 C31 O5 C29 C30 -179.6(7) . . . . ?
 C31 C17 C16 C15 76.8(6) . . . . ?
 C31 C17 C25 C24 -110.7(6) . . . . ?
 C03M C01K C024 O00I 177.8(7) . . . . ?
 C03M C01K C024 C04A 3.2(7) . . . . ?
 C03M C01K C039 C03Y 126.0(8) . . . . ?
 C03M C01K C039 C04B -110.0(8) . . . . ?
 C03M C020 C02E C00M -176.6(4) . . . . ?
 C03M C020 C02E C010 60.6(6) . . . . ?
 C03M C020 C02E C02S -54.6(6) . . . . ?
 C03M C040 C04A C024 12.1(7) . . . . ?
 C32 O2 C3 C4 -148.1(6) . . . . ?
 C32 O2 C3 C2 85.8(7) . . . . ?
 C21 C4 C3 O2 68.0(6) . . . . ?
 C21 C4 C3 C2 -168.9(5) . . . . ?
 C03S C00M C01D C01V 65.7(6) . . . . ?
 C03S C00M C01D C02O -68.0(6) . . . . ?
 C03S C00M C02E C010 48.2(6) . . . . ?
 C03S C00M C02E C020 -71.5(6) . . . . ?
 C03S C00M C02E C02S 167.2(5) . . . . ?
 C03S C00M C03J C01P 71.3(6) . . . . ?
 C03T C018 C01R C01O -50.3(6) . . . . ?
 C03T C018 C01R C02N -166.5(5) . . . . ?
 C03T C018 C01R C032 75.6(6) . . . . ?
 C29 O5 C31 C17 -124.7(7) . . . . ?
 C22 C8 C14 C34 169.9(5) . . . . ?
 C22 C8 C14 C13 -70.1(6) . . . . ?
 C22 C8 C14 C15 50.7(6) . . . . ?
 C22 C8 C9 C10 -66.4(6) . . . . ?
 C22 C8 C9 C11 66.5(6) . . . . ?
 C22 C8 C7 C6 72.1(6) . . . . ?
 C20 C4 C3 O2 -50.8(7) . . . . ?
 C20 C4 C3 C2 72.3(7) . . . . ?
 C046 C01J C023 C00P 126.0(8) . . . . ?
 C046 C01J C023 C03G -58.0(8) . . . . ?
 C047 C01J C023 C00P -108.9(8) . . . . ?
 C047 C01J C023 C03G 67.2(7) . . . . ?
 C04F O00O C03H C040 161.2(7) . . . . ?

_shelx_res_file
;
TITL cu_20221475_0m_a.res in P2(1)
    cu_20221475_0m.res
    created by SHELXL-2018/3 at 16:49:02 on 22-Nov-2022
REM Old TITL cu_20221475_0m in P2(1)
REM SHELXT solution in P2(1)
REM R1 0.173, Rweak 0.046, Alpha 0.009, Orientation as input
REM Flack x = 0.276 ( 0.161 ) from Parsons' quotients
REM Formula found by SHELXT: C138 O22
CELL 1.54178 15.366 11.8114 34.1656 90 95.902 90
ZERR 8 0.0005 0.0003 0.001 0 0.002 0
LATT -1
SYMM -X,0.5+Y,-Z
SFAC C H O
UNIT 272 416 48

L.S. 30
PLAN  25
SIZE 0.12 0.08 0.05
TEMP -103.15
CONF
BOND $H
list 4
fmap 2
acta
MORE -1
OMIT -2 2 4
OMIT 2 -2 6
OMIT -2 3 2
OMIT -2 -3 6
OMIT 2 6 1
OMIT 2 0 3
OMIT -2 -1 10
OMIT -2 -2 4
OMIT -2 3 6
OMIT -2 1 10
REM <olex2.extras>
REM <HklSrc "%.\\cu_20221475_0m.hkl">
REM </olex2.extras>

WGHT    0.149100    5.897600
FVAR       0.22652
O001  3    0.059033    0.803439    1.130948    11.00000    0.04422    0.02394 =
         0.03175   -0.00310    0.00509   -0.01019
O002  3    0.444007    1.281177    0.850157    11.00000    0.04730    0.04163 =
         0.02971    0.00916    0.01297    0.01457
O003  3   -0.498478    0.672375    0.367568    11.00000    0.03914    0.03002 =
         0.02214   -0.00323   -0.00189    0.00286
O5    3    0.286837    0.443570    0.693179    11.00000    0.04825    0.04589 =
         0.02884    0.00143    0.00394    0.01731
O1    3    0.165948    0.462157    0.595401    11.00000    0.04005    0.02905 =
         0.03133   -0.00020    0.01147   -0.00883
AFIX 147
H1A   2    0.143589    0.455711    0.616715    11.00000   -1.50000
AFIX   0

O006  3    0.376519    1.508831    1.103944    11.00000    0.04052    0.02803 =
         0.03332   -0.00255   -0.00268   -0.00938
AFIX 147
H006  2    0.408016    1.513268    1.125490    11.00000   -1.50000
AFIX   0

O007  3   -0.544192    0.851227    0.370813    11.00000    0.04405    0.03289 =
         0.05051   -0.00638   -0.00852    0.00798
O008  3    0.143465    1.001790    0.873551    11.00000    0.03305    0.02945 =
         0.04302    0.01261    0.00380    0.00910
AFIX 147
H008  2    0.090438    1.020301    0.870229    11.00000   -1.50000
AFIX   0

O3    3   -0.044683    0.909786    0.352240    11.00000    0.04398    0.05013 =
         0.03779    0.00246    0.00841    0.00776
O2    3   -0.009429    0.726377    0.345055    11.00000    0.04625    0.05148 =
         0.02474   -0.00514   -0.00354    0.01053
O00B  3   -0.301569    0.472871    0.623638    11.00000    0.03642    0.02673 =
         0.03299    0.00464    0.00625   -0.00409
AFIX 147
H00C  2   -0.348855    0.457243    0.632756    11.00000   -1.50000
AFIX   0

O00C  3    0.290981    1.154278    1.208669    11.00000    0.05759    0.04283 =
         0.05565    0.01473    0.02785    0.00907
O00D  3    0.480814    1.097123    0.850936    11.00000    0.04536    0.04179 =
         0.05305   -0.00255   -0.00104    0.01548
O00E  3   -0.227159    0.472583    0.711745    11.00000    0.05568    0.05859 =
         0.03257    0.01484    0.00715    0.01414
O4    3    0.308626    0.791370    0.707368    11.00000    0.04497    0.05759 =
         0.03762   -0.01679   -0.00222   -0.00460
O00G  3    0.008591    0.625196    1.126304    11.00000    0.04585    0.03230 =
         0.06242   -0.00652    0.01582   -0.00799
O00H  3    0.200331    1.540939    1.192794    11.00000    0.05513    0.06706 =
         0.03183   -0.01686   -0.00365    0.02118
O00I  3    0.177814    0.614742    0.776382    11.00000    0.05927    0.05239 =
         0.05428   -0.01518    0.01565   -0.00099
O00J  3   -0.217616    0.853326    0.725167    11.00000    0.06045    0.05512 =
         0.04137   -0.01599   -0.00931    0.00126
C18   1    0.237592    0.621745    0.627452    11.00000    0.02510    0.02792 =
         0.03390    0.00609    0.00206   -0.00040
O00L  3    0.298625    1.603661    1.240367    11.00000    0.09756    0.06900 =
         0.04477   -0.02039    0.00702   -0.02836
C00M  1    0.209150    0.934679    0.958746    11.00000    0.02385    0.02325 =
         0.03019    0.00119   -0.00064   -0.00183
C8    1    0.199985    0.537174    0.513909    11.00000    0.02706    0.02928 =
         0.02623   -0.00430    0.00621   -0.00480
O00O  3    0.316315    0.982923    0.785282    11.00000    0.05540    0.07437 =
         0.04422    0.01207    0.01277   -0.00403
C00P  1   -0.260360    0.651064    0.652185    11.00000    0.03041    0.02794 =
         0.02172    0.00270    0.00018    0.00027
C00Q  1   -0.378653    0.601236    0.412440    11.00000    0.02979    0.02410 =
         0.02355   -0.00045    0.00056    0.00208
C00R  1    0.355149    1.392159    1.095564    11.00000    0.02792    0.02689 =
         0.02389   -0.00290    0.00342   -0.00430
C14   1    0.247897    0.582549    0.555065    11.00000    0.02099    0.02177 =
         0.02992    0.00403    0.00455   -0.00264
C00T  1   -0.222418    0.735010    0.575102    11.00000    0.03536    0.02108 =
         0.02482    0.00372    0.00090   -0.00814
AFIX 137
H00D  2   -0.167899    0.747519    0.563160    11.00000   -1.50000
H00E  2   -0.219423    0.774111    0.600504    11.00000   -1.50000
H00F  2   -0.271743    0.764710    0.557642    11.00000   -1.50000
AFIX   0

C10   1    0.065146    0.590837    0.461323    11.00000    0.02232    0.02990 =
         0.02588   -0.00350    0.00376   -0.00312
C00V  1    0.066077    0.847629    0.900624    11.00000    0.02553    0.03814 =
         0.02535   -0.00095   -0.00084    0.00197
AFIX  23
H00A  2    0.068936    0.765129    0.905710    11.00000   -1.20000
H00B  2    0.017129    0.861541    0.880003    11.00000   -1.20000
AFIX   0

C34   1    0.277532    0.706030    0.550538    11.00000    0.02842    0.02441 =
         0.03260    0.00101    0.00401   -0.00612
AFIX 137
H34A  2    0.336566    0.707044    0.542081    11.00000   -1.50000
H34B  2    0.277858    0.745213    0.575837    11.00000   -1.50000
H34C  2    0.237026    0.744388    0.530817    11.00000   -1.50000
AFIX   0

C00X  1    0.413992    1.391172    0.967695    11.00000    0.02456    0.02753 =
         0.02413    0.00163    0.00356   -0.00360
C00Y  1   -0.410391    0.565546    0.486247    11.00000    0.02345    0.02700 =
         0.02333    0.00008    0.00039    0.00088
C00Z  1   -0.272999    0.547301    0.541080    11.00000    0.02421    0.02221 =
         0.02514    0.00312    0.00228    0.00001
C010  1    0.309759    0.931247    0.901420    11.00000    0.02354    0.03043 =
         0.03849    0.00214    0.00228   -0.00199
AFIX  23
H01A  2    0.295830    1.011127    0.894595    11.00000   -1.20000
H01B  2    0.360315    0.930807    0.921872    11.00000   -1.20000
AFIX   0

C011  1    0.352059    1.253187    1.155747    11.00000    0.02657    0.03290 =
         0.02794   -0.00412    0.00085    0.00268
C012  1   -0.299731    0.591022    0.614405    11.00000    0.02597    0.02422 =
         0.02454    0.00161    0.00187   -0.00029
C013  1   -0.391745    0.631317    0.599343    11.00000    0.03043    0.02990 =
         0.02339   -0.00117    0.00292    0.00083
AFIX  23
H01R  2   -0.431873    0.616684    0.619664    11.00000   -1.20000
H01S  2   -0.390627    0.713989    0.594648    11.00000   -1.20000
AFIX   0

C014  1    0.275966    1.392707    1.062270    11.00000    0.02645    0.02037 =
         0.02686    0.00140    0.00002    0.00094
C11   1    0.055425    0.595111    0.537429    11.00000    0.02351    0.03806 =
         0.02631   -0.00300    0.00373   -0.00607
AFIX  23
H11A  2    0.040127    0.514463    0.540652    11.00000   -1.20000
H11B  2    0.000474    0.637623    0.530494    11.00000   -1.20000
AFIX   0

C016  1   -0.367277    0.593502    0.528832    11.00000    0.02752    0.02169 =
         0.02105   -0.00185   -0.00197    0.00068
AFIX  13
H016  2   -0.359977    0.677632    0.528841    11.00000   -1.20000
AFIX   0

C23   1    0.221029    0.705848    0.652282    11.00000    0.03427    0.03780 =
         0.02364    0.00028    0.00180   -0.00450
C018  1    0.419279    1.273894    0.889988    11.00000    0.03760    0.03057 =
         0.02674    0.00578    0.00514    0.00795
AFIX  13
H018  2    0.397506    1.195678    0.894517    11.00000   -1.20000
AFIX   0

C019  1   -0.541503    0.762760    0.352941    11.00000    0.03103    0.03225 =
         0.02825    0.00753   -0.00513    0.00096
C01A  1    0.287685    1.229795    1.184770    11.00000    0.03404    0.03294 =
         0.03430   -0.00358    0.00253   -0.00154
C01B  1    0.303890    1.438527    1.021292    11.00000    0.02705    0.02420 =
         0.02407    0.00007   -0.00042   -0.00598
C9    1    0.114240    0.606309    0.503875    11.00000    0.02380    0.02625 =
         0.02805   -0.00451    0.00360   -0.00118
AFIX  13
H9A   2    0.133515    0.687216    0.504833    11.00000   -1.20000
AFIX   0

C01D  1    0.121482    0.886853    0.971166    11.00000    0.02368    0.02498 =
         0.02703    0.00116    0.00429    0.00157
AFIX  13
H01D  2    0.129692    0.802873    0.971009    11.00000   -1.20000
AFIX   0

C17   1    0.327468    0.564495    0.639342    11.00000    0.03102    0.03386 =
         0.03376   -0.00027   -0.00038    0.00299
C01F  1    0.203289    1.465975    1.077226    11.00000    0.03140    0.02461 =
         0.02828   -0.00317    0.00061    0.00528
AFIX  23
H01H  2    0.226277    1.543231    1.082823    11.00000   -1.20000
H01I  2    0.154066    1.471928    1.056228    11.00000   -1.20000
AFIX   0

C26   1    0.143780    0.786060    0.654221    11.00000    0.03457    0.03562 =
         0.03177   -0.00418    0.00802    0.00072
AFIX  13
H26   2    0.095989    0.762027    0.633830    11.00000   -1.20000
AFIX   0

C01H  1   -0.528581    0.643131    0.434682    11.00000    0.02783    0.03630 =
         0.03152   -0.00165    0.00038    0.00355
AFIX  23
H01T  2   -0.550684    0.566769    0.426956    11.00000   -1.20000
H01U  2   -0.578371    0.696604    0.431056    11.00000   -1.20000
AFIX   0

C01I  1    0.169375    1.418648    1.114077    11.00000    0.02840    0.03302 =
         0.03303   -0.00290    0.00687    0.00221
AFIX  23
H01J  2    0.138480    1.346539    1.107436    11.00000   -1.20000
H01K  2    0.126415    1.472389    1.123275    11.00000   -1.20000
AFIX   0

C01J  1   -0.372199    0.808136    0.669325    11.00000    0.03858    0.03931 =
         0.02813   -0.00379   -0.00041    0.00715
AFIX  13
H01V  2   -0.414409    0.770462    0.649194    11.00000   -1.20000
AFIX   0

C01K  1    0.135800    0.733211    0.828675    11.00000    0.03930    0.02973 =
         0.02955    0.00333   -0.00482    0.00178
C01L  1   -0.145827    0.556510    0.597409    11.00000    0.02234    0.03678 =
         0.02778    0.00510    0.00242    0.00322
AFIX  23
H01W  2   -0.153105    0.474901    0.602823    11.00000   -1.20000
H01X  2   -0.104588    0.563715    0.577112    11.00000   -1.20000
AFIX   0
O01M  3   -0.130282    0.383413    0.753297    11.00000    0.07104    0.12615 =
         0.08810    0.07083   -0.00940    0.01062
C01N  1   -0.214544    0.575837    0.508242    11.00000    0.02549    0.03635 =
         0.02171    0.00196    0.00502    0.00255
AFIX  23
H01Y  2   -0.202220    0.658124    0.508843    11.00000   -1.20000
H     2   -0.158041    0.535682    0.513679    11.00000   -1.20000
AFIX   0

C01O  1    0.331376    1.365487    0.938491    11.00000    0.02436    0.02694 =
         0.02279    0.00260    0.00017   -0.00281
AFIX  13
H01O  2    0.313189    1.287434    0.945546    11.00000   -1.20000
AFIX   0

C01P  1    0.259411    0.937095    1.033249    11.00000    0.02934    0.02699 =
         0.03600   -0.00404   -0.00367   -0.00527
AFIX  23
H01C  2    0.251159    1.020016    1.034924    11.00000   -1.20000
H01E  2    0.308343    0.915321    1.052941    11.00000   -1.20000
AFIX   0

C01Q  1   -0.426059    0.571284    0.561304    11.00000    0.02670    0.03579 =
         0.02510   -0.00281    0.00400   -0.00478
AFIX  23
H01Z  2   -0.428988    0.488807    0.566162    11.00000   -1.20000
HA    2   -0.485998    0.598246    0.552725    11.00000   -1.20000
AFIX   0

C01R  1    0.345036    1.358306    0.893959    11.00000    0.03244    0.02859 =
         0.02388    0.00523    0.00357    0.00505
C01S  1   -0.460785    0.677414    0.408767    11.00000    0.03958    0.02414 =
         0.02090   -0.00401   -0.00356    0.00349
AFIX  13
H01   2   -0.442560    0.757113    0.415183    11.00000   -1.20000
AFIX   0
C01T  1   -0.344093    0.601889    0.457005    11.00000    0.03194    0.01844 =
         0.02519    0.00260    0.00089    0.00219
AFIX  13
H2    2   -0.332040    0.683486    0.463208    11.00000   -1.20000
AFIX   0

C13   1    0.186393    0.579109    0.589035    11.00000    0.02788    0.02202 =
         0.03029   -0.00198    0.00761   -0.00361
C01V  1    0.047221    0.908461    0.938208    11.00000    0.02241    0.03803 =
         0.02753    0.00057    0.00133    0.00308
AFIX  23
H01F  2   -0.008829    0.880962    0.946594    11.00000   -1.20000
H01G  2    0.041659    0.990790    0.933119    11.00000   -1.20000
AFIX   0

C01W  1    0.254881    1.441087    0.946917    11.00000    0.02684    0.02855 =
         0.02758    0.00179   -0.00067    0.00120
AFIX  23
H01L  2    0.204185    1.425632    0.927347    11.00000   -1.20000
H01M  2    0.271577    1.521481    0.944314    11.00000   -1.20000
AFIX   0
C01X  1    0.241319    1.269310    1.056595    11.00000    0.03121    0.02399 =
         0.02868   -0.00025    0.00227   -0.00513
AFIX 137
H01N  2    0.277453    1.227997    1.039360    11.00000   -1.50000
H01P  2    0.180556    1.270859    1.044645    11.00000   -1.50000
H01Q  2    0.244139    1.231403    1.082210    11.00000   -1.50000
AFIX   0

C01Y  1   -0.309272    0.659114    0.389159    11.00000    0.04223    0.02930 =
         0.02985    0.00035    0.00248   -0.00271
AFIX 137
H3    2   -0.334505    0.673388    0.362089    11.00000   -1.50000
HB    2   -0.258252    0.609442    0.388888    11.00000   -1.50000
HC    2   -0.291270    0.731040    0.401807    11.00000   -1.50000
AFIX   0

C01Z  1    0.017558    0.713506    1.144485    11.00000    0.03048    0.03450 =
         0.03933    0.00251   -0.00293   -0.00408
C020  1    0.150694    0.885286    0.885516    11.00000    0.02487    0.02706 =
         0.03060    0.00499   -0.00158    0.00331
C1    1   -0.006436    0.681536    0.455178    11.00000    0.03063    0.03623 =
         0.02827   -0.00261    0.00567    0.00053
AFIX  23
H1B   2    0.018202    0.755426    0.464418    11.00000   -1.20000
H1C   2   -0.054285    0.662309    0.471329    11.00000   -1.20000
AFIX   0

C022  1    0.429889    1.174324    1.156020    11.00000    0.02632    0.03297 =
         0.03025    0.00250    0.00492    0.00383
AFIX  13
H022  2    0.468585    1.203677    1.136502    11.00000   -1.20000
AFIX   0

C023  1   -0.287996    0.738737    0.673012    11.00000    0.03719    0.02659 =
         0.02245    0.00161    0.00161   -0.00321
C024  1    0.191597    0.693117    0.798628    11.00000    0.04102    0.04157 =
         0.03309    0.00441    0.00560    0.00602
C15   1    0.329350    0.510311    0.567644    11.00000    0.02988    0.02893 =
         0.03401    0.00174    0.00756    0.00342
AFIX  23
H15A  2    0.310839    0.431850    0.572730    11.00000   -1.20000
H15B  2    0.367082    0.507957    0.545851    11.00000   -1.20000
AFIX   0

C026  1   -0.255796    0.543366    0.466782    11.00000    0.02740    0.02818 =
         0.02420    0.00335    0.00536    0.00526
AFIX  23
H02   2   -0.215787    0.565369    0.447151    11.00000   -1.20000
HD    2   -0.263942    0.460277    0.465287    11.00000   -1.20000
AFIX   0
C027  1   -0.235302    0.607085    0.581396    11.00000    0.02253    0.02297 =
         0.02551    0.00167    0.00254   -0.00112

C028  1    0.228787    1.420239    0.988365    11.00000    0.02644    0.03367 =
         0.02517   -0.00160    0.00097    0.00374
AFIX  23
H02K  2    0.207203    1.341560    0.989927    11.00000   -1.20000
H02L  2    0.179942    1.471629    0.992927    11.00000   -1.20000
AFIX   0
C029  1    0.435107    1.333622    1.081393    11.00000    0.02336    0.03407 =
         0.02843    0.00245    0.00065   -0.00282
AFIX  23
H02M  2    0.485149    1.340361    1.101956    11.00000   -1.20000
H02N  2    0.422268    1.252097    1.077292    11.00000   -1.20000
AFIX   0

C16   1    0.381776    0.556260    0.604264    11.00000    0.02612    0.03721 =
         0.04042    0.00610   -0.00259    0.00272
AFIX  23
H16A  2    0.404267    0.632357    0.598498    11.00000   -1.20000
H16B  2    0.432699    0.506293    0.611335    11.00000   -1.20000
AFIX   0
C5    1    0.134711    0.618222    0.432655    11.00000    0.02711    0.02501 =
         0.02365   -0.00616    0.00484   -0.00114
AFIX  13
H5A   2    0.157310    0.694818    0.441000    11.00000   -1.20000
AFIX   0
C4    1    0.101924    0.632280    0.387863    11.00000    0.03053    0.03074 =
         0.02961   -0.00759    0.00846    0.00560
C12   1    0.100837    0.640530    0.576551    11.00000    0.02769    0.03316 =
         0.02463   -0.00572    0.00511   -0.00316
AFIX  23
H12A  2    0.112809    0.722328    0.573746    11.00000   -1.20000
H12B  2    0.061007    0.631707    0.597355    11.00000   -1.20000
AFIX   0

C02E  1    0.229492    0.875939    0.918495    11.00000    0.02243    0.02719 =
         0.03104    0.00381    0.00291    0.00285
C02F  1    0.018408    0.835849    1.020665    11.00000    0.02601    0.03695 =
         0.02494   -0.00019   -0.00248    0.00034
AFIX  23
H02A  2   -0.034544    0.862479    1.004298    11.00000   -1.20000
H02B  2    0.030957    0.757810    1.012286    11.00000   -1.20000
AFIX   0

C02G  1   -0.167453    0.610643    0.668270    11.00000    0.03089    0.04419 =
         0.02994   -0.00206   -0.00799    0.00265
C02H  1    0.151743    0.990077    1.105963    11.00000    0.03876    0.02237 =
         0.03657   -0.00544    0.00335   -0.00217
AFIX 137
H02C  2    0.097619    1.025897    1.094342    11.00000   -1.50000
H02D  2    0.201837    1.037581    1.101149    11.00000   -1.50000
H02E  2    0.149611    0.981338    1.134372    11.00000   -1.50000
AFIX   0

C02I  1    0.479367    1.189539    0.835645    11.00000    0.04411    0.05244 =
         0.02874   -0.00339   -0.00300    0.02189
C19   1    0.020577    0.474563    0.455134    11.00000    0.03325    0.03164 =
         0.03640   -0.00633    0.00709   -0.00688
AFIX 137
H19A  2    0.061832    0.420502    0.445516    11.00000   -1.50000
H19B  2   -0.030827    0.481595    0.435785    11.00000   -1.50000
H19C  2    0.002354    0.447574    0.480161    11.00000   -1.50000
AFIX   0

C02K  1   -0.441660    0.440985    0.482397    11.00000    0.03812    0.02659 =
         0.02864   -0.00138    0.00316   -0.00372
AFIX 137
H4    2   -0.393257    0.392943    0.475802    11.00000   -1.50000
HE    2   -0.490288    0.435308    0.461556    11.00000   -1.50000
HF    2   -0.461217    0.415902    0.507397    11.00000   -1.50000
AFIX   0

C02L  1    0.319465    1.568619    1.023067    11.00000    0.04272    0.02164 =
         0.03483    0.00030    0.00068   -0.00304
AFIX 137
H02O  2    0.270513    1.605516    1.034237    11.00000   -1.50000
H02P  2    0.323728    1.597578    0.996452    11.00000   -1.50000
H02Q  2    0.373968    1.584734    1.039631    11.00000   -1.50000
AFIX   0

C02M  1   -0.202042    0.417227    0.744778    11.00000    0.06688    0.03580 =
         0.03247    0.00787   -0.00897   -0.00260
C02N  1    0.262472    1.305946    0.871360    11.00000    0.03650    0.03681 =
         0.03143    0.00038   -0.00100    0.00014
AFIX 137
H02R  2    0.275264    1.284427    0.844847    11.00000   -1.50000
H02S  2    0.214866    1.361515    0.869508    11.00000   -1.50000
H02T  2    0.244913    1.238681    0.885391    11.00000   -1.50000
AFIX   0

C02O  1    0.096201    0.913046    1.013353    11.00000    0.02282    0.02388 =
         0.02679   -0.00436    0.00206    0.00270
C02P  1    0.460339    1.385083    1.043013    11.00000    0.02486    0.03942 =
         0.02989    0.00279    0.00363   -0.00436
AFIX  23
H02U  2    0.474557    1.466226    1.047173    11.00000   -1.20000
H02V  2    0.513111    1.346465    1.035253    11.00000   -1.20000
AFIX   0

C24   1    0.299635    0.721935    0.681287    11.00000    0.03590    0.03538 =
         0.02878   -0.00169    0.00189   -0.00658
C02R  1   -0.492032    0.641769    0.477934    11.00000    0.02597    0.03316 =
         0.03065    0.00080    0.00317    0.00563
AFIX  23
H5    2   -0.538118    0.614823    0.493908    11.00000   -1.20000
HG    2   -0.476548    0.720064    0.486331    11.00000   -1.20000
AFIX   0

C02S  1    0.251418    0.749069    0.925667    11.00000    0.02626    0.02989 =
         0.03137   -0.00119    0.00221    0.00544
AFIX 137
H02F  2    0.308673    0.742187    0.941004    11.00000   -1.50000
H02G  2    0.252846    0.710561    0.900334    11.00000   -1.50000
H02H  2    0.206597    0.714236    0.940199    11.00000   -1.50000
AFIX   0

C7    1    0.260488    0.557543    0.481293    11.00000    0.02744    0.03246 =
         0.03124    0.00033    0.00669    0.00213
AFIX  23
H7A   2    0.283724    0.635688    0.483689    11.00000   -1.20000
H7B   2    0.310748    0.504868    0.485186    11.00000   -1.20000
AFIX   0

C02U  1    0.456111    1.509410    0.962791    11.00000    0.03079    0.03268 =
         0.03413    0.00609    0.00427   -0.00673
AFIX 137
H02W  2    0.496580    1.505309    0.942459    11.00000   -1.50000
H02Y  2    0.488148    1.532513    0.987801    11.00000   -1.50000
HH    2    0.410142    1.564901    0.955024    11.00000   -1.50000
AFIX   0
C02V  1    0.269161    1.508934    1.169085    11.00000    0.04458    0.04890 =
         0.04331   -0.01887    0.00324    0.00367
AFIX  23
H02Z  2    0.324818    1.498256    1.186013    11.00000   -1.20000
HI    2    0.277768    1.569061    1.149665    11.00000   -1.20000
AFIX   0
C02W  1    0.322845    1.341014    1.132997    11.00000    0.02513    0.03087 =
         0.02622   -0.00668    0.00082   -0.00190

C02X  1    0.080464    0.798816    1.090519    11.00000    0.03839    0.02639 =
         0.02572   -0.00445    0.00180   -0.00398
AFIX  13
H02X  2    0.095462    0.718883    1.084281    11.00000   -1.20000
AFIX   0
C02Y  1    0.000143    0.833972    1.063379    11.00000    0.02751    0.04436 =
         0.03045   -0.00395    0.00651   -0.00354
AFIX  23
H02I  2   -0.048205    0.780418    1.066531    11.00000   -1.20000
H02J  2   -0.018840    0.910224    1.071022    11.00000   -1.20000
AFIX   0

C02Z  1    0.224212    1.581439    1.229199    11.00000    0.08717    0.03426 =
         0.02947   -0.00765    0.00102    0.00502
C25   1    0.371439    0.642781    0.671475    11.00000    0.03924    0.04415 =
         0.04157   -0.00643   -0.00814    0.00585
AFIX  23
H25A  2    0.394498    0.598652    0.694913    11.00000   -1.20000
H25B  2    0.420143    0.685490    0.661607    11.00000   -1.20000
AFIX   0

C031  1   -0.397508    0.483746    0.394173    11.00000    0.04124    0.02502 =
         0.03088   -0.00366    0.00332    0.00651
AFIX 137
H6    2   -0.448093    0.450250    0.405121    11.00000   -1.50000
HJ    2   -0.346333    0.434872    0.400166    11.00000   -1.50000
HK    2   -0.410120    0.491198    0.365585    11.00000   -1.50000
AFIX   0

C032  1    0.361301    1.473476    0.875329    11.00000    0.04421    0.03225 =
         0.03646    0.01212    0.00820    0.00671
AFIX 137
H03S  2    0.418299    1.502884    0.886285    11.00000   -1.50000
H03T  2    0.315212    1.526547    0.881008    11.00000   -1.50000
H03U  2    0.360791    1.464611    0.846787    11.00000   -1.50000
AFIX   0

C6    1    0.214062    0.540856    0.439604    11.00000    0.03120    0.03412 =
         0.02838   -0.00500    0.01119    0.00312
AFIX  23
H6A   2    0.255371    0.557575    0.419958    11.00000   -1.20000
H6B   2    0.195219    0.461004    0.436181    11.00000   -1.20000
AFIX   0

C034  1    0.385827    1.373126    1.010099    11.00000    0.02690    0.02879 =
         0.02502    0.00396    0.00318   -0.00136
AFIX  13
H034  2    0.368710    1.291523    1.010788    11.00000   -1.20000
AFIX   0

C035  1    0.175418    0.876382    1.042478    11.00000    0.02936    0.02051 =
         0.02800   -0.00281    0.00136   -0.00173
AFIX  13
H035  2    0.185408    0.795441    1.035612    11.00000   -1.20000
AFIX   0

C036  1   -0.163212    0.488566    0.684384    11.00000    0.04674    0.05882 =
         0.02970    0.00755   -0.00220    0.01656
AFIX  23
H7    2   -0.174269    0.434378    0.662327    11.00000   -1.20000
HL    2   -0.104036    0.473499    0.697688    11.00000   -1.20000
AFIX   0

C037  1    0.213386    1.312268    1.177886    11.00000    0.03869    0.05193 =
         0.03925    0.00551    0.01259    0.00733
AFIX  23
H03V  2    0.203068    1.351132    1.202663    11.00000   -1.20000
H03W  2    0.158978    1.273006    1.167435    11.00000   -1.20000
AFIX   0

C038  1   -0.271662    0.416480    0.544589    11.00000    0.03963    0.02548 =
         0.03536    0.00115   -0.00071    0.00307
AFIX 137
H8    2   -0.311021    0.392720    0.563870    11.00000   -1.50000
HM    2   -0.212042    0.391048    0.553183    11.00000   -1.50000
HN    2   -0.291078    0.382950    0.518934    11.00000   -1.50000
AFIX   0

C039  1    0.051340    0.667963    0.832341    11.00000    0.03497    0.04018 =
         0.03089   -0.00491   -0.00591   -0.00139
AFIX  13
H039  2    0.018869    0.707902    0.852171    11.00000   -1.20000
AFIX   0

C03A  1    0.482144    1.301612    0.960721    11.00000    0.02850    0.03752 =
         0.02989    0.00283    0.00287    0.00258
AFIX  23
H03X  2    0.460906    1.226856    0.968763    11.00000   -1.20000
H03Y  2    0.536887    1.318666    0.977574    11.00000   -1.20000
AFIX   0

C2    1   -0.044378    0.692548    0.411735    11.00000    0.03602    0.03942 =
         0.02750   -0.00430   -0.00003    0.00433
AFIX  23
H2A   2   -0.073593    0.620883    0.402968    11.00000   -1.20000
H2B   2   -0.088723    0.753626    0.409214    11.00000   -1.20000
AFIX   0
C3    1    0.026571    0.718776    0.386042    11.00000    0.03781    0.03605 =
         0.02158   -0.00657   -0.00079    0.00453
AFIX  13
H3A   2    0.051974    0.794210    0.394105    11.00000   -1.20000
AFIX   0

C03D  1   -0.106948    0.615912    0.635268    11.00000    0.02712    0.04826 =
         0.03181   -0.00065   -0.00694    0.00576
AFIX  23
H9    2   -0.050354    0.579974    0.644539    11.00000   -1.20000
HO    2   -0.095342    0.696189    0.629286    11.00000   -1.20000
AFIX   0

C03E  1    0.161403    0.873146    1.087188    11.00000    0.03167    0.02501 =
         0.02699   -0.00195    0.00188   -0.00553
C03F  1    0.335062    0.869867    0.864896    11.00000    0.02356    0.04433 =
         0.03288    0.00632   -0.00005    0.00145
AFIX  23
H03A  2    0.356855    0.793353    0.872603    11.00000   -1.20000
H03B  2    0.383500    0.911584    0.854405    11.00000   -1.20000
AFIX   0

C03G  1   -0.217296    0.772646    0.703367    11.00000    0.03863    0.03531 =
         0.02260   -0.00082   -0.00437   -0.00855
C03H  1    0.244660    0.969995    0.809690    11.00000    0.03893    0.05581 =
         0.03965    0.01929    0.00939    0.00616
AFIX  23
H03C  2    0.187964    0.968523    0.793066    11.00000   -1.20000
H03D  2    0.244101    1.034043    0.828354    11.00000   -1.20000
AFIX   0

C03I  1   -0.141854    0.692417    0.701979    11.00000    0.04192    0.05833 =
         0.04464   -0.01345   -0.01151    0.00327
AFIX  23
H10   2   -0.130902    0.650753    0.727147    11.00000   -1.20000
HP    2   -0.088114    0.734328    0.697273    11.00000   -1.20000
AFIX   0

C03J  1    0.281990    0.905877    0.992074    11.00000    0.02295    0.03271 =
         0.03345    0.00162    0.00161    0.00024
AFIX  23
H03E  2    0.294182    0.823642    0.991350    11.00000   -1.20000
H03F  2    0.336150    0.946207    0.986951    11.00000   -1.20000
AFIX   0
C03K  1    0.067145    1.037764    1.017317    11.00000    0.04354    0.02650 =
         0.03848   -0.00368    0.00627    0.00805
AFIX 137
H03G  2    0.118517    1.085018    1.024957    11.00000   -1.50000
H03H  2    0.026280    1.043064    1.037454    11.00000   -1.50000
H03I  2    0.038258    1.064104    0.992047    11.00000   -1.50000
AFIX   0

C31   1    0.319627    0.444235    0.655350    11.00000    0.04952    0.03591 =
         0.02837    0.00288    0.00376    0.01225
AFIX  23
H31A  2    0.279886    0.399600    0.636617    11.00000   -1.20000
H31B  2    0.377846    0.407532    0.657503    11.00000   -1.20000
AFIX   0

C03M  1    0.174039    0.820667    0.848968    11.00000    0.02693    0.03351 =
         0.02786    0.00598    0.00197    0.00705
C32   1   -0.042510    0.825733    0.331924    11.00000    0.03767    0.05981 =
         0.02659    0.00344    0.00581    0.00660
C21   1    0.176770    0.685355    0.366267    11.00000    0.04508    0.04124 =
         0.03099   -0.00420    0.00784   -0.00254
AFIX 137
H21A  2    0.199192    0.753157    0.380447    11.00000   -1.50000
H21B  2    0.153945    0.706047    0.339379    11.00000   -1.50000
H21C  2    0.224180    0.630197    0.365412    11.00000   -1.50000
AFIX   0

C03P  1    0.400490    1.056270    1.143186    11.00000    0.04482    0.03590 =
         0.05178   -0.01107    0.01086    0.00196
AFIX 137
H03Z  2    0.360307    1.026770    1.161217    11.00000   -1.50000
HQ    2    0.451588    1.006471    1.143594    11.00000   -1.50000
HR    2    0.370578    1.059280    1.116453    11.00000   -1.50000
AFIX   0

C03Q  1    0.240202    0.811759    1.110144    11.00000    0.03877    0.03257 =
         0.03010   -0.00374   -0.00407   -0.00193
AFIX 137
H03J  2    0.291510    0.861496    1.112017    11.00000   -1.50000
H03K  2    0.253101    0.742119    1.096254    11.00000   -1.50000
H03L  2    0.225722    0.792924    1.136648    11.00000   -1.50000
AFIX   0
O03R  3    0.240167    1.108527    0.748140    11.00000    0.10926    0.09694 =
         0.12466    0.06932    0.03638    0.02548
C03S  1    0.207579    1.065127    0.954866    11.00000    0.04438    0.02309 =
         0.03904    0.00143    0.00873    0.00046
AFIX 137
H03M  2    0.160213    1.087607    0.934974    11.00000   -1.50000
H03N  2    0.263640    1.091444    0.946924    11.00000   -1.50000
H03O  2    0.197887    1.098998    0.980241    11.00000   -1.50000
AFIX   0

C03T  1    0.502249    1.294877    0.917881    11.00000    0.02776    0.03917 =
         0.03431    0.00533    0.01258    0.00666
AFIX  23
H03   2    0.544427    1.232788    0.915051    11.00000   -1.20000
HS    2    0.529740    1.366586    0.910561    11.00000   -1.20000
AFIX   0

C27   1    0.108836    0.779358    0.694626    11.00000    0.04794    0.07534 =
         0.04154    0.00050    0.01595    0.00879
AFIX 137
H27A  2    0.092855    0.700942    0.699948    11.00000   -1.50000
H27B  2    0.057148    0.827902    0.694774    11.00000   -1.50000
H27C  2    0.154177    0.804950    0.714972    11.00000   -1.50000
AFIX   0
C29   1    0.334103    0.391706    0.722497    11.00000    0.05692    0.05324 =
         0.04471    0.00974    0.00307    0.01662
C22   1    0.184114    0.408808    0.515169    11.00000    0.04426    0.02995 =
         0.03836   -0.00122    0.00770   -0.00241
AFIX 137
H22A  2    0.238774    0.370356    0.524631    11.00000   -1.50000
H22B  2    0.163825    0.381652    0.488691    11.00000   -1.50000
H22C  2    0.139622    0.392567    0.532987    11.00000   -1.50000
AFIX   0

C03X  1    0.483941    1.171895    1.196783    11.00000    0.04188    0.05257 =
         0.04346    0.00532   -0.00582    0.00761
AFIX 137
H1    2    0.503454    1.248745    1.204065    11.00000   -1.50000
HT    2    0.535007    1.122752    1.195647    11.00000   -1.50000
HU    2    0.447610    1.142647    1.216465    11.00000   -1.50000
AFIX   0

C03Y  1   -0.007846    0.664716    0.793563    11.00000    0.04277    0.06636 =
         0.04097   -0.00226   -0.00749   -0.00644
AFIX 137
H03P  2   -0.018869    0.742118    0.783974    11.00000   -1.50000
H03Q  2   -0.063483    0.628483    0.797797    11.00000   -1.50000
H03R  2    0.020864    0.621465    0.774053    11.00000   -1.50000
AFIX   0

C28   1    0.170004    0.906762    0.644992    11.00000    0.04396    0.03494 =
         0.06290    0.00368    0.00938    0.00671
AFIX 137
H28A  2    0.225032    0.925823    0.660702    11.00000   -1.50000
H28B  2    0.124086    0.959179    0.651378    11.00000   -1.50000
H28C  2    0.177766    0.912938    0.616958    11.00000   -1.50000
AFIX   0

C040  1    0.259069    0.858348    0.832148    11.00000    0.02457    0.04025 =
         0.03200    0.00165    0.00342    0.00324
C041  1   -0.015280    0.737370    1.182582    11.00000    0.05221    0.04437 =
         0.03785    0.00541    0.00820   -0.00829
AFIX 137
H04A  2    0.033914    0.756384    1.202039    11.00000   -1.50000
H04B  2   -0.045481    0.670393    1.191387    11.00000   -1.50000
H04C  2   -0.056152    0.801234    1.179704    11.00000   -1.50000
AFIX   0

C20   1    0.074265    0.520848    0.367204    11.00000    0.04182    0.04047 =
         0.03345   -0.01367    0.00554    0.00052
AFIX 137
H20A  2    0.122660    0.466562    0.370791    11.00000   -1.50000
H20B  2    0.059161    0.534864    0.339054    11.00000   -1.50000
H20C  2    0.023290    0.489873    0.378560    11.00000   -1.50000
AFIX   0

C043  1    0.241943    1.397319    1.147686    11.00000    0.03507    0.03634 =
         0.02907   -0.00328    0.00758    0.00734
O6    3    0.403054    0.346332    0.718288    11.00000    0.08659    0.16584 =
         0.05541    0.04271    0.02173    0.08035
C045  1   -0.274935    0.399868    0.769606    11.00000    0.09973    0.03824 =
         0.03591   -0.00119    0.01790   -0.00772
AFIX 137
H04R  2   -0.323624    0.450226    0.760628    11.00000   -1.50000
H04S  2   -0.254570    0.416942    0.797098    11.00000   -1.50000
H04T  2   -0.294647    0.320997    0.767452    11.00000   -1.50000
AFIX   0
C046  1   -0.413580    0.809276    0.708121    11.00000    0.05175    0.08721 =
         0.04080   -0.00686    0.01716    0.01523
AFIX 137
H04U  2   -0.422430    0.731298    0.716676    11.00000   -1.50000
H04V  2   -0.470081    0.848363    0.704387    11.00000   -1.50000
H04W  2   -0.374770    0.848898    0.728183    11.00000   -1.50000
AFIX   0
C047  1   -0.355803    0.927016    0.654674    11.00000    0.06981    0.03886 =
         0.06531    0.01123   -0.00201    0.01750
AFIX 137
H04X  2   -0.313396    0.965504    0.673541    11.00000   -1.50000
H04Y  2   -0.410866    0.969522    0.651983    11.00000   -1.50000
HV    2   -0.332580    0.922648    0.629055    11.00000   -1.50000
AFIX   0

C33   1   -0.074330    0.820906    0.288711    11.00000    0.06030    0.09802 =
         0.03273    0.00484   -0.00631    0.01828
AFIX 137
H33A  2   -0.106171    0.890643    0.281024    11.00000   -1.50000
H33B  2   -0.113345    0.755742    0.283651    11.00000   -1.50000
H33C  2   -0.024155    0.813197    0.273374    11.00000   -1.50000
AFIX   0

C049  1   -0.586452    0.745632    0.312786    11.00000    0.05054    0.05131 =
         0.02831    0.00546   -0.00894    0.00162
AFIX 137
H04Z  2   -0.551662    0.779919    0.293418    11.00000   -1.50000
HW    2   -0.644311    0.781302    0.310948    11.00000   -1.50000
HX    2   -0.593045    0.664373    0.307493    11.00000   -1.50000
AFIX   0

C04A  1    0.274885    0.760987    0.802936    11.00000    0.03924    0.05963 =
         0.04089   -0.00524    0.00535    0.00688
AFIX  23
H04D  2    0.287417    0.792114    0.777202    11.00000   -1.20000
H04E  2    0.324829    0.713286    0.813520    11.00000   -1.20000
AFIX   0
C04B  1    0.071709    0.548193    0.847553    11.00000    0.05661    0.04286 =
         0.06790    0.01796    0.00178   -0.00985
AFIX 137
H04F  2    0.104500    0.507480    0.828835    11.00000   -1.50000
H04G  2    0.016895    0.508102    0.850435    11.00000   -1.50000
H04H  2    0.106793    0.552199    0.873144    11.00000   -1.50000
AFIX   0

C30   1    0.295117    0.394819    0.759982    11.00000    0.07748    0.07373 =
         0.03154    0.00334    0.00115    0.02225
AFIX 137
H30A  2    0.259003    0.462948    0.760959    11.00000   -1.50000
H30B  2    0.341701    0.396084    0.781841    11.00000   -1.50000
H30C  2    0.258639    0.327504    0.762153    11.00000   -1.50000
AFIX   0

C04D  1    0.148244    1.593259    1.251496    11.00000    0.09340    0.07047 =
         0.03947   -0.00272    0.01544    0.03367
AFIX 137
H04L  2    0.129749    1.672682    1.251281    11.00000   -1.50000
H04M  2    0.163959    1.568710    1.278705    11.00000   -1.50000
H04N  2    0.100194    1.546294    1.239421    11.00000   -1.50000
AFIX   0
C04E  1    0.521324    1.220219    0.798862    11.00000    0.06925    0.09336 =
         0.03972    0.00259    0.01954    0.03183
AFIX 137
H04O  2    0.477200    1.253359    0.779448    11.00000   -1.50000
H04P  2    0.545634    1.151940    0.787849    11.00000   -1.50000
H04Q  2    0.568293    1.275213    0.805483    11.00000   -1.50000
AFIX   0

C04F  1    0.305008    1.054964    0.755379    11.00000    0.08217    0.05663 =
         0.04942    0.01014    0.01481   -0.00623
C04G  1    0.379290    1.046150    0.730505    11.00000    0.11120    0.06286 =
         0.06199   -0.00469    0.03788   -0.01897
AFIX 137
H04I  2    0.433847    1.032957    0.747390    11.00000   -1.50000
H04J  2    0.384004    1.116731    0.715793    11.00000   -1.50000
H04K  2    0.368709    0.982986    0.712029    11.00000   -1.50000
AFIX   0
HKLF 4


REM  cu_20221475_0m_a.res in P2(1)
REM wR2 = 0.2487, GooF = S = 1.030, Restrained GooF = 1.030 for all data
REM R1 = 0.0818 for 20267 Fo > 4sig(Fo) and 0.0936 for all 23262 data
REM 1481 parameters refined using 1 restraints

END

WGHT      0.1387      5.5606

REM Highest difference peak  0.474,  deepest hole -0.350,  1-sigma level  0.085
Q1    1  -0.0802  0.7623  0.3488  11.00000  0.05    0.47
Q2    1   0.1744  0.9845  0.7844  11.00000  0.05    0.47
Q3    1   0.1847  1.1494  0.7671  11.00000  0.05    0.45
Q4    1  -0.1354  0.7436  0.3126  11.00000  0.05    0.40
Q5    1   0.2681  0.6517  0.6590  11.00000  0.05    0.39
Q6    1   0.1950  0.5629  0.5364  11.00000  0.05    0.38
Q7    1  -0.0387  0.6777  0.3660  11.00000  0.05    0.37
Q8    1  -0.2718  0.5770  0.5964  11.00000  0.05    0.37
Q9    1   0.1608  1.0876  0.7632  11.00000  0.05    0.37
Q10   1   0.3995  1.3073  0.8668  11.00000  0.05    0.37
Q11   1   0.0888  1.5408  1.2585  11.00000  0.05    0.36
Q12   1   0.4584  1.1030  0.8766  11.00000  0.05    0.35
Q13   1   0.0635  0.5923  1.1513  11.00000  0.05    0.35
Q14   1  -0.4966  0.9217  0.3533  11.00000  0.05    0.35
Q15   1   0.3917  0.6930  0.7097  11.00000  0.05    0.34
Q16   1   0.4579  0.9758  0.7723  11.00000  0.05    0.34
Q17   1   0.1967  1.3569  1.1587  11.00000  0.05    0.34
Q18   1  -0.5194  0.4806  0.4560  11.00000  0.05    0.33
Q19   1   0.2303  0.8622  0.7220  11.00000  0.05    0.33
Q20   1   0.3176  0.7380  0.5769  11.00000  0.05    0.33
Q21   1   0.2180  1.3053  0.8862  11.00000  0.05    0.32
Q22   1  -0.2681  0.6783  0.3676  11.00000  0.05    0.32
Q23   1  -0.4028  0.8411  0.4059  11.00000  0.05    0.32
Q24   1   0.1532  1.4802  1.2116  11.00000  0.05    0.32
Q25   1   0.0637  0.4461  0.2884  11.00000  0.05    0.31
;
_shelx_res_checksum                70134
_shelx_hkl_file
;
   1   0   0 0.75718 0.39653   3
   1   0   0 0.62680 0.71727   1
  -1   0   0 1.20905 0.86234   1
  -2   0   0 3534.38 125.823   1
   2   0   0 3499.36 125.826   1
   3   0   0 28.2689 5.62785   1
  -3   0   0 29.7919 6.00776   1
   3   0   0 30.6559 3.22188   3
   4   0   0 1217.84 59.9398   1
  -4   0   0 1398.06 61.6345   1
   4   0   0 1426.94 49.8286   3
  -5   0   0 8.25919 5.45804   1
   5   0   0 -9.7555 5.87480   1
   6   0   0 41.5354 5.36499   6
  -6   0   0 50.5078 12.3204   1
   7   0   0 56.5334 15.3199   1
   7   0   0 48.6695 6.40743   6
  -7   0   0 27.1483 9.12724   1
   8   0   0 1.13465 11.8219   1
  -8   0   0 22.1336 10.9576   1
   8   0   0 4.64762 2.17361   6
   9   0   0 32.0578 6.37028   6
  10   0   0 3.54599 2.37758   6
  11   0   0 13.0620 2.12501   2
  11   0   0 9.34300 4.10852   6
  11   0   0 13.4094 2.35338   9
 -11   0   0 12.6826 1.92717   8
  12   0   0 2.68058 3.77018   6
  12   0   0 3.44730 1.22920   2
  12   0   0 0.86816 1.11723   9
 -12   0   0 1.56695 0.79711   8
  13   0   0 24.9452 8.74518   6
  13   0   0 28.7731 4.96363   9
  13   0   0 32.5931 3.15585   2
 -13   0   0 33.8516 2.91013   8
  14   0   0 4.88529 2.00309   9
  14   0   0 3.97798 1.24993   5
 -14   0   0 4.01491 1.30940   8
  14   0   0 6.98055 1.81883   2
  15   0   0 1.46682 1.05180   5
  15   0   0 2.11197 1.11480   2
  15   0   0 0.96975 1.25275   9
  16   0   0 3.80498 1.18510   5
  16   0   0 2.80907 1.30062   2
  17   0   0 -0.2960 0.81971   9
  17   0   0 1.67632 0.85427   5
  17   0   0 1.63557 1.11926   2
  18   0   0 6.50599 1.26497   2
  18   0   0 5.81338 0.95960   5
  18   0   0 3.58140 1.16572   9
  19   0   0 10.7034 1.18624   2
   0  -1   0 0.55127 0.50877   1
   0  -1   0 0.51812 0.36183   3
   0   1   0 -0.2414 0.28276   3
   0   1   0 1.61601 0.73988   1
   1  -1   0 2.60791 0.56928   6
  -1  -1   0 2.76697 0.66796   1
   1  -1   0 0.41737 1.14050   1
   1  -1   0 1.49836 0.67085   3
  -1   1   0 2.04870 1.53846   1
   1   1   0 3.15580 1.14620   1
  -1   1   0 2.07731 0.66957   3
  -2  -1   0 3156.68 110.894   1
   2  -1   0 3314.37 117.456   1
   2  -1   0 2921.81 106.918   6
   2  -1   0 3234.13 107.771   3
  -2   1   0 3036.62 107.355   3
  -2   1   0 3298.22 117.416   1
   2   1   0 3174.81 111.030   1
  -3  -1   0 10.6931 3.78371   1
   3  -1   0 8.31602 1.90855   6
   3  -1   0 9.73921 2.31850   3
   3  -1   0 10.2576 3.82295   1
  -3   1   0 12.4130 4.47173   1
   3   1   0 6.08972 2.76931   1
  -3   1   0 8.76603 1.93461   3
   4  -1   0 234.279 11.7128   6
   4  -1   0 243.704 20.4447   1
   4  -1   0 223.584 11.9639   3
  -4  -1   0 218.416 17.2002   1
   4   1   0 214.516 11.2335   3
  -4   1   0 246.518 20.8658   1
  -4   1   0 206.463 11.3280   3
   4   1   0 220.917 17.3031   1
   5  -1   0 50.1484 10.0382   1
   5  -1   0 39.3952 4.82668   6
  -5  -1   0 49.2560 8.73271   1
   5   1   0 49.5657 9.34541   1
  -5   1   0 42.3720 11.6242   1
   5   1   0 41.2250 4.60709   3
   6  -1   0 636.103 43.9552   1
  -6  -1   0 589.001 38.4588   1
   6  -1   0 602.672 27.1133   6
  -6   1   0 609.882 43.1679   1
   6   1   0 558.640 38.1597   1
   7  -1   0 49.5848 14.6792   1
  -7  -1   0 46.6145 13.2662   1
   7  -1   0 65.6361 7.33524   6
  -7   1   0 38.5191 11.6630   1
   7   1   0 58.3014 7.11843   6
   7   1   0 39.8747 11.1448   1
   8  -1   0 142.820 11.9916   6
   8  -1   0 141.550 26.1469   1
   8   1   0 144.894 12.5993   6
  -8   1   0 96.2776 24.1615   1
   9  -1   0 23.1035 6.26806   6
   9   1   0 20.3552 5.82854   6
 -10  -1   0 6.71037 1.38932   8
  10  -1   0 10.2201 3.33886   9
  10  -1   0 14.2759 5.10882   6
  10  -1   0 8.27255 1.63201   2
  10   1   0 7.03900 3.52276   6
 -10   1   0 9.02872 1.61611   8
  11  -1   0 -7.2600 4.23925   6
  11  -1   0 3.97970 1.66526   9
 -11  -1   0 2.73117 1.04834   8
  11  -1   0 1.05538 1.13190   2
  11   1   0 3.64102 1.31676   2
 -11   1   0 2.89965 1.11070   8
  11   1   0 3.52766 4.09137   6
 -12  -1   0 34.3447 2.83095   8
  12  -1   0 33.2325 3.19919   2
  12  -1   0 50.6261 11.3065   6
  12  -1   0 35.6431 3.86361   9
  12   1   0 59.9132 12.8473   6
  12   1   0 34.3400 3.75036   9
 -12   1   0 34.5974 2.93962   8
  12   1   0 30.2574 3.12070   2
  13  -1   0 0.69115 0.95790   5
 -13  -1   0 1.24233 0.89103   8
  13  -1   0 6.24750 6.59263   6
  13  -1   0 1.61876 1.80517   9
  13  -1   0 0.51885 0.94559   2
  13   1   0 4.24019 6.05073   6
  13   1   0 1.56153 0.92295   2
  14  -1   0 3.86089 1.75148   9
 -14  -1   0 5.77641 1.41762   8
  14  -1   0 5.60724 1.46529   5
  14  -1   0 4.88981 1.65902   2
  14   1   0 5.46858 1.92951   9
  14   1   0 5.65468 1.67197   2
  14   1   0 6.21127 1.33009   5
  15  -1   0 37.7909 3.41121   2
  15  -1   0 36.0315 2.92558   5
  15  -1   0 41.8678 4.27979   9
  15   1   0 40.1626 4.16243   9
  15   1   0 35.6867 3.30000   2
  15   1   0 37.7105 3.12243   5
  16  -1   0 4.90249 1.46858   2
  16  -1   0 8.04047 1.61088   5
  16  -1   0 7.80888 2.20521   9
  16   1   0 5.84614 1.52100   2
  16   1   0 9.22507 1.66288   5
  16   1   0 4.35234 1.59992   9
  17  -1   0 1.27369 0.85703   5
  17  -1   0 0.66192 1.02478   9
  17  -1   0 0.19200 0.92044   2
  17   1   0 0.92397 0.88106   5
  17   1   0 0.15566 0.77139   9
  17   1   0 -0.5387 1.09408   2
  18  -1   0 6.19945 0.94443   5
  18  -1   0 9.79146 1.49744   2
  18   1   0 4.62801 1.19481   9
  18   1   0 8.14551 1.29870   2
  18   1   0 7.05347 1.13179   5
  19   1   0 1.88000 0.51380   5
   0  -2   0 276.625 11.4657   3
   0  -2   0 269.410 13.7621   1
   0   2   0 279.015 11.3225   3
   0   2   0 275.235 13.9812   1
   1  -2   0 0.61270 1.33177   1
   1  -2   0 1.58375 0.52665   6
   1  -2   0 1.43841 0.98154   3
  -1   2   0 1.36853 0.92531   3
   1   2   0 1.39593 0.91040   3
  -1   2   0 3.10187 2.47834   1
  -1   2   0 1.43002 0.54623   6
   2  -2   0 2684.58 92.9946   6
   2  -2   0 2569.35 97.0280   3
   2  -2   0 3014.91 107.013   1
  -2   2   0 2763.14 106.226   1
  -2   2   0 2711.36 94.4318   3
  -3  -2   0 75.6860 6.66977   1
   3  -2   0 77.7266 5.07091   6
   3  -2   0 78.3289 5.99082   3
  -3   2   0 90.0096 11.9040   1
   3   2   0 76.4672 6.82106   1
  -3   2   0 76.5246 5.63787   3
  -4  -2   0 666.305 31.9413   1
   4  -2   0 641.688 40.0927   1
   4  -2   0 647.456 27.4365   6
   4  -2   0 638.756 27.7385   3
  -4   2   0 734.584 42.4100   1
   4   2   0 656.984 31.9233   1
  -4   2   0 660.148 26.9106   3
   5  -2   0 15.0299 7.10747   1
  -5  -2   0 26.8895 6.99079   1
   5  -2   0 24.5928 3.68074   6
   5  -2   0 23.2098 4.82450   3
   5   2   0 25.6776 3.91788   3
   5   2   0 24.3379 6.82304   1
  -5   2   0 26.6346 8.23426   1
  -5   2   0 27.3576 3.85430   3
   6  -2   0 4.47885 10.2794   1
  -6   2   0 2.14756 6.65238   1
   6   2   0 -3.7531 3.36077   1
   7  -2   0 59.5520 6.99920   6
  -7  -2   0 43.1960 10.7001   1
   7  -2   0 52.4627 18.3254   1
   7  -2   0 61.9988 4.01255   9
   7   2   0 76.6786 15.2218   1
  -7   2   0 83.3280 17.4599   1
   8  -2   0 198.498 9.27333   9
   8  -2   0 254.259 51.7823   1
   8  -2   0 227.408 22.0721   6
  -8   2   0 171.666 30.7742   1
   8   2   0 186.340 15.2383   6
   9  -2   0 39.0241 6.57261   6
   9  -2   0 41.6748 3.53134   9
   9   2   0 41.8266 7.86071   6
  10  -2   0 108.187 5.98514   2
  10  -2   0 116.351 12.5787   6
  10  -2   0 110.701 6.70375   9
 -10  -2   0 114.895 6.98526   8
  10   2   0 131.049 14.0729   6
 -10   2   0 105.406 5.59036   8
  11  -2   0 4.28959 1.65642   9
  11  -2   0 1.56458 1.01589   5
  11  -2   0 4.86348 1.46900   2
 -11  -2   0 5.67828 1.31008   8
  11   2   0 4.41840 1.30887   2
  11   2   0 11.1480 4.67391   6
  12  -2   0 3.28539 4.78454   6
 -12  -2   0 4.07644 1.67790   8
  12  -2   0 3.37508 1.96704   2
  12  -2   0 6.09262 1.57597   5
  12  -2   0 2.29423 1.57602   9
  12   2   0 3.07378 4.31107   6
  13  -2   0 10.6530 9.57449   6
 -13  -2   0 12.4265 2.02642   8
  13  -2   0 12.4976 2.72890   9
  13  -2   0 12.4890 2.24616   2
  13  -2   0 12.8087 1.95293   5
  13   2   0 7.53790 10.0100   6
  13   2   0 12.8872 2.20213   2
  13   2   0 10.1082 2.28182   9
  14  -2   0 8.54687 2.33973   9
 -14  -2   0 12.3692 2.00428   8
  14  -2   0 15.0277 1.96356   5
  14   2   0 9.61493 2.29660   9
 -15  -2   0 2.87052 1.24652   8
  15  -2   0 3.50675 1.44764   2
  15  -2   0 2.53607 1.63604   9
  15  -2   0 2.95281 1.09400   5
  15   2   0 4.43367 1.75713   9
  15   2   0 6.45080 1.50682   2
  15   2   0 3.43663 1.25864   5
  16  -2   0 11.4109 1.66418   5
  16  -2   0 12.0704 2.17457   2
  16  -2   0 8.37440 1.98790   9
  16   2   0 8.55528 1.55682   5
  16   2   0 9.41567 1.73822   2
  16   2   0 7.12944 1.76775   9
  17  -2   0 10.6232 1.39920   5
  17  -2   0 12.2113 2.22773   2
  17  -2   0 6.79986 1.63676   9
  17   2   0 12.8352 1.76374   2
  17   2   0 12.2255 2.07315   5
  17   2   0 9.38826 1.92173   9
  18  -2   0 3.79989 1.04259   2
  18  -2   0 2.23832 1.01043   9
  18   2   0 3.80768 1.13567   2
  18   2   0 3.77178 0.89942   5
   0  -3   0 0.14664 0.81418   3
   0  -3   0 -0.5545 1.45684   1
   0   3   0 0.06788 1.40092   1
   0   3   0 -0.4950 0.78824   3
   0   3   0 0.21133 0.42462   6
   1  -3   0 17.4706 5.13636   1
   1  -3   0 15.6052 2.67985   3
   1   3   0 14.9699 2.45543   3
  -1   3   0 8.40537 3.72138   1
  -1   3   0 12.6798 1.18946   6
  -1   3   0 13.7158 2.37604   3
   2  -3   0 577.349 19.3889   6
   2  -3   0 544.973 22.8053   3
  -2   3   0 506.318 21.6491   3
  -2   3   0 520.307 31.5945   1
   3  -3   0 25.5929 4.50559   3
   3  -3   0 19.1459 6.65723   1
   3  -3   0 20.6354 2.34159   6
  -3   3   0 21.4146 3.06758   3
  -3   3   0 15.3724 5.80123   1
   4  -3   0 145.778 17.1968   1
  -4  -3   0 138.134 8.79325   1
   4  -3   0 143.472 7.97863   6
   4  -3   0 148.331 11.4848   3
   4   3   0 139.182 8.96919   1
  -4   3   0 127.423 17.1738   1
  -4   3   0 147.537 9.17469   3
  -5  -3   0 40.1949 5.80572   1
   5  -3   0 35.5203 4.26904   6
   5  -3   0 33.9312 10.2864   1
  -5   3   0 36.4618 4.61365   3
  -5   3   0 38.6938 11.7676   1
   5   3   0 36.3655 6.26152   1
   6  -3   0 39.1391 5.15456   6
   6  -3   0 32.1864 10.6571   1
   6   3   0 31.1824 7.46667   1
  -6   3   0 46.1485 5.69695   3
  -6   3   0 36.8494 13.9274   1
   7  -3   0 101.948 8.91653   6
   7  -3   0 107.314 22.8681   1
   7  -3   0 94.9181 6.06218   9
  -7   3   0 124.150 34.1957   1
   8  -3   0 17.4230 16.1655   1
   8  -3   0 25.3816 2.65767   9
   8  -3   0 22.9794 5.26639   6
   8   3   0 24.5012 6.35202   6
  -8   3   0 28.4075 21.1897   1
   9  -3   0 21.2306 2.39396   2
   9  -3   0 27.0026 6.19885   6
   9  -3   0 23.8988 2.74099   9
   9  -3   0 22.0504 1.92157   5
  -9   3   0 21.4297 1.86212   5
   9   3   0 22.1784 6.51169   6
  10  -3   0 54.4953 9.17014   6
  10  -3   0 62.0631 3.52790   5
  10  -3   0 58.0084 4.71376   9
 -10  -3   0 55.6251 3.45621   8
  10  -3   0 68.6534 4.31839   2
  10   3   0 70.7990 11.7557   6
 -11  -3   0 3.99027 1.22435   8
  11  -3   0 4.02042 1.36067   2
  11  -3   0 2.98920 1.49161   9
  11  -3   0 4.90035 1.08800   5
  11  -3   0 7.39561 7.05537   6
  11   3   0 -1.7315 3.59788   6
 -11   3   0 6.01172 1.01582   5
  11   3   0 1.28465 1.38902   2
  12  -3   0 2.29602 1.74419   9
  12  -3   0 -3.8582 5.93925   6
  12  -3   0 6.41859 1.28556   5
 -12  -3   0 6.23441 1.48668   8
  12   3   0 7.44169 1.68802   2
  12   3   0 15.4451 9.62947   6
  13  -3   0 3.27480 1.23631   2
  13  -3   0 5.37045 1.86081   9
 -13  -3   0 3.90769 1.21239   8
  13  -3   0 5.20883 1.32787   5
  13   3   0 4.25293 1.57876   9
  13   3   0 5.81567 1.38516   2
  14  -3   0 2.47230 0.96846   5
  14  -3   0 1.26316 1.01298   2
  14  -3   0 0.94559 1.32091   9
 -14  -3   0 0.49462 0.91257   8
  14   3   0 1.60713 1.08665   2
  14   3   0 1.10978 1.30619   9
  15  -3   0 6.39567 1.30461   5
  15  -3   0 3.56374 1.58807   9
 -15  -3   0 7.19123 1.40473   8
  15  -3   0 6.68862 1.64956   2
  15   3   0 5.13526 1.89087   9
  15   3   0 7.25985 1.68956   2
  15   3   0 7.91040 1.43389   5
  16  -3   0 7.38243 1.14691   5
  16  -3   0 12.4579 2.08620   2
  16   3   0 3.42646 1.48145   9
  16   3   0 7.44691 1.35647   5
  17  -3   0 2.64056 1.08541   9
  17  -3   0 4.78136 1.19851   2
  17   3   0 3.44895 0.93091   2
  17   3   0 3.54299 1.05899   9
  17   3   0 6.59631 1.31235   5
  18  -3   0 3.74097 0.96155   2
  18   3   0 5.15690 0.88987   5
   0  -4   0 675.286 31.2060   1
   0   4   0 632.713 23.8636   6
   0   4   0 667.704 31.5957   1
   0   4   0 638.714 25.9459   3
   1  -4   0 15.0130 3.17171   3
   1  -4   0 10.2860 4.10805   1
  -1   4   0 14.6124 2.49523   3
  -1   4   0 16.9040 5.56429   1
   1   4   0 12.0461 2.55701   3
   2  -4   0 114.733 8.21808   3
   2  -4   0 93.1828 12.7700   1
  -2   4   0 78.8092 12.6642   1
  -2   4   0 90.8173 6.73207   3
   2   4   0 111.334 7.31200   3
   3  -4   0 18.7435 4.32828   3
   3  -4   0 16.1420 1.53458   6
  -3   4   0 18.8286 8.41498   1
  -3   4   0 28.2398 5.86338   3
   3   4   0 19.5550 3.16364   3
   4  -4   0 206.335 14.1747   3
   4  -4   0 232.176 10.1787   6
   4  -4   0 218.554 23.1134   1
  -4   4   0 214.763 24.4415   1
  -4   4   0 215.044 12.5753   3
  -5   4   0 49.8263 12.8296   1
   7  -4   0 222.558 10.1971   9
   7   4   0 220.129 16.5201   6
  -7   4   0 240.235 34.7498   1
   8  -4   0 18.7638 2.47203   9
   8   4   0 18.6850 5.69224   6
  -8   4   0 21.4058 1.82060   5
   9  -4   0 3.80266 1.17845   5
   9  -4   0 8.48220 1.50142   2
  -9  -4   0 5.81740 1.25862   8
   9  -4   0 6.30750 1.78100   9
   9  -4   0 0.47029 2.55244   6
  -9   4   0 6.08117 1.11537   5
   9   4   0 11.0511 4.53941   6
 -10  -4   0 16.7937 1.92395   8
  10  -4   0 14.5203 2.44914   9
  10  -4   0 14.2962 1.64718   5
  10  -4   0 13.2297 1.96127   2
 -10   4   0 13.7649 1.62228   5
  10   4   0 4.04826 4.30252   6
  11  -4   0 16.1108 2.72793   9
  11  -4   0 15.3952 3.85484   2
  11  -4   0 13.7037 1.74789   5
 -11  -4   0 17.4571 2.02561   8
 -11   4   0 14.1758 1.55623   5
  11   4   0 21.5250 7.63408   6
  12  -4   0 9.76223 1.99168   2
  12  -4   0 8.28153 3.35438   9
 -12  -4   0 13.7494 2.01217   8
  12  -4   0 12.6615 1.73537   5
  12   4   0 21.0061 9.40759   6
  13  -4   0 12.7401 2.79049   9
  13  -4   0 9.20247 1.90582   2
  13  -4   0 12.0323 1.65136   5
 -13  -4   0 12.9137 2.00140   8
  13   4   0 6.71733 1.62812   2
  13   4   0 7.72161 1.83799   9
  14  -4   0 28.5206 3.79780   2
  14  -4   0 19.5724 1.87117   5
  14  -4   0 21.7137 3.28823   9
 -14  -4   0 18.4622 2.15234   8
  14   4   0 20.9727 2.94804   9
  14   4   0 23.3496 2.46478   2
  15  -4   0 28.1810 2.52753   5
 -15  -4   0 26.1416 2.37747   8
  15  -4   0 21.8172 2.59892   2
  15   4   0 22.7076 2.26387   5
  15   4   0 24.2928 2.87481   9
  15   4   0 22.0608 2.75051   2
  16  -4   0 7.11054 1.70762   9
  16   4   0 13.2460 1.89441   5
  16   4   0 9.68845 1.45644   2
  17  -4   0 15.9033 2.27360   9
  17   4   0 14.6657 1.95772   9
  18  -4   0 20.1859 1.60595   2
  18   4   0 19.4938 1.50119   5
   0  -5   0 -3.1936 2.78232   1
   0   5   0 0.88335 0.87552   3
   0   5   0 -2.8415 2.10035   1
   0   5   0 0.96166 0.75526   6
   1  -5   0 36.5815 8.55186   1
   1  -5   0 34.8847 4.57848   3
  -1   5   0 36.9008 7.86137   1
   1   5   0 31.1687 3.91081   3
   1   5   0 31.2075 3.42385   6
  -1   5   0 36.4514 3.96386   3
   2  -5   0 184.339 12.7474   3
   2  -5   0 187.292 19.8528   1
   2   5   0 184.747 11.2176   3
  -2   5   0 192.608 11.1682   3
  -2   5   0 188.525 20.0339   1
   3  -5   0 23.3655 5.16890   3
  -3   5   0 21.2490 3.78000   3
   3   5   0 21.6953 4.59913   3
  -3   5   0 46.3346 12.7040   1
  -4   5   0 208.425 12.8268   3
  -4   5   0 192.243 26.4241   1
   4   5   0 215.406 13.4120   3
   5  -5   0 15.9217 10.9280   1
   5  -5   0 20.4785 2.11979   9
  -5   5   0 19.7946 12.2901   1
  -5   5   0 17.1296 3.98755   3
   5   5   0 25.8119 4.41595   3
   6  -5   0 53.3908 3.91194   9
  -6   5   0 49.7397 24.3138   1
  -6   5   0 65.1955 7.35177   3
   6   5   0 74.3014 8.43352   6
   7  -5   0 35.3482 3.21433   9
   7   5   0 37.0153 8.14510   6
  -7   5   0 29.4024 2.71356   5
   8  -5   0 52.9622 4.39073   9
  -8  -5   0 54.2129 3.25166   8
   8  -5   0 55.5370 3.77931   2
  -8   5   0 60.7139 3.44152   5
   8   5   0 63.6956 9.69613   6
  -9  -5   0 14.2594 1.70077   8
   9  -5   0 11.7805 1.56455   5
   9  -5   0 15.3316 1.97659   2
   9  -5   0 14.3790 2.40861   9
  -9   5   0 10.5326 1.55593   5
   9   5   0 3.73367 4.73026   6
 -10  -5   0 12.0192 1.77771   8
  10  -5   0 11.3149 2.64758   9
  10  -5   0 11.5092 1.43465   5
  10  -5   0 10.6785 1.81998   2
 -10   5   0 13.0446 1.64823   5
  11  -5   0 35.9630 3.85882   9
 -11  -5   0 29.6743 2.63371   8
  11  -5   0 27.5549 2.77191   2
  11   5   0 10.3088 11.2328   6
 -11   5   0 29.3235 2.28140   5
  12  -5   0 38.6203 4.21094   9
 -12  -5   0 39.1638 2.88998   8
  12  -5   0 34.6231 3.21305   2
 -12   5   0 33.6935 2.36650   5
 -13  -5   0 3.48744 1.12567   8
  13  -5   0 6.00764 2.13093   9
  13  -5   0 1.41024 1.04570   2
  13   5   0 2.42355 1.47934   9
  14  -5   0 6.42631 1.55261   2
  14  -5   0 7.90911 2.31710   9
 -14  -5   0 6.34401 1.31409   8
  14   5   0 10.4490 1.78256   5
  14   5   0 8.83852 2.52170   9
  15  -5   0 19.3251 2.28613   2
 -15  -5   0 18.6345 1.98199   8
  15  -5   0 15.6673 2.64345   9
  15   5   0 12.4641 2.12083   9
  15   5   0 19.8430 2.03349   5
  16  -5   0 16.1578 2.38244   9
  16  -5   0 18.5721 2.18254   2
  16   5   0 19.1129 1.79605   5
  17  -5   0 3.58513 0.99809   2
  17  -5   0 1.90876 1.00283   9
  17   5   0 4.11904 0.90187   5
   0  -6   0 386.025 23.2126   1
   0   6   0 373.241 18.1398   3
   0   6   0 362.863 21.7029   1
   1  -6   0 10.8487 6.70835   1
   1   6   0 7.94711 2.35296   6
   1   6   0 8.81924 2.07023   6
  -1   6   0 12.1155 5.98031   1
  -1   6   0 10.5122 2.89779   3
   1   6   0 8.45323 2.69342   3
  -2   6   0 559.327 25.5937   3
  -2   6   0 572.885 40.2844   1
   2   6   0 590.928 25.9711   3
   3  -6   0 -0.9117 8.05283   1
   3   6   0 15.4666 4.07553   3
  -3   6   0 17.9504 8.93774   1
  -3   6   0 13.4484 3.28628   3
   4  -6   0 7.68474 1.49192   9
   4  -6   0 11.2277 11.6824   1
  -4   6   0 8.08132 3.29141   3
  -4   6   0 -0.5499 8.51689   1
   4   6   0 8.74918 2.64081   6
   4   6   0 13.2107 3.27564   3
   5  -6   0 46.1690 3.59451   9
  -5   6   0 49.4625 6.54601   3
   5   6   0 51.2625 6.80728   3
   5   6   0 50.1312 6.96096   6
   6  -6   0 82.0823 5.12630   9
   6   6   0 74.3804 9.50532   3
   6   6   0 82.0769 9.67973   6
  -6   6   0 82.5571 9.24257   3
  -6   6   0 69.7596 4.21209   5
  -7  -6   0 4.00169 1.12491   8
   7  -6   0 4.77611 1.24489   2
   7  -6   0 4.96893 1.43278   9
  -7   6   0 4.70688 1.16356   5
   7   6   0 1.15884 3.64094   3
   7   6   0 4.30371 3.51535   6
  -8  -6   0 8.47565 1.42382   8
   8  -6   0 5.02646 1.60813   9
   8  -6   0 8.93178 1.59093   2
   8  -6   0 9.13086 1.25403   7
  -8   6   0 11.4005 1.66726   5
   8   6   0 12.4648 5.79992   3
   9  -6   0 1.59336 1.37792   9
   9  -6   0 1.02938 0.91252   2
  -9  -6   0 2.41155 0.94816   8
  -9   6   0 2.87206 1.07141   5
   9   6   0 -12.097 5.99466   3
   9   6   0 -3.4958 3.87444   6
  10  -6   0 -0.2098 0.96546   9
 -10  -6   0 1.04209 0.84402   8
  10  -6   0 2.89920 1.15831   2
 -10   6   0 0.99483 0.89399   5
  10   6   0 -0.7897 5.17198   6
  11  -6   0 1.53864 1.20335   9
 -11  -6   0 1.54893 0.85440   8
  11  -6   0 0.19479 0.98443   2
 -11   6   0 2.14032 0.88972   5
  12  -6   0 6.47813 1.58205   2
  12  -6   0 3.43568 1.80565   9
 -12  -6   0 4.10906 1.13929   8
  12   6   0 3.33370 1.59506   9
 -12   6   0 6.06682 1.15818   5
  13  -6   0 17.7528 3.32459   9
 -13  -6   0 19.1889 1.93600   8
  13   6   0 21.3368 3.37859   9
  14  -6   0 5.20979 1.34911   2
 -14  -6   0 4.47720 1.13017   8
  14  -6   0 3.59082 1.51336   9
  14   6   0 4.53430 1.36304   9
  14   6   0 2.74698 1.25056   5
 -15  -6   0 55.2955 3.13944   8
  15  -6   0 48.5580 4.26675   9
  15   6   0 55.8773 3.32867   5
  16  -6   0 11.1556 1.88732   9
  16  -6   0 18.2786 1.82363   2
  16   6   0 17.7207 1.77676   5
  17   6   0 13.9213 1.23778   5
   0   7   0 -0.0400 1.52932   3
   1  -7   0 21.3339 14.1054   1
  -1   7   0 9.31142 10.9426   1
  -1   7   0 13.8014 3.35643   3
   1   7   0 18.1037 3.82025   3
  -2   7   0 93.8353 8.36016   3
   2   7   0 89.8399 7.98116   3
  -2   7   0 123.442 19.6900   1
   2   7   0 104.306 7.55778   6
   3  -7   0 94.5747 5.45731   9
   3   7   0 101.799 8.28430   6
   3   7   0 92.6513 8.35800   3
  -3   7   0 91.2145 8.43530   3
   4  -7   0 6.68078 1.67790   9
   4  -7   0 10.9471 1.49607   7
  -4  -7   0 5.23015 1.55226   7
   4   7   0 10.0513 3.44963   6
   4   7   0 7.09579 3.15570   3
  -4   7   0 9.32851 3.32353   3
  -5  -7   0 0.46223 0.72412   8
   5  -7   0 0.98345 0.89175   7
  -5  -7   0 -1.0157 0.94248   4
  -5  -7   0 1.82457 0.96796   7
   5   7   0 -3.5716 3.33414   3
  -5   7   0 3.68317 1.18389   2
  -5   7   0 2.20172 1.04838   5
   5   7   0 -1.2552 2.15958   6
  -5   7   0 1.57204 2.65305   3
  -6  -7   0 107.600 5.75604   7
   6  -7   0 98.2964 5.35438   7
   6  -7   0 112.593 6.53315   9
  -6  -7   0 112.018 5.36579   8
  -6   7   0 105.315 5.37621   5
   6   7   0 111.525 11.8633   6
   6   7   0 118.024 15.1912   3
  -7  -7   0 11.1750 1.85078   4
  -7  -7   0 14.4436 1.74847   8
  -7  -7   0 16.2958 2.02749   7
   7  -7   0 13.7751 2.53721   9
   7  -7   0 12.2953 1.47805   7
   7   7   0 15.4503 7.36141   6
  -7   7   0 15.0591 1.92719   5
   8  -7   0 66.6190 5.11909   9
  -8  -7   0 73.0672 4.00539   4
  -8  -7   0 72.1366 3.94370   8
  -8  -7   0 63.7488 4.12594   7
   8  -7   0 68.3802 3.63539   7
  -8   7   0 63.5020 4.19855   5
   8   7   0 78.8870 11.6335   6
   9  -7   0 16.7955 2.58806   9
  -9  -7   0 16.2582 2.00127   8
   9  -7   0 14.9955 1.69063   7
   9   7   0 9.37475 7.23319   6
  -9   7   0 17.2428 2.20656   5
 -10  -7   0 2.51811 0.94358   8
  10  -7   0 1.04414 1.10536   9
  10  -7   0 0.37842 1.07109   2
 -10   7   0 -0.4761 0.80784   5
 -11  -7   0 31.4353 2.59175   8
  11  -7   0 32.5271 3.68317   9
  11  -7   0 30.3059 2.69588   2
 -11   7   0 35.7235 2.79301   5
 -12  -7   0 3.94455 1.08914   8
  12  -7   0 3.45680 1.71731   9
  12  -7   0 4.07817 1.19464   2
 -12   7   0 4.96388 1.13071   5
  13  -7   0 6.92543 1.99195   9
 -13  -7   0 9.63863 1.41115   8
  13  -7   0 11.2985 1.72225   2
 -13   7   0 10.7641 1.45164   5
 -14  -7   0 5.60420 1.08375   8
  14  -7   0 5.75364 1.61357   9
  14  -7   0 8.10230 1.45409   2
  14   7   0 8.42715 1.37290   5
  15  -7   0 5.73228 1.35394   9
 -15  -7   0 4.52960 1.01365   8
  15   7   0 2.67076 0.90454   5
  16  -7   0 2.39731 0.97418   9
   0  -8   0 0.42456 1.00460   4
   0  -8   0 0.19519 0.80648   7
   0  -8   0 0.24839 0.99463   8
   0   8   0 -1.1534 2.12793   3
  -1  -8   0 14.3974 2.47097   4
   1  -8   0 11.8201 1.85054   7
  -1  -8   0 12.9885 2.12555   7
  -1  -8   0 10.3761 1.90089   8
   1   8   0 5.05788 2.91302   3
  -1   8   0 17.5513 4.09501   3
  -2  -8   0 7.48145 1.80633   4
   2  -8   0 8.82763 1.64476   7
  -2  -8   0 6.38476 1.44445   7
   2  -8   0 6.45356 1.90870   4
  -2  -8   0 6.55303 1.61962   8
  -2   8   0 5.04653 2.71142   3
  -3  -8   0 21.6962 2.32078   8
   3  -8   0 18.3386 2.07667   7
  -3  -8   0 19.2002 2.42878   4
  -3  -8   0 15.0389 2.05579   7
  -3   8   0 20.5877 4.70617   3
  -4  -8   0 114.987 5.66099   8
  -4  -8   0 103.206 5.92950   4
  -4  -8   0 107.872 5.74842   7
   4  -8   0 100.839 5.39206   7
  -4   8   0 112.297 10.5945   3
  -5  -8   0 40.6991 3.03065   8
  -5  -8   0 43.0264 3.39831   4
  -5  -8   0 47.7844 3.43775   7
   5  -8   0 44.1062 3.29439   7
  -5   8   0 43.5352 3.04474   5
   5   8   0 26.4223 6.41010   6
  -6  -8   0 47.5588 3.54650   7
  -6  -8   0 50.0725 3.61581   4
   6  -8   0 50.6927 4.19044   9
  -6  -8   0 51.3019 3.38992   8
   6  -8   0 51.9893 3.37006   7
  -6   8   0 51.9624 3.48938   5
   6   8   0 44.1817 8.73214   6
   7  -8   0 46.7601 3.11011   7
  -7  -8   0 44.5595 3.84932   7
   7  -8   0 46.4766 4.13716   9
  -7  -8   0 65.0278 5.11249   8
  -7  -8   0 43.8761 3.24975   4
   7   8   0 70.5824 11.9291   6
  -7   8   0 54.4815 3.66695   5
  -8  -8   0 64.7183 3.83449   4
  -8  -8   0 65.1139 4.02599   7
   8  -8   0 61.0216 3.54487   7
  -8  -8   0 63.4849 3.77508   8
   8  -8   0 61.4402 4.94679   9
  -8   8   0 64.6074 4.10316   5
  -9  -8   0 39.2271 2.86341   8
   9  -8   0 36.6624 2.42155   7
   9  -8   0 39.9884 3.96721   9
  -9   8   0 39.0930 3.07864   5
 -10  -8   0 17.2658 1.98948   8
  10  -8   0 13.7423 2.89460   9
 -10   8   0 17.9325 2.12947   5
  11  -8   0 9.61142 2.08907   9
 -11  -8   0 14.9411 1.71542   8
  11  -8   0 11.0725 2.28139   4
 -11   8   0 14.7229 1.92912   5
  12  -8   0 2.69140 1.30382   4
 -12  -8   0 0.05824 0.85973   8
  12  -8   0 1.53295 1.14972   9
 -12   8   0 0.30918 0.73948   5
 -13  -8   0 16.5903 1.67365   8
  13  -8   0 13.7422 2.25253   9
 -14  -8   0 1.70920 0.92589   8
  14  -8   0 1.29374 0.90536   9
   0  -9   0 0.51870 1.02764   7
   0  -9   0 -1.0766 0.91324   4
   1  -9   0 1.28632 0.88618   7
  -1  -9   0 -1.9375 0.97348   4
   1  -9   0 2.31133 1.25859   4
  -1  -9   0 -0.7677 0.71801   7
   1  -9   0 0.57801 1.08821   8
  -1  -9   0 1.79159 1.04109   8
  -2  -9   0 58.7052 4.53532   4
  -2  -9   0 66.7377 4.32982   8
   2  -9   0 63.9164 5.03603   4
   2  -9   0 66.1273 4.21301   7
  -2  -9   0 67.3698 4.35829   7
  -3  -9   0 39.8128 3.56371   4
  -3  -9   0 32.4034 2.80717   8
   3  -9   0 41.1879 3.18352   7
  -3  -9   0 35.3938 3.16546   7
   3  -9   0 34.1456 3.85827   4
  -3   9   0 34.9543 2.98220   5
  -4  -9   0 44.5152 4.63644   4
  -4  -9   0 49.3204 3.38992   8
   4  -9   0 38.5910 5.26951   4
  -4   9   0 41.8268 3.20838   5
   5  -9   0 101.735 5.57539   7
  -5  -9   0 99.9210 5.35361   8
   5  -9   0 90.0711 6.35240   4
  -5  -9   0 106.524 5.83401   4
  -5  -9   0 98.8123 5.63472   7
  -5   9   0 94.9025 6.23481   5
  -6  -9   0 13.1780 1.94705   4
  -6  -9   0 6.96164 1.45545   8
   6  -9   0 6.94787 1.33715   7
  -6  -9   0 8.40836 1.67205   7
  -6   9   0 8.12677 1.50877   5
  -7  -9   0 2.56431 1.08522   7
   7  -9   0 1.76856 1.43285   4
  -7  -9   0 0.73262 0.90206   4
  -7  -9   0 1.92724 0.94357   8
   7  -9   0 1.90107 0.72190   7
   7  -9   0 0.71989 0.93118   9
  -7   9   0 0.80993 1.00432   5
   8  -9   0 6.58347 1.89705   4
  -8  -9   0 10.8183 1.66930   4
  -8  -9   0 8.55145 1.64624   7
  -8  -9   0 7.25865 1.29753   8
   8  -9   0 9.71807 1.31430   7
  -8   9   0 8.68699 1.63621   5
   9  -9   0 15.9584 1.50543   7
   9  -9   0 19.9867 2.83088   9
  -9  -9   0 20.0232 2.53155   8
  -9   9   0 18.6115 2.25978   5
  10  -9   0 0.16612 1.49182   9
  10  -9   0 1.53054 1.44900   4
 -10  -9   0 3.50133 0.96253   8
 -10   9   0 5.17132 1.28510   5
 -11  -9   0 6.02592 1.19107   8
  11  -9   0 5.24612 1.82608   9
  11  -9   0 7.24941 1.75267   4
 -11   9   0 8.54005 1.44968   5
  12  -9   0 6.91153 1.75782   4
 -12  -9   0 8.35153 1.18811   8
  12  -9   0 6.28053 1.78104   9
 -12   9   0 7.32897 1.27944   5
  13  -9   0 -0.3920 1.73878   9
 -13  -9   0 0.40436 0.96115   8
   0 -10   0 25.1630 3.25982   4
   0 -10   0 30.2422 3.14003   8
   0 -10   0 28.3610 2.87564   7
   1 -10   0 79.8813 4.88091   7
  -1 -10   0 73.9622 4.88036   8
  -1 -10   0 88.3629 5.08440   7
   1 -10   0 64.9797 5.36702   4
  -1 -10   0 86.0588 5.64761   4
   1 -10   0 76.6710 5.19216   8
  -2 -10   0 10.1474 2.26208   4
   2 -10   0 10.7221 2.21983   8
  -2 -10   0 9.11241 1.63210   8
   2 -10   0 13.9812 2.32051   7
   2 -10   0 7.76344 2.08124   4
  -2 -10   0 9.79088 1.89280   7
   3 -10   0 42.6393 4.15253   4
   3 -10   0 38.5499 3.65813   7
  -3 -10   0 43.2245 3.41497   7
  -3 -10   0 42.4368 3.74995   4
  -3 -10   0 36.7863 3.05379   8
  -3  10   0 37.4679 3.11437   5
  -4 -10   0 38.8693 3.32024   7
   4 -10   0 39.4939 4.22789   7
   4 -10   0 32.0258 3.83625   4
  -4 -10   0 35.7555 3.36174   4
  -4 -10   0 39.2478 3.08249   8
  -4  10   0 43.8976 3.18181   5
   5 -10   0 0.87115 1.98784   7
   5 -10   0 3.14267 1.65267   4
  -5 -10   0 1.18520 0.91436   8
  -5 -10   0 2.53116 1.09527   4
  -5 -10   0 2.75230 1.09104   7
  -5  10   0 2.43151 1.01180   5
  -6 -10   0 15.8444 1.85774   8
  -6 -10   0 17.4815 2.10563   7
   6 -10   0 18.9494 2.36986   7
   6 -10   0 11.7106 2.46801   4
  -6 -10   0 17.6802 2.19662   4
  -6  10   0 15.0317 2.17951   5
   7 -10   0 3.14350 1.96689   4
  -7 -10   0 3.28783 1.23152   4
  -7 -10   0 3.28039 1.07109   8
  -7 -10   0 1.95178 1.58456   7
  -7  10   0 0.01291 1.42776   5
  -8 -10   0 6.71496 1.26273   7
  -8 -10   0 10.4463 1.49888   4
   8 -10   0 5.70472 1.78911   4
  -8 -10   0 7.10824 1.33285   8
   8 -10   0 6.14965 1.10413   7
  -8  10   0 7.95949 1.63449   5
  -9 -10   0 25.7624 2.11183   8
  -9 -10   0 27.2350 2.15977   7
   9 -10   0 20.9998 2.94202   4
   9 -10   0 25.1291 1.86887   7
 -10 -10   0 12.9595 1.80427   8
  10 -10   0 10.4166 2.13855   4
 -10  10   0 10.4149 1.58617   5
  11 -10   0 16.2606 2.35645   4
 -11 -10   0 13.7401 1.50542   8
 -11  10   0 15.7721 1.77978   5
  12 -10   0 3.98200 1.02998   4
 -12  10   0 5.46052 0.98993   5
   0 -11   0 0.80529 1.24228   7
   0 -11   0 -1.0980 0.81254   8
   0 -11   0 -1.3265 0.96999   4
  -1 -11   0 45.9174 4.19415   4
  -1 -11   0 43.8552 3.43880   8
   1 -11   0 48.4336 4.31693   4
  -1 -11   0 50.4302 3.81210   7
   1 -11   0 45.5420 3.87448   7
   1 -11   0 49.3958 3.86800   8
  -2 -11   0 14.6565 2.35285   7
   2 -11   0 13.8789 2.80759   4
  -2 -11   0 13.7214 1.99371   8
   2 -11   0 17.5557 3.03631   7
   2 -11   0 17.3947 2.47785   8
  -2 -11   0 16.8626 2.53993   4
  -2  11   0 11.7208 1.85857   5
  -3 -11   0 7.31273 1.81887   7
   3 -11   0 5.84748 1.94853   4
  -3 -11   0 8.56887 1.48814   8
   3 -11   0 9.94343 2.05358   8
  -3 -11   0 8.78071 2.00829   4
   3 -11   0 6.60323 2.92910   7
  -4 -11   0 5.29451 1.12516   8
   4 -11   0 9.64530 3.53022   4
  -4 -11   0 7.12386 2.87039   4
  -4  11   0 8.82131 1.74637   5
  -5 -11   0 6.67159 1.58954   7
  -5 -11   0 7.87844 1.34338   8
   5 -11   0 7.40702 2.05439   4
   5 -11   0 7.39875 2.71633   7
   5 -11   0 7.09162 1.85249   8
  -5 -11   0 6.10257 1.33583   4
  -5  11   0 8.82987 1.62162   5
   6 -11   0 4.32127 2.22136   7
   6 -11   0 5.68993 1.93721   4
  -6 -11   0 1.66703 0.87533   8
  -6 -11   0 5.67710 1.24476   4
  -6 -11   0 4.81260 1.35942   7
  -6  11   0 3.30977 1.05573   5
  -7 -11   0 5.72202 1.14381   8
   7 -11   0 6.68077 2.05721   7
   7 -11   0 5.09718 1.53112   4
  -7 -11   0 7.77482 1.48541   7
  -7 -11   0 5.83377 1.28249   4
  -7  11   0 7.30743 1.50665   5
   8 -11   0 10.6421 2.09057   4
   8 -11   0 13.5951 1.98392   7
  -8 -11   0 10.9731 1.60473   8
  -8 -11   0 12.3315 1.64428   4
  -8 -11   0 11.0578 1.85701   7
  -8  11   0 10.5030 1.60663   5
   9 -11   0 8.66373 2.02136   4
   9 -11   0 9.36128 1.04545   7
  -9 -11   0 15.6223 1.84361   7
  -9 -11   0 10.3823 1.20778   8
  -9  11   0 9.68228 1.55185   5
  10 -11   0 14.2067 2.00841   4
 -10  11   0 17.7460 1.79727   5
  11 -11   0 6.59045 1.07974   4
 -11  11   0 10.2039 1.17266   5
  12 -11   0 4.57325 1.22348   8
   0 -12   0 10.3950 2.32200   4
   0 -12   0 11.6303 1.77760   8
   0 -12   0 8.78932 2.51920   7
  -1 -12   0 8.00152 1.38332   8
  -1 -12   0 7.26614 1.79903   4
  -1 -12   0 9.94628 2.49269   7
   1 -12   0 3.67411 1.24260   8
   1 -12   0 5.98138 2.83974   7
   1 -12   0 5.66752 1.67804   4
  -1  12   0 8.51091 1.84842   5
   2 -12   0 11.6327 2.44695   4
   2 -12   0 7.63747 1.56912   8
  -2 -12   0 15.0169 2.51422   7
   2 -12   0 7.97622 3.43675   7
  -2 -12   0 15.1463 2.29212   4
  -2 -12   0 9.44677 1.50696   8
  -2  12   0 14.3431 2.00049   5
  -3 -12   0 6.74947 1.36553   8
   3 -12   0 6.79102 1.77778   4
   3 -12   0 7.02156 1.69955   8
  -3 -12   0 9.08562 1.83944   4
   3 -12   0 7.92387 3.52483   7
  -3 -12   0 5.97251 1.70648   7
  -3  12   0 6.65794 1.32751   5
   4 -12   0 1.12278 1.12567   4
  -4 -12   0 1.90495 0.80317   8
  -4 -12   0 0.93170 1.27597   7
   4 -12   0 1.44014 1.23375   8
  -4 -12   0 3.33629 1.17580   4
   4 -12   0 0.93293 3.21053   7
  -4  12   0 1.50419 0.89125   5
   5 -12   0 1.75550 2.94878   7
   5 -12   0 2.73611 1.45053   4
  -5 -12   0 1.29629 1.37019   7
   5 -12   0 2.85822 1.48379   8
  -5 -12   0 -0.8245 0.87084   8
  -5 -12   0 1.30471 0.94686   4
  -5  12   0 1.87030 0.88636   5
  -6 -12   0 1.04848 0.64775   8
  -6 -12   0 2.24875 1.69294   7
  -6 -12   0 0.63290 1.13190   4
   6 -12   0 1.99443 2.43784   7
   6 -12   0 -0.7554 0.92491   4
   6 -12   0 2.70433 1.26594   8
  -6  12   0 0.61548 0.67726   5
   7 -12   0 12.0992 2.27861   8
  -7 -12   0 8.74016 1.26636   4
   7 -12   0 7.92987 1.23337   7
  -7 -12   0 10.9922 2.29799   7
   7 -12   0 11.7509 2.20769   4
  -7 -12   0 6.11432 1.03784   8
  -7  12   0 8.93736 1.57207   5
   8 -12   0 9.83343 1.75227   8
   8 -12   0 11.2180 1.37504   7
   8 -12   0 7.88442 1.61483   4
  -8 -12   0 7.55132 3.29907   7
  -8  12   0 8.44018 1.26536   5
   9 -12   0 14.6197 1.83270   4
   9 -12   0 12.3963 1.74806   8
  -9  12   0 12.7168 1.40282   5
  10 -12   0 8.49961 1.33558   4
  10 -12   0 16.0069 1.95809   8
 -10  12   0 11.4593 1.13445   5
  11 -12   0 2.68574 0.87249   8
   0 -13   0 -0.4521 0.83819   4
   0 -13   0 -1.4856 3.45861   7
   0 -13   0 -0.2645 0.67541   8
   1 -13   0 -0.2772 0.90949   4
   1 -13   0 0.87726 0.73326   8
  -1 -13   0 0.69571 2.89883   7
  -1 -13   0 0.82190 0.93792   4
   1 -13   0 -1.1942 3.55851   7
  -1 -13   0 0.06757 0.67567   8
  -1  13   0 -0.5034 0.66990   5
  -2 -13   0 1.33943 0.67458   8
  -2 -13   0 1.46826 0.92225   4
   2 -13   0 -1.9120 2.99209   7
   2 -13   0 2.15105 0.87449   8
  -2 -13   0 3.24921 2.99705   7
   2 -13   0 0.34888 1.02308   4
  -2  13   0 1.55438 0.78538   5
  -3 -13   0 2.69606 2.62649   7
   3 -13   0 4.81747 3.37554   7
  -3 -13   0 3.19889 1.23739   4
   3 -13   0 2.07353 0.90059   8
  -3 -13   0 2.61669 0.76865   8
   3 -13   0 1.69372 1.25698   4
  -3  13   0 1.73968 0.73997   5
  -4 -13   0 2.84049 1.01078   8
  -4 -13   0 7.15949 1.26972   4
   4 -13   0 5.43741 1.19589   8
   4 -13   0 4.37502 2.72399   7
  -4 -13   0 7.68778 3.03528   7
  -4  13   0 4.17567 0.95535   5
   5 -13   0 -0.2502 0.84909   4
  -5 -13   0 1.45670 2.47678   7
  -5 -13   0 0.78664 0.67995   4
   5 -13   0 -0.2071 0.68757   8
   5 -13   0 1.03396 1.80086   7
  -5  13   0 0.51256 0.52668   5
  -6 -13   0 -0.8817 2.41426   7
  -6 -13   0 2.36869 0.61756   4
   6 -13   0 0.77368 1.01845   4
   6 -13   0 2.53295 0.86791   8
   6 -13   0 1.83927 0.75093   7
  -6  13   0 1.76146 0.70612   5
   7 -13   0 2.41682 0.54864   7
   7 -13   0 2.11162 0.91807   8
   7 -13   0 2.32625 0.98601   4
  -7 -13   0 3.62915 1.98846   7
  -7  13   0 3.34510 0.72601   5
   8 -13   0 13.0663 1.28497   8
   8 -13   0 12.1366 1.34928   4
  -8  13   0 11.5438 1.16586   5
  -9  13   0 9.72809 0.92822   5
   0 -14   0 -0.1206 0.67142   4
   0 -14   0 -0.9476 2.95973   7
   1 -14   0 10.0408 2.93839   7
   1 -14   0 6.07376 1.17896   4
  -1 -14   0 9.65203 1.37581   4
  -1 -14   0 9.73320 3.11143   7
   2 -14   0 1.67874 0.84387   4
  -2 -14   0 1.51011 0.67194   4
   2 -14   0 3.58301 2.41119   7
  -2 -14   0 1.02169 2.81007   7
   3 -14   0 3.01632 1.84910   7
  -3 -14   0 2.34071 2.50724   7
  -3 -14   0 1.29069 0.69491   4
   3 -14   0 1.47715 0.79146   4
  -3  14   0 2.64077 0.54399   5
   4 -14   0 1.57199 0.93381   7
  -4 -14   0 1.26886 2.42144   7
   4 -14   0 0.20077 0.64798   4
  -4 -14   0 0.71207 0.47130   4
  -4  14   0 1.38968 0.43493   5
  -5 -14   0 13.2912 2.07434   7
   5 -14   0 11.1992 0.92773   7
   5 -14   0 13.3403 1.42103   4
  -5  14   0 12.1982 1.02825   5
   6 -14   0 6.55315 0.98694   4
  -6  14   0 4.77210 0.65127   5
  19   0  -1 1.58563 0.65348   2
  18   0  -1 -0.5454 0.57950   2
  18   0  -1 -0.3237 0.55833   9
  18   0  -1 -0.1103 0.52730   5
  17   0  -1 -0.0644 0.87644   2
  17   0  -1 0.64346 0.80994   5
  17   0  -1 0.72157 1.05207   9
  16   0  -1 0.61871 0.92643   2
  16   0  -1 0.42112 1.03804   9
  16   0  -1 1.32206 0.97442   5
  15   0  -1 65.8706 4.27371   5
  15   0  -1 64.2878 4.63072   2
  15   0  -1 67.9081 5.51583   9
  14   0  -1 30.3659 3.75859   9
  14   0  -1 31.3415 2.79783   5
  14   0  -1 30.2432 3.10989   2
 -13   0   1 10.6920 1.83537   8
  13   0  -1 11.6317 2.94267   9
  13   0  -1 0.20438 6.19660   6
  13   0  -1 13.3636 2.30503   2
  13   0  -1 8.83102 1.62716   5
 -12   0   1 52.2891 3.54292   8
  12   0  -1 55.9250 4.72514   9
  12   0  -1 56.8376 12.7307   6
  12   0  -1 48.3002 3.89901   2
  11   0  -1 38.0903 8.95862   6
 -11   0   1 34.0906 2.68565   8
  11   0  -1 31.1511 3.00203   2
  11   0  -1 35.0422 3.55323   9
 -10   0   1 9.85298 1.52520   8
  10   0  -1 10.4822 1.83428   2
  10   0  -1 10.9478 1.90354   9
   9   0  -1 3.78168 2.98377   6
   8   0  -1 1.08044 8.48153   1
  -8   0   1 1.80593 5.94859   1
   8   0  -1 5.47047 2.56103   6
  -7   0   1 114.421 18.4292   1
   7   0  -1 92.5980 9.03569   6
   7   0  -1 107.881 18.8441   1
   6   0  -1 2.87869 4.36213   1
   6   0  -1 -1.9145 1.82211   3
  -6   0   1 12.9864 5.63958   1
  -5   0   1 9.97057 4.03713   1
   5   0  -1 7.84136 6.83718   1
   5   0  -1 11.3972 3.02522   3
   4   0  -1 254.670 20.2893   1
  -4   0   1 256.524 20.1732   1
   4   0  -1 274.313 13.1068   3
  -3   0   1 26.7659 5.57544   1
   3   0  -1 29.1137 7.04701   1
   3   0  -1 25.5612 2.95596   3
  -1   0   1 0.56308 0.77747   1
   1   0  -1 -0.2082 0.55655   1
  -1   0   1 1.29115 0.49916   3
   1   0  -1 0.77097 0.36130   3
  -1   0  -1 17.5786 1.54353   6
   1   0   1 16.6799 1.51744   6
   1   0   1 17.3671 2.63923   1
  -1   0  -1 18.1818 2.69014   1
  -2   0  -1 137.958 10.7835   1
   2   0   1 123.385 6.54551   6
   2   0   1 129.868 10.2392   1
   3   0   1 47.4831 4.42273   6
   3   0   1 50.2603 4.13458   3
  -3   0  -1 47.0578 7.90486   1
   3   0   1 56.2351 7.95432   1
   4   0   1 1617.19 57.2003   3
   4   0   1 1714.33 70.8534   1
  -4   0  -1 1516.86 68.9789   1
   4   0   1 1447.60 57.1561   6
   5   0   1 58.9154 12.9382   1
  -5   0  -1 54.0328 9.46404   1
   5   0   1 54.7142 5.56769   3
   5   0   1 50.4278 5.46881   6
  -6   0  -1 54.1365 11.6801   1
   6   0   1 66.4091 6.86871   6
   7   0   1 35.2526 5.68068   6
   7   0   1 46.9002 13.2467   1
  -7   0  -1 25.1745 9.97397   1
   8   0   1 8.63375 3.12994   6
  -8   0  -1 13.1138 10.7447   1
   9   0   1 7.44678 3.50236   6
 -10   0  -1 20.5027 2.00207   8
  10   0   1 25.3860 2.42768   2
  10   0   1 19.1834 5.49426   6
  11   0   1 21.7999 2.51489   2
 -11   0  -1 23.0163 2.22597   8
  11   0   1 36.0404 9.16101   6
  12   0   1 8.08226 4.53449   6
  12   0   1 7.93515 2.19619   9
 -12   0  -1 5.37414 1.30335   8
  12   0   1 5.78946 1.76435   2
  13   0   1 36.4428 5.48754   9
  13   0   1 37.2537 3.52192   2
 -13   0  -1 39.7507 3.16390   8
  13   0   1 29.1026 8.33434   6
  14   0   1 2.13375 1.31975   2
  14   0   1 1.97990 0.98495   5
 -14   0  -1 0.32271 0.90190   8
  14   0   1 0.28029 1.31303   9
  15   0   1 19.2036 2.32176   5
  15   0   1 18.9239 3.01695   9
  15   0   1 21.3277 2.61259   2
  16   0   1 -0.2039 0.78386   5
  16   0   1 1.28808 1.23643   9
  16   0   1 0.21414 0.84384   2
  17   0   1 2.44767 1.26193   2
  17   0   1 2.68044 0.95273   5
  17   0   1 0.30499 0.82473   9
  18   0   1 5.21590 0.94395   5
  18   0   1 4.80477 1.08827   2
  18   0   1 3.19068 1.05439   9
  19  -1  -1 3.92142 0.78578   2
  19   1  -1 2.72758 0.76019   2
  19   1  -1 4.47423 0.69419   5
  18  -1  -1 4.10120 1.05554   2
  18  -1  -1 3.19195 0.78287   5
  18   1  -1 2.22063 0.90781   9
  18   1  -1 4.13043 0.97036   2
  18   1  -1 4.38052 0.93393   5
  17  -1  -1 1.47660 1.22453   9
  17  -1  -1 2.38603 1.11564   2
  17  -1  -1 3.01183 0.98424   5
  17   1  -1 3.09551 1.05681   5
  17   1  -1 1.29417 0.98550   9
  16  -1  -1 0.45758 1.18060   9
  16  -1  -1 1.53537 1.18259   2
  16  -1  -1 1.17064 0.88180   5
  16   1  -1 3.36207 1.53179   9
  16   1  -1 1.14030 0.97218   2
  16   1  -1 1.27586 0.88973   5
  15  -1  -1 8.67772 1.98549   2
  15  -1  -1 7.65922 1.52848   5
  15  -1  -1 5.81012 1.91619   9
  15   1  -1 7.60606 2.14286   9
  15   1  -1 10.1141 1.96096   2
  15   1  -1 7.40174 1.52179   5
 -14  -1   1 19.1603 2.29314   8
  14  -1  -1 21.4483 3.18135   9
  14  -1  -1 23.8318 2.46915   5
  14  -1  -1 24.2428 2.80753   2
  14   1  -1 17.0131 2.88455   9
  14   1  -1 25.7882 2.79481   2
  14   1  -1 25.8121 2.44630   5
  13  -1  -1 8.80208 6.96939   6
  13  -1  -1 9.10166 1.93322   2
 -13  -1   1 8.98691 1.76517   8
  13  -1  -1 9.27073 1.75042   5
  13   1  -1 9.12432 3.10683   9
  13   1  -1 14.0314 7.82007   6
  13   1  -1 8.43076 1.83614   2
  12  -1  -1 25.7278 2.77223   2
 -12  -1   1 22.9166 2.36432   8
  12  -1  -1 30.9908 9.18964   6
  12  -1  -1 22.6639 3.14969   9
  12  -1  -1 24.1314 2.39360   5
  12   1  -1 27.7128 8.37286   6
  12   1  -1 18.7637 2.56487   2
 -12   1   1 21.8626 2.41530   8
  12   1  -1 21.6378 2.99459   9
  11  -1  -1 5.97129 1.60129   2
  11  -1  -1 6.88094 1.92486   9
 -11  -1   1 6.63193 1.30791   8
  11   1  -1 15.3969 5.76740   6
 -11   1   1 5.96532 1.40457   8
  11   1  -1 4.32573 1.41509   2
  10  -1  -1 4.29360 1.23679   2
 -10  -1   1 3.75127 1.06839   8
  10  -1  -1 1.00857 2.84603   6
 -10   1   1 2.66144 0.82552   8
  10   1  -1 3.42680 3.82546   6
   9  -1  -1 11.8809 4.21376   6
   9  -1  -1 10.6468 2.03757   9
   9   1  -1 12.5375 4.91381   6
   8  -1  -1 55.5548 7.96510   6
   8  -1  -1 62.3564 20.4422   1
   8   1  -1 74.4305 8.57817   6
   7  -1  -1 5.98725 2.66548   6
  -7  -1   1 -1.2814 5.23330   1
  -7   1   1 13.1101 7.40103   1
   7   1  -1 17.4595 8.41142   1
   6  -1  -1 176.552 11.5230   6
  -6  -1   1 179.998 18.5482   1
   6  -1  -1 173.180 20.5646   1
  -6   1   1 153.537 20.4818   1
   6   1  -1 161.231 11.1414   3
   6   1  -1 186.019 20.0141   1
  -5  -1   1 20.6737 6.97773   1
   5  -1  -1 14.1938 5.86373   1
   5   1  -1 14.9442 5.05850   1
   5   1  -1 12.2731 2.89163   3
  -5   1   1 15.6721 4.94458   1
   4  -1  -1 389.905 17.7957   3
  -4  -1   1 392.567 24.5536   1
   4  -1  -1 368.312 27.1074   1
   4   1  -1 403.656 24.9302   1
  -4   1   1 395.621 17.3426   3
   4   1  -1 368.763 16.7677   3
  -4   1   1 395.798 27.8558   1
  -3  -1   1 46.3938 6.54040   1
   3  -1  -1 47.4670 7.82119   1
   3  -1  -1 45.5993 4.27416   3
   3   1  -1 46.2561 6.72947   1
  -3   1   1 45.3936 4.09026   3
  -3   1   1 46.7836 8.26826   1
   2  -1  -1 3020.82 114.693   1
   2  -1  -1 3160.90 105.989   3
  -2  -1   1 3004.07 108.972   1
  -2   1   1 3210.98 105.776   3
   2   1  -1 3114.79 109.372   1
  -2   1   1 3095.63 114.700   1
   1  -1  -1 19.7420 1.95110   3
   1  -1  -1 15.8062 3.24137   1
  -1  -1   1 20.8340 2.13769   1
  -1   1   1 24.2250 3.61895   1
  -1   1   1 18.6389 1.84767   3
   1   1  -1 20.3713 2.13094   1
   0  -1  -1 84.9712 5.27779   1
   0  -1   1 84.8306 3.50792   3
   0  -1  -1 87.2762 4.27385   3
   0  -1   1 84.8879 5.53283   1
   0   1  -1 86.2506 3.44330   3
   0   1  -1 81.4908 5.49731   1
   0   1   1 83.6184 5.08616   1
   0   1  -1 79.1076 3.67636   6
   0   1   1 80.4279 3.31322   6
   0   1   1 86.6748 4.25223   3
   1  -1   1 21.6494 3.53179   1
   1  -1   1 22.7380 1.75464   6
  -1  -1  -1 19.2181 2.04930   1
   1  -1   1 20.8525 1.75677   3
   1   1   1 21.9171 2.22409   1
  -1   1  -1 23.5681 1.79918   3
  -1   1  -1 22.9682 3.72094   1
  -1   1  -1 18.9900 1.65946   6
   2  -1   1 5736.53 204.787   1
  -2  -1  -1 5783.26 198.863   1
  -2   1  -1 5817.35 205.111   1
   2   1   1 5842.56 198.892   1
   3  -1   1 43.0301 4.08108   6
   3  -1   1 39.3727 4.01606   3
   3  -1   1 52.5394 8.53618   1
  -3  -1  -1 42.2272 6.43376   1
  -3   1  -1 42.7221 9.25972   1
   3   1   1 54.7502 6.62501   1
   4  -1   1 858.001 47.5767   1
   4  -1   1 925.750 35.4844   6
  -4  -1  -1 921.406 43.9393   1
   4  -1   1 920.937 35.7477   3
   4   1   1 883.598 43.4363   1
  -4   1  -1 990.172 49.9171   1
   5  -1   1 70.5345 12.3182   1
  -5  -1  -1 59.8363 9.78960   1
   5  -1   1 58.3850 6.25832   3
   5  -1   1 58.3660 5.77960   6
   5   1   1 55.5019 5.48357   3
  -5   1  -1 61.0523 13.8729   1
   5   1   1 50.9161 9.32345   1
   6  -1   1 388.170 19.7626   6
  -6  -1  -1 397.511 29.9587   1
   6  -1   1 368.375 32.3171   1
   6   1   1 375.928 20.0939   6
  -6   1  -1 362.381 32.0250   1
   6   1   1 387.517 30.0357   1
  -7  -1  -1 190.544 30.3196   1
   7  -1   1 213.780 25.8750   1
   7  -1   1 183.296 13.1748   6
  -7   1  -1 172.159 24.4256   1
   7   1   1 166.756 21.7306   1
   7   1   1 167.624 13.1562   6
   8  -1   1 125.591 22.9629   1
   8  -1   1 97.7163 9.77450   6
   8   1   1 81.1135 9.36963   6
  -8   1  -1 104.919 21.8590   1
   9  -1   1 34.1681 6.28370   6
   9   1   1 31.6654 7.35149   6
  10  -1   1 4.90688 1.27004   2
  10  -1   1 0.51801 2.99255   6
 -10  -1  -1 3.80090 1.16299   8
  10  -1   1 4.60042 1.72083   9
  10   1   1 4.74831 3.30625   6
 -11  -1  -1 4.71151 1.24047   8
  11  -1   1 1.11363 1.05516   2
  11  -1   1 2.13785 1.29214   9
  11  -1   1 8.93812 4.76188   6
  11   1   1 2.85955 3.43180   6
  11   1   1 0.70985 1.20501   2
 -11   1  -1 3.68801 1.13624   8
  12  -1   1 9.65533 5.42182   6
  12  -1   1 4.09635 1.46301   2
 -12  -1  -1 2.87688 1.08797   8
  12  -1   1 3.23506 1.67301   9
  12   1   1 1.44633 1.28007   2
  12   1   1 7.29346 4.30387   6
 -12   1  -1 2.44626 1.17854   8
  12   1   1 3.31454 1.59038   9
 -13  -1  -1 2.06084 1.10323   8
  13  -1   1 1.40832 6.53252   6
  13  -1   1 0.36415 0.95065   5
  13  -1   1 3.52979 1.39138   2
  13  -1   1 0.22283 1.20223   9
  13   1   1 7.35064 7.32620   6
  13   1   1 0.72451 1.44342   9
  13   1   1 1.82165 1.18312   2
 -13   1  -1 1.34548 1.03810   8
  14  -1   1 11.2599 1.89504   5
 -14  -1  -1 8.13612 1.68211   8
  14  -1   1 8.51544 2.00876   2
  14  -1   1 8.77361 2.41939   9
  14   1   1 9.91576 2.05495   2
  14   1   1 11.3485 2.53370   9
 -15  -1  -1 20.2079 2.28168   8
  15  -1   1 17.5098 3.00866   9
  15  -1   1 16.6895 2.39471   2
  15  -1   1 17.1522 2.01063   5
  15   1   1 15.4024 3.13498   9
  15   1   1 11.7336 2.02999   2
  15   1   1 14.8023 2.11513   5
  16  -1   1 1.04287 1.29031   9
  16  -1   1 0.86947 1.16136   2
  16  -1   1 -0.0498 0.80446   5
  16   1   1 0.37661 0.76520   5
  16   1   1 -0.1319 1.04282   9
  16   1   1 1.17991 1.05358   2
  17  -1   1 2.88444 1.18528   5
  17  -1   1 4.98927 1.42594   2
  17  -1   1 2.86846 1.28638   9
  17   1   1 2.74747 1.03104   2
  17   1   1 3.06416 1.31872   9
  17   1   1 4.21290 1.18606   5
  18  -1   1 0.62353 0.71528   9
  18  -1   1 0.84285 0.76810   2
  18  -1   1 1.33955 0.54064   5
  18   1   1 1.68151 0.74350   5
  18   1   1 1.58087 0.75402   2
  18   1   1 0.17525 0.75104   9
  18  -2  -1 7.07437 1.35077   2
  18   2  -1 7.56897 1.16624   5
  18   2  -1 9.48511 1.92507   2
  17  -2  -1 5.20976 1.46958   2
  17  -2  -1 2.14260 1.15161   9
  17  -2  -1 5.28837 1.07921   5
  17   2  -1 5.53641 1.41555   9
  17   2  -1 4.31464 1.22105   5
  17   2  -1 6.08896 1.33056   2
  16  -2  -1 5.12463 1.20214   5
  16  -2  -1 5.22513 1.45822   2
  16  -2  -1 2.36391 1.32279   9
  16   2  -1 3.34741 1.49015   9
  16   2  -1 5.76771 1.31719   5
  16   2  -1 4.60542 1.34048   2
 -15  -2   1 8.27953 1.48230   8
  15  -2  -1 11.4666 1.83802   5
  15  -2  -1 6.05044 1.93582   9
  15  -2  -1 6.55998 1.64846   2
  15   2  -1 12.8700 1.94101   2
  15   2  -1 9.56447 2.26327   9
  15   2  -1 7.71730 1.54697   5
 -14  -2   1 -1.0463 0.74229   8
  14  -2  -1 0.78359 0.85941   5
  14  -2  -1 0.43844 1.16860   9
  14  -2  -1 -0.1214 0.94178   2
  14   2  -1 2.54106 0.98713   2
  14   2  -1 0.53500 1.22310   9
  14   2  -1 -0.3996 0.83680   5
  13  -2  -1 8.88903 2.36923   9
  13  -2  -1 8.19767 1.89576   2
  13  -2  -1 9.05095 8.74560   6
  13  -2  -1 8.08935 1.49604   5
 -13  -2   1 9.98271 1.88035   8
  13   2  -1 13.2186 2.32138   2
  13   2  -1 6.93896 7.70749   6
  13   2  -1 6.32812 2.00644   9
  12  -2  -1 28.2042 7.82408   6
  12  -2  -1 35.4639 3.97323   9
 -12  -2   1 36.5814 2.91083   8
  12   2  -1 33.7574 3.69073   9
  12   2  -1 34.6228 8.77584   6
  12   2  -1 40.5572 3.33022   2
 -11  -2   1 1.40087 0.84912   8
  11  -2  -1 3.14414 1.51089   9
  11  -2  -1 2.21194 1.16282   2
  11  -2  -1 -0.0975 4.42673   6
  11  -2  -1 -0.5044 0.75077   5
  11   2  -1 1.89738 1.14242   2
  11   2  -1 -0.5923 3.07547   6
 -10  -2   1 29.4754 2.47007   8
  10  -2  -1 35.2073 2.91639   2
  10  -2  -1 28.0838 7.03822   6
  10  -2  -1 37.7029 2.56838   5
  10  -2  -1 26.7666 3.11969   9
  10   2  -1 23.3520 5.84460   6
 -10   2   1 27.2224 2.50584   8
   9  -2  -1 28.3117 6.65130   6
   9  -2  -1 21.6821 2.58607   9
   9   2  -1 16.7242 5.26923   6
   8  -2  -1 27.2596 5.15931   6
   8  -2  -1 23.7397 2.56505   9
   8  -2  -1 3.25855 17.1851   1
   8   2  -1 24.5331 6.06211   6
  -8   2   1 26.8798 14.1111   1
   7  -2  -1 97.0898 5.35030   9
  -7  -2   1 81.5528 15.0956   1
   7  -2  -1 99.2708 8.89572   6
   7  -2  -1 109.735 21.8750   1
   7   2  -1 76.8465 14.6330   1
  -7   2   1 136.539 21.4205   1
   6  -2  -1 16.8404 9.49646   1
   6  -2  -1 29.7354 4.44919   6
   6   2  -1 24.9611 8.31023   1
  -6   2   1 29.2427 4.57067   3
   6   2  -1 30.0474 6.02115   3
  -6   2   1 31.6168 10.4860   1
  -5  -2   1 13.7347 5.07303   1
   5  -2  -1 22.6349 4.64585   3
   5  -2  -1 16.1786 2.97208   6
   5  -2  -1 24.4920 9.22926   1
  -5   2   1 16.0024 7.39472   1
   5   2  -1 16.8958 2.98917   3
  -5   2   1 10.0479 2.56510   3
   5   2  -1 18.4631 6.08250   1
  -4  -2   1 215.775 14.9476   1
   4  -2  -1 201.594 10.5646   6
   4  -2  -1 208.329 12.0158   3
   4  -2  -1 222.229 20.9239   1
  -4   2   1 238.697 22.0362   1
  -4   2   1 207.135 11.2932   3
   4   2  -1 200.987 14.8981   1
  -3  -2   1 89.7786 7.37834   1
   3  -2  -1 75.3221 12.6929   1
   3  -2  -1 88.6264 5.30281   6
   3  -2  -1 81.4731 6.37449   3
  -3   2   1 96.2834 12.3442   1
  -3   2   1 86.0527 6.16950   3
   3   2  -1 92.3345 7.81225   1
   2  -2  -1 1186.55 54.0249   1
   2  -2  -1 1253.45 44.8917   3
   2  -2  -1 1270.78 42.3488   6
  -2  -2   1 1276.61 44.1349   1
   2   2  -1 1221.57 44.1327   1
  -2   2   1 1171.81 53.8737   1
  -2   2   1 1200.30 44.1989   3
   1  -2  -1 68.2521 7.80637   1
   1  -2  -1 68.0363 4.75608   3
  -1   2   1 66.0518 4.59431   3
   1   2  -1 71.0057 4.36791   1
   1   2  -1 72.4104 4.39606   1
   1   2  -1 70.5183 3.99942   3
  -1   2   1 69.6972 7.61495   1
   0  -2  -1 9471.08 328.902   1
   0  -2   1 9649.17 329.605   1
   0   2  -1 9830.09 330.045   1
   0   2   1 9999.99 329.014   1
   1  -2   1 62.2056 7.27170   1
   1  -2   1 62.9390 3.42668   6
   1  -2   1 64.1402 4.15367   3
  -1   2  -1 65.6118 3.99460   3
  -1   2  -1 63.6104 3.50540   6
   1   2   1 66.7972 4.49246   3
  -1   2  -1 64.8520 7.59151   1
   2  -2   1 853.167 31.3257   3
   2  -2   1 873.532 30.2722   6
   2  -2   1 793.910 40.5377   1
  -2  -2  -1 862.221 30.3260   1
  -2   2  -1 785.531 30.0950   6
  -2   2  -1 849.912 41.6074   1
  -2   2  -1 834.765 30.8038   3
   3  -2   1 21.7984 5.78687   1
   3  -2   1 32.8247 3.75353   3
   3  -2   1 24.2240 2.99338   6
  -3  -2  -1 25.4819 4.09927   1
  -3   2  -1 37.4159 9.58185   1
   3   2   1 28.1113 4.25654   1
  -3   2  -1 31.0777 3.52688   3
   4  -2   1 375.751 28.7711   1
   4  -2   1 381.429 17.7147   3
   4  -2   1 368.413 16.4782   6
  -4  -2  -1 352.850 21.0956   1
   4   2   1 341.672 20.7683   1
  -4   2  -1 352.149 28.5681   1
  -4   2  -1 371.603 16.8007   3
  -5  -2  -1 62.7756 9.82973   1
   5  -2   1 86.4583 14.6998   1
   5  -2   1 74.4185 6.87304   3
   5  -2   1 63.5507 5.93840   6
  -5   2  -1 72.9355 16.2384   1
   5   2   1 55.5903 9.34410   1
   6  -2   1 394.685 19.8105   6
   6  -2   1 402.578 35.7552   1
   6   2   1 380.301 20.9291   6
  -6   2  -1 389.666 35.2804   1
   6   2   1 403.367 28.6871   1
   7  -2   1 22.0277 2.22684   9
   7  -2   1 34.2406 11.9561   1
  -7  -2  -1 7.65217 7.69146   1
   7  -2   1 24.5940 4.52590   6
   7   2   1 23.3311 5.74527   6
  -7   2  -1 23.2130 12.8086   1
   7   2   1 5.87648 7.75897   1
   8  -2   1 601.507 29.6258   6
   8  -2   1 505.974 20.4867   9
   8  -2   1 551.835 53.3727   1
  -8   2  -1 419.374 46.8156   1
   8   2   1 564.023 29.5650   6
   9  -2   1 10.6873 1.81318   9
   9  -2   1 9.95900 3.99479   6
   9   2   1 9.21927 4.30399   6
 -10  -2  -1 12.1792 1.95870   8
  10  -2   1 9.54846 1.83282   2
  10  -2   1 9.45798 2.13371   9
  10  -2   1 9.62013 4.52744   6
 -10   2  -1 10.1729 1.75441   8
  10   2   1 10.0010 4.29884   6
 -11  -2  -1 12.2895 1.75520   8
  11  -2   1 14.2598 2.52006   2
  11  -2   1 12.0068 2.52476   9
  11  -2   1 4.36351 3.45767   6
  11   2   1 13.3961 2.28082   2
  11   2   1 11.3904 6.15481   6
 -11   2  -1 11.3812 1.82716   8
  12  -2   1 77.3878 5.47376   2
  12  -2   1 79.5948 4.56926   5
  12  -2   1 82.3724 6.07951   9
  12  -2   1 88.6485 13.3592   6
  12   2   1 65.9933 4.81765   2
  12   2   1 67.7945 13.2486   6
  13  -2   1 31.2930 2.73839   5
  13  -2   1 30.6578 3.74864   9
  13  -2   1 24.1236 2.92971   2
 -13  -2  -1 25.9071 2.65561   8
  13  -2   1 38.3439 10.3015   6
  13   2   1 27.0873 3.52429   9
  13   2   1 30.2298 2.99309   2
  14  -2   1 5.27381 1.29688   5
 -14  -2  -1 4.80978 1.35524   8
  14  -2   1 1.67300 1.33352   2
  14  -2   1 2.93337 1.73733   9
  14   2   1 2.10734 1.56729   9
  14   2   1 6.17760 1.36364   2
  15  -2   1 8.84427 1.79142   2
  15  -2   1 11.8748 2.70011   9
 -15  -2  -1 15.3341 2.10478   8
  15  -2   1 12.0336 1.90540   5
  15   2   1 13.5970 1.81968   5
  15   2   1 13.0299 2.24733   2
  15   2   1 8.66668 2.27464   9
  16  -2   1 6.15290 1.82138   9
  16  -2   1 10.3413 1.86637   2
  16  -2   1 12.3522 1.75389   5
  16   2   1 7.59459 1.91654   9
  16   2   1 11.3204 1.83596   5
  16   2   1 12.2403 2.01674   2
  17  -2   1 -0.0289 0.58684   5
  17  -2   1 1.31978 1.61261   2
  17  -2   1 -0.3486 0.79456   9
  17   2   1 1.68936 0.95404   2
  17   2   1 0.08014 0.61099   9
  18  -2   1 3.49616 0.96782   2
  18  -2   1 3.10512 1.04848   9
  18   2   1 2.86595 1.17224   9
  18   2   1 3.50032 0.86860   5
  18  -3  -1 7.30434 1.19979   2
  18   3  -1 6.85629 1.02279   5
  17  -3  -1 1.17389 0.90378   2
  17  -3  -1 0.79237 0.84471   9
  17   3  -1 0.62251 0.67137   9
  17   3  -1 1.53112 0.78569   2
  17   3  -1 1.50455 0.86406   5
  16  -3  -1 24.3471 2.22921   5
  16  -3  -1 22.5330 3.11095   9
  16  -3  -1 24.0290 2.75151   2
  16   3  -1 24.5615 3.17405   2
  16   3  -1 19.0447 2.57608   9
  16   3  -1 22.8908 2.33784   5
  15  -3  -1 5.10938 1.76952   9
 -15  -3   1 7.95409 1.59726   8
  15  -3  -1 7.88668 1.40444   5
  15  -3  -1 7.92724 1.73275   2
  15   3  -1 7.47541 1.40929   5
  15   3  -1 5.89117 1.69287   9
  15   3  -1 9.84253 1.79455   2
  14  -3  -1 9.50146 2.08175   2
  14  -3  -1 10.0193 2.66295   9
  14  -3  -1 10.2527 1.64095   5
 -14  -3   1 9.10160 1.72742   8
  14   3  -1 7.02103 1.89487   9
  14   3  -1 9.48397 1.83536   2
  14   3  -1 10.4196 1.83492   5
 -13  -3   1 0.36362 0.83233   8
  13  -3  -1 1.87743 1.05787   2
  13  -3  -1 1.16466 0.97840   5
  13  -3  -1 0.56532 1.29801   9
  13   3  -1 3.89266 1.23281   2
  13   3  -1 1.32852 1.18135   9
  12  -3  -1 69.9515 4.06187   5
  12  -3  -1 72.7525 4.83481   2
  12  -3  -1 71.7684 5.73931   9
 -12  -3   1 69.2658 4.16464   8
  12   3  -1 74.2562 4.74871   2
  12   3  -1 72.5911 5.41309   9
  12   3  -1 84.9365 16.6228   6
 -11  -3   1 13.0287 1.78083   8
  11  -3  -1 12.9865 1.63257   5
  11  -3  -1 12.3420 2.57330   9
  11  -3  -1 13.1580 2.35198   2
 -11   3   1 14.7007 1.54622   5
  11   3  -1 12.1138 2.19575   2
  11   3  -1 28.3987 7.82427   6
  10  -3  -1 21.1223 2.40322   2
  10  -3  -1 28.5988 6.73996   6
  10  -3  -1 24.2153 2.04409   5
  10  -3  -1 15.9610 2.57821   9
 -10  -3   1 24.3680 2.12061   8
  10   3  -1 12.0436 6.54707   6
   9  -3  -1 6.21091 3.00300   6
   9  -3  -1 3.37361 1.33520   9
   9  -3  -1 4.38346 0.93403   5
   9  -3  -1 4.17055 1.24912   2
   9   3  -1 8.04308 3.59791   6
  -9   3   1 6.70479 1.11658   5
   8  -3  -1 74.4773 7.85565   6
   8  -3  -1 68.2890 4.60065   9
  -8   3   1 38.7339 18.9659   1
   7  -3  -1 102.546 22.9343   1
   7  -3  -1 99.9683 8.71798   6
   7  -3  -1 95.2287 5.65233   9
  -7   3   1 65.6196 17.4622   1
   6  -3  -1 125.258 22.2395   1
   6  -3  -1 170.797 10.6459   6
  -6   3   1 148.317 23.1161   1
  -6   3   1 160.943 11.2232   3
   6   3  -1 132.443 14.0715   1
  -5  -3   1 33.3088 6.18294   1
   5  -3  -1 28.2650 9.90196   1
   5  -3  -1 34.0629 4.07825   6
  -5   3   1 22.2921 9.44768   1
   5   3  -1 37.1134 6.51579   1
  -5   3   1 35.0169 4.43690   3
   4  -3  -1 4.69706 3.52708   1
  -4  -3   1 4.17306 2.00030   1
   4  -3  -1 0.63074 0.76881   6
   4  -3  -1 5.04204 2.77790   3
  -4   3   1 1.77857 4.87774   1
   4   3  -1 -1.0865 1.57291   1
  -4   3   1 0.93154 1.01204   3
   3  -3  -1 22.1879 2.18423   6
   3  -3  -1 22.4584 3.80792   3
   3  -3  -1 15.0544 5.56690   1
  -3   3   1 22.9802 3.32129   3
  -3   3   1 12.6352 5.65349   1
   2  -3  -1 762.393 30.3059   3
   2  -3  -1 706.456 41.4668   1
  -2   3   1 759.174 40.3351   1
  -2   3   1 766.113 29.3499   3
   1  -3  -1 30.5192 3.65070   3
   1  -3  -1 30.3267 5.65610   1
  -1   3   1 28.3580 5.60280   1
   1   3  -1 30.8483 3.02858   3
   1   3  -1 35.2135 3.44092   1
  -1   3   1 30.2337 3.39305   3
   1   3  -1 29.5669 3.50299   1
   0  -3  -1 350.574 15.6928   3
   0  -3   1 363.598 14.6510   3
   0  -3  -1 345.498 18.3026   1
   0   3  -1 351.665 14.2767   3
   0   3  -1 336.338 19.0778   1
   0   3   1 351.329 15.2112   3
   0   3  -1 331.176 13.5798   6
   0   3   1 347.668 18.2469   1
   1  -3   1 36.6916 6.73639   1
   1  -3   1 40.5582 3.79786   3
   1   3   1 40.0270 3.94956   3
  -1   3  -1 40.6347 3.53260   3
  -1   3  -1 38.6792 2.72934   6
  -1   3  -1 40.8065 7.30677   1
   2  -3   1 1348.30 50.0932   3
   2  -3   1 1406.26 47.5368   6
  -2   3  -1 1374.92 62.8706   1
  -2   3  -1 1315.21 47.5294   6
  -2   3  -1 1377.69 49.2172   3
   3  -3   1 50.8101 10.1463   1
   3  -3   1 54.1324 4.02366   6
   3  -3   1 47.3984 4.96365   3
  -3   3  -1 49.4995 4.57942   3
  -3   3  -1 47.6422 10.2578   1
   4  -3   1 46.0055 5.25833   3
  -4  -3  -1 41.5880 4.49987   1
   4  -3   1 47.7671 9.91870   1
   4  -3   1 48.4483 4.39144   6
   4   3   1 40.9972 4.89192   1
  -4   3  -1 44.4177 4.63758   3
   5  -3   1 538.859 23.7354   6
   5  -3   1 617.758 43.3766   1
  -5  -3  -1 528.859 27.5001   1
  -5   3  -1 579.690 25.1291   3
  -5   3  -1 541.877 42.0414   1
   5   3   1 543.469 28.4230   1
   6  -3   1 247.169 28.0618   1
   6  -3   1 222.926 13.1573   6
   6   3   1 194.839 17.4729   1
  -6   3  -1 239.467 28.4170   1
   7  -3   1 83.3517 7.93454   6
   7  -3   1 76.6927 16.8211   1
   7  -3   1 76.5701 4.98333   9
   7   3   1 89.5233 9.52749   6
  -7   3  -1 92.4072 26.8421   1
   8  -3   1 67.4607 8.67677   6
   8  -3   1 55.7231 4.06058   9
   8  -3   1 23.8545 17.6639   1
   8   3   1 60.5529 8.55508   6
  -8   3  -1 51.6635 21.7715   1
  -9  -3  -1 28.4249 2.17377   8
   9  -3   1 32.0541 6.05579   6
   9  -3   1 28.2827 2.14663   5
   9  -3   1 31.3338 3.14503   9
   9  -3   1 24.9995 2.52223   2
  -9   3  -1 24.7718 2.06280   5
   9   3   1 41.9394 9.52600   6
 -10  -3  -1 72.2312 3.95353   8
  10  -3   1 72.1537 3.85863   5
  10  -3   1 71.3805 5.23778   9
  10  -3   1 72.9692 10.1496   6
  10  -3   1 63.1193 4.42521   2
 -10   3  -1 67.8779 3.72850   5
  10   3   1 74.1620 11.4629   6
  11  -3   1 18.8195 1.96421   5
  11  -3   1 14.8343 2.41717   2
  11  -3   1 16.5600 2.76871   9
  11  -3   1 7.59258 5.07794   6
 -11  -3  -1 14.7007 1.96218   8
 -11   3  -1 14.8756 1.60910   5
  11   3   1 12.7737 2.04840   2
  11   3   1 19.2912 6.30097   6
  12  -3   1 18.8507 2.06003   5
  12  -3   1 22.6593 3.09531   9
  12  -3   1 25.2513 2.80891   2
 -12  -3  -1 22.1566 2.32499   8
  12  -3   1 4.10852 6.92490   6
  12   3   1 18.9205 2.69692   2
  13  -3   1 6.31154 1.95136   9
  13  -3   1 7.66733 1.83312   2
  13  -3   1 7.03553 1.36470   5
 -13  -3  -1 5.31624 1.37337   8
  13   3   1 5.64657 1.64118   2
  13   3   1 7.72068 2.20457   9
  14  -3   1 31.0054 3.82853   9
  14  -3   1 32.6299 2.72919   5
  14  -3   1 37.2170 3.38479   2
 -14  -3  -1 34.0432 2.90800   8
  14   3   1 33.5924 3.82913   9
 -15  -3  -1 16.3315 2.00588   8
  15  -3   1 16.6757 2.83113   9
  15  -3   1 15.9063 1.97961   5
  15  -3   1 11.7844 2.03772   2
  15   3   1 14.0597 1.91630   5
  15   3   1 14.9277 2.58158   9
  15   3   1 10.2734 1.97445   2
  16  -3   1 20.3482 1.96565   5
  16  -3   1 20.9216 2.45109   2
  16  -3   1 18.9332 2.83843   9
  16   3   1 21.4018 2.73586   9
  16   3   1 23.2339 2.33750   5
  17  -3   1 1.49930 0.91346   9
  17  -3   1 2.29383 0.89976   2
  17   3   1 1.24920 0.82055   5
  17   3   1 1.05625 0.78905   9
  17   3   1 1.60822 0.79046   2
  18  -3   1 10.7987 1.36237   2
  18   3   1 7.48012 1.37903   2
  18   3   1 9.28015 1.21614   5
  18  -4  -1 12.5270 1.32513   2
  18   4  -1 11.0507 1.10399   5
  17  -4  -1 0.51023 1.02391   9
  17  -4  -1 1.33568 0.91798   2
  17   4  -1 -0.2877 0.70217   2
  17   4  -1 0.54340 1.02523   9
  17   4  -1 1.57541 0.73496   5
  16  -4  -1 10.2643 1.79488   2
  16  -4  -1 3.72255 1.47992   9
  16   4  -1 8.23705 1.40908   5
  16   4  -1 7.11122 1.39837   2
 -15  -4   1 0.35084 0.75581   8
  15  -4  -1 0.84625 1.02723   2
  15  -4  -1 0.44628 1.24240   9
  15  -4  -1 2.07940 1.00655   5
  15   4  -1 0.42347 0.90103   9
  15   4  -1 -0.0379 0.77050   5
  15   4  -1 0.68602 1.10411   2
  14  -4  -1 11.1414 1.57775   5
 -14  -4   1 9.33076 1.66846   8
  14  -4  -1 11.3253 2.81609   9
  14   4  -1 10.6597 2.50414   9
  14   4  -1 13.4413 1.79462   2
  14   4  -1 11.0803 1.77391   5
  13  -4  -1 6.66990 1.21926   5
  13  -4  -1 2.37099 1.64059   9
 -13  -4   1 4.12769 1.21418   8
  13  -4  -1 4.19890 1.40738   2
  13   4  -1 1.51895 1.22269   2
  13   4  -1 3.44656 1.35757   9
 -12  -4   1 7.48393 1.45864   8
  12  -4  -1 7.50384 1.33150   5
  12  -4  -1 9.21103 1.95396   2
  12   4  -1 8.36983 1.98736   9
  12   4  -1 1.53033 6.14908   6
  11  -4  -1 9.62926 2.92138   2
 -11  -4   1 12.6327 1.85265   8
  11  -4  -1 10.5836 1.50824   5
  11  -4  -1 13.5034 2.74353   9
  11   4  -1 21.0695 7.88437   6
 -11   4   1 10.5610 1.40105   5
  10  -4  -1 69.6082 3.80646   5
 -10  -4   1 70.5961 3.97703   8
  10  -4  -1 67.9098 4.40627   2
  10  -4  -1 77.0259 5.45072   9
  10   4  -1 82.9874 12.2512   6
 -10   4   1 66.7564 3.67740   5
   9  -4  -1 24.3750 2.44492   2
   9  -4  -1 23.9898 2.06320   5
  -9  -4   1 27.0591 2.11613   8
   9  -4  -1 28.5994 2.94451   9
  -9   4   1 24.0676 2.04846   5
   9   4  -1 17.1953 5.61006   6
   8  -4  -1 47.4045 3.83199   9
   8   4  -1 52.3245 8.07620   6
  -8   4   1 46.5541 2.91994   5
   7  -4  -1 47.7938 3.62880   9
  -7   4   1 54.3862 8.52630   3
  -7   4   1 40.5325 18.2182   1
   5  -4  -1 1.77216 0.93277   6
  -5   4   1 -3.4734 7.45466   1
  -5   4   1 5.59112 2.28741   3
   4  -4  -1 88.0006 10.2555   3
   4  -4  -1 102.096 15.0665   1
   4  -4  -1 84.4113 4.71947   6
  -4   4   1 74.4520 14.8922   1
  -4   4   1 74.8844 6.91244   3
   3  -4  -1 71.6108 10.1179   3
   3   4  -1 102.927 7.21902   3
  -3   4   1 98.3104 7.36713   3
  -3   4   1 103.585 14.4677   1
   2  -4  -1 386.705 27.4951   1
   2  -4  -1 375.836 18.8550   3
   2   4  -1 364.328 16.6261   3
  -2   4   1 370.386 17.3355   3
  -2   4   1 386.026 27.6404   1
   1  -4  -1 78.0537 6.71376   3
   1  -4  -1 93.2208 10.9036   1
  -1   4   1 85.7036 6.43335   3
   1   4  -1 73.9469 5.54839   6
   1   4  -1 90.8979 6.31531   1
   1   4  -1 81.4569 5.63177   3
   1   4  -1 92.9455 6.30067   1
  -1   4   1 88.2585 10.6128   1
   0  -4   1 65.5065 7.96271   1
   0  -4  -1 74.6471 7.63714   1
   0   4   1 71.2817 7.68802   1
   0   4  -1 67.6747 4.47432   6
   0   4   1 72.8569 3.81724   6
   0   4   1 76.4889 5.94058   3
   0   4  -1 72.1119 5.11320   3
   0   4  -1 72.7627 8.41598   1
   1  -4   1 20.7285 3.19280   3
   1  -4   1 17.6926 6.09020   1
  -1   4  -1 15.7839 2.60347   3
   1   4   1 22.9851 3.31306   3
  -1   4  -1 23.7741 6.61530   1
  -1   4  -1 20.4589 1.93384   6
   2  -4   1 398.252 19.1138   3
   2  -4   1 403.306 28.5206   1
   2   4   1 410.360 18.8970   3
  -2   4  -1 413.539 29.2758   1
  -2   4  -1 410.587 17.8805   3
   3  -4   1 121.933 6.08587   6
   3  -4   1 114.284 8.97340   3
   3   4   1 128.165 8.83848   3
  -3   4  -1 122.704 8.10484   3
  -3   4  -1 114.976 16.6204   1
   4  -4   1 133.367 18.5130   1
   4  -4   1 154.271 7.93605   6
   4  -4   1 146.502 10.9875   3
  -4   4  -1 119.683 18.7961   1
  -4   4  -1 130.085 9.07225   3
   5  -4   1 138.293 8.62449   6
  -5   4  -1 129.234 9.65817   3
  -5   4  -1 134.148 21.6590   1
   7  -4   1 140.084 7.16642   9
   7   4   1 136.724 12.7325   6
  -7   4  -1 103.550 46.7485   1
   8  -4   1 75.9218 4.87652   2
   8  -4   1 76.5043 4.98666   9
  -8   4  -1 68.1658 3.82645   5
   8   4   1 80.8385 10.2362   6
   9  -4   1 11.7713 2.04714   9
   9  -4   1 11.4926 1.73956   2
  -9   4  -1 11.6625 1.41538   5
   9   4   1 10.9948 5.58308   6
  10  -4   1 3.53101 1.61672   9
 -10  -4  -1 3.08988 1.10921   8
  10  -4   1 4.30740 1.20367   2
  10  -4   1 -0.5814 3.54558   6
  10  -4   1 3.41977 0.94582   5
  10   4   1 7.50933 4.81876   6
 -10   4  -1 4.33050 1.04969   5
  11  -4   1 9.58825 2.44755   9
 -11  -4  -1 10.3711 1.65659   8
  11  -4   1 7.94960 1.40838   5
  11  -4   1 4.57253 5.94317   6
 -11   4  -1 8.91364 1.28741   5
  11   4   1 7.03700 5.31419   6
  12  -4   1 35.9840 3.35494   2
  12  -4   1 36.9759 2.70665   5
 -12  -4  -1 41.3917 3.08854   8
  12  -4   1 36.1987 4.26266   9
  12   4   1 31.7427 4.14136   2
  12   4   1 53.3106 13.7506   6
  13  -4   1 18.0122 3.03881   9
 -13  -4  -1 18.0110 2.12669   8
  13  -4   1 16.3308 2.36464   2
  13  -4   1 16.7379 1.91225   5
  13   4   1 17.6541 2.67239   9
  13   4   1 15.0957 2.31885   2
  14  -4   1 2.20052 1.58476   9
 -14  -4  -1 0.56050 0.92773   8
  14  -4   1 3.26306 1.18992   2
  14  -4   1 2.03984 0.90393   5
  14   4   1 3.05926 1.01111   2
  14   4   1 1.25211 1.29022   9
  15  -4   1 21.0189 2.50052   2
 -15  -4  -1 22.9478 2.27948   8
  15  -4   1 23.3805 2.24828   5
  15   4   1 23.2613 2.96488   9
  15   4   1 15.8946 2.36527   2
  15   4   1 19.4230 2.14366   5
 -16  -4  -1 23.7281 2.92943   8
  16  -4   1 24.2034 2.95359   9
  16  -4   1 27.6374 2.72305   2
  16   4   1 21.2591 2.44899   9
  16   4   1 20.4793 2.21329   2
  16   4   1 26.9420 2.67199   5
  17  -4   1 2.28863 0.92866   2
  17  -4   1 1.14250 1.07079   9
  17   4   1 0.53263 0.74013   2
  17   4   1 2.27879 1.16774   9
  17   4   1 3.68782 0.93835   5
  18  -4   1 17.8856 1.51189   2
  18   4   1 19.4575 1.41749   5
  18   5  -1 6.55298 0.99532   5
  17  -5  -1 1.40337 0.71002   2
  17  -5  -1 0.19769 0.80685   9
  17   5  -1 1.90593 0.65613   5
  16  -5  -1 1.99290 0.97708   2
  16  -5  -1 0.33728 1.07291   9
  16   5  -1 0.72272 0.80688   5
  15  -5  -1 20.5410 2.48169   2
 -15  -5   1 32.3558 2.45121   8
  15  -5  -1 27.5285 3.33321   9
  15   5  -1 22.1414 2.54709   9
  15   5  -1 26.5356 2.26119   5
 -14  -5   1 0.68555 0.74053   8
  14  -5  -1 -0.8530 1.08781   9
  14  -5  -1 1.95445 1.13996   2
  14   5  -1 -0.0678 0.73587   5
  14   5  -1 0.70332 1.38882   9
 -13  -5   1 2.69246 0.96730   8
  13  -5  -1 1.89640 1.41038   9
  13  -5  -1 1.19003 1.08658   2
  13   5  -1 1.99668 1.49484   9
  12  -5  -1 0.29964 1.27061   9
  12  -5  -1 0.40724 1.08900   2
  12  -5  -1 -1.6114 0.73997   5
 -12  -5   1 0.41947 0.79513   8
  12   5  -1 0.92653 1.17499   9
 -12   5   1 1.80250 0.78035   5
  11  -5  -1 10.3784 2.31821   9
 -11  -5   1 10.6244 1.66374   8
  11  -5  -1 8.38646 1.76757   2
 -11   5   1 10.6330 1.50132   5
  11   5  -1 0.31084 6.27917   6
  10  -5  -1 25.9646 1.91801   5
  10  -5  -1 23.2867 2.49546   2
 -10  -5   1 21.9474 2.13416   8
  10  -5  -1 23.1250 3.17047   9
 -10   5   1 27.5104 2.25073   5
  10   5  -1 36.8767 9.37568   6
   9  -5  -1 12.4530 2.03388   9
   9  -5  -1 12.2815 1.94815   2
   9  -5  -1 8.70805 1.20972   5
  -9  -5   1 10.7414 1.55461   8
   9   5  -1 1.86123 3.11871   6
  -9   5   1 7.65145 1.32664   5
  -8  -5   1 4.70286 1.10103   8
   8  -5  -1 4.74979 1.55756   9
   8  -5  -1 5.80233 1.38466   2
   8  -5  -1 -0.1434 3.42766   6
   8   5  -1 3.16173 3.13758   6
   7  -5  -1 6.60929 1.64174   9
  -7   5   1 6.26119 2.55472   3
   6  -5  -1 90.4910 5.31789   9
  -6   5   1 81.3805 23.3051   1
  -6   5   1 95.7723 9.28888   3
   5  -5  -1 129.999 6.65132   9
  -5   5   1 129.369 10.4092   3
  -5   5   1 129.027 24.1444   1
   5   5  -1 142.789 10.5838   3
  -4   5   1 28.1250 4.38187   3
   4   5  -1 31.7497 4.51545   3
  -4   5   1 48.7844 14.1158   1
   3  -5  -1 -1.7501 4.75917   1
   3   5  -1 10.1292 2.63194   3
  -3   5   1 14.7195 7.48588   1
  -3   5   1 7.24443 2.31044   3
   2  -5  -1 155.057 11.3017   3
   2  -5  -1 145.187 17.0960   1
  -2   5   1 140.212 17.2067   1
   2   5  -1 146.706 9.17907   3
  -2   5   1 147.979 9.83406   3
   1  -5  -1 20.1113 6.25866   1
   1  -5  -1 15.7735 3.78121   3
  -1   5   1 17.3383 5.75461   3
   1   5  -1 18.6511 3.39581   3
  -1   5   1 23.5398 6.23079   1
   1   5  -1 12.7762 2.75208   6
   0  -5  -1 56.0324 7.82747   1
   0  -5   1 66.0122 8.39823   1
   0   5  -1 61.1200 5.11950   3
   0   5  -1 66.1188 4.47789   6
   0   5   1 62.1671 5.67809   3
   0   5   1 60.0526 8.02892   1
   0   5  -1 63.9609 8.55595   1
   1  -5   1 0.13805 4.15277   1
   1  -5   1 -0.1083 1.23621   3
  -1   5  -1 -3.3563 2.73808   1
  -1   5  -1 0.71926 0.96622   3
   1   5   1 1.07552 0.96392   3
   1   5   1 1.14733 0.85378   6
   2  -5   1 233.089 26.2939   1
   2  -5   1 236.345 14.0391   3
  -2   5  -1 226.933 12.3757   3
   2   5   1 231.386 13.5486   3
  -2   5  -1 206.104 21.2082   1
   3  -5   1 42.6609 6.04743   3
  -3   5  -1 37.5617 9.98317   1
   3   5   1 41.0768 5.20958   3
  -3   5  -1 39.6578 4.72843   3
  -4   5  -1 93.7802 21.1338   1
   4   5   1 81.2672 7.97948   3
  -4   5  -1 81.9297 7.23340   3
   5  -5   1 68.0611 4.27057   9
   5   5   1 72.5581 7.82673   3
  -5   5  -1 55.7000 16.6473   1
   5   5   1 78.4542 8.15969   6
  -5   5  -1 73.4217 7.39157   3
   6  -5   1 116.128 6.34212   9
  -6   5  -1 83.0050 24.7976   1
   6   5   1 134.771 11.7864   6
   7  -5   1 21.8682 2.49792   9
   7   5   1 24.7176 6.31323   6
  -7   5  -1 19.6020 2.56802   2
  -7   5  -1 19.5017 1.97052   5
  -8  -5  -1 10.8946 1.57296   8
   8  -5   1 10.2618 2.20534   9
  -8   5  -1 14.0455 1.65971   5
   8   5   1 19.2951 5.88823   6
   9  -5   1 2.42168 1.21046   9
   9  -5   1 -3.8154 5.26901   6
  -9  -5  -1 4.20802 1.13868   8
   9  -5   1 2.17483 0.93202   2
  -9   5  -1 1.11118 0.87499   5
   9   5   1 1.30012 4.65819   6
  10  -5   1 20.2296 2.35238   2
 -10  -5  -1 18.8244 2.03514   8
  10  -5   1 16.2803 2.75469   9
  10  -5   1 15.8994 1.75828   5
  10   5   1 12.0469 6.86009   6
 -10   5  -1 19.2007 1.94775   5
  11  -5   1 16.5045 2.78398   9
 -11  -5  -1 15.1270 2.04099   8
  11  -5   1 14.0479 2.05483   2
  11   5   1 27.1349 9.22594   6
 -11   5  -1 14.8725 1.70407   5
 -12  -5  -1 1.70096 1.03751   8
  12  -5   1 3.38311 1.28481   2
  12  -5   1 1.44605 1.55493   9
 -12   5  -1 3.06092 0.84187   5
  13  -5   1 9.84805 2.04037   2
 -13  -5  -1 5.53085 1.27131   8
  13  -5   1 6.53323 2.08093   9
  13   5   1 11.9941 2.49243   9
  14  -5   1 31.9548 3.09711   2
 -14  -5  -1 33.8561 2.66244   8
  14  -5   1 30.6258 3.82685   9
  14   5   1 33.0686 4.10380   9
 -15  -5  -1 16.8515 1.88900   8
  15  -5   1 14.2402 2.43047   9
  15  -5   1 16.1579 2.16124   2
  15   5   1 16.3168 1.90367   5
  15   5   1 13.9942 2.12350   9
  16  -5   1 0.91001 1.08120   9
  16   5   1 1.73623 0.85524   5
  16   5   1 0.64127 0.87881   9
  17  -5   1 4.91369 1.27910   2
  17  -5   1 3.05141 0.97759   9
  17   5   1 4.74495 1.03561   5
  17  -6  -1 19.0619 2.39510   9
  17   6  -1 15.6070 1.23671   5
  16  -6  -1 12.3429 1.62121   2
  16  -6  -1 11.0289 1.94032   9
  16   6  -1 15.2290 1.54163   5
  15  -6  -1 10.3044 2.04410   2
  15  -6  -1 6.15871 1.83886   9
 -15  -6   1 6.76437 1.20438   8
  15   6  -1 7.03039 1.32748   5
 -14  -6   1 12.9567 1.69707   8
  14  -6  -1 14.3105 1.95276   2
  14  -6  -1 9.33423 2.11490   9
  14   6  -1 13.2176 1.93207   5
  14   6  -1 5.91578 2.32095   9
 -13  -6   1 4.90831 1.23537   8
  13  -6  -1 4.69140 1.91771   9
  13  -6  -1 3.64049 1.33937   2
  13   6  -1 4.44099 1.15370   5
  13   6  -1 2.40819 1.68127   9
 -13   6   1 4.98524 0.98886   5
  12  -6  -1 0.81491 0.95506   2
 -12  -6   1 1.17444 0.84439   8
  12  -6  -1 0.54978 1.35053   9
 -12   6   1 1.17640 0.74629   5
  12   6  -1 -0.2505 0.99639   9
  11  -6  -1 9.97681 1.91023   2
  11  -6  -1 8.92719 2.16513   9
 -11  -6   1 7.00870 1.45396   8
 -11   6   1 10.1832 1.59189   5
 -10  -6   1 17.3266 2.26364   8
  10  -6  -1 24.8995 2.58659   2
  10  -6  -1 19.9209 2.97352   9
  10   6  -1 26.2412 9.46823   6
 -10   6   1 22.0968 2.23289   5
   9  -6  -1 7.21471 1.40704   2
  -9  -6   1 8.11101 1.37857   8
   9  -6  -1 7.10300 1.96882   9
   9  -6  -1 8.01282 1.14914   7
   9   6  -1 10.5046 5.42623   6
  -9   6   1 11.3590 1.75653   5
   8  -6  -1 12.3546 1.39109   7
  -8  -6   1 9.43621 1.54366   8
   8  -6  -1 8.93155 1.66934   2
  -8  -6   1 12.3505 1.93796   7
   8  -6  -1 12.1938 2.45548   9
  -8   6   1 11.7493 1.72472   5
   8   6  -1 2.58534 4.71649   3
   7  -6  -1 3.40112 1.21460   2
   7  -6  -1 1.15396 1.02521   9
  -7  -6   1 2.58541 0.94539   8
   7   6  -1 2.17100 3.19325   6
  -7   6   1 3.96699 1.02832   5
   6  -6  -1 12.1104 1.93210   9
   6   6  -1 13.0295 3.83264   6
  -6   6   1 13.2982 3.58900   3
   6   6  -1 9.70836 3.61497   3
   5  -6  -1 82.2125 5.07720   9
   5   6  -1 80.7556 8.17722   3
  -5   6   1 84.5124 8.52133   3
   4  -6  -1 499.868 19.5495   9
   4   6  -1 539.393 24.8553   3
  -4   6   1 522.553 25.2657   3
  -4   6   1 439.223 48.4636   1
   3  -6  -1 -7.5839 8.58283   1
  -3   6   1 7.02792 7.20873   1
   3   6  -1 0.72256 1.49310   3
  -3   6   1 2.18099 1.59387   3
   2   6  -1 169.058 10.1766   3
  -2   6   1 121.517 18.8701   1
  -2   6   1 148.903 10.4155   3
   1  -6  -1 23.6572 7.57049   1
  -1   6   1 30.0006 7.56958   1
   1   6  -1 14.8681 3.13179   3
  -1   6   1 18.8626 4.17177   3
   0  -6  -1 177.873 14.2915   1
   0   6  -1 185.559 15.0319   1
   0   6   1 175.105 13.1788   1
   0   6  -1 181.605 10.4594   3
   0   6   1 177.906 11.4736   3
   1  -6   1 8.60654 6.93320   1
  -1   6  -1 13.2735 8.40473   1
  -1   6  -1 6.59841 2.23532   3
   1   6   1 4.04680 1.85674   6
   1   6   1 9.97841 2.00489   6
   1   6   1 4.99624 2.52644   3
   2  -6   1 156.341 11.9609   3
   2   6   1 151.564 10.5965   3
  -2   6  -1 130.200 9.26376   3
  -2   6  -1 126.011 18.9309   1
   2   6   1 143.409 9.03846   6
   3  -6   1 -5.2278 9.82695   1
   3   6   1 5.04362 2.30999   6
   3   6   1 4.28890 2.51586   3
  -3   6  -1 -1.6541 7.43089   1
  -3   6  -1 4.99272 2.09592   3
   4  -6   1 91.7710 5.23160   9
  -4   6  -1 91.4964 8.19607   3
   4   6   1 98.8395 9.22833   3
  -4   6  -1 79.7809 21.7211   1
   4   6   1 104.267 9.06219   6
   5  -6   1 24.6041 2.59088   9
   5   6   1 27.8213 5.26657   6
   5   6   1 32.8161 6.76651   3
  -5   6  -1 26.7505 4.98551   3
  -6   6  -1 95.8096 5.70613   2
  -6   6  -1 86.9295 4.68167   5
   6   6   1 101.817 10.6434   6
   6   6   1 81.3214 9.59691   3
   7  -6   1 -0.9478 0.94464   2
  -7  -6  -1 2.66187 1.35936   8
   7  -6   1 1.27192 0.92236   9
  -7   6  -1 2.05016 0.80664   5
   7   6   1 -3.4275 2.94502   3
   7   6   1 1.96772 2.77417   6
  -8  -6  -1 1.84462 1.47534   7
   8  -6   1 6.89658 1.20716   7
   8  -6   1 8.50366 1.59475   2
  -8  -6  -1 7.61702 1.74646   4
   8  -6   1 4.50280 1.56142   9
  -8  -6  -1 5.91019 1.28537   8
   8   6   1 3.28503 5.25456   3
   8   6   1 8.09425 5.90772   6
  -8   6  -1 8.02484 1.37831   5
  -9  -6  -1 2.34714 1.01210   4
   9  -6   1 0.98395 1.02745   9
   9  -6   1 3.01872 1.02416   2
  -9  -6  -1 -0.5944 0.75930   8
  -9   6  -1 0.45263 0.85474   5
   9   6   1 2.09795 6.45159   3
  10  -6   1 17.6867 2.75499   9
  10  -6   1 23.2954 2.54754   2
 -10  -6  -1 20.8150 2.20759   8
  10   6   1 20.7789 7.67149   6
 -10   6  -1 18.4375 2.15398   5
 -11  -6  -1 6.79301 1.49479   8
  11  -6   1 7.08339 1.65417   2
  11  -6   1 5.23280 1.87362   9
 -11   6  -1 6.72963 1.28733   5
  12  -6   1 9.53644 2.31793   9
 -12  -6  -1 9.84396 1.61389   8
  12  -6   1 6.78278 1.60977   2
 -12   6  -1 9.81958 1.43597   5
 -13  -6  -1 6.36639 1.29906   8
  13  -6   1 7.01379 1.65647   2
  13  -6   1 7.51151 2.21001   9
  13   6   1 4.89947 1.97048   9
  14  -6   1 13.2093 1.90864   2
 -14  -6  -1 9.33885 1.42738   8
  14  -6   1 10.4054 2.59438   9
  14   6   1 12.6565 1.82618   5
  14   6   1 11.4093 2.07511   9
 -15  -6  -1 5.08908 1.18951   8
  15  -6   1 3.91878 1.45512   9
  15  -6   1 7.92588 1.65535   2
  15   6   1 8.49950 1.44971   5
  16  -6   1 4.32627 1.16900   2
  16  -6   1 1.11585 1.06132   9
  16   6   1 3.78806 0.91070   5
  17   6   1 4.46215 0.75265   5
  16  -7  -1 0.26503 0.80880   9
  15   7  -1 16.3962 1.88045   5
 -14  -7   1 11.1448 1.55071   8
  14  -7  -1 10.7290 2.36874   9
  14  -7  -1 12.7132 1.92530   2
  14   7  -1 13.6627 1.63486   5
  13  -7  -1 2.38974 1.04614   2
  13  -7  -1 0.48489 1.08952   9
 -13  -7   1 1.66800 0.90416   8
 -13   7   1 2.76346 0.80358   5
  12  -7  -1 1.10975 1.43679   9
  12  -7  -1 3.08802 1.31092   4
 -12  -7   1 0.87290 0.88403   8
  12  -7  -1 1.65749 1.03261   2
 -12   7   1 1.75225 0.91353   5
 -11  -7   1 25.4982 2.23449   8
  11  -7  -1 26.4467 2.47557   2
  11  -7  -1 19.0941 3.04953   9
 -11   7   1 24.7168 2.35556   5
 -10  -7   1 31.3570 2.56059   8
  10  -7  -1 31.2526 3.66895   9
  10  -7  -1 30.5511 2.71880   2
 -10   7   1 33.6074 2.69084   5
   9  -7  -1 62.7773 5.07133   9
  -9  -7   1 54.1385 3.48772   8
   9  -7  -1 54.0046 3.16417   7
  -9   7   1 58.9459 3.81112   5
   9   7  -1 64.6162 13.5906   6
  -8  -7   1 5.31166 1.23761   8
   8  -7  -1 2.07052 1.27669   9
  -8  -7   1 -0.1812 0.95776   4
   8  -7  -1 2.62196 0.94716   7
   8  -7  -1 0.43345 1.09753   2
  -8  -7   1 3.45460 1.27632   7
   8   7  -1 4.56452 4.48595   6
  -8   7   1 6.00380 1.33467   5
   7  -7  -1 16.6366 2.59817   9
  -7  -7   1 16.9069 2.14138   7
   7  -7  -1 16.3087 1.74563   7
  -7  -7   1 18.1005 2.25535   4
  -7  -7   1 19.4012 1.96206   8
  -7   7   1 17.7886 2.00694   5
   7   7  -1 30.0154 9.76588   6
   6  -7  -1 106.034 5.18549   7
  -6  -7   1 105.224 5.67946   4
   6  -7  -1 114.843 7.93043   9
  -6  -7   1 110.013 5.64043   7
  -6   7   1 110.427 5.40147   5
  -6   7   1 112.112 11.3525   3
   6   7  -1 117.261 12.1397   6
   6   7  -1 87.5446 10.6829   3
  -5  -7   1 71.9537 4.33056   7
   5  -7  -1 72.0812 4.79456   9
   5  -7  -1 74.3679 4.11844   7
  -5  -7   1 66.1576 3.92239   8
  -5  -7   1 69.0673 4.35873   4
  -5   7   1 76.7953 4.01152   5
   5   7  -1 66.6840 8.43949   3
   5   7  -1 76.1121 9.15640   6
  -5   7   1 61.7391 8.57979   3
  -4  -7   1 11.6090 1.81050   7
   4  -7  -1 10.2789 1.91318   9
   4  -7  -1 7.57575 1.43755   7
   4   7  -1 17.6293 3.58772   3
  -4   7   1 11.3631 3.69579   3
   3  -7  -1 38.9791 4.95050   9
  -3   7   1 40.2857 5.84528   3
   3   7  -1 37.7313 5.08508   3
   3   7  -1 43.9362 6.10153   6
   2  -7  -1 96.0989 5.61569   9
  -2   7   1 104.134 8.97826   3
  -2   7   1 103.617 18.1319   1
   2   7  -1 104.246 7.99653   6
   2   7  -1 105.864 8.18529   3
  -1   7   1 28.3966 4.78914   3
   1   7  -1 38.2629 4.54695   3
   0   7  -1 17.5592 3.76644   3
   0   7   1 14.0285 3.41623   3
  -1   7  -1 5.67841 2.12359   3
  -1   7  -1 4.34002 7.85019   1
   2   7   1 154.204 11.1772   3
   2   7   1 145.602 9.73297   6
  -2   7  -1 143.777 10.1516   3
  -2   7  -1 184.366 26.9662   1
   3  -7   1 -0.4910 1.05911   9
   3   7   1 0.63779 1.61900   6
  -3   7  -1 1.11281 1.56990   3
   3   7   1 2.80294 2.45502   3
  -4  -7  -1 68.3949 3.92145   7
   4  -7   1 58.6731 4.18695   9
  -4  -7  -1 57.8055 4.01503   4
   4  -7   1 59.6078 3.60404   7
   4   7   1 63.6412 7.39969   6
  -4   7  -1 66.5274 7.54976   3
   4   7   1 62.7689 7.81642   3
  -5  -7  -1 12.0844 1.58899   8
  -5  -7  -1 14.6569 1.86638   7
  -5  -7  -1 16.8358 2.13511   4
   5  -7   1 13.8423 1.89328   7
   5  -7   1 12.1046 2.13435   9
  -5   7  -1 14.1115 2.25618   2
  -5   7  -1 18.1226 1.98154   5
   5   7   1 8.21523 5.23521   3
   5   7   1 11.8712 3.50710   6
  -5   7  -1 17.7271 4.69695   3
  -6  -7  -1 3.03332 1.22969   4
   6  -7   1 0.55070 1.00626   9
  -6  -7  -1 2.68067 1.32863   7
  -6  -7  -1 1.84168 0.94152   8
  -6   7  -1 4.44056 1.17443   5
   6   7   1 5.46119 3.07085   6
   6   7   1 5.18305 4.49022   3
   7  -7   1 18.4818 2.49235   9
   7  -7   1 19.4242 1.81012   7
  -7  -7  -1 16.0937 1.82746   8
  -7  -7  -1 15.3814 2.04866   7
   7   7   1 17.6504 6.77412   6
   7   7   1 0.28473 6.03847   3
  -7   7  -1 12.7255 1.94843   5
   8  -7   1 26.0098 2.06326   7
  -8  -7  -1 22.8771 2.38775   4
  -8  -7  -1 25.1819 2.33113   8
   8  -7   1 25.5314 3.10213   9
   8  -7   1 25.3783 2.62230   2
   8   7   1 28.9771 8.45397   6
  -8   7  -1 22.4236 3.09530   5
   9  -7   1 24.3043 3.09365   9
  -9  -7  -1 23.6773 2.35635   8
   9  -7   1 22.1635 2.74790   2
  -9   7  -1 27.8101 2.62916   5
   9   7   1 10.1926 7.12237   6
  10  -7   1 37.7500 2.94405   2
  10  -7   1 30.6436 3.57048   9
 -10  -7  -1 25.8069 2.47006   8
 -10   7  -1 30.4535 2.72262   5
 -11  -7  -1 4.13528 1.19686   8
  11  -7   1 5.37709 1.35650   2
  11  -7   1 4.11898 1.63641   9
 -11   7  -1 5.82192 1.34523   5
  12  -7   1 -0.0572 1.12567   9
 -12  -7  -1 0.09191 0.70576   8
  12  -7   1 1.60459 1.01116   2
 -12   7  -1 -0.3172 0.64315   5
  12   7   1 1.05496 1.38072   9
  13  -7   1 15.6046 2.01412   2
 -13  -7  -1 20.3019 2.04380   8
  13  -7   1 16.6783 2.62907   9
  14  -7   1 4.40554 1.60669   9
  14  -7   1 3.11753 1.09125   2
 -14  -7  -1 3.29280 0.98748   8
  14   7   1 3.93114 0.96593   5
  15  -7   1 10.8303 1.74555   9
  15   7   1 7.47661 1.04714   5
  16   7   1 0.03694 0.64381   5
  14  -8  -1 3.76548 1.15749   9
 -14  -8   1 5.89011 1.66063   8
 -13  -8   1 10.1894 1.33791   8
  13  -8  -1 6.88112 1.78340   9
  12  -8  -1 -2.0121 1.29300   4
  12  -8  -1 1.09109 1.00818   9
 -12  -8   1 1.27363 0.83318   8
 -12   8   1 0.38113 0.73170   5
  11  -8  -1 35.5218 3.71528   9
  11  -8  -1 26.8264 3.10595   4
 -11  -8   1 35.7243 2.45368   8
 -11   8   1 31.8612 2.65015   5
 -10  -8   1 117.578 5.55434   8
  10  -8  -1 115.358 7.36281   9
 -10   8   1 116.852 5.87185   5
   9  -8  -1 11.2449 1.44052   7
  -9  -8   1 12.6747 1.68641   8
   9  -8  -1 13.5615 2.63596   9
  -9   8   1 13.1896 2.01549   5
   8  -8  -1 14.7810 2.79996   9
  -8  -8   1 16.6178 1.95157   8
  -8  -8   1 13.2298 2.08914   7
   8  -8  -1 14.8449 1.71443   7
  -8   8   1 14.7433 2.14632   5
  -7  -8   1 77.1922 5.65694   7
  -7  -8   1 73.9844 4.33090   4
  -7  -8   1 76.5854 4.26894   8
   7  -8  -1 72.1444 4.56542   7
   7  -8  -1 79.1467 5.49613   9
   7   8  -1 97.5045 12.6505   6
  -7   8   1 73.7001 4.50460   5
  -6  -8   1 5.78565 1.25145   8
  -6  -8   1 8.32490 1.53869   7
   6  -8  -1 5.16781 1.46511   9
  -6  -8   1 10.7405 1.74215   4
  -6   8   1 10.5961 1.80304   5
   6   8  -1 5.44720 4.11251   6
   5  -8  -1 35.6291 3.47229   9
  -5  -8   1 38.0850 3.19007   7
  -5  -8   1 37.6457 3.20894   4
   5  -8  -1 40.3604 3.14978   7
  -5   8   1 37.3142 6.89474   3
   5   8  -1 49.2259 7.97573   6
  -5   8   1 42.6710 2.96294   5
  -4  -8   1 8.93693 1.51442   8
  -4  -8   1 9.43550 1.97425   4
  -4  -8   1 13.7997 1.91510   7
   4  -8  -1 10.9840 1.85875   7
   4   8  -1 9.62958 4.01019   6
  -4   8   1 11.8383 2.71296   5
  -4   8   1 8.45075 4.27443   3
   3  -8  -1 0.35132 0.80965   9
  -3  -8   1 -0.5166 1.00583   4
  -3  -8   1 3.16280 0.97816   7
   3  -8  -1 0.22993 0.80566   7
  -3   8   1 4.52601 2.91345   3
   2  -8  -1 9.49353 1.63261   7
  -2  -8   1 5.11848 1.76359   4
   2  -8  -1 6.92015 2.02284   4
  -2  -8   1 5.89121 1.46874   7
  -2  -8   1 7.70471 1.50360   8
   1  -8  -1 6.67624 1.44554   7
  -1  -8   1 5.33443 1.37236   8
  -1  -8   1 4.43467 1.47851   4
   1  -8  -1 4.53421 1.74624   4
  -1  -8   1 7.98639 1.70453   7
  -1   8   1 6.34114 2.86530   3
   1   8  -1 -0.5028 2.42776   3
   0  -8   1 122.894 6.14807   7
   0  -8   1 117.384 6.65155   4
   0  -8   1 126.196 6.47961   8
   0  -8  -1 119.420 6.67874   4
   0  -8  -1 112.672 6.65546   8
   0  -8  -1 118.053 5.99654   7
   0   8  -1 124.819 9.05533   3
   0   8   1 126.595 10.4456   3
  -1  -8  -1 27.6813 2.86326   8
  -1  -8  -1 31.9614 2.65093   7
  -1  -8  -1 27.1427 2.96186   4
   1  -8   1 26.8941 2.51734   7
   1  -8   1 26.1196 3.15403   4
  -1   8  -1 30.9320 4.59632   3
   1   8   1 31.1826 5.91547   3
   2  -8   1 5.05347 1.44408   7
  -2  -8  -1 3.45879 1.49205   4
  -2  -8  -1 3.69624 1.22338   7
  -2   8  -1 6.93724 2.79534   3
   2   8   1 9.31631 3.67632   3
  -3  -8  -1 30.1736 2.99783   4
  -3  -8  -1 30.0079 2.61671   7
  -3  -8  -1 26.5595 2.64951   8
   3  -8   1 30.1454 2.54832   7
  -3   8  -1 32.8909 5.68648   3
   3   8   1 22.2721 5.49966   3
  -4  -8  -1 23.3874 2.40294   7
  -4  -8  -1 22.3159 2.62678   4
   4  -8   1 23.9242 2.35473   7
  -4  -8  -1 24.2732 2.32707   8
  -4   8  -1 24.0912 5.48895   3
   5  -8   1 -0.1574 1.27415   9
   5   8   1 1.92812 4.96175   6
  -6  -8  -1 130.813 6.61135   4
  -6  -8  -1 143.858 6.49486   8
   6  -8   1 129.648 6.30601   7
  -6  -8  -1 131.507 6.62530   7
   6   8   1 125.844 14.1606   6
  -6   8  -1 145.308 6.68216   5
  -7  -8  -1 21.8090 2.60062   7
   7  -8   1 28.0547 3.07385   9
  -7  -8  -1 26.3203 2.71127   4
   7  -8   1 27.3421 2.28100   7
  -7   8  -1 32.0942 2.79925   5
   7   8   1 30.6926 7.33393   6
  -8  -8  -1 2.71064 1.09879   4
   8  -8   1 0.99095 1.20306   9
  -8  -8  -1 2.53985 1.01326   8
   8  -8   1 0.86467 0.77283   7
  -8  -8  -1 3.94079 1.13597   7
  -8   8  -1 4.27703 1.30090   5
  -9  -8  -1 18.2203 1.97169   8
   9  -8   1 11.9572 2.33015   9
   9  -8   1 11.5751 1.38738   7
  -9   8  -1 10.3654 1.80473   5
 -10  -8  -1 6.64351 1.43351   8
  10  -8   1 3.28143 1.53307   9
 -10   8  -1 4.70708 1.24235   5
 -11  -8  -1 1.42259 0.92086   8
  11  -8   1 2.15784 1.54631   9
 -11   8  -1 2.97741 1.04131   5
 -12  -8  -1 9.40266 1.52407   8
  12  -8   1 6.61043 1.70523   9
  12  -8   1 9.38808 2.01082   4
 -12   8  -1 8.84357 1.35523   5
  13  -8   1 2.30187 1.30718   4
 -13  -8  -1 1.26015 0.73402   8
  13  -8   1 2.67323 1.32004   9
 -13   8  -1 1.66891 0.71432   5
  14  -8   1 10.0325 1.75664   9
  13  -9  -1 1.13117 1.27802   9
  12  -9  -1 -0.5428 1.09579   9
  12  -9  -1 0.59784 1.02200   4
 -12  -9   1 -0.4848 0.69514   8
 -12   9   1 0.40707 0.69150   5
  11  -9  -1 18.0712 2.78568   9
  11  -9  -1 16.7203 2.54313   4
 -11  -9   1 21.3345 1.89504   8
 -11   9   1 23.1758 2.18533   5
 -10  -9   1 9.99776 1.47707   8
  10  -9  -1 11.2494 2.33760   4
  10  -9  -1 8.52956 2.48781   9
  10  -9  -1 9.86995 1.37022   7
 -10   9   1 11.6385 1.77110   5
   9  -9  -1 6.42299 1.09024   7
   9  -9  -1 9.68881 2.48722   9
  -9  -9   1 8.73432 1.49912   8
  -9  -9   1 12.4882 1.63411   7
  -9   9   1 9.48347 1.71164   5
   8  -9  -1 90.0375 6.41608   9
  -8  -9   1 109.383 5.12487   8
   8  -9  -1 101.401 6.47164   4
  -8  -9   1 109.910 5.56726   7
   8  -9  -1 103.050 4.90546   7
  -8   9   1 106.461 5.71744   5
  -7  -9   1 31.7290 2.66314   4
  -7  -9   1 35.0071 2.99771   7
   7  -9  -1 35.2905 2.55511   7
   7  -9  -1 30.6856 3.61218   4
  -7  -9   1 32.5670 2.53425   8
  -7   9   1 35.7252 2.91128   5
  -6  -9   1 90.1832 5.24358   4
   6  -9  -1 83.6575 6.15809   4
  -6  -9   1 99.9560 5.00874   8
   6  -9  -1 95.7887 4.97384   7
  -6  -9   1 103.756 5.58790   7
  -6   9   1 95.0798 5.22416   5
  -5  -9   1 3.08201 1.57542   8
   5  -9  -1 6.39574 2.06524   4
  -5  -9   1 3.88571 1.37069   7
  -5  -9   1 4.02148 1.48727   4
   5  -9  -1 4.45170 1.72476   7
  -5   9   1 6.90703 2.19988   5
  -4  -9   1 17.1570 2.04317   8
   4  -9  -1 20.7278 4.49944   4
  -4  -9   1 15.8112 2.41738   4
  -4   9   1 14.3920 2.07812   5
  -3  -9   1 60.0596 4.13595   7
  -3  -9   1 62.0249 3.93403   8
  -3  -9   1 53.9224 4.35828   4
   3  -9  -1 58.3254 3.96382   7
   3  -9  -1 55.4638 4.67125   4
  -3   9   1 60.1495 3.88458   5
   2  -9  -1 103.391 6.66383   4
  -2  -9   1 113.475 6.07325   7
  -2  -9   1 105.184 6.41203   4
  -2  -9   1 114.857 6.01996   8
   2  -9  -1 113.208 5.83989   7
   1  -9  -1 3.88294 1.22538   7
  -1  -9   1 4.62424 1.52856   7
   1  -9  -1 6.12520 1.74801   8
  -1  -9   1 5.66380 1.43915   8
   1  -9  -1 3.41026 1.62066   4
  -1  -9   1 4.50276 1.44378   4
   0  -9  -1 17.4028 2.14691   7
   0  -9  -1 16.5725 2.64772   8
   0  -9   1 14.6569 2.58790   8
   0  -9   1 19.0784 2.28907   7
   0  -9   1 11.7221 2.37681   4
   0  -9  -1 17.2912 2.93802   4
  -1  -9  -1 27.4461 2.93747   4
   1  -9   1 25.8236 2.63378   7
   1  -9   1 21.9679 3.05304   4
   1  -9   1 25.0788 2.89401   8
  -1  -9  -1 22.8332 2.71202   8
  -1  -9  -1 23.0212 2.48012   7
  -2  -9  -1 35.2922 2.98446   7
  -2  -9  -1 35.0021 3.34239   4
   2  -9   1 26.3103 2.75490   7
   2  -9   1 32.0802 3.56840   4
  -2  -9  -1 31.2038 2.92789   8
   3  -9   1 117.168 7.43939   4
  -3  -9  -1 119.493 6.78999   4
   3  -9   1 126.155 6.33901   7
  -3  -9  -1 124.134 6.45203   7
  -3  -9  -1 132.225 6.54986   8
  -3   9  -1 121.052 6.14677   5
  -4  -9  -1 118.274 6.03278   8
  -4   9  -1 114.551 5.86491   5
  -5  -9  -1 25.0817 2.70285   7
   5  -9   1 24.4042 3.00013   7
  -5  -9  -1 28.3207 2.96043   4
  -5  -9  -1 32.8877 2.74820   8
  -5   9  -1 27.1577 2.81572   5
  -6  -9  -1 44.6701 3.06799   8
  -6  -9  -1 37.7468 3.14716   7
   6  -9   1 39.0285 2.88168   7
  -6  -9  -1 36.9332 3.06569   4
  -6   9  -1 38.1568 3.12882   5
  -7  -9  -1 4.76420 1.28411   4
  -7  -9  -1 2.92228 1.06800   8
   7  -9   1 5.95933 1.10420   7
   7  -9   1 1.26235 1.21806   9
  -7  -9  -1 5.74061 1.37119   7
  -7   9  -1 1.96685 1.21073   5
  -8  -9  -1 19.6555 2.03182   8
   8  -9   1 13.0617 1.59814   7
  -8  -9  -1 16.8373 1.93171   4
  -8  -9  -1 16.1448 1.96487   7
  -8   9  -1 21.9987 2.32690   5
  -9  -9  -1 23.0186 2.77583   8
 -10  -9  -1 14.3476 1.71614   8
  10  -9   1 14.6125 2.52700   9
  10  -9   1 10.8981 2.16246   4
 -10   9  -1 15.9575 2.02980   5
  11  -9   1 11.0909 2.11591   4
  11  -9   1 9.13263 1.92302   9
 -11  -9  -1 13.0541 1.62318   8
 -11   9  -1 10.9619 1.67241   5
  12  -9   1 2.47220 1.37876   9
  12  -9   1 2.99207 1.27799   4
 -12  -9  -1 4.01849 0.92893   8
 -12   9  -1 3.17614 0.93252   5
 -12  10   1 5.32046 0.93145   5
  11 -10  -1 1.54953 1.07504   4
 -11  10   1 2.33145 0.83738   5
 -10 -10   1 1.60880 0.78056   8
  10 -10  -1 2.74183 1.33847   4
 -10  10   1 2.19532 0.96405   5
   9 -10  -1 7.95296 1.94043   4
  -9 -10   1 3.18966 0.99368   8
   9 -10  -1 5.57727 1.04439   7
  -9 -10   1 6.16434 1.26489   7
  -9  10   1 6.34863 1.33317   5
  -8 -10   1 16.6542 1.92650   7
  -8 -10   1 15.8659 1.72241   8
   8 -10  -1 16.2974 1.62813   7
  -8  10   1 13.8493 2.03469   5
   7 -10  -1 2.92090 1.54674   4
  -7 -10   1 4.77900 1.44847   4
  -7 -10   1 3.82139 1.21989   8
   7 -10  -1 3.54128 1.40079   7
  -7  10   1 2.35602 1.40593   5
   6 -10  -1 2.34119 1.31796   4
   6 -10  -1 -0.7704 1.21059   7
  -6 -10   1 0.16993 0.73430   8
  -6 -10   1 1.51847 0.92866   4
  -6 -10   1 0.78197 0.91201   7
  -6  10   1 1.45271 0.89535   5
   5 -10  -1 14.4111 2.71069   7
  -5 -10   1 12.8463 2.23400   4
  -5 -10   1 14.5074 1.83715   8
   5 -10  -1 15.0599 2.73525   4
  -5 -10   1 19.1326 2.36277   7
  -5  10   1 12.6090 1.93378   5
  -4 -10   1 79.9693 5.25609   4
   4 -10  -1 77.1392 5.82858   4
   4 -10  -1 83.6150 5.79422   7
  -4 -10   1 89.1135 4.82465   8
  -4 -10   1 91.5937 5.29947   7
  -4  10   1 85.2306 4.74979   5
  -3 -10   1 62.3312 4.70312   4
   3 -10  -1 67.4719 5.27522   4
  -3 -10   1 65.2320 4.13540   8
  -3 -10   1 63.1402 4.35101   7
   3 -10  -1 59.3856 4.75287   7
  -3  10   1 65.9642 4.02258   5
   2 -10  -1 17.0852 3.14315   4
  -2 -10   1 13.7832 2.44688   4
   2 -10  -1 15.9987 2.59754   8
  -2 -10   1 17.1652 2.41170   8
  -2 -10   1 13.2766 2.26538   7
   2 -10  -1 15.2633 2.42121   7
   1 -10  -1 31.9569 3.06663   7
  -1 -10   1 28.1947 3.27345   4
  -1 -10   1 31.0636 3.08374   7
   1 -10  -1 30.6993 3.65465   4
  -1 -10   1 27.5152 2.92093   8
   1 -10  -1 24.5988 3.04932   8
   0 -10   1 6.13812 1.65394   8
   0 -10  -1 5.06392 1.59508   8
   0 -10   1 5.20336 1.81231   4
   0 -10  -1 7.37415 1.95155   4
   0 -10  -1 10.1428 1.95962   7
   0 -10   1 9.90295 2.07769   7
   1 -10   1 22.3650 2.88571   8
  -1 -10  -1 26.1523 2.74915   7
  -1 -10  -1 27.5498 3.25925   4
   1 -10   1 27.7401 2.79668   7
   1 -10   1 24.6381 3.19819   4
  -1 -10  -1 22.2587 2.76330   8
  -2 -10  -1 28.8803 3.26702   4
   2 -10   1 33.7285 3.10120   7
   2 -10   1 26.2520 3.56928   4
  -2 -10  -1 26.5991 2.85014   7
  -2 -10  -1 30.9744 2.94264   8
   2 -10   1 24.6508 3.09305   8
  -3 -10  -1 47.1666 4.11549   4
   3 -10   1 54.9264 4.02122   7
  -3 -10  -1 53.6003 3.76471   8
  -3 -10  -1 52.9522 3.78701   7
   3 -10   1 45.4665 4.57021   4
  -3  10  -1 48.7462 3.58956   5
  -4 -10  -1 13.8857 2.31123   7
   4 -10   1 8.55285 2.40547   7
  -4 -10  -1 11.9315 2.19862   4
  -4 -10  -1 11.9163 1.98830   8
   4 -10   1 10.3314 2.30227   4
  -4  10  -1 12.0977 1.97922   5
   5 -10   1 2.73308 2.15824   7
   5 -10   1 2.88120 1.57579   4
  -5 -10  -1 0.83071 0.98265   7
  -5 -10  -1 2.76578 1.12510   4
  -5 -10  -1 2.81417 1.01111   8
  -5  10  -1 2.91416 1.04737   5
   6 -10   1 11.1223 2.70738   4
  -6 -10  -1 8.26364 1.54632   4
   6 -10   1 8.59263 1.76571   7
  -6 -10  -1 11.9730 1.85902   7
  -6 -10  -1 9.53563 1.58607   8
  -6  10  -1 8.26403 1.65514   5
  -7 -10  -1 25.6359 2.69707   4
   7 -10   1 26.0719 3.87646   4
   7 -10   1 23.5586 2.72664   7
  -7 -10  -1 26.7811 2.61775   8
  -7 -10  -1 23.7774 3.07544   7
  -8 -10  -1 2.38435 0.82487   4
   8 -10   1 1.38045 1.28987   4
  -8 -10  -1 1.14344 0.83645   8
   8 -10   1 1.09464 0.67635   7
  -8 -10  -1 0.83340 0.82745   7
  -8  10  -1 1.80360 1.09725   5
   9 -10   1 6.21694 0.96910   7
  -9 -10  -1 6.89183 1.21130   8
   9 -10   1 4.69222 1.64182   4
  -9  10  -1 4.76479 1.22053   5
  10 -10   1 4.20498 1.52490   4
 -10  10  -1 7.03034 1.42861   5
  11 -10   1 5.65675 1.53070   4
 -11 -10  -1 7.58609 1.04869   8
 -11  10  -1 7.62557 1.24625   5
  12 -10   1 0.40756 1.01682   4
 -12  10  -1 1.66745 0.63328   5
  12 -11  -1 1.28175 1.23365   8
  11 -11  -1 13.3845 1.46573   4
 -11  11   1 13.4137 1.38028   5
  10 -11  -1 0.96155 0.97888   4
 -10  11   1 1.33979 0.81988   5
  -9 -11   1 31.4005 2.79206   7
   9 -11  -1 33.6377 1.93800   7
   9 -11  -1 34.7248 4.56427   4
  -9  11   1 30.4781 2.51781   5
   8 -11  -1 0.75333 0.72836   7
  -8 -11   1 0.74331 0.89468   4
   8 -11  -1 1.12201 1.26011   4
  -8 -11   1 -0.0939 0.88674   7
  -8 -11   1 1.25839 0.73063   8
  -8  11   1 1.82814 0.92291   5
   7 -11  -1 5.62386 1.91999   7
   7 -11  -1 6.44566 1.95424   4
  -7 -11   1 6.04070 1.36202   7
  -7 -11   1 4.15973 1.01958   8
  -7 -11   1 8.36462 1.41263   4
  -7  11   1 7.14553 1.43099   5
  -6 -11   1 2.21307 1.12660   7
  -6 -11   1 1.43121 0.78001   4
   6 -11  -1 -1.7584 2.01515   7
   6 -11  -1 1.03986 1.09606   4
  -6 -11   1 0.29184 0.69691   8
  -6  11   1 1.59526 0.92396   5
   5 -11  -1 -1.5049 0.84163   8
   5 -11  -1 0.79601 1.18600   4
   5 -11  -1 0.07979 2.46924   7
  -5 -11   1 0.67840 0.97413   7
  -5 -11   1 0.23952 0.69171   8
  -5 -11   1 -0.1984 0.76891   4
  -5  11   1 1.00947 0.68684   5
   4 -11  -1 9.06484 2.83884   4
  -4 -11   1 15.1284 3.84200   4
  -4 -11   1 12.0084 1.67977   8
  -4  11   1 7.66286 1.53354   5
   3 -11  -1 2.50080 1.49191   4
   3 -11  -1 3.25748 1.31707   8
  -3 -11   1 1.29411 0.89717   8
   3 -11  -1 0.81009 2.80640   7
  -3 -11   1 1.57666 1.27140   4
  -3 -11   1 2.28127 1.14537   7
   2 -11  -1 2.24601 2.43033   7
   2 -11  -1 2.58316 1.37784   4
  -2 -11   1 2.89729 1.36396   7
  -2 -11   1 3.02662 1.04088   8
   2 -11  -1 3.99916 1.45921   8
  -2 -11   1 3.01290 1.36982   4
  -2  11   1 2.08162 1.10809   5
  -1 -11   1 35.7904 3.03513   8
  -1 -11   1 31.5517 3.49200   4
   1 -11  -1 37.1468 3.92749   4
  -1 -11   1 37.1231 3.25843   7
   1 -11  -1 31.9301 3.19787   8
   1 -11  -1 36.4730 3.59211   7
   0 -11  -1 14.5720 2.25640   8
   0 -11  -1 19.6278 2.95901   4
   0 -11  -1 19.7525 2.70290   7
   0 -11   1 15.4928 2.39887   7
   0 -11   1 19.8819 2.43481   8
   0 -11   1 20.0533 3.41678   4
   1 -11   1 21.0727 2.67173   8
  -1 -11  -1 23.7006 2.55610   8
   1 -11   1 23.9231 2.85608   7
  -1 -11  -1 23.1556 3.14168   4
   1 -11   1 24.4631 3.19116   4
  -1 -11  -1 26.4385 2.85173   7
   2 -11   1 15.2058 2.88474   4
  -2 -11  -1 12.6408 2.08561   7
  -2 -11  -1 10.6034 1.72645   8
   2 -11   1 13.3264 2.51564   7
   2 -11   1 15.5011 2.50653   8
  -2 -11  -1 16.7448 2.70995   4
  -2  11  -1 13.4749 1.89793   5
  -3 -11  -1 23.6356 2.68578   7
   3 -11   1 21.1301 3.15200   4
   3 -11   1 28.3996 3.82501   7
   3 -11   1 20.7427 2.71404   8
  -3 -11  -1 26.9251 2.85204   4
  -3 -11  -1 17.3851 2.24270   8
   4 -11   1 31.1462 3.76929   8
   4 -11   1 23.5503 4.98331   4
  -4 -11  -1 34.4080 2.73973   8
  -4 -11  -1 42.1482 5.15048   4
  -4  11  -1 32.7884 2.74922   5
   5 -11   1 16.2314 3.06726   7
   5 -11   1 18.5350 2.69864   8
  -5 -11  -1 21.5642 2.40424   7
   5 -11   1 20.3137 3.28804   4
  -5 -11  -1 18.8006 1.96983   8
  -5 -11  -1 21.0935 2.37800   4
  -5  11  -1 23.5031 2.34928   5
   6 -11   1 5.13399 1.66741   4
  -6 -11  -1 11.9633 1.87336   7
  -6 -11  -1 10.8029 1.65557   4
  -6 -11  -1 7.35462 1.31461   8
   6 -11   1 10.0963 2.53429   7
  -6  11  -1 5.83696 1.33916   5
   7 -11   1 1.44973 1.55960   4
  -7 -11  -1 1.97974 0.96839   4
   7 -11   1 -0.7366 1.79491   7
  -7 -11  -1 0.45483 0.82957   8
  -7 -11  -1 3.48064 1.31684   7
  -7  11  -1 0.47486 0.84712   5
  -8 -11  -1 1.89259 1.02480   4
  -8 -11  -1 2.45372 2.89041   7
  -8 -11  -1 1.89164 1.29445   8
   8 -11   1 1.19117 1.35129   4
  -8  11  -1 1.29090 0.93590   5
   9 -11   1 10.1370 2.33506   4
  -9 -11  -1 8.22463 1.13658   8
  -9  11  -1 11.1153 1.74232   5
  10 -11   1 2.81017 1.16784   4
 -10 -11  -1 4.94891 0.87123   8
 -10  11  -1 7.02005 1.21229   5
  11 -11   1 6.02337 1.17871   4
 -11  11  -1 7.28649 1.07444   5
  12 -11   1 7.37849 1.25698   8
  11 -12  -1 2.72188 0.64567   8
  10 -12  -1 5.77710 1.56786   8
  10 -12  -1 3.84012 0.87109   4
 -10  12   1 5.14590 0.80146   5
   9 -12  -1 1.42039 0.84125   8
   9 -12  -1 4.36599 1.06293   4
  -9  12   1 2.23635 0.75499   5
  -8 -12   1 1.71316 2.03612   7
   8 -12  -1 1.02391 0.53430   7
   8 -12  -1 -0.8600 0.87868   8
   8 -12  -1 1.00734 1.03956   4
  -8  12   1 1.04089 0.71914   5
  -7 -12   1 12.3444 1.34805   4
   7 -12  -1 11.9991 2.40897   4
  -7 -12   1 12.2843 2.10753   7
   7 -12  -1 12.2392 1.53576   7
  -7  12   1 14.2497 1.87525   5
   6 -12  -1 5.24407 1.55559   4
  -6 -12   1 8.58839 1.77926   7
  -6 -12   1 9.90049 1.49994   4
   6 -12  -1 11.0033 2.40721   7
   6 -12  -1 11.8662 2.24264   8
  -6 -12   1 9.77707 1.29659   8
  -6  12   1 7.33021 1.37121   5
   5 -12  -1 5.59341 1.75020   4
  -5 -12   1 6.20845 1.30953   4
  -5 -12   1 6.55028 1.09563   8
  -5 -12   1 6.02187 1.56763   7
   5 -12  -1 8.57941 1.98163   8
   5 -12  -1 3.71718 2.80015   7
  -5  12   1 9.08220 1.53333   5
  -4 -12   1 1.30018 0.83610   8
  -4 -12   1 1.22071 0.94007   4
   4 -12  -1 2.49317 1.51806   4
   4 -12  -1 2.03771 1.34079   8
  -4 -12   1 2.54684 1.42407   7
   4 -12  -1 4.61577 3.50129   7
  -4  12   1 2.45494 0.95225   5
   3 -12  -1 8.28681 3.43826   7
   3 -12  -1 9.95590 2.05840   8
   3 -12  -1 14.0104 2.67393   4
  -3 -12   1 10.0348 1.51092   8
  -3 -12   1 7.92870 1.66512   4
  -3 -12   1 12.7805 2.18710   7
  -3  12   1 13.2368 1.83653   5
  -2 -12   1 31.2565 3.03290   7
  -2 -12   1 33.3080 2.55717   8
   2 -12  -1 24.3960 3.16797   4
   2 -12  -1 27.1608 4.13203   7
   2 -12  -1 28.7763 2.84849   8
  -2 -12   1 29.5111 3.05762   4
  -2  12   1 31.0175 2.54229   5
   1 -12  -1 38.3089 3.22051   8
   1 -12  -1 40.4869 4.67598   7
   1 -12  -1 29.5660 3.45632   4
  -1 -12   1 34.4057 3.32021   7
  -1 -12   1 36.8025 2.78165   8
  -1 -12   1 36.6808 3.55884   4
   0 -12   1 0.00488 0.81090   8
   0 -12  -1 -0.2918 2.60962   7
   0 -12   1 1.32871 1.25442   4
   0 -12  -1 1.07346 1.12825   4
   0 -12  -1 1.75699 0.86447   8
   0 -12   1 1.64165 1.90753   7
   1 -12   1 2.88365 1.47561   4
  -1 -12  -1 0.64053 0.98767   8
   1 -12   1 1.10739 1.02759   8
  -1 -12  -1 2.26634 1.10683   4
  -1 -12  -1 3.26068 2.16395   7
   1 -12   1 2.01871 2.30472   7
  -1  12  -1 2.70153 1.31606   5
   2 -12   1 12.8188 3.57643   7
  -2 -12  -1 12.5466 1.87485   8
   2 -12   1 10.1518 1.82029   8
  -2 -12  -1 8.27464 2.19245   7
   2 -12   1 13.2613 2.64120   4
  -2 -12  -1 9.73914 2.04349   4
  -2  12  -1 9.31730 1.82396   5
  -3 -12  -1 5.24572 1.18899   8
  -3 -12  -1 8.81397 2.36413   7
   3 -12   1 3.82828 3.31141   7
   3 -12   1 4.37743 1.57833   4
   3 -12   1 4.12672 1.29439   8
  -3 -12  -1 4.66419 1.43456   4
  -3  12  -1 9.84699 1.60597   5
  -4 -12  -1 7.99503 1.27500   8
  -4 -12  -1 10.3147 1.85289   4
   4 -12   1 9.07994 3.34008   7
   4 -12   1 8.50955 1.68764   8
  -4 -12  -1 8.07090 1.98469   7
   4 -12   1 6.06329 1.96091   4
  -4  12  -1 10.6620 1.59301   5
   5 -12   1 18.0671 2.69498   8
   5 -12   1 20.3130 3.58162   7
  -5 -12  -1 12.8989 2.33898   7
  -5 -12  -1 12.2351 2.03145   8
   5 -12   1 12.8672 2.38515   4
  -5 -12  -1 16.2821 1.94070   4
  -5  12  -1 15.3468 1.87946   5
   6 -12   1 2.73585 1.38118   8
   6 -12   1 2.15978 2.32864   7
  -6 -12  -1 2.99419 1.67762   4
  -6 -12  -1 4.06036 2.09768   7
  -6 -12  -1 2.93330 0.90665   8
   6 -12   1 3.32810 1.44395   4
  -6  12  -1 4.15583 1.13340   5
   7 -12   1 10.1239 1.95893   4
   7 -12   1 15.4532 2.22132   8
  -7 -12  -1 14.2048 2.72905   7
  -7 -12  -1 12.4168 1.29201   8
  -7 -12  -1 13.4595 1.48706   4
   7 -12   1 14.9602 1.67693   7
  -7  12  -1 12.9213 2.31176   5
   8 -12   1 12.0043 1.12548   7
   8 -12   1 7.07092 1.42393   8
   8 -12   1 12.5738 2.13343   4
  -8 -12  -1 8.87666 2.93764   7
  -8  12  -1 9.93120 1.48958   5
   9 -12   1 8.01556 1.39098   4
   9 -12   1 3.33528 0.98630   8
  -9  12  -1 5.63580 0.98211   5
  10 -12   1 2.39402 0.84405   8
  10 -12   1 3.13896 0.89416   4
 -10  12  -1 3.98757 0.72999   5
  11 -12   1 2.58594 0.90117   8
   9 -13  -1 7.69248 1.11324   8
  -9  13   1 12.2975 0.97033   5
   8 -13  -1 4.33886 0.95179   4
   8 -13  -1 3.61406 0.82958   8
  -8  13   1 3.55428 0.68036   5
  -7 -13   1 4.20501 1.97521   7
   7 -13  -1 5.01790 1.17968   4
   7 -13  -1 4.26330 1.27298   8
   7 -13  -1 2.94143 0.55409   7
  -7  13   1 4.85052 0.83757   5
   6 -13  -1 -0.1011 0.72145   8
   6 -13  -1 1.04732 0.68028   7
  -6 -13   1 1.90881 2.31766   7
   6 -13  -1 1.00748 0.90630   4
  -6 -13   1 1.44927 0.65846   4
  -6  13   1 0.51518 0.52602   5
   5 -13  -1 0.62640 1.10497   4
  -5 -13   1 0.15015 0.61607   4
  -5 -13   1 0.25698 2.40530   7
   5 -13  -1 0.06784 0.70207   8
   5 -13  -1 0.41265 1.77564   7
  -5  13   1 0.53199 0.60547   5
  -4 -13   1 8.60706 2.37035   7
  -4 -13   1 7.43369 1.22122   4
   4 -13  -1 6.03382 2.68476   7
   4 -13  -1 7.66373 1.35722   8
  -4  13   1 10.0411 1.29937   5
   3 -13  -1 2.66683 1.21678   4
  -3 -13   1 1.14866 2.61925   7
  -3 -13   1 0.05145 1.17535   8
  -3 -13   1 0.97820 0.82389   4
   3 -13  -1 1.02493 3.19020   7
   3 -13  -1 1.21804 0.88374   8
  -3  13   1 1.29299 0.75014   5
  -2 -13   1 3.01375 0.79944   8
   2 -13  -1 3.07789 0.97767   8
   2 -13  -1 3.50105 1.30106   4
  -2 -13   1 3.38007 1.13934   4
  -2 -13   1 3.88416 2.49346   7
   2 -13  -1 2.56090 3.40358   7
  -2  13   1 3.21431 0.89892   5
  -1 -13   1 4.36276 1.41534   4
   1 -13  -1 4.19700 1.09342   8
   1 -13  -1 2.56127 1.20379   4
  -1 -13   1 4.25385 2.91571   7
   1 -13  -1 2.03676 3.58132   7
  -1 -13   1 3.02410 0.85861   8
  -1  13   1 0.85182 0.85276   5
   0 -13  -1 1.03800 1.04789   4
   0 -13  -1 0.39640 3.31995   7
   0 -13   1 1.08983 1.05332   4
   0 -13  -1 0.96402 0.81811   8
   0 -13   1 2.09546 0.82878   8
   0 -13   1 2.01838 3.27732   7
  -1 -13  -1 11.1061 1.93601   4
   1 -13   1 13.5608 3.89445   7
   1 -13   1 10.3472 1.49070   8
  -1 -13  -1 13.6210 1.62376   8
   1 -13   1 15.6276 2.49911   4
  -1 -13  -1 11.5604 3.82457   7
  -1  13  -1 11.9219 1.52192   5
  -2 -13  -1 4.39843 1.18932   4
  -2 -13  -1 7.40250 3.27235   7
   2 -13   1 4.52658 1.08756   8
   2 -13   1 5.79310 1.70329   4
   2 -13   1 4.31523 3.08368   7
  -2 -13  -1 4.90712 0.97040   8
  -2  13  -1 4.41494 1.04114   5
  -3 -13  -1 0.32608 0.58806   8
  -3 -13  -1 2.25757 3.56243   7
   3 -13   1 1.82233 3.79705   7
  -3 -13  -1 0.97943 0.91256   4
   3 -13   1 0.66227 1.03801   4
   3 -13   1 -0.0978 0.75329   8
  -3  13  -1 0.54855 0.67161   5
  -4 -13  -1 11.0673 3.23948   7
   4 -13   1 8.96715 1.36517   8
   4 -13   1 7.06904 2.42541   4
  -4 -13  -1 9.65308 1.34754   8
  -4 -13  -1 9.29923 1.40010   4
  -4  13  -1 8.61088 1.22482   5
  -5 -13  -1 -0.4472 0.59316   4
   5 -13   1 0.61126 0.75789   8
   5 -13   1 1.03036 1.07471   4
  -5 -13  -1 0.78560 2.72177   7
   5 -13   1 0.03625 1.96133   7
  -5 -13  -1 -0.1659 0.61835   8
  -5  13  -1 0.51312 0.61276   5
  -6 -13  -1 2.73209 0.67024   4
   6 -13   1 2.32078 0.75591   7
   6 -13   1 3.58321 1.31422   4
   6 -13   1 0.62203 0.79181   8
  -6 -13  -1 3.70364 2.56845   7
  -6  13  -1 1.85615 0.71224   5
   7 -13   1 1.53218 0.72499   7
   7 -13   1 4.51717 1.16431   4
  -7 -13  -1 2.11987 2.45180   7
   7 -13   1 2.50555 0.74377   8
  -7  13  -1 4.00929 0.80067   5
   8 -13   1 0.66171 0.63621   4
   8 -13   1 1.02532 0.76983   8
  -8  13  -1 1.81134 0.63513   5
  -9  13  -1 7.52726 0.85345   5
   6 -14  -1 11.1248 1.19817   4
  -6  14   1 9.56601 0.91010   5
  -5 -14   1 2.46124 1.95492   7
   5 -14  -1 1.49375 0.67755   4
   5 -14  -1 2.15262 0.53062   7
  -5  14   1 1.78178 0.48618   5
   4 -14  -1 2.13389 1.04024   7
   4 -14  -1 1.87392 0.79614   4
  -4 -14   1 2.09057 0.73028   4
  -4 -14   1 3.53562 3.50115   7
  -4  14   1 2.60738 0.55063   5
   3 -14  -1 4.24303 1.68888   7
  -3 -14   1 4.62286 2.68350   7
   3 -14  -1 3.78903 1.01733   4
   3 -14  -1 5.91288 1.15057   8
  -3 -14   1 4.21872 0.84242   4
  -3  14   1 3.99998 0.69402   5
   2 -14  -1 3.58300 0.86992   8
  -2 -14   1 3.85775 2.94172   7
   2 -14  -1 3.86293 1.07920   4
  -2 -14   1 3.03741 0.77230   4
   2 -14  -1 3.17686 2.26750   7
  -1 -14   1 0.55550 0.66559   4
   1 -14  -1 0.47890 0.82864   8
  -1 -14   1 0.50488 2.66069   7
   1 -14  -1 0.74007 0.69572   4
   1 -14  -1 2.02458 2.79307   7
   0 -14   1 10.6205 1.54345   4
   0 -14   1 12.8217 3.14497   7
   0 -14  -1 11.1553 3.27335   7
   0 -14  -1 13.1785 1.66146   4
  -1 -14  -1 5.81961 1.27754   4
  -1 -14  -1 5.89032 3.14071   7
   1 -14   1 5.79047 3.12541   7
   1 -14   1 4.83257 1.06268   4
  -2 -14  -1 8.13831 1.26596   4
   2 -14   1 4.98901 2.47447   7
  -2 -14  -1 4.81357 2.81136   7
   2 -14   1 5.37717 1.16038   4
  -2  14  -1 8.00874 0.91128   5
  -3 -14  -1 11.0461 2.80883   7
   3 -14   1 11.5244 1.56282   4
   3 -14   1 8.36215 2.11334   7
  -3 -14  -1 9.70431 1.36606   4
  -3  14  -1 10.8451 1.00055   5
  -4 -14  -1 1.66617 0.55071   4
  -4 -14  -1 1.23081 2.14605   7
   4 -14   1 2.00759 0.82053   4
   4 -14   1 2.52425 0.91609   7
  -4  14  -1 1.45054 0.44160   5
   5 -14   1 2.04630 0.49809   7
  -5 -14  -1 3.25178 2.19925   7
   5 -14   1 3.13619 0.87382   4
  -5  14  -1 2.61057 0.58819   5
   6 -14   1 7.54701 1.23438   4
  -6  14  -1 6.25337 0.82079   5
  19   0  -2 7.27688 1.10998   2
  18   0  -2 2.89210 0.79019   5
  18   0  -2 1.98457 0.89896   2
  17   0  -2 1.89533 1.12485   9
  17   0  -2 4.23916 1.11071   5
  17   0  -2 4.08528 1.32306   2
  16   0  -2 1.07574 0.89694   5
  16   0  -2 -0.8549 0.76058   2
  16   0  -2 0.78824 1.23932   9
  15   0  -2 4.45202 1.43007   2
  15   0  -2 3.45724 1.50953   5
  15   0  -2 1.25726 1.29286   9
  14   0  -2 3.33129 1.22589   2
  14   0  -2 1.32690 0.91818   5
  14   0  -2 1.84029 1.17708   9
  13   0  -2 -0.1931 0.98276   9
  13   0  -2 -0.3771 0.79361   5
 -13   0   2 -0.3758 0.84165   8
  13   0  -2 8.01216 5.80868   6
  13   0  -2 -1.4513 0.91590   2
  12   0  -2 24.8787 8.36289   6
  12   0  -2 20.1722 2.90026   9
 -12   0   2 21.4968 2.25693   8
  12   0  -2 15.0802 2.28703   2
  11   0  -2 46.8178 4.05402   9
  11   0  -2 38.6759 3.29988   2
 -11   0   2 44.6187 3.11856   8
  11   0  -2 66.8417 10.9860   6
 -10   0   2 45.6364 3.09576   8
  10   0  -2 50.8914 8.46630   6
  10   0  -2 45.8209 3.47446   2
  10   0  -2 50.0799 3.92859   9
   9   0  -2 4.93983 2.93946   6
  -8   0   2 122.741 21.5053   1
   8   0  -2 125.634 24.9296   1
   8   0  -2 144.447 12.0548   6
  -7   0   2 27.9589 8.46985   1
   7   0  -2 22.6848 9.57988   1
  -6   0   2 6.62817 4.12609   1
   6   0  -2 9.52991 6.30233   1
   5   0  -2 -3.7447 2.31807   1
  -5   0   2 3.62196 4.71326   1
   4   0  -2 794.557 31.0676   3
  -4   0   2 776.257 41.7047   1
   4   0  -2 805.718 42.2475   1
   3   0  -2 27.0657 3.10622   3
  -3   0   2 28.3920 6.74972   1
  -3   0   2 29.4703 3.15397   3
   3   0  -2 31.7385 6.19342   1
  -2   0   2 35.9590 5.23774   1
  -2   0   2 41.2176 2.99077   3
   2   0  -2 44.7657 3.12183   3
   2   0  -2 43.4974 5.62760   1
   1   0  -2 1.40610 0.54256   3
  -1   0   2 2.87093 1.34068   1
  -1   0   2 0.64341 0.47856   3
   0   0   2 681.177 23.6374   6
   0   0   2 709.741 24.0280   3
   0   0  -2 667.656 26.5387   1
   0   0  -2 628.616 23.5991   6
   0   0   2 699.305 26.7523   1
  -1   0  -2 0.58607 0.76668   1
   1   0   2 1.95498 0.71985   6
  -1   0  -2 2.52233 0.80317   6
   1   0   2 0.23428 0.91879   1
  -2   0  -2 622.737 30.5615   1
   2   0   2 719.927 31.2772   1
   2   0   2 619.459 24.5320   6
   3   0   2 2.30198 1.50689   6
   3   0   2 4.48309 2.96806   1
  -4   0  -2 7.09721 3.66330   1
   4   0   2 8.14276 2.48598   6
   4   0   2 3.77614 2.91471   1
   4   0   2 4.90811 1.80028   3
  -5   0  -2 138.568 17.2070   1
   5   0   2 127.046 9.27526   6
   5   0   2 106.493 10.4790   3
   5   0   2 164.534 17.5135   1
   6   0   2 535.945 25.4350   6
   6   0   2 529.957 38.2217   1
  -6   0  -2 514.851 37.7644   1
  -7   0  -2 97.8943 18.8220   1
   7   0   2 98.1253 20.1397   1
   7   0   2 104.275 9.86661   6
   8   0   2 2.72744 2.13605   6
  -8   0  -2 -2.5265 7.99936   1
   9   0   2 37.0167 7.11977   6
  10   0   2 51.0706 8.60673   6
 -11   0  -2 21.9545 2.19394   8
  11   0   2 18.9512 6.18035   6
  11   0   2 22.7644 2.54778   2
 -12   0  -2 1.22858 1.01842   8
  12   0   2 0.92840 1.49437   9
  12   0   2 13.3083 4.48402   6
  13   0   2 32.9837 9.72859   6
  13   0   2 40.2941 3.61862   2
  13   0   2 39.5416 4.21466   9
 -13   0  -2 41.1021 3.29767   8
 -14   0  -2 30.7931 2.98770   8
  14   0   2 32.6789 3.29116   2
  14   0   2 31.5903 3.89786   9
  14   0   2 33.3405 2.87215   5
  15   0   2 45.4100 3.76052   2
  15   0   2 48.8679 3.51351   5
  15   0   2 42.4320 4.55909   9
  16   0   2 4.40860 1.25180   5
  16   0   2 4.01482 1.47442   2
  16   0   2 3.86519 1.68100   9
  17   0   2 -0.0174 1.03813   2
  17   0   2 1.84557 0.91564   5
  17   0   2 0.33444 0.89388   9
  18   0   2 3.16294 0.81196   5
  18   0   2 1.54036 0.80793   9
  18   0   2 3.61451 1.02365   2
  19  -1  -2 3.02587 0.78272   2
  19   1  -2 3.44424 0.64014   5
  19   1  -2 2.60661 0.72279   2
  18  -1  -2 1.03704 0.60012   5
  18  -1  -2 -0.3724 0.60544   9
  18  -1  -2 0.05834 0.70484   2
  18   1  -2 0.63158 0.61960   9
  18   1  -2 1.21914 0.69183   2
  18   1  -2 0.71314 0.63808   5
  17  -1  -2 4.77288 1.42546   2
  17  -1  -2 4.96819 1.10900   5
  17   1  -2 4.29922 1.41737   9
  17   1  -2 5.53926 1.23364   5
  16  -1  -2 1.54500 1.07644   2
  16  -1  -2 0.77874 1.14520   9
  16  -1  -2 1.24806 0.86289   5
  16   1  -2 1.97945 1.16114   2
  16   1  -2 2.06880 0.95522   5
  16   1  -2 0.75866 1.07671   9
  15  -1  -2 12.8527 2.71776   9
  15  -1  -2 13.9386 2.42871   2
  15  -1  -2 13.8050 2.04969   5
  15   1  -2 16.1794 2.66030   9
  15   1  -2 15.1713 2.21488   2
  15   1  -2 14.3328 1.99094   5
  14  -1  -2 12.9690 2.73231   9
  14  -1  -2 18.2064 2.50674   2
  14  -1  -2 17.7068 2.17183   5
 -14  -1   2 16.3447 2.14645   8
  14   1  -2 25.0331 2.68391   2
  14   1  -2 16.1978 3.10299   9
  14   1  -2 17.2428 2.23482   5
  13  -1  -2 10.2094 2.06464   2
 -13  -1   2 10.3491 1.82148   8
  13  -1  -2 12.1855 7.05781   6
  13  -1  -2 10.5406 4.15742   9
  13  -1  -2 11.6571 1.95653   5
  13   1  -2 11.2035 2.18594   2
  13   1  -2 13.8917 3.22538   9
  13   1  -2 10.6633 8.35371   6
  13   1  -2 11.3270 1.86662   5
  12  -1  -2 0.61634 1.09414   9
  12  -1  -2 1.75751 1.14895   2
  12  -1  -2 1.68246 0.88072   5
 -12  -1   2 0.52126 0.88606   8
  12  -1  -2 3.42843 3.72275   6
  12   1  -2 1.27302 0.96572   2
  12   1  -2 0.71326 1.05242   9
 -12   1   2 0.95076 0.80671   8
  12   1  -2 6.04281 4.44696   6
  11  -1  -2 16.9925 2.57700   9
  11  -1  -2 12.7244 1.98242   2
 -11  -1   2 17.3877 1.85222   8
  11   1  -2 10.0822 4.40432   6
 -11   1   2 14.5060 1.82080   8
  11   1  -2 13.4067 2.25529   2
  11   1  -2 13.2545 2.27245   9
  10  -1  -2 32.4630 2.92853   2
 -10  -1   2 34.3767 2.55734   8
  10  -1  -2 52.7838 10.7120   6
  10  -1  -2 38.2048 4.48927   9
  10   1  -2 45.1409 8.04893   6
 -10   1   2 36.3842 2.64365   8
   9  -1  -2 13.1163 4.53360   6
   9  -1  -2 14.3712 2.06885   9
   9   1  -2 16.1179 4.78365   6
   8  -1  -2 48.0363 3.50923   9
   8  -1  -2 62.1113 17.9574   1
   8  -1  -2 32.3143 9.39034   6
  -8   1   2 25.5255 22.8295   1
  -7  -1   2 1.95556 5.57053   1
   7  -1  -2 10.8474 3.30165   6
   7  -1  -2 -0.8879 6.70770   1
  -7   1   2 3.81096 6.84222   1
   7   1  -2 7.23445 6.23641   1
  -6  -1   2 224.136 21.3837   1
   6  -1  -2 217.231 23.7199   1
  -6   1   2 188.867 24.3694   1
   6   1  -2 179.149 12.1213   3
   6   1  -2 204.110 21.0096   1
   5  -1  -2 27.9944 8.18207   1
  -5  -1   2 24.9382 7.19689   1
   5   1  -2 50.2938 9.39648   1
   5   1  -2 31.5465 4.12843   3
  -5   1   2 56.5957 11.1982   1
  -5   1   2 41.2081 4.50410   3
   4  -1  -2 340.963 16.6444   3
   4  -1  -2 390.680 27.2438   1
  -4  -1   2 323.937 22.1541   1
   4   1  -2 339.925 15.6919   3
  -4   1   2 371.992 16.3519   3
   4   1  -2 371.818 24.0190   1
  -4   1   2 387.752 27.2941   1
  -3  -1   2 38.3928 6.07215   1
   3  -1  -2 44.8932 9.62088   1
   3  -1  -2 41.8757 4.19993   3
   3   1  -2 41.3651 3.50097   3
  -3   1   2 37.5995 7.23969   1
  -3   1   2 44.0901 4.11989   3
   3   1  -2 45.8354 6.68932   1
  -2  -1   2 2344.39 87.9081   1
   2  -1  -2 2588.86 84.7383   3
   2  -1  -2 2528.81 93.4551   1
  -2   1   2 2460.50 93.4775   1
   2   1  -2 2115.56 87.9604   1
  -2   1   2 2581.16 84.3805   3
   2   1  -2 2517.42 83.2120   3
   1  -1  -2 2.08175 1.20591   1
  -1  -1   2 0.82439 0.97724   1
   1  -1  -2 0.41603 0.66165   3
   1   1  -2 1.70988 0.98090   1
  -1   1   2 0.34167 0.78690   1
   1   1  -2 1.78021 0.43763   3
  -1   1   2 1.47973 0.71107   3
   0  -1   2 1655.06 55.6072   6
   0  -1  -2 1699.43 56.2773   3
   0  -1  -2 1625.56 58.5544   1
   0  -1   2 1523.78 60.4305   1
   0  -1  -2 1609.05 55.0246   6
   0  -1   2 1618.92 54.3927   3
   0   1   2 1647.97 58.4705   1
   0   1   2 1675.86 55.0394   6
   0   1  -2 1560.84 55.5905   6
   0   1   2 1639.32 56.2074   3
   0   1  -2 1642.42 59.8475   1
   1  -1   2 4.49801 1.03579   6
  -1  -1  -2 7.59181 2.29436   1
   1  -1   2 6.10498 1.04267   3
   1  -1   2 4.23006 1.72046   1
   1   1   2 5.90154 1.20379   6
  -1   1  -2 4.01376 0.93489   6
  -1   1  -2 10.0301 3.04834   1
   2  -1   2 1886.27 64.1809   6
  -2  -1  -2 1811.07 68.4767   1
   2  -1   2 1926.89 64.0009   3
   2  -1   2 1825.10 73.6506   1
  -2   1  -2 1916.37 74.1674   1
   2   1   2 1924.62 68.7524   1
   2   1   2 1849.04 64.5812   6
  -2   1  -2 1618.20 64.0079   6
   3  -1   2 17.5293 6.30566   1
  -3  -1  -2 11.6321 4.14735   1
   3  -1   2 15.2633 2.65955   3
   3  -1   2 15.4168 2.90457   6
   3   1   2 22.0022 4.64766   1
   3   1   2 15.4102 3.06286   6
  -3   1  -2 17.4756 6.30776   1
  -4  -1  -2 93.7479 11.3449   1
   4  -1   2 96.7517 12.8303   1
   4  -1   2 94.5078 6.92918   3
   4  -1   2 100.375 7.22210   6
   4   1   2 102.299 11.4674   1
   4   1   2 98.3851 7.44076   6
  -4   1  -2 87.1126 13.0769   1
  -5  -1  -2 189.202 17.7034   1
   5  -1   2 150.941 10.4400   3
   5  -1   2 182.149 19.4156   1
   5  -1   2 157.719 10.5406   6
   5   1   2 173.018 17.4992   1
  -5   1  -2 163.890 19.9340   1
   5   1   2 174.313 11.3239   6
   5   1   2 164.257 10.7090   3
   6  -1   2 91.4711 8.09057   6
   6  -1   2 79.8453 15.2082   1
  -6  -1  -2 102.896 14.4663   1
   6   1   2 77.2508 7.88174   6
  -6   1  -2 72.0583 14.2086   1
   6   1   2 64.0308 14.1756   1
   7  -1   2 98.6689 21.7734   1
   7  -1   2 108.253 9.90772   6
  -7  -1  -2 102.893 21.7758   1
  -7   1  -2 137.273 20.4616   1
   7   1   2 111.516 18.6933   1
   7   1   2 101.921 10.0031   6
   8  -1   2 141.536 27.3102   1
   8  -1   2 135.910 12.1041   6
   8   1   2 131.484 12.2173   6
  -8   1  -2 129.521 29.3519   1
   9  -1   2 23.6873 5.66192   6
   9   1   2 17.3138 4.97799   6
  10  -1   2 39.6921 7.18967   6
  10  -1   2 25.6007 4.00152   2
  10   1   2 29.2105 3.98319   2
 -10   1  -2 26.3251 2.46635   8
  10   1   2 21.4563 6.39711   6
  11  -1   2 11.3328 2.17441   2
  11  -1   2 12.2808 2.48911   9
  11  -1   2 12.5666 5.83213   6
 -11  -1  -2 14.5937 1.80403   8
 -11   1  -2 13.3196 1.97151   8
  11   1   2 11.6377 2.21216   2
  11   1   2 12.3179 6.00947   6
  12  -1   2 50.8139 4.65203   9
  12  -1   2 59.1908 11.1742   6
  12  -1   2 45.8469 4.27344   2
  12   1   2 48.6056 3.88938   2
  12   1   2 40.5908 9.69256   6
  13  -1   2 49.2043 3.61642   5
 -13  -1  -2 49.9048 3.66629   8
  13  -1   2 52.6451 4.98473   9
  13  -1   2 77.4938 13.4812   6
  13  -1   2 45.1503 4.03979   2
  13   1   2 47.0849 4.00202   2
  13   1   2 56.9365 4.91626   9
 -13   1  -2 50.6961 3.74538   8
  13   1   2 76.4805 15.3377   6
  14  -1   2 7.48939 1.77253   2
  14  -1   2 6.88554 1.52213   5
 -14  -1  -2 6.61286 1.52930   8
  14  -1   2 8.52306 2.50746   9
  14   1   2 5.91143 2.18142   9
  14   1   2 7.07277 1.70670   2
  15  -1   2 37.9324 4.16497   9
  15  -1   2 30.9966 3.19590   2
 -15  -1  -2 33.1679 2.95511   8
  15  -1   2 27.0195 2.78543   5
  15   1   2 36.7624 4.06834   9
  15   1   2 35.7823 2.92085   5
  15   1   2 33.2121 3.11243   2
  16  -1   2 2.74378 1.11956   2
  16  -1   2 0.14276 1.19738   9
  16  -1   2 0.38654 0.81776   5
  16   1   2 0.44065 0.98222   2
  16   1   2 0.69009 1.19833   9
  16   1   2 1.60265 0.91473   5
  17  -1   2 2.82017 1.43918   2
  17  -1   2 1.66023 1.04351   5
  17  -1   2 1.91575 1.05760   9
  17   1   2 1.33309 0.92397   5
  17   1   2 1.34380 0.97135   2
  17   1   2 1.84464 1.08136   9
  18  -1   2 3.85132 1.04223   2
  18  -1   2 1.52145 0.66132   5
  18  -1   2 0.60810 0.72437   9
  18   1   2 1.55281 0.83077   9
  18   1   2 3.80541 0.95974   2
  18   1   2 2.45124 0.82363   5
  18  -2  -2 2.33650 0.92254   2
  18  -2  -2 -0.0795 0.76650   9
  18   2  -2 1.83577 0.84128   2
  18   2  -2 1.01313 0.64109   9
  18   2  -2 0.97931 0.63607   5
  17  -2  -2 12.2384 1.55267   5
  17  -2  -2 10.9605 1.76808   2
  17   2  -2 12.9006 1.84460   2
  17   2  -2 13.6761 1.86704   5
  17   2  -2 8.77446 1.80572   9
  16  -2  -2 10.6859 1.64524   5
  16  -2  -2 12.2084 2.13703   2
  16  -2  -2 8.54813 2.01007   9
  16   2  -2 11.1616 2.00836   2
  16   2  -2 6.99523 1.84659   9
  16   2  -2 11.7943 1.88385   5
  15  -2  -2 5.60755 1.80757   9
  15  -2  -2 8.78618 1.53543   5
  15  -2  -2 6.45415 1.67197   2
  15   2  -2 7.91279 1.88937   9
  15   2  -2 5.85490 1.46073   5
  15   2  -2 8.36942 1.67845   2
  14  -2  -2 5.20831 1.29549   5
  14  -2  -2 3.90804 1.88360   9
 -14  -2   2 3.14331 1.15590   8
  14  -2  -2 5.28460 1.59326   2
  14   2  -2 4.60172 1.25940   5
  14   2  -2 3.40460 1.53946   9
  14   2  -2 6.21098 1.53357   2
  13  -2  -2 8.91065 2.38231   9
  13  -2  -2 10.0632 1.96424   2
  13  -2  -2 -4.1059 7.33466   6
 -13  -2   2 8.55439 1.67008   8
  13  -2  -2 8.91338 1.56714   5
  13   2  -2 10.5495 1.83762   2
  13   2  -2 12.5605 7.57136   6
  13   2  -2 10.7264 2.64055   9
  12  -2  -2 0.30750 1.10772   9
  12  -2  -2 1.51192 4.90346   6
 -12  -2   2 -0.9952 0.63531   8
  12   2  -2 -0.5237 0.92664   9
  12   2  -2 -7.8817 4.13288   6
  12   2  -2 2.41609 1.00702   2
  11  -2  -2 13.4148 1.92685   5
  11  -2  -2 15.8917 2.57644   9
  11  -2  -2 13.7715 5.57681   6
 -11  -2   2 16.4210 1.84841   8
  11  -2  -2 14.1820 2.39466   2
  11   2  -2 13.6619 2.09632   2
  11   2  -2 12.5350 6.70443   6
  10  -2  -2 22.4923 2.78100   9
  10  -2  -2 23.3885 2.49381   2
 -10  -2   2 19.8092 2.01352   8
  10  -2  -2 19.2794 1.88835   5
  10  -2  -2 11.5190 5.25342   6
  10   2  -2 20.3407 6.95697   6
   9  -2  -2 41.3396 3.56840   9
   9  -2  -2 39.4428 6.97310   6
   9   2  -2 47.1915 7.82200   6
   8  -2  -2 29.8442 2.88870   9
   8  -2  -2 28.5610 5.44371   6
   8  -2  -2 0.48503 15.1016   1
  -8   2   2 42.6194 16.4794   1
   7  -2  -2 190.058 26.0556   1
   7  -2  -2 150.151 11.2865   6
  -7  -2   2 122.626 17.7237   1
   7  -2  -2 149.940 7.27180   9
   7   2  -2 141.220 19.6470   1
  -7   2   2 173.326 25.3039   1
   6  -2  -2 47.3028 12.5498   1
   6  -2  -2 31.5998 4.51961   6
  -6   2   2 38.3756 11.5632   1
   6   2  -2 23.5728 7.39871   1
   6   2  -2 28.5501 5.34490   3
  -6   2   2 24.2187 4.18519   3
  -5  -2   2 6.35008 3.14927   1
   5  -2  -2 4.86512 1.78568   3
   5  -2  -2 4.20230 4.98727   1
   5  -2  -2 5.00884 1.68818   6
   5   2  -2 4.36408 1.51432   3
   5   2  -2 2.80637 2.97944   1
  -5   2   2 2.43306 1.58960   3
  -5   2   2 6.82338 4.23578   1
  -4  -2   2 476.942 25.9222   1
   4  -2  -2 493.424 33.9259   1
   4  -2  -2 529.494 20.6215   6
   4  -2  -2 514.445 22.6666   3
  -4   2   2 509.636 21.6531   3
  -4   2   2 466.987 33.4325   1
   4   2  -2 489.673 26.8950   1
   4   2  -2 471.884 20.3848   3
   3  -2  -2 3.82788 1.72513   3
   3  -2  -2 4.54737 3.32462   1
  -3  -2   2 5.48280 2.22914   1
  -3   2   2 4.65689 1.69568   3
   3   2  -2 4.08793 2.30755   1
  -3   2   2 0.29079 2.64449   1
   2  -2  -2 1431.90 49.9431   6
   2  -2  -2 1457.82 53.1608   3
   2  -2  -2 1384.64 62.2623   1
  -2  -2   2 1556.09 54.1292   1
   2   2  -2 1522.53 54.2270   1
  -2   2   2 1409.44 62.3699   1
  -2   2   2 1476.50 52.4509   3
   1  -2  -2 13.9331 3.74175   1
   1  -2  -2 16.9706 2.66844   3
  -1   2   2 17.5584 2.64814   3
   1   2  -2 19.2563 2.83426   1
   1   2  -2 15.7567 2.80438   1
  -1   2   2 14.0957 3.83836   1
   1   2  -2 14.2452 1.57222   3
   0  -2   2 2251.19 81.4221   1
   0  -2   2 2286.86 74.9793   3
   0  -2  -2 2220.75 80.0417   1
   0  -2  -2 2218.42 76.8519   3
   0   2  -2 2152.56 74.6150   3
   0   2  -2 2203.44 81.1079   1
   0   2   2 2266.95 79.6707   1
   0   2  -2 2212.45 75.6100   6
   0   2   2 2165.55 76.7915   3
   0   2   2 2139.72 74.4702   6
   1  -2   2 25.5504 2.33879   6
   1  -2   2 25.1845 2.43015   3
  -1  -2  -2 27.1122 2.74367   1
   1   2   2 22.1491 2.95177   3
  -1   2  -2 24.5436 2.28651   3
   1   2   2 22.4931 2.37291   6
  -1   2  -2 22.9496 2.32896   6
  -1   2  -2 27.4299 5.04590   1
   2  -2   2 956.806 45.5131   1
  -2  -2  -2 998.063 35.8256   1
   2  -2   2 941.493 34.7290   3
   2  -2   2 926.232 34.2520   6
  -2  -2  -2 952.940 35.6629   1
  -2   2  -2 955.073 34.3410   3
  -2   2  -2 952.335 46.0065   1
  -2   2  -2 891.970 34.3888   6
   3  -2   2 143.090 8.51817   3
  -3  -2  -2 151.541 10.6591   1
   3  -2   2 148.530 15.7755   1
   3  -2   2 135.041 7.81930   6
  -3   2  -2 152.098 8.24625   3
  -3   2  -2 140.506 16.0315   1
   3   2   2 144.866 10.5753   1
   4  -2   2 1013.30 38.9396   3
   4  -2   2 997.984 37.9648   6
   4  -2   2 1045.03 54.3351   1
  -4   2  -2 972.462 54.4263   1
   4   2   2 923.557 43.6629   1
   5  -2   2 84.5830 7.68425   3
  -5  -2  -2 80.1908 11.2133   1
   5  -2   2 116.236 16.4387   1
   5  -2   2 84.9012 7.17712   6
  -5   2  -2 107.465 17.1018   1
   5   2   2 93.4866 8.08456   6
   5   2   2 79.3987 10.3484   1
   6  -2   2 385.147 19.5280   6
   6  -2   2 365.002 33.3142   1
  -6   2  -2 354.665 34.4601   1
   6   2   2 375.213 27.9239   1
   6   2   2 383.261 20.7457   6
   7  -2   2 98.5125 21.9464   1
  -7  -2  -2 80.0653 15.9616   1
   7  -2   2 90.7395 8.77763   6
   7   2   2 101.890 10.1061   6
  -7   2  -2 112.125 22.2370   1
   8  -2   2 133.773 11.8643   6
   8   2   2 138.577 12.9857   6
  -8   2  -2 187.146 36.7657   1
   9  -2   2 11.3026 2.69611   2
   9  -2   2 8.57444 1.83618   9
   9  -2   2 4.79061 3.05677   6
   9   2   2 2.92232 3.46600   6
  -9   2  -2 6.87987 1.38237   8
 -10  -2  -2 76.4001 4.14349   8
  10  -2   2 73.5146 4.69416   2
  10  -2   2 78.8519 5.38737   9
  10  -2   2 68.1246 10.3563   6
  10   2   2 106.117 12.4174   6
 -10   2  -2 69.0663 4.33013   8
 -11  -2  -2 39.3736 2.89735   8
  11  -2   2 24.4543 6.90343   6
  11  -2   2 36.5821 3.83766   9
  11  -2   2 34.0405 3.26153   2
 -11   2  -2 36.0207 2.97405   8
  11   2   2 24.5434 7.07067   6
  11   2   2 38.0583 3.21463   2
  12  -2   2 58.6223 5.15044   9
  12  -2   2 64.1640 4.64891   2
  12  -2   2 55.8309 3.73670   5
  12  -2   2 55.5033 11.2202   6
 -12  -2  -2 56.8643 3.85116   8
  12   2   2 54.2383 4.16903   2
  12   2   2 69.8522 14.5131   6
  13  -2   2 35.3693 4.13786   9
  13  -2   2 31.1805 3.36527   2
  13  -2   2 34.8537 2.94408   5
 -13  -2  -2 35.4511 2.99435   8
  13  -2   2 57.5938 13.5734   6
  13   2   2 35.1838 3.27994   2
  13   2   2 38.2891 4.01273   9
  14  -2   2 27.1884 3.02307   2
  14  -2   2 32.5295 3.88363   9
 -14  -2  -2 28.8058 2.70913   8
  14  -2   2 25.4327 2.60277   5
  14   2   2 30.5287 3.67641   9
  14   2   2 30.9362 3.04237   2
  15  -2   2 42.2000 3.60392   2
  15  -2   2 37.4290 2.94597   5
 -15  -2  -2 40.3732 3.24943   8
  15  -2   2 44.5560 4.50691   9
  15   2   2 40.0991 4.08769   9
  15   2   2 40.0776 3.12409   5
  15   2   2 39.6210 3.36154   2
  16  -2   2 7.79736 1.43711   5
  16  -2   2 8.63450 1.80631   2
  16  -2   2 5.36542 1.70195   9
  16   2   2 7.89770 1.57521   5
  16   2   2 9.85063 2.31394   9
  16   2   2 7.74592 1.60830   2
  17  -2   2 0.91045 1.52984   2
  17  -2   2 2.28171 1.17142   9
  17  -2   2 3.81749 0.91432   5
  17   2   2 3.88259 1.29994   5
  17   2   2 2.13091 0.95313   9
  17   2   2 4.74819 1.21701   2
  18  -2   2 0.95515 0.77558   9
  18  -2   2 1.89542 0.80954   2
  18   2   2 2.10698 0.68091   2
  18   2   2 0.72657 0.65707   9
  18   2   2 1.78912 0.66174   5
  18  -3  -2 3.87791 0.88241   2
  18  -3  -2 1.28534 0.84493   9
  18   3  -2 3.04334 0.77190   2
  18   3  -2 3.15823 0.78079   5
  17  -3  -2 3.23196 1.19202   2
  17   3  -2 4.41356 1.04357   5
  17   3  -2 3.54324 0.85651   2
  16  -3  -2 7.18099 1.91406   9
  16  -3  -2 9.26463 1.89110   2
  16  -3  -2 12.0427 1.47962   5
  16   3  -2 11.9484 1.77349   5
  16   3  -2 7.26283 1.75112   9
  16   3  -2 10.4814 2.09190   2
  15  -3  -2 12.7925 2.29085   2
  15  -3  -2 10.4374 2.37281   9
  15  -3  -2 11.1914 1.62968   5
  15   3  -2 14.0694 2.12120   2
  15   3  -2 8.45259 1.94770   9
  15   3  -2 12.7621 1.81732   5
 -14  -3   2 2.97698 1.05124   8
  14  -3  -2 3.99513 1.42498   2
  14  -3  -2 4.10609 1.18159   5
  14  -3  -2 2.28844 1.52102   9
  14   3  -2 6.50021 1.54077   2
  14   3  -2 1.66520 1.45768   9
  14   3  -2 1.98862 1.00890   5
  13  -3  -2 9.81057 1.73130   5
  13  -3  -2 6.89669 2.10294   9
 -13  -3   2 12.6089 1.95142   8
  13  -3  -2 9.00306 1.97810   2
  13   3  -2 10.9491 1.82304   2
  13   3  -2 7.63813 2.00314   9
  12  -3  -2 20.3992 2.26013   5
  12  -3  -2 20.2740 3.11053   9
 -12  -3   2 20.9604 2.39801   8
  12  -3  -2 23.4383 2.67374   2
  12   3  -2 17.7402 2.81056   9
  12   3  -2 39.3198 10.9566   6
  12   3  -2 22.4375 2.54361   2
 -11  -3   2 35.7604 2.71089   8
  11  -3  -2 42.4774 4.03464   9
  11  -3  -2 30.0985 3.03055   2
  11  -3  -2 34.3867 2.54155   5
 -11   3   2 36.8644 2.29420   5
  11   3  -2 51.1849 12.0773   6
  10  -3  -2 6.20180 3.06568   6
  10  -3  -2 -0.2968 0.78788   2
  10  -3  -2 1.85777 0.69757   5
  10   3  -2 1.52878 4.34121   6
   9  -3  -2 17.6331 4.86577   6
   9  -3  -2 10.7378 2.15973   9
   9  -3  -2 8.61894 1.64841   2
   9  -3  -2 9.06176 1.36226   5
  -9   3   2 6.25141 25.1598   1
   9   3  -2 15.3582 5.18244   6
  -9   3   2 12.0479 1.46508   5
   8  -3  -2 73.8209 8.03335   6
   8  -3  -2 72.5203 4.78849   9
   7  -3  -2 10.1749 2.52642   6
   7  -3  -2 2.44882 11.8094   1
  -7   3   2 12.3073 3.72570   3
   6  -3  -2 395.495 18.7658   6
   6  -3  -2 355.086 35.1424   1
  -6   3   2 352.827 36.2535   1
   6   3  -2 356.101 24.9969   1
   6   3  -2 416.543 22.2523   3
  -6   3   2 386.888 20.1016   3
   5  -3  -2 41.4463 11.4332   1
   5  -3  -2 54.4911 4.89804   6
  -5  -3   2 44.7554 7.59490   1
   5   3  -2 46.7844 4.91722   3
  -5   3   2 52.5645 5.74322   3
   5   3  -2 58.6795 8.15818   1
  -4  -3   2 272.297 14.9722   1
   4  -3  -2 228.630 23.7108   1
   4  -3  -2 257.154 11.5830   6
   4  -3  -2 225.272 14.2607   3
  -4   3   2 280.680 25.7813   1
   4   3  -2 253.884 14.8161   1
  -4   3   2 247.947 13.6193   3
   3  -3  -2 44.9911 9.30994   1
   3  -3  -2 38.4353 4.86416   3
   3  -3  -2 42.7452 2.77898   6
  -3   3   2 29.7755 8.25983   1
  -3   3   2 42.7409 4.53089   3
   3   3  -2 36.4396 5.90145   1
   2  -3  -2 332.189 24.4078   1
   2  -3  -2 418.347 18.0932   3
  -2   3   2 372.847 16.6895   3
  -2   3   2 344.437 24.8373   1
   1  -3  -2 107.388 7.29236   3
   1  -3  -2 115.275 11.0847   1
  -1   3   2 93.2042 6.58509   3
   1   3  -2 104.630 7.66409   1
  -1   3   2 100.010 10.2862   1
   1   3  -2 96.2995 5.41905   3
   1   3  -2 111.478 7.87622   1
   0  -3  -2 378.364 20.0770   1
   0  -3  -2 382.921 17.2410   3
   0  -3   2 406.802 15.6021   3
   0  -3   2 395.355 21.4036   1
   0   3   2 373.469 14.2459   6
   0   3  -2 393.708 15.7076   6
   0   3   2 394.032 19.8752   1
   0   3   2 393.421 17.1533   3
   0   3  -2 382.203 15.1353   3
   0   3  -2 400.732 21.7493   1
  -1  -3  -2 78.2414 4.95705   1
   1  -3   2 85.0226 9.99040   1
   1  -3   2 78.0859 5.14956   3
  -1   3  -2 85.0177 10.1741   1
   1   3   2 75.0303 5.80040   3
   1   3   2 83.7002 5.07249   1
  -1   3  -2 71.0815 4.58747   6
  -1   3  -2 75.9793 4.72557   3
   1   3   2 69.1385 4.65551   6
   2  -3   2 113.042 5.78472   6
   2  -3   2 107.512 6.73278   3
  -2   3  -2 91.7981 12.0397   1
  -2   3  -2 88.2723 5.79362   3
  -2   3  -2 88.5055 5.55386   6
   3  -3   2 33.7080 3.43446   6
   3  -3   2 34.0193 8.70450   1
   3  -3   2 35.2738 4.03099   3
  -3   3  -2 36.3084 10.8543   1
  -3   3  -2 32.2208 3.62840   3
  -4  -3  -2 139.705 9.73969   1
   4  -3   2 160.112 18.9845   1
   4  -3   2 155.299 9.02256   6
   4  -3   2 147.739 10.0912   3
  -4   3  -2 147.516 9.62273   3
  -4   3  -2 157.556 19.8570   1
   5  -3   2 347.622 31.8625   1
  -5  -3  -2 316.925 19.7520   1
   5  -3   2 317.899 16.1270   6
  -5   3  -2 306.879 30.7609   1
   5   3   2 327.716 17.9954   6
   5   3   2 322.460 20.3709   1
   6  -3   2 1270.62 74.9951   1
   6  -3   2 1226.92 47.6119   6
  -6  -3  -2 1159.76 54.9804   1
  -6   3  -2 1172.42 72.8422   1
   6   3   2 1226.76 50.3164   6
   6   3   2 1146.14 55.1813   1
   7  -3   2 92.2126 8.68134   6
   7  -3   2 75.1130 19.0136   1
   7  -3   2 90.6081 5.28531   9
   7   3   2 105.252 10.5167   6
  -7   3  -2 124.376 24.4857   1
   8  -3   2 105.522 10.3143   6
   8  -3   2 105.776 6.12345   9
  -8   3  -2 173.179 35.4167   1
   8   3   2 111.374 11.7506   6
   9  -3   2 61.9112 8.12954   6
   9  -3   2 49.7086 4.04784   9
   9  -3   2 45.8733 3.49752   2
  -9  -3  -2 48.7313 3.00864   8
   9   3   2 39.7625 9.04006   6
  -9   3  -2 44.7147 2.77740   5
  10  -3   2 39.2520 3.43570   2
  10  -3   2 44.3288 4.06577   9
  10  -3   2 46.3166 8.62923   6
 -10  -3  -2 44.1667 3.04754   8
  10  -3   2 44.8066 2.95160   5
 -10   3  -2 44.9601 2.82337   5
  10   3   2 47.1327 10.5602   6
  11  -3   2 24.1128 7.31448   6
  11  -3   2 25.4354 3.10976   9
  11  -3   2 20.8252 2.64752   2
 -11  -3  -2 22.9974 2.28640   8
  11  -3   2 18.3901 2.04982   5
  11   3   2 17.8137 2.43367   2
  11   3   2 19.2745 8.73847   6
 -12  -3  -2 8.55903 1.66021   8
  12  -3   2 6.66363 2.11120   9
  12  -3   2 13.3287 7.23125   6
  12  -3   2 10.7128 2.15559   2
  12  -3   2 9.35559 1.67294   5
  12   3   2 8.92802 2.30643   2
  12   3   2 7.63771 7.74403   6
 -13  -3  -2 0.66038 0.91525   8
  13  -3   2 2.02688 0.94383   5
  13  -3   2 1.59044 1.40842   9
  13  -3   2 0.74940 1.12123   2
  13   3   2 3.55237 1.52408   2
  14  -3   2 45.5088 3.83200   2
  14  -3   2 48.4069 3.40453   5
 -14  -3  -2 42.8420 3.33934   8
  14  -3   2 42.2094 4.43458   9
  14   3   2 46.8325 4.48508   9
  15  -3   2 22.8311 3.08051   9
 -15  -3  -2 22.2426 2.26902   8
  15  -3   2 17.6027 2.00952   5
  15  -3   2 26.7761 2.81015   2
  15   3   2 20.0676 3.13073   9
  15   3   2 18.3921 2.15890   5
  15   3   2 16.7340 2.41437   2
  16  -3   2 3.04253 1.03483   5
 -16  -3  -2 4.58140 1.27897   8
  16  -3   2 6.08627 1.57357   2
  16   3   2 4.10509 1.50619   2
  16   3   2 4.48743 1.20060   5
  16   3   2 1.58523 1.36356   9
  17  -3   2 1.03653 0.92084   2
  17  -3   2 0.70111 0.89573   9
  17   3   2 -0.0471 0.68645   5
  17   3   2 2.28846 0.85908   2
  17   3   2 0.54307 0.64991   9
  18  -3   2 5.81318 1.14696   2
  18   3   2 4.64559 0.90273   5
  18  -4  -2 4.91170 0.89004   2
  18   4  -2 5.14612 1.12865   5
  17  -4  -2 23.4066 2.18004   2
  17   4  -2 24.1645 2.01584   5
  16  -4  -2 13.0154 1.93113   2
  16  -4  -2 9.14731 1.97921   9
  16   4  -2 15.0817 1.79322   5
  16   4  -2 10.1537 1.95808   9
  16   4  -2 16.2520 1.97095   2
 -15  -4   2 3.61770 1.09851   8
  15  -4  -2 3.69796 1.72264   9
  15  -4  -2 3.74006 1.28920   2
  15   4  -2 4.66397 1.27665   2
  15   4  -2 2.55563 1.29659   9
  15   4  -2 2.34545 1.09633   5
  14  -4  -2 16.1675 1.76288   5
 -14  -4   2 16.9353 1.95039   8
  14  -4  -2 13.0651 2.67403   9
  14   4  -2 21.3834 2.27396   2
  14   4  -2 16.7855 2.98225   9
  14   4  -2 13.1573 1.79724   5
  13  -4  -2 2.76123 0.93089   5
  13  -4  -2 3.50443 1.46306   2
  13  -4  -2 1.91574 1.42946   9
 -13  -4   2 2.21074 0.92107   8
  13   4  -2 3.68668 1.50557   9
  13   4  -2 -0.0104 1.21468   2
  12  -4  -2 0.95153 0.78448   5
 -12  -4   2 -0.2598 0.82433   8
  12  -4  -2 1.30851 1.02272   2
 -12   4   2 -0.1950 0.67720   5
  12   4  -2 6.81418 6.23480   6
  12   4  -2 0.58967 1.20692   9
  11  -4  -2 1.05543 1.10745   2
  11  -4  -2 2.49456 1.38402   9
  11  -4  -2 1.94900 0.91511   5
  11  -4  -2 -4.9683 6.92972   6
 -11  -4   2 3.56818 1.01949   8
  11   4  -2 5.98541 4.70020   6
 -11   4   2 2.53695 0.81259   5
 -10  -4   2 36.1386 2.57914   8
  10  -4  -2 30.0198 2.29610   5
  10  -4  -2 37.0583 3.71619   9
  10  -4  -2 31.8867 2.85048   2
 -10   4   2 31.3696 2.30534   5
  10   4  -2 40.1353 9.74591   6
  -9  -4   2 1.66853 0.88531   8
   9  -4  -2 2.37392 1.04778   2
   9  -4  -2 4.04167 1.44943   9
   9  -4  -2 3.26643 0.88033   5
   9   4  -2 0.86744 2.80851   6
  -9   4   2 4.70125 1.04246   5
   8  -4  -2 35.0917 3.19163   9
  -8   4   2 37.2505 2.54155   5
  -7   4   2 102.171 23.4770   1
  -5   4   2 60.5745 16.7465   1
  -5   4   2 64.1702 6.77696   3
   4  -4  -2 204.930 23.2081   1
  -4   4   2 213.912 24.5557   1
  -4   4   2 229.973 13.2691   3
   3  -4  -2 0.63869 1.74788   3
  -3   4   2 4.61035 4.40248   1
   3   4  -2 3.92392 1.60081   3
  -3   4   2 2.57752 1.64314   3
   2  -4  -2 148.767 15.5994   1
   2  -4  -2 145.792 10.2989   3
  -2   4   2 131.139 8.89680   3
   2   4  -2 151.560 8.15608   3
  -2   4   2 147.716 15.6975   1
   1  -4  -2 2.71823 1.64762   3
   1  -4  -2 4.66395 3.23037   1
  -1   4   2 1.30039 1.23365   3
   1   4  -2 1.66508 1.05772   6
   1   4  -2 2.20531 1.87210   1
  -1   4   2 1.38250 2.97617   1
   1   4  -2 1.40107 1.83473   1
   1   4  -2 1.60654 0.93783   3
   0  -4  -2 317.134 18.7109   1
   0  -4   2 315.428 20.0327   1
   0   4  -2 313.617 13.4661   3
   0   4   2 320.120 11.8246   6
   0   4   2 330.952 18.6280   1
   0   4   2 307.906 11.8145   6
   0   4   2 310.480 15.3830   3
   0   4  -2 317.025 20.4048   1
   0   4  -2 319.655 13.7981   6
   1  -4   2 -4.3209 2.65686   1
   1  -4   2 1.00331 1.12071   3
  -1   4  -2 0.68741 0.87505   6
   1   4   2 -1.3347 1.28634   3
  -1   4  -2 8.06740 3.82915   1
  -1   4  -2 0.42621 0.75782   3
   1   4   2 1.01077 0.88277   6
   2  -4   2 285.165 13.9974   3
   2  -4   2 258.393 22.2291   1
  -2   4  -2 245.574 11.3827   6
   2   4   2 288.761 14.6100   3
  -2   4  -2 242.244 22.0956   1
  -2   4  -2 264.312 12.6442   3
   2   4   2 256.271 12.8267   6
   3  -4   2 35.7503 4.90968   3
   3  -4   2 32.8179 10.5250   1
   3  -4   2 40.0091 3.37147   6
  -3   4  -2 36.3549 3.99375   3
   3   4   2 39.6308 6.59224   3
  -3   4  -2 48.0889 10.3733   1
   3   4   2 41.5662 4.72993   6
   4  -4   2 86.6739 7.90217   3
   4  -4   2 83.8475 14.5246   1
   4  -4   2 67.3455 5.65919   6
   4   4   2 86.0916 7.63721   6
  -4   4  -2 85.4558 16.7821   1
  -4   4  -2 80.1255 6.64283   3
   5  -4   2 176.664 10.2399   6
   5   4   2 164.527 12.1664   6
  -5   4  -2 129.849 22.9378   1
  -5   4  -2 160.240 11.0553   3
   6  -4   2 108.270 8.76329   6
   6  -4   2 138.897 6.64087   9
  -6   4  -2 117.840 25.2544   1
   7  -4   2 23.9175 18.5125   1
   7  -4   2 34.7231 3.00992   9
  -7   4  -2 37.1094 16.2009   1
   7   4   2 33.7087 6.55766   6
   8  -4   2 40.1478 3.47235   9
   8  -4   2 37.2759 2.99026   2
   8   4   2 48.4341 8.19451   6
  -8   4  -2 38.4128 2.63462   5
  -9  -4  -2 7.56605 1.34875   8
   9  -4   2 6.25173 1.73552   9
   9  -4   2 6.51666 1.48881   2
  -9   4  -2 7.49917 1.25752   5
   9   4   2 4.33068 3.09096   6
  10  -4   2 17.1986 2.30265   2
 -10  -4  -2 22.2420 2.16013   8
  10  -4   2 16.9948 1.79688   5
  10  -4   2 20.8821 2.81652   9
  10   4   2 8.35794 4.58913   6
 -10   4  -2 20.4975 1.86351   5
  11  -4   2 8.33599 2.22282   9
  11  -4   2 -4.8148 5.73171   6
  11  -4   2 7.58590 2.12128   2
  11  -4   2 4.68442 1.21412   5
 -11  -4  -2 7.25477 1.90222   8
  11   4   2 7.18802 4.94637   6
 -11   4  -2 7.43536 1.15772   5
  12  -4   2 30.2778 3.82001   9
  12  -4   2 33.7005 3.27044   2
  12  -4   2 31.3450 2.56103   5
 -12  -4  -2 30.7592 2.73677   8
  12   4   2 43.3952 13.3087   6
  12   4   2 26.4514 3.12204   2
  13  -4   2 6.23936 1.74817   2
  13  -4   2 12.0240 2.80816   9
 -13  -4  -2 8.86817 1.68614   8
  13  -4   2 9.24504 1.49607   5
  13   4   2 4.50613 1.53041   2
  14  -4   2 29.8653 3.01163   2
  14  -4   2 22.0729 3.30245   9
 -14  -4  -2 19.4766 2.27695   8
  14  -4   2 22.1213 2.14871   5
  14   4   2 20.3260 2.99056   9
  14   4   2 25.4927 2.52944   2
  15  -4   2 22.8273 2.57449   2
  15  -4   2 25.7837 3.26151   9
 -15  -4  -2 21.2979 2.24096   8
  15   4   2 18.3072 2.69354   9
  15   4   2 15.4899 2.26446   2
  15   4   2 21.9445 2.21284   5
  16  -4   2 0.99852 1.36792   9
  16  -4   2 3.06559 1.26002   2
 -16  -4  -2 0.64633 1.19132   8
  16   4   2 0.87151 0.88896   9
  16   4   2 0.61754 0.77287   2
  17  -4   2 0.28856 0.72321   9
  17  -4   2 2.13040 0.88845   2
  17   4   2 1.94858 0.81710   5
  17   4   2 -0.4915 0.88505   2
  18  -4   2 2.30283 0.65364   2
  18   4   2 2.26249 0.61093   5
  18   5  -2 6.61797 0.82539   5
  17  -5  -2 2.43506 0.84747   2
  17  -5  -2 1.12510 1.01437   9
  17   5  -2 3.32704 0.80000   5
  16  -5  -2 3.27996 1.43762   9
  16  -5  -2 2.89513 1.10391   2
  16   5  -2 2.29417 0.95062   5
 -15  -5   2 6.90144 1.24595   8
  15  -5  -2 8.88610 2.32088   9
  15  -5  -2 10.6858 1.86244   2
  15   5  -2 8.66948 1.46627   5
  15   5  -2 4.38899 1.42004   9
  14  -5  -2 8.71221 1.66588   2
  14  -5  -2 6.82770 2.21036   9
 -14  -5   2 4.58365 1.10206   8
  14   5  -2 8.48397 1.50176   5
  14   5  -2 3.13387 1.73144   9
  13  -5  -2 -0.3758 0.91531   2
 -13  -5   2 1.41716 0.99359   8
  13  -5  -2 1.37300 1.34314   9
  13   5  -2 1.66292 1.03793   5
  13   5  -2 -0.2147 1.12168   9
  12  -5  -2 29.9631 3.00419   2
 -12  -5   2 32.4404 2.66312   8
  12  -5  -2 30.4630 3.71338   9
 -12   5   2 36.1992 2.32895   5
  12   5  -2 32.6744 3.29557   9
  11  -5  -2 1.20762 0.80799   5
  11  -5  -2 1.24885 1.10330   2
  11  -5  -2 1.16698 1.16457   9
 -11  -5   2 0.79564 0.83264   8
 -11   5   2 1.17011 0.77183   5
  10  -5  -2 3.79230 1.62184   9
  10  -5  -2 6.13006 1.37558   2
 -10  -5   2 3.84278 1.08629   8
  10   5  -2 7.98509 4.59759   6
 -10   5   2 5.20566 1.12234   5
   9  -5  -2 1.59734 1.11007   9
   9  -5  -2 1.52576 0.89562   5
  -9  -5   2 0.84414 0.78261   8
   9  -5  -2 2.93334 0.97304   2
  -9   5   2 0.25790 0.73293   5
   9   5  -2 5.95203 3.77195   6
  -8  -5   2 14.6500 1.90220   8
   8  -5  -2 15.8829 3.20755   9
   8  -5  -2 13.9787 1.83937   2
   8   5  -2 11.2615 3.72894   6
  -8   5   2 19.8024 1.87836   5
   7  -5  -2 17.0614 2.29177   9
  -7   5   2 29.5541 6.52696   3
   6  -5  -2 73.1669 4.61935   9
  -6   5   2 63.2428 18.9197   1
  -6   5   2 65.0330 10.7431   3
   5  -5  -2 34.6054 2.87412   9
  -5   5   2 31.6144 12.4612   1
   5   5  -2 35.3412 5.00973   3
  -5   5   2 37.3647 5.46054   3
  -4   5   2 235.482 14.6281   3
  -4   5   2 261.865 33.1179   1
   4   5  -2 244.605 13.7233   3
  -3   5   2 95.3415 15.8029   1
   3   5  -2 100.243 7.11000   3
  -3   5   2 86.5274 7.57280   3
   2  -5  -2 395.074 21.6238   3
   2  -5  -2 431.646 31.4339   1
   2   5  -2 409.557 18.0286   3
  -2   5   2 412.826 30.2570   1
  -2   5   2 419.303 20.0422   3
   1  -5  -2 144.790 14.8543   1
   1  -5  -2 133.140 11.7698   3
  -1   5   2 143.124 14.5766   1
   1   5  -2 150.953 9.82263   1
   1   5  -2 147.287 9.58510   1
   1   5  -2 136.418 7.94633   3
  -1   5   2 140.992 9.72201   3
   0  -5  -2 1165.30 49.5490   1
   0  -5   2 1205.62 52.9894   1
   0   5  -2 1110.84 42.1885   3
   0   5   2 1160.31 49.2900   1
   0   5   2 1148.02 45.8280   3
   0   5  -2 1125.95 52.2455   1
   1  -5   2 379.549 17.8815   3
   1  -5   2 382.506 27.0813   1
  -1   5  -2 372.711 16.4733   3
   1   5   2 363.968 15.5813   6
  -1   5  -2 361.383 26.6461   1
  -1   5  -2 367.456 15.0726   6
   1   5   2 371.844 19.0870   3
   2  -5   2 406.127 20.5428   3
   2  -5   2 387.000 33.5226   1
  -2   5  -2 430.896 32.4263   1
   2   5   2 417.532 18.8362   6
  -2   5  -2 432.018 18.9533   3
   2   5   2 442.458 21.2399   3
   3  -5   2 81.7593 8.31746   3
   3   5   2 87.4856 7.46145   6
   3   5   2 87.0264 7.97981   3
  -3   5  -2 92.7412 7.05499   3
  -3   5  -2 80.3168 17.9426   1
   4   5   2 194.709 12.8099   6
  -4   5  -2 188.409 11.7879   3
   4   5   2 182.553 12.9600   3
  -4   5  -2 206.707 27.5626   1
   5  -5   2 84.5305 4.98200   9
   5   5   2 96.5709 9.04792   6
  -5   5  -2 87.1174 8.18115   3
   5   5   2 85.7537 8.91658   3
  -5   5  -2 99.9398 23.5430   1
   6  -5   2 -14.359 16.0964   1
  -6   5  -2 5.95930 13.5799   1
   6   5   2 10.4130 3.64814   6
   7  -5   2 24.5509 2.64014   9
  -7   5  -2 22.6091 2.43953   2
   7   5   2 16.5941 4.99780   6
  -7   5  -2 20.1974 2.00229   5
   8  -5   2 3.50018 3.03255   6
   8  -5   2 9.80495 2.09622   9
  -8   5  -2 9.52529 1.50649   5
   8   5   2 13.7628 5.77386   6
   9  -5   2 8.57249 2.10248   9
   9  -5   2 10.9534 1.91921   2
  -9  -5  -2 8.21849 1.47928   8
  -9   5  -2 8.82998 1.61104   5
   9   5   2 9.31513 3.63414   6
  10  -5   2 24.2049 3.13568   9
  10  -5   2 19.2724 1.90961   5
  10  -5   2 24.8631 2.63448   2
 -10  -5  -2 27.7370 2.38250   8
 -10   5  -2 23.2649 2.17192   5
  10   5   2 15.0253 6.95770   6
  11  -5   2 13.3526 2.04473   2
 -11  -5  -2 14.7784 1.97384   8
  11  -5   2 13.4892 1.55360   5
  11  -5   2 15.5462 3.07539   9
 -11   5  -2 13.0225 1.68300   5
  11   5   2 22.0953 6.82889   6
  12  -5   2 0.70653 0.95599   2
 -12  -5  -2 1.22301 0.92264   8
  12  -5   2 0.27949 0.73376   5
  12  -5   2 0.98398 1.33417   9
 -12   5  -2 1.51383 0.71759   5
 -13  -5  -2 9.81630 1.60034   8
  13  -5   2 8.91429 1.77237   2
  13  -5   2 8.29059 2.11630   9
  13   5   2 9.89075 2.23264   9
 -14  -5  -2 7.50406 1.37460   8
  14  -5   2 3.85346 1.73808   9
  14  -5   2 5.91498 1.52944   2
  14   5   2 8.24201 2.54392   9
 -15  -5  -2 20.4278 2.14225   8
  15  -5   2 21.9829 2.93501   9
  15  -5   2 24.4063 2.65604   2
  15   5   2 18.3816 2.42366   9
  15   5   2 21.7375 2.14750   5
 -16  -5  -2 17.8689 1.72683   8
  16  -5   2 16.1287 1.93891   2
  16  -5   2 15.6115 2.29524   9
  16   5   2 16.6043 1.75369   5
  17  -5   2 9.28321 1.62440   9
  17  -5   2 11.9087 1.75796   2
  17  -6  -2 -0.3873 0.68970   9
  17   6  -2 0.31804 0.44804   5
  16  -6  -2 13.4934 1.55662   2
  16  -6  -2 8.10845 1.79535   9
  16   6  -2 13.8369 1.39347   5
 -15  -6   2 7.20580 1.21569   8
  15  -6  -2 4.62101 1.45675   9
  15   6  -2 10.2967 1.64937   5
  14  -6  -2 0.81254 1.37525   9
  14  -6  -2 2.47951 1.10235   2
 -14  -6   2 2.51062 1.03250   8
  14   6  -2 3.47845 1.10064   5
 -13  -6   2 6.60529 1.25352   8
  13  -6  -2 5.40447 1.36404   2
  13  -6  -2 5.06305 1.98352   9
  13   6  -2 9.03126 1.44808   5
 -13   6   2 6.67762 1.17887   5
  13   6  -2 4.96827 2.25713   9
  12  -6  -2 17.9853 3.36699   9
 -12  -6   2 18.5549 1.92975   8
  12  -6  -2 17.7675 2.18790   2
 -12   6   2 17.5381 1.73156   5
  12   6  -2 14.9291 2.16643   9
  11  -6  -2 50.6530 3.84372   2
 -11  -6   2 49.5399 3.27476   8
  11  -6  -2 60.5511 4.99924   9
 -11   6   2 49.7005 3.13553   5
  11   6  -2 40.8269 4.46527   9
  10  -6  -2 67.2215 4.23207   2
  10  -6  -2 59.2844 5.06060   9
 -10   6   2 59.4297 3.72670   5
  10   6  -2 54.7207 11.2182   6
  -9  -6   2 1.31967 0.83637   8
   9  -6  -2 2.54453 0.73835   7
   9  -6  -2 -1.6528 0.79450   2
  -9  -6   2 -1.3398 1.16513   7
   9  -6  -2 -0.8612 0.78495   9
   9   6  -2 -1.8643 3.69817   6
  -9   6   2 0.48988 0.87236   5
   8  -6  -2 4.04243 1.12484   7
   8  -6  -2 5.30891 1.70449   9
   8  -6  -2 4.01588 1.32115   2
  -8  -6   2 4.96702 1.26318   8
   8   6  -2 2.94758 6.67145   6
   8   6  -2 3.50301 4.60761   3
  -8   6   2 5.30440 1.19314   5
   7  -6  -2 11.9873 1.96116   9
  -7  -6   2 12.7935 1.98620   7
  -7  -6   2 14.0791 1.77744   8
   7  -6  -2 13.1345 1.99714   2
   7  -6  -2 10.3049 1.39039   7
  -7   6   2 10.6792 1.61335   5
  -7   6   2 7.93989 4.04603   3
   7   6  -2 15.7257 5.31559   3
   7   6  -2 9.70559 4.38227   6
   6  -6  -2 95.5103 5.65964   9
  -6   6   2 86.4641 9.49560   3
   6   6  -2 83.3402 9.09854   3
   5  -6  -2 44.6920 3.44816   9
   5   6  -2 37.9801 5.74334   3
  -5   6   2 40.5043 10.4023   3
   4  -6  -2 17.8319 2.11712   9
  -4   6   2 17.7792 4.50432   3
   4   6  -2 22.6126 4.43423   3
   3  -6  -2 35.0130 3.21980   9
  -3   6   2 32.1211 4.98190   3
   3   6  -2 31.2122 4.06808   3
  -3   6   2 35.2238 11.4216   1
   2   6  -2 514.283 21.5860   3
  -2   6   2 454.032 34.8188   1
  -2   6   2 506.793 24.1404   3
   1  -6  -2 -1.8744 5.22028   1
   1   6  -2 5.41483 1.57498   3
  -1   6   2 15.3342 5.96639   1
   0  -6  -2 374.503 21.6945   1
   0   6  -2 369.778 16.6806   3
   0   6   2 360.396 18.9655   3
   0   6  -2 373.069 16.0987   6
   0   6  -2 358.502 23.8406   1
   0   6   2 351.484 20.4612   1
   1  -6   2 6.33896 5.83880   1
  -1   6  -2 4.97549 1.65364   3
  -1   6  -2 14.2868 8.58780   1
   1   6   2 5.97399 1.42460   6
   1   6   2 5.08141 2.03588   3
   2  -6   2 295.976 17.0808   3
   2   6   2 296.167 16.8124   3
  -2   6  -2 271.069 27.4398   1
   2   6   2 280.250 14.1583   6
  -2   6  -2 281.329 14.5485   3
   3  -6   2 -12.098 9.82888   1
  -3   6  -2 4.81998 7.28707   1
   4  -6   2 -10.526 12.3025   1
  -4   6  -2 7.00543 9.81146   1
   4   6   2 19.4910 4.70464   3
  -4   6  -2 16.3528 3.81776   3
   5  -6   2 72.9227 4.68917   9
   5   6   2 76.3756 9.08973   3
   5   6   2 84.6643 8.99825   6
  -6  -6  -2 150.727 6.84088   8
   6  -6   2 163.104 7.96289   9
   6   6   2 136.191 19.5726   3
  -6   6  -2 154.230 7.51585   2
  -6   6  -2 146.258 6.86609   5
   6   6   2 172.856 14.1557   6
   7  -6   2 36.4708 3.27423   9
  -7  -6  -2 34.1598 2.76525   8
   7  -6   2 25.0365 2.65579   2
  -7  -6  -2 31.9057 2.50323   4
   7   6   2 31.1769 7.40259   6
  -7   6  -2 37.0194 3.07099   2
   7   6   2 34.7924 8.09198   3
  -7   6  -2 33.9529 2.65221   5
   8  -6   2 23.5526 2.47362   2
  -8  -6  -2 23.0282 2.36373   4
   8  -6   2 20.3120 2.80302   9
  -8  -6  -2 20.0469 2.15023   8
   8   6   2 24.9163 7.17919   3
   8   6   2 29.5818 9.21223   6
  -8   6  -2 26.5832 2.32288   5
  -9  -6  -2 20.8084 2.14130   4
  -9  -6  -2 24.6024 2.31742   8
   9  -6   2 25.9972 2.45954   2
   9  -6   2 30.8617 3.36295   9
   9   6   2 21.3467 6.29420   6
   9   6   2 38.6983 12.2820   3
  -9   6  -2 31.7042 2.62361   5
 -10  -6  -2 8.29805 1.59277   8
  10  -6   2 6.90384 1.90498   9
  10  -6   2 12.9760 1.96923   2
  10   6   2 14.7019 8.64794   6
 -10   6  -2 6.94815 1.35812   5
  11  -6   2 3.22221 1.65620   9
  11  -6   2 5.07812 1.45742   2
 -11  -6  -2 7.35021 1.52707   8
 -11   6  -2 5.96934 1.36092   5
 -12  -6  -2 12.2971 1.78066   8
  12  -6   2 9.52786 2.31759   9
  12  -6   2 13.0193 2.20158   2
 -12   6  -2 13.1666 1.51994   5
 -13  -6  -2 21.1892 2.15156   8
  13  -6   2 18.3362 2.40609   2
  13  -6   2 21.1827 3.01467   9
  13   6   2 20.3538 3.27580   9
 -14  -6  -2 1.82795 0.82896   8
  14  -6   2 3.67321 1.22192   2
  14  -6   2 0.09111 1.07642   9
  14   6   2 0.58370 1.08406   9
  15  -6   2 13.1764 1.74659   2
 -15  -6  -2 11.4213 1.55935   8
  15  -6   2 13.9601 2.49470   9
  15   6   2 11.7395 1.67109   5
  16  -6   2 0.23457 0.87965   9
  16  -6   2 1.85823 1.01073   2
  17   6   2 1.63960 0.65043   5
  16  -7  -2 4.89699 1.53551   9
  15  -7  -2 6.56738 1.71047   9
  15   7  -2 7.16832 1.33573   5
  14  -7  -2 0.86605 0.98987   2
  14  -7  -2 0.33755 1.13948   9
 -14  -7   2 -1.3992 0.71573   8
  14   7  -2 -0.8355 0.78075   5
  13  -7  -2 7.41516 2.21504   9
  13  -7  -2 4.81259 1.22202   2
 -13  -7   2 5.23848 1.12666   8
 -13   7   2 6.40248 1.08959   5
 -12  -7   2 0.21620 0.78075   8
  12  -7  -2 3.22541 1.03861   2
  12  -7  -2 1.17767 1.39106   4
  12  -7  -2 1.59640 1.38639   9
 -12   7   2 1.39460 0.79455   5
 -11  -7   2 1.95903 0.84674   8
  11  -7  -2 3.80652 1.08474   2
  11  -7  -2 5.16774 1.77820   9
 -11   7   2 3.33032 1.13489   5
  10  -7  -2 61.9471 3.43869   7
  10  -7  -2 70.1305 5.61023   9
  10  -7  -2 68.5473 4.11392   2
 -10  -7   2 68.4204 3.86519   8
 -10   7   2 71.1837 4.12594   5
   9  -7  -2 0.23205 0.89204   9
  -9  -7   2 0.91901 1.33623   7
  -9  -7   2 0.99759 0.83005   8
  -9   7   2 -0.8961 0.75831   5
   9   7  -2 2.97776 6.68997   6
  -8  -7   2 146.306 6.62237   8
   8  -7  -2 147.046 6.47486   7
   8  -7  -2 140.776 8.34494   9
  -8  -7   2 151.603 7.13315   7
  -8   7   2 155.743 6.96955   5
   8   7  -2 160.670 16.7157   6
  -7  -7   2 4.57758 1.34059   4
  -7  -7   2 6.45628 1.43335   7
  -7  -7   2 5.25888 1.09016   8
   7  -7  -2 3.59558 0.97553   7
   7  -7  -2 5.39588 1.60400   9
  -7   7   2 7.27714 1.41329   5
  -7   7   2 3.57575 3.41737   3
   6  -7  -2 47.1982 3.02199   7
  -6  -7   2 45.2504 3.23597   8
  -6  -7   2 49.9909 3.66540   4
  -6  -7   2 54.4668 3.60647   7
   6   7  -2 49.6048 8.62224   6
  -6   7   2 43.4706 8.27543   3
  -6   7   2 56.1363 3.40044   5
   5  -7  -2 13.9899 2.06244   9
  -5  -7   2 13.4070 2.23189   4
   5  -7  -2 13.1465 1.88305   7
  -5  -7   2 14.4225 2.11150   7
  -5   7   2 16.4483 4.50847   3
   5   7  -2 23.8760 4.55601   3
  -5   7   2 16.3720 1.90471   5
   5   7  -2 14.3766 3.68520   6
   4  -7  -2 5.46856 1.27801   7
   4  -7  -2 4.66897 1.35217   9
  -4  -7   2 4.22086 1.38311   7
  -4   7   2 0.24231 2.15888   3
   4   7  -2 0.84740 1.93277   3
  -3  -7   2 33.1231 4.77452   7
   3  -7  -2 27.1346 2.71940   9
   3   7  -2 30.1853 4.60665   3
  -3   7   2 29.8664 5.11222   3
   2  -7  -2 164.300 8.11042   9
  -2   7   2 192.191 22.8924   1
   2   7  -2 170.937 9.91652   3
  -2   7   2 162.900 12.2623   3
   1   7  -2 15.9358 2.92100   3
  -1   7   2 14.0373 3.41176   3
  -1   7   2 17.8569 10.0759   1
   0   7  -2 63.7762 7.60963   3
   0   7   2 65.2340 7.39024   3
  -1   7  -2 31.6878 9.29871   1
   1   7   2 18.6641 4.51173   3
  -1   7  -2 20.1495 3.24965   3
   2   7   2 135.002 11.1226   3
  -2   7  -2 123.223 8.84908   3
   3   7   2 87.7331 7.91349   6
   3   7   2 91.3766 9.25480   3
  -3   7  -2 93.4746 7.99108   3
  -4  -7  -2 159.481 7.85926   4
   4  -7   2 177.084 7.60084   7
  -4  -7  -2 167.124 7.63865   7
  -4  -7  -2 155.492 7.52159   8
   4   7   2 180.382 12.6709   6
   4   7   2 176.813 14.4500   3
  -4   7  -2 179.027 12.6054   3
  -5  -7  -2 26.9866 4.10346   8
  -5  -7  -2 20.0387 2.16817   7
   5  -7   2 23.2965 2.08865   7
  -5  -7  -2 23.5141 2.39939   4
   5  -7   2 22.9217 2.54531   9
   5   7   2 28.4594 6.92352   3
   5   7   2 15.8222 4.84718   6
  -5   7  -2 26.2552 2.54295   2
  -5   7  -2 27.0168 2.33485   5
  -6  -7  -2 73.8481 4.31511   4
  -6  -7  -2 74.3270 4.22853   8
   6  -7   2 71.7312 4.96511   9
   6   7   2 76.8877 10.3668   6
  -6   7  -2 75.7024 4.23585   5
   6   7   2 85.9810 11.1805   3
  -6   7  -2 69.8465 4.66747   2
   7  -7   2 8.64454 1.27555   7
  -7  -7  -2 5.55050 1.29451   4
  -7  -7  -2 4.61782 1.38578   7
  -7  -7  -2 5.28721 1.29403   8
   7  -7   2 3.82463 1.43799   9
   7   7   2 5.11243 5.74832   3
  -7   7  -2 4.70224 1.21455   5
   7   7   2 7.49382 7.55278   6
   8  -7   2 71.0358 3.82253   7
   8  -7   2 76.9570 5.47634   9
   8  -7   2 71.3939 4.34532   2
  -8  -7  -2 76.8433 4.27192   4
  -8  -7  -2 76.5409 4.27305   8
   8   7   2 72.2867 13.1887   6
  -9  -7  -2 1.34237 0.95311   8
   9  -7   2 -0.5313 0.94669   9
   9  -7   2 0.70479 1.12192   2
  -9   7  -2 -0.2008 0.90878   5
   9   7   2 -5.1477 7.29648   6
  10  -7   2 38.6949 4.02935   9
 -10  -7  -2 46.6536 3.17323   8
  10  -7   2 42.6375 3.29568   2
 -10   7  -2 41.0197 3.19711   5
 -11  -7  -2 19.6826 2.15638   8
  11  -7   2 21.7692 2.93527   9
  11  -7   2 17.0990 2.13847   2
 -11   7  -2 19.1593 2.07907   5
  12  -7   2 14.9769 2.52425   9
  12  -7   2 16.7178 2.09162   2
 -12  -7  -2 20.7558 2.07830   8
  12   7   2 12.1929 3.78629   9
 -12   7  -2 18.9644 1.79701   5
 -13  -7  -2 13.4995 1.75498   8
  13  -7   2 14.4205 2.66198   9
  13  -7   2 14.3447 1.85051   2
  13  -7   2 10.3437 2.30733   4
  13   7   2 7.96395 2.62905   9
 -14  -7  -2 4.39576 1.22572   8
  14  -7   2 2.73875 1.49977   9
  14  -7   2 4.99153 1.18808   2
  14   7   2 7.00978 1.13082   5
  15  -7   2 30.7043 2.83440   9
 -15  -7  -2 36.9726 2.22892   8
  16   7   2 0.66795 0.52836   5
  15  -8  -2 0.80508 0.94406   9
  14  -8  -2 -0.0702 0.94813   9
  13  -8  -2 3.53510 1.57845   9
 -13  -8   2 3.68365 0.92331   8
  12  -8  -2 1.87529 1.29483   4
 -12  -8   2 0.35573 0.81179   8
  12  -8  -2 3.53181 1.48627   9
 -12   8   2 2.02973 0.91574   5
  11  -8  -2 16.6305 2.48942   4
  11  -8  -2 18.6451 2.74325   9
 -11  -8   2 16.4414 1.76115   8
 -11   8   2 22.5927 2.20334   5
  10  -8  -2 26.6549 3.35383   9
  10  -8  -2 32.6233 3.23344   4
 -10  -8   2 30.6548 2.39365   8
  10  -8  -2 24.6241 1.92070   7
 -10   8   2 32.4264 2.78098   5
   9  -8  -2 0.36724 0.71446   7
  -9  -8   2 1.46117 0.70852   8
  -9  -8   2 0.53467 0.97170   7
   9  -8  -2 2.75842 1.21679   4
   9  -8  -2 0.86319 1.18198   9
  -9   8   2 1.14037 0.90435   5
  -8  -8   2 8.29664 1.64665   7
   8  -8  -2 8.86552 1.37086   7
   8  -8  -2 7.90394 2.03972   9
  -8  -8   2 11.2373 1.72482   8
  -8   8   2 8.23360 1.52763   5
  -7  -8   2 41.3086 2.89039   8
   7  -8  -2 44.3020 4.02817   9
  -7  -8   2 44.4116 3.21922   4
  -7  -8   2 44.2599 4.89734   7
   7  -8  -2 44.9825 3.99444   7
   7   8  -2 59.1186 10.8670   6
  -7   8   2 39.6883 3.12012   5
  -6  -8   2 28.6176 2.81504   7
   6  -8  -2 27.2511 3.15105   9
  -6  -8   2 28.3407 2.33818   8
   6  -8  -2 25.2084 2.29988   7
  -6  -8   2 24.0799 2.57849   4
  -6   8   2 26.1440 2.47208   5
  -6   8   2 48.3398 13.3463   3
   5  -8  -2 45.3315 3.88047   9
  -5  -8   2 46.6378 3.17728   8
   5  -8  -2 46.9047 3.36966   7
  -5  -8   2 48.2941 3.53698   4
  -5  -8   2 45.2610 3.50449   7
  -5   8   2 45.5290 9.55380   3
   5   8  -2 53.7965 8.47480   6
  -5   8   2 46.9389 3.17936   5
  -4  -8   2 123.628 5.84624   8
   4  -8  -2 118.900 5.89731   7
  -4  -8   2 116.055 6.37280   4
   4  -8  -2 123.073 6.76777   9
   4  -8  -2 107.480 6.60489   4
  -4  -8   2 117.625 6.15739   7
  -4   8   2 102.197 11.0612   3
  -4   8   2 116.578 7.40384   5
   4   8  -2 119.842 10.8550   6
  -3  -8   2 45.7912 3.55335   8
   3  -8  -2 43.3659 3.80328   4
  -3  -8   2 43.6009 3.71254   4
   3  -8  -2 48.5389 3.25382   7
  -3  -8   2 50.2048 3.50280   7
  -3   8   2 41.2375 7.38816   3
   2  -8  -2 18.9142 3.07265   4
  -2  -8   2 15.1629 2.00482   8
  -2  -8   2 19.4420 2.64706   7
   2  -8  -2 13.7947 1.87962   7
  -2  -8   2 18.5668 2.41163   4
  -2   8   2 22.1577 5.31512   3
  -1  -8   2 51.0669 3.75794   8
  -1  -8   2 51.8381 4.05103   4
   1  -8  -2 49.9217 4.15344   4
   1  -8  -2 58.9903 3.63687   7
  -1  -8   2 59.6429 3.88276   7
  -1   8   2 58.4148 9.27236   3
   0  -8  -2 22.2515 2.74545   4
   0  -8   2 24.9846 2.42166   7
   0  -8   2 21.0895 2.50107   8
   0  -8  -2 23.0859 2.30048   7
   0  -8   2 22.0418 2.73668   4
   0   8   2 24.8416 5.66846   3
  -1  -8  -2 44.7531 3.69039   4
   1  -8   2 43.2603 3.20021   7
  -1  -8  -2 41.9476 3.08047   7
  -1  -8  -2 43.0207 5.01276   8
  -1   8  -2 40.9877 5.27788   3
   1   8   2 47.3612 6.73502   3
  -2  -8  -2 71.9738 4.49086   8
  -2  -8  -2 71.8631 4.26518   7
   2  -8   2 71.9946 4.28754   7
  -2  -8  -2 65.9627 4.55240   4
  -2   8  -2 83.5407 7.32597   3
   2   8   2 64.1768 8.34131   3
  -3  -8  -2 25.0605 2.75967   4
   3  -8   2 24.9366 2.37636   7
  -3  -8  -2 20.6728 2.39325   8
  -3  -8  -2 27.9105 2.49732   7
  -4  -8  -2 54.3643 3.73223   7
  -4  -8  -2 58.6257 3.76058   8
  -4  -8  -2 57.0211 4.01039   4
   4  -8   2 60.7692 3.74479   7
  -4   8  -2 54.0095 5.11220   5
  -4   8  -2 53.0866 5.70884   2
   4   8   2 40.3487 8.63142   3
  -5  -8  -2 17.7691 2.07523   7
   5  -8   2 14.7967 2.00954   7
  -5  -8  -2 16.8081 2.02245   8
  -5  -8  -2 14.4157 2.14933   4
  -5   8  -2 14.9100 1.95105   5
  -5   8  -2 14.7588 2.21927   2
   6   8   2 2.63027 5.40455   6
  -7  -8  -2 5.02786 1.35655   8
   7  -8   2 6.30536 1.43700   7
  -7  -8  -2 1.90600 1.10410   7
   7   8   2 7.91641 7.30027   6
  -7   8  -2 1.73759 1.20844   5
   8  -8   2 10.7318 2.02520   9
  -8  -8  -2 12.4518 1.94351   4
  -8  -8  -2 13.5532 1.92001   8
   8  -8   2 11.4930 1.62173   7
  -8   8  -2 14.9304 2.11763   5
  -9  -8  -2 11.9764 1.71780   4
   9  -8   2 5.65195 1.90558   9
  -9  -8  -2 7.77172 1.53934   8
  -9   8  -2 12.3294 2.03334   5
  10  -8   2 21.4072 3.02286   9
 -10  -8  -2 20.5981 2.21249   8
 -11  -8  -2 11.9227 1.76116   8
  11  -8   2 10.5894 2.31994   9
 -11   8  -2 14.9368 1.90989   5
  12  -8   2 18.2647 2.72375   4
  12  -8   2 15.4385 2.44242   9
 -12  -8  -2 19.3375 1.98926   8
 -12   8  -2 18.6044 1.84323   5
  13  -8   2 4.37264 1.40513   9
 -13  -8  -2 5.20949 1.22020   8
  13  -8   2 0.91333 1.22157   4
  14  -8   2 4.12302 1.31291   9
  13  -9  -2 1.59718 1.14230   9
  12  -9  -2 -2.2625 1.05119   4
  12  -9  -2 1.49082 1.10435   9
 -12   9   2 0.05806 0.62259   5
  11  -9  -2 5.79363 1.67157   4
  11  -9  -2 2.86856 1.50656   9
 -11  -9   2 4.24696 1.29794   8
 -11   9   2 3.10833 1.03421   5
 -10  -9   2 3.87996 0.98871   8
  10  -9  -2 4.14396 2.06289   9
  10  -9  -2 3.38167 1.39197   4
  10  -9  -2 4.75541 0.94511   7
 -10   9   2 4.44513 1.25759   5
   9  -9  -2 -1.3226 0.58886   7
   9  -9  -2 0.24945 1.21530   9
  -9  -9   2 0.30863 0.78623   8
  -9  -9   2 1.23865 1.11271   7
  -9   9   2 0.14733 0.86007   5
  -8  -9   2 34.6800 2.59976   8
   8  -9  -2 34.8684 3.70115   4
   8  -9  -2 31.9228 2.39572   7
  -8  -9   2 33.6507 2.96627   7
   8  -9  -2 30.1954 3.47470   9
  -8   9   2 34.5354 3.00999   5
   7  -9  -2 6.48363 1.26175   7
   7  -9  -2 4.85493 1.72572   4
   7  -9  -2 6.93333 1.69479   9
  -7  -9   2 6.21036 1.28023   8
  -7  -9   2 7.47551 1.51634   7
  -7   9   2 10.8777 1.83655   5
   6  -9  -2 23.0216 3.29570   4
  -6  -9   2 22.1121 2.56830   4
  -6   9   2 25.5692 2.45492   5
  -5  -9   2 116.166 6.37121   7
   5  -9  -2 119.024 6.00652   7
  -5  -9   2 114.799 6.43702   4
   5  -9  -2 115.942 7.11288   4
  -5   9   2 123.459 7.06103   5
  -4  -9   2 36.1832 3.32794   4
  -4  -9   2 36.7832 2.87100   8
   4  -9  -2 33.3878 4.30562   4
  -4  -9   2 36.0475 4.85338   7
  -4   9   2 33.9771 2.86031   5
   3  -9  -2 54.7183 3.80678   7
  -3  -9   2 47.5484 3.64225   7
  -3  -9   2 39.1824 3.11141   8
   3  -9  -2 55.2300 4.42430   4
  -3  -9   2 42.7971 3.82638   4
  -3   9   2 43.2745 3.21329   5
  -2  -9   2 10.8807 1.93613   7
  -2  -9   2 9.12539 1.58858   8
   2  -9  -2 10.9618 2.24348   4
   2  -9  -2 10.7999 1.99394   7
  -2  -9   2 10.2159 2.06036   4
  -1  -9   2 15.1396 2.67409   4
  -1  -9   2 11.7958 1.99930   8
   1  -9  -2 10.9798 1.96657   7
  -1  -9   2 14.3811 2.37661   7
   1  -9  -2 11.5267 2.22213   4
   1  -9  -2 8.68570 2.00613   8
   0  -9  -2 75.4128 5.42645   4
   0  -9   2 82.1458 5.16802   8
   0  -9  -2 91.2804 5.43526   8
   0  -9   2 84.0393 5.55816   4
   0  -9   2 81.1806 4.90492   7
   0  -9  -2 83.7933 4.87073   7
   1  -9   2 8.30317 1.72916   7
   1  -9   2 12.2552 2.12669   8
  -1  -9  -2 7.15978 1.55304   7
  -1  -9  -2 6.17110 1.78429   4
  -1  -9  -2 12.0994 2.08516   8
   1  -9   2 9.85941 2.14841   4
  -2  -9  -2 5.19522 1.47872   7
   2  -9   2 9.35329 1.78363   7
   2  -9   2 5.87594 2.02237   4
  -2  -9  -2 6.79003 1.59554   8
  -2  -9  -2 7.90875 1.92053   4
   3  -9   2 34.7171 3.03901   7
  -3  -9  -2 36.9074 3.09316   7
   3  -9   2 42.9837 4.18887   4
  -3  -9  -2 36.6048 3.09007   8
  -3  -9  -2 38.7583 3.49948   4
  -3   9  -2 30.2217 2.75825   5
  -3   9  -2 36.5312 3.28893   2
  -4  -9  -2 139.099 8.16074   8
  -4   9  -2 125.104 6.36642   5
  -5  -9  -2 38.6646 3.11197   8
  -5  -9  -2 34.4014 3.19661   4
   5  -9   2 41.2815 3.46774   7
  -5  -9  -2 40.2610 3.20338   7
  -5   9  -2 32.4324 2.94456   5
   6  -9   2 20.5050 2.20981   7
  -6  -9  -2 20.5228 2.31808   7
  -6  -9  -2 29.9085 2.59278   8
  -6  -9  -2 20.4366 2.44179   4
  -6   9  -2 23.6766 2.48960   5
  -7  -9  -2 18.3407 2.14153   7
  -7  -9  -2 19.5195 2.19565   8
  -7  -9  -2 21.5924 2.33638   4
   7  -9   2 17.4147 1.85115   7
  -7   9  -2 20.5035 2.37795   5
  -8  -9  -2 48.6163 3.16463   4
  -8  -9  -2 47.2955 3.17920   7
  -8  -9  -2 51.2920 3.31466   8
   8  -9   2 45.1494 2.76881   7
  -8   9  -2 41.8466 3.47783   5
  -9  -9  -2 10.9750 1.49880   4
  -9  -9  -2 7.80053 1.47121   8
   9  -9   2 8.27079 1.11808   7
  10  -9   2 8.01311 1.86674   4
 -10   9  -2 14.2067 1.88131   5
  11  -9   2 15.4178 2.41940   9
 -11  -9  -2 17.8343 1.90142   8
  11  -9   2 18.8115 2.86684   4
 -11   9  -2 16.8728 1.92726   5
  12  -9   2 -0.0210 1.07444   4
 -12  -9  -2 0.88255 0.85262   8
  12  -9   2 0.88090 2.11590   9
 -12   9  -2 0.46157 0.75042   5
 -13  -9  -2 9.20917 1.38609   8
 -12  10   2 4.37428 0.95184   5
  11 -10  -2 1.93067 1.22644   4
 -11  10   2 3.18166 0.91272   5
  10 -10  -2 -0.2244 2.20503   9
 -10 -10   2 -1.3300 0.73966   8
  10 -10  -2 1.23062 0.67846   7
 -10 -10   2 0.93490 0.86329   7
 -10  10   2 1.55898 0.88194   5
   9 -10  -2 15.0875 1.57801   7
   9 -10  -2 14.4277 2.55219   4
  -9 -10   2 15.5855 1.84496   7
  -9  10   2 15.3466 1.89291   5
  -8 -10   2 1.65768 0.68301   8
   8 -10  -2 -2.0935 1.27572   9
  -8 -10   2 0.21811 0.88276   7
   8 -10  -2 1.84596 1.16153   4
   8 -10  -2 -0.1678 0.57935   7
  -8  10   2 0.87101 0.84193   5
  -7 -10   2 6.11429 1.18084   8
  -7 -10   2 9.80546 1.71773   4
   7 -10  -2 7.80422 2.70467   4
  -7  10   2 6.90154 2.38133   5
  -6 -10   2 8.45870 1.54632   4
   6 -10  -2 5.55188 1.73109   7
   6 -10  -2 7.52886 2.38287   4
  -6 -10   2 5.83000 1.27638   8
  -6 -10   2 3.89660 1.30720   7
  -6  10   2 10.2434 1.68922   5
  -5 -10   2 17.3160 2.25259   4
   5 -10  -2 11.3809 2.64545   7
   5 -10  -2 12.0070 2.41052   4
  -5 -10   2 18.0958 2.35711   7
  -5 -10   2 13.9812 1.76731   8
  -5  10   2 13.9254 2.00411   5
   4 -10  -2 32.4954 3.97948   7
   4 -10  -2 35.9225 3.93515   4
  -4 -10   2 37.9137 3.32995   7
  -4 -10   2 40.1604 3.49666   4
  -4 -10   2 36.8199 2.87732   8
  -4  10   2 39.8137 3.01656   5
  -3 -10   2 22.1540 2.67901   7
   3 -10  -2 11.7077 2.71067   7
   3 -10  -2 21.3177 3.18786   4
  -3 -10   2 21.2524 2.78668   4
  -3  10   2 21.8775 2.25203   5
   2 -10  -2 33.3317 3.70438   4
  -2 -10   2 31.3681 3.12909   7
  -2 -10   2 30.3685 2.82486   8
  -2 -10   2 30.0238 3.41567   4
   2 -10  -2 32.5117 3.39600   7
   2 -10  -2 27.5290 3.17355   8
  -1 -10   2 4.89626 1.54752   7
  -1 -10   2 6.44063 2.09374   4
  -1 -10   2 4.53141 1.37015   8
   1 -10  -2 3.71001 1.71418   4
   1 -10  -2 9.13120 2.12216   8
   1 -10  -2 5.29724 1.59558   7
   0 -10   2 2.59435 1.21316   7
   0 -10   2 2.23519 1.24597   8
   0 -10  -2 0.62001 1.37864   4
   0 -10   2 3.32263 1.52989   4
   0 -10  -2 0.95034 1.09853   8
   0 -10  -2 1.78465 1.23344   7
  -1 -10  -2 12.6427 2.24586   8
   1 -10   2 12.0354 2.20592   8
  -1 -10  -2 16.1349 2.22888   7
   1 -10   2 11.2966 2.64704   4
   1 -10   2 15.1504 2.37499   7
  -1 -10  -2 12.2491 2.42970   4
  -2 -10  -2 12.7642 2.32801   4
   2 -10   2 10.7221 2.33210   4
   2 -10   2 14.3127 2.41525   8
   2 -10   2 12.7570 2.15940   7
  -2 -10  -2 15.6477 2.22599   8
  -2 -10  -2 15.4934 2.37925   7
  -2  10  -2 9.25984 2.00780   5
  -3 -10  -2 29.0817 3.20074   4
   3 -10   2 27.6178 3.57333   4
  -3 -10  -2 28.6611 2.82765   7
   3 -10   2 29.1472 2.95903   7
  -3 -10  -2 20.6780 2.48099   8
  -3  10  -2 23.8348 2.45035   5
  -4 -10  -2 41.9317 3.15675   8
   4 -10   2 30.7929 3.82523   4
  -4 -10  -2 37.2217 3.11299   7
   4 -10   2 30.1600 3.57835   7
  -4 -10  -2 31.0712 3.20146   4
  -4  10  -2 30.1320 2.84585   5
  -5 -10  -2 126.073 6.17693   8
  -5 -10  -2 122.210 6.27024   7
  -5 -10  -2 115.834 6.38168   4
   5 -10   2 117.431 7.45901   4
   5 -10   2 122.794 6.61671   7
  -5  10  -2 123.967 6.19005   5
  -6 -10  -2 30.1234 2.66309   7
  -6 -10  -2 26.4897 2.65422   4
   6 -10   2 29.5600 2.79234   7
   6 -10   2 28.4783 3.52521   4
  -6 -10  -2 29.4668 2.55279   8
  -6  10  -2 28.2636 2.74801   5
  -7 -10  -2 11.1518 1.66464   7
  -7 -10  -2 8.45006 1.57738   8
  -7 -10  -2 5.98403 1.44616   4
   7 -10   2 10.9551 1.50622   7
   8 -10   2 6.87303 1.08872   7
  -8 -10  -2 6.16369 1.28069   8
  -8 -10  -2 7.02794 1.40595   7
  -8 -10  -2 5.36896 1.22609   4
   8 -10   2 3.28139 1.50294   4
  -8  10  -2 4.34847 1.38913   5
  -9 -10  -2 18.2179 1.88760   8
   9 -10   2 17.1389 2.21246   7
  -9 -10  -2 19.5101 1.88695   4
   9 -10   2 19.4992 2.84330   4
  -9  10  -2 21.1698 2.12351   5
  10 -10   2 6.97197 1.78146   4
 -10 -10  -2 7.66765 1.54797   8
 -10  10  -2 7.92140 1.51515   5
 -11 -10  -2 12.2033 1.35432   8
  11 -10   2 9.00309 1.74382   4
 -11  10  -2 14.5662 1.72715   5
 -12 -10  -2 8.37152 0.97167   8
  12 -10   2 7.33794 1.25596   4
 -12  10  -2 9.11818 1.15944   5
  12 -11  -2 5.80102 1.35033   8
  11 -11  -2 -0.0680 0.83736   4
 -11  11   2 1.55335 0.70878   5
  10 -11  -2 1.24727 1.06251   4
 -10  11   2 2.03697 1.17592   5
   9 -11  -2 3.97573 0.82925   7
  -9 -11   2 2.88006 1.17328   7
  -9  11   2 2.44013 0.96869   5
   8 -11  -2 0.09854 1.16337   4
   8 -11  -2 1.27671 0.79949   7
  -8 -11   2 -1.3177 1.36919   4
  -8 -11   2 -1.6877 0.88197   8
  -8 -11   2 1.21034 0.97180   7
  -8  11   2 0.71502 0.84075   5
   7 -11  -2 9.27186 2.13769   7
  -7 -11   2 6.91552 1.54369   7
  -7 -11   2 7.45501 1.36451   4
   7 -11  -2 5.48304 1.69372   4
  -7  11   2 8.53095 1.54043   5
   6 -11  -2 -1.5704 1.09706   4
  -6 -11   2 -0.8384 0.64476   8
  -6 -11   2 -0.5456 0.70607   4
   6 -11  -2 -1.4474 2.03100   7
  -6 -11   2 0.71711 0.94120   7
  -6  11   2 1.20965 0.85176   5
  -5 -11   2 2.33034 1.21678   7
  -5 -11   2 1.36696 0.85110   8
  -5 -11   2 1.98714 1.02797   4
   5 -11  -2 3.01546 2.67577   7
   5 -11  -2 0.06660 1.16674   4
  -5  11   2 4.95166 1.11967   5
  -4 -11   2 28.4259 4.98950   4
   4 -11  -2 23.8463 5.33399   4
  -4 -11   2 23.2632 2.09355   8
  -4  11   2 19.5546 2.26158   5
  -3 -11   2 4.73710 1.76405   8
   3 -11  -2 4.76462 3.10491   7
  -3 -11   2 6.54942 1.79072   7
   3 -11  -2 3.24494 1.40044   8
  -3 -11   2 6.06859 1.53372   4
   3 -11  -2 4.12981 1.54464   4
  -2 -11   2 8.27571 1.48799   8
  -2 -11   2 12.6937 2.20116   7
   2 -11  -2 11.1552 2.24534   8
   2 -11  -2 11.4335 2.58377   4
   2 -11  -2 8.46955 2.91138   7
  -2 -11   2 7.65378 2.06837   4
  -2  11   2 10.1052 1.84112   5
   1 -11  -2 8.33889 2.12139   4
   1 -11  -2 8.25059 2.11302   8
   1 -11  -2 12.5457 2.79139   7
  -1 -11   2 10.8011 2.32154   4
  -1 -11   2 8.81892 1.60057   8
  -1 -11   2 11.9942 2.14565   7
   0 -11  -2 43.0080 4.08133   4
   0 -11   2 39.2804 3.97553   4
   0 -11   2 44.2278 3.62614   7
   0 -11  -2 41.7775 3.87227   7
   0 -11  -2 46.4640 3.59996   8
   0 -11   2 45.8680 3.48535   8
  -1 -11  -2 28.4026 3.23148   4
   1 -11   2 26.0980 2.78305   7
   1 -11   2 27.6523 2.92066   8
  -1 -11  -2 28.6646 2.84489   8
   1 -11   2 26.9993 3.39222   4
  -1 -11  -2 30.5154 3.09040   7
  -2 -11  -2 43.1763 3.54533   7
  -2 -11  -2 42.4620 3.89990   4
   2 -11   2 44.0071 3.64582   7
   2 -11   2 38.6812 4.02568   4
   2 -11   2 46.1342 3.74810   8
  -2 -11  -2 48.0775 3.55018   8
  -2  11  -2 50.0586 3.62318   5
   3 -11   2 1.86433 1.27433   8
  -3 -11  -2 3.11070 1.15297   4
  -3 -11  -2 6.49182 1.51921   7
  -3 -11  -2 1.96472 1.15323   8
   3 -11   2 4.42716 2.43442   7
   3 -11   2 5.14475 1.60379   4
   4 -11   2 39.6366 3.62596   8
   4 -11   2 39.3796 6.49264   7
  -4 -11  -2 34.9829 4.61046   4
   4 -11   2 27.5898 4.87187   4
  -4 -11  -2 37.8238 4.73824   7
  -4 -11  -2 29.9779 2.73020   8
  -4  11  -2 34.9798 2.81034   5
   5 -11   2 5.34368 1.80695   4
  -5 -11  -2 8.49106 1.73039   7
   5 -11   2 9.03421 1.89612   8
  -5 -11  -2 10.4848 1.56484   8
   5 -11   2 9.05781 2.76615   7
  -5 -11  -2 7.34858 1.49098   4
  -5  11  -2 11.8689 1.77796   5
   6 -11   2 1.28475 1.89406   7
   6 -11   2 -0.0286 1.05806   4
  -6 -11  -2 -0.2182 0.68269   8
  -6 -11  -2 0.70854 0.74761   4
  -6 -11  -2 1.17198 1.11786   7
  -6  11  -2 1.33516 0.95090   5
   7 -11   2 6.55544 1.82268   4
  -7 -11  -2 7.06100 1.91584   7
  -7 -11  -2 8.39289 1.43051   4
   7 -11   2 9.89602 2.26991   7
  -7 -11  -2 8.05497 1.40033   8
  -7  11  -2 8.78504 1.65458   5
   8 -11   2 4.86099 1.03118   7
  -8 -11  -2 4.41006 1.10575   8
  -8 -11  -2 4.91120 2.24179   7
   8 -11   2 3.35655 1.49485   4
  -8 -11  -2 4.92346 1.43559   4
  -8  11  -2 3.76001 1.10091   5
  -9 -11  -2 13.3327 1.49134   8
   9 -11   2 16.5697 2.93087   4
  -9  11  -2 13.8033 1.81217   5
  10 -11   2 9.71003 1.66798   4
 -10 -11  -2 11.2222 1.36231   8
 -10  11  -2 12.0254 1.48084   5
  11 -11   2 17.8077 1.80267   4
 -11  11  -2 16.1091 1.48977   5
  12 -11   2 1.90844 0.72659   8
  11 -12  -2 1.52252 0.63078   8
  10 -12  -2 3.38104 1.01825   8
 -10  12   2 3.26578 0.70046   5
   9 -12  -2 14.3222 1.59858   4
   9 -12  -2 16.9116 2.04489   8
  -9  12   2 14.3631 1.47510   5
  -8 -12   2 11.0968 2.01943   7
   8 -12  -2 7.50150 1.54153   4
   8 -12  -2 6.44456 1.49815   8
   8 -12  -2 8.27284 0.95731   7
  -8  12   2 8.26255 1.33599   5
  -7 -12   2 3.66896 0.98321   4
   7 -12  -2 4.60238 2.06544   8
  -7 -12   2 4.58559 1.45802   7
   7 -12  -2 3.71223 1.01865   7
   7 -12  -2 8.25503 2.19805   4
  -7  12   2 6.21327 1.54636   5
   6 -12  -2 1.95815 1.28479   8
  -6 -12   2 0.57088 0.77906   4
  -6 -12   2 1.61280 1.09629   7
   6 -12  -2 1.37756 1.35358   4
   6 -12  -2 2.18485 2.00409   7
  -6  12   2 0.85308 0.79657   5
   5 -12  -2 5.06207 2.88455   7
   5 -12  -2 7.87411 1.88789   8
   5 -12  -2 9.46281 2.11476   4
  -5 -12   2 5.88822 1.34995   4
  -5 -12   2 5.51071 1.58274   7
  -5  12   2 6.14448 1.21319   5
  -4 -12   2 0.65062 1.07090   7
   4 -12  -2 3.23439 3.47134   7
   4 -12  -2 0.30385 1.06205   4
   4 -12  -2 -0.4497 1.01165   8
  -4 -12   2 -0.1078 0.81588   4
  -4 -12   2 1.84375 1.09642   8
  -4  12   2 0.64572 0.80242   5
  -3 -12   2 25.7622 2.64548   7
  -3 -12   2 24.9081 2.58745   4
  -3 -12   2 22.7207 2.06280   8
   3 -12  -2 21.5352 4.00545   7
   3 -12  -2 23.7644 3.08205   4
   3 -12  -2 25.0854 2.78215   8
  -3  12   2 23.0433 2.25587   5
   2 -12  -2 8.51825 1.69742   8
  -2 -12   2 10.3246 2.13322   7
   2 -12  -2 11.5344 2.60894   4
  -2 -12   2 12.0280 2.26021   4
   2 -12  -2 9.10092 3.63727   7
  -2 -12   2 9.37546 1.51742   8
  -2  12   2 12.2493 1.76247   5
   1 -12  -2 4.23535 1.71138   4
  -1 -12   2 4.67119 1.61422   7
   1 -12  -2 4.33308 3.38927   7
  -1 -12   2 3.43529 1.04852   8
   1 -12  -2 4.58828 1.42947   8
  -1 -12   2 3.78073 1.60941   4
   0 -12  -2 0.70260 0.84393   8
   0 -12   2 0.62292 0.87415   8
   0 -12  -2 2.06221 2.80193   7
   0 -12   2 0.79235 1.29185   4
   0 -12  -2 2.18030 1.15207   4
   0 -12   2 0.12606 1.53206   7
   1 -12   2 5.20532 2.42322   7
  -1 -12  -2 7.11100 1.50178   8
  -1 -12  -2 11.3036 3.18609   7
   1 -12   2 4.62243 1.21845   8
   1 -12   2 8.59380 2.27624   4
  -1 -12  -2 5.37322 1.57569   4
  -1  12  -2 6.39064 1.48912   5
   2 -12   2 6.03691 3.03971   7
  -2 -12  -2 5.06989 2.53746   7
  -2 -12  -2 4.80754 1.47963   4
  -2 -12  -2 4.31403 1.13485   8
   2 -12   2 4.14946 1.25377   8
   2 -12   2 3.48682 1.72599   4
  -2  12  -2 5.29475 1.51049   5
  -3 -12  -2 26.8814 2.86356   4
   3 -12   2 34.6600 3.02959   8
  -3 -12  -2 36.4212 4.15691   7
   3 -12   2 29.2028 4.00716   7
   3 -12   2 36.2071 3.67857   4
  -3 -12  -2 30.6648 2.57232   8
  -3  12  -2 40.7387 3.11602   5
   4 -12   2 1.39439 1.18702   8
  -4 -12  -2 1.95292 1.06797   4
  -4 -12  -2 2.25284 2.16084   7
  -4 -12  -2 0.39891 0.70100   8
   4 -12   2 2.37387 1.43164   4
   4 -12   2 1.71548 2.90399   7
  -4  12  -2 1.63473 0.88220   5
   5 -12   2 3.79466 1.37869   4
  -5 -12  -2 3.47312 1.01283   4
  -5 -12  -2 5.17246 2.37992   7
  -5 -12  -2 3.21953 0.91788   8
   5 -12   2 3.58899 1.37534   8
   5 -12   2 3.07236 2.83260   7
  -5  12  -2 7.42565 1.39833   5
   6 -12   2 -2.3645 2.90622   7
  -6 -12  -2 0.15507 0.68789   8
  -6 -12  -2 -0.8696 1.28978   4
   6 -12   2 0.46006 1.21414   8
   6 -12   2 0.17186 0.94885   4
  -6 -12  -2 -0.3951 3.12383   7
  -6  12  -2 0.45604 0.71768   5
   7 -12   2 3.56635 1.19098   8
   7 -12   2 5.87882 1.08701   7
  -7 -12  -2 4.93655 2.70854   7
   7 -12   2 8.21451 2.11351   4
  -7  12  -2 6.96144 1.81259   5
   8 -12   2 1.40034 1.16299   4
   8 -12   2 4.81202 1.29115   8
  -8 -12  -2 3.04032 2.05879   7
  -8 -12  -2 4.58648 0.86105   4
  -8 -12  -2 4.07492 0.77085   8
  -8  12  -2 3.34381 1.00973   5
   9 -12   2 2.30971 0.95958   4
   9 -12   2 1.55775 0.90127   8
  -9  12  -2 2.44421 0.75096   5
  10 -12   2 11.6319 1.33405   4
 -10  12  -2 9.94321 1.07663   5
   9 -13  -2 4.44687 0.89121   8
  -9  13   2 3.93331 0.61773   5
   8 -13  -2 4.35865 0.84243   4
   8 -13  -2 4.68449 0.99348   8
  -8  13   2 4.64056 0.75279   5
   7 -13  -2 6.42912 1.19607   4
   7 -13  -2 5.61843 0.73841   7
  -7 -13   2 6.92334 2.21183   7
   7 -13  -2 6.32076 1.18670   8
  -7  13   2 7.56975 1.01777   5
   6 -13  -2 0.42109 0.63614   7
   6 -13  -2 0.88448 0.81025   8
   6 -13  -2 0.90596 0.97559   4
  -6 -13   2 1.49592 2.18556   7
  -6 -13   2 -0.1258 1.14336   4
  -6  13   2 0.50897 0.56795   5
  -5 -13   2 -0.6035 1.96847   7
  -5 -13   2 0.81832 0.71832   4
   5 -13  -2 0.48667 0.74022   8
   5 -13  -2 0.34334 0.81504   4
   5 -13  -2 -0.5612 1.59533   7
  -5  13   2 0.74413 0.60360   5
   4 -13  -2 6.75107 2.69604   7
  -4 -13   2 11.1127 1.54852   4
  -4 -13   2 13.0940 2.65853   7
   4 -13  -2 10.0721 1.62617   8
  -4  13   2 12.0218 1.50392   5
  -3 -13   2 3.78790 1.07006   4
   3 -13  -2 6.23605 1.62278   4
  -3 -13   2 6.28851 2.34199   7
   3 -13  -2 5.14289 1.25215   8
   3 -13  -2 6.38170 3.44088   7
  -3  13   2 6.26032 1.10289   5
  -2 -13   2 2.67007 0.95605   8
  -2 -13   2 1.49801 1.27012   4
   2 -13  -2 -0.5966 3.59527   7
   2 -13  -2 0.92473 1.04846   4
  -2 -13   2 3.99334 2.55316   7
   2 -13  -2 1.87333 0.80184   8
  -2  13   2 -0.0835 0.59663   5
  -1 -13   2 4.16075 1.39041   4
   1 -13  -2 1.20745 3.23187   7
  -1 -13   2 1.39484 2.82468   7
   1 -13  -2 2.93021 1.15233   4
  -1 -13   2 3.40261 0.87493   8
   1 -13  -2 2.18951 0.88555   8
  -1  13   2 0.58511 0.69130   5
   0 -13   2 47.6587 5.33411   7
   0 -13  -2 50.5917 3.16237   8
   0 -13  -2 52.0539 3.77886   4
   0 -13  -2 55.0335 6.18026   7
   0 -13   2 50.5358 2.84771   8
   0 -13   2 48.1834 3.66734   4
   1 -13   2 -0.3506 0.60466   8
  -1 -13  -2 0.31599 0.77592   8
   1 -13   2 0.17482 3.32606   7
  -1 -13  -2 -1.7736 3.12653   7
  -1 -13  -2 0.83065 1.03846   4
   1 -13   2 0.66401 0.99367   4
  -1  13  -2 -0.8380 0.75299   5
   2 -13   2 1.80329 0.81993   8
  -2 -13  -2 0.87206 0.75714   8
   2 -13   2 2.64313 1.29624   4
   2 -13   2 0.49712 2.95882   7
  -2 -13  -2 5.80991 3.61780   7
  -2 -13  -2 1.59544 0.91506   4
  -2  13  -2 1.77096 0.84173   5
   3 -13   2 4.62954 0.98001   8
  -3 -13  -2 2.31222 0.82411   8
  -3 -13  -2 6.45480 1.52504   4
  -3 -13  -2 6.82422 5.47933   7
   3 -13   2 3.22035 1.35489   4
   3 -13   2 1.31078 6.00711   7
  -3  13  -2 3.66976 0.91654   5
  -4 -13  -2 10.5600 1.22096   8
   4 -13   2 10.2035 3.11530   7
   4 -13   2 5.78035 1.11940   8
  -4 -13  -2 7.57164 3.03727   7
  -4 -13  -2 9.27288 1.40079   4
   4 -13   2 7.24520 2.18022   4
  -4  13  -2 8.52342 1.30350   5
  -5 -13  -2 2.42373 2.84779   7
   5 -13   2 1.17927 0.84606   8
  -5 -13  -2 0.48977 0.53240   8
   5 -13   2 -0.0612 1.98695   7
  -5 -13  -2 0.09450 0.62735   4
   5 -13   2 1.60597 1.16076   4
  -5  13  -2 2.06606 0.77837   5
  -6 -13  -2 5.41543 2.57289   7
   6 -13   2 5.35039 1.07594   7
   6 -13   2 3.83001 1.31309   4
   6 -13   2 5.23094 1.23825   8
  -6 -13  -2 4.38477 1.03347   4
  -6  13  -2 6.17701 1.06057   5
   7 -13   2 -0.3464 0.55110   8
   7 -13   2 0.45689 0.81322   4
  -7  13  -2 -0.2216 0.46202   5
   8 -13   2 1.58262 0.78272   4
  -8  13  -2 4.19362 0.94797   5
   6 -14  -2 1.97139 0.70224   4
  -6  14   2 2.34978 0.52865   5
   5 -14  -2 3.40301 0.80212   4
   5 -14  -2 2.89029 0.53941   7
  -5 -14   2 5.51035 2.13677   7
   4 -14  -2 3.03883 1.26092   7
   4 -14  -2 4.22069 0.81781   8
  -4 -14   2 2.41016 3.71758   7
   4 -14  -2 3.04370 0.84710   4
  -4  14   2 4.77792 0.70790   5
  -3 -14   2 3.83524 0.75395   4
   3 -14  -2 8.12376 1.34571   4
   3 -14  -2 4.98328 0.90119   8
   3 -14  -2 4.58656 1.47582   7
  -3 -14   2 4.31589 2.70196   7
  -3  14   2 4.32212 0.76904   5
   2 -14  -2 4.39808 1.12946   4
   2 -14  -2 3.65461 2.04526   7
  -2 -14   2 4.68924 1.08539   4
   2 -14  -2 4.12782 0.74572   8
  -2 -14   2 6.43607 2.83711   7
  -1 -14   2 4.23551 0.93360   4
  -1 -14   2 4.25036 2.65189   7
   1 -14  -2 4.98871 2.85441   7
   1 -14  -2 5.74623 1.13477   4
   1 -14  -2 3.08109 0.71315   8
   0 -14  -2 -0.1700 2.44331   7
   0 -14  -2 1.47041 0.83872   4
   0 -14   2 0.76474 0.74531   4
   0 -14   2 1.21971 3.09856   7
   0 -14  -2 1.36105 0.56460   8
  -1 -14  -2 11.0523 2.76495   7
   1 -14   2 13.0697 1.63954   4
   1 -14   2 16.8657 3.25674   7
  -1 -14  -2 12.8314 1.56989   4
   2 -14   2 7.40345 2.69854   7
  -2 -14  -2 5.64337 1.05738   4
  -2 -14  -2 2.76955 2.80157   7
   2 -14   2 5.04242 1.15641   4
  -2  14  -2 5.66735 1.02386   5
  -3 -14  -2 4.15865 2.50804   7
   3 -14   2 6.14828 1.17394   4
   3 -14   2 5.85380 2.02359   7
  -3 -14  -2 5.29920 1.11025   4
  -3  14  -2 8.88825 0.98922   5
   4 -14   2 5.11053 0.98774   7
  -4 -14  -2 3.49757 0.59958   4
   4 -14   2 4.81047 1.13256   4
  -4 -14  -2 4.30386 2.03108   7
  -4  14  -2 6.13714 0.82001   5
   5 -14   2 3.74593 0.69443   7
   5 -14   2 1.00663 0.62634   4
  -5 -14  -2 2.07974 1.50780   7
  -5  14  -2 1.50939 0.49545   5
  19   0  -3 0.16861 0.47123   2
  18   0  -3 6.49844 1.04426   5
  18   0  -3 8.44457 1.47378   2
  17   0  -3 5.27536 1.31502   2
  17   0  -3 6.57385 1.30853   5
  17   0  -3 4.54684 1.39437   9
  16   0  -3 5.48129 1.66196   2
  16   0  -3 2.63206 1.32941   9
  16   0  -3 5.47517 1.32274   5
  15   0  -3 33.3248 3.88884   9
  15   0  -3 38.2233 3.58200   2
  15   0  -3 31.9924 4.04927   5
  14   0  -3 0.89987 0.98496   5
  14   0  -3 0.42206 1.31171   9
  14   0  -3 1.80116 1.10892   2
  13   0  -3 77.0743 5.12125   2
 -13   0   3 81.6687 4.84114   8
  13   0  -3 74.5243 4.47721   5
  13   0  -3 97.0002 15.4330   6
  13   0  -3 90.1347 6.31038   9
  12   0  -3 4.35503 1.67992   9
  12   0  -3 8.19645 5.16621   6
  12   0  -3 1.40132 1.13889   2
 -12   0   3 2.83511 1.10686   8
  12   0  -3 3.74485 1.08024   5
  11   0  -3 33.0025 8.31363   6
 -11   0   3 20.4230 2.19497   8
  11   0  -3 19.7166 2.77999   9
  11   0  -3 23.8563 2.54767   2
  10   0  -3 1.75869 1.01583   9
 -10   0   3 2.47995 0.87684   8
  10   0  -3 2.34217 2.38083   6
   9   0  -3 5.58780 3.11518   6
   9   0  -3 9.89875 1.94570   9
   8   0  -3 0.36689 7.69090   1
  -8   0   3 5.82606 8.29475   1
  -7   0   3 -1.4851 5.18918   1
   7   0  -3 9.27927 7.06040   1
   6   0  -3 71.5715 7.20611   3
   6   0  -3 76.1183 12.5216   1
  -6   0   3 69.0064 12.2947   1
   5   0  -3 5.87106 2.14930   3
   5   0  -3 16.3008 10.9487   1
  -5   0   3 5.25273 2.65345   1
  -4   0   3 508.998 31.7038   1
  -4   0   3 528.391 22.0604   3
   4   0  -3 546.091 32.7226   1
   4   0  -3 580.760 22.9256   3
   3   0  -3 93.0525 10.6620   1
  -3   0   3 102.129 6.00527   3
   3   0  -3 99.1516 6.18046   3
  -3   0   3 102.224 10.8398   1
  -1   0   3 3.79892 1.77583   1
   1   0  -3 2.62447 1.31908   1
   1   0  -3 4.47311 1.01104   3
  -1   0   3 3.99597 0.89928   3
   1   0  -3 3.32712 0.86433   6
   0   0  -3 0.49562 0.81138   1
   0   0   3 0.48242 0.46381   3
   0   0  -3 -0.0537 0.36611   6
   0   0   3 0.51445 0.48030   6
   0   0   3 1.92500 1.16785   1
   1   0   3 15.8839 1.88022   6
   1   0   3 15.8694 4.45805   1
  -1   0  -3 14.5182 3.80247   1
  -1   0  -3 15.2115 1.90108   6
   2   0   3 77.8381 5.19690   6
   3   0   3 3.80943 2.27169   6
   3   0   3 0.54096 1.77363   1
  -3   0  -3 2.51326 2.26617   1
   4   0   3 708.734 29.0323   3
   4   0   3 713.767 39.7868   1
   4   0   3 739.476 29.7691   6
  -4   0  -3 709.442 40.0334   1
   5   0   3 47.2865 5.17737   3
   5   0   3 59.8678 6.28444   6
  -5   0  -3 60.3884 11.8732   1
   5   0   3 62.2214 11.5556   1
  -7   0  -3 13.2280 8.73516   1
   7   0   3 13.6519 4.12723   6
   8   0   3 138.281 12.4078   6
   9   0   3 12.4074 4.39304   6
  10   0   3 201.665 17.2669   6
 -10   0  -3 172.642 8.14584   8
  10   0   3 198.615 8.90557   2
 -11   0  -3 44.8217 3.14469   8
  11   0   3 43.5629 8.51834   6
  11   0   3 40.1151 3.44044   2
  12   0   3 75.0269 5.90170   9
  12   0   3 72.8164 12.9428   6
  12   0   3 68.3726 4.92087   2
 -13   0  -3 51.3273 3.73618   8
  13   0   3 47.4699 4.68769   9
  13   0   3 47.3853 9.84172   6
  13   0   3 44.2568 4.01619   2
  14   0   3 127.000 8.08347   9
  14   0   3 122.046 6.89651   2
 -14   0  -3 123.035 6.53920   8
  15   0   3 52.0108 5.06930   9
  15   0   3 52.6540 3.68775   5
  15   0   3 52.6706 4.09690   2
  16   0   3 7.57374 1.72538   2
  16   0   3 8.81402 2.22695   9
  16   0   3 8.30837 1.54351   5
  17   0   3 2.13443 1.01668   5
  17   0   3 1.03854 1.33689   2
  17   0   3 0.32587 0.94609   9
  18   0   3 0.65674 0.68208   9
  18   0   3 -0.2114 0.57197   2
  18   0   3 0.83639 0.60274   5
  19  -1  -3 2.28207 0.67151   2
  19   1  -3 0.94671 0.56086   2
  19   1  -3 1.76459 0.53421   5
  18  -1  -3 1.87963 0.67933   5
  18  -1  -3 1.78045 1.01097   9
  18  -1  -3 2.51786 0.93487   2
  18   1  -3 2.47863 0.80634   5
  18   1  -3 2.40514 0.80132   2
  18   1  -3 0.49111 0.76797   9
  17  -1  -3 -0.2444 0.88731   9
  17  -1  -3 1.49875 0.78459   5
  17  -1  -3 1.20652 1.03024   2
  17   1  -3 0.56480 0.79870   5
  17   1  -3 0.35689 0.78885   9
  16  -1  -3 3.77070 1.16410   5
  16  -1  -3 2.10779 1.06422   2
  16  -1  -3 2.96426 1.61872   9
  16   1  -3 4.23627 1.43312   2
  16   1  -3 4.47888 1.55399   9
  16   1  -3 3.47460 1.16044   5
  15  -1  -3 1.21625 1.07781   2
  15  -1  -3 3.19883 1.37607   5
  15  -1  -3 1.06358 1.15420   9
  15   1  -3 3.79619 1.16949   5
  15   1  -3 3.87052 1.21991   2
  15   1  -3 1.45531 1.39749   9
  14  -1  -3 20.9100 2.32917   5
 -14  -1   3 18.4498 2.23579   8
  14  -1  -3 19.6888 3.13052   9
  14  -1  -3 21.5290 2.66298   2
  14   1  -3 22.6933 2.39941   5
  14   1  -3 23.3121 2.67494   2
  14   1  -3 15.4968 3.00170   9
  13  -1  -3 8.77385 1.65415   5
  13  -1  -3 5.54782 1.57511   2
 -13  -1   3 6.24578 1.48655   8
  13  -1  -3 -0.2647 6.24682   6
  13  -1  -3 7.47272 2.71690   9
  13   1  -3 7.88637 1.63377   5
  13   1  -3 6.94521 1.71667   2
  13   1  -3 7.73471 2.38528   9
  13   1  -3 24.2637 9.05981   6
  12  -1  -3 0.03179 1.07539   9
 -12  -1   3 -0.8618 0.78926   8
  12  -1  -3 0.94447 1.07591   2
  12  -1  -3 7.36652 4.91926   6
  12  -1  -3 0.33285 0.80592   5
  12   1  -3 1.84628 0.89603   2
  12   1  -3 0.12616 3.73951   6
  12   1  -3 1.55226 1.30155   9
  11  -1  -3 12.3952 1.75030   5
  11  -1  -3 14.7759 2.38543   2
 -11  -1   3 11.2706 1.59449   8
  11  -1  -3 22.7872 8.50705   6
  11  -1  -3 13.4971 2.36607   9
  11   1  -3 17.3188 5.81284   6
 -11   1   3 15.7341 1.94625   8
  11   1  -3 9.79813 2.05813   2
  11   1  -3 15.0781 2.31358   9
  10  -1  -3 0.32967 1.38921   9
  10  -1  -3 3.46628 2.40358   6
  10  -1  -3 2.57768 0.99454   2
 -10  -1   3 3.82436 0.88840   8
  10   1  -3 2.23165 1.13889   9
  10   1  -3 4.73667 2.56583   6
 -10   1   3 1.35420 0.89830   8
   9  -1  -3 4.50335 3.08461   6
   9  -1  -3 9.72346 1.97798   9
   8  -1  -3 31.1186 2.81171   9
   8  -1  -3 33.1947 12.7441   1
   7  -1  -3 8.23593 8.17577   1
  -7  -1   3 13.2379 7.82198   1
  -7   1   3 20.4052 9.42240   1
   7   1  -3 10.2989 8.26647   1
  -6  -1   3 772.590 45.9610   1
   6  -1  -3 799.384 51.8060   1
  -6   1   3 821.923 33.8868   3
   6   1  -3 759.084 33.6856   3
   6   1  -3 881.994 49.6941   1
  -6   1   3 775.282 54.5806   1
  -5  -1   3 5.62542 3.71051   1
   5  -1  -3 20.3275 5.52838   3
   5  -1  -3 13.4038 7.28595   1
  -5   1   3 12.9416 6.29165   1
   5   1  -3 11.5909 2.80885   3
   5   1  -3 16.4572 6.40215   1
  -5   1   3 21.7144 3.30444   3
   4  -1  -3 794.606 32.4147   3
   4  -1  -3 832.262 45.5331   1
  -4  -1   3 808.278 40.3328   1
  -4   1   3 819.088 31.8456   3
   4   1  -3 835.106 41.4923   1
  -4   1   3 775.044 43.8702   1
   4   1  -3 832.483 31.5251   3
   3  -1  -3 69.1824 9.61776   1
  -3  -1   3 66.8145 8.05062   1
   3  -1  -3 60.8443 5.20553   3
  -3   1   3 68.2034 9.86133   1
   3   1  -3 66.1222 4.57536   3
   3   1  -3 79.6195 8.92959   1
  -3   1   3 62.5245 5.06635   3
  -2  -1   3 4493.18 152.558   1
   2  -1  -3 4458.91 157.718   1
   2  -1  -3 4348.44 147.652   3
  -2   1   3 4384.55 156.911   1
   2   1  -3 3960.31 152.194   1
   2   1  -3 4395.12 145.954   3
   1  -1  -3 83.2888 4.99734   3
  -1  -1   3 88.3501 7.06971   1
   1  -1  -3 72.5660 3.69363   6
   1  -1  -3 72.0138 7.33980   1
  -1   1   3 76.3749 7.44006   1
   1   1  -3 89.7819 7.05529   1
  -1   1   3 78.9417 4.85094   3
   1   1  -3 79.4080 3.34029   3
   0  -1  -3 103.833 7.56307   1
   0  -1  -3 97.2951 4.67380   6
   0  -1   3 95.4512 4.99633   6
   0  -1  -3 101.760 5.47677   3
   0   1   3 99.0764 7.38401   1
   0   1  -3 99.6191 5.16324   6
   0   1   3 97.7124 5.45850   3
   0   1   3 103.106 4.67726   6
   0   1  -3 93.2640 7.98615   1
  -1  -1  -3 51.0801 3.53832   6
   1  -1   3 47.2715 6.19873   1
   1  -1   3 52.4314 2.99992   3
  -1  -1  -3 60.3651 5.52874   1
  -1  -1  -3 51.1911 5.29373   1
   1  -1   3 44.9155 3.44165   6
  -1   1  -3 47.9250 3.57712   6
  -1   1  -3 60.7946 7.15100   1
   1   1   3 50.3860 3.49767   6
   2  -1   3 798.749 29.3089   3
  -2  -1  -3 832.352 35.0893   1
   2  -1   3 829.662 39.0024   1
   2  -1   3 787.393 29.7411   6
   2   1   3 816.361 35.0040   1
  -2   1  -3 755.901 38.4825   1
  -2   1  -3 801.801 30.2815   6
   2   1   3 779.697 30.1152   6
   3  -1   3 25.5179 3.25540   3
  -3  -1  -3 26.6000 5.62384   1
   3  -1   3 24.3553 3.52653   6
   3  -1   3 32.2878 8.11813   1
  -3   1  -3 29.0380 8.11600   1
   3   1   3 27.2792 6.32583   1
   3   1   3 23.6456 3.60263   6
  -3   1  -3 22.2277 3.31836   6
   4  -1   3 76.2211 6.06025   3
   4  -1   3 73.9464 12.1356   1
   4   1   3 67.1398 10.4146   1
  -4   1  -3 70.1665 11.8828   1
   5  -1   3 64.1862 6.23237   3
   5  -1   3 67.7261 6.41333   6
  -5  -1  -3 56.6479 10.9493   1
   5  -1   3 79.7125 13.0949   1
  -5   1  -3 70.1865 13.4967   1
   5   1   3 57.9697 9.98988   1
   5   1   3 66.9672 6.69187   6
  -6  -1  -3 147.656 18.2190   1
   6  -1   3 155.834 11.1051   6
   6  -1   3 198.945 26.5046   1
  -6   1  -3 137.395 20.8522   1
   6   1   3 127.576 16.8437   1
   6   1   3 142.106 11.1508   6
  -7  -1  -3 37.4537 12.0222   1
   7  -1   3 59.6159 7.09441   6
   7  -1   3 50.7665 15.4838   1
   7   1   3 67.9291 14.5980   1
  -7   1  -3 34.8630 11.9225   1
   7   1   3 83.1830 13.6163   6
   8  -1   3 148.026 30.7957   1
   8  -1   3 121.735 11.4826   6
   8   1   3 128.847 12.2184   6
  -8   1  -3 116.395 22.7044   1
   9  -1   3 19.4793 4.82686   6
   9   1   3 15.9915 4.94124   6
  10  -1   3 79.6312 10.7189   6
 -10  -1  -3 68.4184 3.88593   8
 -10   1  -3 66.2739 3.95628   8
  10   1   3 57.4869 4.25119   2
  10   1   3 78.5765 10.8540   6
  11  -1   3 34.0419 3.64088   9
 -11  -1  -3 35.3164 2.63151   8
  11  -1   3 28.6690 3.03876   2
  11  -1   3 45.9079 9.61647   6
 -11   1  -3 31.4527 2.71057   8
  11   1   3 25.1830 7.17230   6
  11   1   3 25.6287 2.94437   2
  12  -1   3 134.125 8.28248   9
  12  -1   3 131.928 16.7332   6
 -12  -1  -3 107.365 7.97952   8
  12   1   3 128.067 7.07432   2
  12   1   3 135.257 16.5234   6
 -12   1  -3 143.502 7.41455   8
  13  -1   3 10.6041 2.31263   2
  13  -1   3 8.51609 2.34684   9
 -13  -1  -3 7.82273 1.67953   8
  13  -1   3 2.29744 7.05294   6
  13   1   3 7.78384 1.93876   2
  13   1   3 6.94253 2.23701   9
  13   1   3 11.0125 13.2902   6
 -13   1  -3 11.1920 2.04576   8
  14  -1   3 28.6797 2.64691   5
 -14  -1  -3 30.7317 2.90077   8
  14  -1   3 25.4641 3.77571   9
  14  -1   3 27.0487 3.09999   2
  14   1   3 25.6061 3.59771   9
  14   1   3 34.5112 3.24090   2
  15  -1   3 30.3826 3.12612   2
 -15  -1  -3 32.0400 2.94061   8
  15  -1   3 27.2938 3.63283   9
  15  -1   3 31.4260 2.77461   5
  15   1   3 29.4997 2.77079   5
  15   1   3 30.1906 2.99709   2
  15   1   3 30.0463 3.70181   9
  16  -1   3 6.57341 2.07602   9
  16  -1   3 5.06219 1.46381   2
  16  -1   3 5.07850 1.30729   5
  16   1   3 5.97906 2.06115   9
  16   1   3 5.63992 1.66042   2
  16   1   3 5.34038 1.31759   5
  17  -1   3 -0.4393 0.61436   9
  17  -1   3 0.15187 0.86733   5
  17  -1   3 0.10219 0.97897   2
  17   1   3 0.22751 1.01265   5
  17   1   3 0.23103 0.89561   9
  17   1   3 0.72225 0.81405   2
  18  -1   3 1.51008 0.77326   2
  18  -1   3 0.61220 0.77297   9
  18   1   3 0.75210 0.67190   9
  18   1   3 1.72229 0.73416   5
  18   1   3 1.69510 0.77915   2
  19   2  -3 2.66531 0.66144   5
  18  -2  -3 0.46750 0.70708   9
  18  -2  -3 1.34010 0.76747   2
  18   2  -3 1.46148 0.71565   5
  18   2  -3 0.27629 0.77905   9
  18   2  -3 1.21189 0.71090   2
  17  -2  -3 14.3271 2.13542   2
  17  -2  -3 11.3102 1.61689   5
  17  -2  -3 7.74313 1.83737   9
  17   2  -3 11.6090 1.78496   2
  17   2  -3 10.3632 1.58245   5
  16  -2  -3 4.57245 1.11653   5
  16  -2  -3 4.48714 1.43183   2
  16  -2  -3 4.07884 1.75319   9
  16   2  -3 1.69172 1.13843   9
  16   2  -3 4.57220 1.27195   5
  16   2  -3 5.07747 1.42962   2
  15  -2  -3 8.98909 1.52501   5
  15  -2  -3 9.11788 2.00402   2
  15  -2  -3 10.4722 2.60413   9
  15   2  -3 8.09495 1.64934   5
  15   2  -3 10.2093 1.82559   2
  15   2  -3 8.24348 2.05524   9
  14  -2  -3 18.9463 2.21983   5
  14  -2  -3 21.3913 3.11748   9
 -14  -2   3 21.7903 2.35106   8
  14  -2  -3 23.8642 2.76006   2
  14   2  -3 22.7840 2.36503   5
  14   2  -3 20.9315 2.51841   2
  14   2  -3 18.6355 2.85606   9
  13  -2  -3 18.4194 9.01614   6
 -13  -2   3 5.30717 1.26130   8
  13  -2  -3 7.27895 1.48582   5
  13  -2  -3 4.43941 1.46660   2
  13  -2  -3 5.14001 1.92053   9
  13   2  -3 4.69828 5.71898   6
  13   2  -3 5.84736 1.47476   5
  13   2  -3 6.05199 1.62355   2
  13   2  -3 3.95506 2.16972   9
 -12  -2   3 11.1602 1.85692   8
  12  -2  -3 12.3222 6.75429   6
  12  -2  -3 11.3674 2.50434   9
  12   2  -3 13.4708 5.66516   6
  12   2  -3 11.4379 2.12282   2
  12   2  -3 12.3090 2.49976   9
  11  -2  -3 12.3775 5.76563   6
  11  -2  -3 14.8007 2.46700   9
 -11  -2   3 10.1907 1.56006   8
  11  -2  -3 10.3743 1.57746   5
  11  -2  -3 8.56250 1.81630   2
  11   2  -3 13.5276 4.83304   6
  11   2  -3 12.3754 2.07085   9
  11   2  -3 11.7162 2.02309   2
  10  -2  -3 14.1596 2.72304   9
  10  -2  -3 16.9432 2.08021   2
  10  -2  -3 13.2945 1.63483   5
 -10  -2   3 12.0360 1.64006   8
  10  -2  -3 18.4699 5.11055   6
  10   2  -3 10.8029 3.97938   6
   9  -2  -3 12.6474 2.01951   9
   9  -2  -3 12.4947 4.43149   6
   8  -2  -3 13.9893 4.13839   6
  -8   2   3 -8.7786 12.0293   1
  -7  -2   3 40.6693 13.5154   1
   7  -2  -3 63.3804 4.05454   9
   7  -2  -3 66.1586 7.08297   6
   7  -2  -3 64.5112 15.2760   1
  -7   2   3 66.0658 7.27918   3
  -7   2   3 62.7370 17.2528   1
   7   2  -3 61.1571 13.0283   1
   6  -2  -3 99.3241 18.1208   1
   6  -2  -3 115.952 8.70752   6
  -6   2   3 136.466 18.8844   1
  -6   2   3 114.557 9.07609   3
   6   2  -3 101.567 14.7666   1
   6   2  -3 97.1610 8.30911   3
   5  -2  -3 106.031 15.7846   1
  -5  -2   3 83.7338 10.3881   1
   5  -2  -3 72.4357 7.44133   3
  -5   2   3 88.3498 7.23923   3
   5   2  -3 75.9689 6.33264   3
  -5   2   3 92.7930 14.7267   1
   5   2  -3 79.5080 11.7832   1
   4  -2  -3 601.125 38.3358   1
  -4  -2   3 571.491 30.8376   1
   4  -2  -3 571.519 25.8245   3
  -4   2   3 594.968 38.3758   1
  -4   2   3 622.481 25.1909   3
   4   2  -3 551.312 23.1827   3
   4   2  -3 590.590 31.1269   1
   3  -2  -3 22.7611 6.18666   1
  -3  -2   3 28.7149 4.83397   1
   3  -2  -3 29.7473 3.96102   3
   3   2  -3 26.1459 2.53740   3
  -3   2   3 21.5999 6.05052   1
   3   2  -3 23.1244 4.93569   1
  -3   2   3 23.7466 3.63477   3
  -2  -2   3 376.097 18.8887   1
   2  -2  -3 364.858 23.7779   1
   2  -2  -3 399.912 17.2743   3
   2   2  -3 365.846 18.6499   1
  -2   2   3 380.668 24.0910   1
   2   2  -3 365.521 14.2147   3
  -2   2   3 394.489 16.5956   3
   1  -2  -3 6.27865 2.15907   3
   1  -2  -3 5.87282 2.80416   1
   1   2  -3 6.47036 2.68960   1
   1   2  -3 8.81825 2.64347   1
  -1   2   3 7.86951 2.22411   3
  -1   2   3 5.13743 2.39012   1
   1   2  -3 6.35616 0.95558   3
   0  -2  -3 2393.50 85.1582   1
   0  -2   3 2318.73 78.0369   3
   0  -2   3 2438.44 87.2527   1
   0  -2  -3 2335.86 81.0118   3
   0   2   3 2211.03 80.7542   3
   0   2  -3 2272.36 79.7817   6
   0   2  -3 2300.42 86.5707   1
   0   2   3 2234.72 78.3878   6
   0   2   3 2373.28 84.3583   1
   1  -2   3 2.30993 1.12846   6
  -1  -2  -3 2.20889 1.52607   1
   1  -2   3 2.62427 0.98021   3
   1   2   3 4.94748 1.92264   3
  -1   2  -3 4.05034 1.12418   3
  -1   2  -3 3.33861 2.28832   1
  -1   2  -3 3.49242 1.36448   6
   1   2   3 3.07247 1.19893   6
   2  -2   3 1332.01 58.1679   1
  -2  -2  -3 1337.09 48.8125   1
   2  -2   3 1279.18 45.6266   3
  -2  -2  -3 1309.36 48.8120   1
   2  -2   3 1214.99 45.6458   6
   2   2   3 1223.38 46.2177   6
  -2   2  -3 1317.67 58.4587   1
  -2   2  -3 1204.25 45.9424   6
   3  -2   3 58.1663 4.89106   6
   3  -2   3 53.9520 9.83102   1
   3  -2   3 53.3135 4.79853   3
  -3  -2  -3 63.2217 6.86583   1
   3   2   3 57.2110 6.78415   1
  -3   2  -3 49.9148 9.75107   1
   3   2   3 51.6248 5.06850   6
  -3   2  -3 50.9357 4.73899   6
   4  -2   3 7.42744 3.62285   1
   4  -2   3 5.14901 1.85478   6
  -4  -2  -3 6.33510 3.41364   1
   4  -2   3 4.47093 1.58572   3
   4   2   3 5.95018 2.14619   6
  -4   2  -3 0.87547 4.88058   1
   4   2   3 9.44799 3.42215   1
   5  -2   3 97.5237 8.22822   3
  -5  -2  -3 89.1111 12.6241   1
   5  -2   3 101.205 16.6047   1
   5  -2   3 103.012 8.01558   6
  -5   2  -3 104.660 16.4175   1
   5   2   3 91.8256 11.9464   1
   5   2   3 104.192 8.62515   6
   6  -2   3 285.468 16.1193   6
   6   2   3 267.453 33.2454   1
  -6   2  -3 239.201 34.6954   1
   6   2   3 281.675 17.1047   6
   7  -2   3 57.6768 7.21623   6
   7  -2   3 52.0095 16.6150   1
  -7   2  -3 58.1087 17.4976   1
   7   2   3 66.0018 8.19463   6
   8  -2   3 138.657 12.2615   6
   8  -2   3 143.364 29.8775   1
   8   2   3 152.490 13.6717   6
  -8   2  -3 140.998 32.5560   1
   9  -2   3 1.38826 0.94831   9
  -9  -2  -3 2.76007 0.86926   8
   9  -2   3 3.05506 1.04796   2
  -9   2  -3 -0.5504 0.75928   8
   9   2   3 -0.1482 1.97193   6
  10  -2   3 156.651 7.70474   2
  10  -2   3 153.363 8.36705   9
 -10  -2  -3 144.986 6.84575   8
  10  -2   3 175.789 15.6850   6
  10   2   3 195.718 20.8748   6
 -10   2  -3 144.897 7.16131   8
  11  -2   3 11.7529 2.38266   9
 -11  -2  -3 11.5701 1.75449   8
  11  -2   3 14.5216 2.63180   2
  11  -2   3 9.24991 4.99880   6
  11   2   3 15.5411 2.25886   2
 -11   2  -3 13.3506 1.85942   8
  12  -2   3 51.9200 4.97225   9
  12  -2   3 78.6194 5.09227   2
  12  -2   3 66.3381 12.1541   6
 -12  -2  -3 50.8916 3.68903   8
  12   2   3 74.1546 13.2295   6
  12   2   3 70.7194 4.64448   2
  13  -2   3 9.47777 1.66194   5
 -13  -2  -3 8.78397 1.71340   8
  13  -2   3 6.39615 1.92866   2
  13  -2   3 10.2012 2.62840   9
  13   2   3 7.09594 1.79393   2
  14  -2   3 2.06312 1.77455   9
  14  -2   3 2.66721 1.06933   5
  14  -2   3 2.94753 1.38979   2
 -14  -2  -3 1.01032 0.99699   8
  14   2   3 2.38058 1.64591   9
 -15  -2  -3 33.9151 2.95353   8
  15  -2   3 33.0526 2.68177   5
  15  -2   3 29.1729 3.62438   9
  15  -2   3 30.3969 3.15281   2
  15   2   3 33.5680 2.90778   5
  15   2   3 35.3015 3.00833   2
  15   2   3 26.4985 3.52363   9
  16  -2   3 2.04287 1.33292   9
  16  -2   3 2.16217 0.93950   5
  16  -2   3 4.57171 1.54443   2
  16   2   3 2.58408 1.26341   2
  16   2   3 2.20143 1.35064   9
  16   2   3 2.23858 1.06949   5
  17  -2   3 7.16355 1.71864   2
  17  -2   3 8.42363 1.98155   9
  17  -2   3 8.00944 1.23742   5
  17   2   3 6.23994 1.48634   9
  17   2   3 10.7286 1.69542   2
  17   2   3 11.7054 1.54705   5
  18  -2   3 8.02190 1.28446   2
  18  -2   3 7.95494 1.38239   9
  18   2   3 8.96115 1.19262   2
  18   2   3 9.10161 1.18203   5
  18  -3  -3 0.52324 0.62848   2
  18  -3  -3 0.06596 0.64229   9
  18   3  -3 1.07479 0.66413   2
  18   3  -3 0.61861 0.49241   5
  17  -3  -3 0.50066 0.84036   9
  17  -3  -3 1.93406 1.22042   2
  17   3  -3 1.45240 0.83083   5
  17   3  -3 -0.0465 0.66252   2
  17   3  -3 0.42278 0.73202   9
  16  -3  -3 20.8645 2.47867   2
  16  -3  -3 22.6181 2.01854   5
  16  -3  -3 20.7127 3.02671   9
  16   3  -3 17.8605 2.43618   9
  16   3  -3 23.2352 2.34923   2
  16   3  -3 22.7655 2.20098   5
 -15  -3   3 5.41659 1.13495   8
  15  -3  -3 4.01371 1.94343   9
  15  -3  -3 2.04257 0.89965   5
  15  -3  -3 4.51003 1.48545   2
  15   3  -3 2.81262 1.05217   5
  15   3  -3 2.10086 1.33484   9
  15   3  -3 2.28255 1.10603   2
  14  -3  -3 -0.8718 0.75109   5
 -14  -3   3 1.73956 0.87129   8
  14  -3  -3 1.70527 1.11966   2
  14  -3  -3 0.39459 1.21140   9
  14   3  -3 0.04046 1.04076   9
  14   3  -3 2.07125 0.98975   2
  14   3  -3 0.94141 1.02839   5
  13  -3  -3 15.0985 1.97911   5
  13  -3  -3 13.1388 2.33239   2
  13  -3  -3 14.0876 2.86976   9
 -13  -3   3 14.4506 1.81996   8
  13   3  -3 13.4243 1.87220   5
  13   3  -3 17.2206 2.55327   2
  13   3  -3 14.4416 2.36827   9
  12  -3  -3 23.0112 2.18312   5
  12  -3  -3 25.2600 3.32526   9
  12  -3  -3 25.5897 2.76644   2
  12   3  -3 38.6002 10.6708   6
  12   3  -3 29.7917 2.66367   2
  12   3  -3 18.4076 2.84030   9
  11  -3  -3 14.8406 2.07764   2
  11  -3  -3 15.1976 2.59872   9
  11  -3  -3 12.9013 1.65379   5
 -11  -3   3 15.8284 1.77667   8
 -11   3   3 17.9514 1.60404   5
  11   3  -3 19.6288 6.95268   6
  11   3  -3 12.2183 2.06842   2
  11   3  -3 17.3504 2.91578   9
  10  -3  -3 6.47549 1.22787   5
  10  -3  -3 5.41808 1.71266   9
  10  -3  -3 -1.7076 3.21518   6
  10  -3  -3 4.74366 1.38476   2
  10   3  -3 7.67989 4.12708   6
 -10   3   3 5.75846 1.13065   5
   9  -3  -3 8.66532 3.09831   6
   9  -3  -3 8.24199 1.26847   5
   9  -3  -3 10.4080 1.73775   2
   9  -3  -3 8.92039 1.99884   9
  -9   3   3 10.2393 1.25540   5
  -9   3   3 -1.0035 22.7616   1
   8  -3  -3 55.8106 6.83212   6
   8  -3  -3 41.7928 3.50574   9
  -8   3   3 58.2409 21.7600   1
   7  -3  -3 151.862 7.50121   9
   7  -3  -3 156.872 11.0665   6
   7  -3  -3 149.188 27.3503   1
  -7   3   3 152.320 11.9215   3
  -7   3   3 130.650 27.7715   1
   6  -3  -3 31.5892 2.81932   9
   6  -3  -3 26.4817 10.6744   1
  -6  -3   3 19.4261 11.1049   1
   6  -3  -3 36.2977 4.55286   6
   6   3  -3 29.0441 4.56026   3
  -6   3   3 31.1393 4.83098   3
   6   3  -3 27.3833 8.31541   1
  -6   3   3 31.1596 11.5715   1
   5  -3  -3 370.439 17.0456   6
  -5  -3   3 364.339 22.5109   1
   5  -3  -3 351.838 32.4118   1
  -5   3   3 414.871 34.6349   1
   5   3  -3 368.591 23.1712   1
  -5   3   3 384.085 19.0372   3
   5   3  -3 351.565 17.1251   3
   4  -3  -3 58.3049 14.0002   1
  -4  -3   3 54.7186 6.64591   1
   4  -3  -3 54.1107 4.07181   6
   4  -3  -3 49.2109 5.99776   3
  -4   3   3 53.2568 10.9545   1
   4   3  -3 56.5840 4.47422   3
   4   3  -3 44.4057 6.62060   1
  -4   3   3 53.2352 5.51682   3
   3  -3  -3 4.45735 1.04136   6
   3  -3  -3 3.10004 1.78394   3
   3  -3  -3 6.24445 3.24402   1
   3   3  -3 3.81390 2.10153   1
  -3   3   3 2.88395 1.91565   3
  -3   3   3 2.17147 3.20207   1
   2  -3  -3 268.505 14.4575   3
   2  -3  -3 266.567 21.7440   1
   2   3  -3 282.378 14.6124   1
   2   3  -3 281.309 14.3740   1
  -2   3   3 265.682 13.5092   3
  -2   3   3 269.667 20.7961   1
   1  -3  -3 112.496 7.92887   3
   1  -3  -3 120.827 11.7341   1
   1   3  -3 118.681 9.38763   1
  -1   3   3 108.441 7.46486   3
   1   3  -3 117.850 9.41597   1
   1   3  -3 112.512 5.33160   3
  -1   3   3 125.627 11.6505   1
   1   3  -3 109.585 6.90245   6
   0  -3  -3 2182.38 82.2629   1
   0  -3  -3 2117.19 77.8328   3
   0  -3   3 2257.93 84.9630   1
   0  -3   3 2288.07 74.8260   3
   0   3   3 2111.78 77.6330   3
   0   3  -3 2163.70 84.9787   1
   0   3  -3 2178.53 76.0831   6
   0   3   3 2226.27 81.8642   1
   0   3  -3 2168.89 74.2847   3
   0   3   3 2171.84 74.0475   6
   1  -3   3 95.4660 5.65993   6
  -1  -3  -3 94.1799 6.95062   1
   1  -3   3 89.7035 5.54991   3
   1  -3   3 103.371 11.3766   1
  -1   3  -3 97.2343 5.22997   3
  -1   3  -3 111.094 11.8010   1
   1   3   3 103.242 7.06321   1
   1   3   3 98.9147 7.06636   3
   1   3   3 95.1793 5.63485   6
  -1   3  -3 90.2475 5.77193   6
   2  -3   3 119.785 14.2761   1
   2  -3   3 142.553 7.86118   3
  -2   3  -3 123.432 6.96780   3
   2   3   3 150.650 9.11887   3
  -2   3  -3 121.808 14.5359   1
   2   3   3 115.556 8.08658   6
  -3  -3  -3 94.6700 5.97484   1
   3  -3   3 86.4261 5.92580   6
  -3  -3  -3 83.0860 5.72144   1
   3  -3   3 81.0208 6.25225   3
   3  -3   3 76.5451 12.1826   1
  -3   3  -3 75.1061 5.87951   6
  -3   3  -3 66.5016 12.9014   1
  -3   3  -3 79.0901 5.76816   3
   3   3   3 80.7441 6.57245   6
  -4  -3  -3 69.7141 7.02899   1
  -4  -3  -3 66.2024 7.02096   1
   4  -3   3 71.5962 13.7736   1
   4  -3   3 64.7465 5.72029   6
   4  -3   3 71.1596 6.47364   3
  -4   3  -3 67.6864 14.3015   1
   4   3   3 69.2607 6.71527   6
  -5  -3  -3 53.4825 8.27073   1
   5  -3   3 53.3620 14.9511   1
   5  -3   3 52.4862 5.69167   6
   5   3   3 53.9913 8.24437   1
   5   3   3 60.6813 6.82163   6
  -5   3  -3 83.3505 19.4965   1
   6  -3   3 1331.00 76.1843   1
  -6  -3  -3 1147.97 55.7386   1
   6  -3   3 1207.78 47.7138   6
  -6   3  -3 1279.30 75.7967   1
   6   3   3 1088.00 55.3849   1
   6   3   3 1143.75 49.6462   6
   7  -3   3 112.940 23.2766   1
   7  -3   3 77.5244 4.86564   9
   7  -3   3 83.1153 8.34507   6
   7   3   3 84.9639 9.45414   6
  -7   3  -3 86.4684 22.1929   1
   8  -3   3 51.4037 3.91146   9
   8  -3   3 54.8644 7.40648   6
   8  -3   3 9.35021 23.5929   1
   8   3   3 59.9484 8.73106   6
  -9  -3  -3 30.4776 2.31679   8
   9  -3   3 34.3867 3.31633   9
   9  -3   3 33.7515 4.40478   2
   9  -3   3 43.3351 6.91751   6
   9   3   3 26.5113 6.49165   6
  -9   3  -3 31.4028 2.22440   5
  10  -3   3 97.5532 6.23917   9
  10  -3   3 77.8400 11.4520   6
 -10  -3  -3 93.6717 4.76649   8
  10  -3   3 76.4815 5.15609   2
 -10   3  -3 91.3153 4.25080   5
  10   3   3 93.6092 12.6980   6
  11  -3   3 37.6167 3.85873   9
  11  -3   3 29.5874 3.21130   2
 -11  -3  -3 33.8659 2.71710   8
  11  -3   3 51.4406 9.26424   6
  11  -3   3 35.1615 2.64956   5
  11   3   3 25.2588 2.95281   2
  11   3   3 16.7176 6.46384   6
 -12  -3  -3 25.2443 2.51584   8
  12  -3   3 24.2447 3.44336   9
  12  -3   3 28.9185 3.15571   2
  12  -3   3 22.0938 2.30942   5
  12  -3   3 24.2684 9.28611   6
  12   3   3 26.7782 9.76248   6
 -13  -3  -3 9.30199 1.77395   8
  13  -3   3 7.29375 2.12239   9
  13  -3   3 7.15983 1.88029   2
  13  -3   3 8.79311 1.57454   5
  13   3   3 7.84982 2.00980   2
 -14  -3  -3 5.40696 1.47072   8
  14  -3   3 4.74947 1.74815   5
  14  -3   3 6.51453 2.06862   9
  14  -3   3 7.90201 1.97277   2
  14   3   3 9.26792 1.91065   2
  14   3   3 8.48081 2.45154   9
  15  -3   3 28.8775 3.53763   9
  15  -3   3 27.2595 2.90714   2
 -15  -3  -3 28.7534 2.64386   8
  15  -3   3 26.1847 2.34154   5
  15   3   3 29.3858 4.86818   9
  15   3   3 28.9790 2.62351   5
  15   3   3 27.2491 2.75414   2
 -16  -3  -3 2.45339 1.03441   8
  16  -3   3 2.59330 1.37255   9
  16  -3   3 4.07420 1.35350   2
  16   3   3 2.14724 0.96474   5
  16   3   3 1.33805 1.15158   9
  16   3   3 4.97173 1.13007   2
  17  -3   3 0.72321 0.80393   9
  17  -3   3 3.68519 1.19226   2
  17   3   3 1.64392 0.83291   5
  17   3   3 1.26646 0.66519   2
  17   3   3 -0.1012 0.75320   9
  18  -3   3 4.71462 1.00673   2
  18   3   3 5.08098 0.96359   5
  18  -4  -3 0.58753 0.61128   9
  18  -4  -3 1.13122 0.63854   2
  18   4  -3 1.75355 0.72875   5
  17  -4  -3 10.1801 1.56824   2
  17  -4  -3 6.15561 1.73065   9
  17   4  -3 7.71192 1.25235   5
  16  -4  -3 0.30260 1.01947   9
  16  -4  -3 1.34820 0.97910   2
  16   4  -3 0.19458 0.84880   9
  16   4  -3 4.07453 1.04262   2
  16   4  -3 1.95145 0.92575   5
  15  -4  -3 1.74138 1.46942   9
  15  -4  -3 2.62506 1.14576   2
 -15  -4   3 0.68984 0.85534   8
  15   4  -3 2.46237 1.33661   9
  15   4  -3 1.05644 0.94683   5
  15   4  -3 3.17722 1.02507   2
  14  -4  -3 8.72118 1.34847   5
  14  -4  -3 6.38870 2.00224   9
 -14  -4   3 9.26317 1.57212   8
  14   4  -3 12.5798 1.97000   5
  14   4  -3 7.50369 1.98778   9
  13  -4  -3 1.28611 1.03091   2
  13  -4  -3 -0.3575 1.05722   9
  13  -4  -3 1.16175 0.79135   5
 -13  -4   3 -0.3855 0.73231   8
  13   4  -3 -0.0601 0.85040   9
  13   4  -3 2.84349 0.94773   5
 -12  -4   3 14.7459 1.85289   8
  12  -4  -3 19.0642 2.45881   2
  12  -4  -3 13.8579 1.77857   5
  12   4  -3 18.8083 2.52847   9
 -12   4   3 15.9840 1.53320   5
  12   4  -3 18.0573 9.80619   6
 -11  -4   3 -0.1338 0.74040   8
  11  -4  -3 -0.1690 0.98530   2
  11  -4  -3 -0.1481 0.96572   9
  11  -4  -3 0.81384 0.74149   5
 -11   4   3 -0.2173 0.60543   5
  11   4  -3 -1.8933 4.10229   6
  11   4  -3 2.51084 1.19378   9
  10  -4  -3 36.1050 2.90462   2
 -10  -4   3 32.4265 2.43719   8
  10  -4  -3 32.2116 2.29491   5
  10  -4  -3 31.9760 3.51059   9
  10   4  -3 24.4342 6.91851   6
 -10   4   3 31.5195 2.23409   5
   9  -4  -3 12.2326 1.43651   5
   9  -4  -3 13.5647 2.20964   9
   9  -4  -3 12.7500 2.10003   2
  -9  -4   3 9.54557 1.37358   8
  -9   4   3 14.8097 1.54218   5
   8  -4  -3 52.7325 4.06423   9
  -8   4   3 48.3378 2.87702   5
   7  -4  -3 25.0183 19.3257   1
  -7   4   3 42.6235 6.30305   3
  -6  -4   3 176.733 12.1883   1
   6  -4  -3 186.635 8.62412   9
  -6   4   3 177.745 28.1577   1
  -6   4   3 195.463 13.2346   3
   6   4  -3 162.091 13.7132   3
   4  -4  -3 346.541 31.7027   1
  -4   4   3 315.442 29.6431   1
  -4   4   3 339.430 17.7289   3
   3  -4  -3 167.944 12.1630   3
  -3   4   3 169.412 10.8689   3
   3   4  -3 166.686 9.07959   3
  -3   4   3 185.095 19.6180   1
   2  -4  -3 805.343 35.1055   3
   2  -4  -3 864.975 46.4429   1
  -2   4   3 845.559 45.1127   1
   2   4  -3 830.507 30.7289   3
  -2   4   3 790.279 34.4962   3
   1  -4  -3 52.1063 8.83819   1
   1  -4  -3 56.3069 5.85689   3
  -1   4   3 60.8405 8.66230   1
   1   4  -3 58.0905 3.80832   3
   1   4  -3 63.2504 7.08234   1
  -1   4   3 52.9024 5.36635   3
   1   4  -3 61.2285 7.32832   1
   0  -4   3 369.055 23.1702   1
   0  -4  -3 363.901 21.1836   1
   0   4   3 384.608 17.8772   3
   0   4   3 363.973 20.6377   1
   0   4  -3 359.249 14.5716   3
   0   4  -3 357.721 15.8787   6
   0   4  -3 356.484 22.9986   1
   1  -4   3 74.2059 10.9400   1
  -1  -4  -3 74.0914 5.58975   1
   1  -4   3 77.0404 7.12805   3
  -1   4  -3 79.8599 11.2691   1
   1   4   3 73.0068 6.59412   3
  -1   4  -3 61.7172 5.47037   6
  -1   4  -3 74.5792 4.86016   3
   1   4   3 66.6656 4.70721   6
   2  -4   3 519.293 34.6578   1
   2  -4   3 546.195 21.2775   6
   2  -4   3 539.703 23.0187   3
   2   4   3 526.664 22.4468   6
   2   4   3 537.285 24.4358   3
  -2   4  -3 545.831 21.7406   3
  -2   4  -3 545.508 36.3351   1
   3  -4   3 52.3333 5.73714   3
   3  -4   3 51.9866 4.30071   6
   3  -4   3 67.6546 11.5967   1
   3   4   3 53.5941 5.46058   6
  -3   4  -3 47.0207 4.72877   6
  -3   4  -3 45.4359 12.9284   1
  -3   4  -3 53.3661 4.78327   3
   3   4   3 54.4764 6.05364   3
   4  -4   3 124.677 9.99193   3
   4  -4   3 137.826 8.30766   6
  -4   4  -3 129.914 8.99008   3
   4   4   3 129.309 9.79067   6
  -4   4  -3 171.675 22.9527   1
   5  -4   3 64.1790 5.93277   6
  -5   4  -3 94.4232 20.8023   1
   5   4   3 69.2292 7.52941   6
   6  -4   3 240.189 10.3834   9
   6  -4   3 231.045 13.9793   6
   6   4   3 231.166 16.1710   6
  -6   4  -3 228.873 32.3002   1
   7  -4   3 38.3942 3.25071   9
   7   4   3 32.7099 6.48116   6
  -7   4  -3 42.4958 22.3161   1
  -8  -4  -3 0.37801 0.74671   8
   8  -4   3 1.14853 1.04742   9
   8  -4   3 0.66704 0.85981   2
   8  -4   3 0.09346 1.96099   6
   8   4   3 1.89697 2.76337   6
  -8   4  -3 -0.5048 0.70445   5
  -9  -4  -3 20.5029 1.93678   8
   9  -4   3 19.9826 1.88129   5
   9  -4   3 24.3556 2.89196   9
   9  -4   3 21.8272 2.38590   2
  -9   4  -3 20.1334 1.94166   5
   9   4   3 22.6308 6.39536   6
  10  -4   3 3.04985 1.52122   9
  10  -4   3 7.26326 1.60438   2
  10  -4   3 -1.8708 3.73322   6
 -10  -4  -3 5.97230 1.32029   8
  10  -4   3 5.42312 1.11400   5
  10   4   3 6.45492 4.32856   6
 -10   4  -3 5.64040 1.11477   5
  11  -4   3 21.7960 3.15234   9
  11  -4   3 26.2233 2.96658   2
  11   4   3 23.6147 8.99081   6
 -11   4  -3 22.2100 1.85326   5
  12  -4   3 26.6871 2.27148   5
  12  -4   3 26.6533 3.54642   9
  12  -4   3 27.4488 3.00387   2
 -12  -4  -3 24.0301 2.52763   8
  12   4   3 36.5070 12.9002   6
  12   4   3 22.3329 3.11544   2
  13  -4   3 55.7057 4.94735   9
  13  -4   3 44.7284 3.11039   5
  13  -4   3 49.4779 3.91212   2
 -13  -4  -3 47.9357 3.37808   8
  13   4   3 43.9778 3.66830   2
  14  -4   3 8.75613 1.31667   5
  14  -4   3 11.9420 2.15520   2
  14  -4   3 5.85044 2.05301   9
 -14  -4  -3 9.25160 1.75261   8
  14   4   3 12.2445 2.72414   9
  15  -4   3 1.85998 1.07691   2
 -15  -4  -3 1.37495 0.84292   8
  15  -4   3 0.98836 1.17574   9
  15   4   3 0.09504 1.16456   9
  15   4   3 -0.9066 1.39550   2
  15   4   3 0.37328 0.83836   5
  16  -4   3 7.25799 1.74621   2
  16  -4   3 4.97263 1.50040   9
  16   4   3 9.19194 1.70098   5
  16   4   3 8.70415 1.29652   2
  16   4   3 3.59372 1.59602   9
  17  -4   3 2.71312 0.93206   2
  17  -4   3 1.31334 1.06265   9
  17   4   3 1.92665 0.77125   5
  17   4   3 0.94945 0.84914   9
  18  -4   3 -0.1736 0.39273   2
  18   4   3 -0.0423 0.43400   5
  18   5  -3 11.7061 1.09469   5
  17  -5  -3 1.97397 1.08121   9
  17  -5  -3 4.46323 0.91715   2
  17   5  -3 4.41759 0.88208   5
  16  -5  -3 26.7123 3.01387   9
  16  -5  -3 27.0297 2.43422   2
  16   5  -3 27.6567 2.15650   5
  15  -5  -3 1.29317 1.29765   9
 -15  -5   3 -0.0631 0.82533   8
  15  -5  -3 0.00880 0.83781   2
  15   5  -3 -0.1348 0.82027   9
  15   5  -3 0.67888 0.79450   5
 -14  -5   3 12.3255 1.66187   8
  14  -5  -3 15.2314 2.22749   2
  14  -5  -3 14.7426 3.06433   9
  14   5  -3 16.4559 1.90146   5
  14   5  -3 12.3734 2.35539   9
 -13  -5   3 19.4278 2.02534   8
  13  -5  -3 22.6392 3.21164   9
  13  -5  -3 19.6954 2.48290   2
  13   5  -3 18.5308 2.77226   9
  13   5  -3 20.3793 2.35511   5
  12  -5  -3 0.56866 1.26499   9
  12  -5  -3 1.04491 0.88299   5
  12  -5  -3 4.85842 1.45391   2
 -12  -5   3 0.99765 0.80993   8
  12   5  -3 1.71026 1.24225   9
 -12   5   3 3.51540 0.85261   5
  11  -5  -3 3.51171 1.36906   2
  11  -5  -3 7.40029 2.11869   9
 -11  -5   3 1.86991 1.10081   8
  11  -5  -3 -0.6189 0.76454   5
  11   5  -3 -8.0907 7.36244   6
  11   5  -3 3.88009 1.46574   9
 -11   5   3 4.02557 1.04405   5
 -10  -5   3 32.8530 2.52310   8
  10  -5  -3 35.4830 2.24135   5
  10  -5  -3 38.7365 3.86123   9
  10  -5  -3 35.5619 3.06111   2
  10   5  -3 22.1461 7.77082   6
 -10   5   3 36.0488 2.57254   5
   9  -5  -3 3.64394 1.03968   7
  -9  -5   3 5.17250 1.13600   8
   9  -5  -3 9.61046 1.44864   5
   9  -5  -3 7.15322 1.99547   9
   9  -5  -3 7.83786 1.62055   2
  -9   5   3 6.99812 1.28805   5
   9   5  -3 0.70485 3.04531   6
   8  -5  -3 16.1759 1.99708   2
  -8   5   3 22.6197 6.11486   3
  -8   5   3 19.8784 1.83904   5
   7  -5  -3 28.9615 2.82807   9
  -7   5   3 18.6429 4.60276   3
   6  -5  -3 166.620 8.28894   9
  -6   5   3 176.221 32.6812   1
  -6   5   3 174.610 13.6689   3
   5  -5  -3 71.0398 4.43339   9
  -5   5   3 42.1137 13.3895   1
  -5   5   3 75.1830 7.86050   3
   5   5  -3 67.3766 6.62891   3
   5   5  -3 72.0892 7.80608   3
  -4   5   3 43.7716 5.88461   3
   4   5  -3 53.1205 5.13968   3
  -4   5   3 55.7551 13.9549   1
   3   5  -3 37.2059 4.10323   3
  -3   5   3 37.8886 5.15957   3
  -3   5   3 31.4695 8.89024   1
   2  -5  -3 446.766 28.6969   3
   2  -5  -3 420.006 31.6394   1
   2   5  -3 406.909 17.3737   3
  -2   5   3 411.560 30.4314   1
  -2   5   3 411.777 20.4088   3
   1  -5  -3 53.6773 6.34979   3
   1  -5  -3 61.3814 10.4916   1
   1   5  -3 53.9748 7.09504   1
  -1   5   3 55.4956 8.93614   1
   1   5  -3 49.9952 3.91184   3
  -1   5   3 54.3105 5.88132   3
   1   5  -3 54.1694 6.93950   1
   0  -5  -3 500.725 26.8224   1
   0   5   3 518.689 23.7193   3
   0   5  -3 477.574 21.1306   6
   0   5  -3 500.331 19.9183   3
   0   5   3 519.928 27.3920   1
   0   5  -3 487.027 29.6140   1
   1  -5   3 27.9195 7.85261   1
   1  -5   3 24.7830 3.40149   3
   1   5   3 22.9652 4.19047   3
  -1   5  -3 19.6798 6.96516   1
  -1   5  -3 29.1212 3.11713   3
   1   5   3 25.2642 2.80891   6
   2  -5   3 407.320 19.8604   3
  -2   5  -3 424.986 33.0523   1
  -2   5  -3 405.984 17.9696   3
  -2   5  -3 399.530 17.1343   6
   2   5   3 418.591 21.1781   3
   2   5   3 408.184 18.5025   6
   3   5   3 100.313 8.99686   3
  -3   5  -3 109.182 7.63013   3
  -3   5  -3 78.6002 17.5548   1
   3   5   3 99.0873 8.13226   6
  -4   5  -3 56.1532 14.7350   1
  -4   5  -3 54.6483 5.82642   3
   4   5   3 64.4948 6.76522   6
   4   5   3 68.8409 7.68196   3
   5  -5   3 112.682 7.97381   9
   5   5   3 152.969 11.8876   6
   5   5   3 159.265 12.5410   3
  -5   5  -3 139.658 26.3695   1
   6  -5   3 19.6760 18.7631   1
  -6   5  -3 14.1855 21.2457   1
   7  -5   3 4.41120 1.28017   9
  -7  -5  -3 2.77317 0.97840   8
  -7   5  -3 7.23422 1.42219   2
   7   5   3 -1.7484 2.11364   6
   8  -5   3 21.4230 2.65892   9
  -8  -5  -3 24.4787 2.10783   8
   8  -5   3 28.9497 2.64608   2
  -8   5  -3 22.9440 2.56890   2
   8   5   3 28.4518 7.19912   6
  -8   5  -3 17.4106 2.06428   5
   9  -5   3 23.2851 2.89988   9
   9  -5   3 17.4923 1.94946   5
   9  -5   3 16.8932 2.32055   2
  -9  -5  -3 17.5879 2.00114   8
   9   5   3 18.8282 6.72314   6
  -9   5  -3 17.8460 1.95608   5
 -10  -5  -3 18.6043 2.14164   8
  10  -5   3 19.3603 2.77269   9
  10  -5   3 14.3202 1.74899   5
  10  -5   3 17.7552 2.31230   2
 -10   5  -3 16.7299 1.92908   5
  10   5   3 28.1769 8.21419   6
 -11  -5  -3 20.6868 2.28593   8
  11  -5   3 17.8211 1.79972   5
  11  -5   3 18.5071 2.86382   9
  11  -5   3 15.9227 2.27066   2
 -11   5  -3 13.8126 1.79606   5
  11   5   3 19.8875 8.35593   6
  12  -5   3 2.17210 1.08481   2
  12  -5   3 1.21547 0.74657   5
  12  -5   3 0.88787 1.34343   9
 -12  -5  -3 2.20955 1.06144   8
 -12   5  -3 1.12455 0.72029   5
  13  -5   3 14.5039 3.11137   2
 -13  -5  -3 9.07650 2.22877   8
  13  -5   3 10.9780 2.49671   9
  14  -5   3 8.12641 1.82150   2
 -14  -5  -3 7.20416 1.50998   8
  14  -5   3 3.16106 1.64668   9
  14   5   3 2.95807 1.60125   9
  15  -5   3 19.3785 2.69551   9
 -15  -5  -3 18.4893 2.02511   8
  15  -5   3 23.3721 2.56713   2
  15   5   3 17.7985 2.36420   9
  15   5   3 17.4653 2.57910   5
 -16  -5  -3 9.61558 1.44595   8
  16  -5   3 7.45637 2.01238   9
  16  -5   3 12.8917 1.76857   2
  16   5   3 8.82244 1.31922   5
  16   5   3 8.47022 1.61391   9
  17  -5   3 10.0619 1.89660   9
  17  -5   3 11.9300 1.83380   2
  17  -6  -3 5.90223 1.31113   9
  17   6  -3 8.89045 0.93676   5
  16  -6  -3 0.60911 0.79157   9
  16  -6  -3 2.05050 0.78401   2
  16   6  -3 1.05327 0.65857   5
  15  -6  -3 8.67386 1.98418   2
  15  -6  -3 5.29706 1.60951   9
  15   6  -3 8.18907 1.40457   5
  14  -6  -3 5.19234 1.43567   2
  14  -6  -3 3.38831 1.53368   9
 -14  -6   3 3.00509 1.07532   8
  14   6  -3 5.37822 1.30638   5
  13  -6  -3 0.53370 0.91605   2
 -13  -6   3 -0.2333 0.72904   8
  13  -6  -3 0.45115 1.33065   9
  13   6  -3 0.45925 0.88517   5
 -13   6   3 0.68740 0.63793   5
  12  -6  -3 1.37254 0.96309   2
 -12  -6   3 1.05425 0.71064   8
  12  -6  -3 0.94382 1.49462   9
  12   6  -3 1.53709 1.40604   9
 -12   6   3 1.01870 0.71470   5
  11  -6  -3 17.6846 3.00002   9
  11  -6  -3 14.2142 2.19101   2
 -11  -6   3 15.0741 1.82007   8
  11   6  -3 15.4739 2.18942   9
 -11   6   3 16.2860 1.78623   5
  10  -6  -3 30.9524 3.70965   9
  10  -6  -3 27.6279 2.21935   7
  10   6  -3 21.1143 6.85491   6
 -10   6   3 36.2805 2.71119   5
  -9  -6   3 16.5388 1.79896   8
   9  -6  -3 18.3520 1.55841   7
   9  -6  -3 15.3149 2.15382   2
  -9  -6   3 18.8072 2.19187   7
   9  -6  -3 17.8318 2.69138   9
   9   6  -3 19.9159 6.76152   6
  -9   6   3 15.4702 1.96032   5
  -8  -6   3 17.3659 1.76044   8
  -8  -6   3 18.2753 2.61302   7
   8  -6  -3 12.5564 2.53305   9
   8  -6  -3 14.2269 2.03187   2
   8   6  -3 17.7953 6.17474   6
   8   6  -3 10.7329 5.93717   3
  -8   6   3 16.0663 1.86205   5
  -7  -6   3 11.1410 1.92895   7
   7  -6  -3 12.3653 1.57704   7
   7  -6  -3 9.31299 1.63455   2
  -7   6   3 8.52557 4.02715   3
  -7   6   3 10.0722 1.53227   5
   7   6  -3 11.3520 4.36729   3
   6  -6  -3 12.8085 1.98643   9
  -6   6   3 14.0660 3.82741   3
   5  -6  -3 29.0932 2.78944   9
  -5   6   3 32.2662 5.13427   3
   5   6  -3 24.6472 4.54918   3
   4  -6  -3 92.2672 5.23209   9
  -4   6   3 80.3649 8.27633   3
  -4   6   3 79.8827 20.6831   1
   4   6  -3 87.5337 7.08377   3
   3  -6  -3 16.2947 1.95835   9
  -3   6   3 17.8454 8.95975   1
   3   6  -3 14.8766 2.65675   3
  -3   6   3 18.6311 4.52683   3
   2   6  -3 258.053 11.9606   3
  -2   6   3 239.162 15.0020   3
  -2   6   3 237.452 24.5420   1
  -1   6   3 18.0337 4.08192   3
  -1   6   3 20.8795 6.61931   1
   1   6  -3 24.4281 2.75210   3
   0  -6  -3 106.351 10.9080   1
   0   6  -3 101.097 6.41587   3
   0   6   3 105.998 8.93711   3
   0   6   3 90.9690 9.69985   1
   0   6  -3 104.046 7.22200   6
   0   6  -3 100.667 13.0981   1
  -1   6  -3 55.6002 12.0912   1
  -1   6  -3 51.7743 4.13597   6
   1   6   3 59.5525 6.68307   3
  -1   6  -3 59.5820 4.81647   3
  -2   6  -3 675.485 46.4469   1
   2   6   3 624.389 30.0037   3
  -2   6  -3 669.030 28.0174   3
   2   6   3 608.511 26.1345   6
   3  -6   3 72.4174 11.9763   3
  -3   6  -3 98.2356 18.2537   1
   3   6   3 68.8179 8.12783   3
   3   6   3 76.5502 6.92293   6
  -3   6  -3 71.8197 6.46231   3
   4   6   3 45.6786 5.78635   6
   4   6   3 44.0308 6.56665   3
  -4   6  -3 81.6985 24.1269   1
   5   6   3 16.7563 4.46812   6
   5   6   3 8.32890 3.54004   3
   6  -6   3 64.3779 4.40843   9
  -6  -6  -3 62.2041 3.63482   8
  -6   6  -3 56.0284 3.58753   5
   6   6   3 66.7262 8.53859   6
   6   6   3 58.1346 8.94375   3
  -6   6  -3 65.1054 4.18665   2
   7  -6   3 8.83293 1.51068   2
  -7  -6  -3 8.88287 1.55465   8
   7  -6   3 9.51789 1.93979   9
   7   6   3 14.2581 4.97684   6
  -7   6  -3 9.60227 1.59066   5
   7   6   3 12.0767 4.99530   3
  -7   6  -3 10.5500 1.96503   2
  -8  -6  -3 32.6838 2.69655   4
  -8  -6  -3 37.5588 2.77733   8
   8  -6   3 35.4574 2.94334   2
   8  -6   3 37.7169 3.64951   9
  -8   6  -3 39.0152 2.84824   5
   8   6   3 47.0157 12.3373   3
   8   6   3 41.1342 9.57533   6
   9  -6   3 4.77093 1.25641   2
  -9  -6  -3 4.58953 1.23455   8
   9  -6   3 4.76890 1.67759   9
  -9  -6  -3 1.68073 1.10265   4
  -9   6  -3 5.09508 1.31236   5
   9   6   3 8.28752 4.81788   6
  10  -6   3 5.03359 1.74320   9
  10  -6   3 5.77550 1.42333   2
 -10  -6  -3 6.28113 1.41517   8
 -10   6  -3 6.62500 1.35439   5
  10   6   3 15.8257 8.48220   6
 -11  -6  -3 6.57270 1.40750   8
  11  -6   3 6.12209 1.51581   2
  11  -6   3 7.25886 2.06378   9
 -11   6  -3 3.89763 1.14575   5
  12  -6   3 7.61732 1.66040   2
  12  -6   3 8.37623 2.16710   9
 -12  -6  -3 7.39526 1.48000   8
 -12   6  -3 7.50516 1.21337   5
 -13  -6  -3 0.41968 0.85289   8
  13  -6   3 1.24574 1.35296   9
  13  -6   3 0.34510 0.90444   2
  13   6   3 0.70261 1.26619   9
  14  -6   3 4.06680 1.30015   2
 -14  -6  -3 2.18969 0.93417   8
  14  -6   3 2.68750 1.50589   9
  14   6   3 1.73068 1.21541   9
  15  -6   3 12.7916 1.70302   2
 -15  -6  -3 15.4827 1.71974   8
  15  -6   3 14.5803 2.17834   9
  15   6   3 13.1463 1.65835   5
  16  -6   3 2.14486 1.09760   9
 -16  -6  -3 4.15486 0.94985   8
  16  -6   3 3.31401 0.82368   2
  16  -7  -3 1.37850 0.81505   9
  16   7  -3 -0.9224 0.45749   5
  15  -7  -3 11.6794 2.77955   9
  14  -7  -3 13.5709 1.83699   2
 -14  -7   3 13.8798 1.59842   8
  14   7  -3 11.3924 1.63549   5
 -13  -7   3 5.46116 1.11710   8
  13  -7  -3 4.75079 1.98942   9
  13  -7  -3 3.47837 1.12693   2
 -13   7   3 4.85404 1.01568   5
 -12  -7   3 5.10014 1.04829   8
  12  -7  -3 6.45150 1.97900   9
  12  -7  -3 6.90753 1.38465   2
 -12   7   3 6.80100 1.28870   5
  11  -7  -3 12.1359 2.74385   9
 -11  -7   3 9.28076 1.40401   8
  11  -7  -3 10.0722 1.92106   4
  11  -7  -3 14.1858 1.88397   2
 -11   7   3 11.2424 1.71722   5
 -10  -7   3 45.8540 3.05979   8
  10  -7  -3 40.7403 2.73017   7
  10  -7  -3 48.0575 3.30958   2
  10  -7  -3 46.7059 4.47841   9
 -10   7   3 54.9181 3.47711   5
   9  -7  -3 32.2208 3.64975   9
  -9   7   3 34.1060 2.83249   5
   9   7  -3 32.8981 8.27707   6
   8  -7  -3 17.9274 2.70827   9
  -8  -7   3 14.5522 2.04751   7
  -8  -7   3 14.5810 1.82781   8
   8  -7  -3 17.4985 1.75383   7
   8   7  -3 16.4619 7.60948   6
  -8   7   3 16.9673 2.03667   5
   7  -7  -3 3.72576 1.05378   7
  -7  -7   3 5.87015 1.26982   7
   7  -7  -3 6.22820 1.82604   9
  -7  -7   3 4.47738 1.18113   8
  -7   7   3 6.28827 1.25791   5
  -7   7   3 1.48261 4.11498   3
  -6  -7   3 38.4429 2.97072   7
  -6  -7   3 38.3144 2.68092   8
   6  -7  -3 32.1696 3.33856   9
  -6   7   3 34.8225 2.68430   5
   6   7  -3 26.2039 6.12566   6
  -6   7   3 27.5103 7.36075   3
  -5  -7   3 28.2506 3.76590   7
   5  -7  -3 34.6550 3.14693   9
   5  -7  -3 28.8332 3.47934   7
  -5   7   3 28.8169 5.89687   3
  -5   7   3 30.7943 2.46273   5
   4  -7  -3 79.5882 5.07891   9
  -4  -7   3 70.2963 4.33170   7
   4  -7  -3 78.9305 4.24818   7
   4   7  -3 78.3091 5.96591   3
  -4   7   3 70.8819 8.55150   3
   3  -7  -3 15.6467 2.05510   9
   3  -7  -3 19.5712 1.87695   7
  -3   7   3 18.2697 6.31461   3
   3   7  -3 13.1294 2.41652   3
   2  -7  -3 105.330 6.29238   9
   2   7  -3 116.718 7.86743   3
  -2   7   3 124.733 18.5378   1
  -2   7   3 106.827 9.95514   3
  -1   7   3 -0.5775 6.94147   1
   1   7  -3 8.08694 1.91931   3
  -1   7   3 8.76825 3.08348   3
   0   7  -3 362.898 16.2991   3
   0   7   3 389.263 21.2391   3
  -1   7  -3 14.8356 2.90927   3
  -1   7  -3 0.95512 8.13329   1
   1   7   3 14.1163 4.12292   3
   2   7   3 302.731 18.8958   3
   2   7   3 295.889 13.5622   6
  -2   7  -3 301.361 15.3636   3
  -3  -7  -3 2.99253 1.13293   4
   3   7   3 3.00206 2.17749   6
  -4  -7  -3 92.0157 5.01004   8
  -4  -7  -3 92.7380 4.90784   7
   4  -7   3 92.8405 4.84421   7
  -4  -7  -3 83.5882 4.99951   4
   4   7   3 106.608 11.0126   3
   4   7   3 102.522 9.02276   6
  -5  -7  -3 15.8446 1.96962   8
  -5  -7  -3 20.2390 2.08429   7
   5  -7   3 18.5150 2.01724   7
  -5   7  -3 22.1925 2.47415   2
  -5   7  -3 21.1767 2.08243   5
   5   7   3 16.1326 4.12887   6
   5   7   3 17.5075 5.16093   3
   6  -7   3 65.1885 4.55250   9
  -6  -7  -3 64.0445 3.81538   8
  -6  -7  -3 58.0195 3.86409   4
   6   7   3 65.5435 11.6216   3
  -6   7  -3 57.4434 4.27250   2
  -6   7  -3 68.5440 4.00009   5
   6   7   3 67.0248 9.63752   6
  -7  -7  -3 6.91060 1.51051   7
  -7  -7  -3 9.29680 1.58377   4
   7  -7   3 8.99141 1.91584   9
  -7  -7  -3 7.50701 1.46867   8
   7  -7   3 6.63787 1.10752   7
  -7   7  -3 10.7666 2.08637   2
  -7   7  -3 8.23673 1.64683   5
   7   7   3 12.7638 6.87774   3
   8  -7   3 60.2644 4.83588   9
   8  -7   3 55.0181 3.40723   7
  -8  -7  -3 65.4944 3.87254   4
   8  -7   3 75.5134 4.14396   2
  -8  -7  -3 69.2097 4.03601   8
   8   7   3 66.3303 12.4878   6
   9  -7   3 10.3371 1.77784   2
  -9  -7  -3 9.74408 1.59841   4
  -9  -7  -3 5.88932 1.38545   8
   9  -7   3 8.36429 2.03186   9
  -9   7  -3 10.5505 1.87360   5
  10  -7   3 3.44296 1.26768   2
 -10  -7  -3 -0.3410 0.80111   4
  10  -7   3 2.66320 1.29343   9
 -10  -7  -3 1.80128 0.96120   8
 -10   7  -3 1.81410 0.97717   5
  11  -7   3 10.3351 2.14567   9
 -11  -7  -3 12.4603 1.84461   8
  11  -7   3 13.1572 1.93550   2
 -11   7  -3 12.1614 1.70854   5
  12  -7   3 3.44918 1.09525   2
  12  -7   3 4.16121 1.61260   9
 -12  -7  -3 4.20680 1.12414   8
 -12   7  -3 5.54406 1.11119   5
  13  -7   3 16.6770 2.05283   2
  13  -7   3 11.3216 2.22001   9
  13   7   3 10.7737 1.99328   9
 -14  -7  -3 3.90230 1.23127   8
  14  -7   3 4.59600 1.11055   2
  14  -7   3 1.85506 1.20277   9
 -15  -7  -3 4.31316 0.82439   8
  15  -7   3 3.47404 1.20045   9
  15   7   3 2.04690 0.77461   5
  15  -8  -3 1.09292 1.03812   9
  14  -8  -3 3.17205 1.25900   9
  13  -8  -3 0.90178 0.99262   9
 -12  -8   3 -1.4792 0.64817   8
  12  -8  -3 -1.4929 2.04110   4
  12  -8  -3 0.07486 0.99432   9
 -12   8   3 -0.2185 0.62639   5
  11  -8  -3 52.3272 4.65186   9
  11  -8  -3 45.7355 3.67958   4
 -11   8   3 49.7048 3.28556   5
  10  -8  -3 66.6071 3.39964   7
  10  -8  -3 58.8699 4.51331   4
 -10  -8   3 66.1067 3.62474   8
  10  -8  -3 64.9988 5.39477   9
 -10   8   3 66.2887 4.08385   5
   9  -8  -3 12.4149 2.56347   4
   9  -8  -3 12.1748 1.58359   7
  -9  -8   3 13.7036 1.87464   7
   9  -8  -3 9.37817 2.08602   9
  -9  -8   3 11.6377 1.62162   8
  -9   8   3 8.99290 1.59226   5
  -8  -8   3 14.2961 1.78969   8
   8  -8  -3 12.9397 2.41478   4
  -8  -8   3 16.8013 2.51700   7
   8  -8  -3 14.2387 1.70692   7
   8  -8  -3 17.5775 2.62276   9
  -8   8   3 20.5779 2.24606   5
  -7  -8   3 85.3108 4.36882   8
   7  -8  -3 88.8509 6.03666   9
   7  -8  -3 70.6144 6.77815   4
  -7   8   3 80.9015 4.68472   5
   7   8  -3 92.2384 14.6558   6
   6  -8  -3 54.5522 4.52653   9
  -6  -8   3 54.4751 3.31844   8
   6  -8  -3 43.4491 4.18351   4
  -6  -8   3 54.6549 3.91491   7
   6  -8  -3 56.4574 3.42570   7
  -6  -8   3 57.4148 3.92871   4
  -6   8   3 52.8510 3.49323   5
   6   8  -3 48.5778 14.1139   6
   5  -8  -3 89.4958 5.68738   9
   5  -8  -3 72.8053 5.24329   4
  -5  -8   3 79.8027 4.87545   4
  -5  -8   3 75.1397 4.73320   7
   5  -8  -3 83.1841 4.50084   7
  -5  -8   3 81.2652 4.41569   8
  -5   8   3 77.4910 4.44253   5
   5   8  -3 69.8353 10.7116   6
  -5   8   3 80.3917 13.1674   3
  -4  -8   3 12.3528 2.17592   8
   4  -8  -3 17.4917 2.69979   4
  -4  -8   3 17.3349 2.50346   4
   4  -8  -3 15.0184 2.28667   7
  -4  -8   3 16.2133 2.08847   7
   4  -8  -3 15.7159 4.42532   9
   4   8  -3 17.3301 5.17136   6
  -4   8   3 14.4611 5.17449   3
  -3  -8   3 54.7474 3.41942   8
  -3  -8   3 47.0421 3.84446   4
   3  -8  -3 50.9296 4.00221   9
  -3  -8   3 49.7681 3.55379   7
   3  -8  -3 45.1387 3.89520   4
   3  -8  -3 48.9719 3.29326   7
   3   8  -3 48.4942 8.75762   6
  -3   8   3 37.4590 7.14760   3
   2  -8  -3 34.4937 2.67030   7
  -2  -8   3 28.4725 2.72298   8
   2  -8  -3 29.6011 3.13991   4
  -2  -8   3 30.3220 3.04615   4
  -2  -8   3 31.2049 2.78318   7
  -2   8   3 20.6020 5.07938   3
  -1  -8   3 9.36585 1.54038   8
   1  -8  -3 5.79992 1.71655   4
   1  -8  -3 4.01802 1.19772   7
  -1  -8   3 7.01984 1.69287   4
  -1  -8   3 4.92942 1.48032   7
  -1   8   3 4.30081 3.47365   3
   0  -8   3 4.90981 1.45078   4
   0  -8  -3 7.03778 1.76067   4
   0  -8  -3 6.64217 1.46509   7
   0  -8   3 5.03405 1.41202   7
   0  -8  -3 6.03848 1.53119   8
   0  -8   3 6.44189 1.40901   8
   0   8   3 6.88592 3.34916   3
  -1  -8  -3 9.45297 2.15452   4
  -1  -8  -3 11.8635 2.02046   8
  -1  -8  -3 9.47347 1.66296   7
   1  -8   3 8.88794 1.70268   7
   1   8   3 5.04125 4.13274   3
  -2  -8  -3 29.1684 2.72993   8
   2  -8   3 33.1325 2.81647   7
  -2  -8  -3 28.1656 2.54176   7
  -2  -8  -3 29.1667 2.92004   4
   2   8   3 24.5445 5.30800   3
  -3  -8  -3 37.3691 3.12084   4
  -3  -8  -3 27.2410 2.72506   8
   3  -8   3 30.3242 2.56044   7
  -3  -8  -3 31.3968 2.65033   7
  -3   8  -3 19.8242 4.05076   2
   3   8   3 33.5790 7.41199   3
  -4  -8  -3 81.9968 4.66401   8
  -4  -8  -3 71.0609 4.77639   4
  -4  -8  -3 78.3674 4.56374   7
   4  -8   3 79.3628 4.46801   7
  -4   8  -3 72.2770 4.90014   2
   4   8   3 71.8604 10.6716   3
  -4   8  -3 86.5821 4.71766   5
   5  -8   3 44.1216 3.13049   7
  -5  -8  -3 38.7068 3.08733   8
  -5  -8  -3 34.1758 3.20166   4
  -5  -8  -3 40.6737 3.07769   7
  -5   8  -3 43.2786 3.15022   5
  -5   8  -3 44.4854 3.48334   2
  -6  -8  -3 107.247 5.41185   8
  -6  -8  -3 101.687 5.46384   4
   6  -8   3 95.8728 5.11153   7
  -6  -8  -3 101.202 5.34737   7
  -6   8  -3 104.195 6.07889   2
  -6   8  -3 97.4775 5.33527   5
  -7  -8  -3 4.32307 1.51296   4
   7  -8   3 5.53166 1.26988   7
  -7  -8  -3 4.06051 1.23065   8
  -7  -8  -3 8.31480 1.65355   7
  -7   8  -3 3.52859 1.22670   5
   8  -8   3 47.1039 2.88142   7
  -8  -8  -3 47.3517 3.25185   4
  -8  -8  -3 44.8743 3.28397   8
  -8   8  -3 51.6043 3.65103   5
  -9  -8  -3 21.0876 2.20794   4
  -9  -8  -3 19.7365 2.26217   8
   9  -8   3 22.3204 2.73240   9
  -9   8  -3 20.1126 2.38163   5
  10  -8   3 11.8147 2.59939   9
 -10  -8  -3 13.8410 1.92614   8
 -10   8  -3 17.6434 2.10054   5
 -11  -8  -3 9.03796 1.62304   8
  11  -8   3 6.47337 2.24519   9
 -11   8  -3 6.49001 1.42614   5
 -12  -8  -3 -0.4572 0.72853   8
  12  -8   3 0.06597 1.06526   9
 -12   8  -3 0.54736 0.65238   5
  13  -8   3 -0.6396 1.52158   9
  13  -8   3 2.22116 1.11272   4
 -13  -8  -3 1.24671 0.92712   8
 -14  -8  -3 8.97398 1.24729   8
  14  -8   3 9.68948 2.00099   9
  13  -9  -3 5.48248 1.54369   9
  12  -9  -3 2.31577 1.26645   9
 -12   9   3 2.49881 0.89056   5
  11  -9  -3 14.3833 2.47801   4
  11  -9  -3 17.4432 3.01306   9
 -11   9   3 15.6403 1.89256   5
  10  -9  -3 9.20551 1.27485   7
  10  -9  -3 5.34334 1.86725   9
  10  -9  -3 5.88519 1.49894   4
 -10   9   3 9.30827 1.64541   5
  -9  -9   3 14.2656 2.59515   7
   9  -9  -3 15.9007 2.96722   9
   9  -9  -3 17.2256 2.19825   7
  -9   9   3 12.1890 1.82062   5
   8  -9  -3 108.043 6.74469   4
  -8  -9   3 122.092 6.18378   7
   8  -9  -3 112.013 7.21689   9
   8  -9  -3 120.194 5.46328   7
  -8   9   3 124.783 6.16639   5
  -7  -9   3 13.0652 1.69962   8
   7  -9  -3 15.1778 2.48818   9
   7  -9  -3 12.9537 1.71429   7
   7  -9  -3 13.9223 2.47792   4
  -7  -9   3 18.4628 2.24020   7
  -7   9   3 18.9341 2.21517   5
   6  -9  -3 32.2093 3.44427   9
  -6  -9   3 36.1580 2.61907   8
  -6  -9   3 29.2403 2.86392   4
   6  -9  -3 30.3309 2.53844   7
  -6  -9   3 37.7834 3.26141   7
   6  -9  -3 22.0841 3.39290   4
  -6   9   3 33.6674 2.76512   5
   5  -9  -3 15.9276 2.82058   4
  -5  -9   3 15.9208 2.36171   4
  -5  -9   3 11.5822 2.16463   7
  -5  -9   3 15.4469 2.96400   8
   5  -9  -3 16.9962 2.32522   7
  -5   9   3 17.7758 2.21506   5
   4  -9  -3 101.016 5.94791   7
  -4  -9   3 81.8988 5.45972   7
  -4  -9   3 82.0549 5.23584   4
  -4  -9   3 90.0758 4.77427   8
   4  -9  -3 76.9023 5.82967   4
  -4   9   3 81.5655 4.69225   5
   3  -9  -3 57.4823 4.09472   7
   3  -9  -3 61.3723 4.67111   4
  -3  -9   3 57.7987 4.11006   7
  -3  -9   3 50.9960 4.21660   4
  -3  -9   3 60.5948 3.81219   8
  -3   9   3 59.4587 3.71362   5
  -2  -9   3 16.7152 2.55758   7
   2  -9  -3 12.5921 2.58038   4
  -2  -9   3 14.2091 2.01909   8
  -2  -9   3 18.6520 2.95916   4
   2  -9  -3 16.5362 2.28618   7
   1  -9  -3 70.3728 4.81199   8
   1  -9  -3 71.6810 4.39532   7
   1  -9  -3 67.2939 4.99308   4
  -1  -9   3 64.7564 4.85689   4
  -1  -9   3 70.9513 4.49744   8
  -1  -9   3 69.3112 4.52425   7
   0  -9   3 3.28540 1.30715   7
   0  -9  -3 0.40036 1.10164   8
   0  -9  -3 2.65137 1.12531   7
   0  -9  -3 3.03545 1.33042   4
   0  -9   3 3.77122 1.34762   8
   0  -9   3 1.11198 1.15866   4
   1  -9   3 12.2097 2.07643   7
  -1  -9  -3 8.35984 1.85525   4
   1  -9   3 12.0324 2.51134   4
  -1  -9  -3 10.3902 2.00872   8
   1  -9   3 7.54765 1.83363   8
  -2  -9  -3 57.5233 4.04563   8
   2  -9   3 47.7603 4.42118   4
   2  -9   3 54.2360 3.75449   7
  -2  -9  -3 54.7553 3.65031   7
  -2  -9  -3 48.2655 4.06232   4
   3  -9   3 7.46125 1.59014   7
  -3  -9  -3 13.2358 2.11394   8
  -3   9  -3 9.83579 2.01035   2
  -4  -9  -3 21.9433 3.04471   4
  -4   9  -3 23.1916 2.99677   2
  -4   9  -3 26.5851 2.59976   5
  -5  -9  -3 38.3688 3.33278   4
  -5  -9  -3 31.8133 2.89276   8
  -5  -9  -3 41.5261 3.16664   7
   5  -9   3 36.1366 3.25890   7
  -5   9  -3 28.0937 2.76497   5
  -6  -9  -3 74.3220 4.62901   4
  -6  -9  -3 77.0183 4.49411   7
   6  -9   3 77.8101 4.36548   7
  -6  -9  -3 77.2669 4.53195   8
  -6   9  -3 80.1565 4.70090   5
  -7  -9  -3 25.8451 2.32921   7
  -7  -9  -3 24.7065 2.48115   4
  -7  -9  -3 19.4930 2.37563   8
  -7   9  -3 25.5765 2.59801   5
  -8  -9  -3 10.5961 1.64608   4
  -8  -9  -3 6.73361 1.38998   8
   8  -9   3 7.54983 1.28910   7
  -8   9  -3 8.38068 1.74917   5
  -9  -9  -3 10.5084 1.72427   8
  -9  -9  -3 10.8140 1.67899   4
 -10  -9  -3 7.62671 1.31350   8
 -10   9  -3 11.8576 1.78373   5
  11  -9   3 4.20234 1.49872   4
 -11  -9  -3 4.86394 1.06990   8
 -11   9  -3 5.89906 1.29370   5
 -12  -9  -3 9.43874 1.36113   8
  12  -9   3 9.51705 1.77207   4
  13  -9   3 6.50918 1.41906   4
 -12  10   3 1.40332 0.64852   5
  11 -10  -3 3.39255 1.23746   4
  11 -10  -3 1.31182 1.45204   9
 -11  10   3 5.20030 1.11251   5
  10 -10  -3 0.67484 1.18608   9
  10 -10  -3 1.84148 1.06857   4
 -10 -10   3 0.95124 0.86685   7
  10 -10  -3 1.24528 0.69701   7
 -10  10   3 0.61480 0.78379   5
   9 -10  -3 15.0152 2.53909   9
   9 -10  -3 17.8614 1.68652   7
  -9 -10   3 15.9647 2.11690   7
   9 -10  -3 19.4261 2.97407   4
  -9  10   3 16.8562 2.08691   5
   8 -10  -3 8.12318 1.93702   4
  -8 -10   3 8.37987 1.43038   7
   8 -10  -3 7.19765 1.17217   7
  -8  10   3 13.1973 1.86792   5
   7 -10  -3 12.4712 2.84071   4
   6 -10  -3 9.66208 1.96813   7
  -6 -10   3 9.36100 1.79433   7
   6 -10  -3 10.1693 2.35840   4
  -6 -10   3 8.95349 1.51475   4
  -5 -10   3 4.08681 1.27037   4
  -5 -10   3 5.79026 1.21266   8
  -5 -10   3 5.85784 1.65124   7
   5 -10  -3 6.27741 1.80050   4
   5 -10  -3 4.15047 2.40409   7
  -5  10   3 4.50246 1.36659   5
   4 -10  -3 7.78984 2.17902   4
  -4 -10   3 4.90736 1.20736   8
   4 -10  -3 5.75519 2.70763   7
  -4 -10   3 8.18251 1.85748   7
  -4 -10   3 4.85214 1.45168   4
  -4  10   3 9.79755 1.73756   5
  -3 -10   3 76.8113 4.88104   7
   3 -10  -3 72.1515 5.62135   7
  -3 -10   3 76.3873 4.34438   8
   3 -10  -3 78.8340 5.58400   4
   3 -10  -3 66.7769 5.20030   8
  -3 -10   3 65.7397 4.98586   4
  -3  10   3 77.1374 4.31946   5
   2 -10  -3 12.6790 2.53666   4
  -2 -10   3 15.2420 2.91374   4
  -2 -10   3 13.3726 2.27520   7
   2 -10  -3 14.9771 2.67548   8
  -2 -10   3 15.9267 1.99672   8
   2 -10  -3 15.8758 2.84611   7
  -1 -10   3 8.24212 2.02599   7
   1 -10  -3 12.0702 2.28373   7
  -1 -10   3 7.19183 1.92458   4
   1 -10  -3 9.00998 2.43153   4
  -1 -10   3 8.35868 1.82625   8
   1 -10  -3 6.84063 1.94523   8
   0 -10   3 11.2387 2.55018   4
   0 -10  -3 9.17801 2.36582   4
   0 -10   3 11.2242 2.12992   7
   0 -10  -3 11.3548 2.13863   7
   0 -10  -3 12.1712 2.41207   8
   0 -10   3 8.83004 1.76455   8
   1 -10   3 4.47881 1.44871   7
  -1 -10  -3 1.84172 1.12250   7
   1 -10   3 -1.0216 1.23404   8
  -1 -10  -3 1.86037 1.26792   4
  -1 -10  -3 4.74656 1.52434   8
   1 -10   3 3.30006 1.55252   4
   2 -10   3 9.74483 1.94631   7
  -2 -10  -3 8.57310 1.96169   7
  -2 -10  -3 8.58147 2.12267   4
  -2 -10  -3 7.36503 1.71270   8
   2 -10   3 7.80288 1.62018   8
   2 -10   3 5.79465 2.04956   4
  -3 -10  -3 2.84769 1.29433   4
   3 -10   3 6.34157 2.06773   4
   3 -10   3 3.52279 1.57915   7
  -3 -10  -3 3.80327 1.33070   8
  -3 -10  -3 2.67336 1.20612   7
  -3  10  -3 5.09651 1.26090   5
  -4 -10  -3 26.0883 2.68309   8
   4 -10   3 30.3513 3.72862   4
  -4 -10  -3 31.9438 3.15143   4
   4 -10   3 33.0225 3.38888   7
  -4 -10  -3 33.8233 2.89571   7
  -4  10  -3 26.8041 2.72747   5
  -5 -10  -3 6.31051 1.52549   4
  -5 -10  -3 2.66752 1.13788   8
   5 -10   3 4.49021 1.75781   4
   5 -10   3 4.34884 2.15691   7
  -5 -10  -3 5.17776 1.45687   7
  -5  10  -3 4.83220 1.36571   5
   6 -10   3 67.5909 4.12587   7
  -6 -10  -3 65.3400 4.09226   7
  -6 -10  -3 71.8682 4.18268   8
  -6 -10  -3 70.2793 4.31523   4
   6 -10   3 63.7431 5.37506   4
  -6  10  -3 76.2429 4.59590   5
  -7 -10  -3 5.33637 1.35391   8
   7 -10   3 5.92145 1.19389   7
  -7 -10  -3 7.75750 1.54127   4
  -7 -10  -3 8.00876 1.46875   7
   8 -10   3 7.71667 1.15788   7
  -8 -10  -3 5.80545 1.22444   8
  -8 -10  -3 5.72420 1.16617   4
   8 -10   3 7.20658 2.09871   4
  -8 -10  -3 7.35874 1.34363   7
  -8  10  -3 6.70606 1.39860   5
  -9 -10  -3 11.3926 1.66883   4
   9 -10   3 9.95027 2.30421   4
  -9 -10  -3 11.1304 1.62038   8
  -9  10  -3 13.4084 1.91731   5
 -10 -10  -3 20.5184 1.98166   8
  10 -10   3 19.4914 2.72222   4
 -10  10  -3 23.6135 2.29974   5
  11 -10   3 9.02463 1.95780   4
 -11 -10  -3 5.35179 0.97945   8
 -12 -10  -3 1.35511 0.59760   8
  12 -10   3 2.44012 0.91582   4
 -12  10  -3 2.27365 0.68148   5
  12 -11  -3 5.90713 1.25786   8
 -11  11   3 2.92226 0.73579   5
  10 -11  -3 1.08711 0.98191   4
  -9 -11   3 43.2941 2.79407   7
   9 -11  -3 47.4598 4.20303   4
   9 -11  -3 41.8640 2.43620   7
  -9  11   3 47.2933 3.02397   5
   8 -11  -3 6.37405 1.10865   7
   8 -11  -3 7.60427 1.82905   4
  -8 -11   3 8.56370 1.54231   7
  -8  11   3 6.92038 1.40221   5
  -7 -11   3 11.0855 1.82868   7
   7 -11  -3 11.7778 2.11718   7
  -7 -11   3 11.1506 1.62104   4
  -7  11   3 10.1740 1.68392   5
   6 -11  -3 8.16292 2.49115   7
  -6 -11   3 8.90127 1.55478   4
  -6 -11   3 8.94377 1.71300   7
   6 -11  -3 10.9590 2.43501   4
  -6  11   3 11.1084 1.61779   5
   5 -11  -3 0.77380 1.26151   8
   5 -11  -3 3.33700 2.76121   7
   5 -11  -3 3.62792 1.61320   4
  -5 -11   3 2.82537 1.10880   4
  -5 -11   3 1.06350 0.65387   8
  -5 -11   3 3.68441 1.13476   7
  -5  11   3 5.09522 1.19829   5
  -4 -11   3 30.7063 3.25989   4
  -4  11   3 31.6620 2.54836   5
   3 -11  -3 42.4437 4.88678   7
  -3 -11   3 36.5893 3.44067   4
  -3 -11   3 37.1808 3.24836   7
   3 -11  -3 39.1575 3.97839   4
   3 -11  -3 38.4351 3.69282   8
   2 -11  -3 7.09966 1.74085   8
  -2 -11   3 7.95772 1.45488   8
  -2 -11   3 8.04280 1.80440   7
   2 -11  -3 13.2625 3.61411   7
  -2 -11   3 12.2192 2.45400   4
   2 -11  -3 7.25724 2.04487   4
  -1 -11   3 3.22318 1.49771   4
  -1 -11   3 2.88390 0.99348   8
   1 -11  -3 2.69690 1.21843   8
  -1 -11   3 -0.2958 1.02455   7
   1 -11  -3 3.42024 1.70912   4
   1 -11  -3 2.26799 2.40525   7
   0 -11   3 28.2178 2.76291   8
   0 -11  -3 29.0526 3.61524   7
   0 -11  -3 32.2830 3.54659   4
   0 -11  -3 28.3123 2.97298   8
   0 -11   3 25.0792 2.90927   7
   0 -11   3 26.8800 3.30338   4
  -1 -11  -3 23.1624 3.10078   7
   1 -11   3 14.4325 2.68325   4
   1 -11   3 19.9796 2.52588   7
   1 -11   3 19.3532 2.45626   8
  -1 -11  -3 20.1448 2.93059   4
  -1 -11  -3 15.7226 2.28773   8
  -2 -11  -3 10.2428 1.78609   8
  -2 -11  -3 14.4678 2.42972   7
  -2 -11  -3 10.5167 2.01237   4
   2 -11   3 8.89704 1.88135   8
   2 -11   3 10.0378 2.37044   4
   2 -11   3 9.73032 2.01499   7
  -3 -11  -3 56.1140 4.50366   8
   3 -11   3 45.4294 4.35115   7
  -3 -11  -3 48.9317 3.79517   7
   3 -11   3 44.2578 4.41382   4
  -3 -11  -3 48.8990 3.87824   4
  -4 -11  -3 69.3148 4.97944   4
   4 -11   3 70.1743 6.37937   7
  -4 -11  -3 75.8187 4.36808   8
  -4 -11  -3 64.7504 4.44635   7
   4 -11   3 69.0804 4.78318   8
  -4  11  -3 68.1793 4.17808   5
   5 -11   3 10.6252 3.00740   7
  -5 -11  -3 5.56105 1.35206   4
   5 -11   3 6.15127 1.63412   8
  -5 -11  -3 11.1896 2.02815   7
   5 -11   3 8.27542 2.25943   4
  -5 -11  -3 10.1266 1.70415   8
  -5  11  -3 7.60468 1.51697   5
   6 -11   3 4.54866 2.05724   7
   6 -11   3 5.96827 2.11437   4
  -6 -11  -3 6.61782 1.34035   8
  -6 -11  -3 4.85099 1.19193   4
  -6 -11  -3 4.19997 1.77952   7
  -6  11  -3 3.17411 1.13274   5
  -7 -11  -3 11.3486 1.73619   4
   7 -11   3 7.21175 2.05565   7
  -7 -11  -3 7.74145 1.34091   8
  -7 -11  -3 9.63894 2.32792   7
   7 -11   3 5.91895 1.73468   4
  -7  11  -3 5.94669 1.42666   5
  -8 -11  -3 19.1636 2.82076   4
  -8 -11  -3 26.0191 3.01258   7
  -8 -11  -3 20.1823 1.88836   8
   8 -11   3 18.5646 1.57152   7
   8 -11   3 13.5770 2.33375   4
  -8  11  -3 17.2680 2.08045   5
  -9 -11  -3 1.69697 0.72437   4
   9 -11   3 1.72830 1.32729   4
  -9 -11  -3 1.37326 0.72534   8
  -9  11  -3 1.49699 0.89629   5
 -10 -11  -3 -0.3276 0.64969   8
  10 -11   3 -0.0005 1.00089   4
 -10  11  -3 0.30148 0.67154   5
  11 -11   3 3.17943 0.97761   4
 -11  11  -3 5.07361 0.87145   5
  12 -11   3 0.12278 0.72603   8
  11 -12  -3 1.14242 0.58000   8
 -11  12   3 1.01483 0.44731   5
  10 -12  -3 8.23646 1.43184   8
 -10  12   3 9.36514 1.05732   5
   9 -12  -3 3.12266 1.16531   8
  -9 -12   3 4.13460 1.79322   7
   9 -12  -3 2.97171 0.86520   7
   9 -12  -3 3.09478 0.95323   4
  -9  12   3 2.05173 0.76801   5
   8 -12  -3 2.14602 1.13312   8
  -8 -12   3 5.30628 1.48158   7
   8 -12  -3 4.66336 1.39249   4
   8 -12  -3 5.00705 0.81380   7
  -8  12   3 5.43322 1.04034   5
  -7 -12   3 13.8647 1.88831   7
   7 -12  -3 12.7328 2.32032   8
   7 -12  -3 11.9423 1.56070   7
  -7  12   3 11.7933 1.93659   5
  -6 -12   3 3.83693 1.37051   7
   6 -12  -3 4.14881 1.42466   4
   6 -12  -3 2.84177 1.28265   8
   6 -12  -3 2.74389 1.95481   7
  -6 -12   3 4.08787 1.02502   4
  -6  12   3 4.71983 1.14733   5
   5 -12  -3 0.42741 2.76271   7
  -5 -12   3 1.64107 0.97919   7
   5 -12  -3 1.06055 1.12677   4
  -5 -12   3 2.70752 1.00214   4
   5 -12  -3 0.70052 1.37287   8
  -5  12   3 2.37579 0.89088   5
   4 -12  -3 9.52260 3.58820   7
   4 -12  -3 19.7112 2.57859   8
  -4 -12   3 14.5750 2.32358   7
  -4 -12   3 15.2920 2.27083   4
   4 -12  -3 14.0841 2.65992   4
  -4  12   3 13.0300 1.66403   5
  -3 -12   3 9.07974 1.72071   4
   3 -12  -3 11.0010 4.08933   7
   3 -12  -3 16.8235 2.78910   4
   3 -12  -3 9.38911 1.99296   8
  -3 -12   3 13.8111 2.22656   7
  -3  12   3 13.9152 1.79822   5
   2 -12  -3 2.25039 3.82837   7
  -2 -12   3 2.35388 1.24488   4
   2 -12  -3 2.30747 1.26698   4
   2 -12  -3 3.21005 1.17110   8
  -2 -12   3 3.04446 1.31712   7
  -2 -12   3 2.41438 0.90122   8
  -2  12   3 3.31067 0.97353   5
  -1 -12   3 4.80504 1.62091   7
   1 -12  -3 4.84331 3.65442   7
   1 -12  -3 4.32276 1.51490   8
   1 -12  -3 2.55766 1.27192   4
  -1 -12   3 5.10699 1.18755   8
  -1 -12   3 6.31897 1.65308   4
   0 -12   3 0.91678 1.44572   7
   0 -12  -3 -0.0366 3.35531   7
   0 -12  -3 0.34667 1.15592   4
   0 -12   3 2.64703 1.02232   8
   0 -12  -3 2.51104 1.05126   8
   0 -12   3 1.81036 1.28779   4
   1 -12   3 26.9060 2.43094   8
   1 -12   3 17.3578 2.76201   7
   1 -12   3 20.0437 2.99496   4
  -1 -12  -3 19.4118 2.59805   4
  -1 -12  -3 15.2813 3.35425   7
  -1 -12  -3 16.3544 2.15166   8
  -1  12  -3 22.1716 2.31609   5
   2 -12   3 34.4268 4.05147   7
  -2 -12  -3 29.4269 3.05201   4
   2 -12   3 30.0710 3.40244   4
  -2 -12  -3 37.2001 4.89845   7
  -2 -12  -3 34.2272 2.80633   8
   2 -12   3 33.8423 2.91117   8
  -2  12  -3 36.4153 2.86644   5
   3 -12   3 3.67139 2.95512   7
  -3 -12  -3 3.88013 1.23780   4
  -3 -12  -3 3.17007 2.61116   7
   3 -12   3 4.82117 1.87818   4
   3 -12   3 2.82870 1.24386   8
  -3 -12  -3 3.65852 1.04631   8
  -3  12  -3 7.24245 1.43924   5
  -4 -12  -3 45.6739 3.33850   4
   4 -12   3 44.0039 4.10780   4
   4 -12   3 40.8757 3.39333   8
   4 -12   3 46.2858 5.34761   7
  -4 -12  -3 45.7750 4.86195   7
  -4 -12  -3 48.8658 3.08649   8
  -4  12  -3 46.8439 3.28498   5
  -5 -12  -3 2.17636 2.56922   7
   5 -12   3 4.10998 1.54903   4
  -5 -12  -3 1.98044 0.96762   8
  -5 -12  -3 2.27246 0.95051   4
   5 -12   3 2.19477 1.32216   8
   5 -12   3 2.72733 2.62377   7
  -5  12  -3 3.28012 0.98482   5
   6 -12   3 3.16587 1.71606   8
   6 -12   3 0.26644 1.07313   4
  -6 -12  -3 2.26080 0.86294   8
  -6 -12  -3 2.76487 3.42438   7
   6 -12   3 3.23540 3.29953   7
  -6  12  -3 1.75365 0.94221   5
   7 -12   3 13.6450 3.02297   4
   7 -12   3 10.8385 1.33688   7
   7 -12   3 13.1766 2.09095   8
  -7 -12  -3 12.3268 2.91265   7
  -7 -12  -3 11.8560 1.40267   4
  -7 -12  -3 9.30909 1.28820   8
   8 -12   3 0.95406 0.90437   8
   8 -12   3 0.41651 0.92988   4
  -8 -12  -3 -0.8156 0.59002   4
  -8 -12  -3 0.86334 0.67575   8
  -8  12  -3 0.08823 0.66359   5
   9 -12   3 0.52595 0.89942   8
   9 -12   3 1.22697 0.97793   4
  -9  12  -3 0.91015 0.62691   5
  10 -12   3 -0.3893 0.64957   4
  10 -12   3 0.40505 0.63221   8
 -10  12  -3 1.77641 0.73092   5
   9 -13  -3 7.43591 1.02877   8
  -9  13   3 9.55895 0.93589   5
   8 -13  -3 3.20881 0.89849   8
   8 -13  -3 1.99532 0.68710   4
   7 -13  -3 1.27610 0.43802   7
   7 -13  -3 0.82538 0.76011   8
  -7 -13   3 2.37463 2.01122   7
   7 -13  -3 1.70246 0.76424   4
  -7  13   3 1.95233 0.63317   5
  -6 -13   3 0.46577 1.85208   7
   6 -13  -3 -0.0727 0.82528   8
   6 -13  -3 0.86236 0.85759   4
   6 -13  -3 1.60863 0.72022   7
  -6  13   3 1.87870 0.63469   5
   5 -13  -3 2.43616 1.06818   8
  -5 -13   3 -0.0144 1.69503   7
   5 -13  -3 1.72239 1.10886   4
   5 -13  -3 1.41204 1.40991   7
  -5 -13   3 1.03819 0.80577   4
  -5  13   3 1.84546 0.73839   5
  -4 -13   3 5.68159 1.11469   4
   4 -13  -3 7.69358 2.10243   4
   4 -13  -3 6.27566 1.38959   8
   4 -13  -3 5.59724 2.54335   7
  -4 -13   3 4.60601 1.95024   7
  -4  13   3 7.09410 1.13080   5
   3 -13  -3 5.70315 3.42570   7
  -3 -13   3 4.25946 1.77201   7
  -3 -13   3 5.49818 1.23915   4
   3 -13  -3 4.46142 1.16412   8
   3 -13  -3 5.05983 1.46528   4
  -3  13   3 5.44662 1.07636   5
   2 -13  -3 8.15053 1.47206   8
  -2 -13   3 11.4603 2.65768   7
   2 -13  -3 11.0765 2.13676   4
   2 -13  -3 10.5839 3.94790   7
  -2  13   3 8.92924 1.34754   5
  -1 -13   3 5.29893 1.44223   4
  -1 -13   3 7.42457 2.73802   7
   1 -13  -3 4.42316 1.63246   8
   1 -13  -3 4.51598 1.51134   4
   1 -13  -3 8.25295 3.90339   7
  -1  13   3 4.86994 1.08468   5
   0 -13   3 7.47185 1.82182   4
   0 -13   3 7.42022 2.81703   7
   0 -13   3 6.95163 1.08963   8
   0 -13  -3 6.84753 1.54056   4
   0 -13  -3 8.44920 1.63865   8
   0 -13  -3 5.47625 3.99361   7
   1 -13   3 -2.1479 3.22566   7
  -1 -13  -3 0.74571 1.01559   4
   1 -13   3 1.28501 1.09381   4
  -1 -13  -3 -0.5959 0.63329   8
   1 -13   3 1.31645 0.66716   8
  -1 -13  -3 -1.3882 3.63397   7
  -1  13  -3 2.91288 0.74242   5
   2 -13   3 2.95626 0.84621   8
   2 -13   3 3.53773 3.37460   7
  -2 -13  -3 3.47504 1.16016   4
   2 -13   3 3.56289 1.51691   4
  -2 -13  -3 2.94883 3.18967   7
  -2 -13  -3 4.31362 0.98365   8
  -2  13  -3 4.09065 1.02105   5
  -3 -13  -3 1.24596 1.18612   4
  -3 -13  -3 0.35661 5.17348   7
   3 -13   3 0.33605 0.68230   8
   3 -13   3 2.07053 1.28809   4
   3 -13   3 -0.3381 4.04336   7
  -3 -13  -3 1.33983 0.69677   8
  -3  13  -3 1.95572 0.81390   5
   4 -13   3 6.32789 2.80690   7
  -4 -13  -3 5.08363 3.02886   7
  -4 -13  -3 4.40023 0.83990   8
   4 -13   3 4.04644 0.92079   8
   4 -13   3 4.23072 1.68019   4
  -4 -13  -3 5.75793 1.11617   4
  -4  13  -3 4.62883 0.98726   5
   5 -13   3 10.5225 2.43870   7
   5 -13   3 7.87017 1.67674   4
  -5 -13  -3 8.77464 1.35269   8
   5 -13   3 7.87713 1.44376   8
  -5 -13  -3 8.72028 2.92952   7
  -5 -13  -3 8.40475 1.28367   4
  -5  13  -3 7.89196 1.23129   5
  -6 -13  -3 1.53005 0.76297   4
  -6 -13  -3 1.36350 0.68550   8
  -6 -13  -3 2.08763 2.40253   7
   6 -13   3 1.22133 0.71344   7
   6 -13   3 1.20195 0.73360   8
   6 -13   3 1.82837 1.08371   4
  -6  13  -3 1.67639 0.64825   5
   7 -13   3 2.23431 1.12185   4
  -7  13  -3 1.99178 0.64279   5
   8 -13   3 2.33521 0.82430   4
   6 -14  -3 17.0214 1.41002   4
  -6  14   3 14.5062 1.21348   5
  -5 -14   3 -3.5769 1.87311   7
   5 -14  -3 0.36369 0.35463   7
   5 -14  -3 -0.6278 0.62855   8
   5 -14  -3 0.79960 0.59522   4
  -5  14   3 0.48147 0.35215   5
  -4 -14   3 1.77015 2.61697   7
   4 -14  -3 2.48289 0.62519   8
   4 -14  -3 1.07596 0.80642   4
   4 -14  -3 2.29973 1.07365   7
  -4  14   3 2.51636 0.54418   5
  -3 -14   3 14.3701 1.25541   4
   3 -14  -3 16.6417 1.73304   4
   3 -14  -3 14.5817 1.26963   8
  -3 -14   3 10.5436 2.63929   7
   3 -14  -3 16.1337 1.95675   7
  -3  14   3 14.1625 1.13663   5
   2 -14  -3 6.38219 1.29080   4
   2 -14  -3 8.86936 1.10665   8
  -2 -14   3 8.01318 2.62483   7
   2 -14  -3 7.25941 2.11835   7
   1 -14  -3 18.4588 1.38530   8
  -1 -14   3 14.1205 2.89380   7
   1 -14  -3 19.7965 1.90617   4
   1 -14  -3 13.3485 2.52617   7
  -1 -14   3 19.7662 1.71861   4
   0 -14   3 6.31064 1.19547   4
   0 -14  -3 4.15497 2.82375   7
   0 -14  -3 3.45433 0.99136   4
   0 -14   3 5.26966 2.94643   7
   0 -14  -3 3.99232 0.67455   8
  -1 -14  -3 7.97358 1.05108   8
   1 -14   3 12.1889 1.60927   4
   1 -14   3 9.95266 2.95249   7
  -1 -14  -3 10.1225 1.38679   4
  -1 -14  -3 8.45964 2.96157   7
   2 -14   3 12.3084 2.71732   7
  -2 -14  -3 10.5924 1.31176   4
   2 -14   3 12.8041 1.66365   4
  -2 -14  -3 12.4778 2.81933   7
  -2  14  -3 9.59921 1.18519   5
  -3 -14  -3 1.55495 0.95432   4
   3 -14   3 5.08847 2.52861   7
  -3 -14  -3 5.12890 2.39055   7
   3 -14   3 4.37569 1.03731   4
  -3  14  -3 4.01102 0.70951   5
  -4 -14  -3 0.82238 1.70601   7
   4 -14   3 1.17913 0.78351   7
  -4 -14  -3 0.70020 0.51789   4
   4 -14   3 0.64212 0.71642   4
  -4  14  -3 0.57240 0.42529   5
   5 -14   3 4.11092 0.95835   4
  -5  14  -3 4.82039 0.67387   5
  19   0  -4 -0.0527 0.43960   2
  18   0  -4 0.69777 0.73614   2
  18   0  -4 -0.5997 0.63058   9
  18   0  -4 0.38528 0.53313   5
  17   0  -4 0.35783 0.84455   2
  17   0  -4 -0.4741 0.74549   9
  17   0  -4 -0.2685 0.64103   5
  16   0  -4 1.07332 0.82594   5
  16   0  -4 -0.0034 0.90481   9
  16   0  -4 0.14072 0.97778   2
  15   0  -4 10.4679 2.51696   5
  15   0  -4 6.20947 1.93790   9
  15   0  -4 10.0879 2.12395   2
  14   0  -4 13.5464 1.89095   5
  14   0  -4 12.5442 2.63912   9
  14   0  -4 17.4748 2.70994   2
  13   0  -4 3.20105 6.40430   6
  13   0  -4 -0.5734 0.77532   5
  13   0  -4 1.20250 1.23901   9
  13   0  -4 -0.2858 0.91588   2
  12   0  -4 1.08189 1.29147   9
  12   0  -4 9.81247 5.47049   6
  12   0  -4 4.43405 1.31938   2
  11   0  -4 58.2519 10.8221   6
  11   0  -4 62.9564 4.17042   2
  11   0  -4 71.7407 5.08753   9
 -11   0   4 60.8997 3.72518   8
  11   0  -4 58.7833 3.67544   5
 -10   0   4 5.64305 1.22020   8
  10   0  -4 5.18138 3.65337   6
  10   0  -4 6.97737 1.76395   9
  10   0  -4 8.73474 1.71659   2
   9   0  -4 56.7994 4.11344   9
  -8   0   4 -4.3141 8.22947   1
  -7   0   4 14.5750 7.74031   1
   7   0  -4 -11.583 6.68629   1
  -6   0   4 145.325 17.6723   1
   6   0  -4 140.633 10.5667   3
   6   0  -4 107.246 17.4181   1
  -5   0   4 174.504 10.5678   3
   5   0  -4 182.720 10.9638   3
  -5   0   4 180.108 18.1883   1
   5   0  -4 155.531 24.0434   1
   4   0  -4 1.07563 3.10357   1
  -4   0   4 11.1294 4.69278   1
  -4   0   4 7.26496 2.14962   3
   4   0  -4 4.87828 1.72092   3
   3   0  -4 8.90417 2.21882   3
  -3   0   4 5.86656 2.87397   1
   3   0  -4 9.63450 4.27321   1
  -3   0   4 8.49812 2.11497   3
  -2   0   4 331.706 13.2648   3
   2   0  -4 331.905 19.8787   1
  -2   0   4 335.357 19.5118   1
   2   0  -4 302.574 13.2813   3
   1   0  -4 6.13857 1.24768   3
  -1   0   4 7.31545 1.33709   3
   1   0  -4 7.59446 1.30781   6
  -1   0   4 7.46417 2.56657   1
   1   0  -4 6.82928 2.66693   1
   0   0  -4 1445.88 56.1412   1
   0   0   4 1404.03 49.7796   3
   0   0  -4 1471.03 50.3640   6
   1   0   4 9.51194 2.90828   1
  -1   0  -4 21.1399 4.09408   1
  -1   0  -4 13.0235 1.97777   6
   1   0   4 13.6519 2.04372   6
   2   0   4 1328.79 56.0163   1
   2   0   4 1240.21 47.2736   6
  -2   0  -4 1413.23 56.7031   1
  -2   0  -4 1291.02 48.0471   6
  -3   0  -4 218.143 17.6699   1
   3   0   4 190.762 16.6679   1
   3   0   4 188.683 10.6225   6
   4   0   4 1481.51 55.2651   6
  -4   0  -4 1433.48 67.9220   1
   4   0   4 1513.35 68.3422   1
   5   0   4 47.0265 11.7567   1
  -5   0  -4 54.4108 12.6842   1
   5   0   4 48.0399 5.68621   6
   5   0   4 41.7328 5.14406   3
   6   0   4 148.141 19.6944   1
  -6   0  -4 178.642 21.5485   1
   6   0   4 141.135 11.0396   6
   7   0   4 23.1128 11.0596   1
  -7   0  -4 4.20384 9.31606   1
   8   0   4 8.13777 3.83094   6
   9   0   4 6.42452 3.33760   6
  10   0   4 534.067 30.9877   6
 -10   0  -4 492.876 18.2092   8
  10   0   4 450.043 18.8481   2
  11   0   4 53.2547 10.4118   6
 -11   0  -4 58.9011 3.71139   8
  11   0   4 53.4795 4.10870   2
  12   0   4 124.346 15.5418   6
 -12   0  -4 103.221 6.12641   8
  12   0   4 91.1123 8.19964   2
  13   0   4 200.563 31.3761   6
  13   0   4 154.401 9.15127   9
  13   0   4 132.697 7.66219   2
 -13   0  -4 146.869 7.26897   8
  14   0   4 1.15382 1.14238   2
  14   0   4 0.13835 1.24372   9
 -14   0  -4 1.49503 1.10613   8
  15   0   4 62.3258 4.24847   5
  15   0   4 74.4797 5.96067   9
  15   0   4 68.6773 4.73817   2
  16   0   4 0.34422 1.03797   9
  16   0   4 0.57455 0.98419   2
  16   0   4 0.37519 0.87418   5
  17   0   4 0.81277 0.98926   9
  17   0   4 0.73761 0.95720   2
  18   0   4 0.27756 0.55878   5
  18   0   4 -0.1375 0.61060   9
  18   0   4 -0.1678 0.56703   2
  19  -1  -4 7.02443 1.06727   2
  19   1  -4 7.13150 0.91780   5
  19   1  -4 8.91864 1.08881   2
  18  -1  -4 15.7439 1.62303   5
  18  -1  -4 12.7090 1.67064   2
  18  -1  -4 10.9720 1.80425   9
  18   1  -4 9.69008 1.65821   9
  18   1  -4 15.9753 1.73433   2
  18   1  -4 14.1205 1.49631   5
  17  -1  -4 0.48473 0.94657   9
  17  -1  -4 1.04246 0.78228   5
  17  -1  -4 0.91430 0.90335   2
  17   1  -4 1.13415 0.86078   5
  17   1  -4 1.15430 0.98043   9
  17   1  -4 3.00447 1.33042   2
  16  -1  -4 1.27303 0.93467   5
  16  -1  -4 0.47618 1.02605   9
  16  -1  -4 2.41650 1.17760   2
  16   1  -4 2.62856 1.15664   2
  16   1  -4 1.91624 0.98042   5
  16   1  -4 1.48055 1.13019   9
  15  -1  -4 4.45544 1.38523   2
  15  -1  -4 7.50245 2.17007   9
  15   1  -4 5.03283 1.31189   5
  15   1  -4 8.95439 2.30897   9
  14  -1  -4 9.73137 2.30758   9
  14  -1  -4 17.9788 2.11057   5
  14  -1  -4 16.0031 2.38829   2
  14   1  -4 10.0736 2.45336   9
  14   1  -4 15.7819 2.11435   5
  14   1  -4 12.1379 2.06024   2
  13  -1  -4 4.04642 7.58507   6
 -13  -1   4 11.6612 1.83773   8
  13  -1  -4 10.0305 1.60576   5
  13  -1  -4 10.3506 3.42820   9
  13  -1  -4 13.4329 2.35968   2
  13   1  -4 7.57302 7.08398   6
  13   1  -4 9.10306 1.64136   5
  13   1  -4 10.3024 1.99667   2
  13   1  -4 11.6656 2.54034   9
  12  -1  -4 3.32177 5.40116   6
  12  -1  -4 8.19619 1.42504   5
  12  -1  -4 6.56071 1.59533   2
 -12  -1   4 10.2015 1.63786   8
  12  -1  -4 8.15888 2.09654   9
  12   1  -4 12.7049 1.78451   5
  12   1  -4 14.0785 2.02362   2
  12   1  -4 7.52846 1.95553   9
  12   1  -4 4.57611 4.74434   6
  11  -1  -4 2.18197 0.89469   5
 -11  -1   4 1.54880 0.84424   8
  11  -1  -4 2.06856 1.33208   9
  11  -1  -4 2.23444 1.01336   2
  11  -1  -4 -4.0125 3.96045   6
  11   1  -4 2.02361 1.27715   9
  11   1  -4 1.49036 0.93456   2
 -11   1   4 1.59491 0.93710   8
  11   1  -4 1.21691 3.51595   6
  10  -1  -4 13.1418 2.07797   2
  10  -1  -4 14.6424 3.25739   9
 -10  -1   4 12.1645 1.47407   8
  10  -1  -4 20.0130 6.22990   6
  10  -1  -4 14.0066 1.80458   5
 -10   1   4 13.6936 1.77582   8
  10   1  -4 7.28047 3.56704   6
  10   1  -4 14.7996 2.19504   9
   9  -1  -4 16.3995 2.20075   9
   9  -1  -4 12.5267 3.90305   6
   9   1  -4 15.6977 1.98814   9
   8  -1  -4 168.446 8.11158   9
   8  -1  -4 178.051 29.6326   1
  -8   1   4 160.123 43.2987   1
   7  -1  -4 99.6100 5.51416   9
   7  -1  -4 100.596 18.8755   1
  -7  -1   4 113.281 17.3341   1
  -7   1   4 159.209 27.4087   1
   7   1  -4 110.445 17.6573   1
   6  -1  -4 428.483 35.9162   1
  -6  -1   4 408.335 30.8082   1
  -6   1   4 382.581 33.6207   1
  -6   1   4 441.786 20.8380   3
   6   1  -4 444.536 33.0847   1
   6   1  -4 424.495 20.7824   3
  -5  -1   4 150.945 15.8205   1
   5  -1  -4 149.229 19.1824   1
   5  -1  -4 146.677 10.2557   3
   5   1  -4 158.317 9.64046   3
  -5   1   4 134.768 17.5190   1
  -5   1   4 157.608 9.74716   3
   5   1  -4 148.174 17.0053   1
   4  -1  -4 45.5723 9.47341   1
  -4  -1   4 55.5421 8.16868   1
   4  -1  -4 47.2846 4.97013   3
   4   1  -4 44.1384 4.12968   3
  -4   1   4 29.9027 8.12926   1
   4   1  -4 53.1987 8.46134   1
  -4   1   4 43.1567 4.55997   3
   3  -1  -4 40.9157 4.46099   3
  -3  -1   4 46.9698 6.94759   1
   3  -1  -4 35.8514 7.30025   1
   3   1  -4 40.9093 7.08515   1
  -3   1   4 43.6546 8.08538   1
  -3   1   4 46.2682 4.34918   3
   3   1  -4 44.7046 3.63169   3
   2  -1  -4 400.303 23.3168   1
  -2  -1   4 347.260 19.6605   1
   2  -1  -4 307.400 16.5464   3
  -2  -1   4 355.563 13.5556   3
  -2   1   4 355.703 15.1325   3
   2   1  -4 366.363 13.7763   3
  -2   1   4 372.050 22.0270   1
   2   1  -4 349.908 19.9366   1
   1  -1  -4 14.2803 1.56561   6
   1  -1  -4 14.0665 2.19131   3
  -1  -1   4 10.3197 1.52567   3
  -1  -1   4 14.8963 4.08260   1
   1  -1  -4 16.1895 4.14032   1
   1   1  -4 12.0831 1.17200   3
  -1   1   4 12.5046 1.49050   6
  -1   1   4 12.5985 2.16427   3
   1   1  -4 14.6843 2.03617   6
  -1   1   4 7.63559 2.48823   1
   1   1  -4 14.2419 3.61351   1
   0  -1  -4 79.1281 4.63703   6
   0  -1  -4 89.0019 5.34221   3
   0  -1   4 88.4796 5.01588   6
   0   1   4 84.7507 7.62719   1
   0   1   4 91.3181 5.46511   3
   0   1  -4 82.5199 5.02901   6
   0   1   4 88.9194 4.63289   6
   0   1  -4 88.7459 8.63176   1
   0   1  -4 84.8013 8.33630   1
  -1  -1  -4 23.7932 4.39547   1
   1  -1   4 23.4925 4.84402   1
  -1  -1  -4 21.9546 3.92611   1
  -1  -1  -4 22.1948 2.53243   6
   1  -1   4 24.0146 2.70650   6
   1   1   4 23.1826 2.53076   6
  -1   1  -4 28.4400 5.12055   1
  -1   1  -4 24.2724 2.75681   6
  -2  -1  -4 312.454 19.1951   1
  -2  -1  -4 287.820 14.5759   6
   2  -1   4 325.483 21.7343   1
   2  -1   4 366.471 14.8959   6
   2   1   4 344.424 19.9545   1
  -2   1  -4 326.245 14.9448   6
   2   1   4 360.931 14.9635   6
  -2   1  -4 328.646 21.9998   1
   3  -1   4 5.71181 1.71936   3
   3  -1   4 8.53076 2.38977   6
  -3  -1  -4 7.48547 3.41625   1
   3  -1   4 6.82190 4.46941   1
  -3   1  -4 1.74600 3.44361   1
   3   1   4 11.4170 4.65355   1
   3   1   4 7.33199 2.43100   6
   4  -1   4 705.415 29.9030   6
   4  -1   4 730.328 29.7037   3
  -4  -1  -4 763.862 40.0962   1
   4  -1   4 731.810 43.0487   1
   4   1   4 730.774 30.6677   6
  -4   1  -4 758.837 44.3898   1
   4   1   4 715.453 38.9734   1
   5  -1   4 -1.4543 3.82564   1
   5  -1   4 5.70367 2.31051   6
   5  -1   4 6.14956 2.00009   3
  -5  -1  -4 4.73252 4.66972   1
   5   1   4 4.79691 2.50136   6
   5   1   4 3.21377 3.28367   1
  -5   1  -4 17.7422 6.83403   1
  -6  -1  -4 360.510 31.6764   1
   6  -1   4 414.974 21.2490   6
   6  -1   4 419.872 35.4600   1
   6   1   4 383.343 31.2166   1
  -6   1  -4 449.208 36.4027   1
   6   1   4 405.807 21.7116   6
   7  -1   4 51.5389 6.89037   6
   7  -1   4 45.5233 15.3289   1
  -7  -1  -4 41.2212 14.6220   1
   7   1   4 57.7269 14.0452   1
   7   1   4 45.4689 6.91792   6
  -7   1  -4 39.1358 14.3915   1
   8  -1   4 12.5484 3.64269   6
  -8   1  -4 -2.5285 13.9500   1
   8   1   4 4.43471 3.08779   6
  -9  -1  -4 43.6357 4.22941   8
   9  -1   4 57.2506 8.18636   6
  -9   1  -4 47.2231 3.82982   8
   9   1   4 62.6584 9.32141   6
 -10  -1  -4 24.7021 2.23556   8
  10  -1   4 16.0461 5.31205   6
  10   1   4 39.1271 7.60077   6
 -10   1  -4 23.3934 2.27729   8
  10   1   4 22.6361 2.63942   2
  11  -1   4 23.5648 2.81273   2
  11  -1   4 34.9318 9.55540   6
 -11  -1  -4 28.8129 2.46707   8
 -11   1  -4 26.2420 2.53464   8
  11   1   4 35.2760 8.18930   6
  11   1   4 25.6394 2.84414   2
 -12  -1  -4 328.938 13.6652   8
  12  -1   4 348.045 26.8019   6
  12  -1   4 344.052 15.1544   2
  12   1   4 330.075 15.3773   2
  12   1   4 402.410 29.0708   6
 -12   1  -4 328.048 13.8283   8
 -13  -1  -4 35.2819 3.11533   8
  13  -1   4 36.4021 3.64529   2
  13  -1   4 36.2165 4.14322   9
  13   1   4 35.1479 4.07156   9
  13   1   4 34.5969 3.41858   2
 -13   1  -4 36.3394 3.18483   8
  14  -1   4 21.8054 3.40442   9
  14  -1   4 27.4242 2.67066   5
 -14  -1  -4 21.1412 2.54013   8
  14  -1   4 28.7192 3.12975   2
  14   1   4 31.9974 3.08285   2
  14   1   4 24.5643 3.41709   9
 -15  -1  -4 5.99074 1.46548   8
  15  -1   4 6.12989 1.63977   2
  15  -1   4 7.85670 1.61089   5
  15  -1   4 4.33956 1.79720   9
  15   1   4 6.54424 2.05341   9
  15   1   4 7.24228 1.55468   5
  15   1   4 6.60948 1.74233   2
  16  -1   4 3.91204 1.59913   9
  16  -1   4 5.24170 1.30936   5
  16  -1   4 6.49474 1.65157   2
  16   1   4 4.81334 1.22358   5
  16   1   4 4.26160 1.45895   2
  16   1   4 4.02075 1.61926   9
  17  -1   4 -0.0337 0.67094   5
  17  -1   4 1.32052 0.96568   2
  17  -1   4 0.38068 0.87021   9
  17   1   4 -0.1733 0.80685   2
  17   1   4 0.80478 1.26368   5
  17   1   4 -0.0994 0.73733   9
  18  -1   4 4.68071 1.05909   2
  18  -1   4 2.02945 0.88333   9
  18   1   4 4.61530 0.90917   5
  18   1   4 2.31767 0.83097   9
  18   1   4 4.32023 0.99380   2
  19   2  -4 0.65925 0.42929   5
  18  -2  -4 0.90103 0.65681   9
  18  -2  -4 0.97768 0.76093   2
  18   2  -4 -0.0463 0.83401   2
  18   2  -4 0.63838 0.61851   5
  18   2  -4 0.90972 0.98297   9
  17  -2  -4 2.82734 1.10963   2
  17  -2  -4 1.00738 1.12310   9
  17  -2  -4 1.30699 0.73071   5
  17   2  -4 0.58984 0.93747   9
  17   2  -4 1.18321 0.82499   5
  17   2  -4 2.85319 1.05161   2
  16  -2  -4 2.08288 1.28997   9
  16  -2  -4 2.69030 1.15309   2
  16  -2  -4 1.73195 0.86105   5
  16   2  -4 3.22683 1.10102   5
  16   2  -4 2.59512 1.11802   2
  16   2  -4 1.20243 1.15567   9
  15  -2  -4 5.98019 1.35298   5
  15  -2  -4 3.39165 1.55626   9
  15  -2  -4 6.89798 1.87943   2
  15   2  -4 6.79728 1.98134   9
  15   2  -4 8.69852 1.78080   2
  15   2  -4 7.48123 1.62125   5
  14  -2  -4 13.8970 1.92898   5
  14  -2  -4 18.7267 3.39645   9
 -14  -2   4 15.8964 2.01520   8
  14  -2  -4 17.3871 2.49374   2
  14   2  -4 15.2713 2.40044   2
  14   2  -4 16.5223 2.07532   5
  14   2  -4 13.4338 2.37114   9
  13  -2  -4 7.84693 1.56474   5
 -13  -2   4 4.13893 1.07655   8
  13  -2  -4 -0.6441 8.10792   6
  13  -2  -4 8.07894 2.22461   9
  13  -2  -4 6.27531 1.63538   2
  13   2  -4 3.94072 2.40570   9
  13   2  -4 4.84091 1.51712   2
  13   2  -4 -3.6429 6.63508   6
  13   2  -4 5.35773 1.32535   5
  12  -2  -4 23.2159 3.08579   9
 -12  -2   4 16.7428 2.23315   8
  12  -2  -4 26.0501 7.82548   6
  12   2  -4 28.9408 7.61396   6
  12   2  -4 26.8305 2.63639   2
  12   2  -4 21.2443 2.86076   9
  11  -2  -4 0.92708 3.79391   6
  11  -2  -4 3.45534 1.65982   9
 -11  -2   4 2.43158 0.96960   8
  11  -2  -4 3.99084 1.30809   2
  11  -2  -4 4.05034 1.07886   5
  11   2  -4 2.68913 1.27884   9
  11   2  -4 2.39805 1.21478   2
  11   2  -4 -3.8374 3.76962   6
  10  -2  -4 111.240 6.10464   2
  10  -2  -4 117.476 5.59268   5
  10  -2  -4 135.458 12.8626   6
 -10  -2   4 112.057 5.51292   8
  10  -2  -4 129.536 7.23761   9
  10   2  -4 124.824 6.81770   9
  10   2  -4 135.939 14.4400   6
   9  -2  -4 68.9820 4.82095   9
   9  -2  -4 72.8504 9.05926   6
   8  -2  -4 112.843 28.7300   1
   8  -2  -4 186.719 13.3799   6
   8  -2  -4 161.824 8.19935   9
  -8   2   4 189.670 30.5770   1
  -7  -2   4 -4.8117 4.41526   1
   7  -2  -4 1.35297 0.92528   9
   7  -2  -4 2.17642 1.49086   6
   7  -2  -4 -9.9086 7.73307   1
  -7   2   4 -9.3517 7.28987   1
  -7   2   4 1.72794 1.85396   3
   7   2  -4 10.6923 7.29421   1
   6  -2  -4 267.978 30.3989   1
   6   2  -4 276.887 15.4358   3
  -6   2   4 283.695 15.9292   3
  -6   2   4 281.137 29.1477   1
   6   2  -4 294.339 24.6390   1
   5  -2  -4 148.035 19.7579   1
   5  -2  -4 144.019 10.7341   3
[truncated: 1,588,717 more chars]
