# Supplementary material for: Allylic hydroxylation of enones useful for the functionalization of relevant drugs and natural products
Source: Nat Commun. 2023 Apr 26;14:2399. doi: 10.1038/s41467-023-38154-9 (PMC10133259; doi:10.1038/s41467-023-38154-9)
Supplement: Supplementary file 3 — Supplementary Data 1 [file 41467_2023_38154_MOESM3_ESM.zip › Crystal data of compound 6(with structure factor).cif]

 
data_cu_20211147_0m
 
_audit_creation_method            'SHELXL-2018/3'
_shelx_SHELXL_version_number      '2018/3'
_chemical_name_systematic         ?
_chemical_name_common             ?
_chemical_melting_point           ?
_chemical_formula_moiety          ?
_chemical_formula_sum
 'C19 H27 Br O3' 
_chemical_formula_weight          383.31

loop_
 _atom_type_symbol
 _atom_type_description
 _atom_type_scat_dispersion_real
 _atom_type_scat_dispersion_imag
 _atom_type_scat_source
 'C'  'C'   0.0181   0.0091
 'International Tables Vol C Tables 4.2.6.8 and 6.1.1.4'
 'H'  'H'   0.0000   0.0000
 'International Tables Vol C Tables 4.2.6.8 and 6.1.1.4'
 'Br'  'Br'  -0.6763   1.2805
 'International Tables Vol C Tables 4.2.6.8 and 6.1.1.4'
 'O'  'O'   0.0492   0.0322
 'International Tables Vol C Tables 4.2.6.8 and 6.1.1.4'
 
_space_group_crystal_system       monoclinic
_space_group_IT_number            4
_space_group_name_H-M_alt         'P 21'
_space_group_name_Hall            'P 2yb'
 
_shelx_space_group_comment
;
The symmetry employed for this shelxl refinement is uniquely defined
by the following loop, which should always be used as a source of
symmetry information in preference to the above space-group names.
They are only intended as comments.
;
 
loop_
 _space_group_symop_operation_xyz
 'x, y, z'
 '-x, y+1/2, -z'
 
_cell_length_a                    10.2815(9)
_cell_length_b                    6.5838(6)
_cell_length_c                    26.449(2)
_cell_angle_alpha                 90
_cell_angle_beta                  90.101(4)
_cell_angle_gamma                 90
_cell_volume                      1790.4(3)
_cell_formula_units_Z             4
_cell_measurement_reflns_used      9871
_cell_measurement_temperature      170(2)
_cell_measurement_theta_max        73.864
_cell_measurement_theta_min        3.342
_exptl_crystal_description         block
_exptl_crystal_colour              colourless
_exptl_crystal_colour_primary      colourless
_exptl_crystal_density_meas       ?
_exptl_crystal_density_method     ?
_exptl_crystal_density_diffrn     1.422          
_exptl_crystal_F_000              800
_exptl_transmission_factor_min    ?
_exptl_transmission_factor_max    ?
_exptl_crystal_size_max           0.150
_exptl_crystal_size_mid           0.080
_exptl_crystal_size_min           0.050
_exptl_absorpt_coefficient_mu     3.226
_shelx_estimated_absorpt_T_min    0.643
_shelx_estimated_absorpt_T_max    0.855
_exptl_absorpt_correction_type    ?
_exptl_absorpt_correction_T_min   ?
_exptl_absorpt_correction_T_max   ?
_exptl_absorpt_process_details    ?
_exptl_absorpt_special_details    ?
_diffrn_ambient_temperature       170(2)
_diffrn_radiation_wavelength      1.54178
_diffrn_radiation_type            CuK\a
_diffrn_source                    ?
_diffrn_measurement_device_type   'Bruker D8 VENTURE'
_diffrn_measurement_method        ?
_diffrn_detector_area_resol_mean  ?
_diffrn_reflns_number             16690
_diffrn_reflns_av_unetI/netI      0.0496
_diffrn_reflns_av_R_equivalents   0.0374
_diffrn_reflns_limit_h_min        -12
_diffrn_reflns_limit_h_max        12
_diffrn_reflns_limit_k_min        -7
_diffrn_reflns_limit_k_max        7
_diffrn_reflns_limit_l_min        -32
_diffrn_reflns_limit_l_max        33
_diffrn_reflns_theta_min          3.342
_diffrn_reflns_theta_max          74.928
_diffrn_reflns_theta_full         67.679
_diffrn_measured_fraction_theta_max   0.974
_diffrn_measured_fraction_theta_full  0.995
_diffrn_reflns_Laue_measured_fraction_max    0.974
_diffrn_reflns_Laue_measured_fraction_full   0.995
_diffrn_reflns_point_group_measured_fraction_max   0.916
_diffrn_reflns_point_group_measured_fraction_full  0.949
_reflns_number_total              6751
_reflns_number_gt                 5895
_reflns_threshold_expression      'I > 2\s(I)'
_reflns_Friedel_coverage          0.725
_reflns_Friedel_fraction_max      0.846
_reflns_Friedel_fraction_full     0.894
 
_reflns_special_details
;
 Reflections were merged by SHELXL according to the crystal
 class for the calculation of statistics and refinement.
 
 _reflns_Friedel_fraction is defined as the number of unique
 Friedel pairs measured divided by the number that would be
 possible theoretically, ignoring centric projections and
 systematic absences.
;
 
_computing_data_collection        ?
_computing_cell_refinement        ?
_computing_data_reduction         ?
_computing_structure_solution     ?
_computing_structure_refinement 'SHELXL-2018/3 (Sheldrick, 2018)'
_computing_molecular_graphics     ?
_computing_publication_material   ?
_refine_special_details           ?
_refine_ls_structure_factor_coef  Fsqd
_refine_ls_matrix_type            full
_refine_ls_weighting_scheme       calc
_refine_ls_weighting_details
'w=1/[\s^2^(Fo^2^)+(0.0384P)^2^+1.8519P] where P=(Fo^2^+2Fc^2^)/3'
_atom_sites_solution_primary      ?
_atom_sites_solution_secondary    ?
_atom_sites_solution_hydrogens    geom
_refine_ls_hydrogen_treatment     constr
_refine_ls_extinction_method      none
_refine_ls_extinction_coef        .
_refine_ls_abs_structure_details
;
 Flack x determined using 2040 quotients [(I+)-(I-)]/[(I+)+(I-)]
 (Parsons, Flack and Wagner, Acta Cryst. B69 (2013) 249-259).
;
_refine_ls_abs_structure_Flack    0.125(11)
_chemical_absolute_configuration  rmad
_refine_ls_number_reflns          6751
_refine_ls_number_parameters      423
_refine_ls_number_restraints      1
_refine_ls_R_factor_all           0.0633
_refine_ls_R_factor_gt            0.0573
_refine_ls_wR_factor_ref          0.1525
_refine_ls_wR_factor_gt           0.1488
_refine_ls_goodness_of_fit_ref    1.068
_refine_ls_restrained_S_all       1.068
_refine_ls_shift/su_max           0.000
_refine_ls_shift/su_mean          0.000
 
loop_
 _atom_site_label
 _atom_site_type_symbol
 _atom_site_fract_x
 _atom_site_fract_y
 _atom_site_fract_z
 _atom_site_U_iso_or_equiv
 _atom_site_adp_type
 _atom_site_occupancy
 _atom_site_site_symmetry_order  
 _atom_site_calc_flag
 _atom_site_refinement_flags_posn
 _atom_site_refinement_flags_adp
 _atom_site_refinement_flags_occupancy
 _atom_site_disorder_assembly
 _atom_site_disorder_group
Br01 Br 0.63679(12) 0.4726(2) 0.77437(4) 0.1232(5) Uani 1 1 d . . . . .
Br02 Br 0.13826(13) 0.5360(2) 0.72564(4) 0.1240(5) Uani 1 1 d . . . . .
O003 O -0.3946(5) 0.1000(11) 0.6265(3) 0.105(2) Uani 1 1 d . . . . .
H003 H -0.378944 -0.011153 0.612159 0.158 Uiso 1 1 calc R U . . .
O004 O 0.8458(5) 0.9183(11) 0.8433(3) 0.104(2) Uani 1 1 d . . . . .
H004 H 0.925706 0.926297 0.849694 0.156 Uiso 1 1 calc R U . . .
O005 O 0.1046(5) 0.9088(11) 0.8734(3) 0.103(2) Uani 1 1 d . . . . .
H005 H 0.118718 1.022573 0.886735 0.155 Uiso 1 1 calc R U . . .
O006 O 0.3480(6) 0.0939(11) 0.6571(3) 0.104(2) Uani 1 1 d . . . . .
H006 H 0.426881 0.087566 0.649090 0.156 Uiso 1 1 calc R U . . .
C007 C 0.5913(5) 0.6018(10) 0.8954(2) 0.0476(12) Uani 1 1 d . . . . .
H007 H 0.575279 0.468293 0.878434 0.057 Uiso 1 1 calc R U . . .
C0AA C 0.0915(5) 0.4072(10) 0.6044(2) 0.0483(12) Uani 1 1 d . . . . .
H0AA H 0.075452 0.540642 0.621373 0.058 Uiso 1 1 calc R U . . .
O009 O 1.0740(6) 0.2555(13) 0.9289(3) 0.111(2) Uani 1 1 d . . . . .
C00A C 0.0807(5) 0.2466(11) 0.6462(2) 0.0510(13) Uani 1 1 d . . . . .
H00P H 0.103553 0.113093 0.630502 0.061 Uiso 1 1 calc R U . . .
C00B C 0.3437(6) 0.8250(10) 0.8784(3) 0.0576(16) Uani 1 1 d . . . . .
C00C C 0.2303(5) 0.4214(10) 0.5819(2) 0.0505(13) Uani 1 1 d . . . . .
C00D C 0.7300(5) 0.5886(10) 0.9181(2) 0.0495(13) Uani 1 1 d . . . . .
C00E C 0.5789(5) 0.7627(11) 0.8540(2) 0.0507(13) Uani 1 1 d . . . . .
H00E H 0.601588 0.896025 0.869886 0.061 Uiso 1 1 calc R U . . .
C00F C 0.4392(6) 0.7796(12) 0.8357(2) 0.0584(15) Uani 1 1 d . . . . .
H00F H 0.415088 0.642952 0.822118 0.070 Uiso 1 1 calc R U . . .
O00G O 0.5755(6) 0.7517(13) 0.5711(3) 0.111(2) Uani 1 1 d . . . . .
C00H C 0.3488(6) 0.6501(12) 0.9157(3) 0.0639(18) Uani 1 1 d . . . . .
H00A H 0.319948 0.523853 0.898693 0.077 Uiso 1 1 calc R U . . .
H00B H 0.288555 0.677501 0.944039 0.077 Uiso 1 1 calc R U . . .
C00I C 0.8295(6) 0.5738(11) 0.8758(3) 0.0597(16) Uani 1 1 d . . . . .
C00J C 0.3307(6) 0.4361(11) 0.6240(3) 0.0598(15) Uani 1 1 d . . . . .
C00K C -0.1557(6) 0.1839(11) 0.6218(3) 0.0578(16) Uani 1 1 d . . . . .
C00L C 0.4869(6) 0.6210(12) 0.9363(3) 0.0627(18) Uani 1 1 d . . . . .
H00C H 0.508734 0.737929 0.958293 0.075 Uiso 1 1 calc R U . . .
H00D H 0.488653 0.497246 0.957563 0.075 Uiso 1 1 calc R U . . .
C00M C 0.2199(7) 0.8408(14) 0.8478(3) 0.077(2) Uani 1 1 d . . . . .
H00M H 0.200766 0.701392 0.834766 0.092 Uiso 1 1 calc R U . . .
C00N C 0.7408(6) 0.3947(12) 0.9506(3) 0.0681(19) Uani 1 1 d . . . . .
H00G H 0.685216 0.409961 0.980935 0.082 Uiso 1 1 calc R U . . .
H00H H 0.707868 0.277521 0.930990 0.082 Uiso 1 1 calc R U . . .
C00O C -0.0594(6) 0.2297(12) 0.6643(2) 0.0593(16) Uani 1 1 d . . . . .
H00Q H -0.083448 0.366272 0.677955 0.071 Uiso 1 1 calc R U . . .
C00P C -0.2807(7) 0.1681(14) 0.6525(3) 0.077(2) Uani 1 1 d . . . . .
H00R H -0.300155 0.307403 0.665470 0.092 Uiso 1 1 calc R U . . .
C00Q C 0.2623(7) 0.2339(13) 0.5492(3) 0.0710(19) Uani 1 1 d . . . . .
H00T H 0.239135 0.110129 0.567731 0.106 Uiso 1 1 calc R U . . .
H00U H 0.355477 0.232392 0.541554 0.106 Uiso 1 1 calc R U . . .
H00W H 0.212476 0.240066 0.517639 0.106 Uiso 1 1 calc R U . . .
C00R C 0.3730(7) 1.0272(14) 0.9049(3) 0.075(2) Uani 1 1 d . . . . .
H00I H 0.455749 1.016815 0.923131 0.113 Uiso 1 1 calc R U . . .
H00J H 0.303129 1.058432 0.928849 0.113 Uiso 1 1 calc R U . . .
H00K H 0.378695 1.135674 0.879621 0.113 Uiso 1 1 calc R U . . .
C00S C 0.9348(6) 0.4557(14) 0.8794(3) 0.078(2) Uani 1 1 d . . . . .
H00S H 0.989170 0.443294 0.850583 0.093 Uiso 1 1 calc R U . . .
C00T C 0.2401(6) 0.6145(12) 0.5493(3) 0.0682(19) Uani 1 1 d . . . . .
H00X H 0.183781 0.598970 0.519153 0.082 Uiso 1 1 calc R U . . .
H00Y H 0.207632 0.731893 0.568964 0.082 Uiso 1 1 calc R U . . .
C00U C -0.1514(6) 0.3590(12) 0.5843(3) 0.0646(18) Uani 1 1 d . . . . .
H00Z H -0.180443 0.485265 0.601198 0.078 Uiso 1 1 calc R U . . .
H H -0.211600 0.330760 0.555955 0.078 Uiso 1 1 calc R U . . .
C00V C 0.8136(7) 0.7135(16) 0.8304(3) 0.080(2) Uani 1 1 d . . . . .
H00V H 0.871305 0.666152 0.802336 0.095 Uiso 1 1 calc R U . . .
C00W C 0.4710(7) 0.6624(12) 0.5753(3) 0.074(2) Uani 1 1 d . . . . .
C00X C 0.7630(6) 0.7765(12) 0.9509(3) 0.0690(19) Uani 1 1 d . . . . .
H00L H 0.740933 0.900446 0.932229 0.104 Uiso 1 1 calc R U . . .
H00N H 0.856188 0.776498 0.958798 0.104 Uiso 1 1 calc R U . . .
H00O H 0.712917 0.771396 0.982314 0.104 Uiso 1 1 calc R U . . .
C00Y C -0.1283(7) -0.0181(14) 0.5953(3) 0.076(2) Uani 1 1 d . . . . .
H00 H -0.045658 -0.008995 0.577044 0.115 Uiso 1 1 calc R U . . .
HA H -0.198654 -0.047589 0.571320 0.115 Uiso 1 1 calc R U . . .
HB H -0.123204 -0.126932 0.620471 0.115 Uiso 1 1 calc R U . . .
C00Z C 0.9706(8) 0.3457(12) 0.9246(3) 0.077(2) Uani 1 1 d . . . . .
C010 C -0.0128(6) 0.3885(13) 0.5637(3) 0.0635(18) Uani 1 1 d . . . . .
H01G H 0.008892 0.271999 0.541665 0.076 Uiso 1 1 calc R U . . .
H01H H -0.011231 0.512629 0.542613 0.076 Uiso 1 1 calc R U . . .
C011 C 0.4035(8) 0.9341(17) 0.7946(3) 0.088(3) Uani 1 1 d . . . . .
H01A H 0.421231 0.878761 0.760461 0.105 Uiso 1 1 calc R U . . .
H01B H 0.452856 1.062006 0.798986 0.105 Uiso 1 1 calc R U . . .
C012 C 0.4358(6) 0.5536(15) 0.6203(3) 0.080(2) Uani 1 1 d . . . . .
H012 H 0.490622 0.566073 0.649075 0.095 Uiso 1 1 calc R U . . .
C013 C 0.8793(7) 0.3517(14) 0.9673(3) 0.077(2) Uani 1 1 d . . . . .
H01C H 0.907355 0.458229 0.991374 0.092 Uiso 1 1 calc R U . . .
H01D H 0.881836 0.219738 0.985203 0.092 Uiso 1 1 calc R U . . .
C014 C 0.3792(7) 0.6580(14) 0.5321(3) 0.077(2) Uani 1 1 d . . . . .
H01I H 0.406782 0.551987 0.507875 0.092 Uiso 1 1 calc R U . . .
H01J H 0.381620 0.790521 0.514463 0.092 Uiso 1 1 calc R U . . .
C015 C -0.0955(8) 0.0745(17) 0.7054(3) 0.088(3) Uani 1 1 d . . . . .
H01K H -0.076921 0.129216 0.739565 0.105 Uiso 1 1 calc R U . . .
H01L H -0.046473 -0.053645 0.700873 0.105 Uiso 1 1 calc R U . . .
C016 C 0.3156(7) 0.2966(16) 0.6695(3) 0.081(2) Uani 1 1 d . . . . .
H016 H 0.373334 0.344976 0.697543 0.098 Uiso 1 1 calc R U . . .
C017 C 0.6759(7) 0.7277(15) 0.8116(3) 0.073(2) Uani 1 1 d . . . . .
H017 H 0.669802 0.843962 0.787348 0.087 Uiso 1 1 calc R U . . .
C018 C 0.2544(8) 0.9698(16) 0.8025(4) 0.094(3) Uani 1 1 d . . . . .
H01E H 0.236058 1.114910 0.809118 0.113 Uiso 1 1 calc R U . . .
H01F H 0.204511 0.926343 0.772283 0.113 Uiso 1 1 calc R U . . .
C019 C -0.2439(8) 0.0392(16) 0.6980(4) 0.097(3) Uani 1 1 d . . . . .
H01M H -0.262397 -0.106076 0.691542 0.117 Uiso 1 1 calc R U . . .
H01N H -0.292816 0.082766 0.728357 0.117 Uiso 1 1 calc R U . . .
C01A C 0.1767(7) 0.2820(15) 0.6885(3) 0.073(2) Uani 1 1 d . . . . .
H01O H 0.170916 0.165700 0.712739 0.088 Uiso 1 1 calc R U . . .
 
loop_
 _atom_site_aniso_label
 _atom_site_aniso_U_11
 _atom_site_aniso_U_22
 _atom_site_aniso_U_33
 _atom_site_aniso_U_23
 _atom_site_aniso_U_13
 _atom_site_aniso_U_12
Br01 0.1201(8) 0.1699(14) 0.0795(6) -0.0529(7) 0.0033(5) 0.0284(8)
Br02 0.1220(8) 0.1692(13) 0.0808(6) -0.0536(7) -0.0017(5) -0.0311(8)
O003 0.039(2) 0.108(5) 0.169(7) -0.030(5) 0.017(3) -0.018(3)
O004 0.059(3) 0.096(5) 0.157(6) 0.048(5) -0.010(3) -0.013(3)
O005 0.041(2) 0.110(5) 0.159(6) -0.031(5) -0.019(3) 0.018(3)
O006 0.061(3) 0.096(5) 0.155(6) 0.045(5) 0.010(4) 0.012(3)
C007 0.043(3) 0.047(3) 0.052(3) -0.001(2) -0.002(2) 0.005(2)
C0AA 0.042(3) 0.051(3) 0.052(3) -0.001(3) 0.000(2) -0.005(2)
O009 0.070(4) 0.127(6) 0.137(6) -0.010(5) -0.018(3) 0.055(4)
C00A 0.039(3) 0.062(4) 0.052(3) 0.006(3) 0.001(2) -0.006(2)
C00B 0.043(3) 0.054(4) 0.075(4) -0.008(3) -0.009(3) 0.004(3)
C00C 0.037(3) 0.056(3) 0.059(3) 0.000(3) 0.000(2) -0.008(2)
C00D 0.038(3) 0.051(3) 0.059(3) -0.002(3) -0.001(2) 0.008(2)
C00E 0.039(3) 0.063(4) 0.050(3) 0.002(3) -0.003(2) 0.006(2)
C00F 0.050(3) 0.067(4) 0.057(3) 0.002(3) -0.012(3) 0.005(3)
O00G 0.071(4) 0.126(6) 0.135(6) -0.013(5) 0.014(3) -0.053(4)
C00H 0.040(3) 0.073(5) 0.078(4) 0.005(4) 0.013(3) 0.010(3)
C00I 0.043(3) 0.060(4) 0.076(4) -0.005(3) 0.004(3) 0.006(3)
C00J 0.047(3) 0.060(4) 0.073(4) -0.005(3) -0.003(3) -0.006(3)
C00K 0.039(3) 0.058(4) 0.076(4) -0.008(3) 0.005(3) -0.003(3)
C00L 0.045(3) 0.080(5) 0.063(4) 0.014(3) -0.001(3) 0.016(3)
C00M 0.047(3) 0.078(5) 0.105(6) -0.012(5) -0.022(4) 0.012(3)
C00N 0.049(3) 0.074(5) 0.081(5) 0.017(4) -0.010(3) 0.016(3)
C00O 0.047(3) 0.073(4) 0.058(3) 0.001(3) 0.011(3) -0.007(3)
C00P 0.053(4) 0.078(5) 0.101(6) -0.010(4) 0.023(4) -0.016(3)
C00Q 0.058(4) 0.072(5) 0.083(5) -0.019(4) 0.015(3) -0.011(3)
C00R 0.051(3) 0.077(5) 0.098(5) -0.022(5) -0.013(3) 0.015(3)
C00S 0.045(3) 0.097(6) 0.091(5) -0.008(5) 0.011(3) 0.016(4)
C00T 0.052(3) 0.071(5) 0.082(5) 0.016(4) 0.006(3) -0.016(3)
C00U 0.041(3) 0.075(5) 0.078(4) -0.001(4) -0.010(3) -0.010(3)
C00V 0.049(4) 0.111(7) 0.079(5) 0.016(5) 0.017(3) 0.009(4)
C00W 0.057(4) 0.065(5) 0.101(6) -0.014(4) 0.016(4) -0.018(3)
C00X 0.046(3) 0.075(5) 0.086(5) -0.016(4) -0.017(3) 0.010(3)
C00Y 0.054(4) 0.074(5) 0.100(5) -0.019(5) 0.012(3) -0.017(3)
C00Z 0.067(4) 0.064(5) 0.101(6) -0.015(4) -0.020(4) 0.020(4)
C010 0.047(3) 0.083(5) 0.060(4) 0.014(3) -0.004(3) -0.014(3)
C011 0.076(5) 0.114(7) 0.073(5) 0.023(5) -0.020(4) 0.017(5)
C012 0.043(3) 0.101(6) 0.095(5) -0.010(5) -0.013(3) -0.016(4)
C013 0.059(4) 0.077(5) 0.094(6) 0.007(4) -0.023(4) 0.020(4)
C014 0.057(4) 0.080(5) 0.093(5) 0.007(4) 0.021(4) -0.020(4)
C015 0.078(5) 0.110(7) 0.076(5) 0.023(5) 0.017(4) -0.015(5)
C016 0.060(4) 0.102(7) 0.082(5) 0.021(5) -0.019(4) -0.009(4)
C017 0.058(4) 0.106(6) 0.054(4) 0.009(4) 0.006(3) 0.007(4)
C018 0.077(5) 0.090(6) 0.116(7) 0.009(6) -0.047(5) 0.014(5)
C019 0.085(6) 0.088(6) 0.119(7) 0.011(6) 0.046(5) -0.018(5)
C01A 0.059(4) 0.103(6) 0.057(4) 0.010(4) -0.005(3) -0.010(4)
 
_geom_special_details
;
 All esds (except the esd in the dihedral angle between two l.s. planes)
 are estimated using the full covariance matrix.  The cell esds are taken
 into account individually in the estimation of esds in distances, angles
 and torsion angles; correlations between esds in cell parameters are only
 used when they are defined by crystal symmetry.  An approximate (isotropic)
 treatment of cell esds is used for estimating esds involving l.s. planes.
;
 
loop_
 _geom_bond_atom_site_label_1
 _geom_bond_atom_site_label_2
 _geom_bond_distance
 _geom_bond_site_symmetry_2
 _geom_bond_publ_flag
Br01 C017 1.988(10) . ?
Br02 C01A 1.979(10) . ?
O003 C00P 1.428(10) . ?
O003 H003 0.8400 . ?
O004 C00V 1.430(13) . ?
O004 H004 0.8400 . ?
O005 C00M 1.438(10) . ?
O005 H005 0.8400 . ?
O006 C016 1.414(13) . ?
O006 H006 0.8400 . ?
C007 C00E 1.528(8) . ?
C007 C00L 1.531(8) . ?
C007 C00D 1.549(7) . ?
C007 H007 1.0000 . ?
C0AA C010 1.523(8) . ?
C0AA C00A 1.533(8) . ?
C0AA C00C 1.551(7) . ?
C0AA H0AA 1.0000 . ?
O009 C00Z 1.223(9) . ?
C00A C01A 1.509(9) . ?
C00A C00O 1.523(8) . ?
C00A H00P 1.0000 . ?
C00B C00M 1.511(9) . ?
C00B C00H 1.516(11) . ?
C00B C00F 1.528(10) . ?
C00B C00R 1.534(10) . ?
C00C C00J 1.519(9) . ?
C00C C00T 1.540(9) . ?
C00C C00Q 1.543(10) . ?
C00D C00I 1.519(8) . ?
C00D C00N 1.544(9) . ?
C00D C00X 1.548(10) . ?
C00E C00F 1.519(8) . ?
C00E C017 1.521(9) . ?
C00E H00E 1.0000 . ?
C00F C011 1.534(11) . ?
C00F H00F 1.0000 . ?
O00G C00W 1.230(8) . ?
C00H C00L 1.533(9) . ?
C00H H00A 0.9900 . ?
C00H H00B 0.9900 . ?
C00I C00S 1.336(10) . ?
C00I C00V 1.523(11) . ?
C00J C012 1.333(10) . ?
C00J C016 1.522(11) . ?
C00K C00U 1.521(11) . ?
C00K C00P 1.524(9) . ?
C00K C00O 1.526(10) . ?
C00K C00Y 1.530(10) . ?
C00L H00C 0.9900 . ?
C00L H00D 0.9900 . ?
C00M C018 1.513(13) . ?
C00M H00M 1.0000 . ?
C00N C013 1.516(9) . ?
C00N H00G 0.9900 . ?
C00N H00H 0.9900 . ?
C00O C015 1.538(11) . ?
C00O H00Q 1.0000 . ?
C00P C019 1.521(13) . ?
C00P H00R 1.0000 . ?
C00Q H00T 0.9800 . ?
C00Q H00U 0.9800 . ?
C00Q H00W 0.9800 . ?
C00R H00I 0.9800 . ?
C00R H00J 0.9800 . ?
C00R H00K 0.9800 . ?
C00S C00Z 1.444(12) . ?
C00S H00S 0.9500 . ?
C00T C014 1.528(9) . ?
C00T H00X 0.9900 . ?
C00T H00Y 0.9900 . ?
C00U C010 1.539(9) . ?
C00U H00Z 0.9900 . ?
C00U H 0.9900 . ?
C00V C017 1.503(10) . ?
C00V H00V 1.0000 . ?
C00W C012 1.437(12) . ?
C00W C014 1.480(12) . ?
C00X H00L 0.9800 . ?
C00X H00N 0.9800 . ?
C00X H00O 0.9800 . ?
C00Y H00 0.9800 . ?
C00Y HA 0.9800 . ?
C00Y HB 0.9800 . ?
C00Z C013 1.471(12) . ?
C010 H01G 0.9900 . ?
C010 H01H 0.9900 . ?
C011 C018 1.565(11) . ?
C011 H01A 0.9900 . ?
C011 H01B 0.9900 . ?
C012 H012 0.9500 . ?
C013 H01C 0.9900 . ?
C013 H01D 0.9900 . ?
C014 H01I 0.9900 . ?
C014 H01J 0.9900 . ?
C015 C019 1.556(12) . ?
C015 H01K 0.9900 . ?
C015 H01L 0.9900 . ?
C016 C01A 1.518(10) . ?
C016 H016 1.0000 . ?
C017 H017 1.0000 . ?
C018 H01E 0.9900 . ?
C018 H01F 0.9900 . ?
C019 H01M 0.9900 . ?
C019 H01N 0.9900 . ?
C01A H01O 1.0000 . ?
 
loop_
 _geom_angle_atom_site_label_1
 _geom_angle_atom_site_label_2
 _geom_angle_atom_site_label_3
 _geom_angle
 _geom_angle_site_symmetry_1
 _geom_angle_site_symmetry_3
 _geom_angle_publ_flag
C00P O003 H003 109.5 . . ?
C00V O004 H004 109.5 . . ?
C00M O005 H005 109.5 . . ?
C016 O006 H006 109.5 . . ?
C00E C007 C00L 113.0(5) . . ?
C00E C007 C00D 113.0(5) . . ?
C00L C007 C00D 112.2(5) . . ?
C00E C007 H007 106.0 . . ?
C00L C007 H007 106.0 . . ?
C00D C007 H007 106.0 . . ?
C010 C0AA C00A 113.7(5) . . ?
C010 C0AA C00C 112.4(5) . . ?
C00A C0AA C00C 112.7(5) . . ?
C010 C0AA H0AA 105.7 . . ?
C00A C0AA H0AA 105.7 . . ?
C00C C0AA H0AA 105.7 . . ?
C01A C00A C00O 113.3(5) . . ?
C01A C00A C0AA 112.3(5) . . ?
C00O C00A C0AA 110.3(5) . . ?
C01A C00A H00P 106.8 . . ?
C00O C00A H00P 106.8 . . ?
C0AA C00A H00P 106.8 . . ?
C00M C00B C00H 115.4(6) . . ?
C00M C00B C00F 99.1(6) . . ?
C00H C00B C00F 108.1(5) . . ?
C00M C00B C00R 110.4(6) . . ?
C00H C00B C00R 110.9(6) . . ?
C00F C00B C00R 112.4(6) . . ?
C00J C00C C00T 108.3(5) . . ?
C00J C00C C00Q 108.5(6) . . ?
C00T C00C C00Q 109.4(5) . . ?
C00J C00C C0AA 110.3(5) . . ?
C00T C00C C0AA 109.1(5) . . ?
C00Q C00C C0AA 111.3(5) . . ?
C00I C00D C00N 108.0(5) . . ?
C00I C00D C00X 108.4(5) . . ?
C00N C00D C00X 109.4(5) . . ?
C00I C00D C007 109.9(5) . . ?
C00N C00D C007 109.1(5) . . ?
C00X C00D C007 111.9(5) . . ?
C00F C00E C017 113.3(5) . . ?
C00F C00E C007 110.9(5) . . ?
C017 C00E C007 111.7(5) . . ?
C00F C00E H00E 106.8 . . ?
C017 C00E H00E 106.8 . . ?
C007 C00E H00E 106.8 . . ?
C00E C00F C00B 112.8(5) . . ?
C00E C00F C011 120.0(6) . . ?
C00B C00F C011 104.0(6) . . ?
C00E C00F H00F 106.4 . . ?
C00B C00F H00F 106.4 . . ?
C011 C00F H00F 106.4 . . ?
C00B C00H C00L 110.9(6) . . ?
C00B C00H H00A 109.5 . . ?
C00L C00H H00A 109.5 . . ?
C00B C00H H00B 109.5 . . ?
C00L C00H H00B 109.5 . . ?
H00A C00H H00B 108.0 . . ?
C00S C00I C00D 122.1(7) . . ?
C00S C00I C00V 119.6(6) . . ?
C00D C00I C00V 118.1(5) . . ?
C012 C00J C00C 122.1(7) . . ?
C012 C00J C016 119.5(7) . . ?
C00C C00J C016 118.1(6) . . ?
C00U C00K C00P 115.1(6) . . ?
C00U C00K C00O 108.1(5) . . ?
C00P C00K C00O 99.7(6) . . ?
C00U C00K C00Y 110.7(6) . . ?
C00P C00K C00Y 109.9(6) . . ?
C00O C00K C00Y 112.9(6) . . ?
C007 C00L C00H 114.1(5) . . ?
C007 C00L H00C 108.7 . . ?
C00H C00L H00C 108.7 . . ?
C007 C00L H00D 108.7 . . ?
C00H C00L H00D 108.7 . . ?
H00C C00L H00D 107.6 . . ?
O005 C00M C00B 117.6(7) . . ?
O005 C00M C018 113.2(7) . . ?
C00B C00M C018 105.4(6) . . ?
O005 C00M H00M 106.7 . . ?
C00B C00M H00M 106.7 . . ?
C018 C00M H00M 106.7 . . ?
C013 C00N C00D 112.5(6) . . ?
C013 C00N H00G 109.1 . . ?
C00D C00N H00G 109.1 . . ?
C013 C00N H00H 109.1 . . ?
C00D C00N H00H 109.1 . . ?
H00G C00N H00H 107.8 . . ?
C00A C00O C00K 113.3(5) . . ?
C00A C00O C015 120.0(6) . . ?
C00K C00O C015 103.5(6) . . ?
C00A C00O H00Q 106.4 . . ?
C00K C00O H00Q 106.4 . . ?
C015 C00O H00Q 106.4 . . ?
O003 C00P C019 114.1(7) . . ?
O003 C00P C00K 117.2(7) . . ?
C019 C00P C00K 104.5(7) . . ?
O003 C00P H00R 106.8 . . ?
C019 C00P H00R 106.8 . . ?
C00K C00P H00R 106.8 . . ?
C00C C00Q H00T 109.5 . . ?
C00C C00Q H00U 109.5 . . ?
H00T C00Q H00U 109.5 . . ?
C00C C00Q H00W 109.5 . . ?
H00T C00Q H00W 109.5 . . ?
H00U C00Q H00W 109.5 . . ?
C00B C00R H00I 109.5 . . ?
C00B C00R H00J 109.5 . . ?
H00I C00R H00J 109.5 . . ?
C00B C00R H00K 109.5 . . ?
H00I C00R H00K 109.5 . . ?
H00J C00R H00K 109.5 . . ?
C00I C00S C00Z 123.8(7) . . ?
C00I C00S H00S 118.1 . . ?
C00Z C00S H00S 118.1 . . ?
C014 C00T C00C 112.6(6) . . ?
C014 C00T H00X 109.1 . . ?
C00C C00T H00X 109.1 . . ?
C014 C00T H00Y 109.1 . . ?
C00C C00T H00Y 109.1 . . ?
H00X C00T H00Y 107.8 . . ?
C00K C00U C010 110.8(6) . . ?
C00K C00U H00Z 109.5 . . ?
C010 C00U H00Z 109.5 . . ?
C00K C00U H 109.5 . . ?
C010 C00U H 109.5 . . ?
H00Z C00U H 108.1 . . ?
O004 C00V C017 103.8(7) . . ?
O004 C00V C00I 110.8(7) . . ?
C017 C00V C00I 113.5(6) . . ?
O004 C00V H00V 109.5 . . ?
C017 C00V H00V 109.5 . . ?
C00I C00V H00V 109.5 . . ?
O00G C00W C012 122.3(8) . . ?
O00G C00W C014 119.8(8) . . ?
C012 C00W C014 117.9(6) . . ?
C00D C00X H00L 109.5 . . ?
C00D C00X H00N 109.5 . . ?
H00L C00X H00N 109.5 . . ?
C00D C00X H00O 109.5 . . ?
H00L C00X H00O 109.5 . . ?
H00N C00X H00O 109.5 . . ?
C00K C00Y H00 109.5 . . ?
C00K C00Y HA 109.5 . . ?
H00 C00Y HA 109.5 . . ?
C00K C00Y HB 109.5 . . ?
H00 C00Y HB 109.5 . . ?
HA C00Y HB 109.5 . . ?
O009 C00Z C00S 122.7(9) . . ?
O009 C00Z C013 119.9(8) . . ?
C00S C00Z C013 117.3(6) . . ?
C0AA C010 C00U 114.3(5) . . ?
C0AA C010 H01G 108.7 . . ?
C00U C010 H01G 108.7 . . ?
C0AA C010 H01H 108.7 . . ?
C00U C010 H01H 108.7 . . ?
H01G C010 H01H 107.6 . . ?
C00F C011 C018 103.8(7) . . ?
C00F C011 H01A 111.0 . . ?
C018 C011 H01A 111.0 . . ?
C00F C011 H01B 111.0 . . ?
C018 C011 H01B 111.0 . . ?
H01A C011 H01B 109.0 . . ?
C00J C012 C00W 123.8(7) . . ?
C00J C012 H012 118.1 . . ?
C00W C012 H012 118.1 . . ?
C00Z C013 C00N 112.5(7) . . ?
C00Z C013 H01C 109.1 . . ?
C00N C013 H01C 109.1 . . ?
C00Z C013 H01D 109.1 . . ?
C00N C013 H01D 109.1 . . ?
H01C C013 H01D 107.8 . . ?
C00W C014 C00T 111.8(7) . . ?
C00W C014 H01I 109.3 . . ?
C00T C014 H01I 109.3 . . ?
C00W C014 H01J 109.3 . . ?
C00T C014 H01J 109.3 . . ?
H01I C014 H01J 107.9 . . ?
C00O C015 C019 104.3(7) . . ?
C00O C015 H01K 110.9 . . ?
C019 C015 H01K 110.9 . . ?
C00O C015 H01L 110.9 . . ?
C019 C015 H01L 110.9 . . ?
H01K C015 H01L 108.9 . . ?
O006 C016 C01A 103.8(7) . . ?
O006 C016 C00J 111.2(8) . . ?
C01A C016 C00J 113.4(6) . . ?
O006 C016 H016 109.4 . . ?
C01A C016 H016 109.4 . . ?
C00J C016 H016 109.4 . . ?
C00V C017 C00E 112.6(6) . . ?
C00V C017 Br01 107.5(6) . . ?
C00E C017 Br01 111.2(5) . . ?
C00V C017 H017 108.5 . . ?
C00E C017 H017 108.5 . . ?
Br01 C017 H017 108.5 . . ?
C00M C018 C011 104.6(6) . . ?
C00M C018 H01E 110.8 . . ?
C011 C018 H01E 110.8 . . ?
C00M C018 H01F 110.8 . . ?
C011 C018 H01F 110.8 . . ?
H01E C018 H01F 108.9 . . ?
C00P C019 C015 105.0(6) . . ?
C00P C019 H01M 110.7 . . ?
C015 C019 H01M 110.7 . . ?
C00P C019 H01N 110.7 . . ?
C015 C019 H01N 110.7 . . ?
H01M C019 H01N 108.8 . . ?
C00A C01A C016 112.3(6) . . ?
C00A C01A Br02 111.6(5) . . ?
C016 C01A Br02 107.4(6) . . ?
C00A C01A H01O 108.5 . . ?
C016 C01A H01O 108.5 . . ?
Br02 C01A H01O 108.5 . . ?
 
_refine_diff_density_max    0.424
_refine_diff_density_min   -0.534
_refine_diff_density_rms    0.051

_shelx_res_file
;
TITL cu_20211147_0m_a.res in P2(1)
    cu_20211147_0m.res
    created by SHELXL-2018/3 at 11:10:42 on 06-Aug-2022
REM Old TITL cu_20211147_0m in P2(1)
REM SHELXT solution in P2(1)
REM R1 0.263, Rweak 0.142, Alpha 0.013, Orientation as input
REM Flack x = 0.338 ( 0.011 ) from Parsons' quotients
REM Formula found by SHELXT: C36 N6 O2 Cl2
CELL 1.54178 10.2815 6.5838 26.449 90 90.101 90
ZERR 4 0.0009 0.0006 0.0023 0 0.004 0
LATT -1
SYMM -X,0.5+Y,-Z
SFAC C H Br O
UNIT 76 108 4 12

L.S. 20
PLAN  20
SIZE 0.15 0.08 0.05
TEMP -103.15
BOND $H
list 4
fmap 2
acta
REM <olex2.extras>
REM <HklSrc "%.\\cu_20211147_0m.hkl">
REM </olex2.extras>

WGHT    0.038400    1.851900
FVAR       0.22054
BR01  3    0.636786    0.472590    0.774367    11.00000    0.12013    0.16988 =
         0.07951   -0.05290    0.00330    0.02843
BR02  3    0.138261    0.536000    0.725641    11.00000    0.12197    0.16915 =
         0.08075   -0.05360   -0.00172   -0.03110
O003  4   -0.394585    0.099957    0.626526    11.00000    0.03894    0.10776 =
         0.16920   -0.03005    0.01694   -0.01767
AFIX 147
H003  2   -0.378944   -0.011153    0.612159    11.00000   -1.50000
AFIX   0
O004  4    0.845793    0.918254    0.843343    11.00000    0.05868    0.09630 =
         0.15686    0.04804   -0.00959   -0.01323
AFIX 147
H004  2    0.925706    0.926297    0.849694    11.00000   -1.50000
AFIX   0
O005  4    0.104609    0.908838    0.873420    11.00000    0.04106    0.10985 =
         0.15927   -0.03072   -0.01859    0.01790
AFIX 147
H005  2    0.118718    1.022573    0.886735    11.00000   -1.50000
AFIX   0
O006  4    0.347991    0.093901    0.657143    11.00000    0.06129    0.09625 =
         0.15526    0.04489    0.00987    0.01154
AFIX 147
H006  2    0.426881    0.087566    0.649090    11.00000   -1.50000
AFIX   0
C007  1    0.591272    0.601756    0.895389    11.00000    0.04332    0.04737 =
         0.05214   -0.00057   -0.00234    0.00545
AFIX  13
H007  2    0.575279    0.468293    0.878434    11.00000   -1.20000
AFIX   0
C0AA  1    0.091465    0.407191    0.604437    11.00000    0.04172    0.05129 =
         0.05192   -0.00056   -0.00006   -0.00461
AFIX  13
H0AA  2    0.075452    0.540642    0.621373    11.00000   -1.20000
AFIX   0
O009  4    1.074001    0.255543    0.928873    11.00000    0.07013    0.12657 =
         0.13690   -0.01043   -0.01802    0.05531
C00A  1    0.080686    0.246558    0.646194    11.00000    0.03868    0.06244 =
         0.05192    0.00610    0.00083   -0.00572
AFIX  13
H00P  2    0.103553    0.113093    0.630502    11.00000   -1.20000
AFIX   0
C00B  1    0.343663    0.824962    0.878448    11.00000    0.04294    0.05450 =
         0.07535   -0.00829   -0.00919    0.00377
C00C  1    0.230325    0.421444    0.581934    11.00000    0.03672    0.05581 =
         0.05903    0.00031    0.00025   -0.00751
C00D  1    0.730045    0.588583    0.918063    11.00000    0.03837    0.05082 =
         0.05937   -0.00180   -0.00090    0.00778
C00E  1    0.578870    0.762734    0.854040    11.00000    0.03904    0.06305 =
         0.05002    0.00237   -0.00323    0.00581
AFIX  13
H00E  2    0.601588    0.896025    0.869886    11.00000   -1.20000
AFIX   0
C00F  1    0.439197    0.779609    0.835716    11.00000    0.05035    0.06740 =
         0.05734    0.00229   -0.01198    0.00475
AFIX  13
H00F  2    0.415088    0.642952    0.822118    11.00000   -1.20000
AFIX   0
O00G  4    0.575517    0.751737    0.571122    11.00000    0.07116    0.12579 =
         0.13543   -0.01319    0.01437   -0.05293
C00H  1    0.348760    0.650118    0.915675    11.00000    0.03989    0.07339 =
         0.07843    0.00478    0.01250    0.00997
AFIX  23
H00A  2    0.319948    0.523853    0.898693    11.00000   -1.20000
H00B  2    0.288555    0.677501    0.944039    11.00000   -1.20000
AFIX   0
C00I  1    0.829503    0.573773    0.875833    11.00000    0.04281    0.06005 =
         0.07620   -0.00491    0.00412    0.00557
C00J  1    0.330663    0.436076    0.624025    11.00000    0.04658    0.05963 =
         0.07325   -0.00478   -0.00297   -0.00622
C00K  1   -0.155700    0.183950    0.621841    11.00000    0.03888    0.05819 =
         0.07627   -0.00763    0.00509   -0.00342
C00L  1    0.486898    0.621024    0.936320    11.00000    0.04510    0.08048 =
         0.06261    0.01439   -0.00107    0.01616
AFIX  23
H00C  2    0.508734    0.737929    0.958293    11.00000   -1.20000
H00D  2    0.488653    0.497246    0.957563    11.00000   -1.20000
AFIX   0
C00M  1    0.219891    0.840770    0.847836    11.00000    0.04681    0.07826 =
         0.10476   -0.01175   -0.02248    0.01228
AFIX  13
H00M  2    0.200766    0.701392    0.834766    11.00000   -1.20000
AFIX   0
C00N  1    0.740814    0.394745    0.950648    11.00000    0.04894    0.07377 =
         0.08142    0.01666   -0.01045    0.01598
AFIX  23
H00G  2    0.685216    0.409961    0.980935    11.00000   -1.20000
H00H  2    0.707868    0.277521    0.930990    11.00000   -1.20000
AFIX   0
C00O  1   -0.059409    0.229691    0.664323    11.00000    0.04689    0.07311 =
         0.05796    0.00081    0.01092   -0.00737
AFIX  13
H00Q  2   -0.083448    0.366272    0.677955    11.00000   -1.20000
AFIX   0
C00P  1   -0.280715    0.168061    0.652471    11.00000    0.05273    0.07750 =
         0.10063   -0.01037    0.02298   -0.01559
AFIX  13
H00R  2   -0.300155    0.307403    0.665470    11.00000   -1.20000
AFIX   0
C00Q  1    0.262268    0.233894    0.549230    11.00000    0.05823    0.07152 =
         0.08318   -0.01892    0.01505   -0.01086
AFIX 137
H00T  2    0.239135    0.110129    0.567731    11.00000   -1.50000
H00U  2    0.355477    0.232392    0.541554    11.00000   -1.50000
H00W  2    0.212476    0.240066    0.517639    11.00000   -1.50000
AFIX   0
C00R  1    0.372953    1.027231    0.904900    11.00000    0.05072    0.07663 =
         0.09829   -0.02158   -0.01289    0.01522
AFIX 137
H00I  2    0.455749    1.016815    0.923131    11.00000   -1.50000
H00J  2    0.303129    1.058432    0.928849    11.00000   -1.50000
H00K  2    0.378695    1.135674    0.879621    11.00000   -1.50000
AFIX   0
C00S  1    0.934760    0.455667    0.879412    11.00000    0.04503    0.09651 =
         0.09103   -0.00802    0.01144    0.01552
AFIX  43
H00S  2    0.989170    0.443294    0.850583    11.00000   -1.20000
AFIX   0
C00T  1    0.240150    0.614542    0.549290    11.00000    0.05171    0.07102 =
         0.08191    0.01586    0.00631   -0.01640
AFIX  23
H00X  2    0.183781    0.598970    0.519153    11.00000   -1.20000
H00Y  2    0.207632    0.731893    0.568964    11.00000   -1.20000
AFIX   0
C00U  1   -0.151371    0.358953    0.584344    11.00000    0.04071    0.07474 =
         0.07843   -0.00123   -0.01038   -0.00957
AFIX  23
H00Z  2   -0.180443    0.485265    0.601198    11.00000   -1.20000
H     2   -0.211600    0.330760    0.555955    11.00000   -1.20000
AFIX   0
C00V  1    0.813604    0.713467    0.830362    11.00000    0.04897    0.11065 =
         0.07897    0.01641    0.01673    0.00931
AFIX  13
H00V  2    0.871305    0.666152    0.802336    11.00000   -1.20000
AFIX   0
C00W  1    0.471045    0.662405    0.575257    11.00000    0.05687    0.06451 =
         0.10145   -0.01393    0.01606   -0.01813
C00X  1    0.763049    0.776468    0.950860    11.00000    0.04579    0.07479 =
         0.08638   -0.01560   -0.01719    0.01013
AFIX 137
H00L  2    0.740933    0.900446    0.932229    11.00000   -1.50000
H00N  2    0.856188    0.776498    0.958798    11.00000   -1.50000
H00O  2    0.712917    0.771396    0.982314    11.00000   -1.50000
AFIX   0
C00Y  1   -0.128345   -0.018053    0.595281    11.00000    0.05438    0.07443 =
         0.10027   -0.01892    0.01201   -0.01660
AFIX 137
H00   2   -0.045658   -0.008995    0.577044    11.00000   -1.50000
HA    2   -0.198654   -0.047589    0.571320    11.00000   -1.50000
HB    2   -0.123204   -0.126932    0.620471    11.00000   -1.50000
AFIX   0
C00Z  1    0.970612    0.345699    0.924583    11.00000    0.06672    0.06386 =
         0.10117   -0.01455   -0.02009    0.02026
C010  1   -0.012798    0.388548    0.563747    11.00000    0.04684    0.08330 =
         0.06026    0.01391   -0.00382   -0.01377
AFIX  23
H01G  2    0.008892    0.271999    0.541665    11.00000   -1.20000
H01H  2   -0.011231    0.512629    0.542613    11.00000   -1.20000
AFIX   0
C011  1    0.403515    0.934087    0.794566    11.00000    0.07585    0.11363 =
         0.07342    0.02320   -0.01956    0.01742
AFIX  23
H01A  2    0.421231    0.878761    0.760461    11.00000   -1.20000
H01B  2    0.452856    1.062006    0.798986    11.00000   -1.20000
AFIX   0
C012  1    0.435805    0.553568    0.620291    11.00000    0.04277    0.10056 =
         0.09523   -0.00959   -0.01304   -0.01560
AFIX  43
H012  2    0.490622    0.566073    0.649075    11.00000   -1.20000
AFIX   0
C013  1    0.879264    0.351723    0.967295    11.00000    0.05942    0.07680 =
         0.09446    0.00702   -0.02341    0.01986
AFIX  23
H01C  2    0.907355    0.458229    0.991374    11.00000   -1.20000
H01D  2    0.881836    0.219738    0.985203    11.00000   -1.20000
AFIX   0
C014  1    0.379176    0.658017    0.532131    11.00000    0.05733    0.08046 =
         0.09337    0.00662    0.02102   -0.02035
AFIX  23
H01I  2    0.406782    0.551987    0.507875    11.00000   -1.20000
H01J  2    0.381620    0.790521    0.514463    11.00000   -1.20000
AFIX   0
C015  1   -0.095460    0.074482    0.705442    11.00000    0.07780    0.10975 =
         0.07590    0.02277    0.01729   -0.01514
AFIX  23
H01K  2   -0.076921    0.129216    0.739565    11.00000   -1.20000
H01L  2   -0.046473   -0.053645    0.700873    11.00000   -1.20000
AFIX   0
C016  1    0.315633    0.296622    0.669547    11.00000    0.05972    0.10243 =
         0.08193    0.02079   -0.01895   -0.00862
AFIX  13
H016  2    0.373334    0.344976    0.697543    11.00000   -1.20000
AFIX   0
C017  1    0.675852    0.727729    0.811577    11.00000    0.05791    0.10565 =
         0.05412    0.00945    0.00598    0.00675
AFIX  13
H017  2    0.669802    0.843962    0.787348    11.00000   -1.20000
AFIX   0
C018  1    0.254403    0.969753    0.802453    11.00000    0.07657    0.09008 =
         0.11613    0.00883   -0.04660    0.01443
AFIX  23
H01E  2    0.236058    1.114910    0.809118    11.00000   -1.20000
H01F  2    0.204511    0.926343    0.772283    11.00000   -1.20000
AFIX   0
C019  1   -0.243905    0.039184    0.698029    11.00000    0.08504    0.08807 =
         0.11882    0.01149    0.04648   -0.01841
AFIX  23
H01M  2   -0.262397   -0.106076    0.691542    11.00000   -1.20000
H01N  2   -0.292816    0.082766    0.728357    11.00000   -1.20000
AFIX   0
C01A  1    0.176684    0.281998    0.688528    11.00000    0.05892    0.10321 =
         0.05734    0.01027   -0.00512   -0.01035
AFIX  13
H01O  2    0.170916    0.165700    0.712739    11.00000   -1.20000
AFIX   0
HKLF 4


REM  cu_20211147_0m_a.res in P2(1)
REM wR2 = 0.1525, GooF = S = 1.068, Restrained GooF = 1.068 for all data
REM R1 = 0.0573 for 5895 Fo > 4sig(Fo) and 0.0633 for all 6751 data
REM 423 parameters refined using 1 restraints

END

WGHT      0.0384      1.8512

REM Highest difference peak  0.424,  deepest hole -0.534,  1-sigma level  0.051
Q1    1   0.7091  0.5429  0.7792  11.00000  0.05    0.42
Q2    1   0.2093  0.4684  0.7203  11.00000  0.05    0.42
Q3    1   0.6021  0.4263  0.8014  11.00000  0.05    0.28
Q4    1   0.0875  0.4234  0.7292  11.00000  0.05    0.26
Q5    1   0.5874  0.5838  0.7707  11.00000  0.05    0.24
Q6    1   0.6645  0.4616  0.7302  11.00000  0.05    0.24
Q7    1   0.1340  0.5572  0.7673  11.00000  0.05    0.23
Q8    1   0.4183  0.3554  0.5214  11.00000  0.05    0.22
Q9    1   1.0969  0.2840  0.8946  11.00000  0.05    0.21
Q10   1   0.5975  0.7217  0.6039  11.00000  0.05    0.21
Q11   1   1.0494  0.4187  0.8259  11.00000  0.05    0.20
Q12   1   0.1165  0.6032  0.6984  11.00000  0.05    0.18
Q13   1  -0.2837  0.5405  0.6695  11.00000  0.05    0.18
Q14   1   0.5563  0.5822  0.6733  11.00000  0.05    0.17
Q15   1   0.9240  0.5112  0.8453  11.00000  0.05    0.17
Q16   1  -0.2211  0.4527  0.5788  11.00000  0.05    0.17
Q17   1   0.6961  1.0636  0.9194  11.00000  0.05    0.16
Q18   1  -0.4040  0.0739  0.7150  11.00000  0.05    0.16
Q19   1   0.4329  0.5711  0.7795  11.00000  0.05    0.16
Q20   1   0.4099  0.4779  0.6579  11.00000  0.05    0.16
;
_shelx_res_checksum   45886

_shelx_hkl_file
;
   1   0   0    0.34    0.09
  -1   0   0    0.31    0.08
   2   0   0  189.18   11.86
  -2   0   0  194.88   11.84
  -3   0   0    4.67    0.59
  -3   0   0    3.41    0.53
   3   0   0    4.77    0.65
  -4   0   0  616.69   36.02
   4   0   0  571.24   35.98
  -4   0   0  573.39   35.91
   5   0   0    2.46    0.17
   5   0   0    1.75    0.62
  -5   0   0    1.69    0.65
  -5   0   0    1.31    0.46
   6   0   0    5.09    0.34
   7   0   0    4.35    0.36
  -7   0   0    5.60    0.83
   7   0   0    3.40    0.29
  -8   0   0   21.04    1.56
   8   0   0   20.49    1.42
   8   0   0   21.46    1.25
   8   0   0   18.54    1.34
  -8   0   0   19.54    1.37
   9   0   0    0.19    0.10
   9   0   0    0.12    0.11
  -9   0   0    0.57    0.68
  -9   0   0    0.04    0.12
   9   0   0   -0.09    0.24
 -10   0   0    5.24    0.43
  10   0   0    4.97    0.34
 -10   0   0    3.39    0.86
  10   0   0    4.18    0.62
 -11   0   0   -0.01    0.45
  11   0   0    0.47    0.13
  11   0   0    0.19    0.34
 -12   0   0    2.14    0.48
  12   0   0    2.63    0.24
   0   1   0    0.06    0.03
   1  -1   0    3.89    0.38
   1  -1   0    3.71    0.39
  -1   1   0    3.02    0.38
   1   1   0    3.71    0.39
  -1   1   0    4.26    0.33
   2  -1   0  561.66   31.89
  -2  -1   0  492.43   31.97
   2   1   0  516.78   32.00
  -2   1   0  521.36   31.88
  -2   1   0  540.75   31.88
  -3  -1   0   32.51    2.39
   3  -1   0   30.56    2.31
  -3   1   0   32.02    2.26
  -3   1   0   29.15    2.18
   3   1   0   30.70    2.39
  -4  -1   0   53.82    3.88
   4  -1   0   49.64    3.77
   4   1   0   44.50    4.33
  -4   1   0   58.33    3.65
   5  -1   0    1.53    0.56
  -5  -1   0    2.53    0.17
  -5   1   0    2.46    0.60
   5   1   0    2.44    0.67
  -5   1   0    2.01    0.51
   6  -1   0   85.85    5.10
  -6  -1   0   82.31    5.09
   6   1   0   82.87    6.33
   6   1   0   86.61    5.10
   7  -1   0    3.73    0.34
  -7  -1   0    3.68    0.38
  -7  -1   0    3.77    0.26
   7  -1   0    3.63    0.27
   7   1   0    3.94    0.35
  -7   1   0    4.94    0.65
   7   1   0    3.45    0.27
  -8  -1   0    1.75    0.31
  -8  -1   0    1.17    0.46
   8  -1   0    1.62    0.17
   8   1   0    1.44    0.16
  -8   1   0    0.84    0.46
  -9  -1   0   14.45    1.04
  -9  -1   0   16.68    1.48
   9  -1   0   14.64    0.90
   9  -1   0   11.73    0.98
   9   1   0   12.79    0.99
   9   1   0   16.69    1.22
  -9   1   0   14.47    1.32
 -10  -1   0    2.57    0.60
  10  -1   0    2.50    0.24
 -10  -1   0    3.14    0.35
  10  -1   0    2.89    0.32
  10   1   0    3.11    0.32
 -10   1   0    3.43    0.71
  10   1   0    2.53    0.49
  11  -1   0    2.36    0.26
 -11  -1   0    1.89    0.51
 -11  -1   0    1.79    0.28
  11  -1   0    1.96    0.19
  11   1   0    2.11    0.43
 -11   1   0    1.82    0.53
  11   1   0    1.99    0.24
 -12  -1   0    1.19    0.38
 -12   1   0    2.51    0.53
  12   1   0    1.76    0.37
   0  -2   0  162.67   10.72
   0   2   0  174.33   10.30
   0   2   0  171.92   10.30
   1  -2   0  130.23    7.94
   1   2   0  128.38    7.74
   1   2   0  114.58    7.88
   2  -2   0   11.99    0.90
   2  -2   0   12.77    1.10
  -2   2   0   10.57    0.85
   2   2   0   11.35    1.06
   2   2   0   10.30    0.99
   3  -2   0    7.71    0.86
   3   2   0    8.51    1.02
  -3   2   0    9.14    0.82
   4  -2   0  118.58    7.60
  -4  -2   0  103.30    6.84
   4   2   0  117.23    7.67
   4   2   0  118.47    7.97
   5  -2   0    0.39    0.54
   5   2   0    0.04    0.40
  -6  -2   0    8.71    0.64
   6  -2   0    8.73    0.54
  -6   2   0    8.09    0.79
   6   2   0    8.17    0.61
  -7  -2   0    2.36    0.30
  -7  -2   0    2.33    0.51
   7  -2   0    2.36    0.25
   7  -2   0    2.09    0.18
  -7  -2   0    2.05    0.18
   7   2   0    2.30    0.25
   7   2   0    1.49    0.39
  -7   2   0    1.94    0.22
  -8  -2   0   26.94    2.05
  -8  -2   0   27.93    1.86
  -8  -2   0   27.67    1.73
   8  -2   0   29.51    1.85
   8  -2   0   27.45    1.74
   8   2   0   28.78    1.83
   8   2   0   28.96    1.92
  -8   2   0   28.90    2.04
   9  -2   0    6.87    0.54
  -9  -2   0    5.73    0.57
   9   2   0    6.08    0.52
  -9   2   0    6.39    0.46
 -10  -2   0    0.48    0.44
 -10  -2   0    0.67    0.20
  10  -2   0    0.84    0.19
  10  -2   0    0.45    0.12
 -10   2   0    0.47    0.49
  10   2   0    0.69    0.15
  10   2   0    0.58    0.34
  11  -2   0    0.47    0.13
 -11  -2   0   -0.08    0.39
  11  -2   0    0.29    0.10
 -11  -2   0    0.23    0.24
 -11   2   0    0.31    0.46
  11   2   0    0.32    0.36
 -12  -2   0    0.29    0.30
  12   2   0    0.73    0.25
 -12   2   0    0.94    0.15
   0  -3   0    0.76    0.38
   1  -3   0   74.66    5.42
  -1  -3   0   72.80    5.57
   1   3   0   83.60    5.10
  -2  -3   0  133.86    8.93
   2  -3   0  130.34    8.51
   2   3   0  125.54    8.24
   2   3   0  124.24    8.18
   3  -3   0   33.25    2.59
  -3  -3   0   30.82    1.91
   3   3   0   31.41    2.56
  -4  -3   0    8.78    0.54
   4  -3   0    8.56    0.91
   4  -3   0    8.66    0.87
  -5  -3   0    3.65    0.32
   5  -3   0    5.03    0.30
   5   3   0    5.50    0.85
  -6  -3   0    6.02    0.36
  -6  -3   0    5.87    0.48
  -6  -3   0    3.81    1.30
   6  -3   0    4.97    0.37
   6   3   0    5.93    0.66
  -6   3   0    5.32    0.69
  -6   3   0    5.62    0.42
   7  -3   0   12.83    0.78
   7  -3   0   11.78    0.86
  -7  -3   0   12.15    0.77
  -7  -3   0   12.97    0.91
   7   3   0   11.14    1.00
  -7   3   0   12.76    0.83
   8  -3   0    2.88    0.28
   8  -3   0    1.81    0.21
  -8  -3   0    2.16    0.20
  -8  -3   0    1.87    0.58
  -8  -3   0    2.38    0.33
   8   3   0    2.59    0.55
  -8   3   0    2.45    0.28
  -8   3   0    1.75    0.53
   9  -3   0    0.50    0.13
   9  -3   0    0.47    0.11
  -9  -3   0    0.51    0.10
  -9  -3   0    0.43    0.45
  -9  -3   0    0.59    0.19
  -9   3   0    0.54    0.14
   9   3   0    0.16    0.31
  -9   3   0    0.32    0.42
 -10  -3   0    3.68    0.38
  10  -3   0    3.99    0.34
 -10  -3   0    3.21    0.59
  10  -3   0    3.65    0.28
 -10   3   0    3.39    0.62
 -10   3   0    3.15    0.27
  10   3   0    2.90    0.54
  11  -3   0    0.26    0.08
 -11  -3   0    0.03    0.30
 -11  -3   0    0.15    0.11
  11   3   0    0.48    0.27
 -11   3   0    0.27    0.10
   0  -4   0    1.85    0.66
   1  -4   0    0.82    0.51
  -1  -4   0    1.00    0.61
  -2  -4   0    0.37    0.58
   2  -4   0    0.62    0.62
  -2  -4   0    0.78    0.08
  -2   4   0    0.59    0.14
  -2   4   0    0.68    0.14
  -3  -4   0    2.91    0.91
   3  -4   0    4.15    1.00
  -3  -4   0    3.86    0.26
   3   4   0    3.72    0.47
  -3   4   0    4.55    0.45
  -3   4   0    4.60    0.35
  -4  -4   0    3.77    1.26
  -4  -4   0    4.25    0.27
   4   4   0    3.40    0.52
  -4   4   0    3.99    0.37
  -4   4   0    4.05    0.34
  -5  -4   0    0.67    0.09
   5  -4   0    0.55    0.09
  -5  -4   0    0.36    0.13
  -5   4   0    0.54    0.17
  -5   4   0    0.60    0.16
   5   4   0    0.71    0.32
   6  -4   0    0.17    0.07
  -6  -4   0    0.14    0.07
  -6  -4   0    0.28    0.13
   6   4   0    0.31    0.32
  -6   4   0    0.36    0.16
  -6   4   0    0.23    0.17
  -7  -4   0    3.72    0.26
  -7  -4   0    4.44    0.41
   7  -4   0    3.60    0.28
  -7   4   0    3.58    0.36
   7   4   0    2.80    0.55
  -7   4   0    3.70    0.39
   8  -4   0    7.33    0.47
  -8  -4   0    6.59    0.59
   8  -4   0    5.89    0.52
  -8  -4   0    7.04    0.46
  -8   4   0    6.89    0.52
  -8   4   0    7.18    0.58
   8   4   0    7.91    0.72
  -9  -4   0    0.58    0.18
   9  -4   0    0.70    0.13
  -9  -4   0    0.79    0.11
  -9   4   0    0.94    0.15
   9   4   0    0.50    0.32
  -9   4   0    0.87    0.18
  10  -4   0    0.92    0.12
 -10  -4   0    1.00    0.19
 -10   4   0    0.53    0.12
  10   4   0    0.89    0.32
 -10   4   0    0.79    0.15
 -11  -4   0    0.08    0.08
  11  -4   0    0.04    0.06
  11   4   0    0.07    0.19
 -11   4   0    0.07    0.05
   0  -5   0    0.35    1.06
   1  -5   0    8.15    1.86
   1   5   0   10.71    0.67
  -1   5   0    9.42    0.68
  -2  -5   0    3.12    0.21
  -2   5   0    3.12    0.31
  -2   5   0    3.23    0.33
  -3  -5   0    1.24    0.11
  -3   5   0    1.09    0.21
  -3   5   0    1.34    0.25
  -4  -5   0    1.62    0.13
  -4   5   0    1.54    0.26
   4   5   0    1.13    0.28
  -4   5   0    1.67    0.27
   5  -5   0    0.14    0.07
  -5  -5   0    0.18    0.07
  -5  -5   0    0.20    0.12
   5   5   0    0.09    0.27
  -5   5   0    0.12    0.14
  -5   5   0    0.16    0.14
   6  -5   0    0.89    0.13
  -6  -5   0    0.80    0.11
   6   5   0    0.57    0.39
  -6   5   0    0.90    0.22
  -7  -5   0    1.30    0.27
   7  -5   0    1.59    0.19
  -7  -5   0    1.46    0.16
  -7   5   0    1.08    0.24
   7   5   0    1.60    0.43
  -7   5   0    1.95    0.28
   8  -5   0    2.09    0.19
  -8  -5   0    1.97    0.27
  -8  -5   0    1.76    0.17
  -8   5   0    2.14    0.23
   8   5   0    1.42    0.36
  -8   5   0    1.80    0.24
  -9  -5   0    0.10    0.11
  -9  -5   0    0.07    0.07
   9  -5   0    0.10    0.07
   9   5   0    0.15    0.22
  -9   5   0   -0.02    0.08
  -9   5   0    0.10    0.10
 -10  -5   0    0.18    0.10
 -10   5   0    0.04    0.07
   0   6   0    5.06    0.39
  -1   6   0    4.56    0.39
  -2  -6   0    0.01    0.05
  -2   6   0    0.02    0.13
  -3  -6   0    0.28    0.06
  -3   6   0    0.33    0.15
  -4  -6   0    0.02    0.06
  -4   6   0   -0.08    0.13
  -5  -6   0    0.38    0.12
  -5  -6   0    0.09    0.07
  -5   6   0   -0.07    0.11
  -5   6   0    0.14    0.14
  -6  -6   0    7.50    0.56
  -6  -6   0    6.99    0.45
  -6   6   0    6.78    0.52
  -6   6   0    6.83    0.55
  -7  -6   0    0.70    0.10
  -7  -6   0    0.82    0.17
   7  -6   0    0.65    0.09
  -7   6   0    0.96    0.21
  -7   6   0    0.56    0.14
  -8  -6   0    0.12    0.06
  -8  -6   0    0.21    0.09
  -8   6   0    0.08    0.10
  -1   7   0    3.52    0.52
  -2  -7   0    0.72    0.11
  -2   7   0    0.47    0.17
  -3  -7   0    0.34    0.10
  -3   7   0    0.11    0.21
  -4  -7   0    0.10    0.05
  -4   7   0    0.16    0.13
  -5  -7   0    0.00    0.06
  -5   7   0    0.07    0.12
  -6  -7   0    0.05    0.06
  -6   7   0    0.00    0.10
  12   0  -1    0.65    0.13
  12   0  -1    0.88    0.27
 -12   0   1    0.50    0.38
  11   0  -1    0.28    0.11
 -11   0   1    0.18    0.40
  11   0  -1    0.62    0.37
  10   0  -1    3.07    0.56
  10   0  -1    3.98    0.28
 -10   0   1    2.27    0.72
  10   0  -1    2.86    0.45
 -10   0   1    4.40    0.36
  -9   0   1    1.03    0.58
  -9   0   1    0.85    0.19
   9   0  -1    0.71    0.27
   9   0  -1    0.83    0.12
   8   0  -1   20.41    1.13
  -8   0   1   15.48    1.23
   7   0  -1    6.38    0.55
   7   0  -1    8.29    0.49
   6   0  -1   64.27    5.15
  -6   0   1   63.09    4.94
   6   0  -1   60.19    3.75
   5   0  -1   16.01    1.03
   5   0  -1   19.56    1.91
  -5   0   1   16.39    1.78
  -4   0   1   10.53    1.14
   4   0  -1   10.02    1.15
  -4   0   1    9.80    1.08
  -3   0   1    6.57    0.75
   3   0  -1    6.41    0.75
   2   0  -1  137.36    8.52
  -2   0   1  135.78    8.51
   1   0  -1    4.51    0.40
  -1   0  -1    4.88    0.44
   1   0   1    5.62    0.47
  -1   0  -1    4.97    0.48
  -2   0  -1  135.62    8.82
   2   0   1  138.20    8.77
  -2   0  -1  148.54    8.79
  -3   0  -1    4.58    0.58
   3   0   1    3.93    0.57
  -3   0  -1    4.91    0.64
   4   0   1   10.09    1.17
  -4   0  -1    9.90    1.08
  -4   0  -1    9.25    1.17
  -5   0  -1   19.60    2.08
   5   0   1   17.42    1.17
   5   0   1   22.75    2.11
  -6   0  -1   63.36    4.89
   6   0   1   60.76    3.70
   6   0   1   59.52    5.02
   7   0   1    7.31    0.48
   7   0   1    6.91    0.78
  -8   0  -1   17.67    1.38
   8   0   1   21.58    1.29
   8   0   1   22.98    1.46
   9   0   1    0.58    0.12
  -9   0  -1    1.06    0.55
  -9   0  -1    1.01    0.21
   9   0   1    0.59    0.30
  10   0   1    3.97    0.63
  10   0   1    4.04    0.50
 -10   0  -1    4.63    0.88
  10   0   1    4.23    0.31
 -10   0  -1    3.98    0.38
  11   0   1    0.30    0.45
  11   0   1    0.48    0.15
 -11   0  -1    0.20    0.46
 -12   0  -1    0.83    0.43
  12   0   1    0.40    0.28
  12  -1  -1    1.51    0.19
 -12  -1   1    1.86    0.46
  12   1  -1    1.78    0.35
 -12   1   1    1.21    0.41
  11  -1  -1    1.03    0.18
  11  -1  -1    0.82    0.12
 -11  -1   1    1.35    0.31
 -11  -1   1    0.78    0.44
 -11   1   1    0.44    0.45
  11   1  -1    0.65    0.33
  10  -1  -1    1.59    0.18
 -10  -1   1    1.63    0.27
  10  -1  -1    2.02    0.25
 -10  -1   1    2.21    0.65
  10   1  -1    1.19    0.21
  10   1  -1    1.13    0.37
 -10   1   1    1.33    0.49
  -9  -1   1    6.44    0.97
  -9  -1   1    5.70    0.54
   9  -1  -1    5.76    0.40
   9  -1  -1    6.08    0.51
   9   1  -1    5.18    0.48
   9   1  -1    5.77    0.69
  -9   1   1    6.36    0.91
   8  -1  -1    9.66    0.57
   8  -1  -1    8.80    0.65
  -8  -1   1    8.68    0.70
  -8  -1   1    9.99    0.92
   8   1  -1    8.46    0.75
   8   1  -1    7.76    0.56
   8   1  -1    6.83    0.78
  -8   1   1    8.38    1.12
  -7  -1   1   22.93    1.60
   7  -1  -1   23.49    1.36
  -7  -1   1   23.91    1.35
   7  -1  -1   20.87    1.44
  -7  -1   1   21.58    1.46
   7   1  -1   22.01    1.36
  -7   1   1   22.33    1.57
   7   1  -1   19.71    1.43
   6  -1  -1   27.67    1.73
  -6  -1   1   28.90    1.73
   6   1  -1   26.60    1.74
   6   1  -1   31.13    2.83
   6   1  -1   31.18    3.20
  -5  -1   1   13.68    0.87
   5  -1  -1   16.54    0.88
   5  -1  -1   12.44    1.58
   5   1  -1   13.30    1.56
  -5   1   1   14.52    1.14
   5   1  -1   12.04    1.56
   4  -1  -1  106.56    6.63
   4   1  -1   95.93    6.71
  -4   1   1   92.57    6.15
   3  -1  -1  100.89    6.59
   3   1  -1   99.32    6.67
  -3   1   1   99.30    6.53
  -3   1   1  107.88    6.33
   2  -1  -1   12.16    0.90
   2  -1  -1   11.23    0.99
   2   1  -1   14.41    1.12
   2   1  -1   14.03    1.13
  -2   1   1   13.10    1.00
   1  -1  -1  600.73   34.67
   1  -1  -1  582.37   34.60
   1   1  -1  555.17   34.73
   1   1  -1  560.51   34.72
   0  -1   1  308.73   18.39
   0  -1   1  294.54   18.20
   0   1   1  303.43   18.14
   0   1  -1  298.94   18.21
   1  -1   1  625.05   36.02
   1  -1   1  586.22   35.88
  -1  -1  -1  593.15   35.92
   1   1   1  584.95   35.93
  -1   1  -1  620.79   36.01
  -1   1  -1  559.04   35.86
  -2  -1  -1   11.94    1.03
   2  -1   1   12.64    1.05
   2  -1   1   13.11    1.02
  -2   1  -1   11.38    0.95
   2   1   1   10.50    1.01
  -2   1  -1   11.40    1.01
   3  -1   1  101.01    6.61
   3  -1   1  102.22    6.47
  -3  -1  -1  103.23    6.66
  -3   1  -1   92.78    6.55
  -3   1  -1  105.17    6.55
   3   1   1  104.24    6.67
   4  -1   1   97.05    6.71
  -4  -1  -1   95.71    6.69
  -4   1  -1   95.37    6.60
  -4   1  -1  107.40    6.66
   4   1   1  102.20    6.79
   5  -1   1   16.31    1.87
  -5  -1  -1   15.41    1.81
  -5  -1  -1   15.58    1.02
   5  -1   1   18.19    1.03
   5   1   1   16.55    1.88
  -5   1  -1   16.99    1.69
  -5   1  -1   17.17    1.73
   6  -1   1   29.68    1.86
  -6  -1  -1   29.30    1.86
   6   1   1   34.06    3.36
   6   1   1   31.65    1.87
   7  -1   1   18.38    1.35
  -7  -1  -1   20.71    1.38
   7  -1   1   20.83    1.28
  -7  -1  -1   21.50    1.27
  -7  -1  -1   23.54    1.56
  -7   1  -1   21.95    1.55
   7   1   1   21.32    1.36
  -7   1  -1   17.73    1.37
   7   1   1   20.57    1.28
  -8  -1  -1   10.01    1.12
   8  -1   1    7.33    0.55
   8  -1   1    7.25    0.64
  -8  -1  -1    7.07    0.74
   8   1   1   10.14    0.78
   8   1   1    8.95    0.55
  -8   1  -1    9.29    0.65
   9  -1   1    5.44    0.40
  -9  -1  -1    5.63    0.54
   9  -1   1    5.05    0.49
  -9  -1  -1    5.44    0.90
   9   1   1    7.19    0.88
   9   1   1    5.87    0.49
  -9   1  -1    6.90    0.92
  10  -1   1    1.29    0.18
 -10  -1  -1    1.23    0.51
  10  -1   1    1.42    0.23
 -10  -1  -1    1.51    0.27
  10   1   1    1.93    0.45
  10   1   1    1.75    0.23
 -10   1  -1    2.46    0.59
  11  -1   1    1.14    0.14
 -11  -1  -1    0.77    0.48
 -11  -1  -1    1.14    0.21
  11  -1   1    1.10    0.20
 -11   1  -1    1.16    0.51
  11   1   1    1.32    0.20
  11   1   1    0.66    0.36
  12  -1   1    1.31    0.19
 -12  -1  -1    0.75    0.36
 -12   1  -1    1.10    0.40
  12   1   1    1.51    0.30
 -12  -2   1    0.25    0.26
  12   2  -1    0.52    0.27
 -12   2   1    0.63    0.14
  11  -2  -1    0.92    0.18
 -11  -2   1    0.66    0.27
  11  -2  -1    0.82    0.12
 -11  -2   1    0.37    0.41
 -11   2   1    0.50    0.52
  11   2  -1    0.89    0.43
  10  -2  -1    3.08    0.31
  10  -2  -1    2.48    0.24
 -10  -2   1    2.85    0.64
 -10  -2   1    2.18    0.34
  10   2  -1    2.58    0.28
 -10   2   1    2.77    0.59
  10   2  -1    2.67    0.46
  -9  -2   1   14.17    1.00
   9  -2  -1   12.10    0.93
   9  -2  -1   13.68    0.85
  -9  -2   1   15.93    1.56
   9   2  -1   11.99    1.05
   9   2  -1   14.10    0.94
  -9   2   1   12.06    1.17
   8  -2  -1    6.93    0.50
  -8  -2   1    6.29    0.89
   8  -2  -1    7.58    0.60
  -8  -2   1    7.17    0.62
  -8  -2   1    7.58    0.49
  -8   2   1    7.68    0.56
   8   2  -1    7.91    0.59
   8   2  -1    8.48    0.82
  -8   2   1    8.07    0.93
  -7  -2   1    1.89    1.39
  -7  -2   1    0.76    0.18
  -7  -2   1    1.27    0.13
   7  -2  -1    1.51    0.14
   7   2  -1    0.99    0.20
  -7   2   1    1.98    0.46
  -6  -2   1   40.13    2.58
   6  -2  -1   37.84    2.45
  -6   2   1   39.33    2.49
   6   2  -1   38.61    2.52
   6   2  -1   45.86    2.62
  -6   2   1   40.45    2.61
  -5  -2   1   11.44    0.73
   5  -2  -1   13.67    1.57
  -4  -2   1   25.35    1.57
   4  -2  -1   27.23    2.21
   4   2  -1   25.62    2.37
   3  -2  -1   20.11    1.62
   3  -2  -1   23.30    1.77
   3  -2  -1   25.55    1.74
   3   2  -1   22.79    1.98
   2  -2  -1   95.55    5.53
   2  -2  -1   91.49    5.48
   2  -2  -1   83.72    5.68
   2   2  -1   88.54    5.82
   2   2  -1   83.75    5.73
   1   2  -1    7.11    0.85
   1   2  -1    8.40    0.72
   0  -2   1   77.20    5.30
   0   2  -1   81.08    4.95
   0   2  -1   80.08    4.95
   1  -2   1    9.82    0.76
   1  -2   1   10.57    1.08
   1   2   1   10.15    1.04
  -1   2  -1   11.89    0.78
   1   2   1   11.76    0.88
   2  -2   1   90.06    5.60
   2  -2   1   83.94    5.81
   2   2   1   84.54    5.71
  -2   2  -1   92.45    5.56
   2   2   1   90.64    5.77
   3  -2   1   22.39    1.77
   3  -2   1   19.81    1.77
  -3   2  -1   22.75    1.69
   3   2   1   21.63    1.87
  -4  -2  -1   26.22    1.59
   4  -2   1   27.14    2.27
  -4   2  -1   25.80    2.13
  -5  -2  -1   11.22    0.76
   5  -2   1   14.30    1.65
   5  -2   1   13.13    0.77
  -6  -2  -1   40.53    2.56
   6  -2   1   42.25    2.45
   6   2   1   37.15    2.52
  -6   2  -1   38.99    2.62
   6   2   1   43.26    2.70
  -7  -2  -1    1.47    0.15
  -7  -2  -1    2.62    0.52
   7  -2   1    1.58    0.22
   7  -2   1    2.01    0.17
  -7  -2  -1    1.26    0.25
  -7   2  -1    1.67    0.20
   7   2   1    1.38    0.21
   8  -2   1    6.95    0.56
  -8  -2  -1    8.08    0.63
   8  -2   1    6.61    0.48
  -8  -2  -1    7.50    0.47
  -8  -2  -1    6.86    0.93
  -8   2  -1    6.57    0.87
   8   2   1    7.82    0.85
   8   2   1    6.44    0.56
  -9  -2  -1   12.36    1.26
   9  -2   1   13.00    0.84
  -9  -2  -1   14.78    0.84
   9  -2   1   11.88    0.93
  -9  -2  -1   14.46    1.00
   9   2   1   12.38    1.08
   9   2   1   15.44    0.96
  -9   2  -1   11.69    0.86
  -9   2  -1   12.59    1.23
 -10  -2  -1    1.82    0.51
 -10  -2  -1    2.66    0.35
  10  -2   1    2.63    0.25
  10  -2   1    3.24    0.33
 -10   2  -1    2.67    0.61
  10   2   1    2.77    0.29
  10   2   1    4.08    0.70
  11  -2   1    0.90    0.19
  11  -2   1    0.73    0.11
 -11  -2  -1    0.37    0.20
 -11  -2  -1    0.61    0.43
 -11   2  -1    0.91    0.47
  11   2   1    0.69    0.37
 -12  -2  -1    0.37    0.29
  12   2   1    0.47    0.23
 -12   2  -1    0.18    0.08
 -11  -3   1    0.07    0.31
  11  -3  -1    0.27    0.09
  11  -3  -1    0.40    0.12
 -11  -3   1    0.39    0.13
 -11   3   1    0.17    0.09
  11   3  -1    0.17    0.25
 -10  -3   1    0.88    0.20
 -10  -3   1    1.12    0.45
  10  -3  -1    0.80    0.14
  10  -3  -1    1.31    0.19
 -10   3   1    1.02    0.14
 -10   3   1    1.09    0.21
 -10   3   1    0.56    0.45
  10   3  -1    0.69    0.34
  -9  -3   1    0.89    0.13
  -9  -3   1    0.85    0.48
  -9  -3   1    0.82    0.21
   9  -3  -1    0.62    0.12
   9  -3  -1    0.91    0.17
  -9   3   1    0.98    0.44
  -9   3   1    0.55    0.14
   9   3  -1    0.82    0.32
   8  -3  -1   11.62    0.70
  -8  -3   1   11.25    0.69
   8  -3  -1   10.44    0.78
  -8  -3   1    8.83    1.09
  -8  -3   1   11.01    0.83
  -8   3   1   11.21    1.03
  -8   3   1    9.83    0.74
   8   3  -1   11.49    0.98
   7  -3  -1    7.71    0.48
   7  -3  -1    7.07    0.56
  -7  -3   1    6.85    0.47
  -7  -3   1    7.89    0.61
   7   3  -1    6.31    0.77
   7   3  -1    7.74    0.55
  -7   3   1    7.16    0.53
   6  -3  -1    2.25    0.21
  -6  -3   1    2.81    0.31
  -6  -3   1    2.79    0.20
  -6  -3   1    2.38    1.06
   6   3  -1    3.32    0.50
  -6   3   1    2.71    0.54
  -6   3   1    3.06    0.28
   5  -3  -1   15.91    1.01
  -5  -3   1   18.83    2.26
  -5  -3   1   14.92    1.01
   5   3  -1   18.89    1.31
  -4  -3   1   50.38    4.28
  -4  -3   1   45.83    2.86
   3  -3  -1   46.14    3.23
  -3  -3   1   44.40    3.94
  -3  -3   1   40.58    2.61
   2  -3  -1    8.05    1.33
   2   3  -1    6.40    0.83
   2   3  -1    6.81    0.86
  -1  -3   1   64.49    5.09
   1  -3  -1   68.16    4.87
   1   3  -1   73.84    4.52
   0  -3  -1   56.61    4.31
   0  -3   1   59.95    4.39
  -1  -3  -1   70.09    5.22
   1  -3   1   64.38    5.03
   1   3   1   76.08    4.48
   2  -3   1    8.53    1.15
   2   3   1    8.91    1.01
   2   3   1   10.97    0.99
   3  -3   1   50.00    3.69
   3  -3   1   44.27    3.16
   3   3   1   50.65    3.57
   4  -3   1   44.40    3.09
   4  -3   1   38.81    2.92
  -4  -3  -1   39.03    2.45
   5  -3   1   15.90    0.90
  -5  -3  -1   14.34    0.93
  -5  -3  -1   14.16    0.99
   5   3   1   13.49    1.20
   6  -3   1    2.56    0.27
   6  -3   1    2.63    0.20
  -6  -3  -1    2.87    0.20
  -6  -3  -1    2.58    0.30
  -6   3  -1    2.52    0.51
  -6   3  -1    2.44    0.26
   6   3   1    2.88    0.44
   7  -3   1    7.07    0.50
  -7  -3  -1    7.67    0.63
  -7  -3  -1    7.02    0.49
   7  -3   1    8.48    0.59
  -7   3  -1    8.37    0.58
  -7   3  -1    6.99    1.12
   7   3   1    6.87    0.74
  -8  -3  -1   10.11    0.65
  -8  -3  -1    9.10    1.06
   8  -3   1   10.45    0.66
   8  -3   1    9.72    0.74
  -8  -3  -1   10.04    0.79
   8   3   1   10.28    0.87
  -8   3  -1    9.99    0.71
  -8   3  -1   10.77    1.02
   9  -3   1    0.83    0.18
  -9  -3  -1    0.88    0.23
  -9  -3  -1    0.87    0.14
  -9  -3  -1    0.07    0.43
   9  -3   1    1.09    0.17
  -9   3  -1    0.94    0.17
   9   3   1    0.64    0.37
  -9   3  -1    0.66    0.42
  10  -3   1    1.07    0.16
  10  -3   1    1.37    0.20
 -10  -3  -1    0.32    0.42
 -10  -3  -1    0.88    0.21
  10   3   1    0.87    0.35
 -10   3  -1    0.64    0.36
 -10   3  -1    0.98    0.14
 -11  -3  -1    0.26    0.12
  11  -3   1    0.35    0.09
 -11  -3  -1    0.24    0.33
  11   3   1    0.23    0.24
 -11   3  -1    0.26    0.10
  11  -4  -1   -0.03    0.05
 -11  -4   1   -0.09    0.08
  11   4  -1   -0.05    0.18
 -11   4   1    0.00    0.06
 -10  -4   1    0.34    0.13
  10  -4  -1    0.55    0.11
  10   4  -1    0.59    0.30
 -10   4   1    0.22    0.09
 -10   4   1    0.45    0.10
   9  -4  -1    0.46    0.11
  -9  -4   1    0.36    0.15
  -9  -4   1    0.52    0.09
   9  -4  -1    0.41    0.13
   9   4  -1    0.02    0.31
  -9   4   1    0.71    0.15
  -9   4   1    0.34    0.13
  -8  -4   1    4.97    0.34
   8  -4  -1    4.94    0.46
   8  -4  -1    4.61    0.35
  -8  -4   1    4.91    0.47
  -8   4   1    5.13    0.45
   8   4  -1    4.72    0.60
   7  -4  -1    1.03    0.15
  -7  -4   1    1.16    0.13
  -7  -4   1    1.23    0.25
  -7   4   1    1.28    0.23
  -7   4   1    1.31    0.23
   7   4  -1    1.13    0.35
  -6  -4   1    3.24    0.35
   6  -4  -1    2.97    0.23
  -6  -4   1    3.29    0.24
   6   4  -1    3.41    0.58
  -6   4   1    3.43    0.37
  -6   4   1    3.42    0.33
   5  -4  -1    9.57    0.63
  -5  -4   1   10.71    0.73
  -5  -4   1   10.22    0.62
   5   4  -1    9.68    0.86
  -5   4   1    9.70    0.69
  -5   4   1    9.73    0.74
  -4  -4   1    2.35    1.01
  -4  -4   1    4.40    0.28
  -4   4   1    4.10    0.35
  -4   4   1    4.38    0.38
   4   4  -1    3.84    0.52
  -3  -4   1    7.99    1.54
   3  -4  -1    6.23    1.29
  -3  -4   1    6.25    0.41
   3   4  -1    6.57    0.58
  -3   4   1    6.60    0.48
  -2  -4   1   17.74    1.13
  -2  -4   1   20.10    2.45
   2  -4  -1   20.97    2.14
  -2   4   1   18.43    1.19
  -2   4   1   16.89    1.15
  -1  -4   1   11.12    1.68
   1  -4  -1   11.86    1.58
   0  -4  -1    8.96    1.42
   0  -4   1    6.94    1.35
  -1  -4  -1   12.13    1.76
   1  -4   1   13.79    1.72
  -2  -4  -1   24.68    2.64
  -2  -4  -1   17.72    1.18
   2  -4   1   22.37    2.30
  -2   4  -1   19.01    1.26
  -2   4  -1   18.65    1.23
   3  -4   1    5.72    1.27
  -3  -4  -1    6.85    0.41
  -3  -4  -1    7.22    1.53
   3   4   1    5.89    0.59
  -3   4  -1    6.60    0.51
  -3   4  -1    6.75    0.49
  -4  -4  -1    4.34    0.27
  -4  -4  -1    2.77    1.25
  -4  -4  -1    3.76    0.35
  -4   4  -1    4.13    0.35
   4   4   1    3.61    0.49
  -4   4  -1    4.39    0.38
   5  -4   1    9.94    0.65
  -5  -4  -1   10.79    0.76
  -5  -4  -1   10.31    0.64
   5   4   1    9.10    0.82
  -5   4  -1   10.94    0.73
  -5   4  -1   10.70    0.78
  -6  -4  -1    3.45    0.25
   6  -4   1    2.88    0.25
  -6  -4  -1    3.77    0.38
   6   4   1    3.16    0.55
  -6   4  -1    3.55    0.35
  -6   4  -1    3.69    0.39
  -7  -4  -1    1.39    0.25
  -7  -4  -1    1.25    0.13
   7  -4   1    1.11    0.15
   7   4   1    1.09    0.35
  -7   4  -1    0.91    0.20
  -7   4  -1    1.01    0.22
   8  -4   1    4.83    0.36
  -8  -4  -1    5.08    0.35
   8  -4   1    5.03    0.44
  -8  -4  -1    4.70    0.49
  -8   4  -1    5.64    0.42
   8   4   1    4.94    0.65
  -8   4  -1    5.40    0.48
   9  -4   1    0.57    0.12
  -9  -4  -1    0.43    0.09
  -9  -4  -1    0.54    0.17
  -9   4  -1    0.54    0.15
   9   4   1    0.23    0.35
  -9   4  -1    0.83    0.15
  10  -4   1    0.51    0.10
 -10  -4  -1    0.43    0.15
  10   4   1    0.52    0.30
 -10   4  -1    0.51    0.16
 -10   4  -1    0.26    0.11
 -11  -4  -1    0.01    0.08
  11  -4   1    0.02    0.06
  11   4   1    0.10    0.20
 -11   4  -1   -0.02    0.05
 -10  -5   1    0.00    0.07
 -10   5   1   -0.02    0.06
  -9  -5   1    0.59    0.15
   9  -5  -1    0.69    0.11
  -9  -5   1    0.65    0.10
  -9   5   1    0.83    0.15
   9   5  -1    0.82    0.23
  -9   5   1    0.48    0.11
   8  -5  -1    0.05    0.09
  -8  -5   1    0.18    0.13
  -8  -5   1    0.05    0.07
   8   5  -1    0.10    0.29
  -8   5   1   -0.01    0.09
  -8   5   1    0.14    0.13
  -7  -5   1   19.42    1.17
   7  -5  -1   19.24    1.17
  -7  -5   1   19.17    1.29
  -7   5   1   19.44    1.28
  -7   5   1   20.22    1.24
   7   5  -1   15.79    1.32
  -6  -5   1    2.25    0.17
   6  -5  -1    1.74    0.18
   6   5  -1    1.50    0.41
  -6   5   1    1.74    0.27
  -5  -5   1    2.04    0.27
  -5  -5   1    2.12    0.17
   5  -5  -1    2.00    0.22
  -5   5   1    2.33    0.29
   5   5  -1    2.27    0.43
  -5   5   1    2.13    0.29
  -4  -5   1    3.49    0.35
  -4  -5   1    3.44    0.24
   4   5  -1    2.43    0.42
  -4   5   1    3.52    0.36
  -4   5   1    3.74    0.37
  -3  -5   1    7.18    0.45
  -3   5   1    6.76    0.55
  -3   5   1    7.28    0.57
  -2  -5   1    0.67    0.08
  -2   5   1    0.56    0.16
  -2   5   1    0.48    0.15
   1  -5  -1    5.07    2.35
   1   5  -1    1.98    0.22
  -1   5   1    1.97    0.24
   0  -5   1    2.70    1.15
   1  -5   1    3.41    1.69
  -1   5  -1    2.56    0.27
  -2  -5  -1    0.51    0.06
  -2   5  -1    0.61    0.17
  -2   5  -1    0.71    0.17
  -3  -5  -1    7.01    0.45
  -3   5  -1    7.06    0.54
  -3   5  -1    7.69    0.59
  -4  -5  -1    3.66    0.23
  -4  -5  -1    2.94    0.40
  -4   5  -1    3.23    0.33
  -4   5  -1    3.39    0.36
   4   5   1    2.32    0.40
   5  -5   1    2.51    0.18
  -5  -5  -1    2.14    0.28
  -5  -5  -1    2.45    0.18
  -5   5  -1    1.81    0.29
  -5   5  -1    2.11    0.29
   5   5   1    1.76    0.37
   6  -5   1    1.90    0.20
  -6  -5  -1    2.23    0.18
  -6   5  -1    2.05    0.30
  -6   5  -1    2.34    0.28
   6   5   1    1.56    0.49
   7  -5   1   19.44    1.24
  -7  -5  -1   19.60    1.22
  -7  -5  -1   19.91    1.35
  -7   5  -1   20.10    1.28
   8  -5   1    0.07    0.09
  -8  -5  -1    0.17    0.13
  -8  -5  -1    0.00    0.07
   8   5   1    0.05    0.28
  -8   5  -1    0.06    0.12
  -8   5  -1    0.09    0.12
  -9  -5  -1    0.69    0.10
  -9  -5  -1    0.70    0.16
   9  -5   1    0.87    0.11
   9   5   1    0.45    0.25
  -9   5  -1    0.52    0.12
 -10  -5  -1    0.13    0.08
 -10   5  -1    0.06    0.05
  -8  -6   1    0.37    0.12
  -8  -6   1    0.30    0.07
  -8   6   1    0.22    0.11
  -7  -6   1    2.38    0.28
  -7  -6   1    2.23    0.19
  -7   6   1    2.86    0.28
  -6  -6   1    0.08    0.10
  -6  -6   1    0.20    0.07
  -6   6   1    0.05    0.12
  -6   6   1    0.16    0.14
  -5  -6   1    0.17    0.07
  -5  -6   1    0.02    0.11
  -5   6   1    0.22    0.13
  -5   6   1   -0.04    0.14
  -4  -6   1    0.95    0.11
  -4   6   1    1.16    0.21
  -3  -6   1    2.97    0.22
  -3   6   1    3.18    0.34
  -2  -6   1    0.71    0.09
  -2   6   1    0.67    0.16
  -1  -6   1    0.34    0.06
  -1   6   1    0.51    0.15
   0   6   1    0.30    0.10
  -1   6  -1    0.55    0.15
  -2  -6  -1    0.72    0.09
  -2   6  -1    0.90    0.19
  -3  -6  -1    3.21    0.22
  -3   6  -1    3.06    0.33
  -4  -6  -1    0.98    0.11
  -4   6  -1    1.35    0.22
  -4   6  -1    0.85    0.20
  -5  -6  -1    0.04    0.15
  -5  -6  -1    0.13    0.07
  -5   6  -1    0.10    0.14
  -5   6  -1    0.00    0.11
  -6  -6  -1    0.31    0.14
  -6  -6  -1    0.23    0.08
  -6   6  -1    0.43    0.17
  -6   6  -1    0.31    0.14
  -7  -6  -1    2.22    0.26
   7  -6   1    1.82    0.18
  -7  -6  -1    2.26    0.18
  -7   6  -1    2.28    0.25
  -7   6  -1    2.58    0.27
  -8  -6  -1    0.38    0.11
  -8  -6  -1    0.25    0.07
  -8   6  -1    0.39    0.12
  -6  -7   1    0.16    0.08
  -6   7   1    0.11    0.11
  -5  -7   1    0.07    0.06
  -5   7   1    0.08    0.11
  -4  -7   1    0.01    0.07
  -4   7   1    0.03    0.13
  -3  -7   1    0.03    0.05
  -2   7   1    0.15    0.16
  -1   7   1    0.57    0.18
  -1   7  -1    0.18    0.28
  -2   7  -1    0.31    0.15
  -3   7  -1    0.02    0.17
  -4  -7  -1    0.05    0.06
  -4   7  -1    0.08    0.13
  -5  -7  -1    0.13    0.06
  -5   7  -1    0.18    0.12
  -6   7  -1    0.17    0.12
 -12   0   2    0.24    0.38
  12   0  -2    0.41    0.10
  12   0  -2    0.32    0.23
 -11   0   2    1.60    0.50
  11   0  -2    2.72    0.45
  11   0  -2    2.02    0.25
 -10   0   2    0.38    0.13
  10   0  -2    0.12    0.28
  10   0  -2    0.17    0.09
 -10   0   2    0.37    0.50
  10   0  -2    0.66    0.23
   9   0  -2    0.41    0.14
  -9   0   2    1.47    0.52
  -9   0   2    0.39    0.15
   9   0  -2    0.85    0.30
   9   0  -2    0.50    0.10
   8   0  -2    5.01    0.42
   8   0  -2    3.68    0.31
  -8   0   2    4.15    0.43
   8   0  -2    4.22    0.62
  -7   0   2    5.91    0.70
   7   0  -2    6.15    0.40
   7   0  -2    6.04    0.48
   6   0  -2   28.48    2.84
   6   0  -2   27.88    1.71
   5   0  -2    8.97    1.13
   5   0  -2    6.71    0.45
  -5   0   2    6.42    1.37
   4   0  -2  380.25   23.34
   4   0  -2  377.59   23.43
  -4   0   2  373.35   23.23
   3   0  -2   17.13    1.47
   2   0  -2   43.06    2.95
   2   0  -2   44.62    2.94
  -1   0   2  140.86    8.41
  -1   0   2  135.16    8.46
   0   0   2  257.00   15.27
   0   0  -2  252.64   15.33
   0   0  -2  246.97   15.26
  -1   0  -2  134.24    8.52
   1   0   2  140.86    8.60
  -1   0  -2  144.51    8.64
   1   0   2  134.99    8.53
   2   0   2   46.81    3.20
  -2   0  -2   47.40    3.19
  -2   0  -2   48.28    3.31
   3   0   2   18.62    1.59
  -3   0  -2   18.78    1.71
  -3   0  -2   18.68    1.57
  -4   0  -2  409.24   24.56
   4   0   2  379.55   24.34
  -4   0  -2  388.16   24.25
   5   0   2    4.97    0.98
   5   0   2    5.08    0.34
  -5   0  -2    6.18    1.03
  -5   0  -2    3.63    0.99
   6   0   2   24.58    1.61
   6   0   2   30.28    3.36
  -6   0  -2   27.86    2.65
   7   0   2    7.10    0.70
   7   0   2    5.61    0.47
  -7   0  -2    5.98    0.74
   7   0   2    5.84    0.40
  -7   0  -2    5.98    0.52
   8   0   2    6.73    0.54
   8   0   2    6.61    0.69
  -8   0  -2    6.44    0.58
  -9   0  -2    2.02    0.84
   9   0   2    0.84    0.13
   9   0   2    0.93    0.33
  -9   0  -2    0.75    0.21
   9   0   2    0.55    0.16
 -10   0  -2    0.00    0.50
  10   0   2    0.36    0.09
 -10   0  -2    0.19    0.12
  10   0   2    0.44    0.20
  10   0   2    0.19    0.29
  11   0   2    1.85    0.47
 -11   0  -2    1.85    0.56
  11   0   2    1.64    0.23
 -12   0  -2    0.36    0.39
  12   0   2    0.15    0.25
  12  -1  -2    2.30    0.22
 -12  -1   2    1.25    0.43
 -12   1   2    2.23    0.44
  12   1  -2    1.35    0.34
  12   1  -2    2.10    0.20
  11  -1  -2    0.66    0.15
  11  -1  -2    0.65    0.11
 -11  -1   2    0.71    0.47
 -11  -1   2    0.41    0.20
 -11   1   2    0.43    0.42
  11   1  -2    0.31    0.34
  11   1  -2    0.38    0.12
 -10  -1   2    1.44    0.52
  10  -1  -2    1.20    0.17
 -10  -1   2    1.35    0.24
  10  -1  -2    1.52    0.23
  10   1  -2    1.13    0.21
 -10   1   2    1.02    0.46
  10   1  -2    1.31    0.39
  -9  -1   2    8.54    0.97
  -9  -1   2    6.87    0.65
   9  -1  -2    8.33    0.54
   9  -1  -2    7.98    0.63
  -9   1   2    8.55    0.95
   9   1  -2    9.35    0.88
   9   1  -2    7.32    0.62
   8  -1  -2   12.99    0.87
  -8  -1   2   12.84    1.11
   8  -1  -2   12.99    0.96
   8   1  -2   14.57    0.88
   8   1  -2   16.66    1.25
  -8   1   2   13.85    0.90
   7  -1  -2   15.60    0.94
  -7  -1   2   14.29    1.04
  -7  -1   2   16.14    1.23
  -7  -1   2   15.82    0.94
   7  -1  -2   14.16    1.02
  -7  -1   2   13.05    1.86
   7   1  -2   17.92    1.24
   7   1  -2   13.68    1.02
  -7   1   2   14.96    1.16
  -6  -1   2   57.48    3.66
   6  -1  -2   57.85    3.66
   6   1  -2   62.37    5.07
   6   1  -2   65.50    5.20
   6   1  -2   62.75    3.67
   5  -1  -2   29.18    1.75
  -5  -1   2   28.18    1.75
   5  -1  -2   28.77    2.63
   5   1  -2   31.29    1.76
   5   1  -2   25.94    2.59
   5   1  -2   27.72    2.56
   4  -1  -2   16.27    1.46
   4   1  -2   12.58    1.39
   4   1  -2   12.57    1.35
   3  -1  -2   66.63    4.33
   3  -1  -2   66.81    4.37
   3   1  -2   63.82    4.45
   3   1  -2   62.07    4.37
   2  -1  -2  708.46   43.98
   2  -1  -2  710.41   43.94
   2   1  -2  743.65   44.09
   2   1  -2  749.29   44.13
   1  -1  -2   17.49    1.12
  -1  -1   2   16.17    1.24
  -1  -1   2   16.25    1.34
   1  -1  -2   17.25    1.13
   0   1   2  992.01   59.65
  -1  -1  -2   15.61    1.16
   1  -1   2   14.36    1.15
  -1   1  -2   15.70    1.14
   1   1   2   17.81    1.19
  -1   1  -2   15.90    1.29
  -2  -1  -2  774.40   47.35
   2  -1   2  820.80   47.48
   2  -1   2  805.85   47.37
   2   1   2  747.83   47.37
  -2   1  -2  820.68   47.50
  -2   1  -2  724.67   47.26
   3  -1   2   60.51    4.26
  -3  -1  -2   62.41    4.28
   3  -1   2   65.14    4.21
   3   1   2   59.29    4.30
  -3   1  -2   63.27    4.35
   4  -1   2   14.38    1.53
  -4  -1  -2   14.02    1.53
  -4   1  -2   16.53    1.52
  -4   1  -2   17.02    1.64
   4   1   2   17.73    1.69
  -5  -1  -2   28.10    2.68
   5  -1   2   30.05    2.79
   5  -1   2   32.24    1.86
   5   1   2   27.07    2.70
  -5   1  -2   34.23    2.81
  -5   1  -2   29.11    2.59
   6  -1   2   62.55    3.79
  -6  -1  -2   63.98    5.08
  -6  -1  -2   62.35    3.79
   6   1   2   62.49    5.28
   6   1   2   62.53    3.79
  -7  -1  -2   13.42    1.00
   7  -1   2   12.49    0.96
  -7  -1  -2   14.98    1.21
   7  -1   2   13.50    0.89
  -7   1  -2   14.75    1.00
   7   1   2   15.27    1.07
   7   1   2   14.87    0.89
  -7   1  -2   15.22    1.20
   7   1   2   13.96    0.97
  -8  -1  -2   12.08    1.26
   8  -1   2   13.95    0.91
   8  -1   2   16.43    1.05
   8   1   2   14.00    0.91
   8   1   2   15.80    1.19
  -8   1  -2   14.88    1.01
   9  -1   2    7.81    0.62
  -9  -1  -2    9.62    1.19
  -9  -1  -2    6.36    0.64
   9  -1   2    7.44    0.53
  -9   1  -2    9.69    1.01
   9   1   2    7.36    0.61
   9   1   2    9.46    0.87
 -10  -1  -2    1.26    0.56
 -10  -1  -2    1.38    0.26
  10  -1   2    1.22    0.18
  10  -1   2    1.74    0.24
  10   1   2    1.50    0.24
  10   1   2    1.46    0.41
 -10   1  -2    1.66    0.57
 -11  -1  -2    0.27    0.16
 -11  -1  -2    0.50    0.49
  11  -1   2    0.31    0.12
  11  -1   2    0.47    0.09
  11   1   2    0.38    0.12
 -11   1  -2    0.28    0.47
  11   1   2    0.67    0.33
 -12  -1  -2    1.43    0.41
 -12   1  -2    1.57    0.40
  12   1   2    1.81    0.34
  12  -2  -2    0.96    0.14
 -12  -2   2    0.99    0.35
  12   2  -2    0.73    0.26
 -12   2   2    0.56    0.10
 -11  -2   2    2.15    0.52
  11  -2  -2    2.27    0.36
  11  -2  -2    2.23    0.20
 -11  -2   2    2.59    0.33
  11   2  -2    2.31    0.23
  11   2  -2    2.32    0.44
  10  -2  -2    1.71    0.19
 -10  -2   2    1.38    0.56
 -10  -2   2    1.57    0.29
  10  -2  -2    1.93    0.25
 -10   2   2    1.89    0.53
  10   2  -2    1.93    0.51
  10   2  -2    2.24    0.24
   9  -2  -2    4.88    0.43
  -9  -2   2    4.79    0.48
  -9  -2   2    4.60    0.84
   9  -2  -2    4.83    0.35
   9   2  -2    4.19    0.63
   9   2  -2    4.27    0.41
  -9   2   2    4.33    0.80
   8  -2  -2   12.02    0.80
  -8  -2   2   11.84    0.78
  -8  -2   2   12.81    0.93
   8  -2  -2   12.79    0.89
  -8  -2   2   12.60    1.11
   8   2  -2   13.11    0.89
   8   2  -2   13.09    1.06
  -8   2   2   12.64    0.83
  -8   2   2   12.07    1.17
  -7  -2   2    8.72    0.57
   7  -2  -2    9.05    0.58
  -7  -2   2    9.27    2.79
   7  -2  -2    8.98    0.66
  -7  -2   2    8.15    0.89
  -7  -2   2    8.45    0.68
  -7   2   2    8.94    0.62
   7   2  -2    9.77    0.67
   7   2  -2    9.20    0.80
  -7   2   2    9.46    0.90
   6  -2  -2    3.86    0.28
  -6   2   2    3.79    0.31
  -6   2   2    5.22    0.54
   6   2  -2    4.00    0.34
  -5  -2   2   14.16    0.87
   5  -2  -2   14.22    1.61
   4  -2  -2   82.24    5.44
  -4  -2   2   75.37    4.77
   4   2  -2   81.10    5.82
   4   2  -2   79.70    5.58
   3  -2  -2   30.73    2.06
   3  -2  -2   29.68    2.13
   3   2  -2   27.07    2.27
   3   2  -2   27.25    2.35
   2  -2  -2   16.65    1.26
   2  -2  -2   17.04    1.13
  -2  -2   2   15.90    1.59
   2  -2  -2   16.44    1.10
   2   2  -2   14.33    1.34
   2   2  -2   15.81    1.39
  -1  -2   2  155.23   11.17
   1  -2  -2  185.60   10.69
   1   2  -2  164.74   10.58
   1   2  -2  175.54   10.58
   0  -2   2  410.70   24.07
   0  -2   2  363.52   24.40
   0   2  -2  416.27   24.10
   1  -2   2  167.75   11.25
   1  -2   2  173.94   10.89
   1   2   2  180.80   10.96
  -1   2  -2  189.12   10.93
   2  -2   2   17.78    1.53
  -2  -2  -2   15.35    1.37
   2  -2   2   16.60    1.31
  -2   2  -2   15.79    1.25
   2   2   2   16.55    1.38
  -2   2  -2   16.22    1.50
   3  -2   2   26.90    2.19
  -3  -2  -2   26.41    2.28
   3  -2   2   24.98    2.25
  -3   2  -2   32.00    2.36
   3   2   2   29.55    2.34
  -3   2  -2   30.26    2.14
   4  -2   2   86.21    5.91
   4  -2   2   80.97    5.64
  -4  -2  -2   73.11    5.07
  -4   2  -2   87.78    5.72
   4   2   2   85.83    6.01
  -4   2  -2   94.68    5.78
  -5  -2  -2   11.76    0.77
   5  -2   2   12.82    0.77
   5  -2   2   14.31    1.74
   6  -2   2    4.71    0.32
  -6  -2  -2    4.88    0.33
  -6  -2  -2    4.80    0.52
  -6   2  -2    4.51    0.65
   7  -2   2    8.97    0.59
  -7  -2  -2    8.50    0.95
  -7  -2  -2    9.39    0.71
   7  -2   2    8.93    0.66
  -7  -2  -2    9.78    0.58
   7   2   2   10.15    0.68
  -7   2  -2    7.68    0.62
   7   2   2    9.57    0.81
  -7   2  -2    8.44    0.90
   8  -2   2   15.08    0.98
  -8  -2  -2   14.08    1.02
  -8  -2  -2   12.90    1.29
  -8  -2  -2   13.71    0.87
   8  -2   2   13.26    0.88
   8   2   2   13.03    1.07
  -8   2  -2   13.70    1.23
   8   2   2   14.76    0.98
  -9  -2  -2    6.03    0.92
   9  -2   2    4.02    0.41
   9  -2   2    4.06    0.33
  -9  -2  -2    4.24    0.47
  -9   2  -2    4.73    0.90
  -9   2  -2    3.83    0.34
   9   2   2    4.84    0.42
   9   2   2    5.50    0.69
  10  -2   2    2.25    0.28
  10  -2   2    1.64    0.21
 -10  -2  -2    1.68    0.56
 -10  -2  -2    2.27    0.31
  10   2   2    2.27    0.56
  10   2   2    2.32    0.26
 -10   2  -2    1.80    0.57
 -11  -2  -2    1.64    0.53
  11  -2   2    2.72    0.29
  11  -2   2    2.92    0.21
 -11   2  -2    2.19    0.56
  11   2   2    2.73    0.46
 -12  -2  -2    0.33    0.28
 -12   2  -2    0.55    0.11
  12   2   2    0.58    0.25
 -12   2  -2    0.59    0.26
 -11  -3   2    1.21    0.37
  11  -3  -2    0.71    0.11
 -11  -3   2    0.67    0.15
  11  -3  -2    0.47    0.12
 -11   3   2    0.46    0.11
  11   3  -2    0.33    0.29
  10  -3  -2    0.42    0.13
 -10  -3   2    0.26    0.37
  10  -3  -2    0.47    0.11
 -10  -3   2    0.41    0.16
 -10   3   2    0.38    0.11
  10   3  -2    0.11    0.29
 -10   3   2    0.50    0.15
  -9  -3   2    1.23    0.25
  -9  -3   2    1.12    0.15
   9  -3  -2    1.22    0.17
  -9  -3   2    0.79    0.47
   9  -3  -2    1.55    0.21
   9   3  -2    1.42    0.37
  -9   3   2    1.46    0.46
  -9   3   2    1.29    0.21
  -8  -3   2    2.29    0.54
  -8  -3   2    1.92    0.17
  -8  -3   2    1.58    0.29
   8  -3  -2    1.36    0.21
  -8   3   2    1.66    0.22
  -7  -3   2    5.16    0.34
   7  -3  -2    5.51    0.44
  -7  -3   2    4.63    0.46
   7  -3  -2    5.25    0.35
  -7  -3   2    3.58    0.74
   7   3  -2    5.19    0.43
  -7   3   2    5.29    0.41
   7   3  -2    5.52    0.66
  -6  -3   2    2.40    0.18
  -6  -3   2    2.73    0.29
   6  -3  -2    1.90    0.19
  -6  -3   2    2.94    1.32
   6   3  -2    2.67    0.30
  -6   3   2    2.49    0.27
   6   3  -2    2.84    0.47
  -6   3   2    2.38    0.43
  -5  -3   2   17.98    2.30
   5  -3  -2   16.20    0.99
  -5  -3   2   14.78    0.99
  -5   3   2   16.15    1.08
   5   3  -2   17.21    1.16
  -4  -3   2   21.45    1.29
  -4  -3   2   20.74    2.42
  -3  -3   2    7.52    1.65
   3  -3  -2    9.60    0.97
  -3  -3   2    8.09    0.52
  -2  -3   2   30.93    2.99
   2  -3  -2   32.97    2.59
   2   3  -2   34.99    2.58
   2   3  -2   35.30    2.65
  -1  -3   2   12.98    1.60
   1  -3  -2   12.89    1.40
   1   3  -2   15.01    1.23
   1   3  -2   14.84    1.28
   0  -3  -2   10.35    1.26
   0  -3   2   10.62    1.30
   0   3  -2   10.89    0.87
   1  -3   2   14.00    1.58
   1   3   2   14.20    1.03
   2  -3   2   38.53    3.06
   2   3   2   35.68    2.65
   2   3   2   34.00    2.56
   3  -3   2    9.06    0.82
   3  -3   2    8.99    1.19
   3   3   2    8.76    1.13
   4  -3   2   19.15    1.81
   4  -3   2   17.86    2.09
  -4  -3  -2   17.96    1.11
   5  -3   2   16.48    0.94
  -5  -3  -2   15.15    0.95
  -5  -3  -2   15.39    1.03
   5   3   2   15.35    1.14
  -5   3  -2   13.28    1.16
   6  -3   2    3.25    0.36
  -6  -3  -2    2.94    0.21
  -6  -3  -2    2.93    0.32
  -6   3  -2    2.66    0.28
   6   3   2    2.53    0.51
  -6   3  -2    2.48    0.50
  -7  -3  -2    5.06    0.34
  -7  -3  -2    5.10    0.48
   7  -3   2    4.74    0.35
   7  -3   2    4.69    0.42
  -7   3  -2    4.46    0.78
   7   3   2    5.47    0.63
  -7   3  -2    4.97    0.41
   8  -3   2    1.65    0.25
  -8  -3  -2    1.94    0.19
  -8  -3  -2    1.85    0.33
   8  -3   2    2.53    0.21
  -8  -3  -2    2.37    0.62
  -8   3  -2    2.91    0.60
  -8   3  -2    2.48    0.27
   8   3   2    3.29    0.59
  -9  -3  -2    0.55    0.42
   9  -3   2    1.64    0.24
  -9  -3  -2    1.58    0.30
   9  -3   2    1.42    0.19
  -9  -3  -2    1.29    0.16
   9   3   2    1.29    0.39
  -9   3  -2    1.28    0.47
  -9   3  -2    1.31    0.19
 -10  -3  -2    0.55    0.18
  10  -3   2    0.35    0.14
 -10  -3  -2    0.12    0.37
  10  -3   2    0.32    0.11
  10   3   2    0.57    0.36
 -10   3  -2    0.44    0.36
  11  -3   2    0.54    0.09
 -11  -3  -2    0.53    0.15
 -11  -3  -2    0.17    0.35
 -11   3  -2    0.72    0.14
  11   3   2    0.65    0.26
  11  -4  -2    0.12    0.06
 -11  -4   2    0.16    0.09
  11   4  -2    0.03    0.17
  10  -4  -2    0.27    0.10
 -10  -4   2    0.16    0.12
 -10   4   2    0.39    0.10
  10   4  -2    0.43    0.30
 -10   4   2    0.23    0.09
  -9  -4   2    0.73    0.10
   9  -4  -2    0.59    0.13
   9  -4  -2    0.87    0.14
  -9  -4   2    0.59    0.16
   9   4  -2    0.37    0.31
  -9   4   2    0.53    0.14
  -9   4   2    0.87    0.16
   8  -4  -2    7.37    0.46
  -8  -4   2    7.06    0.58
   8  -4  -2    6.11    0.52
  -8  -4   2    6.77    0.44
  -8   4   2    6.52    0.54
  -8   4   2    5.82    0.51
   8   4  -2    6.93    0.66
  -7  -4   2    0.75    0.19
  -7  -4   2    1.28    0.13
   7  -4  -2    1.05    0.14
  -7   4   2    1.35    0.23
  -7   4   2    1.45    0.23
  -6  -4   2    4.96    0.33
  -6  -4   2    4.79    0.44
   6  -4  -2    4.18    0.32
   6   4  -2    4.86    0.67
  -6   4   2    4.91    0.41
  -6   4   2    4.98    0.44
   5  -4  -2    3.54    0.28
  -5  -4   2    4.03    0.27
   5   4  -2    4.23    0.57
  -5   4   2    4.35    0.36
  -5   4   2    4.70    0.40
  -4  -4   2    1.96    0.15
  -4   4   2    2.03    0.24
   4   4  -2    1.94    0.41
  -4   4   2    1.76    0.23
  -3  -4   2    3.76    0.25
   3  -4  -2    4.15    1.29
  -3  -4   2    2.60    0.98
  -3   4   2    4.14    0.32
   3   4  -2    3.64    0.45
   2  -4  -2    4.18    1.04
  -2  -4   2    5.32    1.17
  -2  -4   2    4.12    0.29
  -2   4   2    4.50    0.35
  -2   4   2    5.41    0.39
   1  -4  -2    4.91    1.05
  -1  -4   2    5.70    1.37
   0  -4   2   46.26    4.04
   0  -4  -2   43.75    4.31
   1  -4   2    3.01    0.92
  -1  -4  -2    5.85    1.12
  -1   4  -2    4.38    0.37
  -2  -4  -2    4.60    1.21
   2  -4   2    4.39    0.99
  -2   4  -2    4.96    0.40
  -2   4  -2    4.79    0.38
  -3  -4  -2    4.56    0.29
   3  -4   2    4.63    1.15
  -3  -4  -2    5.42    1.49
  -3   4  -2    4.50    0.38
  -3   4  -2    4.43    0.39
  -4  -4  -2    2.13    0.24
  -4  -4  -2    1.70    0.13
   4  -4   2    1.55    0.16
  -4  -4  -2    2.05    1.03
  -4   4  -2    1.78    0.25
  -4   4  -2    1.48    0.24
   4   4   2    1.92    0.39
  -5  -4  -2    4.22    0.27
   5  -4   2    3.71    0.28
  -5  -4  -2    4.37    0.38
  -5   4  -2    3.57    0.39
   5   4   2    3.85    0.52
  -5   4  -2    4.02    0.37
   6  -4   2    4.38    0.34
  -6  -4  -2    5.40    0.33
  -6  -4  -2    4.98    0.45
   6   4   2    3.64    0.57
  -6   4  -2    4.55    0.41
  -6   4  -2    5.00    0.46
  -7  -4  -2    1.35    0.14
  -7  -4  -2    1.25    0.25
   7  -4   2    1.26    0.15
   7  -4   2    1.44    0.21
   7   4   2    1.33    0.37
  -7   4  -2    0.98    0.23
  -7   4  -2    1.15    0.23
   8  -4   2    7.14    0.47
  -8  -4  -2    6.29    0.45
  -8  -4  -2    6.99    0.60
  -8   4  -2    6.56    0.50
   8   4   2    7.64    0.76
  -8   4  -2    6.07    0.56
  -9  -4  -2    0.55    0.10
  -9  -4  -2    0.84    0.20
   9  -4   2    0.96    0.14
  -9   4  -2    0.95    0.16
   9   4   2    0.71    0.33
  -9   4  -2    0.91    0.20
 -10  -4  -2    0.24    0.12
  10  -4   2    0.25    0.08
 -10   4  -2    0.17    0.08
  10   4   2    0.20    0.24
 -10   4  -2    0.28    0.10
 -11  -4  -2    0.09    0.08
  11  -4   2    0.05    0.07
 -11   4  -2   -0.03    0.05
  11   4   2    0.14    0.20
 -10  -5   2    0.06    0.08
  -9  -5   2    1.32    0.13
  -9  -5   2    1.39    0.22
   9  -5  -2    1.25    0.15
   9   5  -2    0.84    0.26
  -9   5   2    1.26    0.16
  -9   5   2    1.29    0.17
  -8  -5   2    0.32    0.08
  -8  -5   2    0.36    0.14
   8  -5  -2    0.21    0.09
  -8   5   2    0.08    0.11
   8   5  -2    0.30    0.31
  -8   5   2    0.51    0.15
  -7  -5   2    1.97    0.30
  -7  -5   2    2.12    0.18
   7  -5  -2    2.18    0.19
   7   5  -2    1.78    0.39
  -7   5   2    2.24    0.28
  -7   5   2    2.08    0.28
  -6  -5   2    0.55    0.09
   6  -5  -2    0.72    0.11
  -6  -5   2    0.80    0.29
   6   5  -2    0.34    0.42
  -6   5   2    0.24    0.16
  -6   5   2    0.38    0.20
  -5  -5   2    1.55    0.25
  -5  -5   2    2.10    0.17
  -5   5   2    2.46    0.29
  -5   5   2    2.37    0.30
   5   5  -2    2.14    0.42
  -4  -5   2    2.28    0.24
  -4   5   2    2.91    0.31
   4   5  -2    2.17    0.40
  -4   5   2    2.54    0.31
  -3  -5   2    3.89    0.27
  -3   5   2    4.23    0.38
  -3   5   2    4.27    0.39
  -2  -5   2    0.61    0.08
  -2   5   2    0.87    0.18
  -2   5   2    0.56    0.16
  -1  -5   2   24.22    1.48
  -1   5   2   24.47    1.53
   1   5  -2   23.66    1.51
   0  -5  -2    0.24    0.95
   0  -5   2   -1.90    1.11
   1  -5   2   23.03    3.27
  -1   5  -2   23.44    1.48
  -2  -5  -2    0.71    0.08
  -2   5  -2    0.72    0.17
  -2   5  -2    0.88    0.18
  -3  -5  -2    3.91    0.27
  -3   5  -2    4.32    0.40
  -3   5  -2    4.25    0.38
  -4  -5  -2    2.67    0.20
  -4  -5  -2    2.22    0.39
  -4   5  -2    2.33    0.31
  -4   5  -2    2.58    0.30
  -5  -5  -2    1.85    0.28
   5  -5   2    2.25    0.20
  -5  -5  -2    2.47    0.18
  -5   5  -2    2.44    0.31
  -5   5  -2    2.41    0.29
   5   5   2    2.25    0.38
  -6  -5  -2    0.75    0.28
  -6  -5  -2    0.61    0.09
   6  -5   2    0.54    0.11
  -6   5  -2    0.24    0.16
  -6   5  -2    0.52    0.18
   7  -5   2    2.15    0.22
  -7  -5  -2    2.29    0.33
  -7  -5  -2    2.35    0.19
  -7   5  -2    1.99    0.31
  -7   5  -2    2.25    0.28
   7   5   2    1.61    0.41
  -8  -5  -2    0.37    0.09
  -8  -5  -2    0.21    0.14
   8  -5   2    0.32    0.10
  -8   5  -2    0.29    0.14
  -8   5  -2    0.26    0.13
   8   5   2    0.21    0.26
  -9  -5  -2    1.33    0.14
   9  -5   2    1.32    0.14
  -9  -5  -2    1.50    0.22
  -9   5  -2    1.35    0.19
  -9   5  -2    1.31    0.17
   9   5   2    0.89    0.28
 -10  -5  -2    0.05    0.08
 -10   5  -2    0.04    0.05
  -8  -6   2    0.21    0.06
  -8  -6   2    0.20    0.10
  -8   6   2    0.20    0.11
  -7  -6   2    0.36    0.08
  -7  -6   2    0.25    0.12
  -7   6   2    0.60    0.16
  -6  -6   2    1.43    0.14
  -6  -6   2    1.23    0.22
  -6   6   2    1.72    0.24
  -5  -6   2    0.66    0.16
  -5  -6   2    0.96    0.12
  -5   6   2    1.04    0.21
  -4  -6   2    1.87    0.15
  -4   6   2    2.04    0.27
  -3  -6   2    1.55    0.13
  -3   6   2    1.36    0.26
  -2  -6   2    2.01    0.15
  -2   6   2    1.89    0.26
  -1  -6   2    9.51    0.59
  -1   6   2    9.47    0.66
   0   6  -2    0.01    0.10
  -1   6  -2    9.61    0.68
  -2  -6  -2    2.12    0.16
  -2   6  -2    2.08    0.27
  -3  -6  -2    1.66    0.15
  -3   6  -2    1.47    0.27
  -4  -6  -2    1.81    0.16
  -4   6  -2    2.21    0.28
  -4   6  -2    1.97    0.29
   5  -6   2    0.60    0.10
  -5  -6  -2    0.78    0.11
  -5   6  -2    1.00    0.21
  -5   6  -2    0.79    0.18
  -6  -6  -2    1.52    0.15
  -6  -6  -2    1.43    0.22
  -6   6  -2    1.06    0.19
  -6   6  -2    1.44    0.24
  -7  -6  -2    0.41    0.13
  -7  -6  -2    0.45    0.09
   7  -6   2    0.35    0.08
  -7   6  -2    0.24    0.12
  -7   6  -2    0.34    0.13
  -8  -6  -2    0.22    0.07
  -8  -6  -2    0.23    0.10
  -8   6  -2    0.17    0.10
  -6  -7   2    0.64    0.10
  -6   7   2    0.59    0.13
  -5  -7   2    0.02    0.05
  -5   7   2   -0.03    0.11
  -4  -7   2    0.46    0.09
  -4   7   2    0.31    0.14
  -3  -7   2    0.03    0.05
  -3   7   2    0.08    0.14
  -2  -7   2    1.20    0.11
  -2   7   2    1.42    0.26
  -1   7   2    0.05    0.07
   0   7  -2    0.01    0.06
  -1   7  -2    0.13    0.26
  -2  -7  -2    1.14    0.10
  -2   7  -2    1.34    0.21
  -3  -7  -2    0.09    0.06
  -3   7  -2    0.19    0.17
  -4  -7  -2    0.57    0.08
  -4   7  -2    0.50    0.15
  -5  -7  -2    0.01    0.06
  -5   7  -2    0.04    0.12
  -6  -7  -2    0.66    0.10
  -6   7  -2    0.72    0.14
  12   0  -3    0.38    0.27
  12   0  -3    0.34    0.10
 -12   0   3    0.13    0.35
 -11   0   3    0.08    0.40
  11   0  -3    0.00    0.29
  10   0  -3    3.18    0.25
  10   0  -3    2.35    0.49
  10   0  -3    3.51    0.34
 -10   0   3    3.09    0.60
   9   0  -3    1.39    0.16
   9   0  -3    1.10    0.34
  -9   0   3    1.47    0.49
  -9   0   3    1.65    0.28
   8   0  -3  105.28    6.58
  -8   0   3  109.09    6.69
   8   0  -3  107.85    6.68
   8   0  -3  107.27    6.73
  -8   0   3  115.44    6.77
  -7   0   3    1.00    0.27
   7   0  -3    1.10    0.13
   7   0  -3    1.12    0.19
  -7   0   3    2.10    0.60
  -5   0   3  146.27    9.29
   5   0  -3  141.21    9.46
   5   0  -3  144.34    8.59
  -5   0   3  138.38    9.06
   5   0  -3  142.98    9.63
   4   0  -3  222.29   14.04
   4   0  -3  223.17   14.15
   3   0  -3   11.11    1.07
  -3   0   3   10.15    0.88
   3   0  -3   10.74    1.02
  -2   0   3  720.59   42.02
   2   0  -3  701.20   42.12
   2   0  -3  665.86   42.13
   1   0  -3  182.35   11.23
   1   0  -3  182.13   11.19
  -1   0   3  182.68   11.22
  -1   0   3  186.86   11.24
   1   0   3  177.84   11.44
  -1   0  -3  179.95   11.43
   1   0   3  190.19   11.55
  -1   0  -3  197.54   11.61
   2   0   3  691.44   42.87
  -2   0  -3  678.12   42.81
  -2   0  -3  752.30   43.08
   3   0   3    8.44    0.98
  -3   0  -3   10.21    1.00
  -3   0  -3    9.41    1.13
   4   0   3  220.13   14.26
  -4   0  -3  229.34   14.57
  -4   0  -3  222.72   14.16
   5   0   3  145.56    8.57
  -5   0  -3  144.06    9.51
   5   0   3  136.78    9.62
  -6   0  -3   59.67    4.96
   6   0   3   64.56    3.77
   6   0   3   61.28    5.17
   7   0   3    1.05    0.14
  -7   0  -3    1.48    0.46
   7   0   3    1.37    0.30
   7   0   3    1.03    0.17
   8   0   3  102.29    6.58
   8   0   3  107.38    6.44
   8   0   3  101.93    6.54
  -8   0  -3  106.55    6.56
  -8   0  -3  115.34    6.71
  -9   0  -3    1.99    0.30
   9   0   3    1.16    0.40
   9   0   3    2.09    0.27
   9   0   3    1.61    0.19
  -9   0  -3    1.58    0.60
 -10   0  -3    4.44    0.74
  10   0   3    4.38    0.39
 -10   0  -3    3.71    0.37
  10   0   3    3.12    0.28
  10   0   3    3.92    0.59
  11   0   3    0.09    0.09
  11   0   3    0.09    0.37
 -11   0  -3    0.12    0.44
  12   0   3    0.32    0.23
 -12   0  -3    0.40    0.41
  12  -1  -3    2.94    0.27
 -12  -1   3    2.49    0.55
  12   1  -3    2.98    0.44
  12   1  -3    2.80    0.25
 -12   1   3    2.46    0.53
  11  -1  -3    0.25    0.09
 -11  -1   3    0.45    0.54
 -11  -1   3    0.42    0.13
  11  -1  -3    0.47    0.14
  11   1  -3    0.32    0.32
 -11   1   3    0.47    0.42
  11   1  -3    0.33    0.11
  10  -1  -3    0.17    0.09
 -10  -1   3    0.02    0.13
  10  -1  -3    0.22    0.12
 -10  -1   3    0.15    0.52
  10   1  -3    0.20    0.31
 -10   1   3    0.37    0.43
  10   1  -3    0.19    0.10
   9  -1  -3    1.64    0.24
  -9  -1   3    0.85    0.21
  -9  -1   3    1.40    0.47
   9  -1  -3    1.14    0.16
   9   1  -3    1.29    0.38
  -9   1   3    1.44    0.51
  -8  -1   3   28.62    1.91
   8  -1  -3   27.22    1.64
   8  -1  -3   28.05    1.78
  -8   1   3   23.49    1.66
   8   1  -3   26.48    1.64
  -8   1   3   28.16    2.02
   8   1  -3   25.97    1.85
   7  -1  -3    7.66    0.51
  -7  -1   3    8.16    0.84
  -7  -1   3    8.08    0.61
   7  -1  -3    8.66    0.59
  -7  -1   3    8.19    0.50
  -7  -1   3    4.79    1.27
   7   1  -3    7.01    0.52
   7   1  -3    8.06    0.59
  -7   1   3    7.25    0.75
  -6  -1   3   37.35    3.22
   6  -1  -3   39.18    2.38
  -6  -1   3   37.97    2.37
   6   1  -3   37.89    3.78
   6   1  -3   40.06    2.39
   6   1  -3   44.00    3.64
   5  -1  -3   15.08    0.81
  -5  -1   3   12.03    0.81
  -5  -1   3   14.37    1.49
   5  -1  -3   13.15    1.56
   5   1  -3   11.41    1.46
   5   1  -3   12.88    0.81
   5   1  -3   12.73    1.64
   4  -1  -3  408.77   24.80
   4  -1  -3  404.84   24.91
   4   1  -3  398.87   25.04
   4   1  -3  397.32   24.92
   3  -1  -3   59.71    3.79
   3  -1  -3   57.46    3.83
   3   1  -3   53.38    3.87
   3   1  -3   52.60    3.90
   2  -1  -3   40.59    2.76
  -2  -1   3   41.19    2.93
   2  -1  -3   39.83    2.72
   2   1  -3   41.82    2.85
   2   1  -3   42.82    2.91
   1  -1  -3  573.20   34.81
  -1  -1   3  571.99   35.09
  -1  -1   3  591.87   34.94
   1   1  -3  583.44   34.96
  -1   1   3  565.79   34.80
   0  -1   3    8.56    0.88
   0  -1   3    9.73    0.77
   0  -1  -3    9.91    0.71
   0   1   3   10.07    0.71
   0   1  -3    8.50    0.89
   0   1  -3    9.72    0.79
  -1  -1  -3  580.83   35.97
   1  -1   3  601.91   36.18
   1  -1   3  587.28   36.01
  -1   1  -3  623.19   36.21
   1   1   3  582.08   35.98
  -1   1  -3  594.74   36.00
  -2  -1  -3   44.61    3.04
   2  -1   3   44.66    3.07
   2  -1   3   44.56    3.20
   2   1   3   42.14    3.04
  -2   1  -3   44.45    3.20
   3  -1   3   54.85    3.87
   3  -1   3   53.58    3.82
  -3  -1  -3   52.82    3.89
  -3   1  -3   53.89    3.82
  -3   1  -3   57.52    4.03
   3   1   3   56.40    3.90
  -4  -1  -3  415.83   24.95
   4  -1   3  391.98   24.93
  -4   1  -3  401.70   24.82
  -4   1  -3  399.00   25.05
   4   1   3  399.06   24.99
   5  -1   3   10.23    1.45
  -5  -1  -3   11.33    0.69
  -5  -1  -3    9.76    1.40
  -5   1  -3   10.31    1.62
  -5   1  -3   12.10    1.42
   5   1   3   11.35    1.50
   6  -1   3   41.28    2.55
  -6  -1  -3   43.25    4.01
  -6  -1  -3   42.45    2.54
   6   1   3   41.26    2.55
   6   1   3   42.81    3.98
   7  -1   3    9.62    0.69
  -7  -1  -3    9.56    0.60
   7  -1   3    8.68    0.60
  -7  -1  -3   10.30    0.99
  -7  -1  -3    9.05    0.71
  -7   1  -3    9.78    0.96
   7   1   3   10.75    0.70
   7   1   3    9.27    0.80
   7   1   3    8.29    0.60
  -8  -1  -3   24.34    1.94
   8  -1   3   25.82    1.62
  -8   1  -3   23.93    1.71
   8   1   3   30.30    1.85
  -8   1  -3   28.24    2.25
   9  -1   3    0.70    0.41
  -9  -1  -3    1.10    0.54
   9  -1   3    1.54    0.19
   9  -1   3    1.26    0.23
  -9  -1  -3    1.75    0.30
   9   1   3    0.99    0.39
  -9   1  -3    1.65    0.54
   9   1   3    1.51    0.24
  10  -1   3    0.46    0.16
  10  -1   3    0.35    0.11
  10  -1   3    0.49    0.38
 -10  -1  -3    0.29    0.15
 -10  -1  -3    0.07    0.38
 -10   1  -3    0.13    0.47
  10   1   3    0.37    0.13
  10   1   3    0.11    0.36
 -11  -1  -3    0.02    0.46
 -11  -1  -3    0.28    0.15
  11  -1   3    0.16    0.08
 -11   1  -3    0.52    0.49
  11   1   3    0.28    0.33
 -12  -1  -3    2.90    0.56
  12   1   3    2.58    0.44
 -12   1  -3    2.63    0.53
 -12  -2   3    0.07    0.25
  12  -2  -3    0.20    0.10
 -12   2   3    0.14    0.07
  12   2  -3    0.00    0.24
  11  -2  -3    0.38    0.18
  11  -2  -3    0.15    0.09
 -11  -2   3    0.34    0.13
 -11  -2   3    0.09    0.35
 -11   2   3   -0.07    0.44
  11   2  -3    0.57    0.45
  11   2  -3    0.38    0.10
 -10  -2   3    0.41    0.55
  10  -2  -3    0.51    0.14
  10  -2  -3    0.67    0.11
 -10  -2   3    0.71    0.19
 -10   2   3    0.44    0.44
  10   2  -3    0.64    0.14
  10   2  -3    0.38    0.29
   9  -2  -3    6.98    0.57
   9  -2  -3    7.50    0.47
  -9  -2   3    7.06    0.59
   9   2  -3    6.73    0.55
   9   2  -3    7.37    0.76
  -9   2   3    5.91    0.89
  -9   2   3    5.98    0.48
  -8  -2   3    6.30    0.80
  -8  -2   3    6.68    0.57
   8  -2  -3    6.47    0.44
   8  -2  -3    6.32    0.53
  -8  -2   3    6.64    0.44
   8   2  -3    7.16    0.55
  -8   2   3    6.66    0.49
   8   2  -3    6.44    0.76
  -8   2   3    6.63    0.83
   7  -2  -3   13.51    0.83
  -7  -2   3   13.40    0.81
   7  -2  -3   13.06    0.91
  -7  -2   3   13.04    0.93
  -7  -2   3   11.20    2.69
   7   2  -3   13.43    1.01
  -7   2   3   14.03    1.08
   7   2  -3   12.69    0.90
  -7   2   3   12.08    0.86
  -6  -2   3   18.51    2.09
  -6  -2   3   16.15    0.97
   6  -2  -3   15.90    0.97
  -6   2   3   14.78    1.00
  -6   2   3   14.95    1.12
   6   2  -3   15.67    1.05
   5  -2  -3   21.31    2.02
  -5  -2   3   18.68    1.21
  -5  -2   3   21.15    2.17
   4  -2  -3   16.58    1.48
  -4  -2   3   13.88    1.64
  -4  -2   3   12.95    0.90
   4   2  -3   15.26    2.11
   4   2  -3   18.34    1.63
  -3  -2   3   16.25    1.69
   3  -2  -3   17.22    1.36
   3  -2  -3   16.14    1.28
   3   2  -3   15.86    1.51
   3   2  -3   15.38    1.55
   2  -2  -3  242.56   14.88
  -2  -2   3  238.20   15.52
   2  -2  -3  252.83   15.02
   2  -2  -3  254.91   14.91
   2   2  -3  237.36   15.23
   2   2  -3  246.22   15.30
  -1  -2   3   31.09    2.54
   1   2  -3   31.84    2.26
   0  -2   3  100.65    6.62
   0  -2   3   97.99    6.23
   0   2  -3   99.38    6.28
   1  -2   3   33.84    2.26
  -1  -2  -3   33.70    2.25
   1  -2   3   35.17    2.60
   1   2   3   31.65    2.25
  -1   2  -3   30.70    2.25
  -1   2  -3   32.25    2.62
  -2  -2  -3  262.85   15.79
   2  -2   3  241.04   15.99
   2  -2   3  255.22   15.71
  -2   2  -3  248.24   15.65
  -2   2  -3  266.14   16.09
   2   2   3  254.60   15.78
   3  -2   3   13.23    1.34
   3  -2   3   14.26    1.49
  -3  -2  -3   14.53    1.42
  -3   2  -3   14.77    1.31
   3   2   3   14.78    1.44
  -3   2  -3   14.59    1.50
  -4  -2  -3   14.71    0.92
  -4  -2  -3   17.78    1.70
   4  -2   3   14.01    1.73
   4  -2   3   17.72    1.67
  -4   2  -3   13.89    1.47
  -4   2  -3   13.92    1.55
   4   2   3   14.51    1.64
  -5  -2  -3   22.19    1.41
   5  -2   3   24.05    1.41
   5  -2   3   23.22    2.54
  -6  -2  -3   16.99    1.02
   6  -2   3   16.79    1.03
   6   2   3   17.04    1.11
   6   2   3   15.14    1.23
   7  -2   3   10.79    0.83
  -7  -2  -3   12.46    0.75
  -7  -2  -3   13.41    1.15
  -7  -2  -3   11.00    0.87
   7  -2   3   12.28    0.76
  -7   2  -3   11.29    0.80
   7   2   3   12.64    0.85
   8  -2   3    7.18    0.48
   8  -2   3    6.56    0.56
  -8  -2  -3    6.98    0.99
  -8  -2  -3    7.68    0.47
  -8  -2  -3    7.37    0.63
  -8   2  -3    6.50    0.94
   8   2   3    7.10    0.57
  -8   2  -3    6.68    0.59
   8   2   3    6.25    0.76
  -9  -2  -3    8.20    1.03
   9  -2   3    7.35    0.53
   9  -2   3    7.55    0.62
  -9  -2  -3    7.63    0.67
   9   2   3    7.94    0.62
  -9   2  -3    8.85    1.07
   9   2   3    8.41    0.86
 -10  -2  -3    0.39    0.48
  10  -2   3    0.50    0.12
  10  -2   3    0.29    0.13
 -10  -2  -3    0.59    0.19
 -10   2  -3    0.36    0.46
  10   2   3    0.62    0.41
 -11  -2  -3    0.01    0.19
  11  -2   3    0.19    0.08
 -11  -2  -3    0.14    0.37
  11  -2   3    0.35    0.15
  11   2   3    0.20    0.42
 -11   2  -3    0.36    0.50
 -12  -2  -3    0.16    0.28
  12   2   3   -0.09    0.24
 -12   2  -3    0.09    0.22
 -12   2  -3    0.13    0.08
  11  -3  -3    0.70    0.14
  11  -3  -3    0.83    0.11
 -11  -3   3    0.15    0.31
 -11  -3   3    0.63    0.14
  11   3  -3    0.56    0.28
 -11   3   3    0.53    0.11
  10  -3  -3    0.24    0.10
 -10  -3   3    0.13    0.14
 -10  -3   3    0.00    0.42
  10  -3  -3    0.18    0.09
 -10   3   3    0.22    0.10
 -10   3   3    0.07    0.10
  10   3  -3    0.17    0.41
   9  -3  -3    3.62    0.27
  -9  -3   3    2.15    0.55
  -9  -3   3    3.10    0.37
  -9  -3   3    3.45    0.25
   9  -3  -3    3.63    0.33
   9   3  -3    3.26    0.54
  -9   3   3    3.14    0.30
  -9   3   3    3.36    0.55
   8  -3  -3   12.49    0.75
  -8  -3   3   11.93    0.87
  -8  -3   3   11.97    0.74
   8  -3  -3   11.73    0.84
  -8  -3   3   10.08    1.10
   8   3  -3   11.76    0.81
  -8   3   3   11.26    0.79
   8   3  -3   12.11    0.99
  -8   3   3   11.76    1.03
  -7  -3   3    4.06    0.28
   7  -3  -3    4.33    0.37
  -7  -3   3    4.20    0.40
   7  -3  -3    4.08    0.29
  -7  -3   3    3.49    0.64
  -7   3   3    3.77    0.36
   7   3  -3    3.35    0.58
   7   3  -3    3.76    0.35
  -7   3   3    3.74    0.79
   6  -3  -3   11.97    0.79
  -6  -3   3   13.98    0.79
  -6  -3   3   12.97    2.37
  -6   3   3   10.47    0.98
   6   3  -3   13.40    0.87
  -6   3   3   13.39    0.86
   6   3  -3   12.85    0.96
  -5  -3   3    3.41    1.10
  -5  -3   3    3.97    0.26
   5  -3  -3    3.49    0.26
  -5   3   3    4.25    0.33
  -4  -3   3   50.53    4.40
  -4  -3   3   50.46    3.05
  -3  -3   3   11.13    1.68
   3  -3  -3   11.42    1.01
  -3  -3   3   12.24    0.74
   2  -3  -3   31.78    2.65
  -2  -3   3   34.47    3.20
   2   3  -3   40.39    3.60
   2   3  -3   38.20    2.79
  -1  -3   3    4.37    0.86
   1  -3  -3    4.35    0.72
   1   3  -3    3.24    0.58
   1   3  -3    4.71    0.66
   0  -3   3  142.99    9.86
   0   3  -3  150.54    9.40
   1  -3   3    4.43    0.46
  -1   3  -3    4.38    0.50
   1   3   3    4.94    0.44
   2  -3   3   29.28    2.75
   2  -3   3   32.64    2.17
   2   3   3   31.75    2.42
   2   3   3   30.64    2.33
  -2   3  -3   32.89    2.19
   3  -3   3    9.20    1.21
  -3  -3  -3    8.89    0.56
   3  -3   3    9.89    0.95
   3   3   3    7.66    1.03
  -4  -3  -3   46.01    2.94
   4  -3   3   43.97    2.94
   4  -3   3   52.11    3.88
   4  -3   3   49.12    3.61
  -4   3  -3   55.40    3.61
  -5  -3  -3    4.41    0.27
   5  -3   3    3.91    0.28
  -5  -3  -3    3.74    0.36
   5   3   3    4.66    0.51
  -5   3  -3    3.02    0.58
   6  -3   3   13.16    0.96
  -6  -3  -3   13.46    0.92
  -6  -3  -3   13.79    0.79
   6  -3   3   12.21    0.80
  -6   3  -3   11.95    1.07
  -6   3  -3   12.54    0.86
   6   3   3   11.94    0.96
   7  -3   3    3.67    0.30
   7  -3   3    5.07    0.52
  -7  -3  -3    4.83    0.44
  -7  -3  -3    4.05    0.29
  -7   3  -3    4.52    0.37
   7   3   3    3.57    0.57
  -7   3  -3    3.01    0.61
  -8  -3  -3   12.73    0.95
   8  -3   3   12.31    0.90
  -8  -3  -3   12.38    0.79
  -8  -3  -3   10.51    1.19
   8  -3   3   13.83    0.81
  -8   3  -3   11.99    1.13
   8   3   3   12.68    1.04
  -8   3  -3   13.02    0.84
  -9  -3  -3    3.22    0.40
   9  -3   3    3.15    0.34
   9  -3   3    3.33    0.28
  -9  -3  -3    2.49    0.63
  -9  -3  -3    3.67    0.26
  -9   3  -3    3.17    0.28
   9   3   3    3.03    0.62
  -9   3  -3    3.42    0.58
  10  -3   3    0.22    0.10
 -10  -3  -3    0.14    0.13
 -10  -3  -3    0.13    0.39
 -10   3  -3    0.13    0.36
  10   3   3    0.18    0.33
 -11  -3  -3    0.24    0.34
 -11  -3  -3    0.97    0.19
  11  -3   3    0.59    0.10
 -11   3  -3    0.67    0.14
  11   3   3    0.58    0.26
  11  -4  -3    0.30    0.09
 -11  -4   3    0.18    0.09
  11   4  -3    0.19    0.17
  10  -4  -3    0.33    0.11
 -10  -4   3    0.23    0.13
 -10   4   3    0.16    0.09
 -10   4   3    0.29    0.09
  10   4  -3    0.23    0.29
   9  -4  -3    0.77    0.16
  -9  -4   3    0.78    0.10
  -9  -4   3    0.66    0.18
   9  -4  -3    0.65    0.11
  -9   4   3    0.84    0.18
  -9   4   3    0.67    0.15
   9   4  -3    0.61    0.33
  -8  -4   3    1.96    0.19
  -8  -4   3    2.15    0.31
   8  -4  -3    2.32    0.21
   8   4  -3    2.67    0.52
  -8   4   3    2.39    0.29
  -8   4   3    2.58    0.28
   7  -4  -3    1.28    0.13
  -7  -4   3    1.05    0.13
  -7  -4   3    1.35    0.24
  -7   4   3    0.89    0.19
  -7   4   3    1.14    0.22
   7   4  -3    0.93    0.38
  -6  -4   3    2.91    0.33
   6   4  -3    3.11    0.56
  -6   4   3    2.86    0.32
  -6   4   3    2.88    0.31
   5  -4  -3    1.49    0.13
  -5  -4   3    1.66    0.14
  -5   4   3    1.86    0.25
   5   4  -3    1.76    0.37
  -5   4   3    1.67    0.24
  -4  -4   3   10.56    1.99
  -4  -4   3   13.43    0.81
   4   4  -3   13.34    0.96
  -4   4   3   13.19    0.91
  -4   4   3   13.36    0.88
  -3  -4   3    5.27    0.36
  -3   4   3    6.26    0.44
   3   4  -3    5.80    0.56
  -2  -4   3   10.23    0.65
   2  -4  -3   13.35    1.55
  -2  -4   3   10.74    1.72
  -2   4   3   10.06    0.70
  -2   4   3   10.48    0.75
   1  -4  -3   23.99    2.39
  -1  -4   3   24.17    2.78
   0  -4   3   25.19    2.60
   0  -4  -3   18.72    3.03
   0   4  -3   20.64    1.39
   1  -4   3   22.25    2.58
  -1  -4  -3   22.24    2.50
  -1   4  -3   22.18    1.43
  -2  -4  -3   13.30    1.89
   2  -4   3   11.35    1.63
  -2   4  -3   11.91    0.81
  -2   4  -3   11.22    0.77
  -3  -4  -3    5.94    0.37
  -3   4  -3    5.97    0.47
  -3   4  -3    5.81    0.45
   4  -4   3   11.01    0.77
  -4  -4  -3   13.26    0.76
  -4  -4  -3   12.06    0.87
  -4   4  -3   12.85    0.84
  -4   4  -3   13.65    0.89
   4   4   3   11.63    0.91
   5  -4   3    1.65    0.17
  -5  -4  -3    1.97    0.15
  -5  -4  -3    2.36    0.27
   5   4   3    1.40    0.36
  -5   4  -3    1.89    0.27
  -5   4  -3    1.91    0.29
   6  -4   3    2.44    0.21
  -6  -4  -3    2.48    0.23
  -6  -4  -3    2.74    0.33
  -6   4  -3    2.73    0.30
  -6   4  -3    2.84    0.35
   6   4   3    3.15    0.57
   7  -4   3    1.16    0.16
  -7  -4  -3    1.41    0.27
  -7  -4  -3    1.18    0.14
  -7   4  -3    1.36    0.24
  -7   4  -3    1.29    0.25
   7   4   3    1.10    0.39
   8  -4   3    2.48    0.23
  -8  -4  -3    2.13    0.19
  -8  -4  -3    2.39    0.34
   8   4   3    2.20    0.48
  -8   4  -3    2.11    0.26
   9  -4   3    0.86    0.14
  -9  -4  -3    0.94    0.21
  -9  -4  -3    0.84    0.13
  -9   4  -3    0.96    0.16
   9   4   3    0.51    0.36
  -9   4  -3    0.78    0.19
 -10  -4  -3    0.06    0.15
  10  -4   3    0.33    0.09
 -10  -4  -3    0.15    0.12
  10   4   3    0.29    0.26
 -10   4  -3    0.29    0.08
 -10   4  -3    0.22    0.10
 -11  -4  -3    0.12    0.08
 -11   4  -3    0.09    0.06
  11   4   3    0.17    0.18
 -10  -5   3    0.47    0.10
  -9  -5   3    0.26    0.12
  -9  -5   3    0.21    0.07
   9  -5  -3    0.25    0.08
  -9   5   3    0.31    0.11
  -9   5   3    0.19    0.08
   9   5  -3    0.14    0.23
   8  -5  -3    0.35    0.09
  -8  -5   3    0.27    0.08
  -8  -5   3    0.20    0.12
  -8   5   3    0.35    0.15
   8   5  -3    0.32    0.29
   7  -5  -3    5.16    0.35
  -7  -5   3    4.46    0.44
  -7  -5   3    4.83    0.33
   7   5  -3    4.59    0.57
  -7   5   3    5.08    0.43
   6  -5  -3    0.36    0.09
  -6  -5   3    0.24    0.16
  -6  -5   3    0.50    0.08
   6   5  -3    0.25    0.52
  -6   5   3    0.08    0.16
  -5  -5   3    2.31    0.29
  -5  -5   3    2.22    0.17
  -5   5   3    1.99    0.28
   5   5  -3    1.64    0.36
  -5   5   3    2.64    0.30
  -4   5   3    1.51    0.25
  -4   5   3    1.79    0.27
   4   5  -3    1.41    0.32
  -3  -5   3    2.12    0.17
  -3   5   3    3.11    0.31
  -3   5   3    2.56    0.30
   3   5  -3    2.96    0.37
  -2  -5   3    4.52    0.29
  -2   5   3    3.95    0.38
  -2   5   3    4.26    0.39
  -1  -5   3    4.79    0.36
   1  -5  -3    7.39    2.60
   1   5  -3    6.02    0.42
  -1   5   3    6.44    0.46
   0  -5  -3   32.97    3.57
   0   5  -3   31.56    1.89
   0   5   3   27.79    1.87
   1  -5   3    7.99    2.50
  -1   5  -3    5.43    0.43
   2  -5   3    1.70    1.63
  -2  -5  -3    3.96    0.27
  -2   5  -3    5.14    0.49
  -2   5  -3    4.17    0.36
  -3  -5  -3    2.63    0.18
  -3   5  -3    2.25    0.30
  -3   5  -3    2.22    0.29
   4  -5   3    1.29    0.15
  -4  -5  -3    1.57    0.19
  -4   5  -3    1.84    0.26
  -4   5  -3    1.86    0.27
  -5  -5  -3    2.10    0.18
   5  -5   3    1.95    0.20
  -5  -5  -3    2.83    0.29
  -5   5  -3    2.20    0.32
   5   5   3    1.74    0.33
  -5   5  -3    2.29    0.29
  -6  -5  -3    0.27    0.08
   6  -5   3    0.26    0.10
  -6  -5  -3    0.38    0.15
  -6   5  -3    0.63    0.23
  -6   5  -3    0.61    0.19
   6   5   3    0.35    0.43
  -7  -5  -3    4.89    0.47
  -7  -5  -3    5.14    0.34
   7  -5   3    4.97    0.35
  -7   5  -3    4.53    0.40
   7   5   3    4.20    0.53
  -7   5  -3    4.54    0.45
  -8  -5  -3    0.33    0.14
   8  -5   3    0.31    0.09
  -8  -5  -3    0.26    0.08
   8   5   3    0.37    0.31
  -8   5  -3    0.19    0.12
  -8   5  -3    0.33    0.13
  -9  -5  -3    0.26    0.08
  -9  -5  -3    0.20    0.12
   9  -5   3    0.26    0.09
   9   5   3    0.04    0.22
  -9   5  -3    0.20    0.10
  -9   5  -3    0.30    0.11
 -10  -5  -3    0.25    0.09
 -10   5  -3    0.19    0.06
  -8  -6   3    0.05    0.05
  -8  -6   3    0.03    0.09
  -8   6   3    0.02    0.10
  -7  -6   3    2.56    0.27
  -7  -6   3    2.42    0.19
  -7   6   3    2.67    0.25
  -6  -6   3    0.89    0.11
  -6  -6   3    0.82    0.17
  -6   6   3    1.18    0.21
  -5  -6   3    1.36    0.20
  -5  -6   3    1.49    0.14
  -5   6   3    1.44    0.26
  -4  -6   3    0.35    0.07
  -4   6   3    0.29    0.16
  -3  -6   3    1.25    0.12
  -3   6   3    1.13    0.36
  -2  -6   3    5.33    0.36
  -2   6   3    5.82    0.45
  -1  -6   3    0.19    0.06
   1   6  -3    0.12    0.04
  -1   6   3    0.09    0.11
   0  -6   3    0.95    0.09
   0   6  -3    1.27    0.21
  -1   6  -3    0.21    0.13
  -2  -6  -3    5.85    0.37
  -2   6  -3    5.53    0.46
  -3  -6  -3    1.28    0.13
  -3   6  -3    1.93    0.31
  -4  -6  -3    0.42    0.08
  -4   6  -3    0.41    0.16
  -4   6  -3    0.51    0.17
   5  -6   3    1.52    0.16
  -5  -6  -3    1.53    0.15
  -5   6  -3    1.41    0.25
  -5   6  -3    1.42    0.24
  -6  -6  -3    1.02    0.13
  -6  -6  -3    0.87    0.18
   6  -6   3    1.05    0.16
  -6   6  -3    0.71    0.17
  -6   6  -3    0.87    0.19
  -7  -6  -3    2.47    0.19
  -7  -6  -3    2.62    0.28
   7  -6   3    2.12    0.19
  -7   6  -3    2.53    0.27
  -7   6  -3    2.51    0.25
  -8  -6  -3   -0.05    0.07
  -8  -6  -3    0.08    0.06
  -8   6  -3    0.01    0.09
  -6   7   3    0.13    0.15
  -5  -7   3    0.02    0.05
  -5   7   3    0.05    0.12
  -4  -7   3    0.04    0.08
  -4   7   3    0.09    0.13
  -3  -7   3    0.44    0.07
  -3   7   3    0.33    0.14
  -2  -7   3    0.61    0.08
  -2   7   3    0.58    0.15
  -1  -7   3    0.44    0.07
   0   7  -3   -0.10    0.05
  -1   7  -3    0.38    0.31
  -2  -7  -3    0.47    0.08
  -2   7  -3    0.64    0.19
  -3  -7  -3    0.42    0.07
  -3   7  -3    0.17    0.20
  -4  -7  -3    0.04    0.06
  -4   7  -3   -0.03    0.13
  -5  -7  -3    0.06    0.05
  -5   7  -3   -0.01    0.12
  -6  -7  -3    0.19    0.06
  -6   7  -3    0.20    0.13
 -12   0   4    2.07    0.46
  12   0  -4    2.69    0.52
  12   0  -4    3.03    0.25
  11   0  -4    0.26    0.11
 -11   0   4    0.24    0.43
  11   0  -4    0.18    0.29
  10   0  -4    0.28    0.30
  10   0  -4    0.46    0.11
 -10   0   4    0.61    0.46
  10   0  -4    0.86    0.18
   9   0  -4    0.30    0.25
  -9   0   4    0.43    0.42
   9   0  -4    0.39    0.10
   9   0  -4    0.19    0.14
  -9   0   4    0.15    0.13
   8   0  -4   25.90    1.75
  -8   0   4   28.68    1.75
   8   0  -4   25.66    1.83
   8   0  -4   25.52    1.63
   7   0  -4   34.90    2.32
   7   0  -4   36.60    2.40
   7   0  -4   38.88    2.24
  -7   0   4   34.74    2.33
  -7   0   4   38.74    2.44
  -5   0   4  478.01   28.39
   5   0  -4  466.34   28.67
  -5   0   4  469.03   28.20
   5   0  -4  431.21   28.75
   4   0  -4    4.27    0.71
  -4   0   4    3.96    0.54
   4   0  -4    4.00    0.69
   3   0  -4  325.45   20.16
  -3   0   4  328.26   19.92
   3   0  -4  325.23   20.11
  -2   0   4   40.44    2.66
   2   0  -4   38.97    2.74
  -1   0   4   11.67    0.94
  -1   0   4   12.87    1.01
   1   0  -4   11.44    0.94
   1   0  -4   12.35    0.95
   0   0   4  399.65   25.41
   0   0   4  426.29   25.60
   0   0  -4  386.65   25.42
   0   0  -4  465.33   25.58
  -1   0  -4   10.22    0.87
  -1   0  -4   10.31    1.21
   1   0   4    9.12    0.85
   1   0   4   10.05    0.97
   2   0   4   43.49    3.03
  -2   0  -4   41.48    2.97
  -2   0  -4   44.09    3.23
   2   0   4   43.41    3.12
  -3   0  -4  314.22   19.76
   3   0   4  321.75   19.86
  -3   0  -4  323.83   20.13
  -4   0  -4    3.52    0.70
   4   0   4    3.42    0.69
  -5   0  -4  432.39   26.32
   5   0   4  409.42   26.48
  -6   0  -4   10.37    1.84
   6   0   4   12.23    1.95
   6   0   4   13.43    0.80
   7   0   4   36.73    2.42
  -7   0  -4   38.38    2.53
   7   0   4   34.62    2.36
   7   0   4   39.88    2.29
  -7   0  -4   37.33    2.39
   8   0   4   27.12    1.65
   8   0   4   25.79    1.85
   8   0   4   26.57    1.85
  -8   0  -4   27.64    2.02
  -8   0  -4   26.72    1.78
   9   0   4    0.33    0.14
   9   0   4    0.70    0.12
   9   0   4    0.57    0.55
  -9   0  -4    1.76    0.73
 -10   0  -4    0.95    0.67
 -10   0  -4    1.19    0.23
  10   0   4    1.36    0.23
  10   0   4    0.77    0.38
  10   0   4    0.82    0.13
  11   0   4    0.28    0.12
  11   0   4    0.31    0.33
 -11   0  -4    0.36    0.45
 -12   0  -4    2.31    0.50
  12   0   4    2.06    0.36
 -12  -1   4    0.05    0.29
  12  -1  -4    0.27    0.09
  12   1  -4    0.32    0.23
  12   1  -4    0.30    0.08
 -12   1   4    0.28    0.34
 -11  -1   4    0.54    0.40
  11  -1  -4    0.73    0.11
  11  -1  -4    1.09    0.18
 -11  -1   4    0.63    0.15
  11   1  -4    0.85    0.17
 -11   1   4    0.26    0.36
  10  -1  -4    0.34    0.10
 -10  -1   4    0.06    0.65
 -10  -1   4    0.44    0.16
  10  -1  -4    0.46    0.15
  10   1  -4    0.34    0.12
 -10   1   4    0.11    0.43
  10   1  -4    0.30    0.35
  -9  -1   4    2.47    0.54
   9  -1  -4    2.20    0.21
   9  -1  -4    2.58    0.31
  -9  -1   4    2.19    0.33
   9   1  -4    2.66    0.49
   9   1  -4    2.73    0.31
  -9   1   4    2.18    0.51
  -8  -1   4   17.12    1.37
   8  -1  -4   19.59    1.19
  -8   1   4   22.58    1.47
   8   1  -4   20.18    1.19
  -8   1   4   17.21    1.22
   8   1  -4   20.54    1.42
   8   1  -4   18.03    1.29
   7  -1  -4   31.44    1.97
  -7  -1   4   32.38    2.12
  -7  -1   4   30.21    1.98
   7  -1  -4   30.00    1.89
  -7  -1   4   34.18    1.88
   7   1  -4   29.37    2.02
   7   1  -4   27.51    1.96
  -7   1   4   30.82    1.91
   7   1  -4   31.94    1.89
  -7   1   4   30.92    2.08
  -6  -1   4   15.67    0.94
  -6  -1   4   15.87    1.05
   6  -1  -4   17.38    0.95
  -6  -1   4   16.38    1.76
   6   1  -4   16.80    2.05
   6   1  -4   13.68    0.95
   6   1  -4   17.04    2.52
  -6   1   4   14.12    1.12
   6   1  -4   13.79    1.01
  -5  -1   4   23.21    2.10
   5  -1  -4   24.62    2.29
   5   1  -4   21.63    2.24
   5   1  -4   22.68    1.42
   5   1  -4   25.09    2.30
   4  -1  -4   23.65    1.88
  -4  -1   4   20.09    1.86
   4  -1  -4   24.58    1.97
   4   1  -4   18.11    2.30
   4   1  -4   19.43    1.89
   3  -1  -4  167.36   10.33
  -3  -1   4  167.08   10.42
   3  -1  -4  162.75   10.25
   3   1  -4  156.37   10.36
   3   1  -4  163.32   10.45
   2  -1  -4  356.48   20.99
   2  -1  -4  345.01   21.00
  -2  -1   4  343.31   21.21
   2   1  -4  331.99   21.10
  -1  -1   4   39.17    2.99
   1  -1  -4   42.91    2.78
   1  -1  -4   40.20    2.80
  -1  -1   4   42.39    2.87
   1   1  -4   45.67    2.92
  -1   1   4   46.89    2.78
   0  -1  -4  327.20   20.55
   0  -1   4  335.36   20.46
   0  -1   4  339.76   20.66
   0  -1  -4  333.98   20.39
   0   1  -4  345.66   20.65
   0   1   4  333.62   20.37
   1  -1   4   45.34    2.95
   1  -1   4   43.07    3.12
  -1  -1  -4   43.41    2.88
   1   1   4   42.13    2.89
  -1   1  -4   41.76    3.11
   2  -1   4  374.15   22.29
  -2  -1  -4  352.69   22.00
   2  -1   4  342.21   22.03
  -2   1  -4  375.64   22.30
   2   1   4  351.82   22.03
   3  -1   4  161.78   10.30
   3  -1   4  158.34   10.28
  -3  -1  -4  154.16   10.22
   3   1   4  157.44   10.27
  -3   1  -4  167.89   10.55
  -3   1  -4  162.49   10.18
  -4  -1  -4   20.56    1.98
   4  -1   4   20.61    2.00
  -4   1  -4   23.84    1.98
   4   1   4   21.96    2.05
   5  -1   4   22.54    2.39
   5  -1   4   23.56    1.43
  -5  -1  -4   23.07    2.32
  -5  -1  -4   21.68    1.42
   5   1   4   23.76    2.39
  -5   1  -4   26.83    2.27
  -6  -1  -4   14.51    1.06
  -6  -1  -4   15.88    0.96
   6  -1   4   14.50    0.96
  -6   1  -4   14.61    1.20
   6   1   4   17.44    0.97
   6   1   4   16.85    2.32
  -7  -1  -4   35.42    2.24
   7  -1   4   30.23    1.83
   7  -1   4   26.77    1.91
  -7  -1  -4   27.91    1.95
  -7  -1  -4   29.32    1.83
  -7   1  -4   28.88    2.01
   7   1   4   27.08    1.91
   7   1   4   34.15    1.84
  -7   1  -4   30.76    2.09
   8  -1   4   20.06    1.53
  -8  -1  -4   20.53    1.43
   8  -1   4   19.87    1.44
  -8  -1  -4   23.70    1.74
   8  -1   4   20.46    1.29
  -8   1  -4   23.34    1.65
   8   1   4   17.94    1.40
   8   1   4   20.99    1.63
   9  -1   4    2.46    0.24
   9  -1   4    2.57    0.54
   9  -1   4    3.06    0.33
  -9  -1  -4    3.79    0.98
  -9  -1  -4    2.77    0.38
   9   1   4    2.58    0.32
  -9   1  -4    2.37    0.61
   9   1   4    2.39    0.48
  10  -1   4    0.52    0.10
 -10  -1  -4    0.03    0.61
  10  -1   4    0.56    0.15
 -10  -1  -4    0.40    0.17
  10  -1   4    0.20    0.30
  10   1   4    0.47    0.45
  10   1   4    0.45    0.15
 -10   1  -4    0.38    0.52
 -11  -1  -4    0.43    0.43
  11  -1   4    0.62    0.15
  11  -1   4    0.63    0.10
  11   1   4    0.81    0.31
 -11   1  -4    0.55    0.46
 -12  -1  -4   -0.04    0.37
  12   1   4    0.49    0.32
 -12   1  -4    0.29    0.33
 -12  -2   4    0.23    0.30
  12  -2  -4    0.03    0.08
  12   2  -4    0.06    0.23
 -12   2   4    0.09    0.09
  11  -2  -4    0.94    0.17
  11  -2  -4    0.64    0.11
 -11  -2   4    0.59    0.37
 -11  -2   4    0.98    0.18
  11   2  -4    0.88    0.14
  11   2  -4    0.78    0.31
 -11   2   4    0.61    0.39
  10  -2  -4    1.84    0.23
  10  -2  -4    1.63    0.19
 -10  -2   4    1.03    0.46
 -10  -2   4    1.43    0.26
 -10   2   4    2.11    0.51
  10   2  -4    1.70    0.22
  10   2  -4    1.40    0.36
   9  -2  -4   15.43    0.95
   9  -2  -4   15.36    1.05
  -9  -2   4   14.93    1.07
   9   2  -4   14.65    1.03
   9   2  -4   17.03    1.29
  -9   2   4   14.48    0.97
  -9   2   4   13.72    1.27
   8  -2  -4    2.49    0.31
  -8  -2   4    3.02    0.24
  -8  -2   4    2.97    0.37
  -8  -2   4    3.67    0.66
   8   2  -4    3.24    0.33
  -8   2   4    3.83    0.31
  -8   2   4    4.51    0.76
  -7  -2   4    1.39    1.64
   7  -2  -4    1.65    0.22
  -7  -2   4    1.56    0.26
   7  -2  -4    1.73    0.17
  -7  -2   4    2.66    0.53
  -7  -2   4    1.63    0.15
   7   2  -4    1.65    0.23
  -7   2   4    1.66    0.20
  -7   2   4    2.57    0.54
   6  -2  -4    2.49    0.18
  -6  -2   4    2.84    0.18
  -6  -2   4    3.08    0.98
   6   2  -4    2.85    0.55
  -6   2   4    2.10    0.23
  -5  -2   4   49.45    4.19
   5  -2  -4   48.35    2.90
   5  -2  -4   48.91    3.87
  -5  -2   4   46.32    2.90
   4  -2  -4   27.52    2.34
  -4  -2   4   26.12    2.58
  -4  -2   4   29.16    1.77
   4   2  -4   32.99    2.63
   4   2  -4   30.05    3.01
  -3  -2   4   15.97    1.75
   3  -2  -4   18.04    1.44
   3   2  -4   19.23    1.67
   3   2  -4   18.10    1.70
  -2  -2   4    7.62    1.03
   2  -2  -4    7.57    0.61
   2  -2  -4    7.49    0.62
   2  -2  -4    6.54    0.62
   2   2  -4    7.62    0.86
  -1  -2   4  126.29    7.95
  -1  -2   4  127.38    8.26
   1   2  -4  122.44    7.96
   0  -2  -4  124.19    7.43
   0  -2   4  121.17    8.02
   0  -2   4  115.81    7.63
   0   2  -4  121.85    7.71
   0   2   4  124.81    7.43
   1  -2   4  112.36    8.96
   1  -2   4  119.16    8.05
  -1  -2  -4  125.72    8.02
   1   2   4  143.25    8.07
  -1   2  -4  131.38    8.11
  -1   2  -4  136.75    8.55
   2  -2   4    7.38    0.82
  -2  -2  -4    7.86    0.86
  -2   2  -4    6.88    0.76
   2   2   4    7.88    0.84
  -2   2  -4    8.36    1.08
  -3  -2  -4   22.20    1.86
   3  -2   4   19.82    1.78
  -3   2  -4   19.98    1.70
   3   2   4   18.50    1.79
  -4  -2  -4   29.34    1.90
   4  -2   4   33.83    2.68
  -4  -2  -4   35.06    2.79
   4  -2   4   36.43    2.80
  -4   2  -4   29.02    3.02
   4   2   4   28.05    2.67
  -4   2  -4   30.16    2.76
   5  -2   4   42.61    2.57
  -5  -2  -4   42.17    2.56
   6  -2   4    2.01    0.22
  -6  -2  -4    2.11    0.28
  -6  -2  -4    2.17    0.18
  -6   2  -4    2.69    0.47
   6   2   4    3.05    0.44
   7  -2   4    2.28    0.20
  -7  -2  -4    1.86    0.18
  -7  -2  -4    1.85    0.30
   7  -2   4    2.18    0.26
  -7   2  -4    2.89    0.58
  -7   2  -4    2.24    0.23
   7   2   4    3.36    0.66
   7   2   4    2.15    0.26
  -8  -2  -4    4.97    0.83
   8  -2   4    4.68    0.41
  -8  -2  -4    4.01    0.46
  -8  -2  -4    4.11    0.31
   8   2   4    4.60    0.67
  -8   2  -4    3.85    0.34
  -8   2  -4    4.62    0.90
  -9  -2  -4   15.37    1.15
   9  -2   4   16.12    1.02
   9  -2   4   15.85    1.12
  -9  -2  -4   16.56    1.40
   9   2   4   15.35    1.10
   9   2   4   16.71    1.27
  -9   2  -4   16.68    1.44
  10  -2   4    1.87    0.25
 -10  -2  -4    1.81    0.30
  10  -2   4    1.91    0.22
 -10  -2  -4    1.55    0.57
 -10   2  -4    1.30    0.53
  10   2   4    1.58    0.39
 -11  -2  -4    0.30    0.42
  11  -2   4    0.46    0.10
  11   2   4    0.80    0.37
 -11   2  -4    0.56    0.49
 -12  -2  -4    0.15    0.25
 -12   2  -4    0.18    0.08
  12   2   4   -0.02    0.25
 -12   2  -4    0.33    0.24
  11  -3  -4    0.20    0.08
 -11  -3   4    0.21    0.10
 -11  -3   4    0.06    0.30
  11  -3  -4    0.37    0.09
  11   3  -4    0.27    0.27
 -11   3   4    0.17    0.09
  10  -3  -4    0.66    0.18
 -10  -3   4    0.49    0.16
 -10  -3   4    0.07    0.41
  10  -3  -4    0.50    0.10
  10   3  -4    0.50    0.31
 -10   3   4    0.52    0.14
 -10   3   4    0.55    0.11
   9  -3  -4    2.99    0.30
   9  -3  -4    3.04    0.24
  -9  -3   4    3.26    0.36
  -9  -3   4    2.81    0.22
  -9   3   4    2.35    0.48
   9   3  -4    2.58    0.51
  -9   3   4    2.67    0.27
   8  -3  -4    7.23    0.54
   8  -3  -4    7.69    0.46
  -8  -3   4    7.11    0.45
  -8  -3   4    6.39    0.83
  -8  -3   4    7.29    0.59
   8   3  -4    6.61    0.76
  -8   3   4    5.75    0.76
   8   3  -4    5.83    0.51
  -8   3   4    6.40    0.50
  -7  -3   4    3.50    0.24
  -7  -3   4    2.31    0.50
   7  -3  -4    3.25    0.26
  -7  -3   4    3.47    0.36
   7  -3  -4    3.57    0.33
   7   3  -4    3.11    0.55
  -7   3   4    2.82    0.57
  -7   3   4    3.93    0.34
  -6  -3   4   10.19    0.59
   6  -3  -4    9.23    0.59
  -6  -3   4   10.42    2.74
   6   3  -4    9.66    0.79
  -6   3   4    9.11    0.66
   6   3  -4    8.85    0.67
  -5  -3   4    9.05    0.57
  -5  -3   4    8.09    1.70
   5  -3  -4    9.78    0.58
  -5   3   4    8.94    0.63
   5   3  -4    9.18    0.78
  -4  -3   4   16.14    2.08
  -4  -3   4   12.74    0.82
  -4   3   4   13.43    0.90
  -3  -3   4   17.70    2.11
  -3  -3   4   17.75    1.08
  -2  -3   4   81.48    6.18
   2  -3  -4   81.55    5.55
   2   3  -4   87.08    5.74
  -1  -3   4   84.22    6.25
   1  -3  -4   84.47    5.85
   1   3  -4   82.50    5.74
   1   3  -4   92.19    5.79
   0  -3   4   63.60    4.89
   0   3  -4   64.81    4.32
   1  -3   4   86.15    6.41
   1  -3   4   88.80    5.69
  -1   3  -4   91.20    5.93
   1   3   4   89.30    5.51
   2  -3   4   92.54    5.78
   2  -3   4   87.41    6.43
  -2   3  -4   94.62    5.81
   2   3   4   82.83    5.84
  -3  -3  -4   18.58    1.19
   3  -3   4   21.37    2.14
   3  -3   4   20.87    1.68
  -3   3  -4   19.13    1.65
  -4  -3  -4   12.18    0.74
   4  -3   4   12.51    1.53
  -4   3  -4   10.96    1.39
  -5  -3  -4   10.56    0.72
  -5  -3  -4    9.93    0.61
   5  -3   4    9.76    0.62
  -5   3  -4    7.89    0.85
   5   3   4    9.37    0.77
  -5   3  -4   10.67    0.69
   6  -3   4    9.03    0.61
  -6  -3  -4    9.33    0.72
   6  -3   4    9.81    0.71
  -6  -3  -4    9.89    0.60
   6   3   4    9.51    0.80
  -6   3  -4    8.92    0.92
  -6   3  -4    9.72    0.67
  -7  -3  -4    3.22    0.25
   7  -3   4    3.49    0.45
   7  -3   4    3.27    0.25
  -7  -3  -4    3.19    0.38
  -7   3  -4    2.55    0.57
   7   3   4    3.21    0.59
  -7   3  -4    3.18    0.30
  -8  -3  -4    7.29    0.65
   8  -3   4    6.79    0.58
  -8  -3  -4    6.61    0.48
   8  -3   4    7.25    0.51
  -8  -3  -4    5.93    1.04
  -8   3  -4    8.41    0.54
   8   3   4    8.68    0.84
  -8   3  -4    7.85    0.90
   9  -3   4    3.52    0.35
  -9  -3  -4    2.30    0.62
  -9  -3  -4    3.67    0.26
  -9  -3  -4    4.01    0.42
   9  -3   4    3.31    0.28
   9   3   4    2.87    0.52
  -9   3  -4    2.69    0.27
  -9   3  -4    2.86    0.56
 -10  -3  -4    0.36    0.47
 -10  -3  -4    0.51    0.18
  10  -3   4    0.63    0.11
  10   3   4    0.74    0.34
 -10   3  -4    0.44    0.41
 -11  -3  -4    0.15    0.31
 -11  -3  -4    0.19    0.11
  11  -3   4    0.12    0.08
  11   3   4    0.13    0.27
 -11   3  -4    0.11    0.09
 -11  -4   4    0.26    0.09
  11   4  -4    0.39    0.18
 -10  -4   4    0.09    0.11
  10  -4  -4    0.09    0.12
 -10   4   4    0.13    0.07
  10   4  -4    0.05    0.25
 -10   4   4    0.06    0.08
   9  -4  -4    0.66    0.12
  -9  -4   4    0.78    0.10
   9  -4  -4    0.54    0.13
  -9  -4   4    0.61    0.17
   9   4  -4    0.89    0.32
  -9   4   4    0.51    0.13
  -8  -4   4    1.98    0.18
   8  -4  -4    2.27    0.20
  -8  -4   4    1.91    0.29
  -8   4   4    2.57    0.28
  -8   4   4    2.11    0.27
   8   4  -4    2.12    0.40
  -7  -4   4    1.70    0.27
   7  -4  -4    1.74    0.16
  -7  -4   4    1.61    0.15
  -7   4   4    1.59    0.25
   7   4  -4    1.73    0.42
  -7   4   4    1.33    0.24
   6  -4  -4    4.94    0.37
  -6  -4   4    6.34    0.38
  -6   4   4    5.62    0.45
  -6   4   4    5.52    0.48
   6   4  -4    4.76    0.63
  -5  -4   4   11.02    0.66
   5  -4  -4   10.77    0.66
  -5   4   4    9.85    0.76
   5   4  -4   10.73    0.86
  -5   4   4   10.10    0.76
  -4  -4   4    2.72    1.49
  -4  -4   4    4.00    0.26
   4   4  -4    4.21    0.53
  -4   4   4    3.81    0.36
  -4   4   4    3.84    0.35
  -3  -4   4   12.27    0.74
  -3   4   4   11.65    0.80
  -3   4   4   11.94    0.92
   2  -4  -4    7.28    1.14
  -2  -4   4    8.23    0.49
  -2  -4   4    8.87    1.69
  -2   4   4    7.60    0.55
  -2   4   4    7.58    0.59
  -1  -4   4   54.01    4.67
  -1  -4   4   42.90    3.03
   1  -4  -4   54.49    4.09
   1   4  -4   54.64    3.99
   0  -4   4   26.19    2.83
   0  -4  -4   25.24    3.13
   0   4  -4   24.86    1.61
  -1  -4  -4   52.76    4.36
   1  -4   4   52.35    4.48
  -1   4  -4   49.99    3.02
  -1   4  -4   42.69    3.05
   2  -4   4    9.76    1.65
  -2   4  -4    9.45    0.75
  -2   4  -4    9.74    0.67
   3  -4   4   12.36    1.87
  -3  -4  -4   11.48    0.75
  -3   4  -4   13.34    0.87
  -3   4  -4   12.36    0.82
  -4  -4  -4    4.32    0.37
  -4  -4  -4    4.04    0.26
   4  -4   4    3.17    0.26
   4   4   4    3.82    0.50
  -4   4  -4    3.86    0.34
  -4   4  -4    4.01    0.38
  -5  -4  -4   11.12    0.70
   5  -4   4   11.00    0.71
  -5  -4  -4   11.62    0.83
   5   4   4   10.85    0.91
  -5   4  -4   11.80    0.95
   6  -4   4    5.96    0.41
  -6  -4  -4    6.83    0.44
  -6  -4  -4    5.91    0.52
  -6   4  -4    5.67    0.47
  -6   4  -4    5.81    0.53
   6   4   4    4.97    0.69
   7  -4   4    1.55    0.19
  -7  -4  -4    1.60    0.17
  -7  -4  -4    1.88    0.30
   7   4   4    1.70    0.44
  -7   4  -4    1.37    0.25
  -7   4  -4    1.82    0.26
  -8  -4  -4    2.09    0.19
  -8  -4  -4    2.38    0.33
   8  -4   4    2.30    0.22
  -8   4  -4    2.10    0.25
   8   4   4    2.83    0.51
  -8   4  -4    1.80    0.29
  -9  -4  -4    1.06    0.23
   9  -4   4    0.82    0.13
  -9  -4  -4    0.84    0.13
  -9   4  -4    0.90    0.16
  -9   4  -4    0.73    0.18
   9   4   4    0.82    0.36
  10  -4   4    0.11    0.16
 -10  -4  -4    0.13    0.12
 -10   4  -4    0.22    0.09
  10   4   4    0.00    0.28
 -11  -4  -4    0.25    0.09
  11   4   4    0.31    0.18
 -11   4  -4    0.18    0.06
 -10  -5   4   -0.02    0.07
  -9  -5   4    0.39    0.07
   9  -5  -4    0.46    0.09
  -9  -5   4    0.37    0.13
   9   5  -4    0.09    0.23
  -9   5   4    0.38    0.11
  -9   5   4    0.16    0.08
   8  -5  -4    1.62    0.16
  -8  -5   4    1.58    0.24
  -8  -5   4    1.62    0.15
  -8   5   4    1.67    0.20
  -8   5   4    1.88    0.23
   8   5  -4    1.23    0.33
  -7  -5   4    0.15    0.13
   7  -5  -4    0.19    0.09
  -7  -5   4    0.38    0.09
  -7   5   4    0.10    0.14
  -7   5   4    0.20    0.12
   7   5  -4    0.13    0.27
  -6  -5   4    0.48    0.16
   6  -5  -4    0.62    0.10
  -6  -5   4    0.52    0.09
   6   5  -4    0.53    0.43
  -6   5   4    0.57    0.16
  -6   5   4    0.07    0.27
  -5  -5   4    2.92    0.20
  -5   5   4    2.65    0.32
   5   5  -4    2.11    0.40
  -5   5   4    2.60    0.31
   4   5  -4    0.59    0.32
  -4   5   4    0.46    0.16
  -4   5   4    0.63    0.17
  -3  -5   4    1.10    0.10
   3   5  -4    1.05    0.30
  -3   5   4    1.24    0.23
  -3   5   4    1.10    0.20
  -2  -5   4    1.83    0.14
  -2   5   4    1.46    0.24
  -1  -5   4   11.02    0.69
  -1   5   4   12.07    0.77
   1   5  -4   10.36    0.74
   0  -5  -4    1.70    1.25
   0   5  -4    0.26    0.12
   0   5   4    0.38    0.12
  -1   5  -4   12.21    0.83
  -2  -5  -4    1.43    0.12
  -2   5  -4    1.94    0.30
   3  -5   4    0.84    0.12
  -3  -5  -4    1.25    0.11
  -3   5  -4    1.15    0.23
  -3   5  -4    1.18    0.21
   4  -5   4    0.53    0.10
  -4   5  -4    1.08    0.21
  -5  -5  -4    2.92    0.22
  -5  -5  -4    3.33    0.35
   5  -5   4    2.35    0.24
  -5   5  -4    3.29    0.33
  -5   5  -4    3.48    0.37
   6  -5   4    0.61    0.12
  -6  -5  -4    0.57    0.10
  -6  -5  -4    0.62    0.17
  -6   5  -4    0.52    0.20
   6   5   4    0.43    0.29
  -7  -5  -4    0.15    0.13
  -7  -5  -4    0.15    0.10
   7  -5   4    0.19    0.09
  -7   5  -4    0.10    0.13
   7   5   4    0.11    0.30
  -7   5  -4    0.02    0.13
  -8  -5  -4    1.97    0.17
   8  -5   4    1.99    0.18
  -8  -5  -4    2.10    0.28
  -8   5  -4    1.55    0.22
  -8   5  -4    1.47    0.24
  -9  -5  -4    0.33    0.13
   9  -5   4    0.35    0.09
  -9   5  -4    0.50    0.11
  -9   5  -4    0.46    0.12
 -10  -5  -4    0.01    0.07
 -10   5  -4    0.07    0.05
  -8  -6   4    0.44    0.07
  -8  -6   4    0.40    0.12
  -8   6   4    0.41    0.12
  -7  -6   4    0.97    0.17
  -7  -6   4    0.76    0.11
  -7   6   4    0.87    0.17
  -6  -6   4    0.30    0.07
  -6  -6   4    0.41    0.13
  -6   6   4    0.51    0.16
  -5  -6   4    0.52    0.09
  -5  -6   4    0.54    0.15
  -5   6   4    0.58    0.17
  -4  -6   4    2.06    0.26
  -4  -6   4    2.23    0.17
  -4   6   4    2.25    0.28
  -3  -6   4    1.34    0.13
  -3   6   4    2.21    0.35
  -2  -6   4    0.36    0.06
  -2   6   4    0.54    0.15
  -1  -6   4    0.63    0.09
  -1   6   4    0.64    0.15
   0  -6   4    2.49    0.18
   0   6  -4    2.65    0.30
   1  -6   4    0.62    0.08
  -1   6  -4    0.41    0.14
  -2  -6  -4    0.59    0.08
  -2   6  -4    0.56    0.15
   3  -6   4    1.18    0.13
  -3  -6  -4    1.47    0.13
  -4  -6  -4    2.19    0.17
   4  -6   4    1.98    0.17
  -4   6  -4    2.46    0.30
  -4   6  -4    2.27    0.29
  -5  -6  -4    0.51    0.09
   5  -6   4    0.45    0.10
  -5   6  -4    0.45    0.16
  -5   6  -4    0.66    0.18
   6  -6   4    0.44    0.10
  -6  -6  -4    0.37    0.14
  -6  -6  -4    0.36    0.09
  -6   6  -4    0.26    0.14
  -6   6  -4    0.29    0.14
  -7  -6  -4    0.55    0.20
   7  -6   4    0.63    0.10
  -7  -6  -4    0.63    0.09
  -7   6  -4    0.69    0.15
  -7   6  -4    0.73    0.16
  -8  -6  -4    0.65    0.10
  -8  -6  -4    0.35    0.10
  -8   6  -4    0.50    0.12
  -6  -7   4    0.32    0.07
  -6   7   4    0.14    0.11
  -5  -7   4    0.20    0.05
  -5   7   4    0.15    0.13
  -4  -7   4    0.27    0.06
  -4   7   4    0.31    0.14
  -3  -7   4    0.28    0.06
  -3   7   4    0.18    0.13
  -2  -7   4    0.16    0.05
  -2   7   4    0.06    0.11
   0   7  -4    0.07    0.10
  -1   7  -4    0.55    0.33
  -2   7  -4    0.04    0.21
  -3  -7  -4    0.28    0.07
  -4  -7  -4    0.31    0.07
  -4   7  -4    0.33    0.15
  -5  -7  -4    0.27    0.06
  -5   7  -4    0.17    0.14
  -6  -7  -4    0.17    0.06
  -6   7  -4    0.25    0.15
  12   0  -5    2.34    0.23
 -12   0   5    2.04    0.44
 -11   0   5    0.35    0.41
  11   0  -5   -0.13    0.29
  11   0  -5    0.23    0.11
  10   0  -5    2.72    0.45
  10   0  -5    2.67    0.23
  10   0  -5    3.16    0.33
 -10   0   5    3.62    0.69
   9   0  -5    2.53    0.24
  -9   0   5    3.52    0.74
   9   0  -5    3.36    0.35
  -9   0   5    2.55    0.33
   8   0  -5   19.50    1.19
  -8   0   5   17.20    1.29
   8   0  -5   20.75    1.42
   7   0  -5    2.48    0.21
  -7   0   5    3.17    0.60
  -7   0   5    2.53    0.30
   7   0  -5    3.00    0.29
   5   0  -5   18.97    2.07
   5   0  -5   16.88    1.14
  -5   0   5   19.62    1.60
   5   0  -5   20.58    1.94
  -5   0   5   19.32    1.65
   4   0  -5   57.81    4.22
   4   0  -5   57.60    4.12
  -4   0   5   57.38    3.90
   3   0  -5    8.25    0.89
   3   0  -5    7.83    0.87
  -3   0   5    7.01    0.74
   2   0  -5  253.55   15.98
  -2   0   5  270.71   15.99
  -2   0   5  254.61   15.98
   1   0  -5  204.98   13.64
   1   0  -5  227.04   13.66
  -1   0   5  222.44   13.64
  -1   0   5  234.01   13.78
   0   0  -5    0.12    0.11
   0   0  -5    0.46    0.24
   0   0   5    0.29    0.14
   0   0   5    0.38    0.19
   1   0   5  221.95   14.13
  -1   0  -5  224.42   14.14
   1   0   5  232.77   14.34
  -1   0  -5  237.89   14.42
   2   0   5  268.84   16.48
   2   0   5  264.47   16.59
  -2   0  -5  257.78   16.41
  -2   0  -5  271.51   16.82
  -3   0  -5    4.52    0.66
   3   0   5    4.67    0.69
  -3   0  -5    5.71    0.93
   4   0   5   65.10    4.70
  -4   0  -5   61.97    4.55
   5   0   5   20.11    2.13
  -5   0  -5   21.00    2.18
   5   0   5   19.75    1.25
   6   0   5   19.09    3.28
   6   0   5   16.67    1.10
  -6   0  -5   23.10    3.04
   7   0   5    2.23    0.27
   7   0   5    2.94    0.23
  -7   0  -5    2.38    0.31
   8   0   5   23.07    1.37
   8   0   5   22.77    1.60
  -8   0  -5   17.69    2.13
   8   0   5   22.90    1.60
  -8   0  -5   21.89    1.54
  -9   0  -5    3.65    0.40
  -9   0  -5    2.83    0.66
   9   0   5    3.78    0.64
   9   0   5    4.57    0.41
   9   0   5    3.48    0.29
 -10   0  -5    2.90    0.33
 -10   0  -5    3.15    0.67
  10   0   5    3.17    0.53
  10   0   5    2.83    0.32
  11   0   5    0.30    0.31
 -11   0  -5    0.69    0.65
 -12   0  -5    2.08    0.44
  12   0   5    2.62    0.38
 -12  -1   5    0.89    0.34
  12  -1  -5    0.50    0.11
  12   1  -5    0.51    0.10
  12   1  -5    0.85    0.25
 -12   1   5    0.66    0.33
 -11  -1   5    0.11    0.41
 -11  -1   5    0.20    0.11
  11  -1  -5    0.08    0.08
  11  -1  -5    0.20    0.09
 -11   1   5   -0.01    0.37
  11   1  -5    0.29    0.11
  11   1  -5    0.06    0.31
 -10  -1   5    1.90    0.55
  10  -1  -5    1.65    0.17
 -10  -1   5    1.50    0.26
  10  -1  -5    1.74    0.25
 -10   1   5    1.98    0.52
  10   1  -5    1.69    0.24
  10   1  -5    1.86    0.39
  -9  -1   5    3.74    0.70
  -9  -1   5    4.23    0.42
   9  -1  -5    3.52    0.30
   9  -1  -5    4.07    0.40
  -9   1   5    4.24    0.31
   9   1  -5    3.87    0.61
  -9   1   5    3.95    0.72
   9   1  -5    4.62    0.41
  -8  -1   5   39.00    2.55
   8  -1  -5   43.56    2.44
   8  -1  -5   38.05    2.55
  -8  -1   5   45.23    2.74
  -8   1   5   35.64    2.46
   8   1  -5   35.22    2.82
   8   1  -5   43.86    2.45
   8   1  -5   39.79    2.54
  -7  -1   5    4.34    0.31
  -7  -1   5    4.45    0.42
   7  -1  -5    5.10    0.42
   7  -1  -5    4.67    0.33
   7   1  -5    5.31    0.33
   7   1  -5    4.55    0.40
  -7   1   5    3.98    0.39
  -7   1   5    5.76    0.66
   6  -1  -5    5.97    0.38
  -6  -1   5    6.29    0.37
  -6  -1   5    6.31    1.04
  -6   1   5    5.83    0.61
   6   1  -5    6.05    1.33
   6   1  -5    5.31    0.38
   6   1  -5    5.50    0.44
  -5  -1   5   50.68    3.75
  -5  -1   5   44.78    2.94
   5  -1  -5   49.60    2.94
   5  -1  -5   54.43    4.03
   5   1  -5   47.60    3.84
   5   1  -5   46.60    4.03
   4  -1  -5  113.82    8.63
   4  -1  -5  120.65    8.15
  -4  -1   5  116.45    8.10
   4   1  -5  132.04    8.48
   4   1  -5  131.48    8.24
   3  -1  -5    7.07    0.78
  -3  -1   5    7.05    0.83
   3  -1  -5    7.73    0.78
   3   1  -5    5.17    0.76
   3   1  -5    5.07    0.76
  -2  -1   5   34.28    2.42
  -2  -1   5   29.13    2.52
   2  -1  -5   31.96    2.21
   2   1  -5   29.01    2.30
  -1  -1   5  103.71    7.10
   1  -1  -5  116.01    7.10
  -1  -1   5  104.97    7.28
   1  -1  -5  112.90    7.05
  -1   1   5  118.41    7.01
   1   1  -5  115.25    7.29
   1   1  -5  116.77    7.18
   0  -1   5  972.21   58.95
   0  -1  -5  961.71   59.04
   0  -1  -5 1000.00   58.90
   0   1   5  979.02   58.87
   0   1  -5  949.91   58.97
   0   1  -5  993.25   59.17
   1  -1   5  125.21    7.33
  -1  -1  -5  113.97    6.95
  -1  -1  -5  112.58    7.20
   1  -1   5  114.49    6.99
  -1   1  -5  102.08    7.16
  -1   1  -5  104.77    6.97
   1   1   5   94.18    6.89
  -2  -1  -5   30.84    2.35
   2  -1   5   31.20    2.59
  -2  -1  -5   29.78    2.59
   2  -1   5   31.86    2.42
   2   1   5   32.64    2.41
  -2   1  -5   32.32    2.36
  -2   1  -5   34.86    2.71
  -3  -1  -5    5.53    0.90
   3  -1   5    6.22    0.82
   3  -1   5    4.55    0.88
  -3  -1  -5    5.53    0.80
   3   1   5    7.40    0.89
  -3   1  -5    6.93    0.81
   4  -1   5  149.71    9.12
  -4  -1  -5  137.21    8.93
   4   1   5  122.83    8.95
  -4   1  -5  132.20    9.27
  -4   1  -5  130.88    8.87
  -5  -1  -5   41.12    2.53
   5  -1   5   39.84    3.60
   5  -1   5   40.67    2.54
  -5  -1  -5   42.13    3.68
   5   1   5   47.18    3.72
   6  -1   5    6.60    0.45
  -6  -1  -5    7.06    0.55
  -6  -1  -5    6.77    0.44
   6  -1   5    6.63    0.64
   6   1   5    7.18    0.52
   6   1   5    7.45    0.45
   6   1   5    6.46    0.77
  -6   1  -5    6.19    0.75
   7  -1   5    5.29    0.37
   7  -1   5    5.73    0.45
  -7  -1  -5    4.50    0.47
   7   1   5    5.52    0.36
  -7   1  -5    5.62    0.47
   7   1   5    5.10    0.45
  -8  -1  -5   43.45    2.89
   8  -1   5   40.89    2.85
   8  -1   5   44.28    2.94
  -8  -1  -5   49.85    3.42
  -8  -1  -5   48.56    2.76
   8   1   5   49.62    3.01
  -8   1  -5   41.08    2.86
  -8   1  -5   49.95    3.06
   8   1   5   40.66    2.85
   9  -1   5    3.82    0.31
  -9  -1  -5    4.32    0.44
   9  -1   5    4.07    0.40
  -9  -1  -5    4.40    0.83
   9  -1   5    2.84    0.53
   9   1   5    4.16    0.40
  -9   1  -5    4.14    0.75
   9   1   5    4.29    0.82
  10  -1   5    1.40    0.38
  10  -1   5    2.09    0.27
 -10  -1  -5    1.35    0.50
  10  -1   5    1.78    0.18
 -10  -1  -5    1.83    0.29
  10   1   5    1.99    0.46
 -10   1  -5    1.82    0.62
  10   1   5    1.65    0.25
 -11  -1  -5    0.64    0.51
 -11  -1  -5    0.24    0.16
  11   1   5    0.31    0.32
 -11   1  -5    0.39    0.47
 -12  -1  -5    0.51    0.35
 -12   1  -5    0.73    0.35
  12   1   5    0.54    0.28
 -12  -2   5    0.03    0.28
  12   2  -5    0.10    0.22
 -11  -2   5    1.00    0.17
  11  -2  -5    1.05    0.17
 -11  -2   5    1.38    0.54
  11  -2  -5    0.86    0.14
  11   2  -5    0.65    0.29
  11   2  -5    0.69    0.13
 -11   2   5    0.64    0.37
  10  -2  -5    1.38    0.21
  10  -2  -5    2.01    0.31
 -10  -2   5    1.26    0.50
 -10  -2   5    1.77    0.28
  10   2  -5    1.68    0.21
 -10   2   5    1.55    0.22
  10   2  -5    2.17    0.47
 -10   2   5    1.52    0.43
   9  -2  -5    2.50    0.30
   9  -2  -5    2.60    0.23
  -9  -2   5    2.66    0.54
  -9  -2   5    2.71    0.33
   9   2  -5    2.75    0.57
   9   2  -5    2.47    0.29
  -9   2   5    2.59    0.25
  -9   2   5    3.23    0.71
   8  -2  -5    7.37    0.59
   8  -2  -5    8.44    0.57
  -8  -2   5    7.36    0.49
  -8  -2   5    5.86    0.85
  -8  -2   5    6.80    0.60
  -8   2   5    6.91    0.86
   8   2  -5    8.26    0.60
   8   2  -5    8.84    0.89
  -8   2   5    7.27    0.54
   7  -2  -5   11.48    0.71
  -7  -2   5   10.02    2.12
   7  -2  -5   10.27    0.79
  -7  -2   5   11.31    1.01
  -7  -2   5   11.38    0.70
  -7  -2   5   11.27    0.82
   7   2  -5   11.81    0.90
  -7   2   5   11.28    0.75
   7   2  -5   11.21    0.80
  -7   2   5   11.61    0.93
   6  -2  -5   10.25    0.71
  -6  -2   5   11.66    1.01
  -6  -2   5   10.68    1.66
  -6  -2   5   11.27    0.67
   6   2  -5   11.93    0.87
  -6   2   5    9.95    0.96
  -6   2   5   10.54    0.74
   6   2  -5   10.67    0.78
   5  -2  -5    2.26    0.16
  -5  -2   5    1.50    0.97
  -5  -2   5    2.15    0.16
   4  -2  -5   51.54    3.76
  -4  -2   5   54.25    4.20
  -4  -2   5   50.30    3.13
   4   2  -5   52.22    4.08
   4   2  -5   51.92    4.02
   3  -2  -5   79.00    4.94
   3  -2  -5   75.16    4.94
  -3  -2   5   70.88    5.39
   3   2  -5   74.34    5.23
   3   2  -5   75.15    5.29
  -2  -2   5  126.28    8.71
   2  -2  -5  134.85    8.17
   2  -2  -5  127.25    8.14
   2  -2  -5  136.73    8.12
   2  -2  -5  138.01    8.16
   2   2  -5  125.53    8.52
  -1  -2   5  146.88    9.80
   1  -2  -5  156.52    9.49
  -1  -2   5  147.99   10.15
   1  -2  -5  161.38    9.50
   1   2  -5  166.06    9.92
   0  -2   5  177.66   11.23
   0  -2   5  170.90   11.60
   0  -2  -5  188.68   11.05
   0   2   5  180.76   11.01
   0   2  -5  182.57   11.32
   0   2  -5  180.71   11.72
   1  -2   5  169.83   10.46
  -1  -2  -5  175.45   10.39
   1  -2   5  164.69   10.87
  -1   2  -5  158.65   10.89
  -1   2  -5  167.13   10.50
   1   2   5  163.88   10.37
   2  -2   5  133.55    9.16
  -2  -2  -5  130.56    8.75
   2  -2   5  137.05    8.81
  -2   2  -5  137.80    8.76
  -2   2  -5  142.76    9.24
   2   2   5  142.28    8.84
  -3  -2  -5   75.76    5.19
   3  -2   5   78.18    5.20
   3  -2   5   80.61    5.50
   3   2   5   70.20    5.16
  -3   2  -5   74.13    5.05
  -3   2  -5   65.10    5.33
  -4  -2  -5   46.65    2.97
   4  -2   5   54.72    3.93
   4  -2   5   44.86    2.97
   4  -2   5   54.36    3.98
   4   2   5   51.32    3.94
  -4   2  -5   47.20    3.67
   5  -2   5    1.88    0.17
  -5  -2  -5    2.23    0.16
  -6  -2  -5   12.46    0.75
  -6  -2  -5   12.02    0.86
   6  -2   5   12.06    0.75
   6  -2   5   12.09    0.83
  -6   2  -5   11.44    0.79
   6   2   5   12.44    0.83
  -6   2  -5   11.86    1.04
   6   2   5   10.94    0.90
   7  -2   5   10.56    0.79
  -7  -2  -5   10.95    0.83
  -7  -2  -5   11.81    1.10
  -7  -2  -5   10.99    0.69
   7  -2   5   11.48    0.70
   7   2   5   10.71    0.92
  -7   2  -5   10.23    0.72
  -7   2  -5   11.16    1.11
   7   2   5   10.64    0.79
  -8  -2  -5    7.43    1.01
   8  -2   5    8.72    0.66
  -8  -2  -5   10.06    0.73
   8  -2   5    8.89    0.58
   8   2   5    9.00    0.65
  -8   2  -5    7.22    0.57
   8   2   5    7.36    0.86
  -8   2  -5    7.46    1.04
  -9  -2  -5    3.00    0.65
  -9  -2  -5    2.98    0.33
   9  -2   5    3.10    0.36
   9  -2   5    3.31    0.28
  -9  -2  -5    3.44    0.41
   9   2   5    4.60    0.88
  -9   2  -5    3.16    0.66
  10  -2   5    2.03    0.25
 -10  -2  -5    2.34    0.31
 -10  -2  -5    1.46    0.48
  10  -2   5    2.07    0.27
 -10   2  -5    1.11    0.50
  10   2   5    2.04    0.46
  11  -2   5    0.73    0.12
 -11  -2  -5    0.85    0.17
 -11  -2  -5    0.33    0.37
  11   2   5    0.81    0.33
 -11   2  -5    0.82    0.42
 -12  -2  -5    0.21    0.27
  12   2   5    0.19    0.25
 -12   2  -5    0.41    0.11
 -11  -3   5    0.23    0.28
 -11  -3   5    0.19    0.10
  11  -3  -5    0.15    0.08
  11  -3  -5   -0.02    0.08
 -11   3   5    0.11    0.07
  11   3  -5    0.20    0.25
 -10  -3   5    0.12    0.36
  10  -3  -5    0.56    0.10
  10  -3  -5    0.75    0.16
 -10  -3   5    0.39    0.14
 -10   3   5    0.52    0.12
  10   3  -5    0.60    0.27
 -10   3   5    0.87    0.18
   9  -3  -5    0.36    0.10
  -9  -3   5    0.59    0.18
   9  -3  -5    0.73    0.14
  -9  -3   5    0.09    0.36
  -9   3   5    0.47    0.37
   9   3  -5    0.40    0.33
  -9   3   5    0.59    0.15
  -9   3   5    0.91    0.18
  -8  -3   5    6.01    0.40
   8  -3  -5    5.29    0.48
  -8  -3   5    5.54    0.77
  -8  -3   5    5.60    0.53
   8  -3  -5    6.35    0.41
   8   3  -5    5.56    0.46
   8   3  -5    6.78    0.71
  -8   3   5    6.10    0.72
  -8   3   5    6.52    0.47
  -7  -3   5    0.34    0.14
  -7  -3   5    0.53    0.41
  -7  -3   5    0.20    0.07
   7  -3  -5    0.34    0.09
   7   3  -5    0.15    0.26
  -7   3   5    0.17    0.34
  -7   3   5    0.27    0.15
   7   3  -5    0.28    0.12
  -6  -3   5   11.89    0.71
   6  -3  -5   11.60    0.71
   6   3  -5   12.64    0.92
  -6   3   5    9.25    0.91
  -6   3   5   11.01    0.77
   6   3  -5   11.87    0.80
   5  -3  -5    3.13    0.21
  -5  -3   5    2.84    0.90
  -5  -3   5    2.96    0.20
  -5   3   5    2.41    0.26
  -4  -3   5   16.77    1.01
  -4  -3   5   15.14    2.10
  -4   3   5   16.79    1.06
  -3  -3   5    2.13    0.71
   2  -3  -5  131.97    8.43
  -2  -3   5  120.47    7.92
  -2  -3   5  135.96    9.20
   2   3  -5  140.24    8.75
  -1  -3   5   23.31    2.57
   1  -3  -5   25.95    2.20
   1   3  -5   27.25    2.19
   1   3  -5   28.02    2.21
   0  -3   5    4.93    0.64
   0  -3   5    6.55    1.12
   0   3  -5    5.72    0.74
   1  -3   5   28.94    2.58
   1   3   5   23.01    1.70
  -1   3  -5   24.31    1.93
   1   3   5   24.92    1.69
   2  -3   5  135.58    8.45
   2  -3   5  125.22    9.12
  -2   3  -5  135.12    8.69
  -3  -3  -5    2.06    0.13
   3  -3   5    1.20    0.42
   3  -3   5    1.57    0.65
  -3   3  -5    1.70    0.49
  -4  -3  -5   18.48    1.11
   4  -3   5   17.82    1.12
   4  -3   5   20.09    2.13
  -4   3  -5   17.82    1.18
  -5  -3  -5    2.54    0.20
  -5  -3  -5    2.81    0.33
   5  -3   5    3.02    0.83
  -5   3  -5    3.23    0.28
  -6  -3  -5   12.61    0.74
   6  -3   5   11.89    0.75
  -6  -3  -5   11.98    0.87
   6  -3   5   11.74    0.85
  -6   3  -5   10.91    1.05
  -6   3  -5   11.70    0.80
   6   3   5   11.33    0.96
   7  -3   5    0.34    0.10
  -7  -3  -5    0.66    0.21
  -7  -3  -5    0.37    0.09
   7  -3   5    0.43    0.13
   7   3   5    0.61    0.35
  -7   3  -5    0.58    0.15
  -7   3  -5    0.34    0.42
  -8  -3  -5    6.68    0.48
   8  -3   5    6.95    0.58
  -8  -3  -5    7.19    0.64
   8  -3   5    7.38    0.50
  -8   3  -5    6.42    0.88
   8   3   5    8.53    0.84
  -8   3  -5    7.27    0.52
  -9  -3  -5    1.02    0.46
   9  -3   5    0.55    0.13
  -9  -3  -5    0.44    0.18
  -9   3  -5    0.39    0.45
  -9   3  -5    0.40    0.12
   9   3   5    0.41    0.34
 -10  -3  -5    0.58    0.17
 -10  -3  -5    0.28    0.43
  10  -3   5    0.62    0.11
  10   3   5    0.57    0.32
 -10   3  -5    0.61    0.47
 -10   3  -5    0.56    0.17
 -11  -3  -5   -0.15    0.32
  11  -3   5    0.14    0.08
 -11  -3  -5    0.09    0.10
  11   3   5    0.21    0.28
 -11   3  -5    0.14    0.09
 -11  -4   5    0.26    0.08
  11   4  -5    0.35    0.18
 -10  -4   5    0.04    0.11
  10  -4  -5    0.14    0.08
 -10   4   5    0.07    0.08
 -10   4   5    0.16    0.07
  10   4  -5    0.08    0.26
  -9  -4   5    0.82    0.11
   9  -4  -5    0.72    0.12
   9  -4  -5    0.61    0.13
  -9  -4   5    0.80    0.19
  -9   4   5    0.66    0.20
   9   4  -5    0.61    0.28
   8  -4  -5    1.56    0.17
  -8  -4   5    1.48    0.26
  -8  -4   5    1.59    0.15
  -8   4   5    1.56    0.23
  -8   4   5    1.43    0.22
   8   4  -5    1.30    0.38
   7  -4  -5    3.41    0.27
  -7  -4   5    3.74    0.39
  -7  -4   5    3.62    0.25
  -7   4   5    3.53    0.34
  -7   4   5    3.63    0.35
   7   4  -5    3.30    0.57
  -6  -4   5    0.67    0.10
   6  -4  -5    0.70    0.10
   6   4  -5    0.53    0.31
  -6   4   5    0.80    0.19
  -6   4   5    0.82    0.18
  -5  -4   5    1.97    0.16
   5  -4  -5    2.14    0.17
  -5   4   5    2.17    0.26
  -4  -4   5    6.71    0.49
  -4   4   5    8.45    0.59
  -4   4   5    8.06    0.60
   4   4  -5    9.04    0.75
  -3  -4   5    7.23    1.75
  -3  -4   5    8.28    0.53
  -3   4   5    8.09    0.59
  -3   4   5    9.27    0.70
   2  -4  -5   24.47    2.19
  -2  -4   5   22.40    2.85
  -2  -4   5   23.09    1.40
  -2   4   5   22.21    1.45
  -1  -4   5   14.41    0.93
   1  -4  -5   16.48    1.80
  -1  -4   5   16.54    2.17
   0  -4   5   76.13    5.21
   0  -4   5   89.84    6.90
   0  -4  -5   90.81    6.57
   0   4  -5   91.98    5.29
  -1  -4  -5   11.72    1.81
   1  -4   5   12.30    1.94
  -1   4  -5   14.50    0.93
  -1   4  -5   13.99    0.89
   2  -4   5   24.77    2.91
  -2   4  -5   28.54    1.80
   3  -4   5    6.82    0.49
  -3  -4  -5    8.12    0.48
   3  -4   5    7.58    1.64
  -3   4  -5    8.00    0.58
  -3   4  -5    8.03    0.56
   4  -4   5    5.53    2.06
   4  -4   5    8.43    0.52
  -4  -4  -5    7.82    0.47
  -4   4  -5    8.36    0.78
   4   4   5    6.36    0.67
  -4   4  -5    6.68    0.58
  -4   4  -5    7.13    0.55
  -5  -4  -5    2.46    0.19
   5  -4   5    2.56    0.21
  -5  -4  -5    2.80    0.31
   5   4   5    2.14    0.42
  -5   4  -5    3.02    0.42
  -5   4  -5    2.18    0.36
  -6  -4  -5    1.10    0.23
  -6  -4  -5    0.88    0.13
  -6   4  -5    0.82    0.22
  -6   4  -5    0.54    0.26
   6   4   5    0.75    0.39
  -6   4  -5    1.38    0.22
  -7  -4  -5    3.37    0.27
   7  -4   5    3.34    0.29
  -7  -4  -5    3.87    0.42
   7   4   5    3.31    0.63
  -7   4  -5    3.93    0.41
  -7   4  -5    3.95    0.34
   8  -4   5    1.43    0.19
  -8  -4  -5    1.89    0.31
  -8  -4  -5    1.60    0.17
  -8   4  -5    1.85    0.29
   8   4   5    1.91    0.46
  -8   4  -5    1.43    0.22
  -9  -4  -5    0.76    0.11
   9  -4   5    0.83    0.12
  -9  -4  -5    0.63    0.18
  -9   4  -5    0.37    0.19
   9   4   5    0.80    0.33
  -9   4  -5    0.55    0.16
 -10  -4  -5    0.13    0.12
  10  -4   5    0.07    0.10
  10   4   5    0.17    0.28
 -10   4  -5    0.07    0.09
 -11  -4  -5    0.30    0.10
 -11   4  -5    0.21    0.07
  11   4   5    0.40    0.17
  -9  -5   5    1.13    0.11
  -9  -5   5    1.11    0.20
   9  -5  -5    1.01    0.13
  -9   5   5    0.99    0.16
   9   5  -5    0.67    0.25
  -8  -5   5    0.72    0.17
  -8  -5   5    0.86    0.11
   8  -5  -5    0.74    0.12
   8   5  -5    0.62    0.29
  -8   5   5    1.02    0.15
   7  -5  -5    0.40    0.09
  -7  -5   5    0.26    0.13
  -7   5   5    0.26    0.12
  -7   5   5    0.18    0.16
   7   5  -5    0.22    0.28
   6  -5  -5    2.66    0.22
  -6  -5   5    3.46    0.35
  -6  -5   5    3.29    0.22
  -6   5   5    2.94    0.31
   6   5  -5    2.44    0.51
  -5  -5   5    1.14    0.12
   5   5  -5    1.21    0.38
  -5   5   5    1.61    0.25
  -5   5   5    1.18    0.22
  -4  -5   5    3.55    0.24
  -4   5   5    3.48    0.35
  -4   5   5    3.52    0.35
   4   5  -5    3.03    0.52
  -3  -5   5    0.21    0.06
   3   5  -5    0.06    0.30
  -3   5   5    0.45    0.16
  -3   5   5    0.21    0.13
   2   5  -5    4.82    0.43
  -1  -5   5   11.32    0.73
  -1   5   5   12.53    0.81
   1   5  -5   11.65    0.79
   0  -5  -5    1.55    1.30
   0  -5   5    0.32    0.06
   0   5  -5    0.35    0.12
   0   5   5    0.24    0.11
   1  -5   5   10.10    0.70
  -1   5  -5   12.63    0.79
   2  -5   5    8.43    0.58
  -2  -5  -5    9.47    0.57
  -2   5  -5   10.54    0.70
  -2   5  -5    8.76    0.72
  -3  -5  -5    0.30    0.06
   3  -5   5    0.25    0.07
  -3   5  -5    0.23    0.14
  -3   5  -5    0.24    0.13
  -4  -5  -5    3.84    0.27
  -4   5  -5    3.75    0.36
  -4   5  -5    3.95    0.40
  -5  -5  -5    1.35    0.24
   5  -5   5    1.15    0.16
  -5  -5  -5    1.26    0.14
  -5   5  -5    1.38    0.24
  -5   5  -5    0.95    0.22
   5   5   5    1.85    0.37
   6  -5   5    2.79    0.26
  -6  -5  -5    3.27    0.36
  -6  -5  -5    3.26    0.25
  -6   5  -5    3.58    0.49
  -6   5  -5    4.18    0.40
   7  -5   5    0.29    0.10
  -7  -5  -5    0.12    0.13
  -7   5  -5    0.43    0.16
   7   5   5    0.08    0.31
  -7   5  -5    0.31    0.15
  -8  -5  -5    0.52    0.24
   8  -5   5    0.57    0.11
  -8  -5  -5    0.82    0.13
  -8   5  -5    0.88    0.18
   8   5   5    0.50    0.29
  -9  -5  -5    1.11    0.21
   9  -5   5    0.96    0.14
  -9   5  -5    1.06    0.17
  -9   5  -5    0.99    0.15
 -10   5  -5    0.18    0.06
  -8  -6   5    0.25    0.10
  -8  -6   5    0.17    0.07
  -8   6   5    0.31    0.11
  -7  -6   5    1.14    0.13
  -7  -6   5    0.99    0.19
  -7   6   5    1.19    0.19
  -6  -6   5    0.21    0.07
  -6  -6   5    0.17    0.11
  -6   6   5    0.27    0.15
  -5  -6   5    1.15    0.12
  -5  -6   5    0.99    0.20
  -5   6   5    1.01    0.20
  -4  -6   5    0.13    0.06
  -4  -6   5    0.22    0.12
  -4   6   5    0.05    0.14
  -3  -6   5    1.94    0.15
  -3   6   5    1.65    0.27
  -2  -6   5    0.22    0.06
  -2   6   5    0.32    0.15
  -1  -6   5    0.74    0.10
  -1   6   5    0.93    0.16
   0  -6   5    0.13    0.06
   0   6  -5   -0.05    0.16
   0   6   5    0.08    0.07
   1  -6   5    0.57    0.09
  -1   6  -5    0.73    0.16
  -2  -6  -5    0.32    0.06
   2  -6   5    0.33    0.07
  -2   6  -5    0.35    0.15
  -3  -6  -5    2.11    0.17
   3  -6   5    1.97    0.18
  -3   6  -5    2.48    0.36
   4  -6   5    0.22    0.07
  -4  -6  -5    0.25    0.09
  -4   6  -5    0.18    0.12
  -4   6  -5    0.29    0.15
  -5  -6  -5    1.35    0.14
   5  -6   5    0.89    0.13
  -5   6  -5    1.28    0.23
  -5   6  -5    1.23    0.22
  -6  -6  -5    0.30    0.08
  -6  -6  -5    0.46    0.16
   6  -6   5    0.29    0.08
  -6   6  -5    0.30    0.14
  -6   6  -5    0.25    0.13
  -7  -6  -5    1.11    0.23
   7  -6   5    1.12    0.12
  -7  -6  -5    1.20    0.14
  -7   6  -5    1.20    0.19
  -7   6  -5    1.07    0.18
  -8  -6  -5    0.04    0.12
  -8   6  -5    0.17    0.14
  -6  -7   5    0.20    0.06
  -6   7   5    0.17    0.11
  -5  -7   5    0.00    0.05
  -5   7   5   -0.06    0.11
  -4  -7   5    0.17    0.05
  -4   7   5    0.05    0.12
  -3  -7   5    0.17    0.05
  -3   7   5    0.09    0.13
  -2  -7   5    0.38    0.06
  -2   7   5    0.19    0.11
  -1  -7   5    0.21    0.06
   0   7  -5    3.01    0.37
   1  -7   5    0.12    0.05
  -1   7  -5    0.10    0.50
  -2   7  -5    0.26    0.29
  -3  -7  -5    0.18    0.06
  -3   7  -5    0.30    0.27
  -4  -7  -5    0.12    0.06
  -4   7  -5    0.18    0.16
  -5  -7  -5   -0.03    0.05
  -5   7  -5    0.09    0.15
  12   0  -6    1.04    0.15
 -12   0   6    0.39    0.36
 -11   0   6    3.02    0.57
  11   0  -6    2.18    0.25
  11   0  -6    1.93    0.41
  10   0  -6    0.61    0.15
  10   0  -6    0.53    0.11
  10   0  -6    0.33    0.26
 -10   0   6    0.37    0.43
   9   0  -6   16.73    1.38
  -9   0   6   19.47    1.30
   9   0  -6   20.69    1.31
  -9   0   6   19.83    1.47
   9   0  -6   19.45    1.20
   8   0  -6   28.74    1.94
   8   0  -6   28.86    1.74
   8   0  -6   27.13    1.84
  -8   0   6   30.01    2.01
  -8   0   6   27.30    1.85
  -7   0   6   17.28    1.23
   7   0  -6   16.96    1.22
  -7   0   6   21.13    1.40
   7   0  -6   18.54    1.15
   7   0  -6   19.30    1.32
  -6   0   6    0.65    0.26
   6   0  -6    0.75    0.10
   5   0  -6  201.13   12.96
  -5   0   6  193.97   12.43
   5   0  -6  204.91   13.16
   5   0  -6  194.02   11.92
   4   0  -6   23.90    2.20
  -4   0   6   26.13    1.98
   4   0  -6   25.43    2.20
   3   0  -6    7.57    0.86
   3   0  -6    6.38    1.09
  -3   0   6    5.81    0.72
   2   0  -6   21.38    1.59
   2   0  -6   21.64    1.71
  -2   0   6   21.65    1.70
  -2   0   6   20.64    1.66
  -1   0   6  502.49   30.55
   1   0  -6  495.38   30.39
  -1   0   6  500.93   30.35
   0   0  -6  335.28   20.99
   0   0  -6  351.97   21.16
   0   0   6  333.27   20.96
   0   0   6  351.83   21.25
  -1   0  -6  486.55   30.22
   1   0   6  489.81   29.94
  -1   0  -6  490.36   29.94
   1   0   6  498.08   30.18
   2   0   6   18.22    1.72
  -2   0  -6   20.54    1.92
   2   0   6   18.77    1.62
  -2   0  -6   17.91    1.55
   3   0   6    8.28    1.03
  -3   0  -6    9.54    1.03
  -3   0  -6    7.94    1.28
  -4   0  -6   27.93    2.41
   4   0   6   26.71    2.50
   5   0   6  212.95   13.94
   5   0   6  190.50   12.06
   6   0   6    0.87    0.15
   6   0   6    0.57    0.10
  -6   0  -6    1.28    0.26
   7   0   6   19.27    1.18
   7   0   6   17.52    1.26
   7   0   6   20.75    1.39
  -7   0  -6   18.58    1.30
   8   0   6   31.73    1.90
   8   0   6   30.59    2.09
   8   0   6   30.10    2.00
   9   0   6   18.22    1.16
  -9   0  -6   18.57    1.28
   9   0   6   17.62    1.39
  -9   0  -6   19.70    1.60
   9   0   6   18.91    1.28
  10   0   6    0.56    0.32
 -10   0  -6    0.70    0.18
  10   0   6    0.70    0.16
 -10   0  -6    0.43    0.61
 -11   0  -6    2.14    0.53
  11   0   6    1.95    0.38
 -12   0  -6    0.23    0.35
  12   0   6    0.31    0.24
 -12  -1   6    0.08    0.29
 -12   1   6    0.07    0.32
  12   1  -6    0.29    0.10
  12   1  -6    0.05    0.21
  11  -1  -6    0.81    0.12
 -11  -1   6    0.66    0.44
 -11  -1   6    0.85    0.14
  11  -1  -6    1.26    0.18
  11   1  -6    0.59    0.28
 -11   1   6    1.02    0.42
  11   1  -6    1.11    0.17
  10  -1  -6    2.54    0.28
 -10  -1   6    2.39    0.29
  10  -1  -6    2.16    0.20
 -10  -1   6    1.41    0.45
  10   1  -6    2.30    0.27
  10   1  -6    1.92    0.38
 -10   1   6    2.13    0.51
  -9  -1   6    4.37    0.72
  -9  -1   6    5.11    0.45
   9  -1  -6    4.70    0.44
   9  -1  -6    4.62    0.34
   9   1  -6    4.46    0.71
  -9   1   6    4.55    0.36
  -9   1   6    4.44    0.74
   9   1  -6    4.59    0.43
   8  -1  -6   10.68    0.65
   8  -1  -6    9.46    0.74
  -8  -1   6   11.33    1.02
  -8  -1   6    8.84    0.75
   8   1  -6   10.25    0.74
   8   1  -6   11.11    0.65
  -8   1   6    9.17    0.67
   7  -1  -6   34.04    2.36
  -7  -1   6   34.88    2.37
   7  -1  -6   36.29    2.29
  -7  -1   6   38.38    2.28
  -7  -1   6   36.18    2.49
   7   1  -6   38.75    2.38
  -7   1   6   39.37    2.47
   7   1  -6   40.49    2.29
   7   1  -6   41.54    2.43
  -7   1   6   36.04    2.31
   6  -1  -6   21.31    1.32
  -6  -1   6   21.65    2.21
  -6  -1   6   22.00    1.32
   6   1  -6   19.15    1.38
   6   1  -6   22.65    1.33
  -6   1   6   23.34    1.49
  -5  -1   6   51.83    3.90
  -5  -1   6   44.68    3.08
   5  -1  -6   53.03    3.09
   5  -1  -6   47.28    4.00
   5   1  -6   54.73    3.09
   5   1  -6   50.82    4.19
   5   1  -6   55.60    4.16
  -4  -1   6   94.98    6.55
   4  -1  -6   93.25    6.49
   4  -1  -6   94.98    6.55
   4   1  -6   97.87    6.72
   4   1  -6  103.33    6.97
   3  -1  -6   86.47    5.47
   3  -1  -6   79.14    5.44
   3   1  -6   77.68    5.52
   3   1  -6   82.47    5.61
   2  -1  -6  157.53    9.87
  -2  -1   6  156.83    9.95
   2  -1  -6  159.86    9.59
  -2  -1   6  153.55   10.10
  -2   1   6  158.06    9.84
   2   1  -6  157.88   10.00
   1  -1  -6   81.49    5.38
   1  -1  -6   77.80    5.31
  -1  -1   6   83.80    5.40
  -1  -1   6   80.74    5.59
   1   1  -6   86.53    5.59
  -1   1   6   87.01    5.28
   1   1  -6   83.16    5.50
   0  -1   6  145.88    9.62
   0  -1   6  150.57    9.36
   0  -1  -6  146.23    9.30
   0  -1  -6  145.83    9.49
   0   1  -6  144.10    9.39
   0   1  -6  165.58    9.67
   0   1   6  145.12    9.26
  -1  -1  -6   81.33    5.75
   1  -1   6   86.96    5.88
   1  -1   6   87.73    5.59
  -1  -1  -6   88.14    5.54
  -1   1  -6   82.54    5.58
  -1   1  -6   82.17    5.80
   1   1   6   85.80    5.53
   2  -1   6  187.81   11.50
   2  -1   6  180.44   11.20
  -2  -1  -6  171.18   11.11
  -2   1  -6  167.87   11.12
   2   1   6  172.77   11.17
  -2   1  -6  177.54   11.53
   3  -1   6   78.10    5.50
   3  -1   6   81.94    5.64
  -3  -1  -6   80.23    5.44
   3   1   6   75.15    5.47
  -3   1  -6   79.63    5.87
  -3   1  -6   79.74    5.43
   4  -1   6   94.70    6.77
   4  -1   6  102.03    5.81
   4  -1   6   97.78    6.78
  -4  -1  -6   99.09    6.72
  -4   1  -6   91.72    6.57
   4   1   6   92.24    6.73
   5  -1   6   62.26    3.39
  -5  -1  -6   55.60    3.38
   5  -1   6   55.52    4.69
  -5  -1  -6   54.42    4.45
   5   1   6   47.78    4.81
  -6  -1  -6   23.09    1.59
   6  -1   6   23.66    1.56
   6  -1   6   26.54    1.49
  -6  -1  -6   23.23    1.48
   6   1   6   21.38    1.55
   6   1   6   27.24    1.70
   6   1   6   24.47    1.48
   7  -1   6   35.17    2.39
  -7  -1  -6   39.56    2.53
   7  -1   6   36.03    2.32
  -7  -1  -6   36.79    2.35
   7   1   6   40.36    2.46
   7   1   6   33.62    2.31
   7   1   6   32.45    2.22
  -7   1  -6   39.13    2.50
  -7   1  -6   36.01    2.34
   8  -1   6    9.29    0.73
   8  -1   6   10.81    0.88
  -8  -1  -6    9.44    0.78
   8  -1   6   10.63    0.65
  -8   1  -6    9.20    0.77
   8   1   6    9.03    0.73
  -9  -1  -6    6.07    0.55
   9  -1   6    5.59    0.39
  -9  -1  -6    5.10    0.91
   9  -1   6    5.22    0.49
   9  -1   6    4.16    0.63
   9   1   6    5.91    0.50
   9   1   6    7.53    0.93
  -9   1  -6    4.67    0.96
 -10  -1  -6    2.73    0.80
 -10  -1  -6    2.49    0.31
  10  -1   6    2.42    0.22
  10  -1   6    2.92    0.32
  10  -1   6    1.77    0.43
 -10   1  -6    2.45    0.61
  10   1   6    2.60    0.45
 -11  -1  -6    0.62    0.16
 -11  -1  -6    0.63    0.52
 -11   1  -6    0.59    0.46
 -12  -1  -6    0.16    0.34
  12   1   6    0.16    0.26
 -12   1  -6    0.05    0.32
  12  -2  -6    0.92    0.12
 -12  -2   6    0.45    0.26
  12   2  -6    0.74    0.23
  11  -2  -6    1.36    0.15
 -11  -2   6    1.06    0.19
 -11  -2   6    1.28    0.45
  11  -2  -6    1.42    0.18
 -11   2   6    1.03    0.16
  11   2  -6    1.39    0.16
  11   2  -6    1.20    0.32
 -11   2   6    1.34    0.38
 -10  -2   6   -0.10    0.36
 -10  -2   6    0.18    0.13
  10  -2  -6    0.08    0.09
  10  -2  -6    0.20    0.10
 -10   2   6    0.21    0.37
 -10   2   6    0.11    0.15
  10   2  -6    0.29    0.11
  10   2  -6    0.09    0.41
  -9  -2   6    1.49    0.67
   9  -2  -6    1.27    0.22
  -9  -2   6    0.80    0.19
   9  -2  -6    0.74    0.13
  -9   2   6    1.16    0.46
   9   2  -6    1.25    0.39
   9   2  -6    1.23    0.21
  -8  -2   6    2.29    0.25
   8  -2  -6    3.09    0.30
  -8  -2   6    2.93    0.55
   8  -2  -6    2.83    0.23
  -8  -2   6    2.88    0.34
   8   2  -6    1.78    0.43
  -8   2   6    2.13    0.26
   8   2  -6    2.94    0.31
  -8   2   6    2.28    0.53
  -7  -2   6    5.03    0.34
  -7  -2   6    4.22    1.80
  -7  -2   6    5.93    0.72
   7  -2  -6    5.63    0.36
  -7  -2   6    5.11    0.45
   7  -2  -6    4.87    0.43
  -7   2   6    5.17    0.63
   7   2  -6    5.74    0.58
  -7   2   6    4.80    0.39
   7   2  -6    4.80    0.43
   6  -2  -6    4.29    0.29
  -6  -2   6    4.49    0.28
  -6  -2   6    3.89    0.56
   6  -2  -6    4.85    0.40
  -6  -2   6    4.47    1.14
   6   2  -6    4.08    0.56
   6   2  -6    4.63    0.37
  -6   2   6    3.91    0.32
  -6   2   6    3.17    0.52
   5  -2  -6   35.68    2.12
  -5  -2   6   34.67    2.12
  -5  -2   6   34.16    3.17
  -4  -2   6   36.31    3.18
  -4  -2   6   36.19    2.25
   4  -2  -6   38.81    2.94
   4   2  -6   37.30    3.13
   4   2  -6   38.40    3.19
   3  -2  -6   53.30    3.67
  -3  -2   6   48.08    3.23
  -3  -2   6   52.64    4.13
   3  -2  -6   55.75    3.71
   3   2  -6   58.96    4.05
   3   2  -6   55.25    4.04
   2  -2  -6   17.99    1.27
   2  -2  -6   18.41    1.35
   2  -2  -6   18.43    1.35
   2  -2  -6   17.69    1.35
  -2  -2   6   17.40    1.80
   2   2  -6   15.21    1.57
   1  -2  -6   20.75    1.59
  -1  -2   6   22.05    1.83
  -1  -2   6   20.11    2.05
   1  -2  -6   22.85    1.86
   1   2  -6   23.74    1.98
  -1   2   6   26.79    1.59
   0  -2   6  271.40   18.42
   0  -2  -6  297.01   17.85
   0  -2   6  296.02   18.05
   0  -2  -6  286.86   18.32
   0   2   6  294.83   17.81
   0   2  -6  306.53   18.58
   0   2  -6  293.92   18.12
   1  -2   6   29.77    2.50
   1  -2   6   30.49    2.15
  -1  -2  -6   29.41    2.04
  -1   2  -6   25.08    2.11
  -1   2  -6   25.35    2.46
   1   2   6   23.00    1.97
  -2  -2  -6   17.57    1.55
   2  -2   6   16.00    1.58
   2  -2   6   15.82    1.82
  -2   2  -6   19.28    1.62
   2   2   6   19.18    1.62
  -2   2  -6   21.83    2.81
   3  -2   6   58.46    4.29
  -3  -2  -6   62.04    4.28
   3  -2   6   52.14    4.45
  -3   2  -6   58.31    4.15
   3   2   6   60.89    4.41
   4  -2   6   40.98    3.32
  -4  -2  -6   34.74    2.35
   4  -2   6   41.29    2.37
   4  -2   6   40.23    3.32
   5  -2   6   29.87    1.82
  -5  -2  -6   30.05    1.82
  -6  -2  -6    4.83    0.42
   6  -2   6    4.01    0.30
  -6  -2  -6    4.13    0.30
   6   2   6    4.18    0.56
  -6   2  -6    4.25    0.34
   6   2   6    4.89    0.45
  -6   2  -6    4.25    0.73
  -7  -2  -6    5.16    0.37
   7  -2   6    5.36    0.46
  -7  -2  -6    5.65    0.52
  -7  -2  -6    5.51    0.88
   7  -2   6    5.06    0.38
   7   2   6    5.61    0.46
  -7   2  -6    5.57    0.87
  -7   2  -6    5.03    0.40
   7   2   6    5.85    0.68
   8  -2   6    2.47    0.24
   8  -2   6    2.32    0.31
  -8  -2  -6    2.06    0.57
  -8  -2  -6    3.13    0.39
  -8  -2  -6    2.85    0.23
   8   2   6    3.23    0.34
   8   2   6    3.32    0.66
  -8   2  -6    2.08    0.24
  -8   2  -6    2.95    0.63
  -9  -2  -6    0.86    0.19
  -9  -2  -6    0.68    0.21
  -9  -2  -6    0.71    0.69
   9  -2   6    1.43    0.24
   9  -2   6    0.93    0.14
  -9   2  -6    1.09    0.53
   9   2   6    0.80    0.43
  10  -2   6    0.12    0.09
 -10  -2  -6    0.16    0.15
 -10  -2  -6    0.09    0.43
  10   2   6    0.22    0.30
 -10   2  -6    0.01    0.42
 -11  -2  -6    1.52    0.22
 -11  -2  -6    1.18    0.49
  11  -2   6    1.51    0.18
 -11   2  -6    1.04    0.42
  11   2   6    1.59    0.37
 -12  -2  -6    0.28    0.23
  12   2   6    0.61    0.22
 -12   2  -6    0.32    0.11
 -11  -3   6    0.12    0.10
  11  -3  -6    0.17    0.08
 -11  -3   6    0.35    0.28
  11  -3  -6    0.20    0.09
  11   3  -6    0.23    0.24
  10  -3  -6    0.44    0.10
 -10  -3   6    0.31    0.14
 -10  -3   6    0.58    0.40
  10  -3  -6    0.48    0.11
 -10   3   6    0.32    0.11
  10   3  -6    0.44    0.29
  -9  -3   6    0.88    0.48
   9  -3  -6    1.23    0.20
   9  -3  -6    1.64    0.17
  -9  -3   6    1.63    0.14
  -9  -3   6    1.56    0.27
  -9   3   6    1.36    0.19
  -9   3   6    1.39    0.22
   9   3  -6    1.15    0.35
  -9   3   6    1.41    0.36
   8  -3  -6   18.24    1.07
  -8  -3   6   17.45    1.05
  -8  -3   6   15.32    1.33
   8  -3  -6   17.93    1.16
  -8  -3   6   17.25    1.18
   8   3  -6   16.45    1.13
   8   3  -6   15.58    1.25
  -8   3   6   15.69    1.25
  -8   3   6   18.16    1.12
  -7  -3   6    2.18    0.29
  -7  -3   6    2.46    0.58
  -7  -3   6    2.05    0.20
   7  -3  -6    1.59    0.24
   7  -3  -6    1.76    0.19
   7   3  -6    2.49    0.26
   7   3  -6    2.64    0.48
  -7   3   6    2.54    0.28
  -7   3   6    2.39    0.45
   6  -3  -6    7.14    0.47
  -6  -3   6    7.39    0.46
  -6   3   6    7.18    0.53
   6   3  -6    7.38    0.71
   6   3  -6    6.99    0.54
  -5  -3   6    6.09    0.38
  -5  -3   6    5.55    1.28
   5   3  -6    5.36    0.46
  -5   3   6    6.20    0.44
  -4  -3   6   18.63    1.17
  -4  -3   6   21.00    2.42
  -4   3   6   19.44    1.22
  -3  -3   6   36.24    3.28
  -3  -3   6   30.50    1.95
   2  -3  -6   88.04    5.87
   2  -3  -6   89.55    6.00
  -2  -3   6  100.64    8.08
  -2  -3   6   86.68    5.42
  -1  -3   6   19.75    2.17
   1   3  -6   18.63    1.77
   0  -3   6   84.75    6.42
   0  -3   6   84.29    5.77
   0   3  -6   91.51    5.92
   1  -3   6   17.50    1.54
   1  -3   6   15.35    1.99
   1   3   6   18.40    1.34
  -1   3  -6   19.07    1.65
   2  -3   6   79.11    6.12
   2  -3   6   85.03    6.53
  -2   3  -6   99.70    5.99
   3  -3   6   25.08    1.68
   3  -3   6   28.86    2.35
   3  -3   6   27.52    2.81
  -3   3  -6   31.86    2.58
  -4  -3  -6   20.66    1.18
   4  -3   6   19.28    2.23
   4  -3   6   20.65    1.18
  -4   3  -6   18.00    1.22
   4   3   6   17.47    1.28
  -5  -3  -6    6.28    0.61
  -5  -3  -6    6.76    0.46
   5  -3   6    7.20    0.47
   5  -3   6    9.26    1.67
  -5   3  -6    7.39    0.52
  -5   3  -6    7.54    0.79
   5   3   6    7.71    0.68
   6  -3   6    7.21    0.59
  -6  -3  -6    7.60    0.49
  -6  -3  -6    8.05    0.63
   6  -3   6    7.33    0.51
   6   3   6    7.84    0.76
  -6   3  -6    7.99    0.56
  -6   3  -6    7.18    0.85
   7  -3   6    2.63    0.28
  -7  -3  -6    2.00    0.32
   7  -3   6    1.99    0.26
   7   3   6    1.99    0.42
  -7   3  -6    1.79    0.23
  -7   3  -6    2.41    0.54
  -8  -3  -6   17.97    1.26
   8  -3   6   18.04    1.23
  -8  -3  -6   17.71    1.10
   8  -3   6   17.81    1.11
  -8   3  -6   17.09    1.14
  -8   3  -6   17.25    1.42
   8   3   6   17.51    1.35
  -9  -3  -6    1.97    0.32
   9  -3   6    1.72    0.19
  -9  -3  -6    0.90    0.59
  -9   3  -6    1.62    0.20
  -9   3  -6    1.32    0.48
   9   3   6    1.36    0.40
  10  -3   6    0.47    0.11
 -10  -3  -6    0.35    0.16
 -10  -3  -6    0.56    0.43
 -10   3  -6    0.29    0.48
 -10   3  -6    0.37    0.13
  10   3   6    0.74    0.31
 -11  -3  -6    0.18    0.11
  11  -3   6    0.19    0.07
 -11  -3  -6    0.02    0.38
 -11   3  -6    0.24    0.09
  11   3   6    0.11    0.25
  11   4  -6    0.04    0.17
  10  -4  -6    0.51    0.10
 -10  -4   6    0.68    0.16
  10   4  -6    0.61    0.25
 -10   4   6    0.71    0.12
  -9  -4   6    0.60    0.16
   9  -4  -6    0.60    0.15
  -9  -4   6    0.65    0.10
   9  -4  -6    0.85    0.13
   9   4  -6    0.57    0.30
  -9   4   6    0.62    0.12
  -9   4   6    0.42    0.14
   8  -4  -6    0.68    0.11
  -8  -4   6    0.90    0.21
  -8  -4   6    0.69    0.10
  -8   4   6    0.72    0.14
  -8   4   6    0.62    0.16
   8   4  -6    0.68    0.34
  -7  -4   6    3.53    0.37
   7  -4  -6    3.53    0.26
  -7  -4   6    3.02    0.23
  -7   4   6    3.61    0.34
  -7   4   6    2.99    0.32
   7   4  -6    2.72    0.55
  -6  -4   6    1.36    0.13
  -6   4   6    1.20    0.21
  -6   4   6    1.31    0.24
   6   4  -6    0.95    0.30
   5  -4  -6    6.86    0.51
  -5  -4   6    8.46    0.51
   5   4  -6    7.84    0.76
  -5   4   6    8.84    0.61
  -5   4   6    8.42    0.61
  -4  -4   6   13.67    0.87
  -4   4   6   14.91    0.96
  -4   4   6   14.16    0.98
  -3  -4   6    1.08    0.11
  -3  -4   6    1.79    0.92
  -3   4   6    1.05    0.18
  -3   4   6    1.56    0.27
  -2  -4   6   12.26    1.93
   2  -4  -6    9.40    1.28
  -2  -4   6    9.47    0.61
  -2   4   6   10.00    0.71
  -1  -4   6    5.89    1.37
   1  -4  -6    4.55    1.03
  -1  -4   6    4.87    0.32
   0  -4  -6    1.13    0.61
   0  -4   6    0.15    0.55
   0  -4   6    1.14    0.11
   0   4  -6    0.90    0.19
   0   4  -6    1.00    0.19
   1  -4   6    4.47    1.21
  -1   4  -6    7.01    0.48
  -1   4  -6    6.53    0.50
   2  -4   6    7.64    0.53
   2  -4   6    9.50    1.69
  -2  -4  -6    7.55    0.53
  -2   4  -6    9.64    0.60
  -2   4  -6    9.50    0.63
  -3  -4  -6    1.36    0.11
   3  -4   6    1.14    0.12
  -3   4  -6    1.22    0.20
  -3   4  -6    1.35    0.21
   3   4   6    0.82    0.23
  -4  -4  -6   15.44    0.94
  -4  -4  -6   15.36    1.07
   4  -4   6   15.50    0.96
   4  -4   6   16.78    2.45
  -4   4  -6   14.98    1.09
  -4   4  -6   15.28    1.06
  -4   4  -6   15.21    1.01
   4   4   6   15.05    1.09
  -5  -4  -6    8.29    0.51
  -5  -4  -6    7.63    0.63
   5  -4   6    7.27    0.52
  -5   4  -6    8.46    0.59
  -5   4  -6    6.47    0.70
  -5   4  -6    9.29    0.66
  -6  -4  -6    1.13    0.14
   6  -4   6    1.26    0.17
  -6  -4  -6    1.35    0.26
   6   4   6    1.46    0.43
  -6   4  -6    1.66    0.27
  -6   4  -6    1.75    0.24
  -6   4  -6    1.51    0.34
   7  -4   6    3.33    0.30
  -7  -4  -6    4.42    0.43
  -7  -4  -6    3.77    0.27
  -7   4  -6    3.47    0.35
  -7   4  -6    3.53    0.40
   7   4   6    3.69    0.64
   8  -4   6    0.68    0.13
  -8  -4  -6    0.91    0.23
  -8  -4  -6    0.86    0.14
   8   4   6    0.63    0.36
  -8   4  -6    0.66    0.19
  -8   4  -6    0.73    0.16
   9  -4   6    0.75    0.12
  -9  -4  -6    0.60    0.17
   9   4   6    0.71    0.36
  -9   4  -6    0.48    0.13
  -9   4  -6    0.41    0.15
  10  -4   6    0.65    0.11
 -10  -4  -6    0.66    0.16
  10   4   6    0.30    0.28
 -10   4  -6    0.51    0.12
  -9  -5   6    0.13    0.09
   9  -5  -6    0.26    0.08
  -9  -5   6    0.39    0.13
   9   5  -6    0.20    0.22
  -9   5   6    0.50    0.12
  -8  -5   6    1.14    0.12
  -8  -5   6    1.24    0.22
   8  -5  -6    0.99    0.13
   8   5  -6    0.65    0.29
  -8   5   6    1.07    0.15
  -7  -5   6    0.10    0.07
  -7  -5   6    0.00    0.10
   7  -5  -6    0.10    0.08
  -7   5   6    0.13    0.14
  -7   5   6    0.05    0.09
   7   5  -6    0.08    0.27
   6  -5  -6    3.16    0.25
  -6  -5   6    3.35    0.36
  -6  -5   6    3.41    0.24
  -6   5   6    3.78    0.34
  -6   5   6    3.49    0.35
   6   5  -6    2.74    0.53
  -5  -5   6    2.42    0.18
  -5   5   6    2.39    0.28
   5   5  -6    2.16    0.41
  -5   5   6    2.25    0.29
  -4  -5   6    8.53    0.51
  -4   5   6    7.72    0.60
  -4   5   6    7.77    0.61
  -3  -5   6    2.27    0.17
  -3   5   6    2.48    0.28
   3   5  -6    2.18    0.41
  -2  -5   6    4.36    0.33
   2   5  -6    5.42    0.46
   2   5  -6    5.56    0.49
  -1  -5   6    3.14    0.22
   1   5  -6    3.14    0.33
  -1   5   6    3.05    0.30
   0  -5   6    0.07    0.05
   0  -5  -6   -0.31    1.53
   0   5  -6    0.14    0.11
   1  -5   6    2.62    0.21
  -1   5  -6    3.23    0.30
   2  -5   6    4.39    0.32
  -2  -5  -6    5.24    0.31
  -2   5  -6    4.66    0.43
  -2   5  -6    4.67    0.42
   3  -5   6    2.40    0.21
  -3  -5  -6    2.59    0.18
  -3   5  -6    2.57    0.29
  -3   5  -6    2.50    0.31
  -4  -5  -6    8.25    0.52
   4  -5   6    7.51    0.53
  -4   5  -6    8.23    0.65
  -4   5  -6    8.45    0.61
  -5  -5  -6    2.40    0.20
  -5  -5  -6    2.63    0.31
   5  -5   6    2.19    0.22
  -5   5  -6    2.96    0.34
  -5   5  -6    2.93    0.31
   6  -5   6    3.38    0.27
  -6  -5  -6    3.42    0.39
  -6  -5  -6    3.55    0.26
  -6   5  -6    3.57    0.34
   6   5   6    2.38    0.48
  -6   5  -6    3.59    0.38
   7  -5   6    0.21    0.10
  -7  -5  -6    0.18    0.09
  -7  -5  -6    0.02    0.12
  -7   5  -6    0.23    0.14
   7   5   6    0.08    0.28
  -7   5  -6    0.27    0.15
  -8  -5  -6    1.41    0.25
   8  -5   6    0.98    0.15
  -8  -5  -6    1.17    0.14
  -8   5  -6    0.92    0.23
   8   5   6    0.62    0.27
  -8   5  -6    0.79    0.17
  -9  -5  -6    0.20    0.12
   9  -5   6    0.36    0.08
  -9  -5  -6    0.18    0.13
  -9   5  -6    0.24    0.16
  -9   5  -6    0.11    0.09
  -8  -6   6    0.16    0.09
  -8  -6   6    0.18    0.06
  -8   6   6    0.26    0.10
  -7  -6   6    1.30    0.19
  -7  -6   6    1.29    0.18
  -7   6   6    1.43    0.20
  -6  -6   6    2.70    0.27
  -6  -6   6    2.47    0.19
  -6   6   6    2.57    0.28
  -5  -6   6    0.82    0.17
  -5  -6   6    0.98    0.12
  -4  -6   6    1.99    0.15
  -4  -6   6    1.46    0.23
  -2  -6   6    0.88    0.10
  -1  -6   6    1.54    0.14
   1   6  -6    1.75    0.32
  -1   6   6    1.68    0.22
   0  -6   6    0.63    0.09
   0   6  -6    0.63    0.22
   1  -6   6    1.54    0.14
  -1   6  -6    1.60    0.25
   2  -6   6    0.91    0.11
  -2   6  -6    0.85    0.19
   3  -6   6    2.49    0.20
  -3  -6  -6    2.27    0.18
  -3   6  -6    2.39    0.28
   4  -6   6    1.95    0.17
  -4   6  -6    1.85    0.26
  -4   6  -6    2.13    0.30
  -5  -6  -6    0.94    0.13
   5  -6   6    1.11    0.12
  -5   6  -6    0.64    0.15
  -5   6  -6    1.03    0.20
  -6  -6  -6    2.54    0.28
  -6  -6  -6    2.47    0.20
   6  -6   6    2.12    0.19
  -6   6  -6    2.47    0.26
  -6   6  -6    2.76    0.29
   7  -6   6    1.01    0.12
  -7  -6  -6    1.31    0.20
  -7  -6  -6    1.54    0.18
  -7   6  -6    1.33    0.20
  -7   6  -6    1.31    0.19
  -8   6  -6    0.14    0.13
  -6  -7   6    1.25    0.12
  -6   7   6    1.10    0.15
  -5  -7   6    0.13    0.05
  -5   7   6    0.12    0.12
  -4  -7   6    0.05    0.05
  -4   7   6    0.01    0.12
  -3  -7   6    0.30    0.07
  -3   7   6    0.19    0.13
  -2  -7   6    0.20    0.06
  -2   7   6    0.18    0.11
  -1  -7   6    0.07    0.05
   0  -7   6    0.08    0.06
   0   7  -6   -0.17    0.28
   1  -7   6    0.15    0.05
  -1   7  -6    0.30    0.41
   2  -7   6    0.00    0.03
  -2   7  -6   -0.04    0.33
  -3  -7  -6    0.26    0.06
  -3   7  -6    0.40    0.24
  -4   7  -6    0.19    0.19
  -5  -7  -6    0.14    0.07
  -5   7  -6    0.13    0.19
  -6   7  -6    1.40    0.23
  12   0  -7    1.13    0.15
 -12   0   7    0.88    0.32
  11   0  -7    1.61    0.36
  11   0  -7    1.99    0.23
 -11   0   7    1.60    0.49
  10   0  -7    1.39    0.35
  10   0  -7    1.88    0.25
  10   0  -7    1.99    0.25
   9   0  -7    4.68    0.33
  -9   0   7    5.41    0.71
   9   0  -7    4.40    0.42
  -9   0   7    4.10    0.40
   9   0  -7    4.19    0.59
  -8   0   7   13.52    1.09
   8   0  -7   10.66    0.84
   8   0  -7   12.12    0.74
   8   0  -7   10.84    0.99
   7   0  -7   55.12    3.43
  -7   0   7   55.64    3.51
  -7   0   7   58.15    3.60
   7   0  -7   62.46    3.63
   7   0  -7   51.71    3.49
   6   0  -7   27.93    1.63
   6   0  -7   22.83    1.68
  -6   0   7   29.49    1.78
  -5   0   7    2.80    0.57
   5   0  -7    1.60    0.63
   5   0  -7    3.15    0.21
   5   0  -7    2.93    0.88
  -4   0   7   40.16    2.79
   4   0  -7   34.62    2.93
   4   0  -7   35.83    2.99
   3   0  -7  698.00   43.67
  -3   0   7  734.36   43.59
  -2   0   7  199.52   12.07
  -2   0   7  188.56   12.14
   2   0  -7  190.53   11.96
   2   0  -7  191.39   12.11
   1   0  -7  455.87   27.79
  -1   0   7  432.76   27.95
  -1   0   7  457.96   27.73
   1   0  -7  472.70   27.83
   0   0   7    0.03    0.10
   0   0   7    0.13    0.19
   0   0  -7    0.03    0.23
   0   0  -7    0.00    0.14
  -1   0  -7  461.56   27.41
   1   0   7  412.57   27.58
  -1   0  -7  460.21   27.73
   1   0   7  454.78   27.39
   2   0   7  189.25   12.35
  -2   0  -7  194.45   12.33
  -2   0  -7  207.95   12.84
   2   0   7  190.68   12.59
  -3   0  -7  683.01   42.66
  -3   0  -7  729.75   43.51
   3   0   7  682.06   42.74
  -4   0  -7   26.32    2.36
   4   0   7   26.60    2.48
  -5   0  -7    1.49    0.69
   5   0   7    3.11    0.22
  -5   0  -7    3.12    0.25
  -6   0  -7   31.10    2.07
   6   0   7   27.36    1.90
  -6   0  -7   28.43    1.93
  -6   0  -7   31.38    1.83
   6   0   7   31.07    1.83
   7   0   7   66.81    3.79
  -7   0  -7   61.09    3.81
   7   0   7   50.10    3.64
  -7   0  -7   54.36    3.67
   7   0   7   61.16    3.56
   8   0   7    8.09    0.64
  -8   0  -7    7.83    0.66
   9   0   7    4.87    0.64
  -9   0  -7    6.62    1.08
   9   0   7    4.61    0.44
  -9   0  -7    4.36    0.45
   9   0   7    4.86    0.34
  10   0   7    0.95    0.37
 -10   0  -7    1.89    0.26
 -10   0  -7    1.36    0.60
 -11   0  -7    1.72    0.67
  11   0   7    1.31    0.39
 -12   0  -7    1.18    0.35
  12   0   7    0.66    0.23
 -12  -1   7    0.39    0.28
  12  -1  -7    0.50    0.10
  12   1  -7    0.41    0.09
 -12   1   7    0.49    0.30
  12   1  -7    0.35    0.22
 -11  -1   7    0.16    0.37
  11  -1  -7    0.07    0.09
  11  -1  -7    0.01    0.07
  11   1  -7    0.10    0.08
  11   1  -7    0.07    0.25
 -11   1   7   -0.08    0.37
 -10  -1   7    2.21    0.63
  10  -1  -7    1.94    0.19
  10  -1  -7    1.94    0.26
 -10  -1   7    1.95    0.27
  10   1  -7    2.12    0.26
 -10   1   7    2.10    0.52
   9  -1  -7    6.98    0.50
  -9  -1   7    7.33    0.84
  -9  -1   7    8.47    0.62
   9   1  -7    8.63    0.61
  -9   1   7    7.30    0.53
   9   1  -7    7.31    0.79
  -9   1   7    7.38    0.83
   8  -1  -7   12.96    0.83
  -8  -1   7   11.82    0.92
   8  -1  -7   11.72    0.91
  -8   1   7   15.24    1.14
   8   1  -7   13.98    1.02
   8   1  -7   14.47    0.83
  -8   1   7   13.06    0.89
   8   1  -7   11.48    0.90
  -7  -1   7    6.29    0.54
  -7  -1   7    7.15    0.74
   7  -1  -7    7.56    0.46
   7  -1  -7    6.29    0.52
  -7   1   7    8.21    0.75
   7   1  -7    7.28    0.46
   7   1  -7    5.92    0.52
   6  -1  -7    5.10    0.41
  -6  -1   7    4.86    0.64
  -6  -1   7    7.42    1.19
   6  -1  -7    5.47    0.37
  -6  -1   7    4.93    0.34
  -6   1   7    5.92    0.74
   6   1  -7    5.62    0.36
  -5  -1   7   38.81    2.35
   5  -1  -7   41.16    3.36
  -5  -1   7   43.28    3.30
   5  -1  -7   37.43    2.35
   5   1  -7   39.50    3.36
   5   1  -7   35.85    2.35
   4  -1  -7   36.25    2.90
  -4  -1   7   32.73    2.21
  -4  -1   7   36.05    2.98
   4  -1  -7   35.42    2.91
   4   1  -7   42.25    3.19
   4   1  -7   39.94    3.06
  -3  -1   7   32.75    2.64
   3  -1  -7   34.51    2.52
   3  -1  -7   34.07    2.50
   3   1  -7   27.34    2.51
  -2  -1   7   95.51    6.23
  -2  -1   7   86.30    6.00
   2  -1  -7   84.37    5.92
   2  -1  -7   87.05    5.70
   2   1  -7   98.11    6.14
  -2   1   7   96.10    5.91
  -1  -1   7  287.09   18.03
   1  -1  -7  308.24   18.05
   1  -1  -7  296.04   17.95
  -1  -1   7  273.32   18.23
  -1   1   7  292.63   18.00
   1   1  -7  286.69   18.06
   1   1  -7  297.41   18.20
   0  -1  -7  168.81   11.35
   0  -1   7  188.84   11.69
   0  -1   7  185.82   11.32
   0  -1  -7  188.06   11.50
   0   1  -7  151.85   11.89
   0   1   7  180.22   11.21
   0   1  -7  196.75   11.66
   1  -1   7  277.56   18.97
   1  -1   7  298.89   18.38
  -1  -1  -7  300.20   18.31
  -1  -1  -7  287.12   18.61
  -1   1  -7  299.59   18.38
  -1   1  -7  316.89   18.73
   1   1   7  294.13   18.29
  -2  -1  -7   97.31    6.08
   2  -1   7   81.64    6.29
   2  -1   7   87.09    6.08
  -2  -1  -7   99.50    6.55
   2   1   7   94.98    6.10
  -2   1  -7   86.72    6.42
  -2   1  -7   88.11    6.05
   3  -1   7   27.27    2.60
   3  -1   7   30.72    2.56
  -3  -1  -7   28.82    2.46
  -3   1  -7   32.19    2.48
   3   1   7   30.33    2.54
   4  -1   7   47.19    3.62
  -4  -1  -7   43.68    3.46
   4  -1   7   48.71    3.67
  -4  -1  -7   40.58    2.60
   4  -1   7   43.38    2.61
  -4   1  -7   39.67    3.36
   4   1   7   40.53    3.50
  -5  -1  -7   31.38    1.99
   5  -1   7   30.27    1.99
  -5  -1  -7   36.23    3.14
   5  -1   7   34.03    3.19
   5   1   7   36.15    3.28
   6  -1   7    5.60    0.45
   6  -1   7    5.35    0.44
   6   1   7    6.30    0.46
   6   1   7    4.61    0.59
  -6   1  -7    5.20    1.15
  -7  -1  -7    8.83    0.94
   7  -1   7    7.29    0.49
   7  -1   7    7.76    0.96
  -7  -1  -7    6.94    0.60
   7  -1   7    6.53    0.56
  -7   1  -7    6.60    0.59
   7   1   7    7.24    0.57
  -7   1  -7    8.34    0.94
  -8  -1  -7   15.51    1.36
   8  -1   7   15.91    1.13
  -8  -1  -7   16.17    0.94
  -8  -1  -7   13.86    1.06
   8  -1   7   14.76    0.92
   8  -1   7   13.60    1.02
   8   1   7   14.30    1.18
   8   1   7   11.75    1.00
  -8   1  -7   15.48    1.40
   9  -1   7    8.61    0.53
  -9  -1  -7    7.74    0.68
   9  -1   7    8.52    0.65
   9  -1   7    6.22    0.75
  -9  -1  -7    9.32    1.26
   9   1   7    8.54    0.65
   9   1   7    7.08    0.85
  -9   1  -7    7.09    1.05
 -10  -1  -7    2.22    0.30
 -10  -1  -7    2.16    0.65
  10  -1   7    2.08    0.43
  10  -1   7    1.46    0.24
  10   1   7    2.36    0.44
 -10   1  -7    2.46    0.63
 -11  -1  -7    0.16    0.11
  11   1   7    0.17    0.31
 -11   1  -7   -0.03    0.39
 -12  -1  -7    0.44    0.33
  12   1   7    0.51    0.24
 -12   1  -7    0.30    0.33
  12  -2  -7    0.12    0.06
 -12  -2   7    0.04    0.20
  12   2  -7    0.11    0.20
  11  -2  -7    0.63    0.11
 -11  -2   7    0.72    0.15
 -11  -2   7    0.41    0.38
  11  -2  -7    1.10    0.16
 -11   2   7    0.91    0.13
 -11   2   7    0.25    0.31
  11   2  -7    0.83    0.29
  11   2  -7    0.80    0.13
  10  -2  -7    0.28    0.12
 -10  -2   7    0.32    0.14
  10  -2  -7    0.27    0.10
 -10  -2   7    0.23    0.40
  10   2  -7    0.33    0.10
  10   2  -7    0.26    0.28
 -10   2   7    0.19    0.37
   9  -2  -7    0.33    0.09
  -9  -2   7    0.13    0.17
  -9  -2   7    0.32    0.67
   9   2  -7    0.31    0.41
  -9   2   7   -0.06    0.57
  -9   2   7    0.08    0.12
  -8  -2   7    1.72    0.19
  -8  -2   7    1.35    0.26
   8  -2  -7    1.25    0.17
   8  -2  -7    1.49    0.22
  -8  -2   7    0.80    0.40
  -8   2   7    1.02    0.43
  -8   2   7    1.41    0.20
   8   2  -7    1.83    0.26
  -7  -2   7    3.18    0.26
  -7  -2   7    3.81    0.66
   7  -2  -7    3.76    0.27
  -7   2   7    4.35    0.32
   7   2  -7    4.15    0.36
  -6  -2   7    8.73    1.69
   6  -2  -7    9.52    0.65
  -6  -2   7   11.20    0.64
   6  -2  -7    9.09    0.71
  -6  -2   7   11.71    1.02
  -6   2   7    9.95    0.68
   6   2  -7   10.39    0.73
  -6   2   7   11.09    0.86
  -5  -2   7   29.85    3.00
   5  -2  -7   31.75    1.86
  -5  -2   7   29.84    1.85
   4  -2  -7    9.89    1.22
  -4  -2   7   10.74    1.43
  -4  -2   7   10.42    0.61
   4   2  -7    7.16    1.31
  -3  -2   7   68.75    5.20
  -3  -2   7   67.37    4.16
   3  -2  -7   70.56    4.67
   3   2  -7   68.96    5.01
   3   2  -7   69.81    5.02
   2  -2  -7   30.86    2.39
  -2  -2   7   27.83    2.63
   2  -2  -7   30.85    2.17
  -2  -2   7   30.84    2.45
   2  -2  -7   30.30    2.13
   2   2  -7   30.59    2.50
   1  -2  -7  486.03   28.94
  -1  -2   7  469.18   29.18
   1  -2  -7  454.25   29.21
  -1   2   7  494.24   28.87
   0  -2  -7   12.96    1.10
   0  -2   7   12.01    1.48
   0  -2  -7   13.13    1.39
   0  -2   7   11.99    1.20
   0   2   7   14.11    1.09
   0   2  -7   13.54    1.31
  -1  -2  -7  483.08   29.35
  -1  -2  -7  468.89   29.91
   1  -2   7  481.58   29.48
   1  -2   7  462.12   29.94
  -1   2  -7  507.28   29.58
  -2  -2  -7   33.51    3.15
   2  -2   7   28.95    2.84
   2  -2   7   32.34    2.59
  -2   2  -7   35.90    2.64
   2   2   7   31.46    2.53
   3  -2   7   70.59    5.12
  -3  -2  -7   68.92    5.08
   3  -2   7   75.87    5.47
  -3   2  -7   72.98    5.04
   3   2   7   67.32    5.12
   4  -2   7    9.33    1.41
   4  -2   7    9.07    0.57
   4  -2   7    9.49    1.34
  -4  -2  -7    8.59    0.56
  -5  -2  -7   29.14    1.83
   5  -2   7   30.29    1.84
  -5   2  -7   30.62    2.07
   5   2   7   30.59    1.95
  -6  -2  -7   12.49    0.77
  -6  -2  -7   11.41    0.89
   6  -2   7   13.24    0.88
   6  -2   7   11.96    0.79
   6   2   7   12.72    0.98
  -6   2  -7   11.73    0.81
  -6   2  -7   13.55    1.13
  -7  -2  -7    4.56    0.33
   7  -2   7    5.10    0.35
  -7  -2  -7    4.47    0.80
   7  -2   7    4.15    0.41
  -7  -2  -7    4.43    0.50
   7   2   7    4.70    0.72
  -7   2  -7    4.92    0.82
   8  -2   7    1.94    0.20
  -8  -2  -7    0.85    0.49
  -8   2  -7    1.52    0.21
   8   2   7    1.67    0.47
  -8   2  -7    1.26    0.55
   9  -2   7    0.40    0.31
  -9  -2  -7    0.32    0.20
  -9  -2  -7    0.54    0.17
   9  -2   7    0.28    0.10
  -9  -2  -7    0.26    0.51
   9   2   7    0.15    0.40
  -9   2  -7    0.49    0.52
 -10  -2  -7    0.52    0.48
 -10  -2  -7    0.47    0.17
  10  -2   7    0.19    0.09
  10   2   7    0.23    0.34
 -10   2  -7    0.30    0.44
 -11  -2  -7    0.56    0.39
 -11  -2  -7    0.57    0.15
  11  -2   7    0.75    0.11
 -11   2  -7    0.48    0.40
  11   2   7    0.65    0.34
 -12  -2  -7   -0.05    0.20
  12   2   7    0.09    0.20
 -12   2  -7    0.00    0.05
 -11  -3   7    0.17    0.10
  11  -3  -7    0.28    0.08
 -11  -3   7    0.50    0.26
  11  -3  -7    0.14    0.07
  11   3  -7    0.12    0.23
 -10  -3   7    1.41    0.22
  10  -3  -7    1.08    0.15
 -10  -3   7    0.70    0.35
  10  -3  -7    1.03    0.16
 -10   3   7    1.00    0.15
  10   3  -7    0.96    0.31
 -10   3   7    0.88    0.15
  -9  -3   7    1.50    0.46
   9  -3  -7    2.42    0.26
  -9  -3   7    2.23    0.30
   9  -3  -7    1.72    0.19
   9   3  -7    2.38    0.55
  -9   3   7    2.27    0.24
  -9   3   7    2.08    0.42
  -9   3   7    2.16    0.23
  -8  -3   7    1.52    0.15
  -8  -3   7    1.44    0.51
   8  -3  -7    1.84    0.18
   8  -3  -7    1.64    0.23
  -8  -3   7    1.44    0.27
  -8   3   7    1.29    0.39
   8   3  -7    1.66    0.22
  -8   3   7    1.88    0.27
   8   3  -7    0.90    0.34
  -7  -3   7    3.68    0.25
  -7  -3   7    3.67    0.65
   7  -3  -7    3.57    0.33
  -7   3   7    2.56    0.55
   7   3  -7    3.42    0.33
  -7   3   7    3.20    0.34
  -7   3   7    3.54    0.32
   7   3  -7    3.58    0.52
  -6  -3   7   15.29    0.92
   6  -3  -7   15.96    0.93
  -6   3   7   12.44    1.10
  -6   3   7   15.56    0.99
   6   3  -7   16.30    1.15
   6   3  -7   14.16    1.00
  -6   3   7   14.70    1.02
   5  -3  -7   28.44    1.61
  -5  -3   7   28.05    1.61
  -5  -3   7   24.36    3.82
   5   3  -7   26.23    1.68
  -5   3   7   23.10    1.70
  -5   3   7   26.47    1.70
  -5   3   7   26.25    1.65
  -4  -3   7   11.81    1.86
  -4  -3   7   12.29    0.73
  -4   3   7   11.04    0.80
  -3  -3   7    2.70    0.19
  -3  -3   7    2.61    0.88
  -2  -3   7   19.12    1.21
   2  -3  -7   19.93    1.79
   2  -3  -7   19.94    1.60
  -2  -3   7   22.38    2.38
  -1  -3   7   90.44    6.20
  -1  -3   7   87.91    6.75
   1  -3  -7   98.03    6.47
  -1  -3   7   83.33    5.44
   1   3  -7   94.19    6.30
   0  -3   7   77.88    5.29
   0  -3   7   70.94    5.89
   0   3  -7   82.07    5.44
   1  -3   7   99.82    6.78
   1  -3   7  101.15    7.52
  -1   3  -7  107.34    6.95
   2  -3   7   17.55    2.25
   2  -3   7   20.05    1.85
  -2   3  -7   22.61    1.93
   3  -3   7    3.27    0.23
   3  -3   7    3.85    1.07
  -3  -3  -7    3.34    0.22
  -4  -3  -7   14.25    0.89
   4  -3   7   14.11    1.86
   4  -3   7   15.02    0.90
  -4   3  -7   13.43    0.94
   4   3   7   14.89    1.04
  -4   3  -7   15.02    1.15
   5  -3   7   31.92    3.03
   5  -3   7   27.21    1.69
  -5  -3  -7   24.10    1.78
  -5  -3  -7   26.37    1.68
  -5   3  -7   27.18    1.72
  -5   3  -7   30.24    1.93
   5   3   7   28.69    1.83
   6  -3   7   17.26    1.18
  -6  -3  -7   17.39    1.06
   6  -3   7   16.81    1.07
  -6  -3  -7   18.13    1.21
   6   3   7   17.79    1.28
  -6   3  -7   16.26    1.37
  -6   3  -7   16.01    1.10
  -7  -3  -7    4.57    0.32
  -7  -3  -7    5.21    0.49
   7  -3   7    4.52    0.37
  -7   3  -7    4.03    0.37
   7   3   7    4.34    0.67
  -7   3  -7    3.79    0.77
   8  -3   7    2.01    0.22
  -8  -3  -7    2.10    0.20
  -8  -3  -7    2.60    0.36
  -8   3  -7    1.74    0.56
  -8   3  -7    1.72    0.24
  -9  -3  -7    2.25    0.34
   9  -3   7    2.20    0.21
  -9  -3  -7    1.66    0.31
   9   3   7    2.09    0.43
  -9   3  -7    2.17    0.20
  -9   3  -7    1.60    0.51
 -10  -3  -7    0.60    0.40
  10   3   7    0.59    0.35
 -10   3  -7    0.67    0.54
 -10   3  -7    0.56    0.14
 -11  -3  -7    0.06    0.11
  11  -3   7    0.23    0.07
 -11   3  -7    0.20    0.08
  11   3   7    0.38    0.25
 -10  -4   7    0.26    0.12
  10  -4  -7    0.30    0.08
 -10   4   7    0.29    0.11
  10   4  -7    0.04    0.22
   9  -4  -7    1.36    0.16
  -9  -4   7    1.41    0.23
  -9  -4   7    1.29    0.14
  -9   4   7    1.21    0.20
   9   4  -7    0.99    0.30
  -9   4   7    0.95    0.16
  -8  -4   7    0.98    0.21
  -8  -4   7    0.92    0.13
  -8   4   7    0.89    0.16
   8   4  -7    0.96    0.38
  -8   4   7    1.31    0.21
   7  -4  -7    5.55    0.40
  -7  -4   7    5.87    0.39
  -7  -4   7    6.00    0.51
   7   4  -7    5.14    0.66
  -7   4   7    6.61    0.48
   6  -4  -7    1.32    0.12
  -6  -4   7    1.16    0.12
   6   4  -7    1.03    0.29
  -6   4   7    0.99    0.18
  -5  -4   7    2.32    0.19
   5  -4  -7    2.64    0.19
  -5   4   7    2.58    0.31
   5   4  -7    3.02    0.56
  -5   4   7    2.28    0.29
  -4  -4   7   11.43    0.71
  -4   4   7   10.93    0.80
  -4   4   7   12.15    0.79
  -3  -4   7    3.21    1.14
  -3  -4   7    5.63    0.34
  -3   4   7    6.44    0.51
   3   4  -7    4.29    0.39
  -3   4   7    5.04    0.40
  -2  -4   7    3.43    1.45
  -2  -4   7    1.99    0.14
   2   4  -7    1.69    0.25
  -2   4   7    1.37    0.24
  -1  -4   7    5.08    1.49
  -1  -4   7    4.13    0.26
   1  -4  -7    3.08    0.84
   1   4  -7    3.74    0.31
   0  -4   7    8.50    0.56
   0  -4   7    9.59    1.74
   0  -4  -7   10.63    1.49
   0   4  -7    9.06    0.61
   1  -4   7    2.79    1.30
   1  -4   7    4.07    0.27
  -1   4  -7    4.33    0.46
   2  -4   7    1.45    1.04
   2  -4   7    1.37    0.13
  -2  -4  -7    1.53    0.11
   3  -4   7    3.62    1.36
   3  -4   7    4.41    0.33
   3   4   7    4.42    0.74
  -3   4  -7    5.00    0.39
  -3   4  -7    5.40    0.42
   4  -4   7   11.04    0.74
   4  -4   7   10.89    2.55
  -4  -4  -7   11.89    0.73
  -4  -4  -7   12.37    0.86
  -4   4  -7   13.02    0.86
  -4   4  -7   11.69    0.92
   4   4   7   10.56    0.86
  -4   4  -7   11.91    0.80
  -5  -4  -7    2.94    0.39
  -5  -4  -7    2.73    0.22
   5  -4   7    3.06    0.25
   5   4   7    3.51    0.55
  -5   4  -7    2.84    0.30
  -5   4  -7    2.59    0.34
  -5   4  -7    2.65    0.47
   6  -4   7    1.19    0.17
  -6  -4  -7    1.17    0.15
  -6  -4  -7    0.88    0.21
  -6   4  -7    1.27    0.24
   6   4   7    1.84    0.41
  -6   4  -7    1.40    0.23
  -6   4  -7    1.55    0.37
   7  -4   7    5.58    0.41
  -7  -4  -7    5.83    0.40
  -7  -4  -7    6.69    0.57
   7   4   7    5.69    0.68
  -7   4  -7    4.77    0.69
  -7   4  -7    6.23    0.53
  -7   4  -7    5.98    0.46
  -8  -4  -7    0.92    0.22
  -8  -4  -7    0.98    0.15
   8  -4   7    1.13    0.16
  -8   4  -7    1.15    0.19
   8   4   7    1.43    0.37
  -8   4  -7    0.93    0.20
   9  -4   7    1.47    0.18
  -9  -4  -7    1.78    0.28
   9   4   7    1.01    0.37
  -9   4  -7    1.36    0.17
  -9   4  -7    1.58    0.25
 -10  -4  -7    0.21    0.12
  10  -4   7    0.29    0.08
 -10   4  -7    0.20    0.09
  10   4   7    0.30    0.27
  -9  -5   7    0.16    0.11
   9  -5  -7    0.04    0.06
  -9   5   7    0.06    0.10
   9   5  -7    0.04    0.21
  -8  -5   7    0.34    0.08
  -8  -5   7    0.21    0.17
  -8   5   7    0.13    0.13
   8   5  -7   -0.01    0.39
   7  -5  -7    1.93    0.17
  -7  -5   7    1.75    0.15
  -7  -5   7    1.57    0.24
  -7   5   7    1.76    0.22
  -7   5   7    1.88    0.26
   7   5  -7    1.42    0.34
  -6  -5   7    1.96    0.28
  -6  -5   7    1.93    0.18
  -6   5   7    2.68    0.25
   6   5  -7    1.92    0.42
  -6   5   7    2.55    0.29
  -5  -5   7    1.01    0.12
  -5   5   7    1.37    0.24
   5   5  -7    1.08    0.34
  -5   5   7    1.23    0.19
  -4  -5   7    7.13    0.48
   4   5  -7    7.17    0.68
  -4   5   7    7.69    0.58
  -4   5   7    7.97    0.59
  -3  -5   7    3.15    0.26
  -3   5   7    3.03    0.32
   3   5  -7    2.88    0.46
  -2  -5   7    4.00    0.28
  -2   5   7    4.52    0.37
   2   5  -7    4.46    0.43
   2   5  -7    2.94    0.59
  -1  -5   7    1.95    0.15
  -1   5   7    1.59    0.22
   1   5  -7    1.81    0.30
   0  -5   7    0.22    0.06
   0   5  -7    0.13    0.12
   1  -5   7    1.91    0.17
  -1   5  -7    2.24    0.33
   2  -5   7    3.63    0.29
  -2  -5  -7    4.45    0.28
  -2   5  -7    4.40    0.39
  -2   5  -7    4.40    0.40
   3  -5   7    2.77    0.24
  -3  -5  -7    3.22    0.22
  -3   5  -7    3.37    0.34
  -3   5  -7    3.34    0.33
  -4  -5  -7    7.97    0.50
   4  -5   7    8.24    0.53
  -4   5  -7    7.51    0.63
  -4   5  -7    7.45    0.59
  -5  -5  -7    0.84    0.19
  -5  -5  -7    1.08    0.14
   5  -5   7    1.09    0.16
  -5   5  -7    1.10    0.20
  -5   5  -7    0.78    0.20
   6  -5   7    2.26    0.22
  -6  -5  -7    2.43    0.20
  -6  -5  -7    2.51    0.31
  -6   5  -7    1.91    0.29
  -6   5  -7    1.86    0.28
  -7  -5  -7    1.96    0.18
   7  -5   7    1.80    0.19
  -7  -5  -7    1.71    0.28
   7   5   7    1.49    0.31
  -7   5  -7    1.93    0.24
  -7   5  -7    2.05    0.27
  -8  -5  -7    0.19    0.13
  -8  -5  -7    0.38    0.10
   8  -5   7    0.36    0.10
   8   5   7    0.27    0.23
  -8   5  -7    0.32    0.12
  -8   5  -7    0.43    0.15
   9  -5   7    0.04    0.07
  -9  -5  -7    0.03    0.12
  -9  -5  -7    0.12    0.10
  -9   5  -7    0.04    0.07
  -9   5  -7    0.09    0.12
  -8  -6   7    0.46    0.11
  -7  -6   7    0.99    0.18
  -7  -6   7    1.05    0.11
  -7   6   7    1.30    0.19
  -6  -6   7    0.14    0.06
  -6  -6   7    0.03    0.10
  -6   6   7    0.05    0.13
  -5  -6   7    0.23    0.07
  -5  -6   7    0.09    0.15
  -5   6   7   -0.07    0.14
  -4  -6   7    0.62    0.11
  -4   6   7    0.09    0.16
  -2  -6   7    0.81    0.10
  -2   6   7    0.67    0.18
  -1  -6   7    1.76    0.15
   0  -6   7    0.87    0.11
   0   6  -7    1.36    0.28
   1  -6   7    1.70    0.15
  -1   6  -7    1.65    0.28
  -2  -6  -7    0.75    0.10
   2  -6   7    0.66    0.11
  -3  -6  -7    2.10    0.17
   3  -6   7    1.87    0.18
  -3   6  -7    1.99    0.26
   4  -6   7    0.51    0.10
  -4  -6  -7    0.62    0.10
  -4   6  -7    0.39    0.14
   5  -6   7    0.14    0.07
  -5  -6  -7    0.14    0.07
  -5   6  -7    0.20    0.14
  -5   6  -7    0.11    0.13
   6  -6   7    0.19    0.08
  -6  -6  -7    0.11    0.08
  -6  -6  -7    0.39    0.17
  -6   6  -7    0.10    0.11
  -6   6  -7    0.14    0.12
  -7  -6  -7    0.94    0.18
  -7  -6  -7    1.37    0.14
   7  -6   7    1.01    0.12
  -7   6  -7    1.00    0.19
  -7   6  -7    1.20    0.18
  -8  -6  -7    0.21    0.12
  -8   6  -7    0.25    0.15
  -6   7   7    0.24    0.09
  -5  -7   7    0.28    0.06
  -5   7   7    0.18    0.13
  -4  -7   7    0.48    0.08
  -4   7   7    0.53    0.14
  -3  -7   7    0.13    0.07
  -3   7   7    0.16    0.12
  -2  -7   7    0.21    0.06
  -2   7   7    0.21    0.10
  -1  -7   7    0.27    0.06
   0  -7   7    0.77    0.10
   0   7  -7    0.63    0.29
   1  -7   7    0.11    0.05
  -1   7  -7    0.32    0.35
   2  -7   7    0.06    0.04
  -2   7  -7    0.13    0.33
  -3  -7  -7    0.10    0.06
   3  -7   7    0.03    0.03
  -3   7  -7    0.04    0.26
  -4  -7  -7    0.41    0.07
  -4   7  -7    0.30    0.23
  -5  -7  -7    0.36    0.10
  -5   7  -7    0.35    0.22
  -6   7  -7    0.28    0.19
 -12   0   8    0.12    0.29
  12   0  -8    0.03    0.06
  11   0  -8    1.56    0.32
  11   0  -8    1.41    0.20
 -11   0   8    1.69    0.45
  10   0  -8    0.49    0.15
  10   0  -8    0.54    0.30
 -10   0   8    0.67    0.41
  10   0  -8    0.58    0.11
  -9   0   8    0.97    0.39
  -9   0   8    1.27    0.22
   9   0  -8    1.52    0.37
   9   0  -8    1.43    0.23
   9   0  -8    1.08    0.15
  -8   0   8    1.62    0.18
  -8   0   8    1.14    0.43
   8   0  -8    0.88    0.39
  -8   0   8    1.58    0.27
   8   0  -8    1.81    0.17
   8   0  -8    2.37    0.30
   7   0  -8    0.81    0.13
  -7   0   8    0.91    0.39
   7   0  -8    0.77    0.35
   6   0  -8    5.69    0.42
  -6   0   8    5.18    0.63
  -6   0   8    5.04    0.43
   5   0  -8    3.07    0.83
   5   0  -8    3.40    0.24
   4   0  -8  301.00   19.91
   4   0  -8  321.86   19.96
  -4   0   8  325.89   19.67
  -3   0   8    7.90    0.96
   3   0  -8    8.47    1.02
   2   0  -8   23.44    2.39
  -2   0   8   24.86    2.02
   2   0  -8   26.52    2.00
  -2   0   8   28.42    2.22
  -1   0   8    1.80    0.52
   1   0  -8    2.17    0.41
  -1   0   8    2.01    0.37
   0   0  -8   27.86    2.25
   0   0   8   27.90    2.18
   0   0   8   30.46    2.48
   0   0  -8   31.09    2.44
  -1   0  -8    1.77    0.59
  -1   0  -8    2.18    0.43
   1   0   8    2.61    0.69
   1   0   8    2.48    0.45
  -2   0  -8   25.34    2.45
  -2   0  -8   23.36    2.04
   2   0   8   24.79    2.25
   2   0   8   23.92    2.05
  -3   0  -8    7.81    1.01
   3   0   8    8.04    1.06
   4   0   8  305.10   20.88
  -4   0  -8  336.45   20.36
   5   0   8    3.66    0.24
  -5   0  -8    2.53    0.73
  -5   0  -8    3.43    0.29
   5   0   8    2.29    0.90
  -6   0  -8    5.78    0.77
  -6   0  -8    5.79    0.49
   6   0   8    5.72    0.38
  -6   0  -8    5.21    0.40
  -7   0  -8    0.59    0.17
   7   0   8    1.40    0.40
   7   0   8    0.54    0.14
  -7   0  -8    0.97    0.48
   7   0   8    0.84    0.13
   8   0   8    2.08    0.29
  -8   0  -8    1.62    0.31
   8   0   8    1.76    0.20
   8   0   8    1.47    0.39
  -8   0  -8    1.87    0.65
   9   0   8    1.20    0.14
  -9   0  -8    0.93    0.22
  -9   0  -8    1.47    0.62
   9   0   8    1.26    0.24
   9   0   8    0.98    0.37
 -10   0  -8    0.59    0.53
  10   0   8    0.81    0.40
 -10   0  -8    0.52    0.15
  11   0   8    1.74    0.35
 -11   0  -8    1.46    0.48
  12   0   8   -0.05    0.23
 -12   0  -8    0.26    0.37
  12  -1  -8    0.10    0.06
 -12  -1   8    0.09    0.28
 -12   1   8    0.19    0.29
  12   1  -8    0.12    0.06
  12   1  -8   -0.03    0.21
  11  -1  -8    0.18    0.09
  11  -1  -8    0.10    0.08
 -11  -1   8   -0.08    0.50
  11   1  -8    0.15    0.25
  11   1  -8    0.11    0.14
 -11   1   8    0.30    0.40
  10  -1  -8    1.48    0.27
 -10  -1   8    1.45    0.46
 -10  -1   8    1.26    0.22
  10  -1  -8    1.22    0.21
 -10   1   8    1.06    0.46
  10   1  -8    0.84    0.33
  10   1  -8    1.37    0.22
  -9  -1   8    1.01    0.38
   9  -1  -8    1.14    0.15
   9  -1  -8    1.32    0.22
  -9  -1   8    0.90    0.19
   9   1  -8    1.62    0.39
  -9   1   8    1.03    0.16
   9   1  -8    1.13    0.22
  -9   1   8    0.89    0.40
   8  -1  -8    8.49    0.60
  -8  -1   8    7.79    0.63
   8  -1  -8    8.84    0.63
  -8  -1   8    8.34    0.88
   8   1  -8    7.44    0.60
  -8   1   8    6.83    0.83
   8   1  -8    9.01    0.83
   8   1  -8    7.83    0.53
  -8   1   8    7.33    0.54
  -7  -1   8    9.66    0.67
   7  -1  -8    9.46    0.65
   7  -1  -8    8.47    0.57
  -7  -1   8    7.87    0.80
  -7   1   8    8.78    0.83
   7   1  -8    9.34    0.57
   7   1  -8    9.58    0.66
  -7   1   8    8.04    0.59
   7   1  -8    8.85    0.84
  -6  -1   8    6.87    0.44
   6  -1  -8    6.59    0.45
   6  -1  -8    5.74    0.50
  -6  -1   8    7.06    0.77
  -6   1   8    8.48    0.64
   6   1  -8    7.41    0.46
   6   1  -8    7.01    0.52
   5  -1  -8   19.09    1.13
  -5  -1   8   17.41    1.91
  -5  -1   8   16.59    1.12
   5   1  -8   22.23    3.13
   5   1  -8   19.89    1.13
   5   1  -8   17.26    2.09
   4  -1  -8    3.16    0.25
  -4  -1   8    4.12    0.25
  -4  -1   8    3.25    0.71
   4  -1  -8    3.44    0.75
   4   1  -8    4.84    0.90
   4   1  -8    3.98    0.25
   4   1  -8    4.61    0.86
   3  -1  -8  102.69    6.88
   3  -1  -8  102.23    6.87
  -3  -1   8  106.65    7.09
   3   1  -8  101.13    6.98
   2  -1  -8    4.81    0.52
   2  -1  -8    4.48    0.63
  -2  -1   8    3.42    0.61
  -2  -1   8    3.45    0.72
   2   1  -8    6.00    0.80
   1  -1  -8  101.07    6.67
  -1  -1   8   95.34    6.65
  -1  -1   8   92.61    6.94
   1  -1  -8   92.12    6.68
  -1   1   8  108.14    6.57
   1   1  -8  115.02    7.03
   1   1  -8  112.99    6.85
   0  -1  -8  162.26   10.13
   0  -1  -8  163.40   10.43
   0  -1   8  157.79   10.19
   0  -1   8  168.20   10.58
   0   1   8  153.37   10.03
   0   1  -8  160.55   10.22
   0   1  -8  153.32   11.22
  -1  -1  -8  108.66    6.74
   1  -1   8   99.04    7.11
  -1  -1  -8  104.32    7.15
   1  -1   8  108.02    6.80
  -1   1  -8   98.63    6.77
   1   1   8   99.78    6.69
  -1   1  -8   98.29    7.06
   2  -1   8    7.12    1.07
  -2  -1  -8    6.87    0.85
   2  -1   8    6.14    0.93
  -2   1  -8    6.25    1.15
  -3  -1  -8  100.25    6.72
   3  -1   8   99.37    6.96
   3  -1   8   99.82    6.84
   3   1   8   97.20    6.78
  -3   1  -8   95.07    6.69
  -4  -1  -8    2.92    0.21
   4  -1   8    3.07    0.86
   4  -1   8    2.75    0.23
  -4   1  -8    4.29    0.86
   4   1   8    3.79    0.95
  -5  -1  -8   20.08    1.24
   5  -1   8   21.01    1.24
   5   1   8   17.60    2.38
  -6  -1  -8    7.62    0.62
  -6  -1  -8    8.64    0.89
   6  -1   8    8.56    0.52
   6  -1   8    8.35    0.66
   6   1   8    6.95    0.50
  -6   1  -8    7.82    0.63
   6   1   8    8.46    0.67
   6   1   8    7.25    1.03
  -7  -1  -8    7.99    1.00
   7  -1   8    9.30    0.70
   7  -1   8    8.07    0.60
  -7  -1  -8    9.36    0.72
  -7  -1  -8    9.37    0.63
   7   1   8    9.54    0.69
  -7   1  -8    7.02    1.04
   7   1   8   11.07    1.04
  -7   1  -8   10.40    0.74
   8  -1   8    9.48    0.65
   8  -1   8    7.81    0.90
  -8  -1  -8    8.35    1.09
   8  -1   8    9.12    0.72
  -8   1  -8   10.60    0.74
  -8   1  -8   10.01    1.16
   8   1   8    9.14    0.72
   8   1   8    9.71    0.91
   9  -1   8    1.26    0.25
   9  -1   8    1.29    0.43
   9  -1   8    1.16    0.17
  -9  -1  -8    1.18    0.64
  -9  -1  -8    1.35    0.27
   9   1   8    1.10    0.40
  -9   1  -8    1.23    0.57
  10  -1   8    1.41    0.16
 -10  -1  -8    1.43    0.26
 -10  -1  -8    0.99    0.54
  10  -1   8    1.39    0.40
 -10   1  -8    0.73    0.55
  10   1   8    1.36    0.41
 -11  -1  -8    0.36    0.43
  11  -1   8    0.38    0.39
 -11  -1  -8    0.13    0.10
 -11   1  -8    0.25    0.39
  11   1   8    0.01    0.33
 -12  -1  -8    0.13    0.27
  12   1   8    0.17    0.22
 -12   1  -8    0.09    0.30
  12  -2  -8    0.17    0.06
 -12  -2   8    0.04    0.24
  12   2  -8    0.24    0.19
  11  -2  -8    0.39    0.11
 -11  -2   8    0.33    0.10
 -11  -2   8    0.15    0.36
  11  -2  -8    0.36    0.11
  11   2  -8    0.33    0.09
 -11   2   8    0.38    0.30
  11   2  -8    0.18    0.25
 -10  -2   8    0.25    0.13
  10  -2  -8    0.20    0.10
 -10  -2   8    0.33    0.35
  10  -2  -8    0.25    0.10
 -10   2   8    0.41    0.37
  10   2  -8    0.13    0.34
  10   2  -8    0.43    0.11
  -9  -2   8    1.03    0.25
  -9  -2   8    1.66    0.67
   9  -2  -8    1.13    0.21
   9  -2  -8    0.96    0.14
   9   2  -8    1.24    0.21
  -9   2   8    1.26    0.19
  -9   2   8    1.35    0.48
   9   2  -8    1.65    0.45
   8  -2  -8   11.35    0.67
  -8  -2   8   10.28    0.77
  -8  -2   8    9.96    0.99
   8  -2  -8   10.04    0.75
  -8   2   8   10.19    0.92
   8   2  -8   10.50    0.76
  -8   2   8    9.80    0.70
   8   2  -8   10.33    0.92
   7  -2  -8    9.16    0.70
  -7  -2   8    9.58    0.61
   7  -2  -8   11.04    0.62
  -7   2   8    8.49    1.08
  -6  -2   8   41.87    3.88
  -6  -2   8   38.02    2.40
   6  -2  -8   41.26    2.41
  -6  -2   8   39.96    2.58
   6   2  -8   38.68    2.49
  -6   2   8   37.06    2.44
  -6   2   8   42.31    2.56
   5  -2  -8   48.15    3.02
  -5  -2   8   48.34    3.02
  -5  -2   8   47.74    4.25
   5   2  -8   50.76    3.09
  -5   2   8   54.14    3.14
   4  -2  -8   28.67    2.81
  -4  -2   8   29.97    1.79
   4  -2  -8   28.60    1.79
  -4  -2   8   31.54    2.90
  -3  -2   8   21.73    2.27
   3  -2  -8   23.10    1.84
  -3  -2   8   19.86    1.31
   3   2  -8   23.55    2.19
   2  -2  -8   51.16    3.63
  -2  -2   8   54.57    3.99
   2  -2  -8   54.29    3.76
  -2  -2   8   55.85    4.32
   2  -2  -8   56.59    3.72
  -2  -2   8   53.96    3.30
   2   2  -8   55.44    4.55
  -1  -2   8  101.55    6.67
   1  -2  -8  100.32    6.73
  -1  -2   8   95.10    7.09
   1  -2  -8  107.52    6.51
   1   2  -8   96.99    6.79
   0  -2  -8  198.29   13.92
   0  -2   8  204.91   13.81
   0  -2  -8  222.76   13.17
   0  -2   8  217.91   13.34
   1  -2   8   97.20    6.78
   1  -2   8  103.76    7.30
  -1  -2  -8  100.43    6.77
  -1   2  -8  107.48    6.91
   2  -2   8   46.79    4.26
  -2  -2  -8   57.41    3.94
   2  -2   8   54.40    3.99
  -2   2  -8   54.92    3.98
   2   2   8   55.33    4.01
   3  -2   8   19.90    2.21
   3  -2   8   20.08    1.22
   3  -2   8   20.58    1.99
  -3  -2  -8   19.21    1.22
  -3   2  -8   20.84    1.91
   4  -2   8   34.13    3.01
  -4  -2  -8   28.28    1.81
   4  -2   8   28.33    1.82
   4  -2   8   32.79    2.96
  -5  -2  -8   51.95    3.02
  -5  -2  -8   47.77    3.14
   5  -2   8   52.89    4.36
   5  -2   8   51.48    3.03
  -5   2  -8   49.72    3.23
   5   2   8   46.76    3.13
  -6  -2  -8   42.94    2.49
   6  -2   8   41.83    2.50
   6  -2   8   38.25    2.59
  -6  -2  -8   40.27    2.85
  -6  -2  -8   44.11    2.64
   6   2   8   39.04    2.64
  -6   2  -8   40.30    2.75
   7  -2   8   10.91    0.75
  -7  -2  -8   10.28    1.14
   7  -2   8   12.43    1.02
  -7  -2  -8   12.40    0.75
   7   2   8   12.26    1.11
  -7   2  -8   11.99    1.29
   8  -2   8   10.44    0.70
  -8  -2  -8    9.41    1.14
  -8  -2  -8   11.68    0.86
   8  -2   8   10.71    0.81
  -8   2  -8   10.96    1.16
   8   2   8   10.60    0.98
   9  -2   8    1.43    0.17
  -9  -2  -8    1.39    0.21
  -9  -2  -8    1.28    0.30
  -9  -2  -8    1.06    0.56
   9   2   8    1.19    0.54
  -9   2  -8    1.42    0.76
 -10  -2  -8    0.33    0.15
 -10  -2  -8    0.42    0.50
  10  -2   8    0.17    0.09
 -10   2  -8    0.06    0.43
  10   2   8    0.03    0.33
 -11  -2  -8    0.26    0.34
 -11  -2  -8    0.33    0.13
  11  -2   8    0.55    0.08
 -11   2  -8    0.37    0.39
  11   2   8    0.45    0.31
  12   2   8    0.10    0.20
 -12   2  -8    0.15    0.06
 -11  -3   8   -0.23    0.22
 -11  -3   8    0.24    0.11
  11  -3  -8    0.32    0.08
  11  -3  -8    0.24    0.07
  11   3  -8    0.35    0.24
  10  -3  -8    0.56    0.11
 -10  -3   8    0.33    0.13
 -10  -3   8    0.06    0.33
  10  -3  -8    0.43    0.11
 -10   3   8    0.30    0.11
  10   3  -8    0.31    0.27
  -9  -3   8    0.33    0.41
   9  -3  -8    0.76    0.15
   9  -3  -8    0.56    0.14
  -9  -3   8    0.40    0.16
   9   3  -8    0.59    0.35
  -9   3   8    0.47    0.13
  -8  -3   8    6.23    0.40
   8  -3  -8    6.43    0.42
  -8  -3   8    5.09    0.80
  -8  -3   8    6.34    0.52
  -8   3   8    5.12    0.73
   8   3  -8    5.50    0.65
  -7  -3   8    2.63    0.55
   7  -3  -8    2.68    0.22
  -7  -3   8    3.20    0.21
  -7   3   8    2.76    0.30
  -7   3   8    3.16    0.31
   7   3  -8    2.67    0.29
   7   3  -8    2.42    0.50
  -6  -3   8   28.50    1.66
   6  -3  -8   28.68    1.66
  -6  -3   8   26.69    1.91
   6   3  -8   26.25    1.74
   6   3  -8   28.83    2.06
  -6   3   8   25.63    1.80
  -6   3   8   25.68    1.75
  -5  -3   8    3.17    1.20
  -5   3   8    2.94    0.47
   5   3  -8    2.38    0.26
  -5   3   8    2.76    0.25
  -5   3   8    2.78    0.28
  -4  -3   8   30.16    1.84
  -4   3   8   30.71    1.89
  -3  -3   8   12.94    0.78
  -3  -3   8   11.75    1.77
  -2  -3   8    1.38    0.62
   2  -3  -8    0.64    0.30
  -2  -3   8    0.76    0.08
   2   3  -8    1.10    0.61
  -1  -3   8   25.77    2.28
  -1  -3   8   26.58    2.80
   1  -3  -8   25.84    2.45
   0  -3   8   14.64    2.07
   0  -3   8   12.03    1.35
   1  -3   8   20.55    2.46
   1  -3   8   21.87    1.96
   1  -3   8   22.47    1.34
   2  -3   8    1.26    0.52
  -2   3  -8    0.63    0.47
   3  -3   8    9.18    0.62
   3  -3   8   12.59    1.89
  -3  -3  -8   10.00    0.61
   4  -3   8   32.44    1.98
  -4  -3  -8   33.12    1.97
   4  -3   8   31.38    3.27
   4   3   8   31.65    2.20
  -4   3  -8   32.68    2.18
   5  -3   8    1.83    0.82
   5  -3   8    3.38    0.25
  -5  -3  -8    2.45    0.32
  -5  -3  -8    3.18    0.23
  -5   3  -8    4.54    0.70
  -5   3  -8    3.42    0.29
  -6  -3  -8   34.63    2.08
   6  -3   8   30.39    1.92
  -6  -3  -8   30.58    1.90
   6   3   8   28.00    2.37
  -6   3  -8   33.65    2.28
  -6   3  -8   29.96    1.95
  -7  -3  -8    2.50    0.36
  -7  -3  -8    2.38    0.22
   7  -3   8    2.24    0.23
   7   3   8    3.39    0.63
  -7   3  -8    2.81    0.61
  -8  -3  -8    7.68    0.47
  -8  -3  -8    7.57    0.63
   8  -3   8    7.38    0.48
  -8   3  -8    5.82    0.88
  -8   3  -8    5.54    0.57
   8   3   8    6.56    0.76
  -9  -3  -8    0.52    0.18
   9  -3   8    0.70    0.16
  -9  -3  -8    0.29    0.79
  -9  -3  -8    0.35    0.18
  -9   3  -8    0.37    0.12
  -9   3  -8    0.40    0.45
   9   3   8    0.55    0.35
 -10  -3  -8   -0.37    0.68
 -10  -3  -8    0.60    0.17
  10  -3   8    0.49    0.11
 -10   3  -8    0.17    0.32
  10   3   8    0.36    0.33
 -10   3  -8    0.25    0.12
 -11  -3  -8    0.18    0.10
  11  -3   8    0.18    0.08
 -11   3  -8    0.36    0.11
  11   3   8    0.13    0.24
 -10  -4   8    0.36    0.12
  10  -4  -8    0.44    0.08
 -10   4   8    0.29    0.15
  10   4  -8    0.12    0.21
  -9  -4   8    0.70    0.10
  -9  -4   8    0.67    0.17
   9  -4  -8    0.72    0.12
   9   4  -8    0.50    0.29
  -9   4   8    1.02    0.18
  -8  -4   8    3.65    0.38
  -8  -4   8    3.52    0.26
   8  -4  -8    3.79    0.27
  -8   4   8    3.91    0.34
   8   4  -8    3.44    0.56
  -7  -4   8    1.78    0.16
  -7  -4   8    1.84    0.29
   7  -4  -8    1.74    0.18
   7   4  -8    1.69    0.36
  -7   4   8    2.10    0.29
   6  -4  -8    4.61    0.32
  -6  -4   8    4.96    0.31
   6   4  -8    4.07    0.56
  -6   4   8    4.37    0.41
  -5  -4   8   15.44    0.97
   5  -4  -8   14.10    0.97
  -5   4   8   16.22    1.05
   5   4  -8   18.05    1.23
  -4  -4   8    3.83    0.24
  -4   4   8    3.43    0.33
  -4   4   8    2.75    0.30
  -3  -4   8    2.03    0.16
  -3   4   8    1.79    0.23
  -2  -4   8    8.84    0.60
  -2  -4   8   10.47    2.05
   2   4  -8   10.44    0.70
  -2   4   8    9.52    0.65
  -1  -4   8    7.00    0.49
  -1  -4   8    7.59    1.86
   1  -4  -8    7.99    1.31
  -1   4   8    8.26    0.55
   1   4  -8    8.46    0.57
   0  -4   8    1.69    0.85
   0  -4   8    2.80    0.20
   1  -4   8    7.89    1.71
   1  -4   8    7.93    0.47
  -1   4  -8    7.18    0.53
  -1   4  -8    6.90    0.54
   2  -4   8    8.81    0.57
   2  -4   8    5.65    1.55
  -2  -4  -8    9.44    0.55
  -2   4  -8    9.15    0.64
  -2   4  -8    8.84    0.63
  -3  -4  -8    1.75    0.14
   3  -4   8    1.81    0.16
   3  -4   8    3.19    1.56
   3   4   8    1.50    0.29
  -3   4  -8    1.81    0.24
  -3   4  -8    2.20    0.37
  -3   4  -8    1.67    0.24
   4  -4   8    2.96    0.26
  -4  -4  -8    3.37    0.36
  -4  -4  -8    3.31    0.25
  -4   4  -8    4.24    0.37
  -4   4  -8    4.04    0.56
  -4   4  -8    4.00    0.34
   4   4   8    3.38    0.51
   5  -4   8   16.13    1.00
  -5  -4  -8   15.63    1.17
  -5  -4  -8   16.15    0.99
  -5   4  -8   15.48    1.20
  -5   4  -8   16.18    1.11
  -5   4  -8   16.09    1.05
   5   4   8   15.28    1.14
   6  -4   8    4.59    0.35
  -6  -4  -8    5.03    0.48
  -6  -4  -8    4.73    0.34
  -6   4  -8    5.03    0.41
   6   4   8    4.21    0.58
  -6   4  -8    4.14    0.59
  -6   4  -8    5.64    0.47
  -7  -4  -8    2.18    0.20
   7  -4   8    2.51    0.22
  -7   4  -8    1.52    0.51
  -7   4  -8    2.07    0.38
  -7   4  -8    1.88    0.31
   7   4   8    2.59    0.57
   8  -4   8    4.59    0.37
  -8  -4  -8    4.97    0.47
  -8   4  -8    3.82    0.40
   8   4   8    3.25    0.60
  -8   4  -8    3.71    0.34
   9  -4   8    0.64    0.12
  -9  -4  -8    0.58    0.18
  -9  -4  -8    0.60    0.18
  -9   4  -8    1.05    0.20
  -9   4  -8    0.78    0.14
   9   4   8    0.61    0.36
 -10  -4  -8    0.38    0.13
  10  -4   8    0.32    0.08
  10   4   8    0.21    0.24
 -10   4  -8    0.34    0.10
  -9  -5   8    1.38    0.18
   9  -5  -8    1.17    0.17
  -9   5   8    1.25    0.16
   9   5  -8    0.76    0.23
   8  -5  -8    0.53    0.10
  -8  -5   8    0.40    0.13
  -8  -5   8    0.57    0.08
   8   5  -8    0.39    0.24
   7  -5  -8    0.68    0.10
  -7  -5   8    0.66    0.10
  -7  -5   8    0.82    0.18
   7   5  -8    0.43    0.30
  -7   5   8    0.84    0.19
   6  -5  -8    0.91    0.13
  -6  -5   8    1.18    0.13
  -6   5   8    1.33    0.22
   6   5  -8    1.16    0.36
  -5  -5   8    1.60    0.15
   5   5  -8    1.68    0.36
  -5   5   8    1.97    0.27
  -4  -5   8   17.18    0.97
  -4   5   8   15.78    1.06
   4   5  -8   14.01    1.12
  -3  -5   8    0.56    0.08
   3   5  -8    0.54    0.30
  -3   5   8    0.53    0.17
  -2  -5   8    3.96    0.27
  -2   5   8    4.01    0.36
   2   5  -8    3.85    0.43
  -1  -5   8    0.14    0.06
   1   5  -8    0.29    0.28
  -1   5   8    0.03    0.13
   0  -5   8   17.40    1.06
   0   5  -8   17.02    1.18
   1  -5   8    0.15    0.07
  -1   5  -8    0.21    0.12
   2  -5   8    3.89    0.29
  -2  -5  -8    4.23    0.28
  -2   5  -8    4.40    0.37
  -2   5  -8    4.74    0.41
  -3   5  -8    0.98    0.20
  -3   5  -8    0.52    0.17
   4  -5   8   15.61    1.05
  -4  -5  -8   16.60    1.04
  -4   5  -8   17.82    1.12
  -4   5  -8   17.44    1.17
  -5  -5  -8    1.76    0.17
   5  -5   8    1.96    0.19
  -5   5  -8    1.97    0.28
  -5   5  -8    1.63    0.25
  -6  -5  -8    1.32    0.15
  -6  -5  -8    1.22    0.25
   6  -5   8    1.40    0.18
  -6   5  -8    1.10    0.22
  -6   5  -8    1.38    0.22
   6   5   8    1.27    0.28
  -7  -5  -8    0.71    0.12
  -7  -5  -8    0.62    0.19
   7  -5   8    0.65    0.12
   7   5   8    0.19    0.25
  -7   5  -8    0.52    0.14
  -7   5  -8    0.51    0.15
  -8  -5  -8    0.66    0.16
   8  -5   8    0.66    0.11
  -8   5  -8    0.66    0.15
  -8   5  -8    0.63    0.21
   9  -5   8    1.16    0.12
  -9  -5  -8    0.81    0.16
  -9  -5  -8    1.24    0.19
  -9   5  -8    0.99    0.17
  -9   5  -8    1.12    0.16
  -8  -6   8    0.10    0.08
  -8   6   8    0.13    0.08
  -7  -6   8    0.46    0.07
  -7  -6   8    0.40    0.12
  -7   6   8    0.58    0.14
  -6  -6   8    0.28    0.07
  -6  -6   8    0.28    0.11
  -6   6   8    0.02    0.16
  -5  -6   8    0.48    0.08
  -5   6   8    0.27    0.15
  -4  -6   8    0.44    0.10
  -4   6   8    0.14    0.15
  -2   6   8    0.54    0.15
  -1  -6   8    0.23    0.07
   1   6  -8    0.22    0.29
   0  -6   8    0.31    0.07
   1  -6   8    0.13    0.07
  -1   6  -8    0.18    0.36
   2  -6   8    1.60    0.15
  -2  -6  -8    1.77    0.15
  -2   6  -8    1.92    0.29
  -3   6  -8    1.88    0.26
  -4  -6  -8    0.43    0.09
   4  -6   8    0.53    0.10
  -4   6  -8    0.50    0.16
  -5  -6  -8    0.51    0.09
   5  -6   8    0.26    0.08
  -5   6  -8    0.39    0.15
  -5   6  -8    0.35    0.13
  -6  -6  -8    0.34    0.09
  -6  -6  -8    0.17    0.14
  -6   6  -8    0.20    0.13
  -6   6  -8    0.20    0.14
   7  -6   8    0.45    0.08
  -7  -6  -8    0.37    0.12
  -7   6  -8    0.57    0.13
  -7   6  -8    0.42    0.16
  -8   6  -8   -0.09    0.15
  -6   7   8    0.03    0.08
  -5  -7   8    0.12    0.05
  -5   7   8    0.06    0.10
  -4  -7   8    0.11    0.05
  -4   7   8    0.13    0.11
  -3  -7   8    0.30    0.07
  -3   7   8    0.19    0.11
  -2  -7   8    0.67    0.09
  -2   7   8    0.64    0.18
  -1  -7   8    0.20    0.05
   0   7  -8    0.27    0.26
   1  -7   8    0.31    0.06
  -1   7  -8    0.18    0.31
   2  -7   8    0.58    0.08
  -2   7  -8    0.91    0.32
  -3  -7  -8    0.19    0.07
  -3   7  -8    0.30    0.28
  -4   7  -8    0.19    0.25
  -5   7  -8    0.03    0.25
  -6   7  -8    0.03    0.12
 -12   0   9    0.37    0.28
  12   0  -9    0.45    0.09
  11   0  -9    1.19    0.43
 -11   0   9    1.44    0.43
  11   0  -9    1.68    0.21
  10   0  -9    2.79    0.48
 -10   0   9    3.67    0.65
  10   0  -9    3.30    0.34
  10   0  -9    3.85    0.26
  -9   0   9    0.60    0.34
   9   0  -9    0.75    0.18
   9   0  -9    0.69    0.32
   9   0  -9    0.57    0.11
   8   0  -9    0.59    0.31
   8   0  -9    1.29    0.17
   8   0  -9    1.65    0.25
  -8   0   9    1.06    0.43
  -8   0   9    1.35    0.24
  -8   0   9    1.03    0.15
   7   0  -9   27.66    1.68
  -7   0   9   31.16    1.94
   7   0  -9   23.36    1.80
  -7   0   9   27.25    1.76
   7   0  -9   27.52    1.75
   6   0  -9    3.02    0.30
  -6   0   9    2.63    0.29
   6   0  -9    3.31    0.23
  -6   0   9    3.85    0.51
   5   0  -9   13.73    0.80
   5   0  -9    9.46    1.89
  -4   0   9   17.47    1.65
   4   0  -9   15.82    1.05
   4   0  -9   18.84    1.93
   4   0  -9   18.37    1.89
  -3   0   9  480.19   30.93
  -3   0   9  510.73   30.99
   3   0  -9  516.93   31.06
   2   0  -9   10.38    1.13
  -2   0   9   10.17    1.06
  -2   0   9    9.78    1.18
   2   0  -9    9.96    1.06
   1   0  -9  197.26   12.66
   1   0  -9  198.28   12.70
  -1   0   9  196.43   12.95
  -1   0   9  208.82   12.60
   0   0  -9    0.46    0.26
   0   0   9    0.24    0.20
   1   0   9  209.10   13.27
  -1   0  -9  199.21   13.28
   1   0   9  199.31   12.89
  -1   0  -9  208.96   12.98
   2   0   9   13.48    1.39
  -2   0  -9   12.71    1.36
   2   0   9   13.92    1.58
   3   0   9  505.68   30.82
  -3   0  -9  486.69   30.71
  -4   0  -9   15.01    1.62
   4   0   9   11.88    0.78
   4   0   9   10.99    1.68
  -4   0  -9   13.04    0.80
  -5   0  -9   14.19    0.91
   5   0   9   11.30    1.80
   5   0   9   15.46    0.89
  -6   0  -9    4.79    1.02
   6   0   9    4.11    0.38
   6   0   9    4.44    0.32
  -6   0  -9    4.65    0.34
  -6   0  -9    3.94    0.41
   6   0   9    5.83    0.66
   7   0   9   26.61    1.63
   7   0   9   22.61    1.67
  -7   0  -9   23.79    1.88
  -7   0  -9   25.45    1.65
   8   0   9    1.39    0.26
   8   0   9    1.18    0.51
  -8   0  -9    0.83    0.22
   8   0   9    1.12    0.16
  -8   0  -9    1.13    0.84
  -9   0  -9    0.83    0.21
   9   0   9    0.96    0.41
  -9   0  -9    0.66    0.67
  10   0   9    4.84    0.71
 -10   0  -9    3.72    0.38
 -10   0  -9    4.07    0.82
 -11   0  -9    1.09    0.50
  11   0   9    1.58    0.38
  12   0   9    0.38    0.18
 -12   0  -9    0.44    0.35
 -12  -1   9    0.06    0.25
  12  -1  -9    0.05    0.08
  12   1  -9    0.02    0.05
 -12   1   9    0.16    0.22
  11  -1  -9   -0.02    0.07
  11  -1  -9    0.08    0.07
 -11  -1   9    0.05    0.40
  11   1  -9    0.03    0.07
 -11   1   9    0.06    0.40
  11   1  -9    0.15    0.24
 -10  -1   9    0.72    0.36
  10  -1  -9    0.95    0.19
  10  -1  -9    0.94    0.15
 -10  -1   9    1.11    0.21
 -10   1   9    0.79    0.43
  10   1  -9    0.69    0.31
  10   1  -9    0.98    0.19
  -9  -1   9    2.24    0.28
   9  -1  -9    2.53    0.29
  -9  -1   9    1.86    0.54
   9  -1  -9    1.96    0.19
  -9   1   9    1.75    0.44
   9   1  -9    2.51    0.28
   9   1  -9    1.68    0.41
  -8  -1   9    2.16    0.28
  -8  -1   9    1.70    0.47
   8  -1  -9    1.97    0.28
   8  -1  -9    1.85    0.19
   8   1  -9    2.86    0.59
   8   1  -9    1.78    0.19
  -8   1   9    1.86    0.43
   8   1  -9    2.24    0.28
  -8   1   9    2.02    0.20
  -7  -1   9    1.75    0.25
  -7  -1   9    2.45    0.49
   7  -1  -9    1.60    0.22
   7  -1  -9    1.84    0.16
  -7   1   9    2.47    0.52
   7   1  -9    2.21    0.38
   7   1  -9    1.64    0.23
   7   1  -9    1.94    0.17
  -6  -1   9    9.64    0.62
   6  -1  -9   10.61    0.64
  -6  -1   9    9.54    0.85
   6   1  -9   10.68    0.71
   6   1  -9    9.57    0.67
  -5  -1   9  113.29    7.07
   5  -1  -9  121.56    7.07
  -5  -1   9  114.31    8.21
   5   1  -9  124.62    7.08
   5   1  -9  114.42    8.44
   5   1  -9  114.49    8.36
  -4  -1   9   18.81    1.93
   4  -1  -9   14.81    1.64
  -4  -1   9   15.67    0.99
   4   1  -9   16.61    1.80
  -3  -1   9  260.99   16.64
   3  -1  -9  256.63   16.53
  -3  -1   9  276.11   16.85
   3   1  -9  256.09   16.79
  -2  -1   9    3.45    0.90
   2  -1  -9    6.12    0.78
  -2  -1   9    6.05    0.81
   2  -1  -9    6.20    0.65
   2   1  -9    3.71    0.68
  -2   1   9    4.84    0.67
   2   1  -9    3.92    0.84
  -1  -1   9  439.19   26.22
  -1  -1   9  392.56   26.56
   1  -1  -9  449.93   26.31
   1  -1  -9  449.61   26.22
   1   1  -9  424.53   26.35
  -1   1   9  416.07   26.04
   1   1  -9  408.62   26.42
   0  -1  -9    6.99    0.99
   0  -1   9    8.42    1.15
   0  -1   9    7.12    0.86
   0  -1  -9    7.28    0.85
   0   1  -9    6.66    1.10
   0   1   9    6.65    0.78
   0   1  -9    6.51    0.89
   1  -1   9  432.30   26.66
   1  -1   9  444.60   27.18
  -1  -1  -9  438.44   26.63
  -1  -1  -9  410.42   27.05
  -1   1  -9  444.28   26.72
   1   1   9  422.84   26.56
   2  -1   9    6.43    0.88
   2  -1   9    6.34    1.06
  -2  -1  -9    4.45    0.77
  -2   1  -9    5.33    0.81
   2   1   9    4.08    0.73
   3  -1   9  274.02   16.49
  -3  -1  -9  234.73   15.37
  -3  -1  -9  263.92   16.29
   3  -1   9  250.41   16.57
   3   1   9  250.09   16.32
  -3   1  -9  263.86   16.31
  -4  -1  -9   15.14    1.79
   4  -1   9   16.59    0.99
   4  -1   9   15.65    1.89
   4  -1   9   16.06    1.91
  -4  -1  -9   15.63    0.99
   4   1   9   15.86    2.25
  -4   1  -9   17.62    1.84
  -5  -1  -9  111.34    7.01
   5  -1   9  121.50    7.02
  -6  -1  -9   12.14    0.83
  -6  -1  -9   11.91    1.08
   6  -1   9   11.80    0.70
   6  -1   9    9.41    0.77
   6   1   9   11.01    0.79
   6   1   9   10.06    0.89
  -6   1  -9    9.96    1.08
  -7  -1  -9    2.31    0.29
  -7  -1  -9    3.20    0.85
   7  -1   9    2.36    0.21
  -7  -1  -9    2.19    0.33
   7  -1   9    2.53    0.53
   7  -1   9    2.28    0.28
  -7   1  -9    1.99    0.30
  -7   1  -9    2.74    0.64
   7   1   9    2.70    0.57
   7   1   9    2.43    0.30
   8  -1   9    1.58    0.28
  -8  -1  -9    2.12    0.64
   8  -1   9    1.89    0.19
   8  -1   9    1.79    0.47
  -8  -1  -9    2.63    0.37
  -8  -1  -9    1.72    0.24
   8   1   9    1.48    0.42
  -8   1  -9    2.58    0.66
  -9  -1  -9    2.21    0.32
   9  -1   9    1.80    0.19
  -9  -1  -9    1.18    0.63
   9   1   9    1.46    0.39
  -9   1  -9    1.81    0.66
  10  -1   9    0.78    0.37
 -10  -1  -9    1.81    0.29
 -10  -1  -9    1.42    0.84
  10  -1   9    1.30    0.15
 -10   1  -9    0.78    0.51
  10   1   9    0.76    0.37
 -11  -1  -9   -0.09    0.34
 -11  -1  -9    0.03    0.09
  11  -1   9    0.18    0.26
 -11   1  -9    0.32    0.56
  11   1   9   -0.09    0.30
 -12  -1  -9    0.01    0.24
 -12   1  -9    0.08    0.33
  12   1   9    0.06    0.20
 -11  -2   9    0.11    0.36
  11  -2  -9    0.33    0.08
  11   2  -9    0.26    0.24
  11   2  -9    0.46    0.11
 -10  -2   9    0.69    0.35
  10  -2  -9    0.89    0.14
  10  -2  -9    0.91    0.17
 -10  -2   9    0.71    0.17
 -10   2   9    1.02    0.39
  10   2  -9    1.02    0.34
  10   2  -9    0.94    0.16
 -10   2   9    0.74    0.13
  -9  -2   9    1.59    0.49
  -9  -2   9    0.94    0.21
   9  -2  -9    1.10    0.14
   9  -2  -9    1.27    0.22
   9   2  -9    1.00    0.35
   9   2  -9    0.96    0.20
  -9   2   9    1.40    0.44
  -9   2   9    0.97    0.19
   8  -2  -9    2.05    0.26
  -8  -2   9    1.88    0.72
   8  -2  -9    1.78    0.18
  -8  -2   9    1.60    0.27
   8   2  -9    1.55    0.24
  -8   2   9    1.59    0.40
   8   2  -9    1.26    0.32
  -8   2   9    1.53    0.22
   7  -2  -9   19.01    1.19
  -7  -2   9   21.78    1.19
   7  -2  -9   21.27    1.32
  -7   2   9   17.85    1.23
   7   2  -9   17.70    1.38
   7   2  -9   18.25    1.28
  -6  -2   9   13.61    2.18
   6  -2  -9   11.71    0.89
  -6  -2   9   15.86    1.09
   6  -2  -9   15.45    0.84
  -6  -2   9   12.84    0.83
  -6   2   9   12.60    0.88
   6   2  -9   12.56    0.91
  -5  -2   9   23.24    2.57
   5  -2  -9   22.91    1.41
   5   2  -9   20.05    1.47
  -5   2   9   26.40    1.53
   4  -2  -9   14.79    2.17
  -4  -2   9   15.89    0.97
  -4  -2   9   16.78    2.64
  -3  -2   9   47.00    4.00
  -3  -2   9   45.68    2.90
   3  -2  -9   49.76    3.50
   3   2  -9   50.75    3.93
  -2  -2   9   47.45    3.93
  -2  -2   9   47.34    2.80
  -2  -2   9   46.35    3.58
   2  -2  -9   39.23    3.51
   2   2  -9   52.04    3.77
   1  -2  -9   59.44    4.33
  -1  -2   9   58.36    4.18
  -1  -2   9   53.37    4.56
   1  -2  -9   59.19    4.04
  -1   2   9   58.31    4.21
   1   2  -9   60.55    4.34
   0  -2   9   11.18    1.18
   0  -2  -9   10.22    1.37
   0  -2  -9   10.24    1.06
   0  -2   9    9.52    1.38
   0   2  -9   11.41    1.28
   1  -2   9   61.92    4.98
   1  -2   9   63.46    4.46
  -1  -2  -9   60.05    4.31
  -2  -2  -9   58.76    4.31
   2  -2   9   59.87    4.30
   2  -2   9   56.03    4.65
   2  -2   9   54.48    3.39
   2   2   9   52.18    4.11
  -3  -2  -9   48.90    3.00
   3  -2   9   54.03    4.10
   3  -2   9   53.14    4.31
   3  -2   9   45.27    2.99
   4  -2   9   16.45    1.07
  -4  -2  -9   18.07    1.06
   5  -2   9   23.89    1.45
   5  -2   9   21.94    1.52
   5  -2   9   22.81    2.55
  -5  -2  -9   22.93    1.42
  -5  -2  -9   20.80    1.53
  -5   2  -9   24.97    1.78
   5   2   9   24.77    1.61
   6  -2   9   16.88    1.06
   6  -2   9   15.57    1.16
  -6  -2  -9   16.65    1.18
  -6  -2  -9   18.16    1.47
  -6  -2  -9   17.41    1.06
  -6   2  -9   18.83    1.41
  -6   2  -9   14.83    1.09
   6   2   9   18.48    1.27
  -7  -2  -9   16.93    1.16
   7  -2   9   20.38    1.30
   7  -2   9   17.90    1.17
  -7  -2  -9   16.47    1.29
  -7   2  -9   20.11    1.20
  -7   2  -9   19.40    1.54
   7   2   9   19.92    1.40
  -8  -2  -9    1.68    0.24
   8  -2   9    1.81    0.19
  -8  -2  -9    2.02    0.67
  -8  -2  -9    1.60    0.32
  -8   2  -9    1.38    0.57
  -9  -2  -9    0.79    0.49
  -9  -2  -9    0.86    0.22
   9  -2   9    1.16    0.17
  -9  -2  -9    1.12    0.19
   9   2   9    1.10    0.37
  -9   2  -9    1.86    0.55
 -10  -2  -9    0.84    0.50
  10  -2   9    1.09    0.15
 -10  -2  -9    0.60    0.18
  10   2   9    0.82    0.39
 -10   2  -9    1.02    0.50
 -11  -2  -9    0.43    0.34
 -11  -2  -9    0.16    0.11
  11   2   9    0.34    0.29
 -11   2  -9    0.49    0.35
 -11  -3   9   -0.18    0.23
 -11  -3   9    0.08    0.07
  11  -3  -9    0.00    0.06
  11  -3  -9    0.04    0.05
  11   3  -9    0.01    0.19
  10  -3  -9    0.60    0.12
 -10  -3   9    0.88    0.26
 -10  -3   9    0.20    0.32
  10  -3  -9    0.69    0.13
 -10   3   9    0.36    0.11
   9  -3  -9    1.49    0.16
   9  -3  -9    1.47    0.20
  -9  -3   9    1.52    0.24
  -9  -3   9    1.17    0.38
  -9   3   9    1.38    0.20
   9   3  -9    1.25    0.38
  -8  -3   9    0.70    0.19
  -8  -3   9    0.21    0.44
  -8  -3   9    0.67    0.10
   8  -3  -9    0.83    0.13
   8  -3  -9    0.66    0.15
   8   3  -9    0.80    0.34
  -8   3   9    0.69    0.30
   8   3  -9    0.42    0.14
  -8   3   9    0.42    0.30
   7  -3  -9    1.10    0.21
  -7  -3   9    0.98    0.45
  -7  -3   9    0.92    0.12
   7  -3  -9    1.20    0.14
  -7   3   9    1.26    0.39
   7   3  -9    1.39    0.36
  -7   3   9    1.20    0.22
   7   3  -9    1.02    0.20
   6  -3  -9    3.14    0.22
  -6  -3   9    2.28    0.20
  -6   3   9    2.79    0.28
   6   3  -9    2.64    0.29
  -5  -3   9    2.42    1.33
   5  -3  -9    2.83    0.23
  -5  -3   9    3.45    0.22
   5   3  -9    3.22    0.30
  -5   3   9    3.22    0.28
  -4  -3   9    7.01    1.58
   4  -3  -9    5.90    0.38
  -4  -3   9    6.03    0.37
  -4   3   9    5.45    0.43
  -3  -3   9    6.39    1.33
  -3  -3   9    5.33    0.36
  -3   3   9    5.66    0.41
   2  -3  -9    9.81    0.94
   2  -3  -9    8.31    1.23
  -2  -3   9    8.36    0.55
  -2  -3   9   10.81    1.61
  -1  -3   9   50.81    3.29
  -1  -3   9   53.83    4.74
  -1  -3   9   60.70    4.27
   0  -3   9  130.98    9.61
   0  -3   9  137.66    8.85
   0  -3   9  130.75    8.01
   1  -3   9   45.55    2.97
   1  -3   9   52.18    4.51
   1  -3   9   51.96    3.77
   2  -3   9    9.03    1.52
   2  -3   9    7.59    0.50
  -2  -3  -9    7.83    0.49
   3  -3   9    6.70    0.41
   3  -3   9    4.34    1.20
  -3  -3  -9    6.80    0.40
  -3   3  -9    5.77    0.48
  -3   3  -9    5.75    0.66
  -3   3  -9    6.03    0.46
   4  -3   9    5.36    1.40
  -4  -3  -9    6.35    0.54
   4  -3   9    6.58    0.48
  -4  -3  -9    6.67    0.44
   4   3   9    8.24    0.63
  -4   3  -9    7.55    0.76
  -4   3  -9    6.79    0.53
  -4   3  -9    6.81    0.50
   5  -3   9    2.81    0.24
   5  -3   9    2.40    0.98
  -5  -3  -9    2.90    0.33
  -5  -3  -9    3.05    0.23
  -5   3  -9    3.04    0.55
   5   3   9    3.50    0.54
  -5   3  -9    3.20    0.29
   6  -3   9    2.43    0.25
  -6  -3  -9    3.94    0.46
  -6  -3  -9    3.18    0.24
  -6   3  -9    2.40    0.61
   6   3   9    3.95    0.64
  -7  -3  -9    1.17    0.16
  -7  -3  -9    1.08    0.24
   7  -3   9    1.59    0.19
  -7   3  -9    1.32    0.22
   7   3   9    1.80    0.43
  -7   3  -9    1.26    0.57
  -8  -3  -9    0.65    0.24
   8  -3   9    0.74    0.13
  -8   3  -9    0.42    0.66
   8   3   9    0.83    0.35
  -8   3  -9    0.84    0.15
  -9  -3  -9    1.37    0.22
  -9  -3  -9    1.33    0.27
   9  -3   9    1.46    0.18
   9   3   9    1.39    0.41
  -9   3  -9    1.76    0.27
  -9   3  -9    1.33    0.47
  10  -3   9    0.55    0.11
 -10  -3  -9    0.50    0.19
 -10   3  -9    0.56    0.21
  10   3   9    0.34    0.37
 -10   3  -9    0.50    0.31
 -11  -3  -9    0.06    0.09
  11   3   9    0.02    0.19
 -11   3  -9    0.07    0.07
  10  -4  -9    0.10    0.07
 -10  -4   9    0.16    0.10
  10   4  -9    0.21    0.23
 -10   4   9    0.11    0.09
  -9  -4   9    0.54    0.16
   9  -4  -9    0.63    0.11
  -9   4   9    0.56    0.17
   9   4  -9    0.29    0.28
   8  -4  -9    1.88    0.18
  -8  -4   9    2.13    0.28
  -8  -4   9    1.77    0.17
   8   4  -9    1.79    0.39
  -8   4   9    2.30    0.26
  -7  -4   9    2.03    0.35
  -7  -4   9    1.96    0.16
   7  -4  -9    1.70    0.17
   7   4  -9    1.52    0.46
  -6  -4   9    7.45    0.48
   6  -4  -9    6.36    0.48
   6   4  -9    8.40    0.74
  -6   4   9    8.30    0.59
  -5  -4   9    6.73    0.51
   5  -4  -9    7.97    0.47
  -5   4   9    7.26    0.56
  -3  -4   9    6.82    0.42
  -3   4   9    6.87    0.49
   3   4  -9    5.73    0.47
  -2  -4   9    6.47    0.42
   2   4  -9    7.08    0.51
  -2   4   9    6.56    0.49
  -1  -4   9    2.62    0.21
   1  -4  -9    2.10    0.78
  -1  -4   9    4.39    1.50
  -1   4   9    3.22    0.27
   0  -4   9    8.37    0.55
   0   4  -9    9.10    0.60
   1  -4   9    1.13    0.97
   1  -4   9    3.35    0.22
  -1   4  -9    2.51    0.27
  -1   4  -9    2.65    0.27
  -2  -4  -9    7.13    0.42
   2  -4   9    6.95    0.44
   2  -4   9    3.94    1.77
  -2   4  -9    6.41    0.50
  -2   4  -9    6.33    0.51
   3  -4   9    6.17    0.42
  -3  -4  -9    6.35    0.40
   3  -4   9    4.64    1.55
  -3   4  -9    6.90    0.52
  -3   4  -9    5.86    0.63
   3   4   9    5.20    0.55
  -3   4  -9    6.88    0.50
  -4  -4  -9    2.00    0.17
  -4  -4  -9    2.49    0.29
   4  -4   9    1.76    0.19
  -4   4  -9    1.67    0.40
  -5  -4  -9    7.29    0.64
  -5  -4  -9    7.87    0.54
   5  -4   9    8.81    0.54
  -5   4  -9    7.84    0.60
  -5   4  -9    7.69    0.64
  -5   4  -9    8.54    0.81
   5   4   9    8.89    0.79
  -6  -4  -9    8.04    0.65
  -6  -4  -9    7.74    0.50
   6  -4   9    8.36    0.52
  -6   4  -9    7.78    0.62
   6   4   9    7.14    0.77
  -6   4  -9    6.53    0.76
  -6   4  -9    7.34    0.57
   7  -4   9    2.02    0.22
  -7  -4  -9    2.25    0.33
  -7  -4  -9    1.98    0.20
  -7   4  -9    1.86    0.42
  -7   4  -9    2.27    0.27
  -7   4  -9    2.03    0.39
   7   4   9    1.44    0.51
   8  -4   9    2.17    0.21
  -8  -4  -9    2.22    0.20
  -8   4  -9    1.41    0.29
  -8   4  -9    1.52    0.21
   8   4   9    1.20    0.42
  -8   4  -9    1.83    0.27
  -9  -4  -9    0.38    0.16
  -9  -4  -9    0.66    0.21
   9  -4   9    0.55    0.11
  -9   4  -9    0.64    0.14
  -9   4  -9    0.37    0.13
   9   4   9    0.81    0.42
  10  -4   9    0.16    0.06
 -10  -4  -9    0.10    0.11
  10   4   9    0.09    0.22
 -10   4  -9    0.26    0.10
  -9  -5   9    0.83    0.16
   9  -5  -9    0.69    0.10
  -9   5   9    0.71    0.12
   9   5  -9    0.46    0.25
  -8  -5   9    1.30    0.16
  -8  -5   9    1.20    0.20
   8  -5  -9    1.11    0.14
   8   5  -9    1.13    0.27
  -8   5   9    1.21    0.20
  -7  -5   9    0.05    0.06
  -7  -5   9    0.01    0.11
  -7   5   9    0.12    0.14
   7   5  -9   -0.03    0.26
   6  -5  -9    1.36    0.15
  -6  -5   9    1.52    0.15
   6   5  -9    1.17    0.35
  -6   5   9    1.91    0.26
  -5  -5   9    0.43    0.07
   5   5  -9    0.22    0.34
  -5   5   9    0.56    0.18
  -4  -5   9    1.75    0.15
   4   5  -9    1.34    0.35
  -4   5   9    1.91    0.29
  -3  -5   9    7.58    0.46
  -3   5   9    6.59    0.54
  -2  -5   9    1.10    0.16
   2   5  -9    1.66    0.26
  -2   5   9    1.17    0.22
  -1  -5   9    0.42    0.08
   1   5  -9    0.18    0.22
  -1   5   9    0.48    0.14
   0  -5   9    3.86    0.27
   0   5  -9    3.88    0.39
   1  -5   9    0.45    0.09
  -1   5  -9    0.27    0.13
  -2  -5  -9    1.39    0.13
   2  -5   9    1.23    0.15
  -2   5  -9    1.20    0.22
  -2   5  -9    1.38    0.24
  -3  -5  -9    7.45    0.48
   3  -5   9    7.39    0.49
  -3   5  -9    7.59    0.56
  -3   5  -9    7.31    0.58
   4  -5   9    1.69    0.19
  -4  -5  -9    1.84    0.18
  -4   5  -9    1.84    0.26
  -4   5  -9    2.08    0.29
  -5  -5  -9    0.48    0.09
   5  -5   9    0.56    0.11
  -5   5  -9    0.35    0.13
  -5   5  -9    0.44    0.17
  -6  -5  -9    1.89    0.17
   6  -5   9    1.46    0.18
   6   5   9    1.15    0.23
  -6   5  -9    1.18    0.22
  -6   5  -9    1.53    0.24
   7  -5   9    0.04    0.09
  -7  -5  -9    0.01    0.12
  -7  -5  -9    0.09    0.08
  -7   5  -9    0.12    0.11
  -7   5  -9    0.16    0.12
   8  -5   9    1.45    0.15
  -8  -5  -9    1.38    0.22
  -8   5  -9    1.32    0.21
  -8   5  -9    0.99    0.19
  -9  -5  -9    0.65    0.16
  -9  -5  -9    0.34    0.13
   9  -5   9    0.38    0.08
  -9   5  -9    0.62    0.12
  -8  -6   9    0.07    0.08
  -8   6   9    0.03    0.07
  -7  -6   9    0.07    0.06
  -7  -6   9    0.07    0.09
  -7   6   9    0.10    0.11
  -6  -6   9    0.25    0.11
  -6  -6   9    0.29    0.06
  -6   6   9   -0.02    0.15
  -5  -6   9    0.55    0.14
  -5  -6   9    0.66    0.10
  -5   6   9    0.23    0.15
  -3  -6   9    0.39    0.07
  -3   6   9    0.14    0.15
  -1  -6   9    0.59    0.09
   1   6  -9    0.49    0.28
   0  -6   9    0.96    0.11
   0   6  -9    1.19    0.32
   1  -6   9    0.56    0.09
  -1   6  -9    0.48    0.25
   2  -6   9    1.85    0.16
  -2   6  -9    2.22    0.34
   3  -6   9    0.44    0.10
  -3  -6  -9    0.40    0.08
  -3   6  -9    0.34    0.17
   4  -6   9    1.48    0.16
  -4  -6  -9    1.59    0.15
  -4   6  -9    1.73    0.26
   5  -6   9    0.81    0.11
  -5  -6  -9    0.74    0.11
  -5   6  -9    0.59    0.18
  -6  -6  -9    0.36    0.09
  -6  -6  -9    0.45    0.14
   6  -6   9    0.26    0.13
  -6   6  -9    0.29    0.15
  -6   6  -9    0.47    0.23
   7  -6   9    0.03    0.06
  -7  -6  -9   -0.04    0.12
  -7   6  -9    0.13    0.18
  -8   6  -9    0.10    0.16
  -5  -7   9    0.01    0.05
  -5   7   9   -0.02    0.09
  -4  -7   9    0.23    0.05
  -4   7   9    0.22    0.14
  -3  -7   9    0.18    0.05
  -3   7   9    0.35    0.14
  -1  -7   9    0.56    0.08
   0   7  -9    0.66    0.26
   1  -7   9    0.51    0.08
  -1   7  -9    0.56    0.32
   2  -7   9    1.04    0.10
  -2   7  -9    1.25    0.35
   3  -7   9    0.21    0.04
  -3   7  -9    0.30    0.30
  -4   7  -9    0.15    0.28
  -5   7  -9    0.02    0.22
  12   0 -10    0.06    0.07
 -12   0  10    0.18    0.32
  11   0 -10    1.31    0.22
 -11   0  10    0.85    0.54
  10   0 -10    0.92    0.18
 -10   0  10    0.36    0.36
  10   0 -10    0.70    0.11
  10   0 -10    0.48    0.31
  -9   0  10    3.30    0.60
   9   0 -10    3.27    0.33
   9   0 -10    2.89    0.24
  -8   0  10    1.04    0.41
   8   0 -10    1.35    0.25
   8   0 -10    0.48    0.28
   8   0 -10    0.91    0.15
  -8   0  10    1.06    0.15
  -7   0  10    1.75    0.25
   7   0 -10    1.92    0.25
   7   0 -10    2.41    0.40
   7   0 -10    2.31    0.19
  -7   0  10    2.56    0.48
   6   0 -10    3.07    0.23
   6   0 -10    3.53    0.30
  -6   0  10    3.09    0.65
   4   0 -10   32.44    2.99
  -4   0  10   36.79    2.86
   4   0 -10   35.40    2.12
   4   0 -10   35.02    3.04
  -3   0  10  240.26   14.71
  -3   0  10  227.34   14.57
   3   0 -10  218.90   14.65
  -2   0  10    2.51    0.53
  -2   0  10    1.94    0.61
   2   0 -10    2.23    0.54
   2   0 -10    2.62    0.57
   1   0 -10  203.05   12.77
  -1   0  10  176.79   12.98
  -1   0  10  210.11   14.40
   1   0 -10  211.79   12.86
   0   0  10   23.35    2.25
   0   0 -10   23.31    2.18
   0   0  10   22.43    1.91
   1   0  10  205.80   13.86
   1   0  10  205.84   13.51
  -1   0 -10  240.21   15.20
  -1   0 -10  204.10   13.64
   2   0  10    1.20    0.49
  -2   0 -10    1.53    0.48
   2   0  10    2.78    0.67
  -3   0 -10  216.00   13.87
   3   0  10  212.00   13.91
  -4   0 -10   27.01    2.55
   4   0  10   25.01    2.62
  -5   0 -10   33.38    3.28
  -5   0 -10   31.02    1.85
   5   0  10   27.37    1.97
   5   0  10   30.41    1.84
   5   0  10   30.61    3.27
   6   0  10    1.68    0.19
   6   0  10    2.09    0.54
  -6   0 -10    2.21    0.21
   7   0  10    1.75    0.27
  -7   0 -10    1.87    0.30
   7   0  10    2.44    0.48
   7   0  10    2.12    0.19
  -8   0 -10    1.90    0.33
  -8   0 -10    1.50    0.63
   8   0  10    1.40    0.60
  -9   0 -10    3.36    0.74
   9   0  10    1.76    0.48
 -10   0 -10    0.25    0.45
  10   0  10    0.43    0.35
 -11   0 -10    1.36    0.63
  11   0  10    0.91    0.31
 -12   0 -10    0.20    0.31
  12  -1 -10    0.60    0.10
 -12  -1  10    0.50    0.25
  12   1 -10    0.56    0.11
 -11  -1  10    0.74    0.38
  11  -1 -10    1.00    0.12
  11  -1 -10    0.98    0.16
  11   1 -10    0.90    0.27
  11   1 -10    0.96    0.15
 -11   1  10    0.75    0.36
 -10  -1  10    0.61    0.37
  10  -1 -10    1.21    0.21
  10  -1 -10    1.05    0.15
 -10  -1  10    0.89    0.18
  10   1 -10    0.68    0.31
  10   1 -10    1.16    0.20
 -10   1  10    0.66    0.39
  -9  -1  10    3.17    0.70
   9  -1 -10    2.58    0.43
   9  -1 -10    2.26    0.19
  -9   1  10    3.02    0.55
   9   1 -10    2.85    0.57
  -9   1  10    1.73    0.21
   9   1 -10    1.79    0.28
  -8  -1  10    5.32    0.45
  -8  -1  10    5.07    0.73
   8  -1 -10    5.42    0.36
   8  -1 -10    5.10    0.45
  -8   1  10    5.28    0.67
   8   1 -10    4.96    0.35
   8   1 -10    5.19    0.59
  -8   1  10    4.54    0.37
   8   1 -10    4.69    0.44
   7  -1 -10   14.92    0.91
  -7  -1  10   15.73    1.01
   7  -1 -10   15.56    1.00
  -7  -1  10   14.00    1.12
   7   1 -10   15.45    0.92
   7   1 -10   15.67    1.11
   7   1 -10   12.77    1.10
  -7   1  10   12.71    1.18
   6  -1 -10    4.41    0.35
  -6  -1  10    4.19    0.58
   6  -1 -10    5.04    0.31
  -6  -1  10    4.33    0.28
   6   1 -10    4.06    0.36
   6   1 -10    3.93    0.30
  -5  -1  10   28.43    1.79
  -5  -1  10   31.89    2.97
   5  -1 -10   31.16    1.80
   5   1 -10   25.34    1.85
  -5   1  10   30.27    1.92
   5   1 -10   31.71    1.80
  -4  -1  10    6.72    0.44
   4  -1 -10    7.07    0.45
  -4  -1  10    9.15    1.33
   4  -1 -10    9.01    1.21
   4   1 -10    9.73    1.38
   4   1 -10    6.53    0.45
   4   1 -10    6.69    1.31
  -3  -1  10   67.28    5.17
  -3  -1  10   67.45    4.96
   3  -1 -10   68.65    4.11
   3  -1 -10   66.35    4.90
  -3  -1  10   63.29    4.08
   3   1 -10   69.59    4.09
   3   1 -10   73.43    5.13
  -2  -1  10   25.47    2.39
   2  -1 -10   24.99    1.92
  -2  -1  10   23.88    2.09
   2  -1 -10   23.78    2.13
   2   1 -10   23.05    2.16
  -2   1  10   23.04    1.96
   1  -1 -10   47.34    3.80
  -1  -1  10   54.15    3.83
   1  -1 -10   54.08    3.86
  -1  -1  10   53.76    4.23
  -1   1  10   52.92    3.68
   1   1 -10   53.61    3.94
   0  -1 -10   20.77    2.14
   0  -1  10   22.17    2.30
   0  -1  10   21.98    1.94
   0  -1 -10   24.68    2.00
   0   1 -10   23.90    2.07
   0   1  10   22.17    1.87
   1  -1  10   52.99    3.87
   1  -1  10   46.06    4.18
  -1  -1 -10   53.00    3.83
   1   1  10   54.06    3.80
  -1   1 -10   52.37    3.91
  -2  -1 -10   23.68    2.08
   2  -1  10   23.70    2.42
   2  -1  10   20.11    2.02
   2   1  10   22.94    2.06
  -2   1 -10   22.49    2.11
   3  -1  10   71.19    5.36
  -3  -1 -10   65.79    4.10
   3  -1  10   71.43    5.18
   3  -1  10   69.43    4.10
  -3   1 -10   67.86    5.04
   3   1  10   62.43    5.00
  -4  -1 -10    8.57    0.55
   4  -1  10    7.71    1.34
   4  -1  10    8.90    1.55
  -4  -1 -10   10.43    1.71
   4  -1  10    7.98    0.55
  -4   1 -10   11.04    1.31
   4   1  10    9.02    1.46
   5  -1  10   27.73    1.92
  -5  -1 -10   27.57    1.94
   5  -1  10   32.54    1.83
   5   1  10   31.95    1.96
   6  -1  10    4.69    0.62
   6  -1  10    4.72    0.44
  -6  -1 -10    5.64    0.42
  -6  -1 -10    6.12    0.50
   6  -1  10    5.04    0.36
  -6   1 -10    5.40    0.82
   6   1  10    5.21    0.62
   7  -1  10   14.73    1.20
  -7  -1 -10   12.30    1.33
  -7  -1 -10   15.20    0.96
   7  -1  10   15.98    0.93
   7  -1  10   12.72    1.16
  -7   1 -10   17.76    1.82
  -7   1 -10   16.57    1.07
   7   1  10   13.32    1.13
  -8  -1 -10    5.50    0.53
   8  -1  10    4.48    0.69
  -8  -1 -10    5.40    0.95
  -8   1 -10    6.50    0.97
   8   1  10    5.52    0.67
  -8   1 -10    5.92    0.51
   9  -1  10    2.46    0.46
   9  -1  10    2.13    0.21
  -9  -1 -10    2.59    1.08
  -9  -1 -10    1.90    0.41
   9   1  10    1.98    0.60
  -9   1 -10    2.73    0.78
  10  -1  10    1.13    0.13
 -10  -1 -10    1.36    0.26
  10  -1  10    0.55    0.46
 -10  -1 -10    0.54    0.44
  10   1  10    0.91    0.39
 -10   1 -10    0.72    0.45
 -11  -1 -10    0.98    0.17
 -11  -1 -10    0.28    0.33
  11  -1  10    0.59    0.26
 -11   1 -10    0.79    0.42
  11   1  10    0.97    0.31
 -12  -1 -10    0.31    0.25
  12   1  10    0.76    0.19
 -12   1 -10    0.53    0.27
  11  -2 -10    0.25    0.08
 -11  -2  10    0.25    0.09
  11  -2 -10    0.30    0.09
 -11  -2  10    0.14    0.29
  11   2 -10    0.20    0.07
  11   2 -10   -0.02    0.22
 -10  -2  10    1.24    0.21
  10  -2 -10    1.06    0.18
 -10  -2  10    0.56    0.36
  10  -2 -10    0.96    0.14
  10   2 -10    0.78    0.32
 -10   2  10    1.01    0.13
  10   2 -10    1.24    0.16
 -10   2  10    0.79    0.36
  -9  -2  10    2.71    0.32
   9  -2 -10    2.44    0.21
  -9  -2  10    2.30    0.52
   9  -2 -10    2.98    0.30
  -9   2  10    2.45    0.26
   9   2 -10    1.73    0.39
  -9   2  10    2.22    0.47
   9   2 -10    2.97    0.29
  -8  -2  10    0.57    0.17
  -8  -2  10    0.73    0.42
   8  -2 -10    0.58    0.11
   8  -2 -10    0.69    0.16
  -8   2  10    0.66    0.14
   8   2 -10    0.49    0.25
  -8   2  10    0.76    0.36
   8   2 -10    0.52    0.14
   7  -2 -10    8.14    0.49
   7  -2 -10    7.08    0.57
  -7  -2  10    7.87    0.79
  -7  -2  10    7.80    0.48
  -7   2  10    7.33    0.53
   7   2 -10    7.42    0.58
   7   2 -10    6.67    0.76
  -7   2  10    6.60    0.75
  -6  -2  10   22.22    1.59
  -6  -2  10   25.27    3.10
   6  -2 -10   23.54    1.39
   6  -2 -10   22.81    1.45
  -6  -2  10   22.60    1.37
   6   2 -10   20.59    1.45
  -6   2  10   22.48    1.54
   5  -2 -10   67.32    4.04
  -5  -2  10   70.40    5.69
  -5  -2  10   67.40    4.03
  -5   2  10   67.69    4.31
   5   2 -10   62.99    4.10
  -4  -2  10    4.73    1.23
   4  -2 -10    4.25    0.28
  -4  -2  10    4.22    0.28
  -3  -2  10   11.50    0.72
   3  -2 -10   11.28    1.36
  -3  -2  10   13.56    1.77
   2  -2 -10   12.45    1.33
  -2  -2  10   13.61    0.91
  -2  -2  10   17.20    1.99
  -2  -2  10   17.66    1.70
   2   2 -10   18.75    1.87
  -1  -2  10  118.98    7.83
  -1  -2  10  114.18    7.04
  -1  -2  10  106.38    8.26
   1  -2 -10  123.93    8.02
   1   2 -10  116.09    7.99
  -1   2  10  121.83    7.53
   0  -2  10   70.08    5.65
   0  -2 -10   72.89    5.00
   0  -2  10   68.79    4.37
   0  -2  10   75.29    5.15
   0   2 -10   76.14    5.30
   1  -2  10  123.63    8.81
  -1  -2 -10  113.78    8.89
   1  -2  10  124.77    8.22
   1  -2  10  118.83    7.35
  -1   2 -10  129.18    8.34
   1   2  10  122.36    8.02
   2  -2  10   15.73    1.75
   2  -2  10   13.31    1.92
  -2  -2 -10   14.49    0.90
  -2   2 -10   15.28    1.62
   3  -2  10   11.48    0.68
   3  -2  10   12.28    1.60
   3  -2  10    9.01    1.57
  -3  -2 -10   10.46    0.67
   4  -2  10    5.59    1.36
   4  -2  10    5.44    0.37
  -4  -2 -10    5.31    0.36
   4   2  10    5.78    0.55
  -4   2 -10    5.97    0.72
   5  -2  10   65.44    5.56
  -5  -2 -10   64.16    4.14
  -5  -2 -10   66.64    4.02
   5  -2  10   69.53    4.02
   5   2  10   67.08    4.13
  -5   2 -10   60.20    4.05
  -5   2 -10   72.03    4.24
   6  -2  10   24.89    1.56
  -6  -2 -10   26.31    1.71
  -6  -2 -10   25.42    1.56
  -6   2 -10   25.85    1.88
  -6   2 -10   23.76    1.59
   6   2  10   26.56    1.74
  -7  -2 -10    7.64    0.67
   7  -2  10    7.67    0.52
  -7  -2 -10    6.59    1.09
  -7   2 -10    7.60    0.54
  -7   2 -10    8.89    1.00
   7   2  10    8.00    0.80
  -8  -2 -10    0.70    0.50
   8  -2  10    0.62    0.12
  -8  -2 -10    0.56    0.19
  -8  -2 -10    0.77    0.20
  -8   2 -10    0.75    0.53
   8   2  10    0.70    0.36
  -9  -2 -10    1.74    0.52
  -9  -2 -10    2.39    0.28
   9  -2  10    2.43    0.22
  -9  -2 -10    2.83    0.35
   9   2  10    1.77    0.46
  -9   2 -10    1.61    0.58
  10  -2  10    1.22    0.15
 -10  -2 -10    1.38    0.26
 -10  -2 -10    0.57    0.46
  10   2  10    0.63    0.36
 -10   2 -10    0.73    0.47
 -11  -2 -10    0.12    0.10
 -11  -2 -10   -0.37    0.34
 -11   2 -10    0.26    0.34
 -11   2 -10    0.02    0.08
  11   2  10    0.16    0.27
 -11  -3  10    0.77    0.13
  11  -3 -10    0.53    0.11
  11   3 -10    0.44    0.25
 -10  -3  10    1.01    0.18
  10  -3 -10    1.10    0.13
 -10  -3  10    0.30    0.30
  10  -3 -10    0.98    0.14
 -10   3  10    0.68    0.14
  10   3 -10    0.51    0.27
   9  -3 -10    0.31    0.10
  -9  -3  10    0.23    0.13
  -9  -3  10    0.03    0.27
   9  -3 -10    0.23    0.08
  -9   3  10    0.14    0.12
   9   3 -10   -0.11    0.31
   8  -3 -10    4.22    0.31
  -8  -3  10    2.95    0.66
  -8  -3  10    4.08    0.28
  -8  -3  10    4.41    0.45
   8  -3 -10    4.40    0.37
  -8   3  10    4.70    0.38
   8   3 -10    4.25    0.36
   8   3 -10    3.61    0.54
  -8   3  10    3.30    0.44
  -7  -3  10   21.39    1.66
   7  -3 -10   22.21    1.37
  -7  -3  10   22.86    1.36
   7  -3 -10   23.25    1.46
  -7   3  10   23.10    1.43
   7   3 -10   20.29    1.44
   7   3 -10   25.86    1.63
  -7   3  10   19.10    1.50
   6  -3 -10    1.91    0.23
  -6  -3  10    2.81    0.48
  -6  -3  10    2.24    0.17
   6  -3 -10    1.85    0.19
  -6   3  10    2.31    0.26
  -5  -3  10   18.32    1.09
  -5  -3  10   17.98    1.37
   5  -3 -10   18.41    1.10
   5   3 -10   16.63    1.16
  -5   3  10   17.16    1.21
  -5   3  10   18.08    1.15
   4  -3 -10    2.21    0.18
  -4  -3  10    2.23    0.17
  -4  -3  10    5.57    2.20
   4   3 -10    2.68    0.25
  -4   3  10    2.63    0.25
  -3  -3  10   69.35    5.88
  -2  -3  10    2.52    0.17
  -2  -3  10    2.55    0.89
   2  -3 -10    1.67    0.45
  -1  -3  10   29.16    3.15
  -1  -3  10   26.61    1.66
   0  -3  10   28.68    3.09
   0  -3  10   27.60    1.70
   1  -3  10   27.83    1.68
   1  -3  10   26.76    3.10
   2  -3  10    2.97    0.20
  -2  -3 -10    2.62    0.19
   2  -3  10    2.09    0.81
  -2   3 -10    2.59    0.25
  -3  -3 -10   67.58    4.41
   3  -3  10   71.08    4.42
   3  -3  10   79.45    6.39
  -3   3 -10   74.55    4.56
   3   3  10   69.86    4.50
  -3   3 -10   79.43    4.52
  -3   3 -10   72.93    4.49
  -4  -3 -10    3.03    0.37
  -4  -3 -10    2.91    0.20
   4  -3  10    2.48    0.21
   4  -3  10    1.52    0.84
   4   3  10    2.70    0.48
  -4   3 -10    2.84    0.29
  -4   3 -10    2.84    0.28
  -4   3 -10    1.82    0.44
   5  -3  10   16.00    2.36
   5  -3  10   20.73    1.20
  -5  -3 -10   18.58    1.19
  -5  -3 -10   18.09    1.32
  -5   3 -10   21.32    1.51
  -5   3 -10   18.72    1.25
   5   3  10   20.26    1.35
  -6  -3 -10    1.59    0.31
  -6  -3 -10    2.04    0.20
   6  -3  10    2.47    0.21
  -6   3 -10    2.24    0.26
   6   3  10    3.22    0.57
  -6   3 -10    2.57    0.60
  -7  -3 -10   21.82    1.46
  -7  -3 -10   22.47    1.61
   7  -3  10   23.56    1.47
  -7   3 -10   25.95    1.50
   7   3  10   24.01    1.64
  -7   3 -10   24.31    1.81
   8  -3  10    4.48    0.33
  -8   3 -10    4.23    0.33
  -8   3 -10    3.49    0.74
   8   3  10    4.32    0.76
  -9  -3 -10    0.19    0.17
   9  -3  10    0.25    0.10
  -9  -3 -10    0.24    0.15
  -9   3 -10   -0.06    0.10
  -9   3 -10    0.18    0.39
   9   3  10    0.15    0.34
 -10  -3 -10    1.34    0.25
  10  -3  10    1.19    0.14
 -10   3 -10    0.76    0.15
 -10   3 -10    0.93    0.31
  10   3  10    1.05    0.37
 -11  -3 -10    0.56    0.14
  11   3  10    0.93    0.29
 -11   3 -10    0.79    0.13
 -10  -4  10    0.32    0.11
  10  -4 -10    0.31    0.07
 -10   4  10    0.30    0.08
  10   4 -10    0.27    0.19
   9  -4 -10    1.31    0.15
  -9  -4  10    0.93    0.25
   9   4 -10    0.94    0.35
  -9   4  10    1.33    0.19
  -8  -4  10    0.44    0.08
   8  -4 -10    0.39    0.10
  -8  -4  10    0.40    0.15
   8   4 -10    0.24    0.29
  -8   4  10    0.47    0.14
  -7  -4  10    1.80    0.15
   7  -4 -10    1.74    0.17
   7   4 -10    1.60    0.37
  -7   4  10    2.19    0.28
   6  -4 -10   12.42    0.78
  -6  -4  10   12.40    0.77
   6   4 -10   12.47    0.98
  -5  -4  10    0.20    0.06
   5  -4 -10    0.21    0.06
  -5   4  10    0.32    0.15
   4  -4 -10   18.83    1.13
  -4  -4  10   17.73    1.11
  -4   4  10   18.03    1.19
  -3  -4  10    7.66    0.50
  -3   4  10    7.61    0.56
   3   4 -10    8.09    0.55
  -2  -4  10   23.71    1.47
   2   4 -10   23.93    1.52
  -2   4  10   24.82    1.53
   1  -4 -10   13.53    1.92
  -1  -4  10   12.54    2.42
  -1  -4  10   14.54    0.86
  -1   4  10   13.10    0.90
   1   4 -10   14.15    0.93
   0  -4  10    4.75    0.30
   0   4  10    3.90    0.35
   0   4 -10    4.67    0.37
   1  -4  10   15.22    2.63
  -1  -4 -10   12.20    0.84
   1  -4  10   13.97    0.86
  -1   4 -10   14.67    0.90
  -1   4 -10   14.16    0.93
   2  -4  10   24.21    1.57
   2  -4  10   29.43    3.43
  -2   4 -10   25.49    1.62
  -2   4 -10   26.38    1.65
  -3  -4 -10    7.80    0.47
   3  -4  10    7.30    0.49
  -3   4 -10    6.79    0.70
   3   4  10    6.34    0.60
  -3   4 -10    7.77    0.58
  -3   4 -10    7.57    0.54
  -4  -4 -10   18.43    1.16
  -4  -4 -10   18.07    1.29
   4  -4  10   18.56    1.18
  -4   4 -10   19.40    1.27
  -4   4 -10   20.71    1.47
  -4   4 -10   19.44    1.23
   4   4  10   17.73    1.36
  -5  -4 -10    0.17    0.12
  -5  -4 -10    0.44    0.09
   5  -4  10    0.42    0.11
   5   4  10    0.16    0.33
  -5   4 -10    0.32    0.36
  -5   4 -10    0.22    0.12
  -5   4 -10    0.06    0.13
   6  -4  10   13.70    0.86
  -6  -4 -10   14.15    0.85
  -6  -4 -10   15.20    1.02
  -6   4 -10   12.63    0.90
  -6   4 -10   12.31    1.08
   6   4  10   12.61    1.08
  -6   4 -10   13.32    0.96
  -7  -4 -10    2.18    0.33
   7  -4  10    1.87    0.20
  -7  -4 -10    2.03    0.19
  -7   4 -10    1.20    0.40
   7   4  10    1.39    0.43
  -7   4 -10    1.96    0.23
  -7   4 -10    1.82    0.27
   8  -4  10    0.39    0.11
  -8  -4 -10    0.49    0.19
  -8   4 -10    0.62    0.17
   8   4  10    0.55    0.37
  -8   4 -10    0.49    0.14
  -8   4 -10    0.42    0.32
   9  -4  10    1.38    0.16
  -9  -4 -10    1.70    0.27
  -9  -4 -10    1.11    0.23
  -9   4 -10    1.30    0.24
   9   4  10    1.18    0.34
  -9   4 -10    1.81    0.28
  10  -4  10    0.37    0.07
 -10  -4 -10    0.38    0.12
  10   4  10    0.35    0.23
 -10   4 -10    0.39    0.10
  -9  -5  10    0.01    0.08
   9   5 -10    0.10    0.17
  -9   5  10    0.06    0.13
   8  -5 -10    0.46    0.09
  -8  -5  10    0.57    0.08
  -8  -5  10    0.38    0.12
  -8   5  10    0.48    0.14
   8   5 -10    0.41    0.24
   7  -5 -10    0.19    0.07
  -7  -5  10    0.33    0.13
  -7  -5  10    0.28    0.07
   7   5 -10    0.19    0.28
  -7   5  10    0.31    0.14
   6  -5 -10    0.19    0.07
  -6  -5  10    0.23    0.08
   6   5 -10    0.07    0.29
  -6   5  10    0.08    0.15
   5  -5 -10    1.22    0.14
  -5  -5  10    1.64    0.13
  -5   5  10    2.05    0.35
   5   5 -10    1.23    0.32
  -4  -5  10    1.79    0.16
  -4   5  10    2.21    0.30
   4   5 -10    1.93    0.39
  -3  -5  10    1.21    0.12
  -3   5  10    0.94    0.19
  -2  -5  10    0.51    0.09
  -2   5  10    0.61    0.16
   2   5 -10    0.99    0.22
  -1  -5  10    6.64    0.41
  -1   5  10    5.47    0.45
   1   5 -10    6.02    0.55
   0  -5  10    2.60    0.21
   0   5 -10    2.83    0.39
   1  -5  10    5.79    0.40
  -1   5 -10    6.37    0.49
  -2  -5 -10    0.94    0.14
   2  -5  10    0.76    0.13
  -2   5 -10    0.81    0.18
  -2   5 -10    0.84    0.19
   3  -5  10    0.88    0.14
  -3  -5 -10    1.04    0.13
  -3   5 -10    1.16    0.21
  -3   5 -10    1.46    0.23
   4  -5  10    2.36    0.20
  -4  -5 -10    2.83    0.45
  -4  -5 -10    2.38    0.20
  -4   5 -10    1.93    0.30
  -4   5 -10    1.91    0.28
   5  -5  10    1.54    0.18
  -5  -5 -10    1.65    0.16
  -5   5 -10    1.54    0.28
  -5   5 -10    1.86    0.27
  -6  -5 -10    0.35    0.15
  -6  -5 -10    0.47    0.17
   6  -5  10    0.40    0.16
  -6   5 -10    0.17    0.14
  -7  -5 -10    0.36    0.10
  -7  -5 -10    0.09    0.17
   7  -5  10    0.38    0.09
  -7   5 -10    0.29    0.14
  -7   5 -10    0.39    0.14
  -8  -5 -10    0.45    0.14
   8  -5  10    0.70    0.12
  -8  -5 -10    0.31    0.18
  -8   5 -10    0.34    0.17
  -8   5 -10    0.26    0.11
  -9  -5 -10    0.01    0.08
   9  -5  10    0.01    0.08
  -9   5 -10    0.07    0.08
  -7  -6  10    0.50    0.14
  -7  -6  10    0.33    0.06
  -7   6  10    0.40    0.12
  -6  -6  10    0.17    0.06
  -6  -6  10    0.22    0.10
  -6   6  10   -0.01    0.13
  -5  -6  10    0.48    0.08
  -5  -6  10    0.35    0.12
  -5   6  10    0.21    0.14
  -4  -6  10    0.14    0.06
  -4   6  10    0.01    0.14
  -3   6  10    0.37    0.16
  -2  -6  10    0.84    0.11
   2   6 -10    1.18    0.16
  -1  -6  10    0.30    0.07
   1   6 -10    0.22    0.27
   0  -6  10    0.18    0.07
   0   6 -10    0.32    0.33
   1  -6  10    0.22    0.07
  -1   6 -10    0.27    0.27
  -2  -6 -10    0.93    0.12
   2  -6  10    0.81    0.12
  -2   6 -10    0.98    0.26
   3  -6  10    1.19    0.13
  -3  -6 -10    1.26    0.14
  -3   6 -10    1.45    0.26
   4  -6  10    0.13    0.07
  -4  -6 -10    0.22    0.08
  -4   6 -10    0.13    0.17
   5  -6  10    0.51    0.10
  -5  -6 -10    0.66    0.10
  -5   6 -10    0.49    0.20
   6  -6  10    0.32    0.08
  -6   6 -10    0.22    0.19
  -7  -6 -10    0.13    0.14
   7  -6  10    0.53    0.08
  -7   6 -10    0.32    0.21
  -5  -7  10    0.63    0.07
  -5   7  10    0.53    0.11
  -4  -7  10    0.30    0.06
  -4   7  10    0.20    0.10
  -3  -7  10    0.16    0.05
  -3   7  10    0.15    0.09
  -2  -7  10    0.20    0.06
   0  -7  10    0.21    0.07
   0   7 -10    0.03    0.23
   1  -7  10   -0.04    0.04
  -1   7 -10    0.01    0.29
   2  -7  10    0.24    0.05
  -2   7 -10    0.33    0.30
  -3  -7 -10    0.11    0.15
   3  -7  10    0.15    0.04
  -3   7 -10    0.02    0.30
  -4   7 -10    0.20    0.28
  -5   7 -10    0.70    0.28
 -12   0  11    1.04    0.26
  12   0 -11    1.32    0.14
  11   0 -11    0.01    0.08
 -11   0  11    0.05    0.32
  10   0 -11    0.22    0.08
 -10   0  11    0.16    0.32
  10   0 -11    0.38    0.26
  10   0 -11    0.40    0.14
   9   0 -11    0.43    0.11
  -9   0  11    0.32    0.42
   9   0 -11    0.13    0.19
   9   0 -11    0.18    0.29
  -9   0  11    0.43    0.09
   8   0 -11    6.76    0.52
   8   0 -11    5.86    0.42
  -8   0  11    6.79    0.51
  -8   0  11    5.00    0.76
  -7   0  11    9.43    1.22
   7   0 -11   12.61    0.78
  -7   0  11   13.48    0.87
   6   0 -11    0.56    0.09
  -6   0  11    0.85    0.28
   6   0 -11    0.69    0.13
  -5   0  11    4.13    0.44
   5   0 -11    3.79    0.26
   5   0 -11    3.38    0.31
  -4   0  11    1.22    0.50
   4   0 -11    1.37    0.59
   4   0 -11    1.35    0.12
  -3   0  11   14.89    1.49
   3   0 -11   12.19    1.71
  -3   0  11   12.14    1.83
  -2   0  11    1.21    0.54
   2   0 -11    1.52    0.84
   2   0 -11    0.55    0.34
  -1   0  11   40.69    3.54
   1   0 -11   47.26    3.45
   1   0 -11   42.78    3.44
  -1   0  11   43.32    3.24
   0   0 -11    0.12    0.21
   0   0 -11    0.82    0.79
   0   0  11    0.59    0.22
   1   0  11   47.34    3.88
  -1   0 -11   47.35    3.59
   1   0  11   43.11    3.47
  -2   0 -11    0.52    0.41
   2   0  11   -0.10    0.30
   2   0  11    0.28    0.34
   3   0  11   16.07    1.75
   3   0  11   13.86    0.86
  -3   0 -11   15.79    1.71
  -3   0 -11   12.74    0.87
  -4   0 -11    3.01    0.81
   4   0  11    1.23    0.12
  -4   0 -11    1.35    0.17
   4   0  11    1.86    0.79
  -5   0 -11    2.86    0.33
  -5   0 -11    4.11    0.29
   5   0  11    3.76    0.26
  -6   0 -11    0.60    0.17
   6   0  11    0.60    0.10
  -6   0 -11    0.53    0.13
   6   0  11    0.83    0.34
  -6   0 -11    0.38    0.47
   7   0  11   13.00    0.81
  -7   0 -11   12.84    1.12
   7   0  11   11.48    1.04
  -7   0 -11   15.11    1.54
   8   0  11    4.84    0.74
  -8   0 -11    6.68    0.58
  -8   0 -11    4.53    0.93
   8   0  11    6.38    0.40
  -9   0 -11    0.32    0.85
   9   0  11    0.38    0.40
  -9   0 -11    0.49    0.18
 -10   0 -11    0.21    0.13
 -10   0 -11    0.07    0.43
  10   0  11    0.23    0.35
  11   0  11   -0.01    0.24
 -11   0 -11    0.12    0.41
 -12   0 -11    1.04    0.28
  12  -1 -11    0.21    0.07
 -12  -1  11    0.16    0.21
  11  -1 -11    0.17    0.09
  11  -1 -11    0.16    0.07
 -11  -1  11    0.27    0.35
  11   1 -11    0.13    0.24
  11   1 -11    0.18    0.09
 -11   1  11    0.34    0.32
 -10  -1  11    1.70    0.44
  10  -1 -11    1.65    0.17
 -10  -1  11    1.62    0.32
  10  -1 -11    1.66    0.23
 -10   1  11    1.70    0.44
  10   1 -11    1.29    0.21
  10   1 -11    1.34    0.36
 -10   1  11    1.60    0.16
  -9  -1  11    2.00    0.25
   9  -1 -11    1.42    0.16
  -9  -1  11    1.18    0.44
   9  -1 -11    1.80    0.24
   9   1 -11    1.29    0.38
  -9   1  11    1.29    0.38
  -9   1  11    1.45    0.18
   9   1 -11    1.41    0.24
  -8  -1  11    5.45    0.49
  -8  -1  11    6.76    0.92
   8  -1 -11    6.34    0.49
   8  -1 -11    6.02    0.40
  -8   1  11    5.44    0.42
   8   1 -11    5.15    0.61
  -8   1  11    6.39    0.72
   8   1 -11    5.61    0.48
   8   1 -11    4.83    0.39
  -7  -1  11    0.64    0.31
   7  -1 -11    0.82    0.12
   7   1 -11    0.99    0.19
  -7   1  11    0.78    0.28
   7   1 -11    0.95    0.13
   6  -1 -11    2.43    0.20
  -6  -1  11    2.32    0.50
   6  -1 -11    2.57    0.24
  -6   1  11    1.80    0.34
   6   1 -11    2.82    0.27
   6   1 -11    2.47    0.20
   5  -1 -11   80.99    4.69
  -5  -1  11   77.83    5.98
  -5  -1  11   75.01    4.68
  -5  -1  11   76.89    4.81
   5  -1 -11   67.48    4.78
   5   1 -11   83.64    4.69
  -5   1  11   82.19    4.84
   4  -1 -11   23.02    1.45
  -4  -1  11   28.12    2.60
  -4  -1  11   21.57    1.44
   4   1 -11   25.92    3.59
   4   1 -11   24.77    1.46
  -3  -1  11   96.12    6.95
  -3  -1  11   90.34    5.67
  -3  -1  11   87.88    6.57
   3  -1 -11   84.47    5.68
   3   1 -11  106.24    5.68
   3   1 -11  101.14    6.84
  -2  -1  11    0.56    0.37
  -2  -1  11    0.69    0.07
  -2  -1  11    1.21    0.41
   2  -1 -11    0.50    0.34
   2  -1 -11    1.72    0.50
  -2   1  11    0.25    0.26
   2   1 -11    1.33    0.63
  -1  -1  11  165.49   11.71
   1  -1 -11  177.48   11.25
   1  -1 -11  171.77   11.28
  -1  -1  11  168.94   11.17
  -1   1  11  179.16   11.05
   1   1 -11  176.26   11.37
   0  -1  11    0.32    0.24
   0  -1 -11    0.05    0.47
   0  -1  11    0.49    0.28
   0   1 -11    0.29    0.36
   0   1  11    0.78    0.31
   1  -1  11  180.68   11.81
   1  -1  11  197.14   12.52
  -1  -1 -11  185.66   11.83
   1   1  11  169.71   11.70
  -1   1 -11  180.02   11.90
   2  -1  11    0.86    0.09
  -2  -1 -11    0.80    0.43
   2  -1  11    0.73    0.49
   2  -1  11    0.92    0.45
  -2   1 -11    0.59    0.42
   3  -1  11  105.58    6.10
   3  -1  11  104.95    7.52
   3  -1  11  105.71    7.34
  -3  -1 -11  100.91    7.13
  -3   1 -11   94.99    7.12
   3   1  11   94.22    7.18
   4  -1  11   21.48    2.43
   4  -1  11   21.04    2.48
   5  -1  11   78.65    4.96
  -5   1 -11   70.24    5.01
   5   1  11   89.24    5.06
  -5   1 -11   87.25    5.21
  -6  -1 -11    2.62    0.33
  -6  -1 -11    2.28    0.28
  -6  -1 -11    1.35    0.58
   6  -1  11    2.00    0.65
   6  -1  11    2.04    0.20
   6   1  11    2.05    0.36
  -6   1 -11    1.72    0.52
  -6   1 -11    2.39    0.30
  -7  -1 -11    1.46    0.21
   7  -1  11    1.19    0.38
  -7  -1 -11    1.65    0.82
   7  -1  11    1.12    0.16
  -7  -1 -11    1.44    0.29
   7   1  11    1.07    0.37
  -7   1 -11    0.83    0.23
  -7   1 -11    0.97    0.56
   8  -1  11    6.22    0.44
  -8  -1 -11    6.49    0.98
  -8  -1 -11    7.59    0.61
   8  -1  11    6.28    0.77
  -8   1 -11    5.49    0.54
  -8   1 -11    6.67    1.09
  -9  -1 -11    0.97    0.54
   9  -1  11    1.09    0.39
   9  -1  11    1.31    0.16
  -9  -1 -11    1.64    0.30
   9   1  11    1.21    0.44
  -9   1 -11    1.38    0.59
  10  -1  11    1.40    0.14
 -10  -1 -11    1.80    0.27
 -10  -1 -11    2.08    0.78
  10  -1  11    0.79    0.35
  10   1  11    1.92    0.44
 -10   1 -11    1.30    0.51
 -11  -1 -11    0.07    0.32
  11  -1  11    0.09    0.24
 -11  -1 -11    0.31    0.11
  11   1  11    0.42    0.28
 -11   1 -11    0.42    0.39
 -12  -1 -11    0.45    0.29
  12   1  11    0.19    0.18
 -12   1 -11    0.14    0.07
 -12   1 -11    0.06    0.22
  11  -2 -11    0.75    0.11
 -11  -2  11    0.55    0.35
  11  -2 -11    1.09    0.14
  11   2 -11    0.85    0.12
  11   2 -11    0.69    0.25
 -10  -2  11    0.25    0.15
  10  -2 -11    0.30    0.09
  10  -2 -11    0.13    0.09
 -10  -2  11   -0.01    0.35
 -10   2  11   -0.10    0.43
  10   2 -11   -0.14    0.27
 -10   2  11    0.35    0.10
  10   2 -11    0.20    0.14
  -9  -2  11    0.06    0.36
   9  -2 -11    0.18    0.09
  -9  -2  11    0.23    0.13
   9  -2 -11    0.16    0.11
  -9   2  11    0.08    0.11
   9   2 -11    0.14    0.30
   9   2 -11    0.17    0.11
  -9   2  11    0.19    0.34
  -8  -2  11    3.84    0.38
  -8  -2  11    4.16    0.83
   8  -2 -11    3.92    0.37
   8  -2 -11    3.80    0.28
   8   2 -11    3.23    0.51
  -8   2  11    3.30    0.56
   8   2 -11    3.45    0.35
  -8   2  11    3.63    0.32
   7  -2 -11   10.35    0.73
  -7  -2  11    9.69    0.91
  -7  -2  11   10.38    0.64
   7   2 -11    9.60    0.91
   7   2 -11   11.45    0.75
  -7   2  11   10.37    0.70
  -7   2  11    9.19    0.89
  -6  -2  11    5.94    2.25
   6  -2 -11    8.26    0.63
  -6  -2  11   10.03    0.57
   6  -2 -11    9.24    0.58
   6   2 -11    8.53    0.65
  -6   2  11    9.13    0.78
  -5  -2  11    0.50    0.08
  -5  -2  11    0.28    0.47
  -5  -2  11    0.88    0.89
   5  -2 -11    0.59    0.10
  -5   2  11    0.29    0.24
   5   2 -11    0.65    0.14
  -4  -2  11   32.69    3.18
  -4  -2  11   25.87    1.69
   4  -2 -11   27.38    1.70
   4   2 -11   25.68    1.75
  -4   2  11   31.79    1.97
  -3  -2  11   46.08    2.76
  -3  -2  11   44.83    4.11
  -2  -2  11   18.15    1.88
  -2  -2  11   16.33    1.03
  -2  -2  11   16.49    2.08
   2  -2 -11   16.24    1.55
   2   2 -11   18.87    2.06
  -1  -2  11   10.42    1.32
  -1  -2  11    9.75    0.62
  -1  -2  11   11.67    1.64
   1  -2 -11    9.07    1.32
   0  -2  11  248.59   15.16
   0  -2  11  220.54   15.68
   0   2 -11  236.62   15.24
   1  -2  11   13.91    1.98
   1  -2  11   14.53    0.88
   1  -2  11   15.90    1.64
  -1   2 -11   12.13    1.63
   2  -2  11   18.18    2.58
   2  -2  11   16.19    1.02
   2  -2  11   16.59    1.93
   3  -2  11   42.11    2.50
   3  -2  11   44.56    4.04
  -3  -2 -11   38.42    2.49
   4  -2  11   30.00    1.74
  -4  -2 -11   30.81    1.74
   4  -2  11   25.23    2.96
   4   2  11   27.29    1.85
  -4   2 -11   26.63    1.97
  -5  -2 -11    0.27    0.08
  -5  -2 -11    0.42    0.15
   5  -2  11   -0.09    0.66
   5  -2  11    0.40    0.09
  -5   2 -11    0.85    0.44
   5   2  11    0.82    0.30
  -6  -2 -11    7.81    0.58
   6  -2  11    9.58    0.59
  -6  -2 -11    7.89    1.05
  -6   2 -11   10.05    0.62
  -7  -2 -11    8.66    1.06
  -7  -2 -11   10.20    0.80
  -7   2 -11   10.16    0.67
   7   2  11    9.63    0.88
  -7   2 -11   10.45    1.10
  -8  -2 -11    3.77    0.37
  -8  -2 -11    4.42    0.46
   8  -2  11    3.87    0.30
  -8  -2 -11    3.18    0.68
  -8   2 -11    3.39    0.70
   8   2  11    3.78    0.67
   9  -2  11    0.22    0.10
  -9  -2 -11    0.22    0.16
  -9  -2 -11    0.06    0.46
  -9  -2 -11    0.60    0.12
  -9   2 -11    0.29    0.48
   9   2  11    0.17    0.38
 -10  -2 -11    0.04    0.34
 -10  -2 -11    0.45    0.17
  10  -2  11    0.42    0.09
  10   2  11    0.41    0.33
 -10   2 -11    0.25    0.43
 -11  -2 -11    0.86    0.16
 -11  -2 -11    0.29    0.31
 -11   2 -11    0.74    0.34
  11   2  11    0.78    0.27
 -11   2 -11    0.99    0.14
 -11  -3  11    0.16    0.22
  11   3 -11    0.03    0.19
 -10  -3  11    0.22    0.34
 -10  -3  11    0.56    0.14
  10  -3 -11    0.43    0.10
  10   3 -11    0.34    0.25
 -10   3  11    0.54    0.11
   9  -3 -11    0.91    0.18
   9  -3 -11    0.79    0.11
  -9  -3  11    1.33    0.38
  -9  -3  11    0.44    0.14
  -9   3  11    0.68    0.15
   9   3 -11    0.70    0.32
   8  -3 -11    1.16    0.15
   8  -3 -11    0.93    0.18
  -8  -3  11    0.89    0.19
  -8  -3  11    0.74    0.39
  -8  -3  11    0.98    0.14
   8   3 -11    1.11    0.18
  -8   3  11    1.09    0.21
   8   3 -11    1.01    0.31
  -7  -3  11    8.05    0.95
   7  -3 -11    9.42    0.70
  -7  -3  11    9.27    0.61
   7  -3 -11   10.66    0.62
  -7   3  11    9.01    0.80
  -7   3  11   10.68    0.69
   7   3 -11    9.32    0.69
   7   3 -11   10.02    0.87
  -6  -3  11    4.44    0.66
   6  -3 -11    4.93    0.37
  -6  -3  11    5.27    0.36
  -6   3  11    5.16    0.54
  -6   3  11    6.45    0.44
   6   3 -11    6.12    0.45
  -5  -3  11   14.65    1.22
  -5  -3  11   17.02    0.96
   5  -3 -11   16.55    0.96
   5   3 -11   13.69    1.03
  -5   3  11   15.19    1.02
   4  -3 -11    1.93    0.15
  -4  -3  11    1.67    0.13
   4   3 -11    1.49    0.23
  -4   3  11    1.66    0.21
  -4   3  11    1.69    0.33
  -3  -3  11   13.92    0.84
  -3  -3  11   14.44    2.25
   3  -3 -11   13.77    0.85
   3   3 -11   12.93    0.88
  -2  -3  11   27.37    1.62
   2  -3 -11   29.67    2.08
  -2  -3  11   28.41    3.18
   2   3 -11   22.98    1.66
  -1  -3  11    9.72    1.78
  -1  -3  11   12.73    0.75
   0  -3  11    0.15    0.06
   0  -3  11   -0.18    0.54
   1  -3  11   12.86    2.09
   1  -3  11   10.35    0.74
  -1   3 -11   13.48    0.79
   2  -3  11   26.40    3.16
  -2  -3 -11   26.39    1.64
   2  -3  11   25.70    1.65
  -2   3 -11   27.97    1.69
  -2   3 -11   28.21    1.82
   3  -3  11   11.33    1.99
  -3  -3 -11   12.52    0.78
   3  -3  11   12.97    0.80
  -3   3 -11   11.75    0.87
  -3   3 -11   12.93    0.83
  -4  -3 -11    2.14    0.17
   4  -3  11    2.31    0.19
  -4  -3 -11    1.71    0.26
  -4   3 -11    2.88    0.60
  -4   3 -11    1.63    0.23
  -4   3 -11    1.93    0.23
  -5  -3 -11   15.06    1.04
   5  -3  11   15.73    1.05
  -5  -3 -11   16.03    1.17
  -5   3 -11   18.14    1.15
  -5   3 -11   16.88    1.36
   5   3  11   18.13    1.25
  -5   3 -11   17.60    1.09
  -6  -3 -11    6.24    0.55
  -6   3 -11    5.36    0.44
   6   3  11    5.57    0.72
  -6   3 -11    5.34    0.86
  -7  -3 -11   11.11    0.69
  -7  -3 -11   11.53    0.87
   7  -3  11   10.42    0.70
  -7   3 -11   10.43    1.11
   7   3  11   11.66    0.98
  -7   3 -11    9.29    0.71
  -8  -3 -11    1.26    0.22
  -8   3 -11    0.44    0.15
  -8   3 -11    0.68    0.47
   8   3  11    1.09    0.43
  -8   3 -11    0.78    0.15
  -9  -3 -11    0.65    0.18
   9  -3  11    1.05    0.14
  -9  -3 -11    0.79    0.20
  -9   3 -11    0.72    0.18
  -9   3 -11    0.62    0.41
   9   3  11    0.63    0.37
 -10  -3 -11    0.39    0.15
  10  -3  11    0.49    0.09
  10   3  11    0.49    0.31
 -10   3 -11    0.22    0.27
 -10   3 -11    0.25    0.10
 -11  -3 -11    0.07    0.07
 -11   3 -11    0.06    0.06
  11   3  11   -0.08    0.17
  10  -4 -11    0.01    0.08
 -10  -4  11   -0.04    0.10
  10   4 -11    0.15    0.20
 -10   4  11    0.03    0.06
   9  -4 -11    0.79    0.12
  -9  -4  11    0.51    0.14
  -9   4  11    0.77    0.15
   9   4 -11    0.62    0.29
  -8  -4  11    2.93    0.31
  -8  -4  11    2.57    0.20
   8  -4 -11    2.56    0.22
  -8   4  11    2.81    0.27
   8   4 -11    2.10    0.48
   7  -4 -11    0.48    0.09
  -7  -4  11    0.42    0.08
   7   4 -11    0.42    0.28
  -7   4  11    0.15    0.15
   6  -4 -11    2.95    0.25
  -6  -4  11    3.06    0.23
   6   4 -11    3.45    0.56
  -6   4  11    3.62    0.34
  -5  -4  11    2.75    0.21
   5  -4 -11    2.84    0.23
  -5   4  11    3.27    0.32
  -4  -4  11    5.87    0.37
   4  -4 -11    5.49    0.37
  -3  -4  11    9.49    0.54
   3   4 -11    7.76    0.58
  -3   4  11    8.14    0.60
  -2  -4  11    9.39    0.60
   2   4 -11    9.97    0.67
  -2   4  11    9.65    0.66
  -1  -4  11    5.51    0.40
   1   4 -11    7.05    0.51
  -1   4  11    6.18    0.45
   0  -4  11    9.32    0.64
   0  -4  11   13.10    2.50
   0   4 -11   10.67    0.72
   0   4  11   10.46    0.68
  -1  -4 -11    6.41    0.38
   1  -4  11    3.91    2.02
   1  -4  11    6.31    0.39
  -1   4 -11    5.32    0.45
  -1   4 -11    5.37    0.45
  -2  -4 -11   10.57    0.63
   2  -4  11   10.32    0.63
  -2   4 -11    9.74    0.69
  -2   4 -11   10.09    0.71
   2   4  11    9.07    0.69
  -3  -4 -11    8.46    0.57
   3  -4  11    8.51    0.58
  -3   4 -11   10.33    0.67
   3   4  11    8.68    0.70
  -3   4 -11    9.29    0.82
  -3   4 -11    9.36    0.67
  -4  -4 -11    7.35    0.43
   4  -4  11    6.71    0.45
  -4   4 -11    5.78    0.72
  -4   4 -11    6.33    0.50
   4   4  11    5.31    0.62
  -4   4 -11    6.39    0.53
   5  -4  11    3.10    0.25
  -5  -4 -11    3.05    0.23
  -5  -4 -11    2.75    0.35
   5   4  11    3.26    0.53
  -5   4 -11    2.77    0.30
  -5   4 -11    2.39    0.31
  -5   4 -11    2.70    0.59
   6  -4  11    3.97    0.30
  -6  -4 -11    4.06    0.29
  -6  -4 -11    4.05    0.44
   6   4  11    3.84    0.61
  -6   4 -11    3.36    0.63
  -6   4 -11    3.27    0.37
  -6   4 -11    3.19    0.33
  -7  -4 -11    0.63    0.19
   7  -4  11    0.39    0.11
  -7  -4 -11    0.45    0.11
  -7   4 -11    0.57    0.15
  -7   4 -11    0.44    0.37
  -7   4 -11    0.58    0.16
   7   4  11    0.45    0.36
   8  -4  11    2.67    0.24
  -8  -4 -11    3.24    0.35
  -8  -4 -11    2.57    0.31
  -8   4 -11    2.78    0.30
  -8   4 -11    2.64    0.28
   8   4  11    2.44    0.51
   9  -4  11    0.78    0.12
  -9  -4 -11    0.57    0.15
  -9  -4 -11    0.67    0.17
   9   4  11    0.52    0.28
  -9   4 -11    0.45    0.13
 -10  -4 -11   -0.01    0.13
  10  -4  11    0.00    0.06
  10   4  11   -0.05    0.17
 -10   4 -11   -0.03    0.10
  -9  -5  11    0.05    0.08
   9   5 -11    0.15    0.15
  -9   5  11    0.00    0.08
  -8  -5  11    0.12    0.06
  -8  -5  11    0.10    0.10
   8  -5 -11    0.00    0.06
  -8   5  11   -0.05    0.11
   8   5 -11    0.10    0.21
  -7  -5  11    0.13    0.06
   7  -5 -11    0.14    0.07
  -7  -5  11    0.10    0.11
  -7   5  11    0.12    0.13
   7   5 -11    0.26    0.28
   6  -5 -11    2.12    0.18
  -6  -5  11    2.53    0.19
  -6   5  11    2.22    0.29
   5  -5 -11    0.79    0.13
  -5  -5  11    1.02    0.11
   5   5 -11    0.62    0.29
  -5   5  11    1.08    0.21
  -4  -5  11    8.82    0.52
  -4   5  11    7.72    0.61
   4   5 -11    7.64    0.75
  -3  -5  11    3.19    0.23
  -3   5  11    3.02    0.33
  -2  -5  11    7.11    0.43
  -2   5  11    6.00    0.50
   2   5 -11    6.70    0.55
  -1  -5  11    0.65    0.10
  -1   5  11    0.82    0.16
   1   5 -11    1.23    0.28
   0  -5  11    1.05    0.16
   0   5 -11    1.66    0.30
  -1  -5 -11    0.95    0.10
   1  -5  11    0.84    0.12
  -1   5 -11    0.66    0.21
  -2  -5 -11    7.29    0.46
   2  -5  11    6.74    0.47
  -2   5 -11    7.43    0.55
  -3  -5 -11    2.85    0.23
   3  -5  11    3.11    0.25
  -3   5 -11    3.11    0.32
  -3   5 -11    3.14    0.32
   4  -5  11    8.67    0.58
  -4  -5 -11    8.97    0.58
  -4   5 -11    8.96    0.64
  -4   5 -11    9.24    0.68
  -5  -5 -11    0.62    0.11
   5  -5  11    0.85    0.13
  -5  -5 -11    0.88    0.20
  -5   5 -11    1.06    0.20
  -5   5 -11    0.75    0.16
  -6  -5 -11    2.53    0.31
   6  -5  11    2.21    0.21
  -6  -5 -11    2.54    0.22
  -6   5 -11    2.60    0.30
  -6   5 -11    2.34    0.29
  -7  -5 -11    0.10    0.12
   7  -5  11    0.14    0.08
  -7   5 -11    0.26    0.17
  -7   5 -11    0.15    0.10
  -8  -5 -11   -0.01    0.15
   8  -5  11    0.09    0.08
  -8  -5 -11    0.02    0.10
  -8   5 -11    0.18    0.18
  -8   5 -11    0.00    0.08
  -9  -5 -11    0.01    0.07
   9  -5  11    0.06    0.05
  -9   5 -11    0.07    0.06
  -7  -6  11    0.01    0.08
  -7  -6  11    0.04    0.06
  -7   6  11    0.06    0.10
  -6  -6  11    0.72    0.14
  -6  -6  11    0.77    0.12
  -6   6  11    0.56    0.14
  -5  -6  11    0.58    0.09
  -5  -6  11    0.78    0.15
  -4  -6  11    0.90    0.10
  -4   6  11    0.58    0.17
  -3  -6  11    1.28    0.13
  -2  -6  11    0.84    0.11
   2   6 -11    1.30    0.23
  -1  -6  11    0.17    0.07
  -1   6  11    0.04    0.07
   1   6 -11    0.14    0.26
   0  -6  11    1.44    0.13
   0   6 -11    1.67    0.36
   1  -6  11    0.22    0.07
  -1   6 -11    0.25    0.30
  -2  -6 -11    1.08    0.13
   2  -6  11    1.02    0.16
  -2   6 -11    1.15    0.30
  -3  -6 -11    1.20    0.14
   3  -6  11    1.25    0.13
  -3   6 -11    1.54    0.30
   4  -6  11    0.68    0.10
  -4  -6 -11    1.07    0.13
  -4   6 -11    0.81    0.24
  -5  -6 -11    0.51    0.10
   5  -6  11    0.43    0.09
  -5   6 -11    0.77    0.24
   6  -6  11    0.70    0.11
  -6   6 -11    0.65    0.23
  -7  -6 -11    0.14    0.13
   7  -6  11    0.09    0.07
  -7   6 -11    0.20    0.24
  -4  -7  11    0.11    0.04
  -4   7  11    0.13    0.13
  -3  -7  11    0.08    0.04
  -2  -7  11    0.52    0.07
  -1  -7  11    0.78    0.09
   0  -7  11    0.79    0.09
   0   7 -11    0.81    0.20
   1  -7  11    0.65    0.09
  -1   7 -11    0.84    0.25
   2  -7  11    0.38    0.06
  -2   7 -11    0.44    0.29
   3  -7  11    0.09    0.05
  -3   7 -11    0.19    0.27
  -4   7 -11    0.13    0.24
  -5   7 -11    0.04    0.19
 -12   0  12    0.32    0.23
  11   0 -12    0.51    0.12
 -11   0  12    0.63    0.34
 -10   0  12    0.49    0.35
  10   0 -12    0.13    0.24
  10   0 -12    0.25    0.11
  10   0 -12    0.29    0.07
  -9   0  12   10.66    0.68
   9   0 -12   11.31    0.77
   9   0 -12    9.28    0.67
  -9   0  12   11.36    1.12
  -8   0  12    2.78    0.52
  -8   0  12    3.18    0.30
   8   0 -12    3.00    0.32
   8   0 -12    2.70    0.43
   8   0 -12    2.65    0.24
  -7   0  12    7.81    0.71
   7   0 -12    6.69    0.54
   7   0 -12    6.94    0.68
  -7   0  12    7.07    0.56
   6   0 -12    3.64    0.32
  -6   0  12    3.51    0.53
   6   0 -12    3.54    0.26
  -5   0  12   47.65    3.17
   5   0 -12   50.44    2.99
   4   0 -12   23.28    1.42
   3   0 -12   11.97    1.55
   3   0 -12   13.57    0.80
  -3   0  12   11.85    1.51
   2   0 -12    4.96    0.95
  -2   0  12    4.74    0.96
  -2   0  12    5.43    0.82
   2   0 -12    5.66    0.97
   2   0 -12    5.23    0.34
  -1   0  12  139.07    9.41
  -1   0  12  133.23    8.87
   1   0 -12  133.61    9.07
   0   0  12   39.62    3.43
   0   0  12   36.40    2.96
   0   0 -12   37.50    3.11
   1   0  12  133.15    8.78
   1   0  12  122.08    9.12
  -1   0 -12  139.14    8.92
   2   0  12    5.10    0.98
  -2   0 -12    4.86    0.34
   2   0  12    5.20    1.06
  -2   0 -12    4.41    0.90
  -3   0 -12   12.17    1.58
   3   0  12   11.56    1.63
   3   0  12   13.11    0.82
  -3   0 -12   14.59    0.84
   4   0  12   23.05    1.31
  -4   0 -12   21.78    1.33
   4   0  12   16.69    2.33
   5   0  12   51.58    2.90
   5   0  12   45.21    3.04
  -5   0 -12   45.73    3.15
  -5   0 -12   48.20    2.91
   6   0  12    4.28    0.30
  -6   0 -12    3.75    0.83
   6   0  12    4.00    0.63
  -6   0 -12    4.31    0.45
  -6   0 -12    5.20    0.46
  -7   0 -12    6.89    0.64
   7   0  12    8.02    1.02
   7   0  12    7.52    0.49
  -7   0 -12    8.77    1.25
  -8   0 -12    2.25    0.60
  -8   0 -12    2.46    0.34
   8   0  12    3.03    0.66
   9   0  12    9.33    0.94
  -9   0 -12    9.17    1.11
  -9   0 -12   12.22    0.82
 -10   0 -12    0.40    0.45
  10   0  12    0.34    0.36
 -11   0 -12    0.53    0.40
  11   0  12    0.46    0.25
  11  -1 -12    2.58    0.24
 -11  -1  12    1.76    0.45
  11   1 -12    2.55    0.22
 -11   1  12    1.81    0.38
  11   1 -12    1.76    0.35
 -10  -1  12    0.65    0.12
  10  -1 -12    0.65    0.15
  10  -1 -12    0.92    0.13
 -10  -1  12    0.30    0.31
 -10   1  12    0.66    0.12
  10   1 -12    1.09    0.19
  10   1 -12    0.33    0.38
 -10   1  12    0.54    0.36
   9  -1 -12    1.25    0.21
   9  -1 -12    1.31    0.14
  -9  -1  12    1.06    0.21
  -9  -1  12    1.71    0.47
   9   1 -12    1.08    0.21
  -9   1  12    1.18    0.17
  -9   1  12    1.21    0.35
   9   1 -12    1.12    0.34
   8  -1 -12    1.47    0.19
  -8  -1  12    1.90    0.59
   8  -1 -12    2.33    0.28
  -8  -1  12    1.72    0.27
  -8   1  12    1.86    0.21
  -8   1  12    1.16    0.42
   8   1 -12    1.80    0.18
   8   1 -12    1.29    0.32
  -7  -1  12   29.23    1.95
   7  -1 -12   27.66    1.83
   7  -1 -12   28.09    1.76
   7   1 -12   28.17    1.84
  -7   1  12   29.82    1.93
   7   1 -12   29.52    1.76
   6  -1 -12    1.03    0.18
   6  -1 -12    1.15    0.14
  -6   1  12    1.27    0.34
   6   1 -12    1.34    0.20
  -5  -1  12   11.13    0.75
   5  -1 -12   12.97    0.76
   5  -1 -12   10.69    0.82
  -5  -1  12   14.48    1.09
  -5   1  12   12.13    0.90
   5   1 -12   13.42    0.78
   5   1 -12   11.49    0.82
  -4  -1  12    5.66    0.38
  -4  -1  12    6.09    1.35
   4  -1 -12    6.27    0.39
   4   1 -12    7.31    1.55
   4   1 -12    5.87    0.39
   4   1 -12    6.00    0.56
  -3  -1  12  125.37    7.37
  -3  -1  12  119.68    8.76
   3  -1 -12  115.70    7.38
  -3  -1  12  127.81    8.54
   3   1 -12  122.13    8.63
   3   1 -12  125.31    7.38
  -2  -1  12    0.43    0.42
  -2  -1  12    0.33    0.37
   2  -1 -12    0.11    0.44
  -2  -1  12    0.49    0.06
  -2   1  12    0.42    0.33
   2   1 -12    1.26    0.61
   1  -1 -12  145.15    9.74
  -1  -1  12  146.99    9.59
  -1  -1  12  137.50    8.72
   1  -1 -12  147.82    9.66
  -1  -1  12  147.30   10.21
  -1   1  12  147.64    9.44
   1   1 -12  144.21   10.31
   0  -1  12    0.77    0.08
   0  -1 -12    0.37    0.37
   0  -1  12    1.61    0.48
   0  -1  12    1.05    0.50
   0   1  12    1.32    0.43
   0   1 -12    1.22    0.48
   1  -1  12  141.77    8.42
  -1  -1 -12  140.87    9.37
  -1  -1 -12  128.58    8.43
   1  -1  12  137.11    9.91
   1  -1  12  135.59    9.33
  -1   1 -12  150.19    9.56
   1   1  12  147.51    9.38
  -2  -1 -12   -0.36    0.35
   2  -1  12    0.62    0.39
   2  -1  12    0.02    0.46
   2   1  12    0.00    0.39
  -2   1 -12    0.24    0.51
   3  -1  12  130.11    9.12
   3  -1  12  118.54    7.55
   3  -1  12  131.69    8.92
  -3  -1 -12  114.65    7.55
  -3   1 -12  130.46    8.78
   3   1  12  131.79    9.02
   4  -1  12    5.56    0.40
   4  -1  12    6.73    1.23
  -4  -1 -12    6.33    0.44
  -5  -1 -12   11.38    0.88
   5  -1  12   11.44    0.77
  -5  -1 -12   12.98    0.81
   5   1  12   13.40    0.98
   6  -1  12    1.20    0.15
  -6  -1 -12    1.73    0.26
   6  -1  12    0.94    0.37
  -6  -1 -12    0.69    0.47
  -6  -1 -12    1.74    0.28
  -6   1 -12    0.79    0.48
  -6   1 -12    0.64    0.18
   6   1  12    1.36    0.40
  -7  -1 -12   28.72    2.00
  -7  -1 -12   30.30    1.88
   7  -1  12   30.18    1.86
  -7  -1 -12   29.22    2.23
  -7   1 -12   31.77    2.00
   7   1  12   29.98    2.07
  -7   1 -12   32.12    2.22
   8  -1  12    1.98    0.20
  -8  -1 -12    1.97    0.35
   8  -1  12    1.29    0.43
  -8  -1 -12    1.46    0.55
   8   1  12    1.13    0.48
  -8   1 -12    2.32    0.30
  -8   1 -12    1.46    0.56
   9  -1  12    1.24    0.37
  -9  -1 -12    1.63    0.31
  -9  -1 -12    0.94    0.47
   9  -1  12    1.50    0.15
  -9   1 -12    1.36    0.57
   9   1  12    1.24    0.43
  10  -1  12    0.82    0.32
 -10  -1 -12    0.73    0.18
 -10  -1 -12    1.08    0.46
 -10   1 -12    0.61    0.49
  10   1  12    1.11    0.39
 -11  -1 -12    2.05    0.29
  11  -1  12    1.57    0.38
 -11  -1 -12    2.10    0.48
 -11   1 -12    1.79    0.43
  11   1  12    2.08    0.40
  11  -2 -12    1.30    0.16
 -11  -2  12    1.11    0.35
  11  -2 -12    1.39    0.17
  11   2 -12    1.05    0.29
  10  -2 -12    0.56    0.14
 -10  -2  12    0.16    0.35
 -10  -2  12    0.86    0.17
  10  -2 -12    0.74    0.11
 -10   2  12    0.47    0.30
 -10   2  12    0.74    0.12
  10   2 -12    0.63    0.12
  -9  -2  12    2.77    0.30
   9  -2 -12    2.61    0.23
   9  -2 -12    2.91    0.30
  -9  -2  12    2.32    0.47
  -9   2  12    1.88    0.43
  -9   2  12    2.64    0.25
   9   2 -12    2.72    0.28
   9   2 -12    3.14    0.55
   8  -2 -12    5.92    0.40
  -8  -2  12    5.75    0.50
   8  -2 -12    5.59    0.48
  -8  -2  12    5.69    0.77
   8   2 -12    5.45    0.47
   8   2 -12    6.12    0.63
  -8   2  12    6.26    0.44
  -8   2  12    5.28    0.64
   7  -2 -12    6.69    0.43
  -7  -2  12    6.57    0.72
   7  -2 -12    6.42    0.50
  -7   2  12    5.83    0.69
  -7   2  12    6.54    0.48
   7   2 -12    6.26    0.51
   6  -2 -12    6.14    0.38
  -6  -2  12    4.83    0.36
  -6  -2  12    6.06    0.82
   6  -2 -12    5.51    0.43
  -6   2  12    5.77    0.60
   5  -2 -12   48.29    2.83
  -5  -2  12   48.33    4.57
  -5  -2  12   49.16    2.82
   5   2 -12   42.53    2.89
  -5   2  12   45.92    2.94
  -4  -2  12    2.83    0.23
   4  -2 -12    2.60    0.20
  -4  -2  12    1.48    0.80
   4   2 -12    3.16    0.34
  -3  -2  12   45.98    2.80
   3  -2 -12   45.10    2.81
  -3  -2  12   49.77    4.35
   2  -2 -12   24.74    2.19
  -2  -2  12   31.10    3.08
  -2  -2  12   27.45    1.61
   2  -2 -12   23.91    1.62
  -2  -2  12   30.13    2.68
  -1  -2  12  155.94    9.97
  -1  -2  12  140.80    8.88
   0  -2  12   53.56    3.93
   0  -2  12   49.27    5.52
   0  -2  12   45.11    2.92
   1  -2  12  151.51   11.05
   1  -2  12  145.62   10.45
  -1  -2 -12  132.97    8.65
   1  -2  12  148.18    8.66
   2  -2  12   22.95    2.91
  -2  -2 -12   27.60    1.65
   2  -2  12   32.03    2.83
   2  -2  12   26.17    1.65
  -3  -2 -12   40.50    2.60
   3  -2  12   40.29    4.01
   3  -2  12   42.23    2.60
  -3   2 -12   47.74    2.88
   4  -2  12    1.87    0.17
  -4  -2 -12    1.79    0.25
   4  -2  12    0.83    0.63
  -4  -2 -12    1.58    0.16
  -4   2 -12    1.79    0.48
  -4   2 -12    2.26    0.20
   4   2  12    1.82    0.36
  -5  -2 -12   47.50    3.13
   5  -2  12   50.89    4.91
  -5  -2 -12   48.38    3.00
   5  -2  12   46.63    3.00
  -5   2 -12   50.86    3.09
   5   2  12   50.35    3.14
  -5   2 -12   51.64    3.03
  -5   2 -12   49.57    3.26
  -6  -2 -12    5.04    0.86
   6  -2  12    6.57    0.45
   6   2  12    8.13    1.09
  -6   2 -12    6.18    0.46
  -6   2 -12    7.53    1.57
   7  -2  12    6.82    0.46
  -7  -2 -12    6.63    0.52
  -7  -2 -12    6.67    0.62
  -7  -2 -12    6.43    0.93
  -7   2 -12    7.57    0.99
   7   2  12    8.02    0.83
  -7   2 -12    5.80    0.46
  -8  -2 -12    6.50    0.59
  -8  -2 -12    6.87    0.51
   8  -2  12    6.53    0.46
  -8   2 -12    6.65    0.97
   8   2  12    6.67    0.81
  -9  -2 -12    1.90    0.61
  -9  -2 -12    2.81    0.37
   9  -2  12    2.81    0.24
   9   2  12    2.81    0.60
  -9   2 -12    1.85    0.55
  10  -2  12    0.57    0.13
 -10  -2 -12    0.79    0.44
 -10  -2 -12    0.82    0.18
 -10   2 -12    0.45    0.42
  10   2  12    0.66    0.34
 -11  -2 -12    0.96    0.36
 -11  -2 -12    1.59    0.23
  11   2  12    1.50    0.29
 -11   2 -12    1.05    0.15
 -11   2 -12    1.40    0.32
  11   3 -12   -0.15    0.15
  10  -3 -12    0.05    0.11
 -10  -3  12    0.10    0.09
  10  -3 -12    0.16    0.08
 -10  -3  12    0.19    0.26
  10   3 -12    0.08    0.22
 -10   3  12    0.15    0.09
   9  -3 -12    1.64    0.20
  -9  -3  12    1.64    0.54
  -9  -3  12    1.82    0.25
   9  -3 -12    1.63    0.16
   9   3 -12    1.36    0.35
  -9   3  12    1.67    0.21
  -8  -3  12    3.08    0.32
   8  -3 -12    3.13    0.23
  -8  -3  12    2.38    0.53
   8  -3 -12    2.83    0.28
  -8   3  12    2.71    0.28
   8   3 -12    2.28    0.25
   8   3 -12    2.50    0.46
  -7  -3  12   13.17    0.90
   7  -3 -12   14.31    0.91
   7  -3 -12   13.99    0.98
   7   3 -12   15.44    0.99
   7   3 -12   16.96    1.22
  -7   3  12   12.58    1.02
  -7   3  12   16.08    0.97
   6  -3 -12    5.88    0.48
  -6  -3  12    6.96    0.72
  -6  -3  12    6.32    0.41
  -6   3  12    6.60    0.58
  -6   3  12    6.87    0.48
   6   3 -12    5.72    0.48
  -5  -3  12   11.84    0.98
  -5  -3  12   10.45    0.68
   5  -3 -12   10.36    0.69
   5   3 -12   10.30    0.76
  -5   3  12   11.10    0.84
  -5   3  12   12.02    0.76
  -4  -3  12    7.73    0.47
  -4  -3  12    8.02    2.19
   4  -3 -12    7.77    0.48
  -4   3  12    6.31    0.58
  -4   3  12    7.65    0.54
   4   3 -12    7.14    0.54
   3  -3 -12   26.88    1.54
  -3  -3  12   26.29    1.53
  -3  -3  12   18.30    3.48
   3   3 -12   25.40    1.57
   3   3 -12   23.50    1.58
  -2  -3  12    5.09    1.35
   2  -3 -12    3.25    0.26
  -2  -3  12    3.67    0.24
   2   3 -12    3.75    0.31
  -1  -3  12   63.75    3.63
  -1  -3  12   56.66    5.41
   1   3 -12   58.08    3.67
   0  -3  12    3.64    0.26
   0  -3  12    4.17    1.53
   0   3 -12    3.99    0.34
  -1  -3 -12   56.52    3.71
   1  -3  12   54.39    5.37
   1  -3  12   61.11    3.72
  -1   3 -12   69.74    3.87
  -1   3 -12   63.09    3.76
  -2  -3 -12    4.05    0.28
   2  -3  12    3.64    1.41
  -2   3 -12    3.79    0.34
  -2   3 -12    5.51    1.06
  -2   3 -12    3.86    0.33
   2   3  12    5.07    0.44
  -3  -3 -12   23.62    1.69
   3  -3  12   26.98    3.32
   3  -3  12   25.34    1.58
  -3  -3 -12   25.34    1.58
  -3   3 -12   28.30    1.80
   3   3  12   25.99    1.69
  -3   3 -12   25.41    1.65
  -3   3 -12   26.44    1.62
   4  -3  12    7.37    0.53
  -4  -3 -12    8.78    0.53
  -4  -3 -12    9.18    0.67
   4  -3  12    7.89    1.80
  -4   3 -12    7.75    0.85
   4   3  12    8.10    0.74
  -4   3 -12    8.15    0.61
  -4   3 -12    7.91    0.58
  -5  -3 -12   13.00    0.84
   5  -3  12   13.60    0.85
  -5  -3 -12   12.77    1.02
  -5   3 -12   13.21    0.94
  -5   3 -12   14.52    1.43
  -5   3 -12   12.87    1.06
   6  -3  12    6.66    0.46
  -6  -3 -12    6.55    0.60
  -6  -3 -12    6.55    0.46
  -6   3 -12    6.49    0.55
  -6   3 -12    7.43    0.91
   6   3  12    7.41    0.80
  -6   3 -12    6.48    0.49
   7  -3  12   14.95    0.89
  -7  -3 -12   15.01    1.05
   7   3  12   13.09    1.15
  -7   3 -12   13.58    0.91
  -7   3 -12   11.98    1.21
  -7   3 -12   13.81    0.98
   8  -3  12    3.35    0.27
  -8  -3 -12    3.11    0.34
  -8  -3 -12    3.42    0.40
  -8   3 -12    2.91    0.59
  -8   3 -12    3.13    0.27
  -8   3 -12    3.49    0.35
   8   3  12    3.63    0.61
  -9  -3 -12    1.39    0.22
  -9  -3 -12    1.60    0.28
   9  -3  12    1.80    0.17
   9   3  12    1.84    0.42
  -9   3 -12    2.01    0.45
  -9   3 -12    1.90    0.24
  10  -3  12    0.17    0.07
 -10  -3 -12   -0.01    0.10
  10   3  12    0.14    0.25
 -10   3 -12    0.15    0.26
 -10   3 -12    0.16    0.09
 -11   3 -12    0.12    0.05
  11   3  12    0.03    0.17
 -10  -4  12    0.57    0.12
  10  -4 -12    0.64    0.11
 -10   4  12    0.73    0.11
   9  -4 -12    0.09    0.08
  -9  -4  12    0.17    0.10
   9   4 -12    0.22    0.26
  -9   4  12    0.40    0.12
  -8  -4  12    0.07    0.06
   8  -4 -12    0.13    0.08
  -8  -4  12    0.11    0.12
   8   4 -12   -0.07    0.28
  -8   4  12    0.06    0.13
  -7  -4  12    0.66    0.09
  -7   4  12    0.30    0.15
   7   4 -12    0.77    0.31
   6  -4 -12    2.01    0.18
  -6  -4  12    1.67    0.16
   6   4 -12    1.67    0.40
  -6   4  12    2.49    0.28
   5  -4 -12    3.29    0.25
  -5  -4  12    3.75    0.24
  -5   4  12    3.31    0.34
   4  -4 -12   11.76    0.76
  -4   4  12   12.76    0.84
  -3  -4  12   12.51    0.79
   3  -4 -12   10.99    0.80
   3   4 -12   13.36    0.84
  -3   4  12   14.56    0.91
  -2  -4  12    4.03    0.30
   2   4 -12    5.06    0.39
  -2   4  12    4.57    0.37
  -1  -4  12   17.62    1.02
   1   4 -12   16.50    1.09
  -1   4  12   15.24    1.06
   0  -4  12    1.70    0.14
   0  -4 -12    1.51    0.13
   0   4 -12    1.60    0.29
   0   4  12    1.60    0.18
  -1  -4 -12   16.48    1.08
   1  -4  12   17.27    1.09
  -1   4 -12   18.28    1.16
  -1   4 -12   18.25    1.14
   2  -4  12    4.78    0.32
  -2  -4 -12    5.26    0.31
   2   4  12    3.65    0.37
  -2   4 -12    4.51    0.38
  -2   4 -12    4.32    0.38
  -3  -4 -12   13.81    0.82
   3  -4  12   13.02    0.83
  -3  -4 -12   12.83    0.95
  -3   4 -12   12.74    1.33
   3   4  12   12.87    0.94
  -3   4 -12   13.49    0.88
  -4  -4 -12   13.33    0.98
   4  -4  12   14.52    0.89
  -4  -4 -12   14.25    0.86
  -4   4 -12   11.56    0.88
  -4   4 -12   12.74    0.93
  -4   4 -12   13.35    1.08
   4   4  12   13.69    0.99
  -5  -4 -12    3.04    0.37
   5  -4  12    2.87    0.26
  -5  -4 -12    2.90    0.25
  -5   4 -12    3.71    0.32
  -5   4 -12    3.82    0.35
  -5   4 -12    3.15    0.60
   5   4  12    2.86    0.52
  -6   4 -12    1.33    0.50
  -6   4 -12    1.83    0.25
  -6   4 -12    1.77    0.27
   6   4  12    1.51    0.40
   7  -4  12    0.80    0.13
  -7  -4 -12    0.58    0.19
  -7   4 -12    0.69    0.17
  -7   4 -12    0.87    0.36
  -7   4 -12    0.78    0.17
   7   4  12    0.86    0.36
  -8  -4 -12    0.08    0.12
   8  -4  12    0.08    0.08
  -8   4 -12    0.04    0.14
   8   4  12    0.32    0.31
  -8   4 -12    0.05    0.09
  -9  -4 -12    0.20    0.13
  -9  -4 -12    0.19    0.13
   9  -4  12    0.30    0.14
  -9   4 -12    0.25    0.10
   9   4  12    0.39    0.25
 -10  -4 -12    0.41    0.11
 -10   4 -12    0.43    0.08
  -9  -5  12    0.01    0.07
  -9   5  12    0.10    0.08
  -8  -5  12    0.58    0.13
   8  -5 -12    0.42    0.08
  -8   5  12    0.39    0.13
   8   5 -12    0.23    0.20
   7  -5 -12    0.21    0.08
  -7  -5  12    0.02    0.06
  -7  -5  12    0.14    0.13
   7   5 -12    0.26    0.34
  -7   5  12    0.07    0.12
   6  -5 -12    1.13    0.12
  -6  -5  12    1.03    0.12
  -6   5  12    1.17    0.21
   6   5 -12    0.69    0.30
   5  -5 -12    0.05    0.07
  -5  -5  12    0.07    0.05
  -5   5  12    0.12    0.15
   5   5 -12    0.10    0.25
  -4  -5  12    2.54    0.19
   4   5 -12    1.87    0.68
  -3  -5  12    3.94    0.27
  -2   5  12    0.20    0.13
   2   5 -12    0.24    0.20
  -1  -5  12    2.23    0.17
  -1   5  12    2.00    0.23
   1   5 -12    2.14    0.30
   0  -5  12    1.33    0.14
   0   5 -12    1.53    0.29
  -1  -5 -12    2.00    0.17
   1  -5  12    2.04    0.17
  -1   5 -12    2.02    0.36
   2  -5  12    0.54    0.10
  -2  -5 -12    0.40    0.09
  -2   5 -12    0.69    0.22
  -3  -5 -12    3.62    0.28
   3  -5  12    3.96    0.29
  -3   5 -12    4.05    0.39
  -3   5 -12    4.25    0.38
  -4  -5 -12    2.78    0.34
  -4  -5 -12    3.39    0.24
   4  -5  12    2.96    0.25
  -4   5 -12    2.54    0.37
  -5  -5 -12    0.24    0.09
   5  -5  12    0.18    0.09
  -5  -5 -12    0.24    0.14
  -5   5 -12    0.00    0.14
  -5   5 -12   -0.03    0.12
   6  -5  12    1.25    0.16
  -6  -5 -12    1.40    0.17
  -6  -5 -12    1.53    0.26
  -6   5 -12    1.11    0.22
  -6   5 -12    1.42    0.23
   7  -5  12    0.16    0.08
  -7  -5 -12    0.25    0.18
  -7  -5 -12   -0.04    0.11
  -7   5 -12    0.19    0.12
  -7   5 -12    0.17    0.21
   8  -5  12    0.48    0.09
  -8  -5 -12    0.53    0.16
  -8  -5 -12    0.60    0.15
  -8   5 -12    0.38    0.29
  -8   5 -12    0.49    0.11
  -9  -5 -12    0.16    0.08
  -9   5 -12   -0.04    0.05
  -7  -6  12    0.07    0.08
  -6  -6  12    0.26    0.10
  -6  -6  12    0.32    0.06
  -5  -6  12    0.20    0.10
  -5  -6  12    0.18    0.06
  -5   6  12    0.01    0.14
  -4  -6  12    0.33    0.07
  -4   6  12    0.06    0.14
  -3  -6  12    0.69    0.10
  -3   6  12    0.28    0.15
  -2  -6  12    0.25    0.07
  -2   6  12    0.08    0.12
  -1  -6  12    0.15    0.07
   1   6 -12    0.13    0.24
   0  -6  12    0.72    0.10
   0   6 -12    0.72    0.30
  -1  -6 -12   -0.21    0.13
  -1   6 -12    0.31    0.34
   2  -6  12    0.15    0.07
  -2   6 -12    0.15    0.29
   3  -6  12    0.71    0.11
  -3   6 -12    0.74    0.28
   4  -6  12    0.40    0.08
  -4   6 -12    0.47    0.27
   5  -6  12    0.17    0.07
  -5   6 -12    0.33    0.30
  -6  -6 -12    0.29    0.16
   6  -6  12    0.32    0.07
  -6   6 -12    0.22    0.24
   7  -6  12    0.12    0.05
  -7  -6 -12    0.14    0.15
  -7   6 -12    0.12    0.16
  -4  -7  12    0.04    0.06
  -3  -7  12    0.10    0.04
  -2  -7  12    0.16    0.05
  -1  -7  12    0.06    0.05
   0  -7  12    0.06    0.04
   0   7 -12    0.08    0.15
   1  -7  12    0.13    0.05
  -1   7 -12   -0.09    0.23
  -2   7 -12    0.03    0.25
   3  -7  12    0.05    0.05
  -3   7 -12    0.08    0.25
  -4   7 -12    0.21    0.25
  11   0 -13    1.07    0.16
 -11   0  13    0.64    0.33
 -10   0  13    0.26    0.31
  10   0 -13    0.14    0.10
  10   0 -13    0.33    0.13
  10   0 -13    0.45    0.26
   9   0 -13    0.63    0.11
   9   0 -13    0.74    0.17
  -9   0  13    0.61    0.34
   9   0 -13    0.57    0.30
  -9   0  13    0.71    0.12
   8   0 -13    1.51    0.18
  -8   0  13    2.36    0.48
   8   0 -13    1.98    0.38
   8   0 -13    1.67    0.24
   7   0 -13    7.04    0.53
   7   0 -13    6.54    0.45
  -7   0  13    6.11    0.68
  -7   0  13    6.89    0.52
  -6   0  13   12.72    1.02
   6   0 -13   13.72    0.83
   6   0 -13   13.13    0.90
   5   0 -13   23.76    1.48
   5   0 -13   23.28    1.55
  -5   0  13   25.44    1.60
  -4   0  13    1.07    0.24
  -4   0  13    0.13    0.48
   4   0 -13    1.20    0.12
   3   0 -13   46.17    2.98
  -3   0  13   57.39    4.78
  -3   0  13   48.61    4.04
   2   0 -13   69.84    5.37
   2   0 -13   71.26    4.31
  -2   0  13   72.82    5.40
  -2   0  13   72.26    5.55
   1   0 -13   65.97    4.94
  -1   0  13   61.08    5.05
   1   0 -13   65.29    3.87
  -1   0  13   63.53    4.65
   0   0  13    0.17    0.25
   0   0  13    0.07    0.37
   0   0 -13    0.45    0.30
   0   0 -13    0.04    0.06
   1   0  13   61.81    4.75
  -1   0 -13   62.80    4.90
  -1   0 -13   65.11    3.91
   1   0  13   69.01    5.28
  -2   0 -13   67.79    4.13
   2   0  13   68.17    5.20
   2   0  13   71.38    5.59
  -2   0 -13   66.51    5.17
  -3   0 -13   50.50    3.15
  -3   0 -13   54.62    4.52
   3   0  13   51.87    4.34
  -4   0 -13    0.65    0.15
   4   0  13    0.50    1.03
  -4   0 -13   -0.56    0.78
   4   0  13    0.90    0.10
  -4   0 -13    0.66    0.12
  -5   0 -13   25.21    2.07
  -5   0 -13   22.19    1.62
  -5   0 -13   25.04    1.51
   5   0  13   25.02    1.49
   6   0  13   14.26    1.19
  -6   0 -13   12.74    0.82
  -6   0 -13   12.36    0.95
   6   0  13   12.93    0.80
  -6   0 -13   11.79    1.21
  -7   0 -13    8.05    0.63
  -7   0 -13    5.74    0.97
   7   0  13    5.79    0.80
   8   0  13    1.89    0.50
  -8   0 -13    1.53    0.29
  -8   0 -13    1.73    0.57
   9   0  13    0.69    0.37
  -9   0 -13    0.68    0.18
  -9   0 -13    0.61    0.53
 -10   0 -13   -0.02    0.48
 -10   0 -13    0.13    0.10
  10   0  13    0.27    0.40
 -11   0 -13    0.46    0.35
  11  -1 -13    1.59    0.18
 -11  -1  13    0.75    0.31
  11   1 -13    0.93    0.25
 -11   1  13    1.16    0.33
  11   1 -13    1.49    0.16
  10  -1 -13    2.12    0.24
 -10  -1  13    1.63    0.43
  10  -1 -13    1.57    0.17
 -10   1  13    1.76    0.16
  10   1 -13    1.69    0.21
 -10   1  13    1.08    0.39
  10   1 -13    1.73    0.34
   9  -1 -13    2.55    0.29
  -9  -1  13    1.93    0.44
   9  -1 -13    2.34    0.20
  -9  -1  13    2.52    0.28
  -9   1  13    2.25    0.46
   9   1 -13    2.04    0.44
   9   1 -13    2.61    0.28
  -9   1  13    2.57    0.23
  -8  -1  13    1.12    0.51
   8  -1 -13    1.65    0.25
  -8  -1  13    1.70    0.26
   8  -1 -13    1.67    0.18
  -8   1  13    1.47    0.20
   8   1 -13    1.90    0.26
  -8   1  13    1.47    0.42
   8   1 -13    1.29    0.37
   8   1 -13    1.50    0.16
  -7  -1  13    0.57    0.32
   7  -1 -13    1.30    0.20
  -7   1  13    0.82    0.28
   7   1 -13    1.33    0.22
   7   1 -13    1.05    0.14
  -6  -1  13   14.41    1.15
   6  -1 -13   13.79    0.95
   6  -1 -13   15.38    0.89
  -6   1  13   14.62    1.08
   6   1 -13   13.22    0.95
   6   1 -13   13.38    0.88
  -5  -1  13   14.69    1.09
  -5  -1  13   14.67    0.93
   5  -1 -13   14.80    1.01
   5  -1 -13   14.97    0.94
  -5   1  13   15.92    1.08
   5   1 -13   15.63    1.01
   5   1 -13   15.84    0.94
  -4  -1  13    4.09    1.29
  -4  -1  13    5.81    0.35
   4  -1 -13    5.96    0.36
  -4   1  13    4.45    0.49
   4   1 -13    5.25    0.36
  -3  -1  13   13.39    1.92
  -3  -1  13   12.05    0.72
  -3  -1  13    9.86    1.54
   3  -1 -13   12.43    0.73
   3   1 -13   10.74    2.06
   3   1 -13   10.93    0.72
  -2  -1  13   29.57    2.92
  -2  -1  13   22.82    2.32
  -2  -1  13   24.31    1.53
   2  -1 -13   24.18    2.28
   2  -1 -13   23.78    1.54
   2   1 -13   28.85    2.72
   2   1 -13   26.41    1.55
  -1  -1  13   11.43    1.39
  -1  -1  13   11.20    0.72
   1  -1 -13   10.61    0.73
  -1  -1  13   10.86    1.68
  -1   1  13   11.83    1.33
   1   1 -13   13.24    1.56
   1   1 -13   12.83    0.72
   0  -1  13    6.92    1.43
   0  -1  13    9.07    0.52
   0  -1 -13    7.19    1.14
   0  -1  13    8.90    1.16
   0   1  13    8.29    1.09
   0   1 -13    7.00    1.23
  -1  -1 -13   11.34    1.53
   1  -1  13   12.76    1.81
   1  -1  13   13.22    0.75
   1  -1  13    9.90    1.42
   1   1  13   10.48    1.37
  -1   1 -13   12.05    1.87
   2  -1  13   23.01    2.49
   2  -1  13   25.12    3.08
  -2  -1 -13   23.55    1.45
   2  -1  13   22.98    1.44
  -2   1 -13   24.40    2.47
   3  -1  13    7.21    1.60
   3  -1  13   10.43    0.63
   3  -1  13    6.94    1.47
  -3  -1 -13   10.63    0.66
  -3   1 -13   12.65    1.81
  -4  -1 -13    4.44    0.40
   4  -1  13    5.51    0.36
  -4   1 -13    5.42    0.46
   4   1  13    6.20    0.60
   5  -1  13   16.89    1.02
  -5  -1 -13   16.38    1.14
  -5  -1 -13   17.86    1.04
   5  -1  13   14.95    1.21
   5   1  13   14.65    1.20
  -5   1 -13   16.62    1.14
   6  -1  13   12.59    1.10
  -6  -1 -13   14.75    0.88
  -6  -1 -13   14.83    1.00
  -6  -1 -13   13.13    1.25
   6  -1  13   12.98    0.85
  -6   1 -13   13.52    1.26
  -6   1 -13   11.60    0.96
  -7  -1 -13    1.16    0.24
  -7  -1 -13    0.69    0.17
   7  -1  13    0.90    0.19
  -7  -1 -13    0.83    0.47
  -7   1 -13    0.96    0.55
  -7   1 -13    0.53    0.18
   7   1  13    0.77    0.44
   8  -1  13    1.46    0.16
   8  -1  13    1.14    0.41
  -8  -1 -13    1.95    0.74
  -8   1 -13    0.99    0.53
   8   1  13    1.11    0.46
  -8   1 -13    1.15    0.23
  -9  -1 -13    2.47    0.60
   9  -1  13    2.29    0.51
   9  -1  13    2.58    0.21
  -9  -1 -13    2.98    0.36
  -9   1 -13    2.04    0.65
   9   1  13    2.26    0.48
 -10  -1 -13    1.16    0.70
 -10  -1 -13    1.33    0.24
  10   1  13    1.72    0.47
 -10   1 -13    1.06    0.51
 -11  -1 -13    0.85    0.37
  11   1  13    1.17    0.27
 -11   1 -13    1.26    0.40
  11  -2 -13    0.23    0.07
 -11  -2  13    0.29    0.30
  11   2 -13    0.16    0.20
 -10  -2  13    1.74    0.21
  10  -2 -13    2.30    0.22
  10  -2 -13    1.71    0.18
 -10  -2  13    2.10    0.47
  10   2 -13    2.04    0.20
 -10   2  13    1.83    0.17
 -10   2  13    1.32    0.33
  10   2 -13    1.96    0.37
   9  -2 -13    0.65    0.11
   9  -2 -13    0.67    0.15
  -9  -2  13    0.76    0.16
  -9  -2  13    0.47    0.40
   9   2 -13    0.48    0.30
  -9   2  13    0.53    0.13
   9   2 -13    0.62    0.14
  -9   2  13    0.26    0.33
   8  -2 -13    1.28    0.25
  -8  -2  13    0.89    0.55
   8  -2 -13    1.27    0.16
  -8   2  13    0.94    0.23
   8   2 -13    1.29    0.49
   7  -2 -13    7.56    0.56
  -7  -2  13    7.00    0.75
   7  -2 -13    7.67    0.49
  -7   2  13    7.02    0.73
   7   2 -13    7.37    0.57
  -7   2  13    7.19    0.53
   6  -2 -13    9.70    0.65
   6  -2 -13   12.12    0.78
  -6  -2  13    8.63    1.10
  -6  -2  13    9.85    0.63
   6   2 -13   10.64    0.74
  -6   2  13    9.70    0.82
  -5  -2  13    4.67    2.08
   5  -2 -13    5.62    0.47
   5  -2 -13    5.66    0.41
  -5  -2  13    6.80    0.40
  -5  -2  13    6.19    0.65
  -5   2  13    6.22    0.62
   5   2 -13    6.43    0.48
  -4  -2  13   12.23    2.23
  -4  -2  13   12.44    0.81
  -4  -2  13   12.33    0.98
   4   2 -13   13.22    0.88
  -4   2  13   15.06    0.94
  -3  -2  13   62.53    3.51
  -3  -2  13   57.66    5.18
   3  -2 -13   59.63    3.52
   3   2 -13   56.53    3.57
  -3   2  13   53.61    3.60
   2  -2 -13    2.75    0.21
  -2  -2  13    2.00    0.93
  -2  -2  13    2.39    0.18
  -1  -2  13   53.83    4.21
  -1  -2  13   50.00    3.13
  -1  -2  13   53.08    4.84
   0  -2  13    0.70    0.08
   0  -2  13    0.30    0.50
   0  -2 -13    0.75    0.14
   0  -2  13    1.27    0.64
   1  -2  13   49.88    3.09
   1  -2  13   47.66    4.70
   1  -2  13   55.95    4.35
   2  -2  13    1.90    0.15
   2  -2  13    0.95    0.69
   3  -2  13   61.92    5.38
   3  -2  13   58.00    3.57
  -3  -2 -13   58.82    3.57
  -3   2 -13   59.95    3.77
  -3   2 -13   59.99    3.61
   3   2  13   56.84    3.66
   4  -2  13   13.29    0.75
   4  -2  13   11.29    2.04
  -4   2 -13   11.20    1.09
   4   2  13   11.61    0.93
  -4   2 -13   10.73    0.82
   5  -2  13    7.18    0.48
  -5   2 -13    7.17    0.51
   5   2  13    8.06    0.79
  -5   2 -13    6.83    0.97
  -5   2 -13    6.90    0.56
  -6  -2 -13   10.15    0.72
  -6  -2 -13    8.56    1.07
   6  -2  13   10.09    0.66
  -6  -2 -13   10.63    0.82
   6   2  13   11.25    1.00
  -6   2 -13   10.06    0.69
  -6   2 -13   10.03    1.15
   7  -2  13    7.65    0.49
  -7  -2 -13    5.44    0.92
  -7  -2 -13    7.17    0.62
  -7  -2 -13    7.41    0.54
  -7   2 -13    6.72    0.49
  -7   2 -13    6.69    1.00
   8  -2  13    1.52    0.17
  -8  -2 -13    0.98    0.21
  -8  -2 -13    0.47    0.42
   8   2  13    1.34    0.59
  -8   2 -13    1.58    0.90
   9  -2  13    0.70    0.10
  -9  -2 -13    0.09    0.38
  -9  -2 -13    0.45    0.18
   9   2  13    0.52    0.37
  -9   2 -13    0.71    0.48
  10  -2  13    1.97    0.16
 -10  -2 -13    1.79    0.29
 -10  -2 -13    0.88    0.44
  10   2  13    1.43    0.39
 -10   2 -13    1.83    0.56
 -10   2 -13    2.15    0.22
 -11  -2 -13    0.46    0.11
 -11  -2 -13    0.24    0.27
 -11   2 -13    0.28    0.08
  11   2  13    0.21    0.22
  10  -3 -13    0.06    0.07
 -10  -3  13    0.07    0.08
  10  -3 -13    0.18    0.07
 -10  -3  13   -0.12    0.27
  10   3 -13    0.03    0.21
 -10   3  13    0.09    0.11
  -9  -3  13    0.29    0.27
   9  -3 -13    0.99    0.14
  -9  -3  13    0.70    0.15
   9  -3 -13    0.82    0.11
   9   3 -13    0.49    0.31
  -9   3  13    0.63    0.15
  -8  -3  13    0.44    0.15
   8  -3 -13    0.62    0.14
   8  -3 -13    0.46    0.11
  -8  -3  13    0.05    0.38
   8   3 -13    0.33    0.28
   8   3 -13    0.63    0.12
  -8   3  13    0.50    0.15
  -7  -3  13    0.98    0.57
   7  -3 -13    1.13    0.15
  -7  -3  13    1.00    0.12
   7   3 -13    1.55    0.40
  -7   3  13    1.30    0.21
  -6  -3  13    6.92    0.78
   6  -3 -13    8.40    0.59
  -6  -3  13    8.51    0.52
   6  -3 -13    8.16    0.53
  -6   3  13    6.65    0.65
   6   3 -13    8.75    0.61
  -6   3  13    9.03    0.59
  -5  -3  13   44.02    2.97
  -5  -3  13   48.75    2.77
   5  -3 -13   44.55    2.77
  -5   3  13   42.16    2.89
  -5   3  13   48.62    2.83
   4  -3 -13   12.88    0.74
  -4  -3  13   12.09    0.72
  -4  -3  13   10.95    0.95
   4   3 -13   10.81    0.79
  -4   3  13   11.35    0.81
  -3  -3  13   30.40    1.86
  -3  -3  13   29.01    3.48
   3  -3 -13   30.98    1.88
  -3   3  13   30.86    1.97
   2  -3 -13   12.64    0.86
  -2  -3  13   13.65    0.85
   2   3 -13   15.12    0.90
  -1  -3  13   39.08    4.14
  -1  -3  13   39.42    2.28
   1  -3 -13   36.07    2.29
   1   3 -13   36.67    2.32
   0  -3  13    8.11    2.12
   0  -3  13   10.44    0.65
   0   3 -13   10.51    0.72
   1  -3  13   39.95    4.26
   1  -3  13   39.17    2.46
  -1  -3 -13   37.43    2.45
  -1   3 -13   41.77    2.51
  -1   3 -13   44.68    2.62
   1   3  13   39.73    2.52
   2  -3  13   11.91    2.49
   2  -3  13   14.97    0.90
  -2   3 -13   13.99    0.94
  -2   3 -13   14.83    1.15
   2   3  13   14.51    1.04
  -2   3 -13   13.91    0.94
  -3  -3 -13   28.54    1.99
   3  -3  13   25.63    3.44
   3  -3  13   30.24    1.84
  -3  -3 -13   29.24    1.84
  -3   3 -13   27.59    1.90
  -3   3 -13   33.22    2.08
  -3   3 -13   30.23    1.88
   3   3  13   33.48    1.95
  -4  -3 -13   10.70    0.72
  -4  -3 -13    9.99    0.83
   4  -3  13   12.02    0.73
  -4   3 -13   12.24    0.77
   4   3  13   11.54    0.92
  -4   3 -13   11.29    0.79
  -4   3 -13   12.06    1.03
   5  -3  13   50.98    3.05
  -5  -3 -13   49.03    3.05
  -5  -3 -13   47.70    3.19
  -5   3 -13   51.75    3.29
   5   3  13   50.20    3.20
  -5   3 -13   50.42    3.13
  -5   3 -13   50.59    3.08
   6  -3  13    8.98    0.59
  -6  -3 -13   10.29    0.75
   6   3  13    8.37    0.87
  -6   3 -13    9.42    0.68
  -6   3 -13    7.77    0.96
  -6   3 -13    8.23    0.62
  -7  -3 -13    1.13    0.24
   7  -3  13    1.35    0.18
  -7  -3 -13    1.38    0.24
   7   3  13    1.57    0.43
  -7   3 -13    1.06    0.21
  -7   3 -13    1.31    0.52
   8  -3  13    0.53    0.11
  -8  -3 -13    0.69    0.20
  -8  -3 -13    0.53    0.28
   8   3  13    0.42    0.37
  -8   3 -13    0.53    0.15
  -8   3 -13    0.32    0.39
  -8   3 -13    0.50    0.11
   9  -3  13    0.75    0.11
  -9  -3 -13    0.64    0.18
  -9  -3 -13    0.89    0.26
   9   3  13    0.82    0.34
  -9   3 -13    0.26    0.36
  -9   3 -13    0.65    0.14
  10  -3  13    0.18    0.06
 -10  -3 -13    0.16    0.11
 -10   3 -13    0.03    0.07
  10   3  13    0.11    0.24
 -10   3 -13    0.08    0.25
 -10  -4  13    0.39    0.09
 -10   4  13    0.47    0.09
  10   4 -13    0.27    0.18
  -9  -4  13    0.63    0.14
   9  -4 -13    0.39    0.09
   9   4 -13    0.49    0.26
   8  -4 -13    0.68    0.11
  -8  -4  13    0.61    0.08
  -8  -4  13    0.53    0.15
  -8   4  13    0.73    0.16
   8   4 -13    0.34    0.29
  -7  -4  13    0.61    0.09
   7  -4 -13    0.66    0.10
  -7   4  13    0.28    0.15
   7   4 -13    0.57    0.28
  -6  -4  13    4.97    0.32
   6  -4 -13    4.65    0.34
   6   4 -13    4.59    0.90
   5  -4 -13    2.51    0.21
  -5  -4  13    2.64    0.20
  -5   4  13    3.20    0.31
  -4  -4  13   18.21    1.10
   4  -4 -13   16.74    1.13
  -4   4  13   18.94    1.18
  -3  -4  13    4.59    0.29
   3  -4 -13    3.85    0.30
  -3   4  13    4.16    0.36
  -2  -4  13    0.58    0.08
   2  -4 -13    0.37    0.11
  -2   4  13    0.62    0.14
   2   4 -13    0.36    0.17
   1  -4 -13    5.34    0.44
  -1  -4  13    6.60    0.42
   1   4 -13    6.88    0.52
  -1   4  13    6.52    0.46
   0  -4  13    0.94    0.12
   0   4 -13    1.44    0.26
  -1  -4 -13    7.19    0.45
   1  -4  13    6.84    0.45
  -1   4 -13    6.48    0.55
   2  -4  13    0.39    0.09
  -2   4 -13    0.43    0.13
   2   4  13    0.62    0.15
  -2   4 -13    0.57    0.19
  -3  -4 -13    4.74    0.32
   3  -4  13    4.53    0.32
  -3  -4 -13    4.77    0.45
  -3   4 -13    4.21    0.40
  -3   4 -13    4.22    0.38
   4  -4  13   18.97    1.23
  -4  -4 -13   20.81    1.38
  -4  -4 -13   20.81    1.24
  -4   4 -13   19.41    1.29
  -4   4 -13   19.69    1.44
  -4   4 -13   19.92    1.32
   4   4  13   19.89    1.35
   5  -4  13    2.70    0.23
  -5  -4 -13    2.80    0.23
  -5  -4 -13    2.38    0.33
  -5   4 -13    2.62    0.31
  -5   4 -13    2.59    0.30
  -5   4 -13    2.77    0.51
   5   4  13    2.46    0.47
  -6  -4 -13    4.96    0.49
   6  -4  13    4.69    0.34
  -6   4 -13    4.84    0.43
   6   4  13    4.79    0.58
  -6   4 -13    4.58    0.40
  -6   4 -13    4.19    0.64
  -7  -4 -13    0.55    0.19
   7  -4  13    1.00    0.21
  -7  -4 -13    0.26    0.25
  -7   4 -13    0.66    0.16
   7   4  13    0.51    0.32
  -7   4 -13    0.70    0.17
  -7   4 -13    0.35    0.34
  -8  -4 -13    0.79    0.20
  -8  -4 -13    0.72    0.19
   8  -4  13    0.69    0.11
  -8   4 -13    0.75    0.16
   8   4  13    0.64    0.30
  -8   4 -13    0.71    0.14
  -9  -4 -13    0.33    0.12
   9  -4  13    0.44    0.09
  -9  -4 -13    0.38    0.14
   9   4  13    0.32    0.24
  -9   4 -13    0.37    0.10
 -10   4 -13    0.30    0.07
  -8  -5  13    0.12    0.10
   8  -5 -13    0.10    0.06
  -8   5  13    0.08    0.11
   8   5 -13    0.13    0.18
  -7  -5  13    1.04    0.18
  -7  -5  13    0.85    0.12
   7  -5 -13    0.64    0.10
   7   5 -13    0.57    0.28
  -7   5  13    0.73    0.22
   6  -5 -13    1.01    0.12
  -6  -5  13    1.06    0.11
   6   5 -13    0.62    0.28
  -6   5  13    1.09    0.19
   5  -5 -13    0.55    0.09
   5   5 -13    0.47    0.28
  -5   5  13    0.40    0.17
  -4  -5  13    0.44    0.08
  -4   5  13    0.34    0.17
  -3  -5  13    2.94    0.21
  -3   5  13    2.93    0.33
  -2  -5  13    2.41    0.19
   2   5 -13    2.16    0.33
  -1  -5  13    3.93    0.25
   1   5 -13    3.56    0.41
  -1   5  13    2.96    0.29
   0  -5  13    0.55    0.10
   0   5 -13    0.55    0.27
   1  -5  13    3.87    0.28
  -1   5 -13    4.03    0.48
   2  -5  13    1.90    0.19
  -2  -5 -13    2.42    0.19
  -2   5 -13    2.49    0.38
   3  -5  13    3.55    0.26
  -3  -5 -13    3.49    0.26
  -3   5 -13    2.86    0.40
  -3   5 -13    3.11    0.32
  -4  -5 -13    0.05    0.12
   4  -5  13    0.54    0.11
  -4  -5 -13    0.62    0.11
  -4   5 -13    0.36    0.14
  -4   5 -13    0.26    0.20
   5  -5  13    0.44    0.11
  -5  -5 -13    0.42    0.13
  -5  -5 -13    0.53    0.16
  -5   5 -13    1.05    0.23
   6  -5  13    0.98    0.15
  -6  -5 -13    0.99    0.28
  -6   5 -13    1.28    0.20
  -6   5 -13    1.18    0.25
  -7  -5 -13    0.55    0.18
  -7  -5 -13    0.60    0.16
   7  -5  13    0.88    0.14
  -7   5 -13    0.68    0.14
  -7   5 -13    0.93    0.23
  -8  -5 -13    0.11    0.13
  -8  -5 -13    0.19    0.17
   8  -5  13    0.11    0.07
  -8   5 -13    0.19    0.14
  -8   5 -13    0.27    0.09
  -7  -6  13    0.96    0.14
  -7   6  13    0.91    0.12
  -6  -6  13    0.05    0.08
  -6  -6  13    0.13    0.05
  -6   6  13   -0.02    0.11
  -5  -6  13    0.64    0.09
  -5  -6  13    0.68    0.13
  -4  -6  13    1.29    0.12
  -3   6  13    0.19    0.14
  -2  -6  13    0.12    0.06
  -2   6  13   -0.06    0.12
   1   6 -13    0.11    0.22
   0  -6  13    0.89    0.11
   0   6 -13    1.03    0.29
  -1  -6 -13    0.30    0.14
   1  -6  13    0.26    0.07
  -1   6 -13    0.43    0.31
  -2  -6 -13    0.08    0.15
   2  -6  13    0.01    0.07
  -2   6 -13   -0.06    0.30
   3  -6  13    0.76    0.10
  -3  -6 -13    0.76    0.18
  -3   6 -13    0.73    0.29
   4  -6  13    1.25    0.13
  -4  -6 -13    0.88    0.20
  -4   6 -13    1.39    0.31
   5  -6  13    0.94    0.13
  -5  -6 -13    0.47    0.32
  -5   6 -13    0.75    0.28
  -6  -6 -13    0.04    0.14
   6  -6  13    0.08    0.06
  -6   6 -13    0.14    0.24
  -7   6 -13    0.99    0.18
  -4  -7  13    0.17    0.05
  -3  -7  13    0.06    0.04
  -2  -7  13    0.14    0.05
  -1  -7  13    0.16    0.05
   0  -7  13    0.11    0.05
   1  -7  13    0.10    0.05
  -1   7 -13    0.17    0.19
  -2   7 -13    0.05    0.21
   3  -7  13    0.12    0.04
  -3   7 -13    0.05    0.21
  -4   7 -13    0.06    0.17
  11   0 -14    1.47    0.17
 -11   0  14    1.06    0.34
  10   0 -14    0.16    0.11
 -10   0  14    0.06    0.29
  10   0 -14    0.20    0.07
   9   0 -14    2.62    0.29
   9   0 -14    2.39    0.23
   9   0 -14    2.20    0.46
  -9   0  14    2.61    0.51
  -9   0  14    2.72    0.22
   8   0 -14    1.23    0.20
   8   0 -14    0.83    0.28
   8   0 -14    0.78    0.12
  -8   0  14    0.35    0.27
   7   0 -14    3.67    0.34
  -7   0  14    3.23    0.33
   7   0 -14    3.52    0.27
   7   0 -14    2.66    0.48
  -7   0  14    5.18    0.78
   6   0 -14    1.15    0.14
   6   0 -14    1.04    0.19
  -6   0  14    0.88    0.29
   5   0 -14   40.70    2.58
   5   0 -14   41.80    2.51
  -5   0  14   41.27    2.61
   4   0 -14    4.43    0.36
  -4   0  14    4.54    0.55
   3   0 -14   35.67    2.19
  -3   0  14   36.70    3.29
   2   0 -14    4.31    0.29
  -2   0  14    3.26    0.77
  -2   0  14    4.81    1.16
  -1   0  14   47.72    4.96
   1   0 -14   62.46    4.68
  -1   0  14   57.33    4.82
   1   0 -14   59.23    3.46
   0   0 -14   96.58    7.19
   0   0  14   89.34    7.07
   0   0  14   93.10    6.59
   0   0 -14   96.52    5.67
   1   0  14   56.34    4.91
  -1   0 -14   57.41    4.68
  -1   0 -14   57.88    3.49
   1   0  14   58.78    4.50
  -2   0 -14    4.85    0.34
   2   0  14    4.56    0.30
  -2   0 -14    5.67    1.10
   2   0  14    4.65    1.21
   3   0  14   34.16    2.15
  -3   0 -14   34.83    3.34
   3   0  14   38.33    3.52
  -3   0 -14   35.58    2.16
   4   0  14    4.34    0.63
  -4   0 -14    3.97    0.30
   4   0  14    3.60    0.26
  -4   0 -14    3.14    0.70
   5   0  14   50.93    3.18
  -5   0 -14   42.43    3.08
  -5   0 -14   54.93    3.36
  -5   0 -14   47.46    2.97
   6   0  14    0.98    0.12
  -6   0 -14    0.84    0.21
   6   0  14    1.25    0.51
  -6   0 -14    1.41    0.79
  -7   0 -14    3.60    0.43
  -7   0 -14    5.13    1.05
   7   0  14    3.81    0.70
  -8   0 -14    0.69    0.54
  -8   0 -14    0.66    0.19
   8   0  14    0.63    0.39
  -9   0 -14    1.87    0.56
  -9   0 -14    3.29    0.35
   9   0  14    3.09    0.62
 -10   0 -14    0.14    0.09
 -10   0 -14   -0.04    0.38
  10   0  14    0.10    0.28
 -11   0 -14    1.10    0.41
  11   0  14    0.76    0.27
  11  -1 -14    1.35    0.17
 -11  -1  14    0.87    0.33
 -11   1  14    1.21    0.37
  11   1 -14    1.54    0.34
  11   1 -14    1.57    0.16
 -10  -1  14    0.33    0.33
  10  -1 -14    0.34    0.11
  10  -1 -14    0.49    0.09
  10   1 -14    0.21    0.10
 -10   1  14    0.39    0.12
 -10   1  14    0.22    0.32
  10   1 -14    0.21    0.25
   9  -1 -14    1.64    0.23
  -9  -1  14    1.68    0.22
  -9  -1  14    1.64    0.50
  -9   1  14    1.40    0.18
  -9   1  14    0.99    0.35
   9   1 -14    1.82    0.23
  -8  -1  14    3.61    0.37
   8  -1 -14    3.77    0.28
   8  -1 -14    3.90    0.35
  -8  -1  14    3.82    0.82
  -8   1  14    3.25    0.31
  -8   1  14    3.35    0.62
   8   1 -14    3.88    0.37
   8   1 -14    2.34    0.54
   7  -1 -14    5.25    0.35
  -7  -1  14    5.01    0.63
   7  -1 -14    5.60    0.43
   7   1 -14    5.50    0.44
  -7   1  14    4.37    0.58
   7   1 -14    4.68    0.35
  -6  -1  14    3.68    0.85
   6  -1 -14    5.24    0.42
   6  -1 -14    4.92    0.36
   6   1 -14    5.77    0.36
   6   1 -14    4.50    0.48
  -6   1  14    5.57    0.83
   5  -1 -14    6.75    0.55
  -5  -1  14    7.61    0.67
   5  -1 -14    8.20    0.49
   5   1 -14    7.40    0.49
   5   1 -14    7.10    0.55
  -5   1  14    8.83    0.67
  -4  -1  14   10.08    0.63
   4  -1 -14   10.74    0.65
  -4  -1  14   13.79    1.92
   4  -1 -14    9.14    0.70
  -4  -1  14    9.22    0.91
   4   1 -14   10.41    0.64
   4   1 -14    9.85    0.70
  -4   1  14   10.94    0.78
  -3  -1  14  113.51    8.06
  -3  -1  14  115.99    6.67
   3  -1 -14  113.42    6.68
  -3  -1  14  115.72    8.43
   3   1 -14   96.95    6.74
   3   1 -14  115.10    6.68
  -3   1  14  109.37    6.77
   3   1 -14  108.11    8.27
   2  -1 -14   29.36    1.69
  -2  -1  14   25.81    2.99
  -2  -1  14   29.30    2.75
  -2  -1  14   26.30    1.68
   2   1 -14   26.95    2.89
   2   1 -14   27.82    1.69
  -1  -1  14   69.03    4.18
   1  -1 -14   67.61    4.19
  -1  -1  14   66.92    5.17
  -1  -1  14   67.66    5.86
   1   1 -14   72.89    4.18
   1   1 -14   70.94    5.54
   0  -1  14    0.03    0.38
   0  -1  14    0.10    0.04
   0  -1  14    0.41    0.49
   0  -1 -14    0.14    0.08
   0   1 -14    0.12    0.49
   1  -1  14   70.29    5.91
   1  -1  14   66.27    5.26
  -1  -1 -14   71.40    4.21
   1  -1  14   69.63    4.20
  -1   1 -14   66.85    5.39
  -1   1 -14   71.95    4.21
   2  -1  14   24.48    2.66
  -2  -1 -14   24.23    1.59
   2  -1  14   24.32    1.58
   2  -1  14   27.54    3.04
  -2   1 -14   27.51    1.58
  -2   1 -14   29.41    2.76
   3  -1  14  108.67    6.79
  -3  -1 -14  110.33    6.80
   3  -1  14  113.65    8.63
  -3   1 -14  122.53    6.80
   3   1  14  108.52    6.89
  -4  -1 -14   10.63    0.84
  -4  -1 -14   10.22    0.73
   4  -1  14   11.97    0.72
   4  -1  14   11.08    1.93
   4   1  14   12.78    0.99
  -4   1 -14   10.23    1.18
  -5  -1 -14    9.66    1.00
   5  -1  14    8.32    0.78
  -5  -1 -14    8.87    0.71
   5  -1  14    8.48    0.56
  -5  -1 -14    8.77    0.61
  -5   1 -14    8.98    1.02
   5   1  14    8.81    0.82
   6  -1  14    6.29    0.39
  -6  -1 -14    5.91    0.44
  -6  -1 -14    6.05    0.89
  -6  -1 -14    5.27    0.62
   6  -1  14    6.06    0.71
  -6   1 -14    4.52    1.00
   6   1  14    5.12    0.99
  -6   1 -14    4.56    0.49
  -7  -1 -14    4.88    0.42
  -7  -1 -14    5.77    0.55
   7  -1  14    4.55    0.68
  -7  -1 -14    5.72    1.02
   7  -1  14    5.68    0.38
  -7   1 -14    5.52    0.96
  -7   1 -14    6.20    0.50
   7   1  14    5.06    0.74
   8  -1  14    3.23    0.24
  -8  -1 -14    2.86    0.63
   8  -1  14    2.25    0.57
  -8   1 -14    2.16    0.59
   8   1  14    3.79    0.68
  -9  -1 -14    1.72    0.66
   9  -1  14    1.56    0.14
  -9  -1 -14    1.85    0.29
   9  -1  14    1.41    0.37
   9   1  14    1.33    0.41
  -9   1 -14    1.36    0.59
 -10  -1 -14    0.09    0.38
 -10  -1 -14    0.18    0.14
  10  -1  14    0.32    0.28
 -10   1 -14    0.41    0.43
  10   1  14    0.87    0.51
 -11  -1 -14    1.20    0.38
  11   1  14    1.74    0.32
 -11   1 -14    1.24    0.36
 -11   1 -14    1.36    0.15
  11  -2 -14    0.23    0.06
 -11  -2  14    0.02    0.21
  11   2 -14    0.13    0.18
  10  -2 -14    0.21    0.09
 -10  -2  14    0.32    0.11
 -10  -2  14    0.31    0.32
  10  -2 -14    0.37    0.10
  10   2 -14    0.41    0.27
 -10   2  14    0.14    0.24
 -10   2  14    0.40    0.09
  10   2 -14    0.36    0.09
   9  -2 -14    1.43    0.16
  -9  -2  14    1.70    0.22
  -9  -2  14    1.07    0.39
   9  -2 -14    2.01    0.23
  -9   2  14    1.63    0.19
  -9   2  14    1.24    0.35
   9   2 -14    0.99    0.32
   9   2 -14    1.47    0.20
   8  -2 -14    0.95    0.15
   8  -2 -14    1.37    0.22
  -8  -2  14    0.90    0.45
  -8  -2  14    1.11    0.21
  -8   2  14    0.80    0.33
  -8   2  14    1.31    0.19
   8   2 -14    0.69    0.28
   8   2 -14    1.33    0.20
   7  -2 -14    3.87    0.36
   7  -2 -14    4.18    0.30
  -7  -2  14    3.41    0.59
  -7   2  14    4.34    0.35
   7   2 -14    4.07    0.38
  -7   2  14    3.46    0.59
   6  -2 -14   10.64    0.68
  -6  -2  14   10.37    0.66
   6  -2 -14    9.93    0.74
  -6   2  14   11.65    0.86
   6   2 -14   11.01    0.76
  -5  -2  14   23.86    3.60
   5  -2 -14   28.17    1.96
  -5  -2  14   31.87    2.07
   5  -2 -14   30.90    1.90
  -5  -2  14   30.81    1.89
   5   2 -14   31.74    1.97
  -5   2  14   36.25    2.05
   4  -2 -14    3.10    0.25
  -4  -2  14    3.00    0.47
  -4  -2  14    3.96    1.34
  -4  -2  14    3.04    0.23
   4  -2 -14    4.13    0.35
   4   2 -14    3.88    0.31
  -4   2  14    3.51    0.41
  -3  -2  14   16.07    1.00
   3  -2 -14   15.97    1.02
  -3  -2  14   15.27    2.38
  -3   2  14   17.36    1.13
   2  -2 -14   16.03    0.95
  -2  -2  14   15.09    0.93
  -2  -2  14   14.69    2.29
  -2   2  14   13.44    1.09
   2   2 -14   15.16    0.97
   2   2 -14   16.16    1.02
  -1  -2  14   66.87    6.05
   1  -2 -14   71.97    4.33
  -1  -2  14   73.80    4.32
   0  -2 -14   14.30    0.94
   0  -2  14   15.17    0.92
   0  -2  14   17.11    2.32
   1  -2  14   73.64    4.40
  -1  -2 -14   70.20    4.41
   1  -2  14   73.13    6.39
  -1   2 -14   74.80    4.72
  -2  -2 -14   15.38    0.99
   2  -2  14   18.61    2.58
   2  -2  14   16.00    0.97
  -2   2 -14   15.55    1.02
  -2   2 -14   15.78    1.17
   2   2  14   15.19    1.07
  -3  -2 -14   14.35    1.12
   3  -2  14   16.34    1.00
   3  -2  14   16.22    2.37
   3   2  14   18.10    1.16
  -3   2 -14   16.03    1.07
  -3   2 -14   18.88    1.29
  -3   2 -14   14.12    1.08
   4  -2  14    3.18    0.23
   4  -2  14    3.80    1.27
  -4  -2 -14    2.83    0.33
  -4   2 -14    2.40    0.38
  -4   2 -14    2.70    0.27
  -4   2 -14    2.85    0.58
   4   2  14    2.99    0.52
  -5  -2 -14   32.26    2.17
   5  -2  14   35.67    2.04
  -5  -2 -14   36.89    2.07
  -5   2 -14   31.58    2.07
  -5   2 -14   29.74    2.11
  -5   2 -14   33.44    2.36
   5   2  14   33.22    2.21
  -6  -2 -14    8.94    1.20
  -6  -2 -14   10.37    0.73
   6  -2  14   11.01    0.67
  -6  -2 -14   10.47    0.81
  -6   2 -14   10.55    1.16
  -6   2 -14    8.76    0.72
   6   2  14   10.35    0.96
   7  -2  14    4.23    0.32
  -7  -2 -14    3.23    0.67
  -7  -2 -14    5.04    0.49
  -7  -2 -14    4.73    0.40
  -7   2 -14    3.66    0.75
   7   2  14    3.91    0.71
   8  -2  14    1.12    0.15
  -8  -2 -14    1.08    0.19
  -8  -2 -14    1.14    0.25
  -8  -2 -14    0.42    0.50
  -8   2 -14    0.53    0.47
   8   2  14    1.47    0.54
  -9  -2 -14   -0.04    0.79
   9  -2  14    1.55    0.16
  -9  -2 -14    1.90    0.29
  -9   2 -14    1.49    0.51
   9   2  14    1.59    0.40
 -10  -2 -14    0.40    0.14
 -10  -2 -14    0.60    0.42
 -10   2 -14    0.13    0.09
 -10   2 -14    0.47    0.36
  10   2  14    0.24    0.28
 -11  -2 -14    0.08    0.06
 -11   2 -14    0.18    0.23
  11   2  14    0.25    0.21
 -11   2 -14    0.24    0.07
  10  -3 -14    0.78    0.11
 -10  -3  14    0.31    0.23
  10  -3 -14    0.77    0.10
 -10   3  14    0.57    0.11
  10   3 -14    0.54    0.23
   9  -3 -14    0.06    0.07
   9  -3 -14    0.12    0.07
  -9  -3  14    0.05    0.10
  -9  -3  14   -0.01    0.27
  -9   3  14    0.02    0.12
   9   3 -14   -0.10    0.28
   8  -3 -14    1.65    0.20
  -8  -3  14    0.62    0.35
   8  -3 -14    1.38    0.16
  -8  -3  14    1.24    0.23
  -8   3  14    1.57    0.22
   8   3 -14    1.37    0.36
   8   3 -14    1.33    0.17
  -7  -3  14    0.83    0.33
   7  -3 -14    0.78    0.16
   7  -3 -14    1.00    0.14
  -7  -3  14    0.99    0.11
   7   3 -14    0.64    0.41
   6  -3 -14    2.30    0.20
  -6  -3  14    1.88    0.42
  -6  -3  14    2.02    0.17
   6  -3 -14    1.87    0.22
   6   3 -14    2.29    0.25
  -6   3  14    2.05    0.35
  -6   3  14    2.48    0.25
  -5  -3  14    1.96    0.46
   5  -3 -14    2.02    0.20
  -5   3  14    1.83    0.41
   5   3 -14    2.31    0.26
  -5   3  14    2.22    0.27
  -4  -3  14    9.37    0.58
   4  -3 -14    9.28    0.59
   4   3 -14    9.78    0.65
  -4   3  14    8.51    0.68
  -3  -3  14   45.32    2.79
   3  -3 -14   41.43    2.79
   3   3 -14   47.29    2.85
  -3   3  14   50.13    2.86
  -2  -3  14   18.10    2.76
   2  -3 -14   16.78    1.04
  -2  -3  14   16.52    1.01
  -2   3  14   17.19    1.13
   2   3 -14   16.55    1.06
   2   3 -14   15.09    1.07
   1  -3 -14   25.67    1.59
  -1  -3  14   25.16    1.58
  -1  -3  14   24.00    3.36
  -1   3  14   27.47    1.62
   1   3 -14   25.81    1.62
   0  -3 -14    1.41    0.20
   0  -3  14    1.59    0.99
   0  -3  14    1.98    0.15
   0   3 -14    2.29    0.27
   1  -3  14   25.40    3.46
   1  -3  14   26.27    1.62
  -1   3 -14   28.60    1.81
  -1   3 -14   23.76    1.66
   1   3  14   27.91    1.77
  -1   3 -14   26.11    1.67
  -2  -3 -14   13.55    1.10
   2  -3  14   15.17    0.99
  -2   3 -14   16.91    1.05
  -2   3 -14   17.25    1.25
   2   3  14   16.80    1.11
  -3  -3 -14   53.76    3.04
  -3  -3 -14   51.81    3.18
   3  -3  14   52.40    3.03
  -3   3 -14   45.35    3.09
  -3   3 -14   50.25    3.25
  -3   3 -14   45.09    3.07
   3   3  14   50.95    3.13
  -4  -3 -14    9.82    0.62
  -4  -3 -14   10.45    0.76
   4  -3  14    9.12    0.61
  -4   3 -14    9.72    0.68
  -4   3 -14   10.20    0.69
   4   3  14    7.71    0.85
  -5  -3 -14    2.54    0.34
   5   3  14    3.06    0.60
  -5   3 -14    2.88    0.57
  -5   3 -14    1.71    0.26
  -5   3 -14    2.04    0.26
  -6  -3 -14    3.44    0.35
  -6  -3 -14    3.44    0.39
   6  -3  14    2.68    0.23
   6   3  14    2.57    0.47
  -6   3 -14    2.45    0.29
  -6   3 -14    2.13    0.54
  -6   3 -14    2.21    0.27
  -7  -3 -14    1.40    0.23
  -7   3 -14    0.90    0.18
  -7   3 -14    0.78    0.45
   7   3  14    0.42    0.43
  -7   3 -14    0.91    0.17
   8  -3  14    1.31    0.15
  -8  -3 -14    0.90    0.23
  -8  -3 -14    1.02    0.20
   8   3  14    0.89    0.37
  -8   3 -14    1.12    0.44
  -8   3 -14    1.02    0.20
  -9  -3 -14    0.09    0.12
   9  -3  14    0.29    0.08
  -9  -3 -14    0.00    0.12
  -9   3 -14   -0.02    0.41
  -9   3 -14    0.02    0.08
   9   3  14    0.12    0.29
 -10  -3 -14    0.70    0.15
 -10   3 -14    0.30    0.22
  10   3  14    0.70    0.24
 -10   3 -14    0.68    0.13
  -9  -4  14    0.02    0.08
   9  -4 -14    0.10    0.07
   9   4 -14    0.10    0.23
  -9   4  14    0.08    0.10
   8  -4 -14    1.26    0.14
  -8  -4  14    1.21    0.21
  -8   4  14    1.38    0.20
   8   4 -14    1.26    0.33
  -7  -4  14    0.04    0.06
   7  -4 -14    0.10    0.07
  -7   4  14   -0.02    0.12
   7   4 -14    0.15    0.26
  -6  -4  14    2.86    0.22
   6  -4 -14    3.18    0.24
  -6   4  14    3.04    0.32
   6   4 -14    2.54    0.57
  -5  -4  14    4.25    0.28
   5  -4 -14    3.93    0.29
  -5   4  14    4.17    0.37
   4  -4 -14   12.05    0.75
  -4  -4  14   11.65    0.74
  -4   4  14   12.00    0.82
   3  -4 -14    3.68    0.27
  -3  -4  14    3.86    0.26
  -3   4  14    3.00    0.32
  -2  -4  14    0.82    0.10
   2  -4 -14    0.65    0.12
   2   4 -14    0.62    0.17
  -2   4  14    0.55    0.13
   1  -4 -14   10.30    0.68
  -1  -4  14   10.51    0.66
   1   4 -14   10.99    0.74
  -1   4  14    9.84    0.70
   0  -4  14    0.06    0.06
   0  -4 -14    0.03    0.11
   0   4 -14    0.02    0.29
   1  -4  14   11.15    0.72
  -1   4 -14   11.81    0.82
  -2  -4 -14    0.72    0.11
   2  -4  14    0.82    0.13
   2   4  14    0.74    0.16
  -2   4 -14    0.64    0.20
  -2   4 -14    0.70    0.16
   3  -4  14    3.59    0.35
  -3  -4 -14    3.76    0.32
  -3  -4 -14    3.55    0.40
   3   4  14    3.45    0.44
  -3   4 -14    4.01    0.34
  -3   4 -14    4.02    0.39
  -4  -4 -14   10.88    0.70
   4  -4  14   11.48    0.71
  -4  -4 -14    9.77    0.83
  -4   4 -14   11.56    0.77
   4   4  14   10.79    0.86
  -4   4 -14   11.00    0.95
  -4   4 -14   10.61    0.77
  -5  -4 -14    3.92    0.43
   5  -4  14    4.25    0.30
  -5   4 -14    4.25    0.38
   5   4  14    3.76    0.50
  -5   4 -14    3.83    0.38
  -5   4 -14    4.03    0.63
   6  -4  14    3.11    0.25
  -6  -4 -14    4.09    0.43
   6   4  14    2.67    0.49
  -6   4 -14    3.38    0.34
  -6   4 -14    3.04    0.33
  -6   4 -14    2.56    0.50
  -7  -4 -14    0.02    0.13
  -7  -4 -14    0.19    0.18
   7  -4  14    0.13    0.09
   7   4  14    0.14    0.28
  -7   4 -14    0.14    0.13
  -7   4 -14   -0.01    0.28
  -7   4 -14    0.09    0.11
   8  -4  14    1.35    0.15
  -8  -4 -14    1.15    0.20
  -8   4 -14    1.12    0.15
   8   4  14    0.79    0.30
  -8   4 -14    1.21    0.18
   9  -4  14    0.08    0.07
  -9  -4 -14    0.03    0.10
   9   4  14    0.05    0.23
  -9   4 -14   -0.04    0.06
  -8  -5  14    1.27    0.17
  -8   5  14    0.98    0.16
   7  -5 -14    0.62    0.09
  -7  -5  14    0.76    0.16
  -7  -5  14    0.83    0.09
   7   5 -14    0.61    0.27
  -7   5  14    0.95    0.18
  -6  -5  14    0.16    0.06
   6  -5 -14    0.07    0.06
   6   5 -14    0.12    0.23
  -6   5  14    0.14    0.13
   5  -5 -14    2.53    0.21
  -5  -5  14    2.89    0.20
   5   5 -14    2.26    0.46
  -5   5  14    2.74    0.31
  -4  -5  14    0.89    0.11
   4  -5 -14    0.81    0.10
  -4   5  14    0.59    0.18
  -3  -5  14    0.12    0.06
   3  -5 -14   -0.04    0.06
  -3   5  14    0.06    0.22
  -2  -5  14    3.07    0.21
   2  -5 -14    2.58    0.25
   2   5 -14    2.57    0.30
   1  -5 -14    1.00    0.17
  -1  -5  14    1.37    0.13
   1   5 -14    1.32    0.25
   0  -5  14    1.37    0.14
   0  -5 -14    1.01    0.17
   0   5 -14    1.81    0.32
  -1  -5 -14    0.87    0.19
   1  -5  14    1.14    0.14
  -1   5 -14    1.46    0.30
   2  -5  14    2.68    0.22
  -2   5 -14    3.22    0.43
   3  -5  14    0.13    0.08
   4  -5  14    0.83    0.12
  -4  -5 -14    0.72    0.17
  -4   5 -14    0.58    0.23
  -4   5 -14    0.76    0.16
  -5  -5 -14    2.47    0.31
   5  -5  14    2.59    0.23
  -5   5 -14    2.98    0.38
  -5   5 -14    2.78    0.28
  -6  -5 -14    0.10    0.13
   6  -5  14    0.17    0.09
  -6  -5 -14    0.15    0.18
  -6   5 -14    0.16    0.20
  -6   5 -14    0.08    0.10
   7  -5  14    1.16    0.14
  -7  -5 -14    0.72    0.19
  -7  -5 -14    1.00    0.20
  -7   5 -14    0.81    0.14
  -7   5 -14    1.04    0.22
  -8  -5 -14    1.11    0.17
   8  -5  14    1.09    0.11
  -8  -5 -14    0.74    0.16
  -8   5 -14    0.94    0.12
  -6  -6  14    0.21    0.09
  -6  -6  14    0.28    0.06
  -6   6  14    0.11    0.09
  -5  -6  14    0.32    0.10
  -5  -6  14    0.33    0.08
  -5   6  14    0.09    0.10
  -4  -6  14    0.88    0.10
  -3  -6  14    0.00    0.06
  -3   6  14    0.08    0.13
  -1  -6  14    0.40    0.08
   1   6 -14    0.59    0.19
   0  -6  14    0.36    0.08
   0   6 -14    0.28    0.26
   1  -6  14    0.46    0.08
  -1  -6 -14    0.39    0.14
  -1   6 -14    0.29    0.28
  -2  -6 -14    1.59    0.22
   2  -6  14    1.93    0.17
  -2   6 -14    1.90    0.35
  -3  -6 -14   -0.03    0.15
   3  -6  14    0.05    0.06
  -3   6 -14    0.24    0.30
   4  -6  14    0.88    0.12
  -4  -6 -14    0.70    0.18
  -4   6 -14    0.99    0.31
  -5  -6 -14    0.26    0.15
   5  -6  14    0.15    0.07
  -5   6 -14    0.29    0.25
  -6  -6 -14    0.12    0.13
   6  -6  14    0.27    0.06
  -6   6 -14    0.13    0.19
  -3  -7  14    0.01    0.05
  -2  -7  14    0.31    0.05
  -1  -7  14    0.10    0.05
   0  -7  14    1.32    0.11
  -1   7 -14    0.28    0.17
   2  -7  14    0.30    0.07
  -2   7 -14    0.27    0.19
  -3   7 -14   -0.04    0.20
  -4   7 -14    0.29    0.15
 -11   0  15    0.20    0.27
  11   0 -15    0.14    0.07
 -10   0  15    0.07    0.29
  10   0 -15    0.31    0.11
   9   0 -15    0.60    0.11
   9   0 -15    0.55    0.14
  -9   0  15    0.70    0.12
  -9   0  15    0.62    0.37
  -8   0  15    0.33    0.33
   8   0 -15    0.34    0.24
   8   0 -15    0.39    0.10
   8   0 -15    0.37    0.13
  -7   0  15    1.14    0.19
  -7   0  15    0.77    0.36
   7   0 -15    1.14    0.20
   7   0 -15    0.86    0.13
   6   0 -15    0.68    0.16
  -6   0  15    0.56    0.30
   5   0 -15   23.70    1.47
   5   0 -15   24.30    1.55
  -5   0  15   23.94    1.60
   4   0 -15    6.20    0.50
  -4   0  15    6.17    0.61
   4   0 -15    7.29    0.44
   3   0 -15   13.38    0.98
  -3   0  15   16.86    1.97
   3   0 -15   15.22    0.91
   2   0 -15   48.79    3.00
  -2   0  15   51.05    4.39
  -1   0  15   59.87    4.98
   1   0 -15   55.58    3.48
  -1   0  15   58.29    4.46
   0   0  15   -0.10    0.42
   0   0 -15    0.12    0.07
   0   0  15   -0.27    0.45
  -1   0 -15   57.99    3.48
   1   0  15   58.99    5.11
   1   0  15   55.05    4.49
  -1   0 -15   57.70    4.75
   2   0  15   43.81    4.29
   2   0  15   41.25    3.88
  -2   0 -15   47.45    2.77
  -2   0 -15   47.90    4.52
   2   0  15   46.09    2.76
  -3   0 -15   17.19    1.04
   3   0  15   16.74    1.16
   3   0  15   17.32    1.01
  -3   0 -15   14.47    1.12
  -4   0 -15    6.67    0.53
  -4   0 -15    5.52    0.52
  -4   0 -15    6.07    0.89
   4   0  15    6.15    0.39
  -5   0 -15   23.01    1.83
  -5   0 -15   25.45    1.48
  -5   0 -15   23.79    1.61
   5   0  15   22.82    1.46
   6   0  15    0.57    0.55
  -6   0 -15    0.68    0.79
  -6   0 -15    0.68    0.19
   7   0  15    0.49    0.38
  -7   0 -15    0.45    0.54
  -8   0 -15    0.22    0.64
  -8   0 -15    0.55    0.33
  -9   0 -15    0.25    0.46
  -9   0 -15    0.65    0.17
   9   0  15    0.44    0.32
 -10   0 -15    0.14    0.09
 -10   0 -15    0.18    0.47
  10   0  15    0.23    0.26
  11   0  15    0.22    0.21
 -11   0 -15    0.28    0.31
 -11  -1  15    0.23    0.29
  11  -1 -15    0.67    0.13
 -11   1  15    0.60    0.21
  11   1 -15    0.80    0.10
  10  -1 -15    0.61    0.12
  10  -1 -15    0.48    0.12
 -10  -1  15    0.74    0.34
 -10   1  15    0.62    0.12
 -10   1  15    0.29    0.31
  10   1 -15    0.51    0.12
  10   1 -15    0.58    0.27
  -9  -1  15    1.61    0.21
   9  -1 -15    1.45    0.15
   9  -1 -15    1.69    0.24
  -9  -1  15    1.43    0.40
  -9   1  15    1.57    0.18
   9   1 -15    1.70    0.23
   8  -1 -15    4.65    0.35
  -8  -1  15    5.07    0.90
  -8  -1  15    5.11    0.43
   8  -1 -15    5.62    0.45
  -8   1  15    4.80    0.83
   8   1 -15    5.40    0.52
  -8   1  15    4.34    0.37
   8   1 -15    4.13    0.59
   7  -1 -15    7.28    0.43
   7  -1 -15    5.59    0.49
  -7   1  15    7.53    0.66
   7   1 -15    5.79    0.50
   7   1 -15    5.80    0.42
   6  -1 -15    4.13    0.33
  -6  -1  15    5.70    0.78
   6  -1 -15    4.96    0.40
  -6   1  15    3.73    0.59
   6   1 -15    4.91    0.41
   6   1 -15    5.10    0.34
   5  -1 -15   15.17    0.89
   5  -1 -15   14.72    0.97
   5   1 -15   14.33    0.97
   5   1 -15   13.66    0.89
  -5   1  15   13.90    1.03
   4  -1 -15   12.93    0.90
  -4  -1  15   10.43    2.17
  -4  -1  15   13.90    0.81
  -4  -1  15   13.58    0.99
   4  -1 -15   13.23    0.83
   4   1 -15   12.71    0.89
  -4   1  15   13.01    0.95
   4   1 -15   13.85    0.83
  -3  -1  15   30.05    3.26
   3  -1 -15   23.99    1.72
   3  -1 -15   26.35    1.60
  -3  -1  15   24.18    1.59
   3   1 -15   27.63    1.60
  -3   1  15   27.40    1.71
  -2  -1  15    3.97    0.28
   2  -1 -15    4.45    0.31
  -2  -1  15    4.65    1.11
  -2   1  15    4.52    0.52
   2   1 -15    4.52    0.48
   2   1 -15    5.90    1.37
   2   1 -15    4.26    0.30
  -1  -1  15   21.91    2.80
   1  -1 -15   23.49    1.33
  -1  -1  15   21.03    2.34
  -1  -1  15   21.38    1.31
   1   1 -15   21.01    1.32
   1   1 -15   18.39    2.42
   0  -1 -15   18.83    1.17
   0  -1  15   18.51    2.55
   0  -1  15   19.96    2.20
   0  -1  15   18.40    1.15
   0   1 -15   19.74    1.16
   0   1 -15   16.82    2.21
   1  -1  15   21.16    2.43
   1  -1  15   19.85    2.61
   1  -1  15   21.43    1.33
  -1  -1 -15   21.96    1.35
  -1   1 -15   23.13    1.34
  -1   1 -15   21.71    2.57
   2  -1  15    3.99    0.29
   2  -1  15    3.77    1.12
  -2  -1 -15    4.35    0.33
   2   1  15    3.94    0.52
  -2   1 -15    4.70    0.30
   3  -1  15   25.17    1.57
   3  -1  15   27.04    3.08
  -3  -1 -15   24.28    1.69
  -3   1 -15   25.07    1.83
  -3   1 -15   27.24    1.57
  -4  -1 -15   12.22    0.77
  -4  -1 -15   10.67    0.86
  -4  -1 -15    9.68    1.15
   4  -1  15   12.44    0.73
   4   1  15   12.32    0.94
  -4   1 -15   11.73    0.84
  -4   1 -15   12.06    1.14
  -4   1 -15   11.10    0.75
  -5  -1 -15   14.49    1.35
  -5  -1 -15   15.11    0.99
   5  -1  15   13.38    1.14
   5  -1  15   15.09    0.96
  -5  -1 -15   16.04    1.13
  -5   1 -15   15.81    1.09
   5   1  15   18.29    1.30
  -5   1 -15   16.23    1.39
  -6  -1 -15    3.67    0.48
  -6  -1 -15    4.20    0.39
   6  -1  15    4.82    0.33
  -6   1 -15    5.68    0.47
   6   1  15    4.73    0.72
  -6   1 -15    6.87    1.34
  -7  -1 -15    6.71    0.49
  -7  -1 -15    7.94    0.96
   7  -1  15    7.02    0.74
   7  -1  15    6.08    0.45
  -7  -1 -15    6.93    0.62
  -7   1 -15    6.89    1.02
   7   1  15    6.17    0.80
   8  -1  15    4.47    0.29
   8  -1  15    4.30    0.61
  -8  -1 -15    3.52    0.69
  -8   1 -15    3.53    0.36
  -8   1 -15    2.73    0.68
   8   1  15    3.60    0.71
  -9  -1 -15    0.73    0.44
   9  -1  15    1.14    0.35
   9   1  15    0.95    0.38
  -9   1 -15    0.81    0.53
 -10  -1 -15    0.26    0.36
  10  -1  15    0.46    0.32
 -10  -1 -15    0.44    0.13
 -10   1 -15    0.27    0.38
  10   1  15    0.65    0.29
 -11  -1 -15    0.43    0.27
 -11   1 -15    0.47    0.30
  11   1  15    0.54    0.23
 -11   1 -15    0.64    0.12
 -11  -2  15   -0.06    0.19
  11  -2 -15    0.04    0.06
  11   2 -15    0.08    0.16
  10  -2 -15    0.25    0.08
 -10  -2  15    0.25    0.10
 -10  -2  15    0.41    0.31
  10   2 -15    0.43    0.25
  10   2 -15    0.32    0.08
 -10   2  15    0.41    0.13
   9  -2 -15    0.97    0.17
   9  -2 -15    0.92    0.13
  -9  -2  15    0.93    0.18
  -9  -2  15    0.78    0.36
  -9   2  15    0.47    0.31
  -9   2  15    0.80    0.16
   9   2 -15    0.92    0.16
   9   2 -15    0.45    0.31
   8  -2 -15    3.93    0.35
  -8  -2  15    4.28    0.82
   8  -2 -15    3.28    0.28
  -8  -2  15    3.61    0.36
  -8   2  15    2.95    0.51
  -8   2  15    3.89    0.31
   8   2 -15    3.64    0.33
   8   2 -15    3.45    0.56
   7  -2 -15   13.59    0.87
  -7  -2  15   12.06    1.01
   7  -2 -15   13.47    0.79
  -7   2  15   11.66    0.82
  -7   2  15   11.15    0.99
   7   2 -15   11.80    0.86
   6  -2 -15    3.72    0.29
   6  -2 -15    3.84    0.35
  -6  -2  15    3.74    0.61
  -6   2  15    4.27    0.51
   6   2 -15    4.18    0.36
  -5  -2  15   36.90    2.54
   5  -2 -15   39.55    2.38
  -5  -2  15   39.52    2.37
   5  -2 -15   37.34    2.45
   5   2 -15   42.57    2.60
  -4  -2  15    5.75    1.83
   4  -2 -15    5.83    0.47
  -4  -2  15    6.00    0.39
  -4  -2  15    6.41    0.63
   4  -2 -15    6.46    0.41
   4   2 -15    5.67    0.46
  -4   2  15    6.34    0.55
   3  -2 -15   88.24    5.61
  -3  -2  15   90.09    5.60
  -3  -2  15  106.72    5.82
   3  -2 -15   84.78    5.68
  -3  -2  15   91.99    7.77
  -3   2  15   96.89    5.68
   3   2 -15   92.11    5.67
  -2  -2  15    4.73    1.38
  -2  -2  15    6.82    0.42
   2  -2 -15    7.27    0.44
   2   2 -15    5.59    0.50
  -2   2  15    6.67    0.52
  -1  -2  15   28.39    3.42
   1  -2 -15   27.55    1.73
  -1  -2  15   27.64    1.71
   1   2 -15   25.52    1.77
   1   2 -15   30.57    1.75
  -1   2  15   29.15    1.79
   0  -2  15    0.32    0.06
   0  -2  15   -0.62    0.52
   0   2 -15    1.05    0.34
   0   2 -15    0.30    0.11
  -1  -2 -15   28.24    1.69
   1  -2  15   27.55    1.68
   1  -2  15   25.70    3.23
  -1   2 -15   26.93    1.71
   1   2  15   27.39    1.77
   2  -2  15    5.94    0.38
  -2  -2 -15    4.73    0.47
   2  -2  15    5.23    1.58
  -2  -2 -15    4.96    0.53
  -2   2 -15    6.64    0.71
  -2   2 -15    5.47    0.44
   2   2  15    6.58    0.73
  -3  -2 -15   95.09    5.78
   3  -2  15   88.58    7.67
   3  -2  15   92.10    5.63
  -3  -2 -15   93.77    5.65
  -3   2 -15   95.31    5.82
   3   2  15   95.46    5.72
  -3   2 -15   91.08    5.67
   4  -2  15    5.02    0.74
  -4  -2 -15    5.72    0.45
   4  -2  15    6.18    0.38
  -4  -2 -15    4.88    0.51
  -4   2 -15    5.60    0.43
  -4   2 -15    5.13    0.42
  -4   2 -15    5.39    0.46
   4   2  15    5.75    0.65
  -4   2 -15    6.71    0.84
   5  -2  15   38.83    2.56
   5  -2  15   40.54    2.35
  -5  -2 -15   39.75    2.37
   5   2  15   40.56    2.54
  -5   2 -15   35.92    2.38
  -5   2 -15   34.35    2.42
  -5   2 -15   39.38    2.69
  -6  -2 -15    5.14    0.41
  -6  -2 -15    2.78    0.59
   6  -2  15    4.68    0.31
   6  -2  15    3.19    0.63
  -6  -2 -15    5.15    0.50
   6   2  15    3.90    0.68
  -6   2 -15    3.98    0.88
  -6   2 -15    3.49    0.32
   7  -2  15   13.59    0.84
  -7  -2 -15   12.39    0.87
  -7  -2 -15   13.82    1.03
   7  -2  15   13.98    1.23
  -7   2 -15   13.65    1.28
   7   2  15   12.45    1.10
   8  -2  15    3.51    0.28
  -8  -2 -15    4.24    0.44
   8   2  15    4.06    0.60
  -8   2 -15    2.59    0.60
  -9  -2 -15    0.35    0.42
  -9  -2 -15    0.79    0.19
   9   2  15    0.43    0.31
  -9   2 -15    0.56    0.45
  -9   2 -15    0.46    0.13
 -10  -2 -15    0.36    0.12
 -10  -2 -15    0.17    0.31
  10   2  15    0.13    0.25
 -10   2 -15    0.11    0.32
 -10   2 -15    0.16    0.08
  11   2  15   -0.05    0.19
 -11   2 -15    0.00    0.22
  10  -3 -15    1.10    0.13
 -10  -3  15    0.50    0.26
  10  -3 -15    1.07    0.12
 -10  -3  15    1.22    0.14
 -10   3  15    0.98    0.12
  10   3 -15    0.99    0.24
  -9  -3  15    1.28    0.35
   9  -3 -15    2.04    0.19
  -9  -3  15    1.82    0.21
   9  -3 -15    1.86    0.16
  -9   3  15    1.51    0.20
   9   3 -15    1.62    0.34
   8  -3 -15    0.23    0.10
  -8  -3  15    0.18    0.33
  -8  -3  15   -0.06    0.10
   8  -3 -15    0.13    0.09
   8   3 -15    0.13    0.12
  -8   3  15    0.11    0.11
   8   3 -15    0.20    0.28
  -7  -3  15    0.72    0.09
   7  -3 -15    0.52    0.10
  -7  -3  15    0.50    0.38
   7  -3 -15    0.64    0.13
  -7   3  15    0.46    0.13
   7   3 -15    0.49    0.12
   7   3 -15    0.39    0.33
  -6  -3  15    1.08    0.41
   6  -3 -15    1.89    0.21
  -6  -3  15    1.41    0.14
   6  -3 -15    1.84    0.17
  -6   3  15    1.60    0.22
   6   3 -15    1.47    0.21
   5  -3 -15   22.08    1.46
   5  -3 -15   22.73    1.40
  -5  -3  15   23.08    1.39
  -5  -3  15   22.37    1.61
  -5   3  15   22.21    1.50
   5   3 -15   22.65    1.47
  -5   3  15   23.79    1.46
  -4  -3  15    0.44    0.08
  -4  -3  15    0.33    0.29
  -4   3  15    0.81    0.22
  -3  -3  15    4.87    0.61
   3  -3 -15    5.29    0.41
  -3  -3  15    5.91    0.38
   3   3 -15    6.67    0.45
  -3   3  15    6.64    0.53
   2  -3 -15    4.13    0.30
  -2  -3  15    3.70    0.26
   2   3 -15    3.33    0.31
  -2   3  15    4.20    0.41
   2   3 -15    3.91    0.33
  -1  -3  15   17.90    3.08
  -1  -3  15   19.90    1.26
   1  -3 -15   19.71    1.28
   1   3 -15   21.80    1.31
   1   3 -15   21.08    1.33
  -1   3  15   21.26    1.31
   0  -3  15    1.20    0.12
   0  -3 -15    0.96    0.16
   0  -3  15    1.69    1.31
   0   3  15    1.62    0.29
   0   3 -15    1.25    0.23
  -1  -3 -15   20.38    1.38
   1  -3  15   20.14    3.54
   1  -3  15   21.25    1.25
  -1  -3 -15   20.15    1.28
   1   3  15   22.00    1.33
  -1   3 -15   18.63    1.30
  -1   3 -15   19.79    1.31
   2  -3  15    4.25    0.29
  -2   3 -15    2.94    0.31
   2   3  15    4.76    0.51
  -2   3 -15    3.97    0.38
   3  -3  15    7.28    0.44
  -3   3 -15    6.10    0.50
  -3   3 -15    6.11    0.83
  -3   3 -15    5.52    0.47
   3   3  15    6.58    0.64
   4  -3  15    1.10    0.14
  -4  -3 -15    1.12    0.26
  -4   3 -15    0.69    0.43
  -4   3 -15    0.79    0.18
   4   3  15    0.89    0.33
  -5  -3 -15   24.72    1.54
  -5  -3 -15   24.37    1.67
   5  -3  15   25.42    1.51
  -5   3 -15   24.29    1.55
  -5   3 -15   24.05    1.78
   5   3  15   24.41    1.68
  -5   3 -15   23.45    1.58
  -6  -3 -15    1.97    0.31
   6  -3  15    1.61    0.17
  -6   3 -15    1.73    0.23
  -6   3 -15    1.78    0.24
  -6   3 -15    0.70    0.47
   6   3  15    1.23    0.39
  -7  -3 -15    0.42    0.18
  -7  -3 -15    0.48    0.20
   7  -3  15    0.48    0.10
  -7   3 -15    0.65    0.43
   7   3  15    0.47    0.34
  -7   3 -15    0.68    0.15
  -7   3 -15    0.63    0.12
  -8  -3 -15    0.13    0.15
  -8  -3 -15    0.13    0.14
   8  -3  15    0.18    0.09
   8   3  15    0.20    0.29
  -8   3 -15    0.29    0.12
  -8   3 -15    0.03    0.36
   9  -3  15    1.94    0.22
  -9  -3 -15    1.77    0.26
  -9   3 -15    1.30    0.38
  -9   3 -15    2.17    0.20
   9   3  15    1.56    0.36
 -10  -3 -15    1.32    0.19
 -10   3 -15    1.28    0.12
  10   3  15    0.81    0.24
  -9  -4  15    0.04    0.09
   9  -4 -15    0.05    0.06
   9   4 -15   -0.01    0.20
  -9   4  15    0.07    0.09
   8  -4 -15    0.13    0.08
  -8  -4  15    0.12    0.44
  -8  -4  15    0.04    0.11
  -8   4  15    0.05    0.12
   8   4 -15   -0.03    0.26
   7  -4 -15    3.23    0.23
  -7  -4  15    3.26    0.22
   7   4 -15    2.75    0.46
  -6  -4  15    1.78    0.15
   6   4 -15    1.38    0.40
  -6   4  15    2.02    0.26
  -5  -4  15    4.71    0.31
   5  -4 -15    4.43    0.32
  -5   4  15    4.86    0.41
   4  -4 -15    0.23    0.08
  -4  -4  15    0.33    0.07
  -4   4  15    0.24    0.12
  -3  -4  15    5.15    0.34
   3  -4 -15    5.09    0.41
  -3   4  15    5.34    0.42
   2  -4 -15    2.67    0.23
  -2   4  15    2.51    0.26
   2   4 -15    2.78    0.27
   1  -4 -15   10.45    0.73
  -1  -4  15   11.46    0.70
   1   4 -15   12.39    0.77
  -1   4  15   10.56    0.76
   0  -4 -15    0.12    0.13
   0  -4  15    0.09    0.06
   0   4 -15    0.08    0.18
   0   4  15    0.03    0.06
   1  -4  15   12.32    0.76
  -1  -4 -15   11.95    0.80
  -1   4 -15   11.88    0.85
  -2   4 -15    3.00    0.36
   2   4  15    2.02    0.26
  -2   4 -15    2.82    0.26
   3  -4  15    5.36    0.36
  -3  -4 -15    5.70    0.49
  -3   4 -15    4.90    0.41
  -3   4 -15    5.29    0.46
   3   4  15    4.10    0.48
   4  -4  15    0.34    0.10
  -4  -4 -15    0.42    0.16
  -4   4 -15    0.55    0.19
  -4   4 -15    0.17    0.37
  -4   4 -15    0.53    0.14
   4   4  15    0.11    0.28
  -5  -4 -15    6.18    0.72
   5  -4  15    4.77    0.35
  -5  -4 -15    4.56    0.42
  -5   4 -15    5.05    0.45
  -5   4 -15    3.88    0.83
   6  -4  15    2.10    0.20
  -6  -4 -15    2.51    0.34
  -6  -4 -15    2.16    0.31
  -6   4 -15    1.73    0.42
  -6   4 -15    1.85    0.25
   6   4  15    1.67    0.38
  -6   4 -15    1.95    0.27
  -7  -4 -15    2.83    0.32
  -7  -4 -15    2.94    0.35
   7  -4  15    3.15    0.25
  -7   4 -15    3.37    0.28
  -7   4 -15    2.72    0.44
  -7   4 -15    3.23    0.30
   7   4  15    2.93    0.47
  -8  -4 -15   -0.02    0.10
   8  -4  15    0.12    0.08
  -8  -4 -15    0.21    0.14
   8   4  15    0.09    0.25
  -8   4 -15    0.06    0.10
  -8   4 -15    0.14    0.09
  -9  -4 -15    0.07    0.09
   9  -4  15    0.28    0.09
  -9   4 -15   -0.03    0.06
  -8  -5  15    0.03    0.12
  -8   5  15    0.04    0.12
   8   5 -15    0.07    0.14
   7  -5 -15    1.95    0.17
  -7  -5  15    2.41    0.25
  -7  -5  15    2.42    0.18
  -7   5  15    2.71    0.24
  -6  -5  15    0.52    0.08
   6  -5 -15    0.54    0.08
   6   5 -15    0.22    0.23
  -6   5  15    0.69    0.15
  -5  -5  15    3.75    0.23
   5  -5 -15    3.10    0.24
   5   5 -15    2.59    0.47
  -5   5  15    3.24    0.33
   4  -5 -15    0.26    0.07
  -4  -5  15    0.14    0.06
  -4   5  15    0.23    0.14
  -3  -5  15    1.89    0.14
  -3   5  15    1.22    0.24
  -2  -5  15    0.85    0.11
  -1  -5  15    3.56    0.24
   1  -5 -15    2.62    0.28
   1   5 -15    3.56    0.38
   0  -5 -15   -0.07    0.11
   0  -5  15    0.05    0.06
   0   5 -15    0.20    0.20
   1  -5  15    3.66    0.26
  -1  -5 -15    2.92    0.33
  -1   5 -15    3.67    0.49
   2  -5  15    0.74    0.12
  -2  -5 -15    0.72    0.19
  -2   5 -15    0.57    0.35
   3  -5  15    1.80    0.17
  -3   5 -15    1.99    0.39
   4  -5  15    0.09    0.08
  -4  -5 -15    0.01    0.25
  -4   5 -15    0.20    0.22
  -5  -5 -15    3.23    0.35
   5  -5  15    3.61    0.27
  -5  -5 -15    4.26    0.48
  -5   5 -15    3.32    0.32
  -5   5 -15    3.38    0.42
   6  -5  15    0.58    0.10
  -6  -5 -15    0.32    0.18
  -6  -5 -15    0.37    0.15
  -6   5 -15    0.64    0.29
  -6   5 -15    0.62    0.14
  -7  -5 -15    2.67    0.27
  -7  -5 -15    1.96    0.25
   7  -5  15    2.43    0.19
  -7   5 -15    2.44    0.22
  -7   5 -15    2.21    0.27
  -8  -5 -15    0.19    0.09
  -6  -6  15    0.02    0.07
  -6   6  15    0.06    0.07
  -5  -6  15    0.70    0.09
  -5  -6  15    0.80    0.15
  -4  -6  15    0.25    0.06
  -4   6  15    0.09    0.12
  -3  -6  15    0.11    0.06
  -3   6  15    0.04    0.11
  -2  -6  15    0.33    0.07
  -1  -6  15    0.89    0.11
   0  -6  15    0.08    0.06
   0   6 -15   -0.07    0.22
   1  -6  15    0.66    0.09
  -1  -6 -15    0.48    0.14
  -1   6 -15    1.03    0.28
  -2  -6 -15    0.06    0.14
   2  -6  15    0.41    0.08
  -2   6 -15    0.27    0.26
   3  -6  15    0.01    0.06
  -3  -6 -15    0.10    0.14
  -3   6 -15    0.20    0.25
   4  -6  15    0.39    0.08
  -4  -6 -15    0.32    0.17
  -4   6 -15    0.47    0.27
   5  -6  15    0.68    0.10
  -5  -6 -15    0.32    0.14
  -5   6 -15    0.64    0.23
  -6  -6 -15    0.00    0.12
   6  -6  15    0.06    0.06
  -6   6 -15    0.16    0.17
  -2  -7  15    0.15    0.06
  -1  -7  15    0.37    0.06
   0  -7  15   -0.03    0.04
   1  -7  15    0.41    0.07
   2  -7  15    0.18    0.05
  -2   7 -15    0.18    0.12
  -3   7 -15    0.16    0.11
 -11   0  16    0.00    0.24
  11   0 -16    0.07    0.06
 -10   0  16    0.28    0.28
  10   0 -16    0.40    0.11
   9   0 -16    0.44    0.09
   9   0 -16    0.45    0.13
  -9   0  16    0.49    0.17
   9   0 -16    0.29    0.25
  -9   0  16    0.59    0.34
   8   0 -16    4.10    0.35
   8   0 -16    2.87    0.47
   8   0 -16    3.56    0.27
  -8   0  16    3.58    0.57
   7   0 -16    3.93    0.30
  -7   0  16    4.29    0.58
   7   0 -16    4.32    0.38
  -6   0  16    0.56    0.27
   6   0 -16    1.03    0.15
   5   0 -16   13.68    0.86
   5   0 -16   13.03    0.93
  -5   0  16   14.19    1.01
  -4   0  16   52.79    3.23
   4   0 -16   52.23    3.11
   4   0 -16   48.86    3.18
  -3   0  16    6.57    0.57
   3   0 -16    5.89    0.41
  -3   0  16    7.49    1.45
   3   0 -16    6.33    0.61
   2   0 -16    4.74    0.31
  -2   0  16    3.66    0.43
   2   0 -16    4.35    0.37
  -2   0  16    6.15    1.37
  -1   0  16   65.35    7.55
   1   0 -16   79.70    4.55
   0   0 -16   51.93    3.08
   0   0  16   48.51    4.64
   1   0  16   92.44    5.31
   1   0  16   87.49    7.15
  -1   0 -16   84.45    5.32
  -2   0 -16    3.78    0.36
   2   0  16    3.35    0.47
  -2   0 -16    4.51    0.30
   2   0  16    3.11    0.98
  -3   0 -16    6.01    0.42
  -3   0 -16    6.32    0.77
   3   0  16    6.89    0.94
   3   0  16    5.68    0.37
  -3   0 -16    5.34    0.49
   4   0  16   56.64    3.11
  -4   0 -16   49.33    3.41
  -4   0 -16   52.39    3.13
   4   0  16   51.08    3.25
  -4   0 -16   47.32    3.25
  -5   0 -16   15.26    1.09
  -5   0 -16   15.51    0.96
   5   0  16   14.55    1.15
  -5   0 -16   15.11    1.40
  -6   0 -16    0.46    0.50
   6   0  16    0.84    0.38
  -7   0 -16    5.35    1.15
   7   0  16    4.67    0.69
  -7   0 -16    5.19    0.51
  -8   0 -16    4.14    0.41
   8   0  16    3.34    0.59
  -9   0 -16    0.61    0.55
   9   0  16    0.57    0.34
  -9   0 -16    0.47    0.14
 -10   0 -16    0.25    0.39
  10   0  16    0.17    0.24
 -11   0 -16    0.20    0.28
  11   0  16    0.16    0.21
 -11  -1  16    0.11    0.26
  11  -1 -16    0.05    0.05
  11   1 -16    0.12    0.05
  10  -1 -16    0.15    0.09
  10  -1 -16    0.11    0.07
 -10  -1  16   -0.04    0.30
 -10   1  16    0.11    0.06
  10   1 -16    0.15    0.09
 -10   1  16    0.15    0.28
  10   1 -16    0.16    0.26
   9  -1 -16    0.73    0.10
  -9  -1  16    0.71    0.12
  -9  -1  16    0.71    0.34
   9  -1 -16    0.94    0.18
   9   1 -16    0.50    0.35
  -9   1  16    0.85    0.14
   9   1 -16    0.87    0.17
  -9   1  16    0.58    0.32
  -8  -1  16    2.13    0.25
   8  -1 -16    1.72    0.18
   8  -1 -16    1.83    0.24
  -8  -1  16    2.01    0.50
   8   1 -16    1.37    0.37
  -8   1  16    1.59    0.21
   8   1 -16    1.67    0.24
  -8   1  16    1.38    0.41
   7  -1 -16    1.99    0.19
   7  -1 -16    1.93    0.25
  -7  -1  16    2.44    0.46
  -7   1  16    2.29    0.42
   7   1 -16    2.15    0.26
   6  -1 -16    6.49    0.46
  -6  -1  16    4.24    0.63
   6   1 -16    5.38    0.38
   6   1 -16    5.53    0.45
  -6   1  16    5.08    0.64
  -5  -1  16   10.88    0.88
   5  -1 -16    8.21    0.68
   5  -1 -16   10.13    0.62
   5   1 -16    9.26    0.61
   5   1 -16    9.61    0.72
  -5   1  16   10.86    0.84
   4  -1 -16    1.54    0.21
  -4  -1  16    1.61    1.26
   4  -1 -16    1.48    0.15
  -4  -1  16    1.55    0.45
  -4   1  16    1.33    0.30
   4   1 -16    0.90    0.14
   4   1 -16    0.96    0.18
  -3  -1  16   14.85    0.87
   3  -1 -16   14.37    0.88
  -3  -1  16   15.21    1.02
  -3  -1  16   14.31    2.43
   3   1 -16   12.32    0.94
  -3   1  16   13.71    0.98
  -2  -1  16   98.38    6.04
  -2  -1  16   99.15    8.11
   2  -1 -16   95.52    6.19
  -2  -1  16   98.96    6.13
   2  -1 -16   95.39    6.05
   2   1 -16   98.86    6.14
   2   1 -16  106.12    6.05
  -2   1  16  109.62    6.13
   1  -1 -16   41.63    2.44
  -1  -1  16   39.84    4.16
  -1  -1  16   42.86    3.73
  -1  -1  16   38.11    2.43
  -1   1  16   39.59    2.52
   1   1 -16   36.32    2.51
   1   1 -16   42.98    2.44
   1   1 -16   41.60    4.06
   0  -1  16    5.18    0.34
   0  -1 -16    5.70    0.38
   0  -1  16    3.38    1.29
   0  -1  16    3.60    1.05
   0   1 -16    5.97    0.35
   0   1 -16    4.73    0.42
   0   1  16    5.88    0.47
   0   1 -16    3.67    1.48
   0   1 -16    4.99    0.43
   1  -1  16   41.47    4.17
  -1  -1 -16   41.13    2.41
   1  -1  16   38.86    2.39
  -1   1 -16   40.42    2.39
  -1   1 -16   36.00    2.47
   1   1  16   39.95    2.50
  -2  -1 -16  110.37    6.25
   2  -1  16  105.87    8.26
   2  -1  16  104.73    6.19
  -2  -1 -16   96.66    6.31
  -2   1 -16  100.55    6.20
  -2   1 -16   98.06    6.36
  -2   1 -16   96.02    6.29
  -2   1 -16  116.61    6.31
   2   1  16   97.07    6.31
   3  -1  16   15.33    2.92
  -3  -1 -16   16.03    0.97
  -3  -1 -16   13.67    1.06
   3  -1  16   14.60    1.12
   3  -1  16   14.84    0.94
  -3   1 -16   14.64    0.96
   3   1  16   15.76    1.08
  -3   1 -16   14.66    1.25
  -3   1 -16   15.64    1.05
  -3   1 -16   16.54    0.95
   4  -1  16    1.16    0.14
   4  -1  16    1.09    0.34
  -4  -1 -16    1.22    0.17
  -4  -1 -16    0.38    0.57
  -4  -1 -16    1.75    0.28
  -4   1 -16    1.13    0.21
  -4   1 -16    1.18    0.51
   4   1  16    1.32    0.32
  -5  -1 -16   10.90    0.65
   5  -1  16   10.37    0.85
  -5  -1 -16    9.45    0.88
  -5  -1 -16   11.00    1.09
   5  -1  16    9.18    0.61
   5   1  16    9.58    0.90
  -5   1 -16    8.32    0.66
  -5   1 -16   11.10    1.26
  -5   1 -16    7.93    0.71
  -6  -1 -16    4.49    0.43
   6  -1  16    4.30    0.63
  -6  -1 -16    4.93    0.50
   6  -1  16    4.26    0.34
  -6  -1 -16    4.25    0.88
  -6   1 -16    4.66    0.96
   6   1  16    6.01    0.91
  -6   1 -16    5.44    0.46
   7  -1  16    2.26    0.20
  -7  -1 -16    1.37    0.62
  -7  -1 -16    2.32    0.27
   7  -1  16    2.05    0.44
  -7  -1 -16    2.70    0.37
   7   1  16    1.83    0.46
  -7   1 -16    2.64    0.31
  -7   1 -16    3.04    1.03
   8  -1  16    1.43    0.19
   8  -1  16    1.33    0.38
  -8  -1 -16    1.66    0.63
  -8  -1 -16    1.51    0.30
  -8   1 -16    1.25    0.21
   8   1  16    1.57    0.42
  -8   1 -16    1.07    0.56
  -9  -1 -16    0.56    0.47
   9  -1  16    1.12    0.46
  -9  -1 -16    0.56    0.17
  -9   1 -16    0.44    0.51
   9   1  16    0.49    0.30
 -10  -1 -16    0.08    0.08
  10  -1  16    0.06    0.27
 -10  -1 -16   -0.06    0.34
  10   1  16    0.09    0.28
 -10   1 -16    0.00    0.39
 -10   1 -16    0.07    0.08
 -11  -1 -16    0.08    0.22
 -11   1 -16   -0.01    0.22
  11   1  16    0.09    0.20
  10  -2 -16    0.91    0.12
  10  -2 -16    1.19    0.15
  10   2 -16    0.81    0.26
  10   2 -16    0.90    0.11
 -10   2  16    0.87    0.11
  -9  -2  16    1.06    0.20
   9  -2 -16    1.00    0.13
   9  -2 -16    0.99    0.24
  -9  -2  16    0.73    0.38
   9   2 -16    0.46    0.28
  -9   2  16    0.73    0.17
  -9   2  16    0.87    0.31
  -8  -2  16    1.37    0.22
  -8  -2  16    0.93    0.41
   8  -2 -16    1.37    0.21
   8  -2 -16    1.28    0.17
  -8   2  16    1.35    0.19
   8   2 -16    1.40    0.20
  -8   2  16    1.15    0.33
   8   2 -16    1.31    0.35
   7  -2 -16    1.81    0.37
   7  -2 -16    1.00    0.15
  -7  -2  16    0.72    0.48
  -7   2  16    0.48    0.38
  -7   2  16    0.97    0.19
   7   2 -16    1.40    0.23
   6  -2 -16    6.66    0.47
  -6  -2  16    7.13    0.76
   6  -2 -16    6.88    0.53
  -6   2  16    6.91    0.65
   6   2 -16    7.39    0.54
   5  -2 -16    4.83    0.36
  -5  -2  16    4.96    0.33
   5  -2 -16    4.92    0.44
  -5  -2  16    6.64    0.81
  -5   2  16    5.39    0.59
   5   2 -16    5.28    0.42
  -4  -2  16   13.64    0.84
  -4  -2  16   13.14    1.03
   4  -2 -16   13.42    0.93
   4  -2 -16   14.12    0.86
   4   2 -16   14.53    0.93
  -4   2  16   13.23    0.97
  -3  -2  16   27.10    1.62
   3  -2 -16   25.18    1.72
  -3  -2  16   26.86    1.79
  -3  -2  16   21.80    3.51
   3  -2 -16   26.58    1.64
   3   2 -16   29.26    1.71
  -2  -2  16    7.66    0.63
  -2  -2  16    6.75    0.45
   2  -2 -16    6.12    0.53
   2  -2 -16    7.97    0.47
  -2   2  16    6.99    0.57
  -1  -2  16   25.05    1.49
  -1  -2  16   19.24    3.01
  -1   2  16   25.19    1.59
   1   2 -16   25.00    1.54
   0  -2  16   28.19    1.71
   0  -2 -16   30.70    1.77
   0  -2  16   22.45    3.34
   0   2 -16   27.48    1.75
   0   2 -16   28.08    1.79
  -1  -2 -16   22.27    1.61
   1  -2  16   21.18    2.97
   1  -2  16   25.87    1.50
  -1  -2 -16   26.02    1.52
   1   2  16   26.15    1.61
  -1   2 -16   25.61    1.74
  -1   2 -16   24.41    1.54
  -1   2 -16   22.91    1.58
  -2  -2 -16    6.59    0.49
   2  -2  16    4.65    1.38
   2  -2  16    6.85    0.44
  -2   2 -16    6.57    0.49
  -2   2 -16    6.53    0.55
   2   2  16    7.93    0.65
   3  -2  16   31.00    1.99
   3  -2  16   30.40    1.80
  -3  -2 -16   30.03    1.94
  -3  -2 -16   32.54    1.83
   3  -2  16   25.39    3.87
  -3   2 -16   25.50    1.87
  -3   2 -16   33.32    2.14
   3   2  16   28.98    1.91
  -3   2 -16   25.56    1.83
   4  -2  16   12.44    1.04
  -4  -2 -16   12.68    0.84
  -4  -2 -16   12.48    0.95
   4  -2  16   12.62    0.80
  -4   2 -16   11.41    0.84
  -4   2 -16   12.83    0.83
   4   2  16   13.00    0.98
  -4   2 -16   13.18    0.88
  -4   2 -16   12.74    1.16
  -5  -2 -16    6.79    0.59
   5  -2  16    5.81    0.73
   5  -2  16    5.58    0.40
  -5  -2 -16    6.05    0.48
  -5   2 -16    4.86    0.90
  -5   2 -16    5.96    0.51
   5   2  16    5.25    0.70
  -6  -2 -16    5.32    0.96
   6  -2  16    6.87    0.75
  -6  -2 -16    6.52    0.51
  -6  -2 -16    6.54    0.62
   6  -2  16    6.93    0.45
  -6   2 -16    6.52    0.51
   6   2  16    7.14    0.77
  -6   2 -16    6.90    0.47
  -6   2 -16    6.52    0.93
  -7  -2 -16    0.88    0.53
   7  -2  16    0.63    0.11
   7  -2  16    0.17    0.34
  -7  -2 -16    0.78    0.24
  -7  -2 -16    0.65    0.18
  -7   2 -16    0.71    0.52
   7   2  16    1.40    0.39
  -8  -2 -16    0.50    0.48
  -8  -2 -16    0.85    0.17
  -8  -2 -16    0.98    0.23
   8  -2  16    1.05    0.14
  -8   2 -16    0.55    0.47
  -8   2 -16    1.19    0.18
   8   2  16    0.97    0.37
  -9  -2 -16    0.90    0.20
  -9  -2 -16    0.73    0.38
   9  -2  16    1.12    0.13
   9   2  16    0.79    0.28
  -9   2 -16    1.11    0.43
  -9   2 -16    1.11    0.16
 -10  -2 -16    0.55    0.30
 -10  -2 -16    1.00    0.18
 -10   2 -16    1.01    0.11
  10   2  16    0.60    0.23
 -10   2 -16    0.64    0.30
  10  -3 -16    0.90    0.12
 -10  -3  16    0.25    0.29
  10   3 -16    0.60    0.20
 -10   3  16    0.70    0.13
  -9  -3  16    0.54    0.13
  -9  -3  16    0.05    0.24
   9   3 -16    0.26    0.26
  -9   3  16    0.31    0.12
   8  -3 -16    1.87    0.18
   8  -3 -16    1.82    0.21
  -8  -3  16    1.77    0.24
  -8   3  16    1.95    0.23
   8   3 -16    1.42    0.36
   8   3 -16    2.02    0.18
  -7  -3  16    1.62    0.45
   7  -3 -16    1.43    0.16
   7  -3 -16    1.75    0.21
  -7   3  16    1.60    0.22
   7   3 -16    1.57    0.19
   7   3 -16    1.75    0.41
   6  -3 -16    3.08    0.26
   6  -3 -16    2.61    0.35
  -6  -3  16    3.49    0.23
  -6   3  16    3.77    0.31
   5  -3 -16   10.78    0.64
   5  -3 -16    9.99    0.70
  -5  -3  16    9.17    0.89
  -5  -3  16   10.11    0.62
  -5   3  16    8.90    0.76
   5   3 -16    9.46    0.69
  -5   3  16   11.06    0.71
  -4  -3  16   13.09    1.08
   4  -3 -16   15.57    0.89
   4   3 -16   13.09    0.94
  -4   3  16   14.32    0.98
  -3  -3  16   18.80    1.26
  -3  -3  16   18.22    1.07
   3  -3 -16   17.18    1.08
  -3   3  16   16.35    1.15
   3   3 -16   16.30    1.12
   2  -3 -16   26.31    1.65
  -2  -3  16   25.87    1.64
   2   3 -16   26.03    1.69
   2   3 -16   28.47    1.69
  -2   3  16   27.47    1.71
  -1  -3  16    9.44    0.64
   1  -3 -16    9.65    0.67
  -1   3  16   11.05    0.73
   1   3 -16   11.03    0.70
   1   3 -16   10.48    0.71
   0  -3  16   12.85    0.80
   0  -3 -16   12.99    1.09
   0  -3 -16   12.34    0.82
   0   3  16   11.29    0.88
   0   3 -16   13.00    0.85
   0   3 -16   13.91    0.85
  -1  -3 -16   10.58    0.80
  -1  -3 -16   11.07    0.71
   1  -3  16   11.03    0.67
  -1   3 -16   10.12    0.73
   1   3  16   10.68    0.77
  -2  -3 -16   26.10    1.74
  -2  -3 -16   25.76    1.63
   2  -3  16   27.29    1.60
  -2   3 -16   24.12    1.64
  -2   3 -16   26.49    1.82
  -2   3 -16   27.14    1.66
   2   3  16   25.56    1.71
  -3  -3 -16   17.85    1.30
   3  -3  16   17.61    1.16
  -3  -3 -16   17.61    1.19
  -3   3 -16   19.16    1.22
  -3   3 -16   18.25    1.21
   3   3  16   20.18    1.49
  -3   3 -16   20.80    1.46
  -4  -3 -16   12.27    1.00
  -4   3 -16   13.17    0.91
  -4   3 -16   15.13    1.23
  -4   3 -16   12.77    0.92
   4   3  16   15.27    1.04
  -5  -3 -16   12.15    0.85
   5  -3  16   10.29    0.67
  -5  -3 -16   10.54    0.72
  -5   3 -16    9.24    0.72
  -5   3 -16    9.58    0.71
   5   3  16   10.51    0.86
  -5   3 -16   10.31    1.03
  -6  -3 -16    2.67    0.34
   6  -3  16    2.96    0.25
  -6  -3 -16    2.88    0.40
  -6   3 -16    3.11    0.67
   6   3  16    2.87    0.51
   7  -3  16    1.63    0.18
  -7  -3 -16    1.80    0.31
  -7  -3 -16    1.30    0.23
  -7   3 -16    1.80    0.51
  -7   3 -16    2.10    0.19
  -7   3 -16    1.54    0.22
   7   3  16    1.95    0.38
   8  -3  16    1.90    0.18
  -8  -3 -16    1.64    0.24
  -8  -3 -16    2.40    0.31
   8   3  16    1.74    0.37
  -8   3 -16    1.23    0.45
  -8   3 -16    1.68    0.23
   9  -3  16    0.42    0.07
  -9  -3 -16    0.67    0.17
  -9   3 -16    0.58    0.11
   9   3  16    0.49    0.28
  -9   3 -16    0.37    0.29
 -10  -3 -16    1.05    0.16
  10   3  16    0.74    0.22
   9  -4 -16    0.90    0.11
  -9  -4  16    1.31    0.17
  -9   4  16    1.16    0.15
   9   4 -16    0.61    0.25
  -8  -4  16    0.36    0.12
   8  -4 -16    0.41    0.08
  -8   4  16    0.45    0.13
   8   4 -16    0.15    0.26
   7  -4 -16    0.84    0.12
  -7  -4  16    0.62    0.56
   7   4 -16    0.49    0.25
  -6  -4  16    1.64    0.14
   6  -4 -16    1.22    0.16
   6   4 -16    1.18    0.39
  -6   4  16    1.62    0.24
  -5  -4  16    2.76    0.20
   5  -4 -16    2.68    0.22
  -5   4  16    3.12    0.30
  -4  -4  16    0.24    0.07
   4  -4 -16    0.32    0.09
  -4   4  16    0.28    0.13
   3  -4 -16    2.41    0.22
  -3  -4  16    2.83    0.19
  -3   4  16    1.94    0.25
  -2  -4  16    1.83    0.15
   2  -4 -16    1.79    0.24
   2   4 -16    1.83    0.22
  -2   4  16    1.49    0.20
   1  -4 -16    6.39    0.48
  -1  -4  16    7.27    0.44
   1   4 -16    7.48    0.51
  -1   4  16    6.11    0.49
   0  -4  16    1.29    0.14
   0  -4 -16    1.00    0.17
   0   4 -16    1.08    0.20
  -1  -4 -16    6.56    0.60
   1  -4  16    7.43    0.48
  -1   4 -16    7.45    0.58
  -2  -4 -16    1.74    0.27
   2  -4  16    1.61    0.15
  -2  -4 -16    1.46    0.22
  -2   4 -16    2.00    0.30
   2   4  16    1.23    0.22
   3  -4  16    2.11    0.21
  -3  -4 -16    1.92    0.31
  -3  -4 -16    2.50    0.32
   3   4  16    2.62    0.35
  -3   4 -16    2.65    0.25
  -3   4 -16    3.12    0.34
  -4  -4 -16    0.35    0.15
   4  -4  16    0.27    0.10
  -4  -4 -16    0.23    0.19
  -4   4 -16   -0.02    0.09
  -4   4 -16    0.16    0.15
   4   4  16    0.25    0.26
  -5  -4 -16    3.53    0.39
  -5  -4 -16    3.92    0.36
   5  -4  16    3.26    0.26
   5   4  16    2.59    0.49
  -5   4 -16    2.87    0.30
  -5   4 -16    2.66    0.31
  -5   4 -16    2.62    0.50
  -6  -4 -16    1.61    0.44
  -6  -4 -16    1.54    0.28
   6   4  16    1.39    0.35
  -6   4 -16    1.44    0.40
  -6   4 -16    1.80    0.22
  -6   4 -16    1.75    0.22
   7  -4  16    0.84    0.13
  -7  -4 -16    0.59    0.18
  -7  -4 -16    0.78    0.19
   7   4  16    0.65    0.30
  -7   4 -16    0.92    0.15
  -8  -4 -16    0.13    0.13
   8  -4  16    0.41    0.09
  -8  -4 -16    0.16    0.11
  -8   4 -16    0.31    0.08
   8   4  16    0.32    0.23
  -9  -4 -16    1.27    0.17
  -9   4 -16    0.90    0.14
  -8  -5  16    0.41    0.09
   8   5 -16    0.25    0.19
  -8   5  16    0.10    0.09
   7  -5 -16    0.67    0.11
  -7  -5  16    0.59    0.13
  -7   5  16    0.62    0.13
   7   5 -16    0.20    0.24
  -6  -5  16    0.24    0.10
   6  -5 -16    0.21    0.06
  -6   5  16    0.35    0.15
   6   5 -16    0.11    0.21
  -5  -5  16    1.07    0.11
   5  -5 -16    0.82    0.13
  -5   5  16    1.11    0.22
   5   5 -16    0.55    0.29
  -4  -5  16    0.38    0.07
   4  -5 -16    0.58    0.09
  -4   5  16    0.22    0.14
  -3  -5  16    1.20    0.12
   3  -5 -16    1.09    0.14
  -2  -5  16    2.77    0.21
   1  -5 -16    0.90    0.16
  -1  -5  16    1.24    0.13
   1   5 -16    1.47    0.23
   0  -5 -16    0.58    0.15
   0  -5  16    0.89    0.11
   1  -5  16    1.06    0.13
  -1  -5 -16    0.74    0.17
  -1   5 -16    1.54    0.42
  -2  -5 -16    2.29    0.29
   2  -5  16    2.57    0.20
  -2   5 -16    2.25    0.43
   3  -5  16    1.39    0.14
  -3  -5 -16    1.06    0.22
  -3   5 -16    1.39    0.29
  -4  -5 -16    0.13    0.18
   4  -5  16    0.33    0.08
  -4   5 -16    0.33    0.23
  -5  -5 -16    1.19    0.22
   5  -5  16    0.99    0.14
  -5   5 -16    0.99    0.26
  -6  -5 -16    0.22    0.12
  -6  -5 -16    0.19    0.16
   6  -5  16    0.29    0.08
  -6   5 -16    0.27    0.19
  -7  -5 -16    0.32    0.13
   7  -5  16    0.60    0.09
  -7  -5 -16    0.54    0.13
  -7   5 -16    0.76    0.23
  -6  -6  16    0.41    0.09
  -6   6  16    0.38    0.07
  -5   6  16    0.11    0.14
  -4  -6  16    0.05    0.08
  -4   6  16    0.05    0.11
  -2  -6  16    0.52    0.07
  -1  -6  16    0.88    0.11
   0  -6  16    0.32    0.07
   0  -6 -16    0.26    0.10
   0   6 -16    0.35    0.18
   1  -6  16    0.89    0.11
  -1  -6 -16    0.60    0.19
  -1   6 -16    0.70    0.25
   2  -6  16    0.55    0.08
  -2   6 -16    0.46    0.25
  -3  -6 -16    0.25    0.14
   3  -6  16    0.58    0.09
   4  -6  16    0.03    0.06
  -4  -6 -16    0.06    0.12
  -4   6 -16    0.14    0.22
   5  -6  16    0.62    0.09
  -5  -6 -16    0.43    0.13
  -5   6 -16    0.31    0.18
  -6   6 -16    0.46    0.12
  -1  -7  16    0.31    0.05
   0  -7  16    0.11    0.04
   1  -7  16    0.25    0.05
  11   0 -17    0.09    0.05
 -11   0  17    0.06    0.20
 -10   0  17    1.00    0.31
  10   0 -17    1.50    0.18
  -9   0  17    0.61    0.11
   9   0 -17    0.98    0.19
  -9   0  17    0.33    0.33
   9   0 -17    0.98    0.49
   9   0 -17    0.48    0.09
   8   0 -17    1.77    0.22
  -8   0  17    1.54    0.38
   8   0 -17    1.42    0.32
   8   0 -17    1.32    0.16
   7   0 -17   13.75    0.87
   7   0 -17   13.93    0.95
  -7   0  17   13.79    1.08
   6   0 -17   10.33    0.66
   6   0 -17   10.10    0.73
  -5   0  17    0.43    0.26
   5   0 -17    1.38    0.26
   5   0 -17    0.96    0.14
   4   0 -17    2.08    0.25
   4   0 -17    1.95    0.18
  -4   0  17    2.94    0.53
  -3   0  17    3.47    1.01
   3   0 -17    2.74    0.22
  -3   0  17    2.45    0.40
   3   0 -17    2.94    0.28
  -2   0  17   36.53    2.24
  -2   0  17   36.85    3.63
   2   0 -17   35.42    2.13
   2   0 -17   32.38    2.28
  -1   0  17    3.26    0.51
  -1   0  17    2.42    0.98
   1   0 -17    2.63    0.21
   1   0 -17    2.25    0.26
   0   0  17    0.04    0.15
   0   0 -17    0.07    0.08
   0   0 -17    0.02    0.07
   0   0  17    0.28    0.64
   1   0  17    2.18    0.41
  -1   0 -17    2.44    0.21
   1   0  17    1.88    0.73
  -1   0 -17    2.31    0.27
   2   0  17   34.07    1.88
  -2   0 -17   27.60    1.98
   3   0  17    2.67    0.48
  -3   0 -17    2.48    0.63
  -3   0 -17    2.77    0.25
   3   0  17    2.68    0.19
  -3   0 -17    2.94    0.32
  -4   0 -17    1.87    0.29
   4   0  17    1.72    0.34
  -4   0 -17    1.73    0.21
  -5   0 -17    0.97    0.24
   5   0  17    0.65    0.43
  -5   0 -17    0.81    0.14
  -5   0 -17    0.11    0.53
   6   0  17   10.07    0.89
  -6   0 -17   10.07    0.80
  -6   0 -17    9.69    1.16
  -7   0 -17   16.04    1.10
  -7   0 -17   13.86    1.40
   7   0  17   14.80    1.16
  -8   0 -17    0.59    0.50
  -8   0 -17    1.40    0.25
   8   0  17    1.57    0.41
  -9   0 -17    0.23    0.13
  -9   0 -17    0.71    0.45
   9   0  17    0.44    0.33
 -10   0 -17    0.67    0.39
  10   0  17    0.95    0.32
 -11   0 -17    0.10    0.19
  10  -1 -17    0.11    0.08
  10  -1 -17    0.13    0.08
 -10  -1  17    0.13    0.24
  10   1 -17    0.12    0.08
  10   1 -17    0.00    0.21
 -10   1  17    0.41    0.28
   9  -1 -17    0.04    0.09
   9  -1 -17    0.03    0.07
  -9  -1  17    0.21    0.37
  -9   1  17   -0.09    0.28
   9   1 -17    0.04    0.25
   9   1 -17    0.09    0.09
  -9   1  17    0.09    0.13
  -8  -1  17    2.81    0.27
   8  -1 -17    2.34    0.22
   8  -1 -17    2.88    0.28
  -8  -1  17    2.88    0.56
   8   1 -17    2.67    0.28
   8   1 -17    2.59    0.48
  -8   1  17    2.46    0.25
  -8   1  17    1.70    0.42
   7  -1 -17    2.93    0.30
   7  -1 -17    2.81    0.22
  -7  -1  17    2.49    0.29
  -7  -1  17    2.94    0.59
  -7   1  17    2.72    0.49
   7   1 -17    2.59    0.29
   6  -1 -17    2.99    0.26
   6  -1 -17    3.04    0.32
  -6  -1  17    5.20    0.81
   6   1 -17    3.22    0.32
   6   1 -17    3.88    0.27
  -6   1  17    3.71    0.57
   5  -1 -17   14.92    0.87
   5  -1 -17   14.16    0.96
   5   1 -17   12.57    0.86
  -5   1  17   14.12    1.02
   5   1 -17   13.52    0.95
   4  -1 -17   24.98    1.50
  -4  -1  17   22.82    3.30
   4  -1 -17   23.68    1.58
  -4  -1  17   24.69    1.65
  -4   1  17   23.81    1.62
   4   1 -17   23.81    1.57
   4   1 -17   25.59    1.50
  -3  -1  17   25.72    1.59
  -3  -1  17   25.22    3.15
  -3  -1  17   20.42    1.37
   3  -1 -17   21.03    1.47
   3  -1 -17   23.64    1.39
   3   1 -17   22.31    1.39
   3   1 -17   22.95    1.47
  -3   1  17   22.24    1.49
  -2  -1  17    5.66    0.32
   2  -1 -17    5.22    0.35
  -2  -1  17    4.30    1.41
   2   1 -17    4.55    0.41
  -2   1  17    4.71    0.49
   2   1 -17    4.48    0.34
   1  -1 -17   20.90    1.52
  -1  -1  17   23.11    1.43
  -1  -1  17   22.97    1.56
   1  -1 -17   23.27    1.46
  -1  -1  17   24.16    3.18
   1   1 -17   26.10    1.44
  -1   1  17   24.24    1.55
   0  -1  17   51.39    3.02
   0  -1 -17   47.34    3.13
   0  -1  17   46.50    4.89
   0   1 -17   50.79    3.20
   0   1 -17   52.17    3.03
  -1  -1 -17   22.64    1.52
  -1  -1 -17   24.87    1.43
   1  -1  17   22.61    1.52
   1  -1  17   23.45    3.18
   1  -1  17   23.52    1.41
  -1   1 -17   23.51    1.41
   1   1  17   22.17    1.54
  -1   1 -17   21.69    1.66
  -1   1 -17   22.69    1.44
  -2  -1 -17    4.35    0.37
   2  -1  17    5.40    1.69
  -2  -1 -17    4.63    0.44
   2  -1  17    3.70    0.56
   2   1  17    4.75    0.56
  -2   1 -17    4.81    0.33
  -2   1 -17    5.78    0.79
  -2   1 -17    5.47    0.43
   3  -1  17   22.10    1.54
   3  -1  17   24.44    3.07
  -3  -1 -17   23.10    1.38
  -3  -1 -17   21.37    1.49
  -3  -1 -17   22.41    1.68
   3  -1  17   22.48    1.35
  -3   1 -17   20.91    1.38
  -3   1 -17   21.75    1.63
   3   1  17   22.14    1.50
  -3   1 -17   20.85    1.46
   4  -1  17   22.63    1.61
  -4  -1 -17   21.36    1.55
   4  -1  17   23.71    1.41
  -4  -1 -17   21.32    1.76
  -4  -1 -17   23.05    1.44
  -4   1 -17   23.79    1.54
   4   1  17   23.08    1.56
  -4   1 -17   23.87    1.44
  -5  -1 -17   14.70    0.95
   5  -1  17   13.90    0.92
  -5  -1 -17   12.80    1.32
  -5  -1 -17   15.11    1.09
  -5   1 -17   14.86    1.04
  -5   1 -17   15.13    0.96
  -5   1 -17   14.52    1.36
   5   1  17   15.98    1.13
  -6  -1 -17    3.68    0.34
  -6  -1 -17    2.74    0.40
   6  -1  17    3.72    0.27
   6  -1  17    3.85    0.62
  -6  -1 -17    2.40    0.59
  -6   1 -17    3.03    0.69
   6   1  17    4.93    0.74
  -6   1 -17    3.63    0.38
   7  -1  17    2.24    0.20
  -7  -1 -17    1.38    0.57
  -7  -1 -17    2.91    0.37
   7  -1  17    2.78    0.51
  -7  -1 -17    2.60    0.24
   7   1  17    2.66    0.57
  -7   1 -17    2.26    0.62
  -8  -1 -17    1.57    0.47
  -8  -1 -17    2.38    0.34
   8  -1  17    1.69    0.42
   8   1  17    2.65    0.50
  -8   1 -17    2.53    0.79
  -8   1 -17    2.58    0.26
  -9  -1 -17    0.10    0.12
   9  -1  17   -0.01    0.30
  -9  -1 -17   -0.07    0.39
  -9   1 -17   -0.01    0.43
  -9   1 -17    0.18    0.09
   9   1  17   -0.03    0.27
 -10  -1 -17   -0.25    0.32
  10  -1  17   -0.16    0.21
 -10  -1 -17    0.14    0.08
 -10   1 -17   -0.02    0.09
 -10   1 -17    0.07    0.30
  10   1  17   -0.01    0.23
  10  -2 -17    2.31    0.20
 -10  -2  17    1.76    0.35
  10  -2 -17    2.17    0.25
  10   2 -17    1.43    0.32
 -10   2  17    1.99    0.17
  -9  -2  17    1.03    0.33
   9  -2 -17    1.35    0.14
   9  -2 -17    1.50    0.18
  -9  -2  17    1.12    0.17
   9   2 -17    1.53    0.17
  -9   2  17    0.91    0.27
  -9   2  17    1.24    0.17
   9   2 -17    1.01    0.30
   8  -2 -17    0.52    0.13
   8  -2 -17    0.23    0.09
  -8  -2  17    0.00    0.30
  -8  -2  17    0.41    0.13
   8   2 -17    0.47    0.12
   8   2 -17    0.01    0.25
  -8   2  17    0.27    0.27
  -8   2  17    0.44    0.11
  -7  -2  17    2.74    0.54
   7  -2 -17    2.85    0.30
   7  -2 -17    2.66    0.24
   7   2 -17    3.39    0.30
  -7   2  17    2.46    0.51
  -7   2  17    2.97    0.28
   6  -2 -17    1.98    0.24
  -6  -2  17    2.10    0.42
   6  -2 -17    2.11    0.19
   6   2 -17    1.98    0.24
  -6   2  17    1.71    0.35
   5  -2 -17   12.94    0.91
   5  -2 -17   15.11    0.86
  -5  -2  17   12.72    1.05
  -5  -2  17   12.47    0.82
  -5   2  17   14.76    1.02
   5   2 -17   12.51    0.90
   4  -2 -17    1.78    0.19
  -4  -2  17    2.41    0.41
  -4  -2  17    1.78    0.14
   4  -2 -17    1.66    0.23
   4   2 -17    1.51    0.25
   3  -2 -17    3.59    0.29
  -3  -2  17    4.09    0.53
   3  -2 -17    4.02    0.35
  -3  -2  17    4.11    0.25
   3   2 -17    2.97    0.33
   2  -2 -17   46.99    3.00
  -2  -2  17   45.42    3.02
  -2  -2  17   47.88    2.90
   2  -2 -17   49.77    2.92
  -2  -2  17   45.71    5.08
  -2   2  17   49.97    2.98
   2   2 -17   48.44    2.98
  -1  -2  17   18.59    1.67
  -1  -2  17   19.54    3.16
  -1  -2  17   23.77    1.35
   1  -2 -17   22.16    1.38
  -1   2  17   22.64    1.46
   1   2 -17   22.25    1.44
   1   2 -17   23.56    1.40
   0  -2 -17    3.87    0.30
   0  -2  17    3.54    0.24
   0  -2  17    4.42    0.48
   0  -2  17    2.38    1.16
   0   2 -17    3.01    0.29
   0   2 -17    2.79    0.31
   1  -2  17   20.76    1.51
  -1  -2 -17   20.95    1.48
   1  -2  17   22.17    1.37
  -1  -2 -17   23.12    1.39
   1  -2  17   18.84    3.03
   1   2  17   23.26    1.48
  -1   2 -17   22.59    1.61
  -1   2 -17   23.93    1.41
  -1   2 -17   23.01    1.46
   2  -2  17   48.29    2.89
  -2  -2 -17   47.32    3.04
  -2  -2 -17   50.81    2.92
  -2   2 -17   45.99    2.93
  -2   2 -17   45.65    2.98
  -2   2 -17   47.51    3.13
   2   2  17   48.60    3.02
   3  -2  17    3.11    0.27
   3  -2  17    3.54    0.52
  -3  -2 -17    3.07    0.38
  -3  -2 -17    3.48    0.35
   3   2  17    4.63    0.54
  -3   2 -17    4.41    0.32
  -3   2 -17    4.09    0.73
   4  -2  17    1.72    0.18
  -4  -2 -17    1.98    0.29
   4  -2  17    1.64    0.39
  -4   2 -17    1.84    0.26
  -4   2 -17    2.00    0.21
   4   2  17    2.11    0.46
  -4   2 -17    2.25    0.52
  -5  -2 -17   15.37    0.92
   5  -2  17   14.11    1.12
   5  -2  17   14.06    0.88
  -5  -2 -17   16.08    1.07
   5   2  17   13.80    1.06
  -5   2 -17   14.40    1.27
  -5   2 -17   12.42    0.92
  -5   2 -17   12.90    0.95
  -5   2 -17   12.68    0.90
  -6  -2 -17    0.74    0.51
   6  -2  17    1.78    0.44
  -6  -2 -17    1.46    0.22
  -6  -2 -17    1.48    0.30
   6  -2  17    1.63    0.18
   6   2  17    2.41    0.52
  -6   2 -17    2.20    0.19
  -6   2 -17    1.97    0.56
  -6   2 -17    2.01    0.22
   7  -2  17    2.69    0.56
  -7  -2 -17    3.07    0.32
  -7  -2 -17    3.13    0.39
   7  -2  17    3.03    0.24
  -7   2 -17    3.13    0.29
  -7   2 -17    2.00    0.57
   7   2  17    2.53    0.53
  -8  -2 -17    0.33    0.13
   8  -2  17    0.41    0.30
   8  -2  17    0.41    0.09
  -8  -2 -17    0.17    0.14
  -8   2 -17    0.43    0.43
   8   2  17    0.49    0.31
  -8   2 -17    0.33    0.11
  -9  -2 -17    0.91    0.40
  -9  -2 -17    1.63    0.27
  -9   2 -17    1.39    0.56
  -9   2 -17    1.28    0.16
   9   2  17    1.33    0.41
 -10  -2 -17    2.55    0.24
  10   2  17    2.06    0.36
 -10   2 -17    1.87    0.42
  10   3 -17    0.86    0.20
   9  -3 -17    0.66    0.09
  -9  -3  17    0.56    0.12
  -9  -3  17    0.73    0.40
   9  -3 -17    0.62    0.11
  -9   3  17    0.67    0.13
   9   3 -17    0.64    0.27
  -8  -3  17    0.25    0.30
   8  -3 -17    0.63    0.13
  -8  -3  17    0.66    0.15
   8  -3 -17    0.50    0.10
   8   3 -17    0.75    0.30
  -8   3  17    0.55    0.13
   7  -3 -17    3.59    0.31
   7  -3 -17    3.70    0.28
  -7  -3  17    2.77    0.52
   7   3 -17    2.76    0.50
  -7   3  17    3.54    0.31
   7   3 -17    3.63    0.30
   6  -3 -17    1.24    0.18
   6  -3 -17    1.25    0.16
  -6  -3  17    1.19    0.12
  -6  -3  17    1.19    0.39
  -6   3  17    1.25    0.21
   6   3 -17    1.38    0.19
  -5  -3  17    1.87    0.45
   5  -3 -17    1.79    0.21
  -5  -3  17    1.96    0.15
   5  -3 -17    1.94    0.19
   5   3 -17    1.88    0.21
  -5   3  17    1.52    0.33
  -5   3  17    1.97    0.24
   4  -3 -17    1.26    0.16
  -4  -3  17    1.17    0.12
   4  -3 -17    1.41    0.18
  -4  -3  17    1.00    0.33
  -4   3  17    1.67    0.33
   3  -3 -17    2.98    0.33
  -3  -3  17    2.15    0.58
   3  -3 -17    3.14    0.26
  -3  -3  17    3.11    0.22
  -3   3  17    3.52    0.40
   3   3 -17    3.56    0.29
   2  -3 -17    7.22    0.44
   2  -3 -17    5.31    0.49
  -2  -3  17    6.47    0.41
  -2  -3  17    6.31    0.64
  -2   3  17    6.81    0.55
   2   3 -17    5.95    0.46
  -1  -3  17    7.43    0.47
   1  -3 -17    6.69    0.50
   1  -3 -17    6.76    0.56
   1   3 -17    7.56    0.53
  -1   3  17    8.15    0.58
   0  -3 -17   18.57    1.17
   0  -3 -17   20.31    1.28
   0  -3  17   18.33    1.14
   0   3  17   18.65    1.23
   0   3 -17   18.98    1.19
   0   3 -17   16.72    1.19
  -1  -3 -17    7.83    0.63
   1  -3  17    8.19    0.53
  -1  -3 -17    8.48    0.57
   1   3  17    8.21    0.65
   2  -3  17    6.65    0.42
  -2  -3 -17    7.00    0.49
  -2  -3 -17    5.10    0.53
  -2   3 -17    6.34    0.48
  -2   3 -17    5.46    0.45
  -2   3 -17    7.31    0.78
   3  -3  17    3.55    0.27
  -3  -3 -17    3.95    0.36
   3   3  17    3.16    0.56
  -3   3 -17    3.48    0.61
  -3   3 -17    3.12    0.33
   4  -3  17    1.66    0.17
  -4  -3 -17    1.77    0.30
  -4  -3 -17    1.51    0.24
  -4   3 -17    1.27    0.18
  -4   3 -17    1.02    0.48
   4   3  17    0.77    0.34
  -4   3 -17    1.34    0.22
  -5  -3 -17    2.19    0.31
  -5  -3 -17    2.10    0.33
   5  -3  17    2.20    0.20
  -5   3 -17    2.02    0.24
  -5   3 -17    1.98    0.54
  -5   3 -17    1.99    0.24
   5   3  17    2.53    0.48
  -6  -3 -17    1.23    0.22
  -6  -3 -17    1.18    0.26
   6  -3  17    1.07    0.16
   6   3  17    0.87    0.35
  -6   3 -17    1.19    0.17
  -6   3 -17    0.95    0.44
  -6   3 -17    1.30    0.19
   7  -3  17    3.41    0.27
  -7  -3 -17    4.33    0.42
  -7  -3 -17    3.45    0.32
   7   3  17    2.81    0.49
  -7   3 -17    3.21    0.30
  -7   3 -17    3.05    0.67
  -7   3 -17    3.48    0.27
  -8  -3 -17    0.62    0.16
   8  -3  17    0.64    0.10
  -8  -3 -17    0.50    0.17
   8   3  17    0.49    0.31
  -8   3 -17    0.56    0.11
  -8   3 -17    0.45    0.37
   9  -3  17    0.72    0.10
  -9  -3 -17    0.68    0.16
  -9   3 -17    0.50    0.27
   9   3  17    0.37    0.27
  -9   3 -17    0.51    0.10
  10   3  17    0.81    0.23
  -9  -4  17    1.48    0.15
  -9   4  17    1.11    0.13
   9   4 -17    0.96    0.19
   8  -4 -17    0.16    0.07
  -8  -4  17    0.09    0.09
   8   4 -17    0.05    0.24
  -8   4  17    0.29    0.11
   7  -4 -17    1.61    0.15
   7   4 -17    1.28    0.30
  -7   4  17    1.46    0.22
   6  -4 -17    1.59    0.17
  -6  -4  17    1.81    0.14
   6   4 -17    1.30    0.38
  -6   4  17    2.04    0.24
   5  -4 -17    1.46    0.15
  -5  -4  17    1.30    0.12
  -5   4  17    1.48    0.23
   4  -4 -17    1.73    0.17
  -4  -4  17    1.80    0.15
   3  -4 -17    6.08    0.44
  -3  -4  17    6.85    0.41
  -3   4  17    6.03    0.48
   2  -4 -17    0.50    0.11
  -2  -4  17    0.47    0.08
  -2   4  17    0.43    0.13
  -1  -4  17   10.04    0.56
   1  -4 -17    8.84    0.60
   1   4 -17    8.85    0.62
  -1   4  17    7.52    0.60
   0  -4 -17    0.39    0.14
   0  -4  17    0.43    0.08
   0   4 -17    0.25    0.13
  -1  -4 -17    8.74    0.62
   1  -4  17    8.77    0.58
  -1   4 -17    9.63    0.65
  -2  -4 -17    0.48    0.15
   2  -4  17    0.27    0.08
  -2  -4 -17    0.22    0.17
  -2   4 -17    0.33    0.17
  -3  -4 -17    6.51    0.56
   3  -4  17    6.35    0.43
  -3  -4 -17    5.87    0.49
  -3   4 -17    6.80    0.50
   3   4  17    6.14    0.52
  -4  -4 -17    1.18    0.23
  -4  -4 -17    1.41    0.26
   4  -4  17    1.75    0.17
  -4   4 -17    1.36    0.19
   4   4  17    1.69    0.35
   5  -4  17    1.60    0.17
  -5  -4 -17    1.48    0.24
  -5  -4 -17    1.59    0.29
   5   4  17    0.79    0.31
  -5   4 -17    1.39    0.21
  -5   4 -17    1.23    0.18
  -6  -4 -17    1.13    0.22
   6  -4  17    1.76    0.17
  -6  -4 -17    1.33    0.26
  -6   4 -17    1.53    0.20
   6   4  17    1.55    0.34
  -6   4 -17    1.55    0.18
  -7  -4 -17    1.54    0.23
   7  -4  17    1.62    0.16
  -7  -4 -17    2.10    0.29
  -7   4 -17    1.36    0.16
   7   4  17    1.33    0.30
  -7   4 -17    1.63    0.18
  -8  -4 -17    0.06    0.12
  -8  -4 -17    0.21    0.11
   8  -4  17    0.16    0.06
  -8   4 -17    0.17    0.06
  -7  -5  17    0.31    0.10
   7   5 -17    0.14    0.21
  -7   5  17    0.30    0.10
  -6  -5  17    1.39    0.11
   6  -5 -17    1.14    0.12
   6   5 -17    0.90    0.25
  -6   5  17    1.68    0.20
  -5  -5  17    1.05    0.11
  -5   5  17    1.42    0.21
   5   5 -17    0.69    0.27
  -4  -5  17    0.39    0.07
   4  -5 -17    0.33    0.08
  -4   5  17    0.23    0.14
  -3  -5  17    3.33    0.27
   3  -5 -17    2.66    0.23
   2  -5 -17    0.22    0.11
  -2  -5  17    0.38    0.07
  -2   5  17    0.16    0.12
  -1  -5  17    2.39    0.19
   1   5 -17    2.14    0.28
   0  -5  17    0.07    0.06
   0  -5 -17    0.11    0.13
   0   5 -17    0.06    0.16
  -1  -5 -17    1.83    0.24
   1  -5  17    2.34    0.19
  -1   5 -17    2.25    0.31
  -2  -5 -17    0.32    0.18
   2  -5  17    0.38    0.09
  -2   5 -17    0.40    0.19
  -3  -5 -17    2.53    0.30
  -3   5 -17    2.77    0.38
  -4  -5 -17    0.37    0.18
   4  -5  17    0.32    0.08
  -4  -5 -17    0.35    0.13
  -4   5 -17    0.32    0.22
   5  -5  17    1.32    0.13
  -5  -5 -17    1.21    0.20
  -5  -5 -17    0.89    0.19
  -5   5 -17    0.89    0.21
  -6  -5 -17    1.32    0.21
  -6  -5 -17    1.58    0.24
   6  -5  17    1.64    0.14
  -6   5 -17    1.42    0.23
   7  -5  17    0.25    0.06
  -7  -5 -17    0.25    0.09
  -7  -5 -17    0.19    0.12
  -7   5 -17    0.19    0.10
  -5  -6  17    0.82    0.10
  -5  -6  17    0.89    0.14
  -5   6  17    0.59    0.12
  -4  -6  17    0.22    0.05
  -4   6  17    0.06    0.10
  -3   6  17    0.48    0.10
  -2  -6  17    0.64    0.09
   1  -6 -17    1.52    0.22
  -1  -6  17    2.21    0.16
   0  -6 -17    0.07    0.08
   0  -6  17    0.00    0.06
  -1  -6 -17    1.68    0.21
   1  -6  17    2.25    0.17
  -1   6 -17    1.75    0.30
  -2  -6 -17    0.42    0.14
   2  -6  17    0.61    0.08
  -2   6 -17    0.70    0.25
  -3  -6 -17    0.58    0.15
   3  -6  17    0.97    0.14
  -3   6 -17    1.15    0.24
  -4  -6 -17    0.16    0.13
   4  -6  17    0.24    0.06
  -4   6 -17    0.17    0.19
   5  -6  17    0.87    0.10
  -5  -6 -17    0.59    0.17
  -5   6 -17    0.61    0.16
 -10   0  18    0.20    0.25
  10   0 -18    0.08    0.07
   9   0 -18   -0.06    0.08
   9   0 -18    0.01    0.06
  -9   0  18    0.02    0.07
  -9   0  18   -0.18    0.28
   8   0 -18    0.01    0.25
   8   0 -18    0.09    0.09
  -8   0  18    0.23    0.30
   8   0 -18    0.00    0.07
   7   0 -18    2.08    0.20
  -7   0  18    1.31    0.36
   7   0 -18    2.37    0.27
   7   0 -18    1.86    0.41
   6   0 -18    1.71    0.17
   6   0 -18    1.83    0.24
  -6   0  18    1.11    0.32
  -6   0  18    1.36    0.20
  -5   0  18    6.46    0.60
   5   0 -18    5.85    0.40
   5   0 -18    5.54    0.48
   4   0 -18   14.42    0.90
  -4   0  18   14.26    1.07
   4   0 -18   14.52    0.98
  -3   0  18    0.33    1.02
  -3   0  18    0.27    0.32
   3   0 -18    0.35    0.13
   3   0 -18    0.36    0.09
  -2   0  18    0.24    0.22
  -2   0  18    0.52    0.88
   2   0 -18    0.05    0.08
  -1   0  18    6.02    1.70
  -1   0  18    8.14    0.67
   1   0 -18    8.10    0.52
   1   0 -18    7.87    0.60
   0   0 -18   67.59    4.39
   0   0  18   71.55    6.29
   0   0 -18   74.15    4.30
   0   0  18   71.16    4.39
   1   0  18    8.62    1.72
   1   0  18    8.80    0.72
  -1   0 -18    9.44    1.02
  -1   0 -18    9.09    0.58
  -1   0 -18    8.57    0.67
  -2   0 -18    0.10    0.11
  -2   0 -18    0.07    0.52
   2   0  18    0.20    0.28
  -2   0 -18    0.12    0.09
  -3   0 -18    0.13    0.10
  -3   0 -18    0.07    0.10
  -3   0 -18    0.07    0.39
   3   0  18    0.25    0.27
  -4   0 -18   16.71    1.44
  -4   0 -18   13.69    0.89
  -4   0 -18   12.90    1.00
  -5   0 -18    5.67    0.96
  -5   0 -18    6.98    0.46
  -5   0 -18    7.07    0.60
   5   0  18    6.24    0.70
   6   0  18    1.47    0.52
  -6   0 -18    1.27    0.25
  -6   0 -18    2.44    0.84
  -7   0 -18    2.23    0.37
   7   0  18    2.31    0.73
  -7   0 -18    1.53    0.78
  -8   0 -18   -0.04    0.10
  -8   0 -18    0.23    0.54
   8   0  18    0.22    0.28
  -9   0 -18    0.07    0.09
  -9   0 -18    0.42    0.46
   9   0  18    0.20    0.30
 -10   0 -18    0.06    0.27
  10   0  18    0.20    0.26
  10  -1 -18    0.05    0.07
 -10  -1  18   -0.09    0.22
  10   1 -18    0.11    0.07
  10   1 -18    0.37    0.19
 -10   1  18    0.16    0.27
   9  -1 -18    1.59    0.15
   9  -1 -18    1.73    0.22
  -9  -1  18    1.37    0.38
  -9   1  18    1.89    0.17
  -9   1  18    1.39    0.38
   9   1 -18    1.87    0.21
   9   1 -18    1.39    0.32
   8  -1 -18    1.29    0.16
   8  -1 -18    1.39    0.20
  -8  -1  18    1.08    0.37
  -8  -1  18    1.19    0.17
   8   1 -18    1.56    0.21
   8   1 -18    1.06    0.30
  -8   1  18    1.28    0.18
  -8   1  18    1.15    0.37
  -7  -1  18    1.40    0.22
  -7  -1  18    1.65    0.44
   7  -1 -18    1.77    0.26
   7  -1 -18    1.53    0.16
  -7   1  18    1.92    0.51
   7   1 -18    1.48    0.31
  -6  -1  18   18.38    1.39
   6  -1 -18   21.25    1.28
   6  -1 -18   20.41    1.20
   6   1 -18   18.55    1.26
   6   1 -18   18.13    1.19
  -6   1  18   18.35    1.38
   5  -1 -18    5.10    0.43
  -5  -1  18    4.88    0.57
   5   1 -18    5.09    0.34
  -5   1  18    4.16    0.54
   5   1 -18    5.25    0.43
  -4  -1  18    4.64    0.62
   4  -1 -18    3.64    0.28
   4  -1 -18    3.23    0.34
   4   1 -18    3.72    0.27
  -3  -1  18    3.53    2.22
   3  -1 -18    4.10    0.31
   3  -1 -18    3.62    0.37
  -3  -1  18    4.08    0.52
  -3   1  18    4.69    0.50
   3   1 -18    4.61    0.38
   3   1 -18    4.50    0.30
  -2  -1  18   61.32    5.92
  -2  -1  18   64.66    3.70
   2  -1 -18   61.88    3.72
   2  -1 -18   58.83    3.80
  -2  -1  18   62.95    3.81
   2   1 -18   57.90    3.79
   2   1 -18   58.91    3.71
  -2   1  18   64.32    3.80
  -1  -1  18    6.66    0.44
  -1  -1  18    8.96    2.22
  -1  -1  18    7.73    0.65
   1  -1 -18    7.12    0.48
   1  -1 -18    6.39    0.54
   1   1 -18    6.84    0.54
  -1   1  18    7.67    0.62
   0  -1 -18    0.36    0.10
   0  -1  18    0.13    0.22
   0  -1  18    0.12    0.05
   0  -1 -18    0.43    0.14
   0  -1  18   -0.50    0.56
   0   1 -18    0.17    0.54
   0   1  18    0.20    0.21
   0   1 -18    0.11    0.07
   0   1 -18    0.37    0.12
  -1  -1 -18    7.49    0.50
   1  -1  18    7.45    0.47
   1  -1  18    5.02    1.74
   1  -1  18    7.80    0.65
  -1  -1 -18    6.49    0.57
  -1   1 -18    6.50    0.55
  -1   1 -18    7.55    0.47
  -1   1 -18    7.97    0.84
   2  -1  18   57.55    3.68
  -2  -1 -18   53.65    3.67
   2  -1  18   56.79    5.61
   2  -1  18   57.26    3.55
  -2  -1 -18   59.89    3.57
  -2   1 -18   58.91    3.55
  -2   1 -18   59.78    3.59
  -2   1 -18   62.90    3.81
   2   1  18   62.56    3.69
  -2   1 -18   57.24    3.65
   3  -1  18    5.30    0.33
  -3  -1 -18    5.55    0.77
  -3  -1 -18    5.16    0.40
  -3  -1 -18    5.32    0.49
   3  -1  18    4.96    0.63
  -3   1 -18    6.52    0.98
   3   1  18    6.18    0.78
  -3   1 -18    4.11    0.36
  -3   1 -18    4.15    0.43
  -4  -1 -18    2.69    0.58
   4  -1  18    3.54    0.24
   4  -1  18    3.42    0.60
  -4  -1 -18    2.84    0.32
  -4   1 -18    3.26    0.41
  -4   1 -18    3.10    0.26
  -5  -1 -18    4.61    0.42
  -5  -1 -18    4.25    0.48
  -5  -1 -18    3.79    0.86
   5  -1  18    4.31    0.69
   5  -1  18    4.76    0.32
  -5   1 -18    4.12    0.90
   5   1  18    5.56    0.73
  -5   1 -18    5.24    0.47
  -6  -1 -18   19.43    1.31
  -6  -1 -18   18.63    1.16
   6  -1  18   17.81    1.39
  -6  -1 -18   16.41    1.54
   6  -1  18   18.42    1.13
  -6   1 -18   17.52    1.54
   6   1  18   19.27    1.34
   7  -1  18    1.39    0.43
  -7  -1 -18    1.44    0.59
  -7   1 -18    1.50    0.25
  -7   1 -18    1.79    0.80
   7   1  18    1.90    0.52
   8  -1  18    1.03    0.36
  -8  -1 -18    0.53    0.50
  -8  -1 -18    1.02    0.22
   8   1  18    1.21    0.34
  -8   1 -18    1.32    0.21
  -8   1 -18    1.25    0.68
  -8   1 -18    1.02    0.17
   9  -1  18    1.92    0.37
  -9  -1 -18    1.92    0.33
  -9  -1 -18    1.27    0.48
  -9   1 -18    1.24    0.46
   9   1  18    2.03    0.50
  -9   1 -18    1.92    0.24
 -10  -1 -18    0.08    0.07
[truncated: 121,629 more chars]
